# Supplementary material for: Managing negative linear compressibility and thermal expansion through steric hindrance: a case study of 1,2-bis­(4′-pyridyl)­ethane cocrystals
Source: IUCrJ. 2025 Jan 1;12(Pt 1):88–96. doi: 10.1107/S2052252524011734 (PMC11707692; doi:10.1107/S2052252524011734)
Supplement: Supplementary file 1 [file m-12-00088-sup1.cif]

data_etyfum_100k

#==============================================================================
# PROCESSING SUMMARY (IUCr Office Use Only)

_journal_date_recd_electronic      2024-10-14
_journal_date_to_coeditor         ?
_journal_date_from_coeditor       ?
_journal_date_accepted     ?
_journal_date_printers_first      ?
_journal_date_printers_final      ?
_journal_date_proofs_out          ?
_journal_date_proofs_in           ?
_journal_coeditor_name            ?
_journal_coeditor_code      YC5049
_journal_coeditor_notes
; ?
;
_journal_paper_category      FA
_journal_techeditor_code      ?
_iucr_compatibility_tag          ACTA95
_journal_techeditor_notes
;
;
_journal_coden_ASTM               ?
_journal_name_full                ?
_journal_year                     ?
_journal_volume                   ?
_journal_issue                    ?
_journal_page_first               ?
_journal_page_last                ?
_journal_suppl_publ_number        ?
_journal_suppl_publ_pages         ?

#==============================================================================

_audit_creation_date               2024-02-08
_audit_creation_method
;
Olex2 1.5
(compiled 2023.08.24 svn.re1ec1418 for OlexSys, GUI svn.r6817)
;
_shelx_SHELXL_version_number       '2014/7'
_audit_contact_author_address      ?
_audit_contact_author_email        ?
_audit_contact_author_name         ''
_audit_contact_author_phone        ?
_publ_contact_author_id_orcid      ?
_publ_section_references
;
Dolomanov, O.V., Bourhis, L.J., Gildea, R.J, Howard, J.A.K. & Puschmann, H.
 (2009), J. Appl. Cryst. 42, 339-341.

Sheldrick, G.M. (2015). Acta Cryst. A71, 3-8.

Sheldrick, G.M. (2015). Acta Cryst. C71, 3-8.
;
_chemical_name_common              ?
_chemical_name_systematic          '1,2-bis(4-Pyridyl)ethane fumaric acid'
_chemical_formula_moiety           'C12 H12 N2, C4 H4 O4'
_chemical_formula_sum              'C16 H16 N2 O4'
_chemical_formula_weight           300.31
_chemical_melting_point            ?
_chemical_oxdiff_formula           'C4O4H4, N2C12H12'
loop_
  _atom_type_symbol
  _atom_type_description
  _atom_type_scat_dispersion_real
  _atom_type_scat_dispersion_imag
  _atom_type_scat_source
 'C' 'C' 0.0181 0.0091 'International Tables Vol C Tables 4.2.6.8 and 6.1.1.4'
 'H' 'H' 0.0000 0.0000 'International Tables Vol C Tables 4.2.6.8 and 6.1.1.4'
 'N' 'N' 0.0311 0.0180 'International Tables Vol C Tables 4.2.6.8 and 6.1.1.4'
 'O' 'O' 0.0492 0.0322 'International Tables Vol C Tables 4.2.6.8 and 6.1.1.4'

_shelx_space_group_comment
;
The symmetry employed for this shelxl refinement is uniquely defined
by the following loop, which should always be used as a source of
symmetry information in preference to the above space-group names.
They are only intended as comments.
;
_space_group_crystal_system        'monoclinic'
_space_group_IT_number             15
_space_group_name_H-M_alt          'I 1 2/a 1'
_space_group_name_Hall             '-I 2ya'
loop_
  _space_group_symop_operation_xyz
 'x, y, z'
 '-x+1/2, y, -z'
 'x+1/2, y+1/2, z+1/2'
 '-x+1, y+1/2, -z+1/2'
 '-x, -y, -z'
 'x-1/2, -y, z'
 '-x+1/2, -y+1/2, -z+1/2'
 'x, -y+1/2, z+1/2'

_cell_length_a                     16.6633(6)
_cell_length_b                     4.7294(2)
_cell_length_c                     19.6488(7)
_cell_angle_alpha                  90
_cell_angle_beta                   110.091(4)
_cell_angle_gamma                  90
_cell_volume                       1454.24(10)
_cell_formula_units_Z              4
_cell_measurement_reflns_used      1744
_cell_measurement_temperature      99.9(3)
_cell_measurement_theta_max        71.9270
_cell_measurement_theta_min        4.7770
_shelx_estimated_absorpt_T_max     0.968
_shelx_estimated_absorpt_T_min     0.820
_exptl_absorpt_coefficient_mu      0.828
_exptl_absorpt_correction_T_max    1.000
_exptl_absorpt_correction_T_min    0.699
_exptl_absorpt_correction_type     gaussian
_exptl_absorpt_process_details
;
CrysAlisPro 1.171.41.93a (Rigaku Oxford Diffraction, 2020)
Numerical absorption correction based on gaussian integration over
a multifaceted crystal model
Empirical absorption correction using spherical harmonics,
implemented in SCALE3 ABSPACK scaling algorithm.
;
_exptl_absorpt_special_details     ?
_exptl_crystal_colour              colourless
_exptl_crystal_colour_primary      colourless
_exptl_crystal_density_diffrn      1.372
_exptl_crystal_density_meas        ?
_exptl_crystal_density_method      ?
_exptl_crystal_description         plate
_exptl_crystal_F_000               632
loop_
  _exptl_crystal_face_index_h
  _exptl_crystal_face_index_k
  _exptl_crystal_face_index_l
  _exptl_crystal_face_perp_dist
 6 -2 -10 0.1092
 -6 -3 7 0.0745
 -5 1 7 0.1253
 5 2 -7 0.0638
 7 1 -12 0.0921
 8 0 5 0.0115
 -9 -1 11 0.1123
 -7 0 -6 0.0263

_exptl_crystal_size_max            0.25
_exptl_crystal_size_mid            0.15
_exptl_crystal_size_min            0.04
loop_
  _exptl_oxdiff_crystal_face_indexfrac_h
  _exptl_oxdiff_crystal_face_indexfrac_k
  _exptl_oxdiff_crystal_face_indexfrac_l
  _exptl_oxdiff_crystal_face_x
  _exptl_oxdiff_crystal_face_y
  _exptl_oxdiff_crystal_face_z
 6.1977 -1.5802 -10.1492 -0.0507 0.6654 0.7447
 -5.5412 -2.8601 6.5331 -0.0979 0.8007 -0.7795
 -4.7704 1.4062 7.3939 0.0137 -0.5682 -0.5377
 5.1805 2.4157 -6.7601 0.0532 -0.6587 0.7505
 6.9537 0.5964 -11.6886 -0.0794 -0.0080 0.9968
 7.5939 -0.2602 5.3920 0.9969 0.0782 -0.0092
 -8.5297 -0.5395 10.5108 -0.1310 -0.0085 -0.9913
 -7.1013 0.2956 -6.0835 -0.9944 -0.0781 0.0716

_exptl_transmission_factor_max     ?
_exptl_transmission_factor_min     ?
_diffrn_reflns_av_R_equivalents    0.0208
_diffrn_reflns_av_unetI/netI       0.0231
_diffrn_reflns_Laue_measured_fraction_full  0.997
_diffrn_reflns_Laue_measured_fraction_max  0.970
_diffrn_reflns_limit_h_max         20
_diffrn_reflns_limit_h_min         -19
_diffrn_reflns_limit_k_max         5
_diffrn_reflns_limit_k_min         -5
_diffrn_reflns_limit_l_max         20
_diffrn_reflns_limit_l_min         -23
_diffrn_reflns_number              2766
_diffrn_reflns_point_group_measured_fraction_full  0.997
_diffrn_reflns_point_group_measured_fraction_max  0.970
_diffrn_reflns_theta_full          67.684
_diffrn_reflns_theta_max           72.449
_diffrn_reflns_theta_min           4.793
_diffrn_ambient_environment        N~2~
_diffrn_ambient_temperature        99.9(3)
_diffrn_detector                   'CCD plate'
_diffrn_detector_area_resol_mean   10.5384
_diffrn_detector_type              Atlas
_diffrn_measured_fraction_theta_full  0.997
_diffrn_measured_fraction_theta_max  0.970
_diffrn_measurement_details
;
List of Runs (angles in degrees, time in seconds):

  # Type    Start    End  Width  t~exp~   \w     \q     \k     \f   Frames
--------------------------------------------------------------------------
  1  \w     61.00  94.00   1.00    2.00    --   40.98-125.00 120.00   33
  2  \w    -27.00  50.00   1.00    2.00    --   40.98 -57.00  60.00   77
  3  \w    -38.00  25.00   1.00    2.00    --   40.98 -19.00 120.00   63
  4  \w    -22.00  20.00   1.00    2.00    --   40.98 -37.00   0.00   42
  5  \w     84.00 156.00   1.00    3.00    --  103.83 111.00 120.00   72
  6  \w     32.00  63.00   1.00    3.00    --  103.83 -61.00  90.00   31
  7  \w     32.00  64.00   1.00    3.00    --  103.83 -61.00-120.00   32
  8  \w     22.00  90.00   1.00    3.00    --  103.83 -94.00-180.00   68
  9  \w     27.00 106.00   1.00    3.00    --  103.83 -94.00  90.00   79
 10  \w     54.00 108.00   1.00    3.00    --  103.83-111.00  60.00   54
 11  \w     87.00 158.00   1.00    3.00    --  103.83  77.00  30.00   71
 12  \w    114.00 141.00   1.00    3.00    --  103.83  77.00 -60.00   27
 13  \w     93.00 139.00   1.00    3.00    --  103.83  77.00 120.00   46
;
_diffrn_measurement_device         'four-circle diffractometer'
_diffrn_measurement_device_type   
 'SuperNova, Single source at offset/far, Atlas'
_diffrn_measurement_method         '\w scans'
_diffrn_orient_matrix_type        
 'CrysAlisPro convention (1999,Acta A55,543-557)'
_diffrn_orient_matrix_UB_11        0.0889048000
_diffrn_orient_matrix_UB_12        -0.0019096000
_diffrn_orient_matrix_UB_13        0.0595821000
_diffrn_orient_matrix_UB_21        0.0073393000
_diffrn_orient_matrix_UB_22        -0.3199375000
_diffrn_orient_matrix_UB_23        -0.0112699000
_diffrn_orient_matrix_UB_31        0.0416325000
_diffrn_orient_matrix_UB_32        0.0607464000
_diffrn_orient_matrix_UB_33        -0.0574134000
_diffrn_radiation_monochromator    mirror
_diffrn_radiation_probe            x-ray
_diffrn_radiation_type             'Cu K\a'
_diffrn_radiation_wavelength       1.54184
_diffrn_source                     'micro-focus sealed X-ray tube'
_diffrn_source_type                'SuperNova (Cu) X-ray Source'
_reflns_Friedel_coverage           0.000
_reflns_Friedel_fraction_full      .
_reflns_Friedel_fraction_max       .
_reflns_number_gt                  1210
_reflns_number_total               1405
_reflns_special_details
;
 Reflections were merged by SHELXL according to the crystal
 class for the calculation of statistics and refinement.
 
 _reflns_Friedel_fraction is defined as the number of unique
 Friedel pairs measured divided by the number that would be
 possible theoretically, ignoring centric projections and
 systematic absences.
;
_reflns_threshold_expression       'I > 2\s(I)'
_computing_cell_refinement         'CrysAlisPro 1.171.41.93a (Rigaku OD, 2020)'
_computing_data_collection         'CrysAlisPro 1.171.41.93a (Rigaku OD, 2020)'
_computing_data_reduction          'CrysAlisPro 1.171.41.93a (Rigaku OD, 2020)'
_computing_molecular_graphics      'Olex2 1.5 (Dolomanov et al., 2009)'
_computing_publication_material    'Olex2 1.5 (Dolomanov et al., 2009)'
_computing_structure_refinement    'SHELXL 2014/7 (Sheldrick, 2015)'
_computing_structure_solution      'SHELXT  (Sheldrick, 2015)'
_refine_diff_density_max           0.186
_refine_diff_density_min           -0.198
_refine_diff_density_rms           0.039
_refine_ls_extinction_coef         .
_refine_ls_extinction_method       none
_refine_ls_goodness_of_fit_ref     1.039
_refine_ls_hydrogen_treatment      refall
_refine_ls_matrix_type             full
_refine_ls_number_parameters       132
_refine_ls_number_reflns           1405
_refine_ls_number_restraints       1
_refine_ls_R_factor_all            0.0389
_refine_ls_R_factor_gt             0.0321
_refine_ls_restrained_S_all        1.040
_refine_ls_shift/su_max            0.000
_refine_ls_shift/su_mean           0.000
_refine_ls_structure_factor_coef   Fsqd
_refine_ls_weighting_details      
 'w=1/[\s^2^(Fo^2^)+(0.0434P)^2^+0.7718P] where P=(Fo^2^+2Fc^2^)/3'
_refine_ls_weighting_scheme        calc
_refine_ls_wR_factor_gt            0.0817
_refine_ls_wR_factor_ref           0.0867
_refine_special_details            ?
_olex2_refinement_description
;
1. Restrained distances
 O1-H1A
 1 with sigma of 0.02
;
_atom_sites_solution_hydrogens     difmap
_atom_sites_solution_primary       dual
_atom_sites_solution_secondary     ?
loop_
  _atom_site_label
  _atom_site_type_symbol
  _atom_site_fract_x
  _atom_site_fract_y
  _atom_site_fract_z
  _atom_site_U_iso_or_equiv
  _atom_site_adp_type
  _atom_site_occupancy
  _atom_site_site_symmetry_order
  _atom_site_calc_flag
  _atom_site_refinement_flags_posn
  _atom_site_refinement_flags_adp
  _atom_site_refinement_flags_occupancy
  _atom_site_disorder_assembly
  _atom_site_disorder_group
 C1 C 0.15976(8) 0.3997(3) 0.41402(7) 0.0213(3) Uani 1 1 d . . . . .
 H1 H 0.2201(10) 0.463(3) 0.4307(8) 0.025(4) Uiso 1 1 d . . . . .
 C2 C 0.13130(8) 0.2004(3) 0.45205(6) 0.0212(3) Uani 1 1 d . . . . .
 H2 H 0.1711(9) 0.111(3) 0.4949(8) 0.025(4) Uiso 1 1 d . . . . .
 C3 C 0.04530(8) 0.1264(3) 0.42803(6) 0.0186(3) Uani 1 1 d . . . . .
 C4 C -0.00877(8) 0.2575(3) 0.36580(6) 0.0204(3) Uani 1 1 d . . . . .
 H4 H -0.0706(9) 0.215(3) 0.3462(8) 0.027(4) Uiso 1 1 d . . . . .
 C5 C 0.02444(8) 0.4538(3) 0.33045(7) 0.0202(3) Uani 1 1 d . . . . .
 H5 H -0.0126(9) 0.547(3) 0.2862(8) 0.024(4) Uiso 1 1 d . . . . .
 C6 C 0.01141(8) -0.0783(3) 0.47017(7) 0.0208(3) Uani 1 1 d . . . . .
 H6A H -0.0407(10) -0.175(3) 0.4374(8) 0.025(4) Uiso 1 1 d . . . . .
 H6B H 0.0565(9) -0.221(4) 0.4942(8) 0.027(4) Uiso 1 1 d . . . . .
 N1 N 0.10748(6) 0.5249(2) 0.35404(5) 0.0198(3) Uani 1 1 d . . . . .
 C7 C 0.24227(7) 0.9748(3) 0.32059(6) 0.0192(3) Uani 1 1 d . . . . .
 C8 C 0.27288(8) 1.1997(3) 0.28212(7) 0.0200(3) Uani 1 1 d . . . . .
 H8 H 0.3295(10) 1.270(4) 0.3075(8) 0.030(4) Uiso 1 1 d . . . . .
 O1 O 0.16360(5) 0.89259(19) 0.28604(5) 0.0224(2) Uani 1 1 d D . . . .
 H1A H 0.1446(13) 0.747(4) 0.3166(10) 0.070(7) Uiso 1 1 d D . . . .
 O2 O 0.28847(5) 0.8816(2) 0.37897(4) 0.0244(2) Uani 1 1 d . . . . .

loop_
  _atom_site_aniso_label
  _atom_site_aniso_U_11
  _atom_site_aniso_U_22
  _atom_site_aniso_U_33
  _atom_site_aniso_U_23
  _atom_site_aniso_U_13
  _atom_site_aniso_U_12
 C1 0.0174(6) 0.0225(7) 0.0237(6) -0.0001(5) 0.0066(5) -0.0011(5)
 C2 0.0212(6) 0.0210(7) 0.0203(6) 0.0018(5) 0.0057(5) 0.0006(5)
 C3 0.0219(6) 0.0158(6) 0.0198(6) -0.0027(5) 0.0094(5) -0.0011(5)
 C4 0.0184(6) 0.0199(6) 0.0233(6) -0.0018(5) 0.0077(5) -0.0015(5)
 C5 0.0199(6) 0.0191(6) 0.0205(6) 0.0009(5) 0.0056(5) 0.0001(5)
 C6 0.0231(6) 0.0177(6) 0.0229(6) 0.0001(5) 0.0097(5) -0.0016(5)
 N1 0.0194(5) 0.0188(5) 0.0219(5) -0.0002(4) 0.0079(4) -0.0019(4)
 C7 0.0180(6) 0.0185(6) 0.0214(6) -0.0004(5) 0.0071(5) 0.0001(5)
 C8 0.0169(6) 0.0194(6) 0.0240(6) -0.0006(5) 0.0072(5) -0.0023(5)
 O1 0.0178(4) 0.0232(5) 0.0238(4) 0.0054(4) 0.0041(3) -0.0049(4)
 O2 0.0212(5) 0.0267(5) 0.0226(5) 0.0046(4) 0.0040(4) -0.0016(4)

_geom_special_details
;
 All esds (except the esd in the dihedral angle between two l.s. planes)
 are estimated using the full covariance matrix.  The cell esds are taken
 into account individually in the estimation of esds in distances, angles
 and torsion angles; correlations between esds in cell parameters are only
 used when they are defined by crystal symmetry.  An approximate (isotropic)
 treatment of cell esds is used for estimating esds involving l.s. planes.
;
loop_
  _geom_bond_atom_site_label_1
  _geom_bond_atom_site_label_2
  _geom_bond_distance
  _geom_bond_site_symmetry_2
  _geom_bond_publ_flag
 C1 H1 0.991(15) . ?
 C1 C2 1.3837(18) . ?
 C1 N1 1.3390(16) . ?
 C2 H2 0.973(15) . ?
 C2 C3 1.3906(17) . ?
 C3 C4 1.3907(17) . ?
 C3 C6 1.5046(17) . ?
 C4 H4 0.989(15) . ?
 C4 C5 1.3835(18) . ?
 C5 H5 0.981(15) . ?
 C5 N1 1.3424(15) . ?
 C6 C6 1.541(2) 5_556 ?
 C6 H6A 0.997(16) . ?
 C6 H6B 0.998(16) . ?
 C7 C8 1.4925(18) . ?
 C7 O1 1.3111(14) . ?
 C7 O2 1.2231(15) . ?
 C8 C8 1.319(2) 7_575 ?
 C8 H8 0.963(16) . ?
 O1 H1A 1.031(16) . ?

loop_
  _geom_angle_atom_site_label_1
  _geom_angle_atom_site_label_2
  _geom_angle_atom_site_label_3
  _geom_angle
  _geom_angle_site_symmetry_1
  _geom_angle_site_symmetry_3
  _geom_angle_publ_flag
 C2 C1 H1 121.5(9) . . ?
 N1 C1 H1 116.0(9) . . ?
 N1 C1 C2 122.43(11) . . ?
 C1 C2 H2 120.4(9) . . ?
 C1 C2 C3 119.50(11) . . ?
 C3 C2 H2 120.1(9) . . ?
 C2 C3 C6 120.86(11) . . ?
 C4 C3 C2 117.85(11) . . ?
 C4 C3 C6 121.23(11) . . ?
 C3 C4 H4 121.8(9) . . ?
 C5 C4 C3 119.36(11) . . ?
 C5 C4 H4 118.8(9) . . ?
 C4 C5 H5 120.5(9) . . ?
 N1 C5 C4 122.50(11) . . ?
 N1 C5 H5 117.0(9) . . ?
 C3 C6 C6 110.28(13) . 5_556 ?
 C3 C6 H6A 110.4(9) . . ?
 C3 C6 H6B 109.3(9) . . ?
 C6 C6 H6A 108.9(9) 5_556 . ?
 C6 C6 H6B 107.8(9) 5_556 . ?
 H6A C6 H6B 110.1(13) . . ?
 C1 N1 C5 118.36(11) . . ?
 O1 C7 C8 113.82(10) . . ?
 O2 C7 C8 121.14(11) . . ?
 O2 C7 O1 125.03(11) . . ?
 C7 C8 H8 115.4(9) . . ?
 C8 C8 C7 123.78(15) 7_575 . ?
 C8 C8 H8 120.8(10) 7_575 . ?
 C7 O1 H1A 110.4(11) . . ?

loop_
  _geom_torsion_atom_site_label_1
  _geom_torsion_atom_site_label_2
  _geom_torsion_atom_site_label_3
  _geom_torsion_atom_site_label_4
  _geom_torsion
  _geom_torsion_site_symmetry_1
  _geom_torsion_site_symmetry_2
  _geom_torsion_site_symmetry_3
  _geom_torsion_site_symmetry_4
  _geom_torsion_publ_flag
 C1 C2 C3 C4 0.24(18) . . . . ?
 C1 C2 C3 C6 -176.88(11) . . . . ?
 C2 C1 N1 C5 0.19(19) . . . . ?
 C2 C3 C4 C5 0.08(18) . . . . ?
 C2 C3 C6 C6 85.57(17) . . . 5_556 ?
 C3 C4 C5 N1 -0.28(19) . . . . ?
 C4 C3 C6 C6 -91.45(16) . . . 5_556 ?
 C4 C5 N1 C1 0.15(18) . . . . ?
 C6 C3 C4 C5 177.18(11) . . . . ?
 N1 C1 C2 C3 -0.4(2) . . . . ?
 O1 C7 C8 C8 -2.7(2) . . . 7_575 ?
 O2 C7 C8 C8 177.32(15) . . . 7_575 ?

_shelx_res_file
;
    etyfum_100k.res created by SHELXL-2014/7

TITL etyfum_100k_a.res in I2/a
REM Old TITL ETYFUM_100K in I2/a
REM SHELXT solution in I2/a
REM R1 0.098, Rweak 0.292, Alpha 0.010, Orientation as input
REM Formula found by SHELXT: C8 N O2
CELL 1.54184 16.6633 4.7294 19.6488 90 110.091 90
ZERR 4 0.0006 0.0002 0.0007 0 0.004 0
LATT 2
SYMM 0.5-X,+Y,-Z
SFAC C H N O
UNIT 64 64 8 16
DFIX 1 O1 H1a

L.S. 100
PLAN  1
SIZE 0.04 0.15 0.25
TEMP -173
CONF
FREE N1 H1a
BOND $H
list 4
MORE -1
fmap 2 53
acta
OMIT 2 0 2
REM <olex2.extras>
REM <HklSrc "%.\\ETYFUM_100K.hkl">
REM </olex2.extras>

WGHT    0.043400    0.771800
FVAR       4.94030
C1    1    0.159761    0.399668    0.414015    11.00000    0.01736    0.02246 =
         0.02366   -0.00008    0.00655   -0.00106
H1    2    0.220139    0.462567    0.430707    11.00000    0.02493
C2    1    0.131297    0.200442    0.452050    11.00000    0.02116    0.02100 =
         0.02026    0.00183    0.00568    0.00060
H2    2    0.171147    0.110583    0.494886    11.00000    0.02477
C3    1    0.045304    0.126449    0.428026    11.00000    0.02190    0.01576 =
         0.01978   -0.00274    0.00944   -0.00115
C4    1   -0.008766    0.257499    0.365796    11.00000    0.01843    0.01992 =
         0.02328   -0.00182    0.00771   -0.00152
H4    2   -0.070613    0.215350    0.346173    11.00000    0.02718
C5    1    0.024436    0.453753    0.330446    11.00000    0.01991    0.01912 =
         0.02048    0.00086    0.00563    0.00012
H5    2   -0.012601    0.546554    0.286161    11.00000    0.02444
C6    1    0.011410   -0.078331    0.470169    11.00000    0.02313    0.01769 =
         0.02291    0.00013    0.00966   -0.00158
H6A   2   -0.040689   -0.175237    0.437398    11.00000    0.02531
H6B   2    0.056518   -0.220520    0.494213    11.00000    0.02734
N1    3    0.107475    0.524856    0.354038    11.00000    0.01942    0.01876 =
         0.02185   -0.00022    0.00794   -0.00191
C7    1    0.242270    0.974774    0.320586    11.00000    0.01798    0.01854 =
         0.02138   -0.00042    0.00711    0.00007
C8    1    0.272877    1.199666    0.282121    11.00000    0.01689    0.01942 =
         0.02395   -0.00059    0.00721   -0.00233
H8    2    0.329519    1.270042    0.307477    11.00000    0.02983
O1    4    0.163600    0.892588    0.286040    11.00000    0.01781    0.02325 =
         0.02383    0.00539    0.00412   -0.00487
H1A   2    0.144634    0.747332    0.316620    11.00000    0.07019
O2    4    0.288473    0.881611    0.378966    11.00000    0.02116    0.02666 =
         0.02260    0.00457    0.00402   -0.00161
HKLF 4

REM  etyfum_100k_a.res in I2/a
REM R1 =  0.0321 for    1210 Fo > 4sig(Fo)  and  0.0389 for all    1405 data
REM    132 parameters refined using      1 restraints

END

WGHT      0.0434      0.7718

REM Highest difference peak  0.186,  deepest hole -0.198,  1-sigma level  0.039
Q1    1   0.0216  0.1201  0.3837  11.00000  0.05    0.19
;
_shelx_res_checksum                96575
_shelx_hkl_file
;
   0   0  -2 25307.0 312.021   1
   0   0  -2 25093.8 279.853   3
   0   0  -4 135738. 918.399   3
   0   0  -4 137402. 1029.15   1
   0   0  -6 14876.9 379.303   3
   0   0  -6 14849.3 432.880   1
   0   0  -8 18029.2 557.157   1
   0   0  -8 17318.4 473.167   3
   0   0 -10 3964.86 268.505   3
   0   0 -12 41737.5 951.942   3
   0   0 -14 26291.4 875.104   8
   0   0 -14 25908.4 823.688   9
   0   0 -14 26661.6 845.644   3
   0   0 -16 3835.88 361.801   8
   0   0 -16 3507.98 328.389   9
   0   0 -18-9.05527 129.346   8
   0   0 -20 24027.7 774.316   8
   0   0 -22 2400.48 199.754   8
   0  -1  -1 74808.8 676.765   2
   0  -1  -3 26376.1 492.402   2
   0  -1   3 26135.4 334.733   4
   0  -1  -5 62394.0 910.522   2
   0  -1   5 60606.7 559.599   4
   0  -1  -7 76032.3 1001.48   3
   0  -1  -7 73796.6 1150.58   2
   0  -1  -9 50605.1 957.542   1
   0  -1  -9 48942.8 926.598   3
   0  -1 -11 10325.9 476.482   3
   0   1 -13 47753.3 1112.68   9
   0  -1 -13 44763.3 1053.23   6
   0  -1 -13 48798.7 1112.61   3
   0   1 -13 46696.0 1142.66   8
   0  -1 -13 48709.9 1099.80  12
   0  -1 -15 2013.56 267.463   8
   0  -1 -15 2472.16 283.891   6
   0   1 -15 1900.08 277.908   8
   0   1 -17 7676.05 499.749   8
   0  -1 -17 7557.84 495.812   8
   0   1 -19 693.448 180.035   8
   0  -1 -19 907.140 196.606   8
   0  -1 -21 15317.8 536.579   8
   0   1 -21 14391.4 514.239   8
   0  -2   0 30670.6 614.667   2
   0  -2  -2 8768.47 355.375   2
   0  -2  -4 16360.1 531.345   2
   0  -2  -6 44047.1 972.852   2
   0  -2  -8 8139.37 468.511   2
   0  -2 -10 156.195 113.354   3
   0  -2 -12 31151.9 910.434   6
   0  -2 -12 29006.1 849.246  12
   0   2 -12 29778.4 906.602   8
   0  -2 -12 31166.9 979.000   3
   0   2 -14 7729.03 501.399   8
   0  -2 -14 8216.62 469.388  12
   0  -2 -14 7390.15 475.420   6
   0  -2 -16 1906.89 256.735   8
   0   2 -16 2430.19 283.177   8
   0  -2 -16 1608.32 253.642   6
   0   2 -18 598.781 148.715   8
   0  -2 -18 553.707 164.515   8
   0   2 -20 1381.96 159.088   8
   0   2  20 1342.20 165.098  13
   0  -2 -20 1306.21 161.956   8
   0  -3  -1 57273.9 1128.30   2
   0  -3   1 58204.2 1099.42   2
   0  -3  -3 14879.7 613.068   2
   0   3  -5-48.8768 113.163  11
   0  -3  -5 28.8547 66.4710   2
   0   3  -7 1780.13 239.348  11
   0  -3  -7 1492.96 290.108   2
   0  -3  -9 1038.63 221.008   2
   0  -3  -9 722.752 177.194   3
   0   3  -9 718.508 167.668  11
   0   3 -11 38570.8 999.129  11
   0  -3 -13 5155.60 393.240   6
   0  -3 -15 2012.54 250.133   6
   0  -3 -17-154.340 106.916   6
   0   3  19 6866.89 315.352  13
   0   4   0 2558.87 293.647  11
   0   4  -2 7329.84 473.629  11
   0   4   2 6862.28 411.960  11
   0   4  -4 2375.14 295.567  11
   0   4  -6 45935.1 1183.36  11
   0   4  -8 120.468 129.470  11
   0   4 -10 14763.5 634.568  11
   0   4 -12 885.066 165.185  11
   0  -4 -12 689.333 154.949   6
   0  -4 -14 1373.73 168.813   6
   0   4  14 1712.54 190.936  13
   0   4  16 243.645 70.5803  13
   0   5   1 1038.57 179.663  11
   0   5  -1 1480.44 222.174  11
   0   5  -1 1386.58 194.654   7
   0   5  -3 1434.51 216.385  11
   0   5  -3 1505.97 194.479   7
   0   5  -5 111.290 125.923  11
   0   5  -5 180.455 131.572   7
   0   5  -7 6722.25 410.038   7
   0   5  -7 6801.51 397.575  11
   0   5  -9 1907.78 209.860  11
   0   5  -9 2104.47 229.891   7
   0   5 -11 4046.09 258.404   7
   1   0 -23 26.9432 64.3463   8
   1   0 -21-10.6390 116.682   8
   1   0 -19 66.0475 113.474   8
   1   0 -17 189.002 122.449   8
   1   0 -17-110.596 145.886   9
   1   0 -15 114.522 98.4186   9
   1   0 -15-47.0137 129.634   8
   1   0 -13-119.252 113.656   3
   1   0 -13 47.3320 102.037   8
   1   0 -13-175.067 117.137   6
   1   0 -13 91.2940 135.363   9
   1   0 -11 113.988 66.4576   3
   1   0 -11 51.2239 82.6287   1
   1   0  -9 25.4818 97.7766   1
   1   0  -9 78.7412 62.9746   3
   1   0  -7-43.2563 78.2881   1
   1   0  -7-22.5651 59.7966   3
   1   0  -5-7.85149 85.5315   1
   1   0  -5 10.7203 46.8324   3
   1   0  -3-1.17284 28.7304   3
   1   0  -3 12.1787 52.9773   2
   1   0  -1 16.4563 16.2815   2
   1   0  -1-3.92425 13.0659   4
  -1   0  -1 17.8364 26.7475   3
  -1   0  -3 17.7655 47.6548   3
  -1   0  -3 18.0609 49.8898   1
  -1   0  -5-12.2316 70.9119   3
  -1   0  -5 6.98486 69.4135   1
  -1   0  -7-9.92238 58.8618   3
  -1   0  -9 73.4739 74.3927   3
  -1   0 -11 12.7117 85.5530   3
  -1   0 -13 49.7292 142.413   9
  -1   0 -13-236.359 110.826   3
  -1   0 -13 30.7725 115.821   8
  -1   0 -15 23.9641 84.7903   9
  -1   0 -15-110.690 118.618   8
  -1   0 -17-227.029 165.215   8
  -1   0 -19 3.89700 94.8325   8
  -1   0 -21 2.61309 91.5383   8
   1  -1 -22 1313.78 150.332   8
   1   1 -22 1354.91 152.174   8
   1  -1 -20 59.6880 109.725   8
   1   1 -20 16.7194 122.505   8
   1  -1 -18 4360.90 337.423   9
   1   1 -18 4688.77 390.892   8
   1  -1 -18 4506.43 378.139   8
   1  -1 -16 2767.15 283.015   9
   1  -1 -16 3179.54 335.717   8
   1   1 -16 3470.77 343.614   9
   1   1 -16 3232.60 342.372   8
   1  -1 -16 2906.77 314.722   6
   1  -1 -14 1366.32 201.595  12
   1  -1 -14 1493.88 230.976   6
   1   1 -14 1251.65 216.507   9
   1   1 -14 1607.03 247.368   8
   1  -1 -14 1374.56 206.704   9
   1  -1 -12 323.982 102.362   3
   1  -1 -10 19419.6 588.972   3
   1  -1 -10 20612.4 678.930   1
   1  -1  -8 21232.7 535.062   3
   1  -1  -8 21908.7 666.552   2
  -1  -1   6 136617. 668.339   4
   1  -1  -6 136648. 1446.14   2
   1  -1  -4 184386. 1414.36   2
   1  -1  -2 271674. 1454.18   2
  -1  -1   0 4433.69 146.231   2
   1  -1   2 36992.1 462.600   4
  -1  -1  -2 37001.5 522.893   2
  -1  -1  -4 47.2458 88.3178   2
   1  -1   4 128.835 54.2261   4
  -1  -1  -6 2662.62 228.645   2
  -1  -1  -6 2560.19 197.807   3
  -1  -1  -8 69458.5 1099.92   3
  -1  -1  -8 69731.1 957.061   1
  -1  -1 -10 1404.40 180.694   3
  -1  -1 -12 26001.7 783.328   6
  -1  -1 -12 27668.3 821.526  12
  -1   1 -12 26380.2 832.909   8
  -1  -1 -12 26584.4 834.840   3
  -1   1 -12 28206.5 837.159   9
  -1   1 -14 7798.02 488.628   8
  -1  -1 -14 8719.46 501.198  12
  -1  -1 -14 8460.59 510.756   3
  -1  -1 -14 8340.63 490.825   6
  -1   1 -16 4237.82 382.483   8
  -1  -1 -16 3913.21 371.658   8
  -1  -1 -18 2785.67 306.812   8
  -1   1 -18 3164.00 311.686   8
  -1   1 -20 4857.05 323.284   8
  -1  -1 -20 5629.65 356.094   8
  -1  -1 -22 2470.41 177.606   8
   1   2 -21 10609.9 370.452   8
   1  -2 -19 2632.54 257.374   8
   1   2 -19 2197.08 236.943   8
   1  -2 -17 3963.76 355.785   8
   1  -2 -17 3148.91 318.331   6
   1   2 -17 3798.52 337.278   8
   1   2 -15 5224.35 438.157   8
   1  -2 -15 5040.57 403.348   6
   1  -2 -15 5724.19 381.782  12
   1  -2 -13 465.839 171.393   6
   1  -2 -13 290.648 120.679   3
   1  -2 -13 421.396 109.322  12
   1  -2 -11 21539.8 750.957   3
   1   2 -11 18840.0 700.884   8
   1  -2  -9 36586.1 1029.73   2
   1  -2  -7 2793.65 278.619   2
   1  -2  -5 3098.87 261.783   2
   1  -2  -3 155974. 1574.48   2
   1  -2  -1 59611.4 911.332   2
  -1  -2   1 61561.9 798.639   2
  -1  -2  -1 6127.94 275.834   2
  -1  -2  -3 8825.60 370.971   2
  -1  -2  -5 11153.9 465.526   2
  -1  -2  -7 11270.7 522.144   2
  -1  -2  -9 27058.0 837.641   3
  -1  -2 -11 4284.81 337.363  12
  -1  -2 -11 4938.33 406.509   3
  -1   2 -11 4000.76 337.157   8
  -1  -2 -11 4650.31 356.186   6
  -1  -2 -13 18192.3 715.334   6
  -1   2 -13 19216.8 749.001   8
  -1  -2 -13 20363.2 745.263  12
  -1  -2 -15 3260.24 317.302  12
  -1  -2 -15 2570.30 296.100   6
  -1   2 -15 3017.39 309.992   8
  -1  -2 -17 5266.10 392.562   8
  -1   2 -17 5286.23 371.702   8
   1   2  19 148.188 119.595  13
  -1   2 -19 77.5163 73.5010   8
  -1  -2 -19 275.897 128.834   8
   1  -3 -18-43.6685 95.5236   6
   1  -3 -16 1860.73 232.814   6
   1   3 -16 1769.81 205.095   8
   1   3 -14 2115.52 261.512   8
   1  -3 -14 1579.35 238.856   6
   1   3 -12 49873.6 1115.71  11
   1   3 -12 47999.0 1155.36   8
   1  -3 -10 59245.9 1387.12   3
   1   3 -10 58304.3 1231.49  11
   1  -3  -8 23440.1 916.530   2
   1   3  -8 23286.2 775.856  11
   1   3  -6 8229.36 454.148  11
   1  -3  -6 8389.86 531.098   2
   1  -3  -4 147.561 135.875   2
   1  -3  -2 18456.8 685.624   2
   1  -3   0 56776.2 1150.56   2
   1  -3   2 40682.8 965.969   2
  -1   3  -4 3009.54 275.274  11
   1  -3   4 2967.62 280.135   2
  -1   3  -6-82.7260 126.153  11
  -1   3  -8 3626.46 335.455  11
  -1  -3 -10 44612.2 1282.17   3
  -1   3 -10 42229.6 1061.40  11
  -1  -3 -12 22974.9 787.466   6
  -1  -3 -12 24202.9 789.095  12
  -1   3 -12 24704.0 760.012  11
  -1  -3 -14 3414.55 311.228   6
  -1  -3 -16 2187.31 222.428   6
   1   3  18 22684.2 598.484  13
  -1   4  15 2352.10 213.910  13
   1  -4 -15 2029.62 199.270   6
   1  -4 -13 1813.21 224.735   6
   1   4 -11-29.8671 149.096  11
   1   4  -9 316.522 145.547  11
   1   4  -7 135.679 137.390  11
   1   4  -5 20202.9 786.582  11
   1   4  -3-61.5301 124.932  11
  -1   4   1 21198.7 746.179  11
   1   4  -1 21188.9 764.239  11
  -1   4  -1 1958.80 265.598  11
   1   4   1 1877.73 238.520  11
  -1   4  -3 8921.68 528.015  11
  -1   4  -5 1.49443 146.013  11
  -1   4  -7 55445.1 1294.17  11
  -1   4  -9 644.360 160.248  11
  -1   4 -11 536.491 156.985  11
  -1  -4 -11 359.685 123.303   6
  -1  -4 -13 6620.07 335.507   6
   1   4  13 7435.16 399.605  13
   1   4  15 121.273 77.6492  13
   1   5 -12 1038.09 125.968   7
   1  -5 -10 69.0397 55.0380   6
   1   5 -10 125.244 99.2375   7
   1   5  -8 2938.78 270.310   7
   1   5  -8 2203.00 238.687  11
   1   5  -6 5139.26 361.903  11
   1   5  -6 5499.47 377.244   7
   1   5  -4 5948.31 392.133   7
   1   5  -4 5410.74 379.903  11
   1   5  -2 125.357 131.708   7
   1   5  -2 146.815 144.469  11
   1   5   0 329.976 118.667  11
  -1   5   0 387.911 132.735  11
  -1   5  -2 22.8077 119.944  11
  -1   5  -4 8016.81 443.809  11
  -1   5  -6 93.4826 132.530  11
  -1   5  -8 661.095 149.927  11
  -1   5 -10 373.047 124.413   7
   2   0 -22 1802.36 195.632   8
   2   0 -20 782.393 183.016   8
   2   0 -18 86.8936 115.363   8
   2   0 -18 75.5554 89.6075   9
   2   0 -16 12659.4 642.639   8
   2   0 -16 12537.1 608.376   9
   2   0 -14 4350.48 362.026   8
   2   0 -14 5096.74 381.506   9
   2   0 -14 5168.05 370.465   6
   2   0 -12 109724. 1356.37   3
   2   0 -12 106701. 1815.88   1
   2   0 -10 62303.9 875.500   3
   2   0 -10 58603.0 1203.08   1
   2   0  -8 1599.69 128.681   3
   2   0  -8 1475.79 184.654   1
   2   0  -6 18289.6 517.205   1
   2   0  -6 17926.4 323.115   3
   2   0  -6 18749.4 459.373   2
   2   0  -4 38758.1 321.364   3
   2   0  -4 36949.2 503.316   2
   2   0  -2 7074.83 146.390   4
   2   0  -2 7032.95 153.162   2
  -2   0   0 942.356 63.3051   3
  -2   0  -2 825696. 2309.87   3
  -2   0  -4 663.475 104.264   3
  -2   0  -6 270503. 1860.88   3
  -2   0  -8 87.1903 87.0280   3
  -2   0 -10 147987. 1789.89   3
  -2   0 -12 178.079 120.725  12
  -2   0 -12 281.638 94.1162   3
  -2   0 -14 7609.40 434.979   9
  -2   0 -14 7752.07 500.126   3
  -2   0 -14 7219.43 475.702   8
  -2   0 -16 2089.54 288.911   8
  -2   0 -18 49369.7 1182.74   8
  -2   0 -20 575.607 128.095   8
   2   1 -23 3503.85 212.687   8
   2   1 -21 426.827 124.985   8
   2  -1 -21 334.864 140.934   8
   2  -1 -19 12438.0 545.176   9
   2  -1 -19 11867.3 580.963   8
   2   1 -19 12444.0 618.055   8
   2  -1 -17 10391.4 572.644   8
   2  -1 -17 10020.7 543.321   6
   2   1 -17 10302.8 592.011   8
   2   1 -17 11101.5 598.637   9
   2  -1 -17 10449.5 548.951   9
   2  -1 -15 1917.37 259.480   8
   2   1 -15 2246.20 285.479   9
   2   1 -15 2149.02 259.336   8
   2  -1 -15 1996.09 270.961   9
   2  -1 -15 2034.10 258.274   6
   2  -1 -13 15573.6 588.992  10
   2   1 -13 16935.8 683.499   8
   2  -1 -13 17200.2 648.902   6
   2   1 -13 17245.9 671.122   9
   2  -1 -13 17475.5 657.334   9
   2  -1 -11 17100.2 682.229   1
   2  -1 -11 16864.3 552.329   3
   2  -1  -9 2987.29 273.359   2
   2  -1  -9 3636.34 230.635   3
   2  -1  -7 66401.4 1074.33   2
   2  -1  -5 388093. 2235.52   2
   2  -1  -3 999999. 3084.96   2
  -2  -1   1 9670.53 162.310   2
   2  -1  -1 9282.52 277.219   4
  -2  -1  -1 21162.4 347.997   2
   2  -1   1 20275.2 388.743   4
   2  -1   3 139702. 1049.81   4
  -2  -1  -3 139612. 1168.22   2
  -2  -1  -5 13793.3 427.917   3
  -2  -1  -7 133.140 109.806   3
  -2  -1  -9 29884.9 815.077   3
  -2  -1 -11 8376.61 439.369   6
  -2  -1 -11 8238.12 450.083  12
  -2  -1 -11 8365.87 474.881   3
  -2  -1 -13-4.43389 84.1535   3
  -2  -1 -13 107.386 106.464  12
  -2   1 -13 103.819 156.051   8
  -2  -1 -13 129.830 103.411   6
  -2   1 -15 120.038 136.578   8
  -2  -1 -15 169.178 117.460  12
   2   1  17 23558.9 752.019  13
  -2  -1 -17 24483.5 857.249   8
  -2   1 -17 23919.4 819.053   8
  -2  -1 -19-55.2936 135.708   8
  -2   1 -19-89.3933 105.829   8
  -2   1 -21 1328.31 131.085   8
  -2  -1 -21 2031.07 184.452   8
   2   2 -20 143.777 101.880   8
   2  -2 -18 6869.82 412.443   8
   2   2 -18 6520.50 444.978   8
   2  -2 -18 6411.20 426.031   6
   2   2 -16 55381.6 1324.58   8
   2  -2 -16 52514.4 1235.89   6
   2  -2 -16 56531.7 1253.88   8
   2  -2 -14 5769.74 418.788   6
   2   2 -14 6099.56 460.648   8
   2   2 -12 3538.89 317.192   8
   2  -2 -12 3024.31 290.251   3
   2  -2 -10 1304.80 181.040   3
   2  -2 -10 943.527 218.915   2
   2  -2  -8 2885.92 298.509   2
   2  -2  -6 10385.9 487.283   2
   2  -2  -4 167215. 1746.56   2
  -2  -2   2 61405.9 727.238   2
   2  -2  -2 57261.2 960.491   2
  -2  -2   0 52.6189 70.5232   2
   2  -2   0 24.9070 74.5661   2
  -2  -2  -2 27427.4 586.824   2
   2  -2   4 215.892 86.3208   4
  -2  -2  -4 341.565 116.469   2
  -2  -2  -6 8699.29 435.514   2
  -2  -2  -8 490.400 141.926   3
  -2  -2 -10 303.421 116.126   6
  -2  -2 -10 121.064 88.2148   3
  -2   2 -12 3440.66 314.497   8
  -2  -2 -12 3892.55 386.883   3
  -2  -2 -12 3647.71 325.316  12
  -2  -2 -12 2928.94 285.210   6
  -2  -2 -14 4792.14 379.252  12
  -2  -2 -14 4813.45 378.601   6
  -2   2 -14 4826.84 393.625   8
  -2  -2 -16 1181.04 200.682   8
  -2  -2 -16 655.140 162.880  12
  -2   2 -16 1043.93 180.590   8
  -2   2 -18 1708.65 186.949   8
  -2  -2 -18 1959.47 233.055   8
   2   2  18 2014.17 222.978  13
  -2  -2 -20-14.1346 59.8395   8
   2  -3 -19 281.278 86.3544   6
   2   3 -17 3990.82 290.708   8
   2  -3 -17 4048.60 320.074   6
   2  -3 -15 3782.65 342.696   6
   2   3 -15 3608.78 338.330   8
   2   3 -13 14846.0 609.637  11
   2   3 -13 14845.9 666.487   8
   2   3 -11 53000.2 1215.35   8
   2  -3 -11 52343.9 1501.87   2
   2  -3 -11 53835.8 1325.72   3
   2   3 -11 53209.8 1184.27  11
   2  -3  -9 63479.5 1563.50   2
   2   3  -9 65833.2 1285.63   8
   2   3  -9 67373.7 1320.25  11
   2   3  -7 6689.25 420.401  11
   2  -3  -7 7882.51 527.953   2
   2  -3  -5 154.963 126.801   2
   2   3  -5-81.5185 110.613  11
   2  -3  -3 6657.52 434.410   2
   2  -3  -1 3600.65 328.825   2
   2  -3   1 20916.7 728.452   2
   2  -3   3-73.0240 105.997   2
  -2   3  -3-81.3942 91.2936  11
  -2   3  -5 719.619 167.432  11
  -2   3  -7 7750.17 469.886  11
  -2  -3  -9 20959.0 882.916   3
  -2   3  -9 19869.9 732.862  11
  -2  -3 -11 6275.38 416.246   6
  -2   3 -11 6707.49 421.692  11
  -2  -3 -11 7515.80 459.003  12
  -2  -3 -13 376.912 137.378   6
  -2  -3 -13 467.672 117.418  12
   2   3  15 22.5204 128.183  13
  -2  -3 -15 174.216 72.0789   6
   2   3  17 22.9807 89.5456  13
   2  -4 -16 2613.56 202.136   6
  -2   4  16 2365.32 193.495  13
   2  -4 -14 5820.01 354.542   6
   2   4 -14 6392.52 378.957   7
   2   4 -12 7919.48 451.499  11
   2   4 -10 1230.06 225.440  11
   2   4  -8 307.837 154.505  11
   2   4  -6 16996.5 715.818  11
   2   4  -4 9303.68 535.209  11
  -2   4   2 2714.14 286.867  11
   2   4  -2 3015.74 315.671  11
   2   4   0 5334.60 390.598   7
  -2   4   0 5450.11 410.636  11
   2   4   0 5682.55 375.285  11
  -2   4  -2 1138.68 254.519  11
  -2   4  -4 22032.8 835.363  11
  -2   4  -6 8538.33 516.685  11
   2   4   8 87178.8 1488.81  13
  -2   4  -8 87220.7 1587.02  11
  -2   4 -10 723.270 178.689  11
   2   4  10 933.465 175.759  13
   2   4  12 6416.40 387.095  13
   2   4  14 4.55182 77.7469  13
   2   5 -11 86.4296 96.8247   7
   2  -5 -11-152.685 85.9594   6
   2   5  -9 3972.79 300.237   7
   2   5  -7 2988.83 295.952   7
   2   5  -5 7152.44 417.701  11
   2   5  -5 6776.52 419.270   7
   2   5  -3 8495.37 462.602   7
   2   5  -3 8926.00 461.993  11
   2   5  -1 525.080 142.189   7
  -2   5   1 539.370 156.109  11
  -2   5  -1 13670.7 564.993  11
  -2   5  -3 8334.93 452.024  11
  -2   5  -5 126.896 115.153  11
  -2   5  -7 1266.37 196.102  11
  -2   5  -9 1966.45 192.782  11
   3   0 -23-127.001 74.4564   8
   3   0 -21 7.08245 113.848   8
   3   0 -19 13.3104 147.705   8
   3   0 -19 182.967 145.102   9
   3   0 -17 23.0934 104.986   8
   3   0 -17-219.265 153.901   9
   3   0 -15 97.0613 123.352   8
   3   0 -15-28.6539 123.827   6
   3   0 -15 168.776 127.535   9
   3   0 -13 58.3544 86.5240   1
   3   0 -11 59.1229 65.6155   3
   3   0 -11-62.9518 136.267   1
   3   0  -9-6.17327 46.7362   3
   3   0  -9-34.1729 120.926   1
   3   0  -7-20.7944 34.2929   3
   3   0  -7 59.5764 115.452   1
   3   0  -7 26.1369 84.1171   2
   3   0  -5-1.11582 23.0323   3
   3   0  -5 37.2772 74.3321   2
   3   0  -3 3.09656 40.1430   4
   3   0  -3-1.92420 46.0446   2
  -3   0   1 9.37250 33.6535   3
  -3   0  -1 24.4331 55.1307   3
  -3   0  -3-0.46327 63.4341   3
  -3   0  -5-13.1759 70.6369   3
  -3   0  -7 39.9992 77.1833   3
  -3   0  -9-7.30490 75.8078   3
  -3   0 -11-47.7068 113.656   3
  -3   0 -11 150.162 78.2736  12
  -3   0 -13 173.198 111.624   3
  -3   0 -13 38.7123 90.9719  12
  -3   0 -15 122.292 131.224   8
  -3   0 -17-105.177 134.977   8
  -3   0 -19 10.6310 112.241   8
  -3   0 -21-14.4262 65.4196   8
   3   1 -22 1673.32 198.760   8
   3  -1 -22 1908.14 197.666   8
   3  -1 -20 1227.54 207.473   8
   3  -1 -20 992.320 165.643   9
   3   1 -20 912.610 203.588   8
   3  -1 -18 474.079 170.612   8
   3  -1 -18 958.666 213.142   6
   3   1 -18 1174.28 221.613   9
   3  -1 -18 690.132 196.926   9
   3   1 -18 692.875 189.516   8
   3   1 -16 45608.2 1215.64   8
   3  -1 -16 46971.0 1149.57   6
   3  -1 -16 48502.9 1192.82   8
   3  -1 -16 48042.8 1183.07   9
   3   1 -16 46791.1 1189.78   9
   3  -1 -14 5735.77 405.013   9
   3  -1 -14 5636.48 385.907   6
   3   1 -14 5677.52 413.262   8
   3  -1 -14 5367.42 380.731   8
   3  -1 -14 5580.60 373.926  10
   3   1 -14 5794.66 412.656   9
   3  -1 -12 18748.1 775.641   1
   3  -1 -10 923.427 137.155   3
   3  -1 -10 1096.75 195.005   2
   3  -1  -8 47876.4 698.695   3
   3  -1  -8 48713.9 985.592   2
   3  -1  -6 8989.90 376.206   2
   3  -1  -4 453996. 2279.24   2
   3  -1  -2 123818. 1099.06   4
   3  -1  -2 124514. 1083.61   2
   3  -1   0 10012.7 305.986   4
   3  -1   2 22810.2 464.919   4
  -3  -1  -4 60858.9 893.472   3
  -3  -1  -6 13146.7 481.684   3
  -3  -1  -8 1356.99 195.198   3
  -3  -1 -10 5489.07 381.566   3
  -3  -1 -12 14074.9 594.991   6
  -3  -1 -12 14150.0 660.499   3
  -3   1 -12 13241.0 600.941   8
  -3  -1 -12 12843.4 602.432  12
  -3   1 -14 6012.13 429.406   8
  -3  -1 -14 6729.17 453.213  12
  -3   1 -16 63.0363 121.923   8
   3   1  16 77.8409 129.850  13
  -3  -1 -16-137.248 158.341   8
  -3  -1 -18 240.292 142.067   8
  -3   1 -18 181.720 115.306   8
  -3   1 -20 2026.24 175.242   8
  -3  -1 -20 2484.90 214.035   8
   3   2 -21-151.838 103.774   8
   3   2 -19 1252.79 230.490   8
   3  -2 -19 1507.65 221.193   6
   3  -2 -17 5330.19 387.418   8
   3  -2 -17 5017.63 408.519   6
   3   2 -17 4600.77 399.928   8
   3  -2 -17 4915.85 361.182   9
   3  -2 -15 79096.9 1433.90   8
   3   2 -15 80018.3 1599.62   8
   3  -2 -15 79194.1 1535.44   6
   3  -2 -15 79945.8 1474.19   9
   3   2 -13 14766.9 655.835   8
   3  -2 -13 15200.5 650.078   9
   3   2 -11 5786.93 392.226   8
   3  -2 -11 5050.93 433.721   2
   3  -2 -11 5573.74 364.855   9
   3  -2 -11 6282.32 378.289   3
   3  -2  -9 147453. 2102.43   2
   3  -2  -7 8161.48 459.513   2
   3  -2  -5 384.441 138.353   2
   3  -2  -3 60059.6 1039.99   2
   3  -2  -1 103374. 1305.06   2
  -3  -2  -1 7528.46 271.694   2
  -3  -2  -3 13071.8 425.525   2
   3  -2   3 12523.1 446.334   4
   3  -2   5 134162. 1493.83   4
  -3  -2  -7 23950.1 780.588   3
  -3  -2  -9 57182.7 1113.39   6
  -3  -2  -9 54670.1 1302.80   3
  -3  -2 -11 131.763 106.029  12
  -3  -2 -11-215.060 94.0176   3
  -3  -2 -11-74.4941 136.683   6
  -3  -2 -13 1332.59 217.990  12
  -3  -2 -13 1512.11 231.175   6
  -3  -2 -15 10057.4 528.315  12
   3   2  15 9968.28 547.257  13
  -3  -2 -17 4044.29 332.408   8
   3   2  17 3499.58 301.061  13
   3   2  19 1082.29 153.051   5
   3   2  19 743.813 105.588  13
  -3  -2 -19 960.184 153.212   8
   3  -3 -18-89.4721 92.5045   6
   3  -3 -16-1.29394 111.538   6
   3   3 -16-243.212 81.7647   8
   3  -3 -14 186.043 125.256   6
   3   3 -14 31.1095 122.252   8
   3   3 -12 4294.46 373.124   8
   3   3 -12 4355.24 350.710  11
   3   3 -10 2607.06 298.643   8
   3  -3 -10 2665.12 371.888   2
   3   3 -10 2795.98 289.464  11
   3   3  -8 1286.16 198.584  11
   3  -3  -8 1468.90 304.540   2
   3   3  -6 21929.2 726.540  11
   3  -3  -6 21609.8 857.134   2
   3   3  -4 48536.5 1042.75  11
   3  -3  -4 50953.5 1239.99   2
   3  -3  -2 21154.3 768.308   2
   3  -3   0 24056.1 813.487   2
   3  -3   2-1.32578 84.5886   2
  -3   3  -2 416.120 142.251  11
  -3   3  -4 4858.69 377.447  11
  -3   3  -6 29754.0 901.874  11
  -3   3  -8 228.108 137.595  11
  -3  -3  -8 793.395 210.928   3
  -3   3 -10 26627.7 829.119  11
  -3  -3 -12 7186.85 449.988  12
  -3  -3 -14 88.5274 99.1530  12
   3   3  14 88.3090 129.730  13
   3   3  16 10729.9 459.802  13
  -3  -3 -16 10630.5 446.554   8
  -3   4  17 200.403 81.9795  13
   3  -4 -17 133.368 69.4512   6
   3  -4 -15 84.5891 103.262   6
   3   4 -13 1728.51 234.502   7
   3   4 -11 197.997 139.638  11
   3   4  -9 81.7087 121.344  11
   3   4  -7 2063.62 272.446  11
   3   4  -5 8139.56 499.470  11
   3   4  -3 5568.60 404.602  11
  -3   4   3 5128.84 380.078  11
  -3   4   1 351.022 144.702  11
   3   4  -1 375.400 150.977  11
   3   4  -1 359.187 144.354   7
  -3   4  -1 76.2268 151.996  11
  -3   4  -3 14475.3 681.384  11
  -3   4  -5 368.969 148.182  11
   3   4   7 2294.96 258.887  13
  -3   4  -7 2493.59 293.214  11
  -3   4  -9 13737.1 600.903  11
   3   4   9 14002.7 590.685  13
  -3   4 -11 50.5575 79.3589  11
   3   4  11-93.6872 95.2465  13
   3   4  13 9512.52 404.974  13
   3   5 -12 475.486 101.113   7
   3   5 -10 890.705 158.362   7
   3   5  -8 20.6654 121.625   7
   3   5  -6 3311.27 302.980   7
   3   5  -4 1660.84 228.865   7
  -3   5   2 1118.13 154.695  11
   3   5  -2 1076.11 183.898   7
  -3   5   0 1423.21 206.192  11
  -3   5  -2 13556.9 570.622  11
  -3   5  -4 14473.1 574.003  11
  -3   5  -6 18586.8 610.286  11
  -3   5  -8 9549.06 390.041  11
  -3   5 -10 1331.67 147.325   7
   4   0 -22-69.1527 99.0792   8
   4   0 -20 95043.1 1623.91   8
   4   0 -20 92028.1 1567.46   9
   4   0 -18 9922.06 565.175   8
   4   0 -18 9945.59 572.973   9
   4   0 -16 24658.9 847.883  10
   4   0 -16 23489.7 843.177   8
   4   0 -16 23167.7 788.303   6
   4   0 -16 22176.0 829.302   9
   4   0 -14 10435.3 542.795   9
   4   0 -14 9655.95 497.916   8
   4   0 -14 10163.9 497.355   6
   4   0 -14 10438.4 671.145   1
   4   0 -14 10965.6 535.374  10
   4   0 -12 220.178 176.481   1
   4   0 -10 1185.85 219.461   1
   4   0  -8 17739.8 514.704   2
   4   0  -8 18470.1 643.590   1
   4   0  -8 17039.1 272.838   3
   4   0  -6 214592. 1486.53   2
   4   0  -4 25044.2 394.151   4
   4   0  -4 24414.5 408.745   2
   4   0  -2 128955. 881.822   4
  -4   0   2 127998. 637.916   3
  -4   0   0 151901. 1009.20   3
  -4   0  -2 10648.8 328.347   3
  -4   0  -4 2896.61 208.657   3
  -4   0  -6 1383.83 172.521   3
  -4   0  -8 44042.9 976.983   3
  -4   0 -10 7349.03 451.712   3
  -4   0 -10 7645.21 440.978  12
  -4   0 -12 468.739 177.776  12
  -4   0 -12 461.762 123.606   3
  -4   0 -14 21230.9 810.748   8
  -4   0 -16 2353.71 288.348   8
  -4   0 -18 10113.3 498.263   8
   4   0  20 17734.5 470.830   5
  -4   0 -20 21418.6 538.476   8
   4   1 -23 320.261 99.5511   8
   4   1 -21 3258.08 307.974   8
   4  -1 -21 3688.25 295.067   8
   4  -1 -21 3645.19 284.779   9
   4  -1 -19 21977.4 784.937   8
   4   1 -19 22167.8 834.022   8
   4  -1 -19 21321.9 756.940   6
   4   1 -19 23506.2 826.812   9
   4  -1 -19 22084.9 777.611   9
   4  -1 -17 22929.6 840.716   9
   4  -1 -17 24089.2 834.284   6
   4  -1 -17 23363.5 828.405   8
   4   1 -17 24869.0 883.799   9
   4   1 -17 24223.0 884.966   8
   4  -1 -15 2457.20 294.805   9
   4   1 -15 2531.51 299.072   8
   4  -1 -15 2452.78 276.998   8
   4  -1 -15 2323.76 269.387   6
   4  -1 -15 2392.65 278.624  10
   4   1 -15 2415.04 288.184   9
   4   1 -13 1732.44 248.434   9
   4  -1 -13 2279.94 300.430   1
   4   1 -13 1585.13 229.374   8
   4  -1 -13 1979.23 261.073   9
   4  -1 -13 1612.79 219.811   6
   4   1 -13 1264.95 203.792  10
   4  -1 -13 1938.52 224.630  10
   4  -1 -11 504.392 153.222   2
   4  -1  -9 76.7270 47.4435   3
   4   1  -9 96.3835 126.983   1
   4  -1  -9 42.0478 92.6716   2
   4   1  -7 163026. 1963.02   1
   4  -1  -7 166697. 1700.96   2
   4   1  -5 97358.8 1344.80   1
   4  -1  -5 97453.7 1159.72   2
   4  -1  -3 241687. 1668.38   4
   4  -1  -3 239011. 1657.69   2
   4  -1  -1 175147. 1366.18   4
   4  -1   1 54748.7 777.838   4
  -4  -1  -3 61312.8 898.905   3
   4  -1   3 63169.9 909.095   4
  -4  -1  -5 213.925 109.886   3
  -4  -1  -7 1793.30 213.206   3
  -4  -1  -9 1262.55 212.941   3
  -4  -1 -11 347.074 130.021   3
  -4  -1 -11 307.641 118.312   6
  -4   1 -11 574.023 185.489   8
   4   1  13-143.158 125.679  13
  -4  -1 -13 61.8440 121.244   3
  -4   1 -13-162.658 133.999   8
  -4  -1 -13-1.42533 70.8721  12
  -4   1 -15 311.010 155.348   8
  -4  -1 -15 643.013 179.230  12
   4   1  15 430.383 169.744  13
  -4   1 -17 642.474 139.964   8
  -4  -1 -17 776.847 168.561   8
  -4   1 -19 7164.21 319.713   8
  -4  -1 -19 7376.72 376.018   8
   4   2 -22 455.217 100.474   8
   4   2 -20 988.696 186.032   8
   4  -2 -20 884.958 166.961   6
   4  -2 -18 6472.56 408.506   9
   4  -2 -18 6377.51 434.703   6
   4   2 -18 6321.61 446.498   8
   4  -2 -16 5624.19 420.118   9
   4  -2 -16 4411.10 382.894   6
   4   2 -16 5194.36 430.237   8
   4  -2 -14 76398.4 1476.40   9
   4   2 -14 77030.6 1537.93   8
   4  -2 -14 74583.9 1455.44   6
   4  -2 -12 12786.1 708.870   2
   4   2 -12 12274.1 595.946   8
   4  -2 -12 14107.8 612.164   9
   4   2 -12 13291.1 600.716   9
   4  -2 -10 755.345 199.830   2
   4  -2  -8 215963. 2432.82   2
   4  -2  -6 48523.2 1065.33   2
   4  -2  -4 28535.6 771.795   2
   4  -2  -2 2274.89 230.615   2
   4  -2   2 38476.0 828.735   4
   4  -2   4 21398.2 633.263   4
  -4  -2  -6 1112.44 200.755   3
   4  -2   6 942.724 153.446   4
  -4  -2  -8 6773.93 465.022   3
  -4  -2 -10-12.2371 123.167   3
  -4  -2 -12 1998.89 245.564   6
  -4  -2 -12 1619.03 247.108  12
   4   2  14 51429.6 1227.61  13
  -4  -2 -14 52235.0 1216.84  12
   4   2  16 521.321 170.530  13
  -4  -2 -16 428.042 143.605   8
  -4  -2 -18 5413.38 322.228   8
   4   2  18 5457.52 320.082   5
   4   2  18 5355.37 287.361  13
   4  -3 -19 1671.81 189.804   6
   4  -3 -17 668.336 157.799   6
   4   3 -15 437.539 148.877   7
   4   3 -15 139.180 131.230   8
   4  -3 -15 375.966 159.770   6
   4  -3 -13 889.483 186.558   9
   4   3 -13 808.433 216.333   8
   4   3 -11 7937.28 482.833  11
   4   3 -11 7646.29 477.367   8
   4  -3 -11 8513.95 656.414   2
   4  -3 -11 7889.53 480.909   9
   4  -3  -9 12352.2 578.316   9
   4  -3  -9 12050.7 718.622   2
   4   3  -9 11441.5 555.329  11
   4  -3  -7 2671.22 350.620   2
   4   3  -7 2365.85 256.550  11
   4   3  -5 233.242 112.650  11
   4  -3  -5 303.461 150.691   2
   4   3  -3 7865.18 428.121  11
   4  -3  -3 7390.00 482.093   2
   4  -3  -1 31785.7 972.416   2
  -4   3   1 28262.8 804.090  11
  -4   3  -1 3002.70 298.090  11
   4  -3   1 2952.75 308.320   2
  -4   3  -3 15264.7 633.753  11
   4   3   3 14145.5 574.472  13
   4  -3   3 15553.8 702.174   2
  -4   3  -5 13832.6 623.965  11
  -4   3  -7 7995.81 490.835  11
  -4  -3  -7 7760.51 540.354   3
  -4   3  -9 8826.80 491.873  11
   4   3  11-39.2667 111.972  13
  -4  -3 -11-8.48070 42.3983  12
   4   3  13 998.101 202.405  13
  -4  -3 -13 991.241 180.891  12
   4   3  15-33.5118 103.357  13
   4   3  17 1993.47 167.410  13
   4  -4 -16 459.978 105.580   6
   4   4 -14 4320.82 328.833   7
   4  -4 -14 4204.25 328.077   6
   4   4 -12 1876.19 277.244   7
   4   4 -10 3677.46 357.417   7
   4   4  -8-116.364 151.798   7
   4   4  -8-130.224 129.736  11
   4   4  -6 3931.32 368.373  11
   4   4  -6 3646.90 378.064   7
  -4   4   4 12989.1 573.974  11
   4   4  -4 13498.1 670.416   7
   4   4  -4 12692.7 617.438  11
   4   4  -2 5382.62 417.565   7
   4   4  -2 5411.22 402.865  11
  -4   4   2 5364.58 403.678  11
  -4   4   0 1890.18 264.203  11
   4   4   0 2112.10 274.718   7
  -4   4  -2 19558.9 790.785  11
  -4   4  -4 5098.54 428.750  11
   4   4   6 7916.91 444.940  13
  -4   4  -6 7496.23 489.684  11
  -4   4  -8 6194.47 426.025  11
   4   4   8 6450.96 406.770  13
   4   4  10 4808.11 340.475  13
  -4   4 -10 4579.05 319.200  11
   4   4  12 246.187 116.410  13
   4   4  14 5197.36 245.604  13
   4   5 -11 2291.33 209.493   7
   4  -5 -11 1827.83 168.009   6
   4   5  -9 2183.13 234.340   7
   4   5  -7 470.525 157.645   7
   4   5  -5 6858.12 409.286   7
   4   5  -3 414.459 150.710   7
  -4   5   1 4809.53 336.234  11
   4   5  -1 4460.52 311.127   7
  -4   5  -1 8292.54 440.764  11
  -4   5  -3 66113.6 1216.37  11
  -4   5  -5 12824.6 512.775  11
  -4   5  -7-64.4673 99.9386  11
   5   0 -23-106.297 105.104   8
   5   0 -21 95.3338 113.678   9
   5   0 -21-138.022 119.470   8
   5   0 -19-72.9812 91.3284   8
   5   0 -19-89.9268 137.950   9
   5   0 -17-123.795 169.676   9
   5   0 -17-187.815 160.862   8
   5   0 -17-7.17841 149.360  10
   5   0 -15 89.1569 142.225   9
   5   0 -15 386.061 203.030   1
   5   0 -15-45.4955 129.429   6
   5   0 -15-91.1732 120.279  10
   5   0 -15 473.246 150.405   8
   5   0 -13 106.682 177.270   1
   5   0 -11 71.9779 123.738   1
   5   0  -9 12.1743 88.6514   2
   5   0  -9 88.4372 147.501   1
   5   0  -7 36.8008 66.7643   2
   5   0  -5-4.66202 52.5818   4
   5   0  -5 7.63786 62.2440   2
   5   0  -3 56.9450 50.1888   2
   5   0  -3 50.2966 55.7354   4
  -5   0   1-1.62999 54.2939   3
  -5   0  -1 4.32623 62.3490   3
  -5   0  -3-19.9980 87.6439   3
  -5   0  -5-13.2978 72.2949   3
  -5   0  -7-109.448 107.609   3
  -5   0  -9 31.8741 84.1700   3
  -5   0 -11-60.0598 83.5948   3
  -5   0 -11 155.613 123.686  12
  -5   0 -13-92.2376 105.101   8
  -5   0 -15 52.0225 154.235   8
  -5   0 -17-38.2650 90.5408   8
   5   0  19 4.24399 54.2493   5
  -5   0 -19-32.7681 57.5795   8
   5   1 -22 5773.32 351.772   8
   5  -1 -22 5239.62 304.790   9
   5  -1 -20 11288.3 547.488   9
   5   1 -20 11517.1 583.637   8
   5  -1 -20 11595.5 533.104   8
   5   1 -18 30954.5 1002.71   8
   5  -1 -18 30691.8 920.703   8
   5  -1 -18 28439.4 942.914   9
   5  -1 -18 30580.4 930.663   6
   5   1 -18 32246.0 996.975   9
   5   1 -16 44.8513 99.4021   8
   5  -1 -16 349.239 148.864   9
   5   1 -16 400.361 166.841   9
   5  -1 -16-6.63464 106.040  10
   5  -1 -16 149.896 127.693   8
   5  -1 -16 199.279 132.755   6
   5   1 -14 8368.03 477.262  10
   5  -1 -14 8534.64 619.488   1
   5   1 -14 7926.15 468.967   8
   5  -1 -14 8572.47 449.876   8
   5  -1 -14 8346.99 496.398   9
   5  -1 -14 9070.51 486.819  10
   5  -1 -14 8714.62 466.144   6
   5   1 -14 8407.38 488.903   9
   5  -1 -12 106.905 130.001   2
   5   1 -10 8955.06 560.340   1
   5  -1 -10 8448.29 464.011   2
   5   1  -8 2457.97 288.444   1
   5  -1  -8 2434.08 246.375   2
   5   1  -6 368859. 2883.96   1
   5  -1  -6 369682. 2451.40   2
   5  -1  -4 26998.3 616.569   2
   5   1  -4 25240.4 331.472   4
   5   1  -4 25369.0 675.745   1
   5  -1  -4 25965.3 593.256   4
   5  -1  -2 9539.37 358.453   4
  -5  -1   0 94.2462 65.9116   3
   5  -1   0 133.231 87.6008   4
   5  -1   2 216472. 1785.51   4
  -5  -1  -2 216611. 1712.60   3
  -5  -1  -4 17539.6 560.133   3
  -5  -1  -6 95442.9 1457.27   3
  -5  -1  -8 14303.3 613.309   3
   5   1  10 4008.42 326.998  13
  -5  -1 -10 3324.68 322.291  12
  -5  -1 -10 4549.97 373.132   3
  -5  -1 -12-123.068 131.629  12
  -5  -1 -12-113.379 91.5417   3
  -5   1 -12-72.1108 136.452   8
   5   1  12-130.240 137.312  13
  -5  -1 -14 27639.8 906.521  12
   5   1  14 28057.2 858.108  13
  -5   1 -14 27158.5 860.220   8
  -5  -1 -16 6582.26 444.749   8
  -5   1 -16 6841.60 403.275   8
  -5  -1 -18 1387.56 198.568   8
  -5   1 -18 1046.38 138.848   8
   5   2 -21 1197.24 179.826   8
   5  -2 -19 3195.42 286.802   9
   5   2 -19 3718.85 331.232   8
   5  -2 -19 4195.54 335.798   6
   5  -2 -17 969.237 213.628   9
   5   2 -17 798.676 206.085   8
   5  -2 -17 633.846 188.559   6
   5  -2 -15 1615.85 254.454   9
   5   2 -15 1727.25 292.221   8
   5  -2 -15 1763.28 258.190   6
   5  -2 -13 25272.7 855.483   9
   5   2 -13 23745.6 850.043   8
   5  -2 -13 25445.0 1043.73   2
   5   2 -13 25382.8 842.277   9
   5   2 -11 1906.35 237.804   9
   5   2 -11 2118.85 254.840   8
   5  -2 -11 2404.57 315.999   2
   5  -2 -11 2643.01 292.558   9
   5  -2  -9 20434.4 801.997   2
   5  -2  -7 363899. 3111.22   2
   5  -2  -5 31805.7 860.448   2
   5  -2  -3 1131.64 187.543   2
   5  -2  -1 4231.93 313.084   2
   5  -2   1 25775.0 727.034   4
   5  -2   3 15132.0 568.110   4
  -5  -2  -5 10809.5 534.373   3
   5  -2   5 11487.7 517.953   4
  -5  -2  -7 14289.9 673.646   3
  -5   2  -7 14116.0 556.001  11
  -5  -2  -9 9642.03 593.100   3
  -5  -2 -11 323.117 151.503  12
   5   2  11 554.562 160.672  13
   5   2  13 23905.7 840.693  13
  -5  -2 -13 23338.4 837.421  12
   5   2  15 31098.3 878.836  13
  -5  -2 -15 31142.6 887.937  12
   5   2  17 25178.2 687.546   5
   5   2  17 24064.6 623.329  13
  -5  -2 -17 24977.6 700.160   8
   5  -3 -20 5442.86 287.969   6
   5  -3 -18 3311.39 286.674   6
   5  -3 -16 3152.34 315.024   6
   5  -3 -14 7981.57 489.649   9
   5   3 -14 7606.43 497.507   8
   5   3 -14 7239.83 443.813   7
   5  -3 -12 6167.70 462.386   9
   5   3 -12 6401.69 451.497   7
   5  -3 -10 20648.6 786.115   9
   5  -3 -10 21939.1 993.750   2
   5   3 -10 20008.8 752.226  11
   5   3  -8 11649.8 565.135  11
   5  -3  -8 11399.5 698.151   2
   5   3  -6 4193.70 337.279  11
   5  -3  -6 4669.84 425.349   2
  -5   3   4 1127.90 187.207  11
   5   3  -4 1369.19 218.650   7
   5  -3  -4 1156.49 224.445   2
   5   3  -4 1402.04 189.467  11
   5  -3  -2 1093.85 205.751   2
   5   3  -2 1235.55 178.099  11
   5   3  -2 851.424 206.276   7
  -5   3   2 1110.65 198.597  11
   5  -3   0 5133.60 419.028   2
   5   3   0 5993.08 398.288   7
  -5   3   0 5484.63 380.928  11
   5   3   2 17167.9 619.241  13
  -5   3  -2 16955.2 676.660  11
   5  -3   2 17627.0 775.627   2
  -5  -3  -4 2105.07 289.843   3
  -5   3  -4 1891.23 255.920  11
   5   3   4 2044.88 250.558  13
  -5  -3  -6 7547.04 545.027   3
   5   3   6 8023.79 484.875  13
  -5   3  -6 7448.67 474.918  11
   5   3   8 556.816 179.526  13
  -5   3  -8 641.915 136.387  11
   5   3  10-11.4902 118.960   5
  -5   3 -10 60.3341 100.731  11
   5   3  12 292.171 116.694   5
   5   3  12 428.635 156.971  13
  -5  -3 -12 685.362 175.519  12
   5   3  14 4197.55 314.472  13
  -5  -3 -14 4154.59 300.429  12
   5   3  16 4243.39 247.128  13
  -5  -3 -16 4302.08 252.256   8
   5  -4 -17 4015.68 241.647   6
   5  -4 -15-144.071 107.682   6
   5   4 -13 6696.67 418.304   7
   5   4 -11 216.464 118.318   7
   5  -4  -9 671.159 185.509   9
   5   4  -9 329.542 181.464   7
   5   4  -7 16419.6 749.721   7
   5   4  -5 90.9531 136.491   7
   5   4  -5 97.8440 121.758  11
  -5   4   3 3119.83 328.656  11
   5   4  -3 2605.64 313.176   7
  -5   4   1 886.351 220.648  11
   5   4  -1 612.631 189.202   7
  -5   4  -1 995.763 212.355  11
  -5   4  -3 13162.7 653.464  11
  -5   4  -5 12807.6 641.178  11
  -5   4  -7 305.518 159.826  11
   5   4   7 318.726 150.131  13
   5   4   9 1547.36 203.722  13
  -5  -4  -9 1622.50 223.888  12
  -5   4  -9 1188.58 190.731  11
   5   4  11 2157.57 208.263  13
   5   4  13 3866.70 222.645  13
   5   5 -12 5519.18 278.773   7
   5  -5 -12 4500.08 241.535   6
   5   5 -10 346.493 115.540   7
   5   5  -8 4353.05 314.585   7
   5   5  -6 383.924 154.020   7
   5   5  -4 6627.39 395.579   7
   5   5  -2 1171.64 170.536   7
  -5   5   2 1029.99 177.988  11
  -5   5   0 2225.71 251.533  11
  -5   5  -2 4059.44 315.705  11
  -5   5  -4 2567.07 242.585  11
  -5   5  -6 5645.09 313.525  11
  -5   5  -8-238.868 87.4062  11
   6   0 -22 809.878 160.026   9
   6   0 -22 851.848 165.199   8
   6   0 -20 3002.99 306.912   8
   6   0 -20 2915.67 321.003   9
   6   0 -18 27930.9 946.406   9
   6   0 -18 27731.5 906.842   8
   6   0 -18 28833.1 938.507  10
   6   0 -16 16596.8 721.849   9
   6   0 -16 16025.8 671.886   8
   6   0 -16 17421.6 971.461   1
   6   0 -16 17041.5 663.585   6
   6   0 -16 15592.9 682.571  10
   6   0 -14 20181.9 747.503   9
   6   0 -14 19042.2 657.350   6
   6   0 -14 19275.4 686.896   8
   6   0 -14 20770.4 733.936  10
   6   0 -14 19238.0 936.929   1
   6   0 -12 69682.8 1617.04   1
   6   0 -10 257426. 2851.81   1
   6   0 -10 261213. 2250.67   2
   6   0  -8 3271.77 233.576   2
   6   0  -6 113481. 1102.21   2
   6   0  -4 2815.58 163.310   2
   6   0  -4 2915.59 174.854   4
   6   0  -2 196046. 1423.60   4
  -6   0   2 194163. 1154.48   3
  -6   0   0 134940. 1177.40   3
  -6   0  -2 40610.1 750.597   3
  -6   0  -4 21104.8 610.649   3
  -6   0  -6 4280.51 314.697   3
  -6   0  -8 746.610 174.636   3
  -6   0 -10 47937.6 1121.86  12
  -6   0 -10 49872.3 1291.12   3
  -6   0 -12 357.555 138.339  12
  -6   0 -14 23641.2 821.103   8
  -6   0 -16 8064.79 446.461   8
   6   0  18 1019.07 141.616   5
  -6   0 -18 946.753 121.506   8
   6   1 -23 11781.6 433.829   8
   6  -1 -23 10165.1 367.457   9
   6  -1 -21-11.1019 111.055   9
   6   1 -21 155.396 130.890   8
   6  -1 -19 31469.0 969.701   9
   6   1 -19 31864.3 992.205   8
   6  -1 -19 31421.0 882.291   8
   6  -1 -19 30889.7 895.345   6
   6   1 -19 31954.9 965.378   9
   6   1 -17 54194.5 1300.19   8
   6  -1 -17 54443.4 1193.59   8
   6  -1 -17 53675.8 1302.56   9
   6  -1 -17 52078.2 1193.33   6
   6  -1 -17 51776.2 1218.03  10
   6   1 -17 54047.9 1294.07   9
   6  -1 -15 7921.36 503.212   9
   6   1 -15 8753.73 502.100  10
   6   1 -15 9736.61 547.053   8
   6  -1 -15 8338.91 447.817   8
   6  -1 -15 9325.82 510.385  10
   6  -1 -15 8406.02 477.917   6
   6  -1 -15 7880.51 655.961   1
   6   1 -15 9272.75 537.004   9
   6  -1 -13 159.532 99.0863   6
   6   1 -13 300.956 131.362   9
   6  -1 -13 47.8152 137.701   9
   6   1 -13 319.158 114.052  10
   6  -1 -13 122.330 98.9423   2
   6  -1 -13 211.548 89.1038  10
   6  -1 -13 142.833 145.286   1
   6   1 -13 85.6674 119.813   8
   6  -1 -11 24115.0 826.916   2
   6   1 -11 26440.2 1024.64   1
   6  -1  -9 21671.1 714.348   2
   6   1  -9 20717.2 837.764   1
   6   1  -7 333.181 145.236   1
   6  -1  -7 367.154 119.068   2
   6  -1  -5 6578.92 331.378   2
   6   1  -5 6528.15 384.242   1
   6   1  -5 6268.36 180.979   4
  -6  -1   3 9412.70 274.442   3
   6  -1  -3 9400.02 374.643   2
   6  -1  -3 9096.98 377.635   4
  -6  -1   1 3689.11 210.430   3
   6  -1  -1 4202.17 259.356   4
  -6  -1  -1 1338.99 151.061   3
   6  -1   1 1431.81 173.459   4
  -6  -1  -3 29233.5 727.804   3
   6  -1   3 30135.5 762.331   4
  -6  -1  -5 19631.6 670.009   3
  -6  -1  -7 7354.93 452.830   3
  -6  -1  -9 9314.21 514.732  12
  -6  -1  -9 8778.68 528.217   3
   6   1   9 8649.09 468.066  13
   6   1  11 74852.0 1411.32  13
  -6  -1 -11 76366.5 1507.61  12
  -6  -1 -11 79804.9 1691.04   3
   6   1  13 119.547 145.993  13
  -6   1 -13-99.1782 117.554   8
  -6  -1 -13-62.0021 120.383  12
  -6   1 -15 16424.7 606.635   8
  -6  -1 -15 16403.2 677.705   8
   6   1  15 18230.6 627.200  13
  -6  -1 -17 1215.44 184.818   8
   6   1  17 1232.67 192.638   5
   6   2 -22 91.7105 72.1423   8
   6  -2 -20 1552.31 216.148   9
   6   2 -20 1884.70 227.804   8
   6  -2 -20 1745.53 217.229   6
   6  -2 -18 1817.40 245.140   6
   6  -2 -18 1501.72 223.687   9
   6   2 -18 1636.22 266.454   8
   6  -2 -16 412.455 182.945   9
   6   2 -16 368.414 137.999   8
   6  -2 -16 428.671 171.079   6
   6   2 -14 691.599 171.369   9
   6  -2 -14 619.558 191.517   9
   6   2 -14 268.770 147.875   8
   6  -2 -14 416.802 149.998   2
   6   2 -12 379.944 132.731   7
   6   2 -12 154.512 126.766   9
   6  -2 -12 179.392 147.880   9
   6  -2 -12-107.828 126.711   2
   6   2 -12-42.0339 127.371   8
   6   2 -12-71.8429 100.904  10
   6  -2 -10 15335.9 739.175   2
   6  -2 -10 16858.5 658.439   9
   6   2 -10 15673.1 619.768   8
   6  -2  -8 5551.20 422.144   2
   6  -2  -6 103184. 1640.59   2
   6  -2  -4 45414.1 1052.48   2
   6  -2  -2 2362.27 248.012   2
   6  -2   0 3160.98 285.277   4
  -6  -2  -2 10934.1 489.955   3
   6  -2   2 10762.7 513.480   4
  -6  -2  -4 35023.9 953.657   3
   6  -2   4 34743.5 950.603   4
  -6  -2  -6 3653.21 370.760   3
   6   2   6 3413.18 296.314  13
   6  -2   6 4287.72 372.894   4
  -6   2  -6 3681.51 291.639  11
  -6  -2  -8 70.4312 101.314   3
   6   2   8-21.7585 131.063  13
   6   2  10 3004.22 324.247  13
   6   2  12 328.964 175.712  13
   6   2  14-1.20743 182.560  13
  -6  -2 -14 798.031 194.599  12
   6   2  16 30619.9 777.709   5
   6   2  16 29015.7 705.511  13
  -6  -2 -16 28647.8 778.273   8
   6  -3 -19 1238.27 167.122   6
   6  -3 -17 844.337 153.292   9
   6  -3 -17 736.594 167.975   6
   6  -3 -15 5190.47 403.758   9
   6   3 -15 4302.90 330.046   7
   6  -3 -13 27759.6 912.203   9
   6   3 -13 28263.0 903.914   7
   6  -3 -11 24170.4 860.952   9
   6   3 -11 22765.3 845.705   7
   6   3  -9 6613.04 455.575   7
   6  -3  -9 6319.84 542.996   2
   6   3  -7 2445.50 283.529  11
   6   3  -7 2541.21 293.466   7
   6  -3  -7 2790.46 359.455   2
  -6   3   5 4302.83 327.778  11
   6   3  -5 4600.39 361.868  11
   6   3  -5 4947.10 391.726   7
   6  -3  -5 5001.57 447.999   2
   6  -3  -3 243.375 91.3384   2
   6   3  -3 107.578 136.564   7
  -6   3   3 175.744 123.389  11
  -6   3   1 7682.53 452.902  11
   6  -3  -1 7213.54 526.313   2
   6   3  -1 7987.86 461.281   7
  -6   3  -1 15639.6 658.080  11
   6  -3   1 16111.0 771.482   2
   6   3   1 16794.1 660.266   7
   6   3   1 15936.9 588.193  13
  -6  -3  -3 1715.13 248.627   3
   6   3   3 1246.62 217.143  13
  -6   3  -3 1678.56 238.162  11
  -6  -3  -5 15124.1 756.231   3
   6   3   5 14309.8 629.929  13
  -6   3  -5 15117.5 670.066  11
   6   3   7 1063.19 203.972  13
  -6   3  -7 947.740 189.882  11
   6   3   9 18625.0 709.099   5
   6   3   9 18834.3 759.937  13
  -6   3  -9 19399.7 693.152  11
   6   3  11 88.7104 132.886   5
   6   3  11 22.4515 117.736  13
  -6  -3 -11 375.971 151.643  12
   6   3  13 981.363 186.035  13
  -6  -3 -13 1382.68 190.335  12
   6   3  15 258.887 96.8579  13
  -6  -3 -15 215.877 92.4660   8
   6  -4 -16 31068.8 715.986   6
   6   4 -14-40.5272 110.603   7
   6  -4 -12 13682.7 550.878   9
   6   4 -12 13977.5 621.755   7
   6  -4 -10 9382.49 503.540   9
   6   4 -10 8689.19 523.717   7
   6  -4  -8 10262.2 543.984   9
   6   4  -8 9700.14 582.959   7
   6   4  -6 4850.06 422.787   7
   6   4  -4 295.513 146.360   7
  -6   4   4 268.228 113.253  11
   6   4  -2 4683.62 398.101   7
  -6   4   2 4414.77 381.128  11
   6   4   0 14112.2 628.722   7
  -6   4   0 14635.4 691.426  11
  -6   4  -2 1738.32 261.198  11
  -6   4  -4 12142.5 630.456  11
   6   4   6 1943.67 227.751  13
  -6   4  -6 2053.59 280.571  11
   6   4   8 1388.77 197.759  13
  -6   4  -8 1084.76 191.199  11
   6   4  10 922.565 156.067  13
   6   4  12 4075.21 231.320  13
   6   5 -11 443.600 104.852   7
   6   5  -9 7849.60 395.567   7
   6   5  -7 8250.31 428.467   7
   6   5  -5 109.275 94.8659   7
   6   5  -3 2592.10 237.410   7
  -6   5   3 3044.60 243.400  11
  -6   5   1-12.9118 91.9871  11
  -6   5  -1-1.01867 97.5944  11
  -6   5  -3 578.634 138.056  11
  -6   5  -5 69015.1 1042.42  11
  -6   5  -7 329.389 92.2310  11
   7   0 -23 122.983 76.1869   9
   7   0 -21-77.3744 84.9877   8
   7   0 -21-195.553 124.946   9
   7   0 -19 64.5855 88.8553   9
   7   0 -19 125.697 135.024   8
   7   0 -17 131.491 126.368   9
   7   0 -17 113.676 136.561   8
   7   0 -17 135.030 111.134  10
   7   0 -15 77.5491 133.936   9
   7   0 -15-109.714 97.9891   8
   7   0 -15 105.123 81.7530   6
   7   0 -15 20.3495 103.535  10
   7   0 -15-98.1070 173.550   1
   7   0 -13 70.6417 117.083   9
   7   0 -13 78.3464 116.817   1
   7   0 -13-105.519 106.925  10
   7   0 -11-8.97729 150.633   1
   7   0 -11-62.8252 72.9116   2
   7   0  -9 76.6287 73.6837   2
   7   0  -9 18.0826 108.305   1
   7   0  -7 52.3184 72.9695   2
   7   0  -5 22.8143 57.1946   4
   7   0  -5 46.4414 61.8492   2
   7   0  -3 66.0429 58.7183   2
   7   0  -3 9.95615 58.1421   4
  -7   0   1 25.6039 63.7213   3
  -7   0  -1-18.3332 70.2106   3
  -7   0  -3-20.0292 91.9428   3
  -7   0  -5 47.2269 89.2600   3
  -7   0  -7-32.6014 79.3985   3
  -7   0  -9 139.115 90.7449  12
  -7   0  -9-225.472 173.790   3
  -7   0 -11-64.9665 103.560  12
  -7   0 -13-93.2408 114.583   8
   7   0  15-33.5798 99.3352   5
  -7   0 -15-47.0472 89.8571   8
   7   0  17 128.835 81.9576   5
  -7   0 -17 93.2428 80.7820   8
   7  -1 -22 36.2045 63.4683   9
   7   1 -22 7.80344 98.3064   8
   7  -1 -20 6197.69 429.209   9
   7   1 -20 5994.86 423.103   8
   7   1 -20 6135.86 429.706   9
   7  -1 -18 10853.1 599.978   9
   7   1 -18 11341.5 601.158   8
   7  -1 -18 10944.9 556.964  10
   7  -1 -18 11103.1 553.317   6
   7   1 -18 11379.3 603.928   9
   7  -1 -16 2898.94 312.812  10
   7  -1 -16 3380.17 355.328   9
   7  -1 -16 3035.26 474.078   1
   7   1 -16 3744.73 354.377   8
   7   1 -16 3627.05 354.527  10
   7  -1 -16 2837.27 301.706   6
   7   1 -16 3279.84 353.528   9
   7   1 -14 211.428 123.671   9
   7  -1 -14 340.705 164.274   9
   7  -1 -14 114.899 140.460   2
   7  -1 -14-39.4299 189.459   1
   7   1 -14-84.4702 107.000   8
   7   1 -14 230.644 108.435  10
   7  -1 -14 418.116 163.572   6
   7  -1 -14 391.727 171.898  10
   7  -1 -12 17358.6 674.206   9
   7  -1 -12 17292.1 737.130   2
   7   1 -12 17543.5 886.110   1
   7   1 -12 16757.7 640.495   8
   7  -1 -12 17030.5 636.975  10
   7  -1 -10 1242.24 209.480   2
   7   1 -10 1037.47 232.254   1
   7   1  -8 6157.20 457.113   1
   7  -1  -8 6189.30 376.831   2
   7   1  -6 1219.57 204.132   1
   7  -1  -6 1677.57 191.386   2
   7   1  -4 16043.3 375.263   4
  -7  -1   4 17028.7 349.233   3
   7  -1  -4 17333.4 542.113   2
   7  -1  -4 17404.0 552.960   4
   7   1  -4 17897.7 599.419   1
  -7  -1   2 21296.8 486.488   3
   7  -1  -2 20707.1 602.868   4
  -7  -1   0 4658.54 268.069   3
   7  -1   0 4785.32 315.234   4
  -7  -1  -2 4119.77 287.827   3
   7  -1   2 3943.51 300.029   4
   7  -1   4 23106.4 739.511   4
  -7  -1  -4 21116.5 690.927   3
   7  -1   6 3677.57 315.966   4
  -7  -1  -6 3546.74 313.586   3
   7  -1   8 6925.51 457.489   4
   7   1   8 8204.29 457.642  13
  -7  -1  -8 7597.91 499.093   3
  -7  -1 -10 122.544 158.721  12
  -7  -1 -10 60.3631 134.333   3
   7   1  10 353.059 158.677  13
   7  -1  10 386.312 195.151   4
   7   1  12 54266.9 1188.39  13
  -7  -1 -12 52511.4 1253.53  12
   7   1  14 195.337 142.155  13
  -7  -1 -14 585.442 186.079  12
   7   1  16 1700.74 215.862   5
  -7  -1 -16 1489.27 194.710   8
   7   1  18-53.9422 64.2363   5
  -7  -1 -18 155.972 85.0045   8
   7   2 -21 3620.55 289.847   8
   7  -2 -21 3560.85 261.126   9
   7  -2 -19 10759.8 530.481   9
   7   2 -19 10154.2 531.645   8
   7  -2 -19 9835.21 493.761   6
   7  -2 -17 1142.31 224.301   9
   7   2 -17 1468.75 253.318   8
   7  -2 -17 1602.46 229.083   6
   7   2 -15 1742.26 239.146   9
   7  -2 -15 1560.66 259.922   9
   7   2 -15 1515.84 240.516   8
   7  -2 -15 1614.27 226.275   6
   7   2 -13-68.5380 95.4055   9
   7  -2 -13 313.803 157.829   9
   7  -2 -13 29.5126 124.867   2
   7   2 -13-19.7958 107.186  10
   7   2 -13 28.9327 111.813   8
   7   2 -11 76.2250 124.756   8
   7  -2 -11 83.2244 134.703   9
   7   2 -11 1.23184 64.7913   7
   7  -2 -11 331.648 130.732   2
   7   2  -9 17152.6 636.351   8
   7  -2  -9 16687.6 758.767   2
   7  -2  -7 19557.3 766.660   2
   7  -2  -5 9274.07 502.847   2
   7  -2  -3 1662.81 213.151   2
   7  -2  -1 77065.1 1400.84   2
   7  -2  -1 73625.8 1381.18   4
  -7  -2  -1 8823.93 444.996   3
   7  -2   1 8360.66 479.482   4
  -7  -2  -3 72548.6 1390.75   3
   7  -2   3 72098.8 1449.39   4
   7  -2   5 19742.3 778.548   4
  -7  -2  -5 20009.6 802.261   3
   7   2   5 19150.9 702.795   5
   7   2   5 20345.8 728.327  13
  -7   2  -5 20661.8 685.918  11
  -7  -2  -7 1700.60 268.976   3
   7   2   7 1287.81 200.167  13
   7  -2   7 1161.95 225.993   4
  -7   2  -7 1146.73 186.424  11
   7   2   9 4096.04 371.311  13
   7   2  11 16887.8 739.240   5
   7   2  11 15718.3 686.859  13
  -7  -2 -11 17160.4 735.610  12
   7   2  13 286.003 127.162  13
   7   2  13 208.150 138.999   5
  -7  -2 -13 124.393 154.379  12
   7   2  15 6524.98 375.589   5
   7   2  15 6802.30 358.604  13
  -7  -2 -15 6682.83 386.463   8
   7   2  17 10816.2 360.699   5
  -7  -2 -17 11865.5 386.019   8
   7  -3 -20 2379.41 192.912   6
   7  -3 -18 88.4691 94.9630   9
   7  -3 -18 78.5603 114.043   6
   7  -3 -16 203.154 142.574   9
   7  -3 -16 181.579 147.965   6
   7  -3 -14 17283.8 722.581   9
   7   3 -14 17020.9 677.635   7
   7  -3 -12 33490.4 1037.27   9
   7   3 -12 32176.3 991.863   7
   7  -3 -10 106174. 1816.11   9
   7  -3 -10 104125. 2204.73   2
   7   3 -10 108443. 1833.75   7
   7  -3  -8 3204.95 407.172   2
   7   3  -8 3701.34 361.030   7
   7   3  -6 991.587 211.535   7
  -7   3   6 853.633 180.378  11
   7  -3  -6 805.837 206.357   2
   7  -3  -4 25586.3 997.794   2
  -7   3   4 24820.5 795.240  11
   7   3  -4 24176.8 830.279   7
   7  -3  -2 14737.7 765.424   2
   7   3  -2 14425.5 639.826   7
  -7   3   2 15671.5 659.977  11
   7  -3   0 23015.0 942.571   2
   7   3   0 22108.2 789.955   7
  -7   3   0 21686.4 783.498  11
  -7   3  -2 26961.0 882.141  11
  -7  -3  -2 25015.4 900.065   3
   7   3   2 27080.1 816.144  13
  -7  -3  -4 10602.7 637.413   3
  -7   3  -4 10316.0 565.485  11
   7   3   4 10761.2 549.072  13
   7   3   6 2757.72 301.819  13
  -7   3  -6 2747.67 290.678  11
   7   3   8 1741.06 234.238   5
   7   3   8 1432.11 247.464  13
  -7   3  -8 1669.18 224.679  11
   7   3  10 21056.2 727.916   5
  -7  -3 -10 20212.2 774.673  12
   7   3  10 19933.5 747.339  13
   7   3  12 3330.74 292.780  13
  -7  -3 -12 3517.98 284.180  12
   7   3  14 4415.41 261.078  13
  -7  -3 -14 5216.74 289.989  12
   7  -4 -17 18296.8 483.819   6
   7  -4 -15 545.968 138.249   6
   7  -4 -13 978.769 154.267   9
   7   4 -13 746.746 160.326   7
   7  -4 -11 4062.27 335.653   9
   7   4 -11 3535.35 342.149   7
   7  -4  -9 22.1196 118.793   9
   7   4  -9 67.9453 161.188   7
   7   4  -7 11596.7 630.421   7
   7   4  -5 7178.79 500.045   7
  -7   4   5 7314.00 446.468  11
   7   4  -3 251.210 160.657   7
  -7   4   3 612.148 164.690  11
   7   4  -1 19549.4 741.833   7
  -7   4   1 20448.9 808.899  11
  -7   4  -1 2243.39 301.452  11
  -7   4  -3 4824.75 402.758  11
  -7   4  -5 11207.6 563.575  11
   7   4   7 92.4010 90.0021  13
  -7   4  -7-1.10089 133.921  11
   7   4   9 455.836 132.012  13
  -7  -4  -9 578.178 131.851  12
   7   4  11 920.219 123.709  13
   7   5 -10 250.178 97.5339   7
   7   5  -8 181.739 122.709   7
   7  -5  -6 599.700 115.499   9
   7   5  -6 515.057 146.849   7
  -7   5   2 49.4959 95.0029  11
  -7   5   0 2494.73 251.903  11
  -7   5  -2 25275.9 682.315  11
  -7   5  -4-20.8241 97.2983  11
   8   0 -22 116261. 1551.70   9
   8   0 -20 15005.0 623.528   8
   8   0 -20 14243.1 637.635   9
   8   0 -18 2450.28 314.224   9
   8   0 -18 2673.32 298.463   8
   8   0 -18 3019.33 338.979  10
   8   0 -16 65.9039 117.025   8
   8   0 -16 425.297 162.479   9
   8   0 -16 430.693 199.029   1
   8   0 -16 140.035 153.358  10
   8   0 -14 28384.6 900.301   9
   8   0 -14 27624.1 819.416   8
   8   0 -14 28655.1 1202.52   1
   8   0 -14 27234.0 863.867  10
   8   0 -12 18597.2 672.011  10
   8   0 -12 19133.5 902.624   1
   8   0 -10 123760. 2132.94   1
   8   0 -10 127842. 1564.22   2
   8   0  -8 90415.7 1177.60   2
   8   0  -6 47.4992 57.9276   4
   8   0  -6-47.9007 55.8386   2
   8   0  -4 8508.36 312.096   2
   8   0  -4 7557.58 337.505   4
   8   0  -2 151983. 1563.98   4
  -8   0   2 154700. 1289.66   3
  -8   0   0 93223.6 1164.25   3
  -8   0  -2 82825.9 1254.46   3
  -8   0  -4 4.51875 94.7973   3
  -8   0  -6 142988. 1999.63   3
  -8   0  -8 54279.3 1180.43  12
  -8   0  -8 54146.9 1358.51   3
  -8   0 -10 4765.41 388.910  12
   8   0  12 1603.36 240.733   5
  -8   0 -12 1831.94 255.289   8
  -8   0 -14 1415.08 220.449   8
   8   0  14 1419.58 224.523   5
   8   0  16 2216.71 221.636   5
  -8   0 -16 1662.62 166.316   8
   8   1 -23 4265.36 265.869   8
   8  -1 -23 4586.26 268.265   9
   8   1 -21 462.530 151.837   9
   8  -1 -21 432.666 150.962   9
   8   1 -21 641.546 158.409   8
   8  -1 -19 4313.28 377.858   9
   8   1 -19 4558.69 377.592   8
   8  -1 -19 4866.67 384.256  10
   8  -1 -19 4495.33 346.117   6
   8   1 -19 4714.75 385.000   9
   8   1 -17 31.5828 124.041   9
   8  -1 -17 207.555 115.340   9
   8   1 -17 277.572 158.988  10
   8   1 -17 175.335 145.728   8
   8  -1 -17-112.251 79.0326   6
   8  -1 -17 145.250 138.927  10
   8  -1 -15 36571.2 1378.71   1
   8  -1 -15 38770.9 1098.95   9
   8  -1 -15 39559.8 1052.52  10
   8   1 -15 37987.8 1057.22   8
   8   1 -15 37253.6 1025.31  10
   8  -1 -15 36471.6 953.900   6
   8   1 -15 36393.6 1051.11   9
   8   1 -13 18731.9 717.059   9
   8  -1 -13 18606.1 735.843   9
   8   1 -13 18153.9 965.627   1
   8   1 -13 16883.0 673.002   8
   8  -1 -13 16807.1 908.009   1
   8  -1 -13 17506.8 774.723   2
   8   1 -13 17716.2 676.397  10
   8  -1 -13 18874.1 709.162  10
   8  -1 -13 16665.4 620.647   6
   8   1 -11 7562.07 585.253   1
   8  -1 -11 7518.92 481.155   2
   8  -1  -9 62185.3 1244.89   2
   8   1  -9 62608.4 1517.16   1
   8   1  -7 1543.15 230.565   1
   8  -1  -7 1762.97 206.104   2
   8  -1  -5 3349.31 263.840   2
   8  -1  -5 3333.30 267.273   4
   8   1  -5 3446.93 188.894   4
   8   1  -5 3402.70 307.143   1
   8   1  -3 12837.0 468.685   1
   8  -1  -3 12406.7 484.315   2
   8  -1  -3 12223.1 502.539   4
  -8  -1   3 12356.4 357.078   3
   8  -1  -1 45892.5 994.894   4
  -8  -1   1 43802.4 804.866   3
   8  -1   1 29632.7 843.417   4
  -8  -1  -1 29452.7 745.957   3
   8  -1   3 19173.6 707.098   4
  -8  -1  -3 17676.3 633.499   3
   8   1   5 16251.3 647.037   5
   8   1   5 16069.7 620.359  13
   8  -1   5 16225.8 685.825   4
  -8  -1  -5 15812.6 656.382   3
   8   1   7 9198.27 495.455  13
   8  -1   7 8427.01 512.745   4
  -8  -1  -7 10007.7 576.028   3
  -8  -1  -9 4674.48 397.449  12
   8   1   9 5088.63 389.110  13
   8  -1   9 4695.22 415.173   4
  -8  -1  -9 4984.67 438.661   3
   8   1  11 28136.2 859.952  13
  -8  -1 -11 28585.3 927.186  12
   8   1  13 71150.5 1433.43   5
   8   1  13 70473.5 1252.85  13
  -8  -1 -13 67487.5 1365.03  12
   8   1  15-45.5932 95.9468   5
  -8  -1 -15 155.713 114.879   8
   8   1  17 297.415 89.9799   5
  -8  -1 -17 346.808 85.6454   8
   8  -2 -22 374.028 83.2086   9
   8  -2 -20 1744.26 212.711   9
   8   2 -20 1707.38 225.349   8
   8  -2 -20 1480.55 201.307   6
   8  -2 -18 3726.87 341.356   9
   8   2 -18 3800.87 348.767   8
   8  -2 -18 3416.97 309.740   6
   8  -2 -16 101.552 159.128   9
   8   2 -16 118.186 158.296   8
   8  -2 -16 37.2913 104.939   6
   8  -2 -14 5501.89 436.534   9
   8   2 -14 5769.49 446.096   8
   8   2 -14 5884.58 401.882  10
   8   2 -14 5695.09 402.143   9
   8  -2 -12 1997.34 250.440   9
   8   2 -12 1876.28 251.381   8
   8  -2 -12 1928.14 307.860   2
   8   2 -12 2066.20 257.578   7
   8  -2 -10 3246.74 323.766   9
   8   2 -10 3103.36 311.710   8
   8   2 -10 3495.13 322.800   7
   8  -2 -10 4271.97 401.995   2
   8   2  -8 3972.95 331.509   7
   8  -2  -8 3545.29 359.756   2
   8  -2  -6 31980.9 988.415   2
   8  -2  -4 2617.14 292.833   2
  -8  -2   2 3129.95 254.029   3
   8  -2  -2 2863.86 297.156   2
   8  -2  -2 3119.21 320.847   4
  -8  -2   0 1763.17 207.037   3
   8  -2   0 2005.74 260.378   4
  -8  -2  -2 2124.19 272.996   3
   8   2   2 2329.79 248.801   5
   8   2   2 2210.23 243.193  13
   8  -2   2 2444.69 286.368   4
  -8  -2  -4 426.006 212.062   3
   8   2   4 574.080 150.473   5
   8   2   4 486.923 141.166  13
  -8   2  -4 299.855 138.293  11
   8  -2   4 139.384 152.733   4
   8   2   6 9029.85 528.658   5
   8   2   6 9215.44 521.031  13
   8  -2   6 8939.78 579.453   4
  -8   2  -6 9113.22 468.719  11
  -8  -2  -6 9164.23 582.107   3
   8   2   8 840.042 202.214   5
   8   2   8 900.909 200.599  13
   8   2  10 124.164 130.637   5
   8   2  10 167.027 119.744  13
  -8  -2 -10-184.235 169.939  12
   8   2  12 23164.2 803.028   5
   8   2  12 23182.0 762.084  13
  -8  -2 -12 22505.1 783.829  12
   8   2  14 1778.82 215.296   5
  -8  -2 -14 1915.43 221.214  12
   8   2  14 1663.87 194.726  13
   8   2  16 556.916 104.664   5
  -8  -2 -16 684.363 118.363   8
   8  -3 -19 2348.51 194.469   9
   8  -3 -19 2776.08 226.029   6
   8  -3 -17 294.160 120.351   9
   8  -3 -17 548.406 153.331   6
   8  -3 -15 53.2120 118.057   9
   8   3 -13 1916.69 273.180   7
   8  -3 -13 1595.80 266.131   9
   8  -3 -11 22012.8 847.858   9
   8   3 -11 23094.2 853.735   7
   8   3  -9 923.464 199.878   7
   8  -3  -9 1124.39 271.038   2
   8   3  -7-31.5301 125.016   7
   8  -3  -7-38.5580 81.4789   2
   8  -3  -5 1233.81 226.579   2
   8   3  -5 1547.40 243.150   7
  -8   3   5 1594.87 244.865  11
   8  -3  -3 4255.16 450.929   2
   8   3  -3 3839.69 350.995   7
  -8   3   3 4494.56 363.891  11
   8  -3  -1 20274.9 936.458   2
   8   3  -1 18992.8 753.386   7
  -8   3   1 18735.4 746.603  11
  -8  -3  -1 14956.7 687.617   3
   8  -3   1 16384.6 859.076   2
  -8   3  -1 15296.8 677.326  11
   8   3   1 15090.6 619.195  13
   8   3   3-118.158 132.650  13
  -8   3  -3 17.2795 129.588  11
   8   3   5 536.117 158.718   5
   8   3   5 334.008 127.798  13
  -8   3  -5 231.394 140.798  11
   8   3   7 670.050 185.391   5
   8   3   7 1031.65 213.921  13
  -8   3  -7 782.950 169.282  11
   8   3   9 3749.76 311.434   5
   8   3   9 3539.76 326.087  13
   8   3  11 702.399 168.706  13
  -8  -3 -11 813.783 175.632  12
   8   3  13 184.232 90.4323  13
  -8  -3 -13 219.073 101.032  12
   8  -4 -16 13811.0 457.546   6
   8  -4 -14 2134.60 216.098   9
   8   4 -14 2038.22 217.505   7
   8  -4 -12 3445.13 311.794   9
   8   4 -12 3421.24 319.443   7
   8  -4 -10 631.266 159.780   9
   8   4 -10 293.510 156.663   7
   8   4  -8 4289.06 382.870   7
   8   4  -6 465.777 176.343   7
  -8   4   6 266.796 118.550  11
   8   4  -4 5358.17 418.699   7
  -8   4   4 5023.90 398.095  11
   8   4  -2 19879.9 766.777   7
  -8   4   2 21061.0 804.107  11
  -8   4   0 41332.2 1130.62  11
  -8   4  -2 48689.5 1205.24  11
  -8   4  -4 11404.9 571.160  11
  -8   4  -6 1966.55 246.206  11
  -8  -4  -8 1325.94 189.303  12
  -8  -4 -10 3006.04 202.826  12
   8  -5  -7 3694.98 230.826   9
   8  -5  -5 407.311 107.846   9
  -8   5   3 449.518 122.907  11
  -8   5   1 1264.42 172.206  11
  -8   5  -1 240.634 100.621  11
  -8   5  -3 172.451 80.0217  11
   9   0 -23-25.0188 91.5736   9
   9   0 -21 110.029 134.117   9
   9   0 -19-45.5626 120.865   9
   9   0 -19-80.4256 125.472   8
   9   0 -19-258.027 157.340  10
   9   0 -17-140.083 128.751   9
   9   0 -17 41.0996 94.6000   8
   9   0 -17-112.404 135.733  10
   9   0 -15-83.7854 206.707   1
   9   0 -15-148.695 112.416   9
   9   0 -15 178.507 128.435   8
   9   0 -15-53.9615 112.020  10
   9   0 -13-1.33559 106.653   9
   9   0 -13 179.916 142.389   1
   9   0 -13-80.6136 131.219  10
   9   0 -11-133.160 179.681   1
   9   0  -9 53.3790 116.543   1
   9   0  -7 70.3639 54.2552   4
   9   0  -7-43.6811 51.2499   2
   9   0  -5-158.226 89.0581   4
   9   0  -5-1.25548 60.0341   2
   9   0  -3 25.3992 62.3042   2
   9   0  -3 72.9715 62.0851   4
  -9   0   1 94.9263 61.0308   3
   9   0  -1 116.627 81.5335   4
  -9   0  -1 86.6817 63.9604   3
  -9   0  -3-107.222 122.837   3
  -9   0  -5 149.241 113.513   3
   9   0   5 8.80588 109.099   5
   9   0   5-232.845 130.753  13
  -9   0  -7-57.4213 118.728   3
   9   0   7-137.192 135.837   5
  -9   0  -7-153.389 97.9129  12
   9   0   7-320.453 112.971  13
  -9   0  -9 14.3012 122.859  12
   9   0   9 58.5206 129.739   5
   9   0  11 23.3800 101.492   5
  -9   0 -11 145.219 125.274   8
   9   0  13-98.1009 111.981   5
  -9   0 -13 145.783 129.008   8
   9   0  15-68.6577 72.3636   5
   9  -1 -22 78.4264 99.3283   9
   9   1 -22 130.638 101.410   8
   9   1 -20 44.8449 140.864   9
   9  -1 -20 351.574 144.124   9
   9   1 -20 161.600 128.558   8
   9  -1 -18 8234.81 510.055   9
   9   1 -18 8335.27 499.975   8
   9  -1 -18 8600.57 462.877   6
   9   1 -18 8251.27 499.168  10
   9  -1 -18 8489.56 509.724  10
   9   1 -18 8366.84 510.195   9
   9   1 -16 569.268 179.248   9
   9  -1 -16 357.585 192.040   9
   9   1 -16 219.916 126.983   8
   9  -1 -16 605.063 148.685   6
   9   1 -16 816.557 195.265  10
   9  -1 -16 689.784 195.101  10
   9   1 -14 26561.1 876.152   9
   9  -1 -14 27232.5 924.673   9
   9  -1 -14 27711.1 1223.73   1
   9   1 -14 26066.2 852.234   8
   9  -1 -14 26886.3 1002.55   2
   9   1 -14 27864.2 875.773  10
   9  -1 -14 25870.6 778.634   6
   9  -1 -14 26974.3 878.301  10
   9   1 -12 190.281 109.118   9
   9  -1 -12 259.405 122.465   9
   9   1 -12 309.000 129.306   8
   9   1 -12-76.6367 133.400   1
   9  -1 -12 12.6621 73.6489   2
   9   1 -12 308.323 140.382  10
   9  -1 -12 309.385 160.967  10
   9   1 -10 12626.6 736.651   1
   9  -1 -10 12264.4 599.573   2
   9   1  -8 301.558 154.603   1
   9  -1  -8 445.539 131.339   2
   9  -1  -6 50507.8 1062.35   2
   9  -1  -6 50863.3 1087.14   4
   9   1  -6 50877.4 1212.12   1
   9  -1  -4 15374.3 574.513   2
   9   1  -4 15022.4 568.029   1
   9  -1  -4 15112.9 595.089   4
   9   1  -4 15394.4 459.374   4
   9  -1  -2 21015.8 667.761   2
   9  -1  -2 21959.1 732.022   4
   9  -1   0 24187.2 803.573   4
  -9  -1   0 23830.4 665.299   3
   9  -1   2 183.866 131.001   4
  -9  -1  -2 246.212 131.163   3
   9   1   4 1792.36 237.693   5
   9   1   4 1895.26 246.352  13
   9  -1   4 2523.21 292.228   4
  -9  -1  -4 1748.15 233.380   3
  -9  -1  -6 460.381 167.374   3
   9   1   6 436.306 174.230   5
   9   1   6 688.969 176.533  13
   9  -1   6 659.664 183.956   4
   9   1   8 8317.81 523.858   5
   9   1   8 8894.08 506.442  13
  -9  -1  -8 7866.59 488.199  12
   9  -1   8 7998.67 526.621   4
   9   1  10 17401.0 756.265   5
  -9  -1 -10 17038.6 716.904  12
   9   1  10 17532.2 680.321  13
   9   1  12 76.1313 129.048   5
   9   1  12-108.492 99.7461  13
  -9  -1 -12-50.2743 114.270  12
   9   1  14 9805.48 478.114   5
  -9  -1 -14 9788.86 451.567   8
   9   1  16 1071.42 143.448   5
   9  -2 -21 227.679 98.4331   9
   9  -2 -19 129.819 138.632   9
   9  -2 -19 100.910 103.826   6
   9   2 -19-24.1118 105.045   8
   9  -2 -17 138.548 139.050   9
   9   2 -17 324.472 147.790   8
   9  -2 -17 525.016 146.915  10
   9  -2 -17 345.778 159.850   6
   9  -2 -15 10380.6 585.113   9
   9   2 -15 11358.2 609.455   8
   9   2 -15 10004.3 509.567  10
   9  -2 -15 9342.46 503.164  10
   9  -2 -15 9874.68 521.403   6
   9  -2 -13 11750.0 629.186   9
   9   2 -13 11004.8 588.459   8
   9  -2 -13 11116.8 723.174   2
   9   2 -13 12310.0 588.255   7
   9  -2 -13 11325.2 547.258  10
   9  -2 -11 272.081 154.882   9
   9   2 -11-82.5145 87.2848   7
   9  -2 -11 538.052 186.351   2
   9  -2 -11 169.121 110.497  10
   9  -2  -9 537.688 206.350   2
   9  -2  -9 278.603 95.2004  10
   9   2  -7 29173.8 873.261   7
   9  -2  -7 29363.3 995.292   2
   9  -2  -5 40246.0 1133.15   2
   9   2  -5 42387.6 1040.77   7
   9  -2  -3 1710.77 265.926   2
   9   2  -3 1878.61 251.444   7
   9  -2  -3 1418.20 241.567   4
   9   2  -1 25448.8 772.270   5
   9   2  -1 26354.1 769.260  13
   9  -2  -1 26778.8 928.823   2
   9  -2  -1 26712.0 955.879   4
  -9  -2  -1 8646.25 491.396   3
   9   2   1 8451.76 486.063   5
   9   2   1 8945.24 469.172  13
   9  -2   1 9531.74 594.477   4
  -9  -2  -3 18.5389 118.368   3
   9   2   3-174.787 122.303   5
   9   2   3-10.4720 93.8474  13
   9  -2   3 27.6438 102.784   4
  -9  -2  -5 983.555 218.993   3
   9   2   5 1090.46 206.256  13
   9  -2   5 1332.76 275.134   4
  -9   2  -5 1021.20 190.165  11
   9   2   5 634.701 193.322   5
   9   2   7 6233.74 458.042   5
   9   2   7 6408.92 458.733  13
  -9   2  -7 6893.82 396.973  11
  -9  -2  -9 1415.24 238.249  12
   9   2   9 1263.36 241.195   5
   9   2   9 1654.04 247.214  13
   9   2  11 17651.6 706.001   5
   9   2  11 15732.5 628.200  13
  -9  -2 -11 17554.0 694.528  12
   9   2  13 512.810 123.813  13
  -9  -2 -13 831.357 166.952  12
   9   2  13 517.106 137.467   5
   9   2  15 3138.40 208.597   5
  -9  -2 -15 3273.40 210.327   8
   9  -3 -18 572.593 150.958   9
   9  -3 -18 745.017 147.620   6
   9  -3 -16 338.961 162.693   9
   9  -3 -16 417.159 136.090   6
   9  -3 -14 28.2041 144.113   9
   9   3 -14 160.555 133.537   7
   9  -3 -12 3681.03 368.472   9
   9   3 -12 3322.07 328.512   7
   9  -3 -10 11361.5 625.991   9
   9   3 -10 10240.6 584.932   7
   9   3  -8 10210.7 592.490   7
   9   3  -6 889.704 207.444   7
  -9   3   6 788.086 173.553  11
   9  -3  -6 1192.23 302.651   2
   9  -3  -4 98560.8 2075.52   2
   9   3  -4 93730.0 1715.51   7
  -9   3   4 96017.2 1671.30  11
   9  -3  -2 10985.6 722.201   2
   9   3  -2 11086.0 600.092   7
  -9   3   2 11253.1 588.612  11
  -9   3   0 1419.35 266.605  11
   9   3   0 2092.08 235.723  13
   9   3   2 2445.46 252.362  13
  -9   3  -2 2322.92 286.434  11
   9   3   4-136.579 129.791   5
   9   3   4 208.038 134.734  13
  -9   3  -4 46.4088 106.712  11
   9   3   6 1696.12 243.109   5
   9   3   6 1936.47 266.447  13
  -9   3  -6 1615.03 219.872  11
   9   3   8 22667.2 726.873   5
   9   3   8 22083.2 763.191  13
   9   3  10 4785.73 335.767  13
  -9  -3 -10 4705.07 348.928  12
  -9  -3 -12 1508.12 176.706  12
   9   3  12 1524.47 161.244  13
   9  -4 -15 19158.6 527.413   9
   9  -4 -15 22364.7 600.512   6
   9  -4 -13 4069.56 303.395   9
   9   4 -13 3954.01 307.895   7
   9  -4 -11 270.587 138.218   9
   9   4 -11 451.798 159.576   7
   9  -4  -9 1124.20 220.217   9
   9   4  -9 1281.39 236.123   7
   9   4  -7 5630.40 441.369   7
   9   4  -5 10279.9 569.934   7
  -9   4   5 10987.5 545.257  11
  -9   4   3 88.1425 130.782  11
  -9   4   1 689.025 193.249  11
  -9   4  -1 39491.6 1071.86  11
  -9   4  -3 6103.85 414.344  11
  -9   4  -5 843.747 163.229  11
  -9  -4  -9 9263.98 346.214  12
   9  -5  -6-181.127 91.8955   9
   9  -5  -4 1342.04 171.392   9
  -9   5   2 970.725 142.349  11
  -9   5   0 1453.26 168.433  11
  -9   5  -2 56.6507 75.0986  11
  10   0 -22 8441.45 414.137   9
  10   0 -20 9168.94 499.556  10
  10   0 -20 8897.51 502.666   9
  10   0 -18 8987.30 547.180   9
  10   0 -18 9189.51 482.512   8
  10   0 -18 8736.84 523.348  10
  10   0 -16 19729.8 801.278   9
  10   0 -16 18764.9 761.391  10
  10   0 -14 6565.10 466.546   9
  10   0 -14 7142.25 626.235   1
  10   0 -14 6313.09 448.762  10
  10   0 -12 67240.3 1342.72   9
  10   0 -12 68061.1 1354.60  10
  10   0 -12 68217.7 1823.59   1
  10   0 -10 9046.18 635.293   1
  10   0 -10 9684.47 502.329  10
  10   0  -8 687.235 192.636   1
  10   0  -6 16019.2 554.534   4
  10   0  -4 100864. 1425.47   4
  10   0  -2 2140.80 229.473   4
  10   0   0 2158.90 235.630   4
 -10   0   0 2085.54 216.439   3
  10   0   2 1375.15 217.911   5
 -10   0  -2 1524.61 195.968   3
  10   0   2 1599.75 218.703  13
  10   0   4 10138.7 526.882   5
 -10   0  -4 9516.45 535.796   3
  10   0   4 11040.7 508.990  13
  10   0   6 35638.1 1029.96   5
  10   0   6 36847.8 932.699  13
 -10   0  -6 35690.1 1121.65   3
  10   0   8 282438. 2900.34   5
 -10   0  -8 285843. 2699.04  12
  10   0   8 282486. 2531.23  13
  10   0  10 80060.9 1500.27   5
  10   0  12 5413.27 357.792   5
  10   0  14-12.1797 98.6975   5
  10  -1 -23 254.770 88.1855   9
  10   1 -21 70.4659 117.258   9
  10  -1 -21-101.573 124.806   9
  10   1 -21 153.194 86.5749   8
  10  -1 -19 1753.33 244.504   9
  10   1 -19 1931.27 246.079   8
  10   1 -19 1722.01 228.175  10
  10  -1 -19 1603.22 228.037  10
  10   1 -19 1777.01 241.014   9
  10  -1 -17 4562.95 397.576   9
  10   1 -17 4273.48 370.045   8
  10   1 -17 4668.19 380.205  10
  10  -1 -17 4603.11 384.174  10
  10   1 -17 4300.49 375.090   9
  10  -1 -15 2222.42 305.102   9
  10   1 -15 1949.15 271.107   9
  10   1 -15 2279.64 272.477   8
  10   1 -15 1790.89 247.083  10
  10  -1 -15 2063.06 285.568  10
  10   1 -13 41940.3 1062.82   9
  10  -1 -13 44824.9 1164.46   9
  10   1 -13 45428.1 1089.11   8
  10   1 -13 46054.4 1584.09   1
  10  -1 -13 48866.8 1632.93   1
  10  -1 -13 44383.9 1243.74   2
  10   1 -13 42284.0 1076.28  10
  10  -1 -13 44618.8 1141.76  10
  10  -1 -11 2831.43 283.806   9
  10   1 -11 2132.59 235.841   8
  10   1 -11 2597.45 372.683   1
  10  -1 -11 2368.78 280.917   2
  10   1 -11 2568.33 283.217  10
  10  -1 -11 2714.56 299.258  10
  10  -1  -9 22424.9 750.094   9
  10   1  -9 21643.7 943.607   1
  10  -1  -9 22240.5 787.430   2
  10   1  -9 23113.3 719.307   5
  10   1  -7 75.0558 123.727   1
  10  -1  -7-40.4493 78.8660   2
  10  -1  -5 100470. 1549.43   2
  10  -1  -5 99253.3 1614.27   4
  10  -1  -3 9603.09 481.039   2
  10  -1  -3 9645.30 520.640   4
  10   1  -3 9071.67 413.371   4
  10  -1  -1 19224.2 758.298   4
  10   1   1 31115.0 902.109   5
  10   1   1 31713.0 874.459  13
  10  -1   1 31137.0 991.213   4
 -10  -1  -1 31618.0 848.592   3
  10   1   3 52634.5 1225.08   5
  10  -1   3 54250.0 1350.69   4
  10   1   3 55473.4 1198.52  13
 -10  -1  -3 52456.0 1192.44   3
  10   1   5-59.1274 119.995  13
  10  -1   5 212.964 138.177   4
  10   1   5-69.1593 112.023   5
  10   1   7 5105.96 424.245   5
  10   1   7 4151.08 346.364  13
 -10  -1  -7 4317.75 378.748  12
  10   1   9 3189.41 361.229   5
  10   1   9 3006.37 303.446  13
 -10  -1  -9 3167.84 320.557  12
  10   1  11-6.38835 118.224  13
  10   1  11 240.933 152.801   5
 -10  -1 -11 145.459 129.124  12
 -10  -1 -13 65.8989 92.0373   8
  10   1  13 214.203 117.264   5
  10   1  15 4248.60 250.505   5
  10  -2 -22-98.4639 75.0864   9
  10  -2 -20 3435.77 291.776   9
  10  -2 -18 1535.67 223.095   9
  10  -2 -18 1202.35 193.449   6
  10  -2 -18 1289.88 175.073  10
  10  -2 -16 8267.71 526.125   9
  10   2 -16 8174.54 463.763  10
  10  -2 -16 7820.00 454.056  10
  10  -2 -16 7548.90 435.837   6
  10  -2 -14 1192.19 259.594   9
  10  -2 -14 1724.79 243.500  10
  10  -2 -12 62.8156 98.8615   9
  10   2 -12 12.6704 95.6027   7
  10  -2 -12 151.370 91.7856   2
  10  -2 -12-174.034 105.330  10
  10  -2 -10 9203.24 536.176   9
  10   2 -10 9594.60 538.441   7
  10  -2 -10 9606.74 626.801   2
  10  -2 -10 9082.18 515.656  10
  10   2  -8 684.058 155.414   5
  10   2  -8 900.693 191.364   7
  10  -2  -8 683.965 165.628   2
  10  -2  -6 660.215 155.362   2
  10   2  -6 804.592 149.257   5
  10   2  -6 599.327 141.339   7
  10   2  -4 35485.5 911.614   5
  10  -2  -4 36901.8 1133.98   2
  10   2  -4 37027.5 908.519  13
  10  -2  -2 1763.47 276.897   2
  10   2  -2 1698.14 236.516   5
  10   2  -2 1682.92 212.573  13
  10  -2  -2 1852.65 308.064   4
  10  -2   0 84.5853 59.6529   2
  10   2   0 247.826 126.053   5
  10   2   0 107.028 97.7559  13
  10  -2   0 421.326 175.452   4
  10   2   2 27740.6 893.619   5
  10   2   2 27790.3 879.556  13
  10  -2   2 27843.3 1078.50   4
 -10  -2  -2 27222.0 904.709   3
  10   2   4 8932.06 536.454   5
  10   2   4 8509.45 513.873  13
  10  -2   4 9105.94 636.239   4
 -10   2  -4 9274.67 494.986  11
 -10  -2  -4 9506.13 584.104   3
  10   2   6 127.948 138.070  13
 -10   2  -6 216.758 108.806  11
  10   2   6 269.532 165.448   5
  10   2   8 4352.77 389.547   5
  10   2   8 4181.92 371.012  13
 -10  -2  -8 3907.74 377.593  12
  10   2  10 2133.57 264.899   5
  10   2  10 2259.00 249.387  13
 -10  -2 -10 2402.30 275.283  12
  10   2  12 842.609 167.443   5
  10   2  12 843.032 144.537  13
 -10  -2 -12 1019.18 167.305  12
  10   2  14 3081.17 203.303   5
 -10  -2 -14 2946.59 195.187   8
  10  -3 -19 918.851 144.853   9
  10  -3 -17 30.6615 88.0768   9
  10  -3 -17-14.3999 95.9921   6
  10  -3 -15-164.445 121.913   9
  10  -3 -15 143.744 111.915   6
  10  -3 -13 3901.87 385.136   9
  10   3 -13 4362.85 373.476   7
  10  -3 -11 18941.8 795.875   9
  10   3 -11 19294.0 785.335   7
  10   3  -9 1915.90 294.707   7
  10   3  -7 3116.85 345.513   7
 -10   3   7 3131.30 317.481  11
  10   3  -5 265.852 127.058   7
 -10   3   5-45.2979 134.561  11
 -10   3   3 55348.7 1298.07  11
  10   3  -1 3045.89 282.940  13
 -10   3   1 3212.14 335.440  11
  10   3   1 58.1490 108.699  13
 -10   3  -1 270.731 152.315  11
  10   3   3-59.8531 100.078   5
  10   3   3 116.416 127.214  13
 -10   3  -3-15.4595 122.934  11
  10   3   5 472.159 154.827   5
  10   3   5 393.411 150.268  13
 -10   3  -5 370.737 143.112  11
  10   3   7 21676.2 704.267   5
  10   3   7 20173.9 709.834  13
 -10   3  -7 20576.9 660.937  11
  10   3   9 512.583 153.475  13
 -10  -3  -9 509.847 136.623  12
 -10  -3 -11 4413.92 264.987  12
  10   3  11 4355.61 257.721  13
  10  -4 -14 24330.1 646.892   9
  10  -4 -14 26322.4 655.616   6
  10  -4 -12 461.352 134.507   9
  10  -4 -10 695.295 185.246   9
  10   4 -10 730.078 182.759   7
  10  -4  -8 16.6351 121.624   9
  10   4  -8 9.66541 124.634   7
 -10   4   6 5032.54 357.506  11
 -10   4   4 102.287 102.130  11
 -10   4   2 6447.85 443.814  11
 -10   4   0 7175.92 463.446  11
 -10   4  -2 7912.84 453.343  11
 -10   4  -4 6181.12 373.943  11
 -10   4  -6 2363.06 207.339  11
 -10  -4  -8 660.374 113.524  12
  10  -5  -5 1085.35 138.253   9
  10  -5  -3 463.226 85.0434   9
  11   0 -23-137.823 81.6416   9
  11   0 -21 44.5444 104.124   9
  11   0 -19 115.298 116.007   9
  11   0 -19 360.098 142.770  10
  11   0 -17-212.123 133.177   9
  11   0 -17-54.1025 100.945  10
  11   0 -15-282.905 141.685   9
  11   0 -15 2.96633 121.812  10
  11   0 -13-33.3719 120.527   9
  11   0 -13 368.827 212.417   1
  11   0 -13 170.471 148.654  10
  11   0 -11 183.219 149.561   9
  11   0 -11-130.441 150.661   1
  11   0 -11 24.4808 122.214  10
  11   0  -9 41.0135 105.059   5
  11   0  -9 72.2977 144.350   1
  11   0  -7 137.492 161.936   1
  11   0  -7 141.778 100.995   5
  11   0  -7-164.828 64.6789   4
  11   0  -5 135.108 102.508   1
  11   0  -5-34.9064 102.960   4
  11   0  -3 141.900 85.0092   4
  11   0  -1 429.537 140.171   5
  11   0  -1-33.6554 110.816   4
  11   0   1 79.2540 110.490   5
  11   0   1 119.057 129.777  13
  11   0   1 25.1121 79.7502   4
  11   0   3-30.4465 73.2751   5
  11   0   3-31.4915 77.1345  13
  11   0   3 56.3567 86.3234   4
  11   0   5-171.912 131.903   5
  11   0   5 301.200 128.762  13
  11   0   7-184.215 107.814  13
  11   0   9-52.5951 116.937   5
  11   0  11-34.6445 72.4717   5
  11   0  13 106.246 87.0638   5
  11  -1 -22 187.945 118.478   9
  11   1 -20 570.902 124.755   9
  11  -1 -20 661.527 166.943   9
  11  -1 -20 897.533 151.251  10
  11  -1 -18 9202.85 537.620   9
  11   1 -18 9543.42 506.587   8
  11   1 -18 9723.74 519.449  10
  11  -1 -18 10516.4 547.341  10
  11   1 -18 9318.04 501.627   9
  11   1 -16 97.9452 116.648   9
  11  -1 -16-119.233 173.885   9
  11   1 -16 42.2051 137.918   8
  11   1 -16 84.2370 117.100  10
  11  -1 -16 23.4174 129.701  10
  11   1 -14 3153.88 316.544   9
  11  -1 -14 2453.70 319.872   9
  11   1 -14 2433.78 261.950   8
  11   1 -14 2511.29 288.138  10
  11  -1 -14 1910.67 271.817  10
  11  -1 -12 184.646 137.119   9
  11   1 -12 258.460 172.998   1
  11   1 -12-72.9864 120.362  10
  11  -1 -12 125.729 184.394  10
  11  -1 -10 5414.48 393.024   9
  11   1 -10 4645.30 504.323   1
  11  -1 -10 6098.90 430.258   2
  11   1 -10 5305.03 383.546  10
  11   1 -10 5592.83 389.142   5
  11  -1  -8 36245.9 957.568   9
  11   1  -8 35865.2 1173.37   1
  11  -1  -8 36992.4 1025.62   2
  11   1  -8 38128.8 964.442  10
  11  -1  -8 37359.5 908.538   5
  11   1  -8 37455.7 954.766   5
  11   1  -6 2003.59 220.434   5
  11  -1  -6 2237.24 262.938   4
  11  -1  -6 2211.69 260.469   2
  11  -1  -4 43.6996 79.9804   2
  11   1  -4 179.709 142.906   5
  11  -1  -4 124.108 84.6699   4
  11   1  -2 17736.6 683.739   5
  11  -1  -2 17295.5 684.876   2
  11  -1  -2 18693.4 793.365   4
  11   1  -2 16772.0 631.211   4
  11   1  -2 17640.9 664.914  13
  11   1   0 2930.63 304.346   5
  11   1   0 2698.77 290.732  13
  11  -1   0 2935.74 337.134   4
  11   1   2 2157.77 268.736   5
  11   1   2 2065.73 262.131  13
  11  -1   2 2285.47 296.313   4
  11   1   4 65665.3 1436.76   5
  11   1   4 65516.4 1350.05  13
  11  -1   4 68092.8 1611.34   4
 -11  -1  -4 63880.2 1442.18   3
  11   1   6 5903.81 448.947   5
  11   1   6 6609.45 442.533  13
 -11  -1  -6 6677.78 452.759  12
  11   1   8 2621.83 317.455   5
  11   1   8 3241.33 292.478  13
 -11  -1  -8 2473.73 286.403  12
  11   1  10 1432.21 233.634   5
  11   1  10 1731.94 209.219  13
 -11  -1 -10 1868.56 235.267  12
  11   1  12 118.205 122.002   5
 -11  -1 -12 273.563 107.148   8
  11   1  14 432.393 97.4004   5
  11  -2 -21 4777.50 286.957   9
  11  -2 -19 714.572 160.500   9
  11  -2 -17 19597.9 759.161   9
  11  -2 -17 19594.4 657.287  10
  11  -2 -15 2562.78 312.489   9
  11  -2 -15 3125.49 303.452  10
  11  -2 -15 2902.37 275.101   6
  11  -2 -13 23945.3 902.620   9
  11  -2 -13 23295.7 809.858  10
  11  -2 -11 219.812 154.394   9
  11  -2 -11 284.812 140.127   2
  11  -2 -11 82.6037 117.315  10
  11   2  -9-103.508 121.321   5
  11  -2  -9-216.899 109.951   2
  11  -2  -7 38078.8 1206.57   2
  11   2  -7 36545.2 936.929   5
  11  -2  -5 879.652 193.326   2
  11   2  -5 1047.04 192.638   5
  11   2  -3 33535.4 935.359   5
  11  -2  -3 33543.1 1132.00   2
  11   2  -3 32224.5 904.273  13
  11  -2  -3 34635.8 1201.08   4
  11   2  -1 2119.48 268.267   5
  11  -2  -1 2304.97 340.897   2
  11   2  -1 2165.31 255.203  13
  11  -2  -1 1751.42 302.483   4
  11  -2   1 1445.70 264.136   2
  11   2   1 1075.21 209.343   5
  11   2   1 1490.67 225.673  13
  11  -2   1 1499.54 286.323   4
  11   2   3 8576.47 534.486   5
  11   2   3 8664.61 514.830  13
 -11   2  -3 9289.47 518.442  11
  11   2   5 10137.4 578.454   5
  11   2   5 11075.9 582.014  13
 -11   2  -5 10453.5 510.780  11
  11   2   7 16180.5 702.674   5
  11   2   7 16671.3 679.592  13
  11   2   9 830.555 196.538   5
  11   2   9 722.846 175.099  13
 -11  -2  -9 862.899 172.269  12
  11   2  11 21.2227 97.7515   5
  11   2  11 62.4240 82.5556  13
 -11  -2 -11 112.001 84.3536  12
  11   2  13 2572.13 184.069   5
  11  -3 -18 2057.26 210.184   9
  11  -3 -16 4980.16 374.259   9
  11  -3 -14 1182.70 214.581   9
  11  -3 -12 1409.18 274.007   9
  11  -3 -10 7141.87 511.844   9
  11   3 -10 7886.46 517.920   7
  11   3  -8 2053.16 298.227   7
 -11   3   8 2196.49 263.526  11
 -11   3   6 6600.20 443.313  11
 -11   3   4 3319.66 348.811  11
 -11   3   2 76884.5 1546.18  11
  11   3   0 282.403 111.100  13
 -11   3   0 253.868 138.159  11
  11   3   2 1026.68 209.532  13
  11   3   2 999.612 193.698   5
 -11   3  -2 964.369 205.697  11
  11   3   4 1554.85 214.974   5
  11   3   4 1121.76 204.296  13
 -11   3  -4 1187.61 214.197  11
  11   3   6 2844.18 272.748  13
 -11   3  -6 2888.39 270.671  11
  11   3   8 4548.09 306.235  13
 -11  -3  -8 4380.38 312.374  12
  11   3  10 6292.01 294.717  13
 -11  -3 -10 5959.13 295.701  12
  11  -4 -15 116.042 69.3932   9
  11  -4 -13 1451.09 189.894   9
  11  -4 -11 3138.52 285.839   9
  11  -4  -9 1506.11 225.091   9
 -11   4   7 82.1035 113.142  11
 -11   4   5 2911.01 298.951  11
 -11   4   3 22.4766 154.603  11
 -11   4   1 574.913 178.702  11
 -11   4  -1 179.671 146.393  11
 -11   4  -3 7240.87 383.228  11
 -11   4  -5 311.283 87.6574  11
  12   0 -22 10394.2 413.139   9
  12   0 -20 7689.99 435.168  10
  12   0 -20 7440.40 422.487   9
  12   0 -18 1078.49 207.901   9
  12   0 -18 1331.25 242.706  10
  12   0 -16 16833.0 726.679   9
  12   0 -16 17140.6 732.175  10
  12   0 -14 6357.36 446.853   9
  12   0 -14 7153.54 477.089  10
  12   0 -12 2530.43 274.892   9
  12   0 -12 3221.12 412.260   1
  12   0 -12 2476.22 311.513  10
  12   0 -10 881.473 191.797   5
  12   0 -10 928.444 277.752   1
  12   0 -10 1150.99 199.640  10
  12   0  -8 24508.0 1000.02   1
  12   0  -8 24220.7 787.947   5
  12   0  -6 11637.4 553.340   5
  12   0  -6 11601.3 552.951   4
  12   0  -4 62380.3 1261.98   5
  12   0  -4 62063.0 1317.29   4
  12   0  -2 45316.2 1100.16   5
  12   0  -2 44342.4 1153.15   4
  12   0   0 3344.97 321.720   5
  12   0   0 3331.26 332.694   4
  12   0   2 6787.54 455.957   5
  12   0   2 6961.23 496.343   4
  12   0   4 141.657 128.739   5
  12   0   6 2410.29 300.911   5
  12   0   8 1817.01 244.914   5
  12   0  10 24354.3 723.602   5
  12   0  12 76.3835 88.0432   5
  12  -1 -23 2998.98 189.638   9
  12  -1 -21 170.739 113.927   9
  12  -1 -19 1169.83 202.311   9
  12   1 -19 1370.89 214.523  10
  12  -1 -19 1357.75 208.218  10
  12  -1 -17 2642.20 302.300   9
  12   1 -17 2334.34 271.818  10
  12  -1 -17 2349.48 286.407  10
  12   1 -17 2221.32 260.110   9
  12  -1 -15 6744.81 479.246   9
  12   1 -15 6935.56 461.346  10
  12  -1 -15 6187.91 448.775  10
  12  -1 -13 652.043 192.590   9
  12   1 -13 513.635 144.291  10
  12  -1 -13 546.993 196.565  10
  12  -1 -11 19837.2 780.515   9
  12   1 -11 18865.7 990.307   1
  12   1 -11 20058.0 745.953  10
  12  -1 -11 20693.9 815.622  10
  12   1  -9 473.892 143.406   5
  12  -1  -9 365.878 129.180   9
  12   1  -9 780.839 157.562  10
  12  -1  -7 14557.4 614.038   9
  12  -1  -7 14041.2 578.581   5
  12   1  -7 13669.1 603.043   5
  12   1  -5 8413.33 486.620   5
  12  -1  -5 8563.38 551.619   4
  12  -1  -5 8150.43 446.658   5
  12  -1  -3 9782.54 494.180   5
  12   1  -3 8910.43 503.031   5
  12  -1  -3 10496.3 559.415   2
  12  -1  -3 9492.44 593.502   4
  12  -1  -1 3695.23 343.210   5
  12   1  -1 3299.00 327.515   5
  12   1  -1 3317.72 321.634  13
  12  -1  -1 3485.64 330.773   2
  12  -1  -1 2938.42 336.596   4
  12   1  -1 3233.70 307.108   4
  12   1   1 17955.5 749.775   5
  12   1   1 18678.8 734.461  13
  12  -1   1 17855.7 835.982   4
  12   1   3 1190.70 226.046   5
  12   1   3 1206.39 221.376  13
  12   1   5 109715. 1865.33   5
  12   1   5 108552. 1734.37  13
 -12  -1  -5 109122. 1744.63  12
  12   1   7 4202.27 374.658   5
  12   1   7 3777.59 330.413  13
 -12  -1  -7 3567.05 330.208  12
  12   1   9 396.539 147.787   5
  12   1   9 466.730 141.160  13
 -12  -1  -9 444.278 149.515  12
  12   1  11 7213.48 378.990   5
  12   1  13 420.730 94.6143   5
  12  -2 -20 1196.87 173.858   9
  12  -2 -18 1297.13 212.302   9
  12  -2 -18 1733.69 192.920  10
  12  -2 -16 1758.22 244.521   9
  12  -2 -16 1969.61 231.384  10
  12  -2 -14 4187.93 383.936   9
  12  -2 -14 4033.89 346.277  10
  12  -2 -12 2124.27 304.194   9
  12  -2 -12 2154.04 268.796  10
  12  -2 -10 201.160 122.722   9
  12  -2 -10 234.140 140.404  10
  12  -2  -8 101247. 2031.46   2
  12   2  -8 100744. 1592.53   5
  12  -2  -6 7214.23 553.493   2
  12   2  -6 6814.57 432.772   5
  12   2  -4 7271.85 458.693   5
  12  -2  -4 7036.29 539.644   2
  12   2  -2 5679.62 425.023   5
  12  -2  -2 4973.05 448.710   2
  12   2  -2 5150.31 384.543  13
  12  -2  -2 5016.97 483.238   4
  12   2   0 3707.81 345.527   5
  12   2   0 3785.00 348.624  13
  12   2   2 12642.5 636.227   5
  12   2   2 14446.9 661.362  13
  12   2   4 9928.24 561.436   5
  12   2   4 10217.5 548.140  13
 -12   2  -4 10008.7 506.347  11
  12   2   6 6672.81 447.015   5
  12   2   6 5696.46 400.823  13
  12   2   8 2173.00 255.342   5
  12   2   8 2188.46 239.034  13
 -12  -2  -8 2338.49 253.692  12
  12   2  10 982.311 165.739   5
  12   2  10 811.977 141.724  13
 -12  -2 -10 1162.55 164.305  12
  12  -3 -19 659.661 100.031   9
  12  -3 -17 814.695 162.918   9
  12  -3 -15 5166.01 371.383   9
  12  -3 -13 162.249 143.370   9
  12  -3 -11 18.2159 130.326   9
  12  -3  -9 3554.47 351.781   9
 -12   3   9 4502.36 353.084  11
 -12   3   7 248.708 157.291  11
 -12   3   5 25349.7 887.183  11
 -12   3   3 4283.62 379.316  11
 -12   3   1 66863.5 1397.30  11
  12   3   1 26.1551 78.8360   5
  12   3   1 41.7078 111.945  13
 -12   3  -1 6.71299 102.586  11
  12   3   3-28.7701 111.489  13
 -12   3  -3-13.1241 112.747  11
  12   3   5 1943.22 228.976  13
 -12   3  -5 1974.25 228.920  11
  12   3   7 240.375 106.734  13
 -12  -3  -7 243.463 108.294  12
 -12  -3  -9 4058.24 233.692  12
  12  -4 -14 4845.81 273.712   9
  12  -4 -12 4177.35 291.093   9
  12  -4 -10 46.2230 100.940   9
  12  -4  -8 3466.36 322.187   9
 -12   4   6 236.540 117.073  11
 -12   4   4 8323.20 446.847  11
 -12   4   2 54.3109 92.9051  11
 -12   4   0 1190.13 188.422  11
 -12   4  -2 1299.78 164.882  11
 -12   4  -4 11030.1 371.169  11
  13   0 -21 427.093 117.622   9
  13   0 -21 47.3935 108.283  10
  13   0 -19-103.244 117.379   9
  13   0 -19-82.4792 122.658  10
  13   0 -17-66.7663 112.363   9
  13   0 -17 99.0631 165.694  10
  13   0 -15-228.941 138.949   9
  13   0 -15-13.3447 120.142  10
  13   0 -13 273.337 124.871   9
  13   0 -13-140.366 148.598  10
  13   0 -11-104.799 77.9306   1
  13   0 -11 160.853 124.552  10
  13   0  -9 53.9183 129.677   5
  13   0  -9-244.064 159.072   1
  13   0  -7-40.8444 105.382   5
  13   0  -5-1.34099 141.220   5
  13   0  -5 179.107 96.6306   4
  13   0  -3 86.8897 122.649   5
  13   0  -3-304.784 116.836   4
  13   0  -1-145.901 138.040   5
  13   0  -1 13.7188 56.7541   4
  13   0   1 64.2115 93.6648   5
  13   0   1-263.535 134.957   4
  13   0   3 57.7286 113.505   5
  13   0   5 162.892 132.807   5
  13   0   7 32.4405 108.082   5
  13   0   9-97.3131 97.6168   5
  13   0  11 0.63324 68.6026   5
  13  -1 -22 129.319 75.9959   9
  13  -1 -20 10775.5 483.928   9
  13  -1 -20 10358.2 451.774  10
  13  -1 -18 784.126 200.622   9
  13   1 -18 955.657 193.980  10
  13  -1 -18 1016.54 182.791  10
  13  -1 -16 5704.97 437.805   9
  13   1 -16 5779.22 417.366  10
  13  -1 -16 6061.87 431.275  10
  13  -1 -14 5663.88 438.015   9
  13   1 -14 5833.78 425.076  10
  13  -1 -14 6395.32 469.416  10
  13  -1 -12 13423.5 643.670   9
  13   1 -12 14123.8 641.257  10
  13  -1 -12 13639.3 681.403  10
  13  -1 -10 2512.41 301.031   9
  13   1 -10 2704.19 292.509  10
  13   1 -10 2332.45 291.825   5
  13  -1  -8 25304.4 832.181   9
  13   1  -8 26837.8 866.404  10
  13   1  -8 24929.9 845.877   5
  13   1  -6 28693.1 908.233   5
  13  -1  -6 27591.6 1018.24   4
  13  -1  -6 29614.6 870.854   5
  13  -1  -4 1997.43 253.591   5
  13   1  -4 1731.73 260.755   5
  13  -1  -2 354.848 135.623   5
  13   1  -2 407.541 168.904   5
  13  -1  -2 111.895 95.1087   4
  13  -1   0 8556.87 489.109   5
  13   1   0 8240.46 519.046   5
  13   1   0 8432.76 550.447   4
  13   1   2 185.292 132.839   5
  13   1   2 479.170 168.494  13
  13   1   4 11789.0 620.215   5
  13   1   4 12577.9 598.901  13
 -13  -1  -4 12801.3 582.772  12
  13   1   6 23176.0 831.749   5
  13   1   6 22728.8 752.785  13
 -13  -1  -6 21957.7 731.712  12
  13   1   8 20.3892 132.017   5
 -13  -1  -8 37.0572 120.384  12
  13   1  10 5266.49 314.710   5
  13  -2 -21 5966.60 276.736   9
  13  -2 -19 15.2583 94.2042   9
  13  -2 -19 78.2862 71.4374  10
  13  -2 -17 3908.71 337.322   9
  13  -2 -17 3797.95 290.077  10
  13  -2 -15 3063.40 316.202   9
  13  -2 -15 3044.73 281.516  10
  13  -2 -13 83.9794 130.768   9
  13  -2 -13-56.4781 126.731  10
  13  -2 -11 1029.80 231.309   9
  13  -2 -11 1213.60 246.364  10
  13  -2  -9 22123.8 838.376   9
  13   2  -9 22446.5 757.430   5
  13   2  -7 31435.4 928.728   5
  13   2  -5 54073.6 1242.83   5
  13   2  -3 5839.59 435.103   5
  13   2  -1 40440.6 1104.37   5
  13   2   1 4941.13 408.508   5
  13   2   1 4594.97 382.314  13
  13   2   3 151.176 143.704   5
  13   2   3 331.191 138.104  13
 -13   2  -3-119.019 115.700  11
  13   2   5 397.091 137.010   5
  13   2   5 320.233 158.458  13
 -13  -2  -5 277.870 136.821  12
  13   2   7 15943.4 610.099   5
  13   2   7 15314.2 568.298  13
 -13  -2  -7 14132.7 548.912  12
  13   2   9-32.8384 87.8556   5
 -13  -2  -9 6.45886 69.8195  12
  13  -3 -18-52.8464 80.6677   9
  13  -3 -16 3199.74 270.630   9
  13  -3 -14-96.8359 139.729   9
  13  -3 -12 279.224 173.125   9
  13  -3 -10 2617.55 319.514   9
 -13   3  10 2508.89 260.089  11
  13  -3  -8-241.929 173.564   9
 -13   3   8 309.628 143.337  11
 -13   3   6 2130.71 273.001  11
 -13   3   4 6137.10 435.481  11
 -13   3   2 556.932 191.712  11
 -13   3   0 1026.21 211.573  11
 -13   3  -2 2021.37 245.719  11
 -13   3  -4 14718.3 524.270  11
 -13  -3  -6 300.322 111.658  12
  13  -4 -13 723.255 112.996   9
  13  -4 -11 7166.13 364.279   9
  13  -4  -9 127.426 122.957   9
  13  -4  -7 1288.47 189.197   9
 -13   4   7 1081.43 167.628  11
 -13   4   5 1507.13 200.490  11
 -13   4   3 100.769 111.488  11
 -13   4   1 257.772 127.078  11
 -13   4  -1-10.8356 81.3671  11
 -13  -4  -3 4005.84 233.324  12
  14   0 -20 148.538 94.0243  10
  14   0 -18 296.673 165.416  10
  14   0 -16 2042.89 240.514   9
  14   0 -16 2104.00 268.604  10
  14   0 -14 30930.9 979.381  10
  14   0 -12 135851. 2075.97  10
  14   0 -10 5435.54 432.522  10
  14   0  -8 26966.7 892.903   5
  14   0  -6 17995.7 733.262   5
  14   0  -4 6447.18 460.314   5
  14   0  -4 7176.40 506.889   4
  14   0  -2 292.672 158.507   5
  14   0   0 320.093 152.043   5
  14   0   2 17623.8 734.739   5
  14   0   4 5969.61 424.171   5
  14   0   6 944.227 189.932   5
  14   0   8 8152.19 391.830   5
  14   0  10 330.742 81.4935   5
  14  -1 -21 15.2301 76.1289   9
  14  -1 -21 13.6683 56.2954  10
  14  -1 -19 811.171 157.276   9
  14   1 -19 945.733 168.324  10
  14  -1 -19 805.190 177.838  10
  14  -1 -17 1066.68 214.561   9
  14   1 -17 1487.17 220.387  10
  14  -1 -17 1317.12 209.689  10
  14  -1 -15 97.1644 140.438   9
  14   1 -15 7.63347 122.878  10
  14  -1 -15 147.270 150.897  10
  14  -1 -13 491.935 174.599   9
  14   1 -13 421.739 162.822  10
  14  -1 -13 486.904 220.169  10
  14  -1 -11 74945.4 1457.58   9
  14   1 -11 75291.8 1460.89  10
  14  -1 -11 74046.2 1560.11  10
  14   1  -9 1933.53 253.963  10
  14   1  -9 2095.05 269.469   5
  14  -1  -7 12794.4 605.507   5
  14   1  -7 11706.0 600.033   5
  14  -1  -5 1603.16 239.103   5
  14   1  -5 1468.65 269.492   5
  14  -1  -3 673.064 147.382   5
  14   1  -3 1211.09 226.644   5
  14   1  -1 2032.71 296.554   5
  14  -1  -1 1921.85 257.370   5
  14   1   1 6221.80 460.065   5
  14   1   3 15406.2 687.049   5
  14   1   5 984.334 196.861   5
  14   1   7 16985.3 626.299   5
  14   1   9 4219.12 267.783   5
  14  -2 -20 39.0700 65.5122   9
  14  -2 -18-12.4800 108.832   9
  14  -2 -18 86.4641 101.054  10
  14  -2 -16 204.165 134.813   9
  14  -2 -16 219.974 110.589  10
  14  -2 -14 1705.42 260.831   9
  14  -2 -14 1716.38 239.698  10
  14  -2 -12 47.9942 132.619   9
  14  -2 -12 249.805 175.229  10
  14  -2 -10 3382.23 334.949   9
  14  -2 -10 3747.66 366.875  10
  14   2  -8 697.860 180.930   5
  14  -2  -8 562.528 166.516   9
  14   2  -6 38214.1 1043.53   5
  14   2  -4 20033.0 764.426   5
  14   2  -2 5652.49 424.546   5
  14   2   0 23219.8 825.209   5
  14   2   2 36564.9 1005.24   5
 -14   2  -2 36583.0 936.913  11
  14   2   4 979.234 194.617   5
 -14  -2  -4 597.391 148.768  12
  14   2   6-7.00117 96.1592   5
 -14  -2  -6-26.5065 74.4012  12
  14   2   8 1291.20 154.963   5
 -14  -2  -8 1226.25 135.397  12
  14  -3 -17 6081.18 296.898   9
  14  -3 -15 551.615 136.225   9
  14  -3 -13 13417.1 568.479   9
  14  -3 -11-48.0924 151.808   9
  14  -3  -9 10.6067 127.604   9
 -14   3   9-295.764 138.024  11
  14  -3  -7 131.835 138.164   9
 -14   3   7 356.342 150.763  11
 -14   3   5 8406.79 476.568  11
 -14   3   3 1769.79 240.589  11
 -14   3   1 338.651 131.555  11
 -14   3  -1 803.538 166.283  11
 -14   3  -3 879.024 143.546  11
 -14  -3  -5 1962.00 171.970  12
  14  -4 -10 19881.7 551.032   9
  14  -4  -8 7190.24 362.493   9
  14  -4  -6 3434.86 258.903   9
 -14   4   6 3086.74 214.477  11
  14  -4  -4 2911.52 228.057   9
 -14   4   4 2879.64 222.943  11
 -14   4   2 5229.85 278.728  11
 -14   4   0 1140.20 133.158  11
  15   0 -21 48.3589 82.7392  10
  15   0 -19 4.74286 112.147  10
  15   0 -17 7.10862 108.553  10
  15   0 -15-58.5696 131.119  10
  15   0 -13 8.82850 149.998  10
  15   0 -11 59.0870 115.756  10
  15   0  -9-29.5149 112.306   5
  15   0  -7 104.165 137.623   5
  15   0  -5 159.473 154.873   5
  15   0  -3-48.1815 128.891   5
  15   0  -1 236.256 160.804   5
  15   0   1-1.38645 100.097   5
  15   0   3 23.9339 85.6559   5
  15   0   5 79.6257 98.5062   5
  15   0   7 110.592 46.8405   5
  15  -1 -20 4406.58 262.856  10
  15  -1 -18-75.0441 87.8149   9
  15   1 -18 43.2752 102.863  10
  15  -1 -18-28.8438 123.727  10
  15  -1 -16 8237.56 453.652   9
  15   1 -16 8089.00 440.716  10
  15  -1 -16 7597.45 451.546  10
  15  -1 -14 11633.4 558.825   9
  15   1 -14 11583.6 553.861  10
  15  -1 -14 10335.2 556.530  10
  15  -1 -12-173.670 148.421   9
  15   1 -12 240.085 145.087  10
  15  -1 -12-127.073 158.551  10
  15   1 -10 37331.3 1036.21  10
  15   1 -10 40372.6 1068.96   5
  15   1  -8 4864.19 391.387  10
  15   1  -8 4852.93 398.026   5
  15  -1  -6 3964.29 340.023   5
  15   1  -6 3538.88 342.316   5
  15  -1  -4-55.9833 105.177   5
  15   1  -4 150.022 138.345   5
  15  -1  -2 1333.63 218.049   5
  15   1  -2 1191.49 219.190   5
  15   1   0 5295.79 414.931   5
  15   1   2 15879.3 683.294   5
  15   1   4 10686.9 522.050   5
  15   1   6 1520.24 198.260   5
  15   1   8 826.987 127.562   5
  15  -2 -19 7157.28 312.050   9
  15  -2 -17 3714.00 275.330   9
  15  -2 -17 3129.49 228.547  10
  15  -2 -15 219.233 125.647   9
  15  -2 -15 104.022 122.164  10
  15  -2 -13 1853.70 249.754   9
  15  -2 -13 2301.61 249.174  10
  15  -2 -11 4716.93 377.281   9
  15  -2 -11 4942.97 379.611  10
  15  -2  -9 3590.27 344.360   9
  15   2  -9 4023.07 340.492   5
  15   2  -7-22.9052 109.439   5
  15  -2  -7 97.2676 130.730   9
  15  -2  -5 9472.15 494.404   9
  15   2  -5 9633.66 523.935   5
  15   2  -3 199.194 152.892   5
  15   2  -1 185.531 128.528   5
  15   2   1 64296.4 1264.50   5
 -15   2  -1 61738.3 1176.03  11
  15   2   3 1270.18 190.372   5
 -15  -2  -3 1074.98 147.581  12
  15   2   5 1072.69 154.902   5
 -15  -2  -5 841.677 129.527  12
  15   2   7 466.882 101.938   5
  15  -3 -16 328.938 82.5983   9
  15  -3 -14 1159.20 168.795   9
  15  -3 -12 6442.70 372.002   9
  15  -3 -10 82.3250 123.106   9
 -15   3  10-48.8794 78.4314  11
  15  -3  -8 2534.72 270.181   9
 -15   3   8 2436.07 247.109  11
  15  -3  -6 1209.59 198.597   9
 -15   3   6 1354.10 193.473  11
  15  -3  -6 1309.23 199.634  10
 -15   3   4 24067.8 734.509  11
 -15   3   2 8466.27 427.938  11
 -15   3   0 56.0937 96.1161  11
 -15  -3  -2 101.944 82.8893  12
 -15   3  -2 27.4265 65.9819  11
  16   0 -20 894.047 127.093  10
  16   0 -18 591.956 146.469  10
  16   0 -16 46246.9 1053.61  10
  16   0 -14 24312.7 822.034  10
  16   0 -12 13132.7 633.991  10
  16   0 -10 16363.5 732.258  10
  16   0  -8 4806.80 386.744   5
  16   0  -6 2738.78 313.063   5
  16   0  -4-35.1360 136.724   5
  16   0  -2 53322.4 1235.06   5
  16   0   0 10698.1 543.617   5
  16   0   2 3381.56 298.634   5
  16   0   4 3532.90 277.258   5
  16   0   6 26650.3 586.267   5
  16  -1 -19 5164.08 283.552  10
  16  -1 -17 212.455 101.028  10
  16   1 -15 26162.5 748.430  10
  16  -1 -15 26698.1 812.323  10
  16   1 -13 1231.85 216.963  10
  16  -1 -13 1443.09 225.268  10
  16   1 -11 9516.92 505.772  10
  16  -1 -11 9183.80 543.649  10
  16   1  -9 74333.3 1397.57  10
  16   1  -9 73207.0 1431.73   5
  16   1  -7 278.353 131.292   5
  16   1  -7 331.369 162.844  10
  16  -1  -5 114.610 126.212   5
  16   1  -5 125.893 134.500   5
  16  -1  -3 1323.13 176.601   5
  16   1  -3 1190.13 228.235   5
  16   1  -1 9088.32 504.273   5
  16   1   1-26.2143 99.3383   5
  16   1   3 445.174 134.702   5
  16   1   5 491.719 131.715   5
  16   1   7 261.095 86.0490   5
  16  -2 -16-18.5578 70.4530   9
  16  -2 -16 51.0818 60.2160  10
  16  -2 -14 619.047 144.895   9
  16  -2 -14 596.005 161.742  10
  16  -2 -12 979.550 172.555   9
  16  -2 -12 880.748 182.099  10
  16  -2 -10 1482.73 241.863  10
  16   2  -8 1921.26 238.214   5
  16   2  -6 2655.05 279.244   5
  16   2  -4 315.586 127.142   5
  16   2  -2 64.8885 98.5843   5
  16   2   0 2560.94 258.434   5
 -16   2   0 2571.85 249.965  11
  16   2   2 4156.09 292.407   5
  16   2   4 6054.89 306.281   5
  16  -3 -13 4597.87 263.429   9
  16  -3 -11 209.516 115.556   9
 -16   3   9 254.531 103.369  11
 -16   3   7 3415.82 267.390  11
 -16   3   5 5050.58 313.281  11
  16  -3  -5 4145.21 263.079  10
 -16   3   3 19530.5 584.447  11
 -16   3   1 366.826 106.151  11
 -16   3  -1 547.834 100.770  11
  17   0 -19-138.868 61.4676  10
  17   0 -17 49.2405 84.4899  10
  17   0 -15-37.8388 105.530  10
  17   0 -13-46.6982 125.298  10
  17   0 -11 148.057 151.912  10
  17   0  -9-103.987 153.073  10
  17   0  -7-10.2722 110.922   5
  17   0  -5 44.7188 82.5943   5
  17   0  -3 135.603 125.970   5
  17   0  -1 46.5805 112.179   5
  17   0   1-25.2569 86.1526   5
  17   0   3-89.2845 76.8339   5
  17  -1 -18 7142.67 320.186  10
  17  -1 -16 1130.64 175.229  10
  17  -1 -14 5411.45 370.525  10
  17  -1 -12 6781.84 435.691  10
  17  -1 -10 2891.45 306.872  10
  17   1  -8 1016.86 202.493   5
  17   1  -6 92.6837 134.217   5
  17  -1  -4 3069.80 255.421   5
  17   1  -4 3384.07 322.053   5
  17   1  -2 2763.06 289.538   5
  17   1   0 989.684 169.003   5
  17   1   2 411.369 111.281   5
  17   1   4 64.8890 75.6477   5
  17  -2 -15 832.233 131.155  10
  17  -2 -13-69.6413 44.7470  10
  17  -2 -11 9292.58 451.265  10
  17  -2  -9 2988.80 284.749  10
  17   2  -7 234.253 120.017   5
  17   2  -5 1376.78 185.907   5
  17   2  -3 862.700 165.905   5
 -17   2   3 1221.21 185.085  11
  17   2  -1 923.569 160.473   5
 -17   2   1 1071.74 163.463  11
  17   2   1 1071.22 153.410   5
  17   2   3 397.737 94.9926   5
 -17   3   8 1623.77 159.260  11
 -17   3   6 9354.59 365.234  11
 -17   3   4 442.000 103.071  11
 -17   3   2 50400.4 758.205  11
  18   0 -18 8313.92 316.264  10
  18   0 -16 5213.40 301.425  10
  18   0 -14 63733.0 1125.19  10
  18   0 -12 56114.4 1125.33  10
  18   0 -10 125.777 108.372  10
  18   0  -8 1470.76 224.811  10
  18   0  -6 10481.7 492.678   5
  18   0  -4 425.480 147.322   5
  18   0  -2 911.307 158.444   5
  18   0   0 15755.4 504.237   5
  18   0   2 1819.88 154.635   5
  18  -1 -17 400.071 100.343  10
  18  -1 -15 377.625 111.036  10
  18  -1 -13 3609.35 287.144  10
  18  -1 -11 5225.05 369.571  10
  18  -1  -9 192.727 142.636  10
  18   1  -7 4757.05 337.633   5
  18   1  -5 8809.02 449.456   5
  18   1  -3 4688.47 318.458   5
  18   1  -1 2198.43 219.651   5
  18   1   1 715.233 124.182   5
 -18   2  12 3132.31 202.027  11
  18  -2 -12 3424.48 241.548  10
  18  -2 -10 3252.91 248.645  10
  18  -2  -8 63.0075 79.2339  10
  18   2  -6 784.025 140.263   5
 -18   2   6 921.116 153.636  11
 -18   2   4 3116.08 239.170  11
  18   2  -4 3458.33 239.919   5
  18   2  -2 524.049 108.116   5
 -18   2   2 485.120 100.479  11
  18   2   0 161.127 67.3028   5
  19   0 -15 149.865 85.5545  10
  19   0 -13 40.1065 76.8628  10
  19   0 -11 5.26474 93.4454  10
  19   0  -9 39.9407 96.0278  10
  19   0  -7 5.59345 95.8938  10
  19   0  -5 70.6163 80.6112   5
  19   0  -5 237.848 107.162  10
  19   0  -3 129.533 72.3430   5
  19   0  -1-119.832 43.7925   5
  19  -1 -14 349.098 86.5177  10
  19  -1 -12 984.894 159.964  10
  19  -1 -10 1639.22 201.681  10
  19  -1  -8 5842.10 351.104  10
  19   1  -6 8503.27 386.159   5
  19   1  -4 2837.99 223.569   5
  19   1  -2 98.7579 73.9081   5
  19   1   0 1229.66 126.916   5
 -19   2   9 2381.25 178.647  11
  19  -2  -9 2297.61 177.565  10
 -19   2   7 972.642 122.304  11
  19  -2  -7 799.133 116.053  10
 -19   2   5 7165.54 295.662  11
  19  -2  -5 6491.84 293.787  10
  20  -1 -11 73.1830 54.6411  10
  20  -1  -9 7190.77 316.013  10
  20  -1  -7 948.594 132.089  10
  20  -1  -5 2520.59 185.448  10
   0   0   0    0.00    0.00   0

TITL ETYFUM_100K in I2/a
REM I2/a (#15 in standard setting)
CELL 1.54184  16.663277   4.729408  19.648790  90.0000 110.0912  90.0000
ZERR    4.00   0.000648   0.000175   0.000681   0.0000   0.0041   0.0000
LATT  2
SYMM -x+1/2, y,-z
SFAC C H N O
UNIT 64.00 64.00 8.00 16.00
REM  CrysAlisPro recorded range (K): Min=99.7; max=100.1; aver:99.9
TEMP -173
SIZE 0.04 0.15 0.25
TREF
HKLF 4
END
;
_shelx_hkl_checksum                55480
loop_
  _hkl_oxdiff_h
  _hkl_oxdiff_k
  _hkl_oxdiff_l
  _hkl_oxdiff_f2
  _hkl_oxdiff_sig
  _hkl_oxdiff_ba
 0 0 -2 25307.0 312.021 1
 0 0 -2 25093.8 279.853 3
 0 0 -4 135738. 918.399 3
 0 0 -4 137402. 1029.15 1
 0 0 -6 14876.9 379.303 3
 0 0 -6 14849.3 432.880 1
 0 0 -8 18029.2 557.157 1
 0 0 -8 17318.4 473.167 3
 0 0 -10 3964.86 268.505 3
 0 0 -12 41737.5 951.942 3
 0 0 -14 26291.4 875.104 8
 0 0 -14 25908.4 823.688 9
 0 0 -14 26661.6 845.644 3
 0 0 -16 3835.88 361.801 8
 0 0 -16 3507.98 328.389 9
 0 0 -18 -9.05527 129.346 8
 0 0 -20 24027.7 774.316 8
 0 0 -22 2400.48 199.754 8
 0 -1 -1 74808.8 676.765 2
 0 -1 -3 26376.1 492.402 2
 0 -1 3 26135.4 334.733 4
 0 -1 -5 62394.0 910.522 2
 0 -1 5 60606.7 559.599 4
 0 -1 -7 76032.3 1001.48 3
 0 -1 -7 73796.6 1150.58 2
 0 -1 -9 50605.1 957.542 1
 0 -1 -9 48942.8 926.598 3
 0 -1 -11 10325.9 476.482 3
 0 1 -13 47753.3 1112.68 9
 0 -1 -13 44763.3 1053.23 6
 0 -1 -13 48798.7 1112.61 3
 0 1 -13 46696.0 1142.66 8
 0 -1 -13 48709.9 1099.80 12
 0 -1 -15 2013.56 267.463 8
 0 -1 -15 2472.16 283.891 6
 0 1 -15 1900.08 277.908 8
 0 1 -17 7676.05 499.749 8
 0 -1 -17 7557.84 495.812 8
 0 1 -19 693.448 180.035 8
 0 -1 -19 907.140 196.606 8
 0 -1 -21 15317.8 536.579 8
 0 1 -21 14391.4 514.239 8
 0 -2 0 30670.6 614.667 2
 0 -2 -2 8768.47 355.375 2
 0 -2 -4 16360.1 531.345 2
 0 -2 -6 44047.1 972.852 2
 0 -2 -8 8139.37 468.511 2
 0 -2 -10 156.195 113.354 3
 0 -2 -12 31151.9 910.434 6
 0 -2 -12 29006.1 849.246 12
 0 2 -12 29778.4 906.602 8
 0 -2 -12 31166.9 979.000 3
 0 2 -14 7729.03 501.399 8
 0 -2 -14 8216.62 469.388 12
 0 -2 -14 7390.15 475.420 6
 0 -2 -16 1906.89 256.735 8
 0 2 -16 2430.19 283.177 8
 0 -2 -16 1608.32 253.642 6
 0 2 -18 598.781 148.715 8
 0 -2 -18 553.707 164.515 8
 0 2 -20 1381.96 159.088 8
 0 2 20 1342.20 165.098 13
 0 -2 -20 1306.21 161.956 8
 0 -3 -1 57273.9 1128.30 2
 0 -3 1 58204.2 1099.42 2
 0 -3 -3 14879.7 613.068 2
 0 3 -5 -48.8768 113.163 11
 0 -3 -5 28.8547 66.4710 2
 0 3 -7 1780.13 239.348 11
 0 -3 -7 1492.96 290.108 2
 0 -3 -9 1038.63 221.008 2
 0 -3 -9 722.752 177.194 3
 0 3 -9 718.508 167.668 11
 0 3 -11 38570.8 999.129 11
 0 -3 -13 5155.60 393.240 6
 0 -3 -15 2012.54 250.133 6
 0 -3 -17 -154.340 106.916 6
 0 3 19 6866.89 315.352 13
 0 4 0 2558.87 293.647 11
 0 4 -2 7329.84 473.629 11
 0 4 2 6862.28 411.960 11
 0 4 -4 2375.14 295.567 11
 0 4 -6 45935.1 1183.36 11
 0 4 -8 120.468 129.470 11
 0 4 -10 14763.5 634.568 11
 0 4 -12 885.066 165.185 11
 0 -4 -12 689.333 154.949 6
 0 -4 -14 1373.73 168.813 6
 0 4 14 1712.54 190.936 13
 0 4 16 243.645 70.5803 13
 0 5 1 1038.57 179.663 11
 0 5 -1 1480.44 222.174 11
 0 5 -1 1386.58 194.654 7
 0 5 -3 1434.51 216.385 11
 0 5 -3 1505.97 194.479 7
 0 5 -5 111.290 125.923 11
 0 5 -5 180.455 131.572 7
 0 5 -7 6722.25 410.038 7
 0 5 -7 6801.51 397.575 11
 0 5 -9 1907.78 209.860 11
 0 5 -9 2104.47 229.891 7
 0 5 -11 4046.09 258.404 7
 1 0 -23 26.9432 64.3463 8
 1 0 -21 -10.6390 116.682 8
 1 0 -19 66.0475 113.474 8
 1 0 -17 189.002 122.449 8
 1 0 -17 -110.596 145.886 9
 1 0 -15 114.522 98.4186 9
 1 0 -15 -47.0137 129.634 8
 1 0 -13 -119.252 113.656 3
 1 0 -13 47.3320 102.037 8
 1 0 -13 -175.067 117.137 6
 1 0 -13 91.2940 135.363 9
 1 0 -11 113.988 66.4576 3
 1 0 -11 51.2239 82.6287 1
 1 0 -9 25.4818 97.7766 1
 1 0 -9 78.7412 62.9746 3
 1 0 -7 -43.2563 78.2881 1
 1 0 -7 -22.5651 59.7966 3
 1 0 -5 -7.85149 85.5315 1
 1 0 -5 10.7203 46.8324 3
 1 0 -3 -1.17284 28.7304 3
 1 0 -3 12.1787 52.9773 2
 1 0 -1 16.4563 16.2815 2
 1 0 -1 -3.92425 13.0659 4
 -1 0 -1 17.8364 26.7475 3
 -1 0 -3 17.7655 47.6548 3
 -1 0 -3 18.0609 49.8898 1
 -1 0 -5 -12.2316 70.9119 3
 -1 0 -5 6.98486 69.4135 1
 -1 0 -7 -9.92238 58.8618 3
 -1 0 -9 73.4739 74.3927 3
 -1 0 -11 12.7117 85.5530 3
 -1 0 -13 49.7292 142.413 9
 -1 0 -13 -236.359 110.826 3
 -1 0 -13 30.7725 115.821 8
 -1 0 -15 23.9641 84.7903 9
 -1 0 -15 -110.690 118.618 8
 -1 0 -17 -227.029 165.215 8
 -1 0 -19 3.89700 94.8325 8
 -1 0 -21 2.61309 91.5383 8
 1 -1 -22 1313.78 150.332 8
 1 1 -22 1354.91 152.174 8
 1 -1 -20 59.6880 109.725 8
 1 1 -20 16.7194 122.505 8
 1 -1 -18 4360.90 337.423 9
 1 1 -18 4688.77 390.892 8
 1 -1 -18 4506.43 378.139 8
 1 -1 -16 2767.15 283.015 9
 1 -1 -16 3179.54 335.717 8
 1 1 -16 3470.77 343.614 9
 1 1 -16 3232.60 342.372 8
 1 -1 -16 2906.77 314.722 6
 1 -1 -14 1366.32 201.595 12
 1 -1 -14 1493.88 230.976 6
 1 1 -14 1251.65 216.507 9
 1 1 -14 1607.03 247.368 8
 1 -1 -14 1374.56 206.704 9
 1 -1 -12 323.982 102.362 3
 1 -1 -10 19419.6 588.972 3
 1 -1 -10 20612.4 678.930 1
 1 -1 -8 21232.7 535.062 3
 1 -1 -8 21908.7 666.552 2
 -1 -1 6 136617. 668.339 4
 1 -1 -6 136648. 1446.14 2
 1 -1 -4 184386. 1414.36 2
 1 -1 -2 271674. 1454.18 2
 -1 -1 0 4433.69 146.231 2
 1 -1 2 36992.1 462.600 4
 -1 -1 -2 37001.5 522.893 2
 -1 -1 -4 47.2458 88.3178 2
 1 -1 4 128.835 54.2261 4
 -1 -1 -6 2662.62 228.645 2
 -1 -1 -6 2560.19 197.807 3
 -1 -1 -8 69458.5 1099.92 3
 -1 -1 -8 69731.1 957.061 1
 -1 -1 -10 1404.40 180.694 3
 -1 -1 -12 26001.7 783.328 6
 -1 -1 -12 27668.3 821.526 12
 -1 1 -12 26380.2 832.909 8
 -1 -1 -12 26584.4 834.840 3
 -1 1 -12 28206.5 837.159 9
 -1 1 -14 7798.02 488.628 8
 -1 -1 -14 8719.46 501.198 12
 -1 -1 -14 8460.59 510.756 3
 -1 -1 -14 8340.63 490.825 6
 -1 1 -16 4237.82 382.483 8
 -1 -1 -16 3913.21 371.658 8
 -1 -1 -18 2785.67 306.812 8
 -1 1 -18 3164.00 311.686 8
 -1 1 -20 4857.05 323.284 8
 -1 -1 -20 5629.65 356.094 8
 -1 -1 -22 2470.41 177.606 8
 1 2 -21 10609.9 370.452 8
 1 -2 -19 2632.54 257.374 8
 1 2 -19 2197.08 236.943 8
 1 -2 -17 3963.76 355.785 8
 1 -2 -17 3148.91 318.331 6
 1 2 -17 3798.52 337.278 8
 1 2 -15 5224.35 438.157 8
 1 -2 -15 5040.57 403.348 6
 1 -2 -15 5724.19 381.782 12
 1 -2 -13 465.839 171.393 6
 1 -2 -13 290.648 120.679 3
 1 -2 -13 421.396 109.322 12
 1 -2 -11 21539.8 750.957 3
 1 2 -11 18840.0 700.884 8
 1 -2 -9 36586.1 1029.73 2
 1 -2 -7 2793.65 278.619 2
 1 -2 -5 3098.87 261.783 2
 1 -2 -3 155974. 1574.48 2
 1 -2 -1 59611.4 911.332 2
 -1 -2 1 61561.9 798.639 2
 -1 -2 -1 6127.94 275.834 2
 -1 -2 -3 8825.60 370.971 2
 -1 -2 -5 11153.9 465.526 2
 -1 -2 -7 11270.7 522.144 2
 -1 -2 -9 27058.0 837.641 3
 -1 -2 -11 4284.81 337.363 12
 -1 -2 -11 4938.33 406.509 3
 -1 2 -11 4000.76 337.157 8
 -1 -2 -11 4650.31 356.186 6
 -1 -2 -13 18192.3 715.334 6
 -1 2 -13 19216.8 749.001 8
 -1 -2 -13 20363.2 745.263 12
 -1 -2 -15 3260.24 317.302 12
 -1 -2 -15 2570.30 296.100 6
 -1 2 -15 3017.39 309.992 8
 -1 -2 -17 5266.10 392.562 8
 -1 2 -17 5286.23 371.702 8
 1 2 19 148.188 119.595 13
 -1 2 -19 77.5163 73.5010 8
 -1 -2 -19 275.897 128.834 8
 1 -3 -18 -43.6685 95.5236 6
 1 -3 -16 1860.73 232.814 6
 1 3 -16 1769.81 205.095 8
 1 3 -14 2115.52 261.512 8
 1 -3 -14 1579.35 238.856 6
 1 3 -12 49873.6 1115.71 11
 1 3 -12 47999.0 1155.36 8
 1 -3 -10 59245.9 1387.12 3
 1 3 -10 58304.3 1231.49 11
 1 -3 -8 23440.1 916.530 2
 1 3 -8 23286.2 775.856 11
 1 3 -6 8229.36 454.148 11
 1 -3 -6 8389.86 531.098 2
 1 -3 -4 147.561 135.875 2
 1 -3 -2 18456.8 685.624 2
 1 -3 0 56776.2 1150.56 2
 1 -3 2 40682.8 965.969 2
 -1 3 -4 3009.54 275.274 11
 1 -3 4 2967.62 280.135 2
 -1 3 -6 -82.7260 126.153 11
 -1 3 -8 3626.46 335.455 11
 -1 -3 -10 44612.2 1282.17 3
 -1 3 -10 42229.6 1061.40 11
 -1 -3 -12 22974.9 787.466 6
 -1 -3 -12 24202.9 789.095 12
 -1 3 -12 24704.0 760.012 11
 -1 -3 -14 3414.55 311.228 6
 -1 -3 -16 2187.31 222.428 6
 1 3 18 22684.2 598.484 13
 -1 4 15 2352.10 213.910 13
 1 -4 -15 2029.62 199.270 6
 1 -4 -13 1813.21 224.735 6
 1 4 -11 -29.8671 149.096 11
 1 4 -9 316.522 145.547 11
 1 4 -7 135.679 137.390 11
 1 4 -5 20202.9 786.582 11
 1 4 -3 -61.5301 124.932 11
 -1 4 1 21198.7 746.179 11
 1 4 -1 21188.9 764.239 11
 -1 4 -1 1958.80 265.598 11
 1 4 1 1877.73 238.520 11
 -1 4 -3 8921.68 528.015 11
 -1 4 -5 1.49443 146.013 11
 -1 4 -7 55445.1 1294.17 11
 -1 4 -9 644.360 160.248 11
 -1 4 -11 536.491 156.985 11
 -1 -4 -11 359.685 123.303 6
 -1 -4 -13 6620.07 335.507 6
 1 4 13 7435.16 399.605 13
 1 4 15 121.273 77.6492 13
 1 5 -12 1038.09 125.968 7
 1 -5 -10 69.0397 55.0380 6
 1 5 -10 125.244 99.2375 7
 1 5 -8 2938.78 270.310 7
 1 5 -8 2203.00 238.687 11
 1 5 -6 5139.26 361.903 11
 1 5 -6 5499.47 377.244 7
 1 5 -4 5948.31 392.133 7
 1 5 -4 5410.74 379.903 11
 1 5 -2 125.357 131.708 7
 1 5 -2 146.815 144.469 11
 1 5 0 329.976 118.667 11
 -1 5 0 387.911 132.735 11
 -1 5 -2 22.8077 119.944 11
 -1 5 -4 8016.81 443.809 11
 -1 5 -6 93.4826 132.530 11
 -1 5 -8 661.095 149.927 11
 -1 5 -10 373.047 124.413 7
 2 0 -22 1802.36 195.632 8
 2 0 -20 782.393 183.016 8
 2 0 -18 86.8936 115.363 8
 2 0 -18 75.5554 89.6075 9
 2 0 -16 12659.4 642.639 8
 2 0 -16 12537.1 608.376 9
 2 0 -14 4350.48 362.026 8
 2 0 -14 5096.74 381.506 9
 2 0 -14 5168.05 370.465 6
 2 0 -12 109724. 1356.37 3
 2 0 -12 106701. 1815.88 1
 2 0 -10 62303.9 875.500 3
 2 0 -10 58603.0 1203.08 1
 2 0 -8 1599.69 128.681 3
 2 0 -8 1475.79 184.654 1
 2 0 -6 18289.6 517.205 1
 2 0 -6 17926.4 323.115 3
 2 0 -6 18749.4 459.373 2
 2 0 -4 38758.1 321.364 3
 2 0 -4 36949.2 503.316 2
 2 0 -2 7074.83 146.390 4
 2 0 -2 7032.95 153.162 2
 -2 0 0 942.356 63.3051 3
 -2 0 -2 825696. 2309.87 3
 -2 0 -4 663.475 104.264 3
 -2 0 -6 270503. 1860.88 3
 -2 0 -8 87.1903 87.0280 3
 -2 0 -10 147987. 1789.89 3
 -2 0 -12 178.079 120.725 12
 -2 0 -12 281.638 94.1162 3
 -2 0 -14 7609.40 434.979 9
 -2 0 -14 7752.07 500.126 3
 -2 0 -14 7219.43 475.702 8
 -2 0 -16 2089.54 288.911 8
 -2 0 -18 49369.7 1182.74 8
 -2 0 -20 575.607 128.095 8
 2 1 -23 3503.85 212.687 8
 2 1 -21 426.827 124.985 8
 2 -1 -21 334.864 140.934 8
 2 -1 -19 12438.0 545.176 9
 2 -1 -19 11867.3 580.963 8
 2 1 -19 12444.0 618.055 8
 2 -1 -17 10391.4 572.644 8
 2 -1 -17 10020.7 543.321 6
 2 1 -17 10302.8 592.011 8
 2 1 -17 11101.5 598.637 9
 2 -1 -17 10449.5 548.951 9
 2 -1 -15 1917.37 259.480 8
 2 1 -15 2246.20 285.479 9
 2 1 -15 2149.02 259.336 8
 2 -1 -15 1996.09 270.961 9
 2 -1 -15 2034.10 258.274 6
 2 -1 -13 15573.6 588.992 10
 2 1 -13 16935.8 683.499 8
 2 -1 -13 17200.2 648.902 6
 2 1 -13 17245.9 671.122 9
 2 -1 -13 17475.5 657.334 9
 2 -1 -11 17100.2 682.229 1
 2 -1 -11 16864.3 552.329 3
 2 -1 -9 2987.29 273.359 2
 2 -1 -9 3636.34 230.635 3
 2 -1 -7 66401.4 1074.33 2
 2 -1 -5 388093. 2235.52 2
 2 -1 -3 999999. 3084.96 2
 -2 -1 1 9670.53 162.310 2
 2 -1 -1 9282.52 277.219 4
 -2 -1 -1 21162.4 347.997 2
 2 -1 1 20275.2 388.743 4
 2 -1 3 139702. 1049.81 4
 -2 -1 -3 139612. 1168.22 2
 -2 -1 -5 13793.3 427.917 3
 -2 -1 -7 133.140 109.806 3
 -2 -1 -9 29884.9 815.077 3
 -2 -1 -11 8376.61 439.369 6
 -2 -1 -11 8238.12 450.083 12
 -2 -1 -11 8365.87 474.881 3
 -2 -1 -13 -4.43389 84.1535 3
 -2 -1 -13 107.386 106.464 12
 -2 1 -13 103.819 156.051 8
 -2 -1 -13 129.830 103.411 6
 -2 1 -15 120.038 136.578 8
 -2 -1 -15 169.178 117.460 12
 2 1 17 23558.9 752.019 13
 -2 -1 -17 24483.5 857.249 8
 -2 1 -17 23919.4 819.053 8
 -2 -1 -19 -55.2936 135.708 8
 -2 1 -19 -89.3933 105.829 8
 -2 1 -21 1328.31 131.085 8
 -2 -1 -21 2031.07 184.452 8
 2 2 -20 143.777 101.880 8
 2 -2 -18 6869.82 412.443 8
 2 2 -18 6520.50 444.978 8
 2 -2 -18 6411.20 426.031 6
 2 2 -16 55381.6 1324.58 8
 2 -2 -16 52514.4 1235.89 6
 2 -2 -16 56531.7 1253.88 8
 2 -2 -14 5769.74 418.788 6
 2 2 -14 6099.56 460.648 8
 2 2 -12 3538.89 317.192 8
 2 -2 -12 3024.31 290.251 3
 2 -2 -10 1304.80 181.040 3
 2 -2 -10 943.527 218.915 2
 2 -2 -8 2885.92 298.509 2
 2 -2 -6 10385.9 487.283 2
 2 -2 -4 167215. 1746.56 2
 -2 -2 2 61405.9 727.238 2
 2 -2 -2 57261.2 960.491 2
 -2 -2 0 52.6189 70.5232 2
 2 -2 0 24.9070 74.5661 2
 -2 -2 -2 27427.4 586.824 2
 2 -2 4 215.892 86.3208 4
 -2 -2 -4 341.565 116.469 2
 -2 -2 -6 8699.29 435.514 2
 -2 -2 -8 490.400 141.926 3
 -2 -2 -10 303.421 116.126 6
 -2 -2 -10 121.064 88.2148 3
 -2 2 -12 3440.66 314.497 8
 -2 -2 -12 3892.55 386.883 3
 -2 -2 -12 3647.71 325.316 12
 -2 -2 -12 2928.94 285.210 6
 -2 -2 -14 4792.14 379.252 12
 -2 -2 -14 4813.45 378.601 6
 -2 2 -14 4826.84 393.625 8
 -2 -2 -16 1181.04 200.682 8
 -2 -2 -16 655.140 162.880 12
 -2 2 -16 1043.93 180.590 8
 -2 2 -18 1708.65 186.949 8
 -2 -2 -18 1959.47 233.055 8
 2 2 18 2014.17 222.978 13
 -2 -2 -20 -14.1346 59.8395 8
 2 -3 -19 281.278 86.3544 6
 2 3 -17 3990.82 290.708 8
 2 -3 -17 4048.60 320.074 6
 2 -3 -15 3782.65 342.696 6
 2 3 -15 3608.78 338.330 8
 2 3 -13 14846.0 609.637 11
 2 3 -13 14845.9 666.487 8
 2 3 -11 53000.2 1215.35 8
 2 -3 -11 52343.9 1501.87 2
 2 -3 -11 53835.8 1325.72 3
 2 3 -11 53209.8 1184.27 11
 2 -3 -9 63479.5 1563.50 2
 2 3 -9 65833.2 1285.63 8
 2 3 -9 67373.7 1320.25 11
 2 3 -7 6689.25 420.401 11
 2 -3 -7 7882.51 527.953 2
 2 -3 -5 154.963 126.801 2
 2 3 -5 -81.5185 110.613 11
 2 -3 -3 6657.52 434.410 2
 2 -3 -1 3600.65 328.825 2
 2 -3 1 20916.7 728.452 2
 2 -3 3 -73.0240 105.997 2
 -2 3 -3 -81.3942 91.2936 11
 -2 3 -5 719.619 167.432 11
 -2 3 -7 7750.17 469.886 11
 -2 -3 -9 20959.0 882.916 3
 -2 3 -9 19869.9 732.862 11
 -2 -3 -11 6275.38 416.246 6
 -2 3 -11 6707.49 421.692 11
 -2 -3 -11 7515.80 459.003 12
 -2 -3 -13 376.912 137.378 6
 -2 -3 -13 467.672 117.418 12
 2 3 15 22.5204 128.183 13
 -2 -3 -15 174.216 72.0789 6
 2 3 17 22.9807 89.5456 13
 2 -4 -16 2613.56 202.136 6
 -2 4 16 2365.32 193.495 13
 2 -4 -14 5820.01 354.542 6
 2 4 -14 6392.52 378.957 7
 2 4 -12 7919.48 451.499 11
 2 4 -10 1230.06 225.440 11
 2 4 -8 307.837 154.505 11
 2 4 -6 16996.5 715.818 11
 2 4 -4 9303.68 535.209 11
 -2 4 2 2714.14 286.867 11
 2 4 -2 3015.74 315.671 11
 2 4 0 5334.60 390.598 7
 -2 4 0 5450.11 410.636 11
 2 4 0 5682.55 375.285 11
 -2 4 -2 1138.68 254.519 11
 -2 4 -4 22032.8 835.363 11
 -2 4 -6 8538.33 516.685 11
 2 4 8 87178.8 1488.81 13
 -2 4 -8 87220.7 1587.02 11
 -2 4 -10 723.270 178.689 11
 2 4 10 933.465 175.759 13
 2 4 12 6416.40 387.095 13
 2 4 14 4.55182 77.7469 13
 2 5 -11 86.4296 96.8247 7
 2 -5 -11 -152.685 85.9594 6
 2 5 -9 3972.79 300.237 7
 2 5 -7 2988.83 295.952 7
 2 5 -5 7152.44 417.701 11
 2 5 -5 6776.52 419.270 7
 2 5 -3 8495.37 462.602 7
 2 5 -3 8926.00 461.993 11
 2 5 -1 525.080 142.189 7
 -2 5 1 539.370 156.109 11
 -2 5 -1 13670.7 564.993 11
 -2 5 -3 8334.93 452.024 11
 -2 5 -5 126.896 115.153 11
 -2 5 -7 1266.37 196.102 11
 -2 5 -9 1966.45 192.782 11
 3 0 -23 -127.001 74.4564 8
 3 0 -21 7.08245 113.848 8
 3 0 -19 13.3104 147.705 8
 3 0 -19 182.967 145.102 9
 3 0 -17 23.0934 104.986 8
 3 0 -17 -219.265 153.901 9
 3 0 -15 97.0613 123.352 8
 3 0 -15 -28.6539 123.827 6
 3 0 -15 168.776 127.535 9
 3 0 -13 58.3544 86.5240 1
 3 0 -11 59.1229 65.6155 3
 3 0 -11 -62.9518 136.267 1
 3 0 -9 -6.17327 46.7362 3
 3 0 -9 -34.1729 120.926 1
 3 0 -7 -20.7944 34.2929 3
 3 0 -7 59.5764 115.452 1
 3 0 -7 26.1369 84.1171 2
 3 0 -5 -1.11582 23.0323 3
 3 0 -5 37.2772 74.3321 2
 3 0 -3 3.09656 40.1430 4
 3 0 -3 -1.92420 46.0446 2
 -3 0 1 9.37250 33.6535 3
 -3 0 -1 24.4331 55.1307 3
 -3 0 -3 -0.46327 63.4341 3
 -3 0 -5 -13.1759 70.6369 3
 -3 0 -7 39.9992 77.1833 3
 -3 0 -9 -7.30490 75.8078 3
 -3 0 -11 -47.7068 113.656 3
 -3 0 -11 150.162 78.2736 12
 -3 0 -13 173.198 111.624 3
 -3 0 -13 38.7123 90.9719 12
 -3 0 -15 122.292 131.224 8
 -3 0 -17 -105.177 134.977 8
 -3 0 -19 10.6310 112.241 8
 -3 0 -21 -14.4262 65.4196 8
 3 1 -22 1673.32 198.760 8
 3 -1 -22 1908.14 197.666 8
 3 -1 -20 1227.54 207.473 8
 3 -1 -20 992.320 165.643 9
 3 1 -20 912.610 203.588 8
 3 -1 -18 474.079 170.612 8
 3 -1 -18 958.666 213.142 6
 3 1 -18 1174.28 221.613 9
 3 -1 -18 690.132 196.926 9
 3 1 -18 692.875 189.516 8
 3 1 -16 45608.2 1215.64 8
 3 -1 -16 46971.0 1149.57 6
 3 -1 -16 48502.9 1192.82 8
 3 -1 -16 48042.8 1183.07 9
 3 1 -16 46791.1 1189.78 9
 3 -1 -14 5735.77 405.013 9
 3 -1 -14 5636.48 385.907 6
 3 1 -14 5677.52 413.262 8
 3 -1 -14 5367.42 380.731 8
 3 -1 -14 5580.60 373.926 10
 3 1 -14 5794.66 412.656 9
 3 -1 -12 18748.1 775.641 1
 3 -1 -10 923.427 137.155 3
 3 -1 -10 1096.75 195.005 2
 3 -1 -8 47876.4 698.695 3
 3 -1 -8 48713.9 985.592 2
 3 -1 -6 8989.90 376.206 2
 3 -1 -4 453996. 2279.24 2
 3 -1 -2 123818. 1099.06 4
 3 -1 -2 124514. 1083.61 2
 3 -1 0 10012.7 305.986 4
 3 -1 2 22810.2 464.919 4
 -3 -1 -4 60858.9 893.472 3
 -3 -1 -6 13146.7 481.684 3
 -3 -1 -8 1356.99 195.198 3
 -3 -1 -10 5489.07 381.566 3
 -3 -1 -12 14074.9 594.991 6
 -3 -1 -12 14150.0 660.499 3
 -3 1 -12 13241.0 600.941 8
 -3 -1 -12 12843.4 602.432 12
 -3 1 -14 6012.13 429.406 8
 -3 -1 -14 6729.17 453.213 12
 -3 1 -16 63.0363 121.923 8
 3 1 16 77.8409 129.850 13
 -3 -1 -16 -137.248 158.341 8
 -3 -1 -18 240.292 142.067 8
 -3 1 -18 181.720 115.306 8
 -3 1 -20 2026.24 175.242 8
 -3 -1 -20 2484.90 214.035 8
 3 2 -21 -151.838 103.774 8
 3 2 -19 1252.79 230.490 8
 3 -2 -19 1507.65 221.193 6
 3 -2 -17 5330.19 387.418 8
 3 -2 -17 5017.63 408.519 6
 3 2 -17 4600.77 399.928 8
 3 -2 -17 4915.85 361.182 9
 3 -2 -15 79096.9 1433.90 8
 3 2 -15 80018.3 1599.62 8
 3 -2 -15 79194.1 1535.44 6
 3 -2 -15 79945.8 1474.19 9
 3 2 -13 14766.9 655.835 8
 3 -2 -13 15200.5 650.078 9
 3 2 -11 5786.93 392.226 8
 3 -2 -11 5050.93 433.721 2
 3 -2 -11 5573.74 364.855 9
 3 -2 -11 6282.32 378.289 3
 3 -2 -9 147453. 2102.43 2
 3 -2 -7 8161.48 459.513 2
 3 -2 -5 384.441 138.353 2
 3 -2 -3 60059.6 1039.99 2
 3 -2 -1 103374. 1305.06 2
 -3 -2 -1 7528.46 271.694 2
 -3 -2 -3 13071.8 425.525 2
 3 -2 3 12523.1 446.334 4
 3 -2 5 134162. 1493.83 4
 -3 -2 -7 23950.1 780.588 3
 -3 -2 -9 57182.7 1113.39 6
 -3 -2 -9 54670.1 1302.80 3
 -3 -2 -11 131.763 106.029 12
 -3 -2 -11 -215.060 94.0176 3
 -3 -2 -11 -74.4941 136.683 6
 -3 -2 -13 1332.59 217.990 12
 -3 -2 -13 1512.11 231.175 6
 -3 -2 -15 10057.4 528.315 12
 3 2 15 9968.28 547.257 13
 -3 -2 -17 4044.29 332.408 8
 3 2 17 3499.58 301.061 13
 3 2 19 1082.29 153.051 5
 3 2 19 743.813 105.588 13
 -3 -2 -19 960.184 153.212 8
 3 -3 -18 -89.4721 92.5045 6
 3 -3 -16 -1.29394 111.538 6
 3 3 -16 -243.212 81.7647 8
 3 -3 -14 186.043 125.256 6
 3 3 -14 31.1095 122.252 8
 3 3 -12 4294.46 373.124 8
 3 3 -12 4355.24 350.710 11
 3 3 -10 2607.06 298.643 8
 3 -3 -10 2665.12 371.888 2
 3 3 -10 2795.98 289.464 11
 3 3 -8 1286.16 198.584 11
 3 -3 -8 1468.90 304.540 2
 3 3 -6 21929.2 726.540 11
 3 -3 -6 21609.8 857.134 2
 3 3 -4 48536.5 1042.75 11
 3 -3 -4 50953.5 1239.99 2
 3 -3 -2 21154.3 768.308 2
 3 -3 0 24056.1 813.487 2
 3 -3 2 -1.32578 84.5886 2
 -3 3 -2 416.120 142.251 11
 -3 3 -4 4858.69 377.447 11
 -3 3 -6 29754.0 901.874 11
 -3 3 -8 228.108 137.595 11
 -3 -3 -8 793.395 210.928 3
 -3 3 -10 26627.7 829.119 11
 -3 -3 -12 7186.85 449.988 12
 -3 -3 -14 88.5274 99.1530 12
 3 3 14 88.3090 129.730 13
 3 3 16 10729.9 459.802 13
 -3 -3 -16 10630.5 446.554 8
 -3 4 17 200.403 81.9795 13
 3 -4 -17 133.368 69.4512 6
 3 -4 -15 84.5891 103.262 6
 3 4 -13 1728.51 234.502 7
 3 4 -11 197.997 139.638 11
 3 4 -9 81.7087 121.344 11
 3 4 -7 2063.62 272.446 11
 3 4 -5 8139.56 499.470 11
 3 4 -3 5568.60 404.602 11
 -3 4 3 5128.84 380.078 11
 -3 4 1 351.022 144.702 11
 3 4 -1 375.400 150.977 11
 3 4 -1 359.187 144.354 7
 -3 4 -1 76.2268 151.996 11
 -3 4 -3 14475.3 681.384 11
 -3 4 -5 368.969 148.182 11
 3 4 7 2294.96 258.887 13
 -3 4 -7 2493.59 293.214 11
 -3 4 -9 13737.1 600.903 11
 3 4 9 14002.7 590.685 13
 -3 4 -11 50.5575 79.3589 11
 3 4 11 -93.6872 95.2465 13
 3 4 13 9512.52 404.974 13
 3 5 -12 475.486 101.113 7
 3 5 -10 890.705 158.362 7
 3 5 -8 20.6654 121.625 7
 3 5 -6 3311.27 302.980 7
 3 5 -4 1660.84 228.865 7
 -3 5 2 1118.13 154.695 11
 3 5 -2 1076.11 183.898 7
 -3 5 0 1423.21 206.192 11
 -3 5 -2 13556.9 570.622 11
 -3 5 -4 14473.1 574.003 11
 -3 5 -6 18586.8 610.286 11
 -3 5 -8 9549.06 390.041 11
 -3 5 -10 1331.67 147.325 7
 4 0 -22 -69.1527 99.0792 8
 4 0 -20 95043.1 1623.91 8
 4 0 -20 92028.1 1567.46 9
 4 0 -18 9922.06 565.175 8
 4 0 -18 9945.59 572.973 9
 4 0 -16 24658.9 847.883 10
 4 0 -16 23489.7 843.177 8
 4 0 -16 23167.7 788.303 6
 4 0 -16 22176.0 829.302 9
 4 0 -14 10435.3 542.795 9
 4 0 -14 9655.95 497.916 8
 4 0 -14 10163.9 497.355 6
 4 0 -14 10438.4 671.145 1
 4 0 -14 10965.6 535.374 10
 4 0 -12 220.178 176.481 1
 4 0 -10 1185.85 219.461 1
 4 0 -8 17739.8 514.704 2
 4 0 -8 18470.1 643.590 1
 4 0 -8 17039.1 272.838 3
 4 0 -6 214592. 1486.53 2
 4 0 -4 25044.2 394.151 4
 4 0 -4 24414.5 408.745 2
 4 0 -2 128955. 881.822 4
 -4 0 2 127998. 637.916 3
 -4 0 0 151901. 1009.20 3
 -4 0 -2 10648.8 328.347 3
 -4 0 -4 2896.61 208.657 3
 -4 0 -6 1383.83 172.521 3
 -4 0 -8 44042.9 976.983 3
 -4 0 -10 7349.03 451.712 3
 -4 0 -10 7645.21 440.978 12
 -4 0 -12 468.739 177.776 12
 -4 0 -12 461.762 123.606 3
 -4 0 -14 21230.9 810.748 8
 -4 0 -16 2353.71 288.348 8
 -4 0 -18 10113.3 498.263 8
 4 0 20 17734.5 470.830 5
 -4 0 -20 21418.6 538.476 8
 4 1 -23 320.261 99.5511 8
 4 1 -21 3258.08 307.974 8
 4 -1 -21 3688.25 295.067 8
 4 -1 -21 3645.19 284.779 9
 4 -1 -19 21977.4 784.937 8
 4 1 -19 22167.8 834.022 8
 4 -1 -19 21321.9 756.940 6
 4 1 -19 23506.2 826.812 9
 4 -1 -19 22084.9 777.611 9
 4 -1 -17 22929.6 840.716 9
 4 -1 -17 24089.2 834.284 6
 4 -1 -17 23363.5 828.405 8
 4 1 -17 24869.0 883.799 9
 4 1 -17 24223.0 884.966 8
 4 -1 -15 2457.20 294.805 9
 4 1 -15 2531.51 299.072 8
 4 -1 -15 2452.78 276.998 8
 4 -1 -15 2323.76 269.387 6
 4 -1 -15 2392.65 278.624 10
 4 1 -15 2415.04 288.184 9
 4 1 -13 1732.44 248.434 9
 4 -1 -13 2279.94 300.430 1
 4 1 -13 1585.13 229.374 8
 4 -1 -13 1979.23 261.073 9
 4 -1 -13 1612.79 219.811 6
 4 1 -13 1264.95 203.792 10
 4 -1 -13 1938.52 224.630 10
 4 -1 -11 504.392 153.222 2
 4 -1 -9 76.7270 47.4435 3
 4 1 -9 96.3835 126.983 1
 4 -1 -9 42.0478 92.6716 2
 4 1 -7 163026. 1963.02 1
 4 -1 -7 166697. 1700.96 2
 4 1 -5 97358.8 1344.80 1
 4 -1 -5 97453.7 1159.72 2
 4 -1 -3 241687. 1668.38 4
 4 -1 -3 239011. 1657.69 2
 4 -1 -1 175147. 1366.18 4
 4 -1 1 54748.7 777.838 4
 -4 -1 -3 61312.8 898.905 3
 4 -1 3 63169.9 909.095 4
 -4 -1 -5 213.925 109.886 3
 -4 -1 -7 1793.30 213.206 3
 -4 -1 -9 1262.55 212.941 3
 -4 -1 -11 347.074 130.021 3
 -4 -1 -11 307.641 118.312 6
 -4 1 -11 574.023 185.489 8
 4 1 13 -143.158 125.679 13
 -4 -1 -13 61.8440 121.244 3
 -4 1 -13 -162.658 133.999 8
 -4 -1 -13 -1.42533 70.8721 12
 -4 1 -15 311.010 155.348 8
 -4 -1 -15 643.013 179.230 12
 4 1 15 430.383 169.744 13
 -4 1 -17 642.474 139.964 8
 -4 -1 -17 776.847 168.561 8
 -4 1 -19 7164.21 319.713 8
 -4 -1 -19 7376.72 376.018 8
 4 2 -22 455.217 100.474 8
 4 2 -20 988.696 186.032 8
 4 -2 -20 884.958 166.961 6
 4 -2 -18 6472.56 408.506 9
 4 -2 -18 6377.51 434.703 6
 4 2 -18 6321.61 446.498 8
 4 -2 -16 5624.19 420.118 9
 4 -2 -16 4411.10 382.894 6
 4 2 -16 5194.36 430.237 8
 4 -2 -14 76398.4 1476.40 9
 4 2 -14 77030.6 1537.93 8
 4 -2 -14 74583.9 1455.44 6
 4 -2 -12 12786.1 708.870 2
 4 2 -12 12274.1 595.946 8
 4 -2 -12 14107.8 612.164 9
 4 2 -12 13291.1 600.716 9
 4 -2 -10 755.345 199.830 2
 4 -2 -8 215963. 2432.82 2
 4 -2 -6 48523.2 1065.33 2
 4 -2 -4 28535.6 771.795 2
 4 -2 -2 2274.89 230.615 2
 4 -2 2 38476.0 828.735 4
 4 -2 4 21398.2 633.263 4
 -4 -2 -6 1112.44 200.755 3
 4 -2 6 942.724 153.446 4
 -4 -2 -8 6773.93 465.022 3
 -4 -2 -10 -12.2371 123.167 3
 -4 -2 -12 1998.89 245.564 6
 -4 -2 -12 1619.03 247.108 12
 4 2 14 51429.6 1227.61 13
 -4 -2 -14 52235.0 1216.84 12
 4 2 16 521.321 170.530 13
 -4 -2 -16 428.042 143.605 8
 -4 -2 -18 5413.38 322.228 8
 4 2 18 5457.52 320.082 5
 4 2 18 5355.37 287.361 13
 4 -3 -19 1671.81 189.804 6
 4 -3 -17 668.336 157.799 6
 4 3 -15 437.539 148.877 7
 4 3 -15 139.180 131.230 8
 4 -3 -15 375.966 159.770 6
 4 -3 -13 889.483 186.558 9
 4 3 -13 808.433 216.333 8
 4 3 -11 7937.28 482.833 11
 4 3 -11 7646.29 477.367 8
 4 -3 -11 8513.95 656.414 2
 4 -3 -11 7889.53 480.909 9
 4 -3 -9 12352.2 578.316 9
 4 -3 -9 12050.7 718.622 2
 4 3 -9 11441.5 555.329 11
 4 -3 -7 2671.22 350.620 2
 4 3 -7 2365.85 256.550 11
 4 3 -5 233.242 112.650 11
 4 -3 -5 303.461 150.691 2
 4 3 -3 7865.18 428.121 11
 4 -3 -3 7390.00 482.093 2
 4 -3 -1 31785.7 972.416 2
 -4 3 1 28262.8 804.090 11
 -4 3 -1 3002.70 298.090 11
 4 -3 1 2952.75 308.320 2
 -4 3 -3 15264.7 633.753 11
 4 3 3 14145.5 574.472 13
 4 -3 3 15553.8 702.174 2
 -4 3 -5 13832.6 623.965 11
 -4 3 -7 7995.81 490.835 11
 -4 -3 -7 7760.51 540.354 3
 -4 3 -9 8826.80 491.873 11
 4 3 11 -39.2667 111.972 13
 -4 -3 -11 -8.48070 42.3983 12
 4 3 13 998.101 202.405 13
 -4 -3 -13 991.241 180.891 12
 4 3 15 -33.5118 103.357 13
 4 3 17 1993.47 167.410 13
 4 -4 -16 459.978 105.580 6
 4 4 -14 4320.82 328.833 7
 4 -4 -14 4204.25 328.077 6
 4 4 -12 1876.19 277.244 7
 4 4 -10 3677.46 357.417 7
 4 4 -8 -116.364 151.798 7
 4 4 -8 -130.224 129.736 11
 4 4 -6 3931.32 368.373 11
 4 4 -6 3646.90 378.064 7
 -4 4 4 12989.1 573.974 11
 4 4 -4 13498.1 670.416 7
 4 4 -4 12692.7 617.438 11
 4 4 -2 5382.62 417.565 7
 4 4 -2 5411.22 402.865 11
 -4 4 2 5364.58 403.678 11
 -4 4 0 1890.18 264.203 11
 4 4 0 2112.10 274.718 7
 -4 4 -2 19558.9 790.785 11
 -4 4 -4 5098.54 428.750 11
 4 4 6 7916.91 444.940 13
 -4 4 -6 7496.23 489.684 11
 -4 4 -8 6194.47 426.025 11
 4 4 8 6450.96 406.770 13
 4 4 10 4808.11 340.475 13
 -4 4 -10 4579.05 319.200 11
 4 4 12 246.187 116.410 13
 4 4 14 5197.36 245.604 13
 4 5 -11 2291.33 209.493 7
 4 -5 -11 1827.83 168.009 6
 4 5 -9 2183.13 234.340 7
 4 5 -7 470.525 157.645 7
 4 5 -5 6858.12 409.286 7
 4 5 -3 414.459 150.710 7
 -4 5 1 4809.53 336.234 11
 4 5 -1 4460.52 311.127 7
 -4 5 -1 8292.54 440.764 11
 -4 5 -3 66113.6 1216.37 11
 -4 5 -5 12824.6 512.775 11
 -4 5 -7 -64.4673 99.9386 11
 5 0 -23 -106.297 105.104 8
 5 0 -21 95.3338 113.678 9
 5 0 -21 -138.022 119.470 8
 5 0 -19 -72.9812 91.3284 8
 5 0 -19 -89.9268 137.950 9
 5 0 -17 -123.795 169.676 9
 5 0 -17 -187.815 160.862 8
 5 0 -17 -7.17841 149.360 10
 5 0 -15 89.1569 142.225 9
 5 0 -15 386.061 203.030 1
 5 0 -15 -45.4955 129.429 6
 5 0 -15 -91.1732 120.279 10
 5 0 -15 473.246 150.405 8
 5 0 -13 106.682 177.270 1
 5 0 -11 71.9779 123.738 1
 5 0 -9 12.1743 88.6514 2
 5 0 -9 88.4372 147.501 1
 5 0 -7 36.8008 66.7643 2
 5 0 -5 -4.66202 52.5818 4
 5 0 -5 7.63786 62.2440 2
 5 0 -3 56.9450 50.1888 2
 5 0 -3 50.2966 55.7354 4
 -5 0 1 -1.62999 54.2939 3
 -5 0 -1 4.32623 62.3490 3
 -5 0 -3 -19.9980 87.6439 3
 -5 0 -5 -13.2978 72.2949 3
 -5 0 -7 -109.448 107.609 3
 -5 0 -9 31.8741 84.1700 3
 -5 0 -11 -60.0598 83.5948 3
 -5 0 -11 155.613 123.686 12
 -5 0 -13 -92.2376 105.101 8
 -5 0 -15 52.0225 154.235 8
 -5 0 -17 -38.2650 90.5408 8
 5 0 19 4.24399 54.2493 5
 -5 0 -19 -32.7681 57.5795 8
 5 1 -22 5773.32 351.772 8
 5 -1 -22 5239.62 304.790 9
 5 -1 -20 11288.3 547.488 9
 5 1 -20 11517.1 583.637 8
 5 -1 -20 11595.5 533.104 8
 5 1 -18 30954.5 1002.71 8
 5 -1 -18 30691.8 920.703 8
 5 -1 -18 28439.4 942.914 9
 5 -1 -18 30580.4 930.663 6
 5 1 -18 32246.0 996.975 9
 5 1 -16 44.8513 99.4021 8
 5 -1 -16 349.239 148.864 9
 5 1 -16 400.361 166.841 9
 5 -1 -16 -6.63464 106.040 10
 5 -1 -16 149.896 127.693 8
 5 -1 -16 199.279 132.755 6
 5 1 -14 8368.03 477.262 10
 5 -1 -14 8534.64 619.488 1
 5 1 -14 7926.15 468.967 8
 5 -1 -14 8572.47 449.876 8
 5 -1 -14 8346.99 496.398 9
 5 -1 -14 9070.51 486.819 10
 5 -1 -14 8714.62 466.144 6
 5 1 -14 8407.38 488.903 9
 5 -1 -12 106.905 130.001 2
 5 1 -10 8955.06 560.340 1
 5 -1 -10 8448.29 464.011 2
 5 1 -8 2457.97 288.444 1
 5 -1 -8 2434.08 246.375 2
 5 1 -6 368859. 2883.96 1
 5 -1 -6 369682. 2451.40 2
 5 -1 -4 26998.3 616.569 2
 5 1 -4 25240.4 331.472 4
 5 1 -4 25369.0 675.745 1
 5 -1 -4 25965.3 593.256 4
 5 -1 -2 9539.37 358.453 4
 -5 -1 0 94.2462 65.9116 3
 5 -1 0 133.231 87.6008 4
 5 -1 2 216472. 1785.51 4
 -5 -1 -2 216611. 1712.60 3
 -5 -1 -4 17539.6 560.133 3
 -5 -1 -6 95442.9 1457.27 3
 -5 -1 -8 14303.3 613.309 3
 5 1 10 4008.42 326.998 13
 -5 -1 -10 3324.68 322.291 12
 -5 -1 -10 4549.97 373.132 3
 -5 -1 -12 -123.068 131.629 12
 -5 -1 -12 -113.379 91.5417 3
 -5 1 -12 -72.1108 136.452 8
 5 1 12 -130.240 137.312 13
 -5 -1 -14 27639.8 906.521 12
 5 1 14 28057.2 858.108 13
 -5 1 -14 27158.5 860.220 8
 -5 -1 -16 6582.26 444.749 8
 -5 1 -16 6841.60 403.275 8
 -5 -1 -18 1387.56 198.568 8
 -5 1 -18 1046.38 138.848 8
 5 2 -21 1197.24 179.826 8
 5 -2 -19 3195.42 286.802 9
 5 2 -19 3718.85 331.232 8
 5 -2 -19 4195.54 335.798 6
 5 -2 -17 969.237 213.628 9
 5 2 -17 798.676 206.085 8
 5 -2 -17 633.846 188.559 6
 5 -2 -15 1615.85 254.454 9
 5 2 -15 1727.25 292.221 8
 5 -2 -15 1763.28 258.190 6
 5 -2 -13 25272.7 855.483 9
 5 2 -13 23745.6 850.043 8
 5 -2 -13 25445.0 1043.73 2
 5 2 -13 25382.8 842.277 9
 5 2 -11 1906.35 237.804 9
 5 2 -11 2118.85 254.840 8
 5 -2 -11 2404.57 315.999 2
 5 -2 -11 2643.01 292.558 9
 5 -2 -9 20434.4 801.997 2
 5 -2 -7 363899. 3111.22 2
 5 -2 -5 31805.7 860.448 2
 5 -2 -3 1131.64 187.543 2
 5 -2 -1 4231.93 313.084 2
 5 -2 1 25775.0 727.034 4
 5 -2 3 15132.0 568.110 4
 -5 -2 -5 10809.5 534.373 3
 5 -2 5 11487.7 517.953 4
 -5 -2 -7 14289.9 673.646 3
 -5 2 -7 14116.0 556.001 11
 -5 -2 -9 9642.03 593.100 3
 -5 -2 -11 323.117 151.503 12
 5 2 11 554.562 160.672 13
 5 2 13 23905.7 840.693 13
 -5 -2 -13 23338.4 837.421 12
 5 2 15 31098.3 878.836 13
 -5 -2 -15 31142.6 887.937 12
 5 2 17 25178.2 687.546 5
 5 2 17 24064.6 623.329 13
 -5 -2 -17 24977.6 700.160 8
 5 -3 -20 5442.86 287.969 6
 5 -3 -18 3311.39 286.674 6
 5 -3 -16 3152.34 315.024 6
 5 -3 -14 7981.57 489.649 9
 5 3 -14 7606.43 497.507 8
 5 3 -14 7239.83 443.813 7
 5 -3 -12 6167.70 462.386 9
 5 3 -12 6401.69 451.497 7
 5 -3 -10 20648.6 786.115 9
 5 -3 -10 21939.1 993.750 2
 5 3 -10 20008.8 752.226 11
 5 3 -8 11649.8 565.135 11
 5 -3 -8 11399.5 698.151 2
 5 3 -6 4193.70 337.279 11
 5 -3 -6 4669.84 425.349 2
 -5 3 4 1127.90 187.207 11
 5 3 -4 1369.19 218.650 7
 5 -3 -4 1156.49 224.445 2
 5 3 -4 1402.04 189.467 11
 5 -3 -2 1093.85 205.751 2
 5 3 -2 1235.55 178.099 11
 5 3 -2 851.424 206.276 7
 -5 3 2 1110.65 198.597 11
 5 -3 0 5133.60 419.028 2
 5 3 0 5993.08 398.288 7
 -5 3 0 5484.63 380.928 11
 5 3 2 17167.9 619.241 13
 -5 3 -2 16955.2 676.660 11
 5 -3 2 17627.0 775.627 2
 -5 -3 -4 2105.07 289.843 3
 -5 3 -4 1891.23 255.920 11
 5 3 4 2044.88 250.558 13
 -5 -3 -6 7547.04 545.027 3
 5 3 6 8023.79 484.875 13
 -5 3 -6 7448.67 474.918 11
 5 3 8 556.816 179.526 13
 -5 3 -8 641.915 136.387 11
 5 3 10 -11.4902 118.960 5
 -5 3 -10 60.3341 100.731 11
 5 3 12 292.171 116.694 5
 5 3 12 428.635 156.971 13
 -5 -3 -12 685.362 175.519 12
 5 3 14 4197.55 314.472 13
 -5 -3 -14 4154.59 300.429 12
 5 3 16 4243.39 247.128 13
 -5 -3 -16 4302.08 252.256 8
 5 -4 -17 4015.68 241.647 6
 5 -4 -15 -144.071 107.682 6
 5 4 -13 6696.67 418.304 7
 5 4 -11 216.464 118.318 7
 5 -4 -9 671.159 185.509 9
 5 4 -9 329.542 181.464 7
 5 4 -7 16419.6 749.721 7
 5 4 -5 90.9531 136.491 7
 5 4 -5 97.8440 121.758 11
 -5 4 3 3119.83 328.656 11
 5 4 -3 2605.64 313.176 7
 -5 4 1 886.351 220.648 11
 5 4 -1 612.631 189.202 7
 -5 4 -1 995.763 212.355 11
 -5 4 -3 13162.7 653.464 11
 -5 4 -5 12807.6 641.178 11
 -5 4 -7 305.518 159.826 11
 5 4 7 318.726 150.131 13
 5 4 9 1547.36 203.722 13
 -5 -4 -9 1622.50 223.888 12
 -5 4 -9 1188.58 190.731 11
 5 4 11 2157.57 208.263 13
 5 4 13 3866.70 222.645 13
 5 5 -12 5519.18 278.773 7
 5 -5 -12 4500.08 241.535 6
 5 5 -10 346.493 115.540 7
 5 5 -8 4353.05 314.585 7
 5 5 -6 383.924 154.020 7
 5 5 -4 6627.39 395.579 7
 5 5 -2 1171.64 170.536 7
 -5 5 2 1029.99 177.988 11
 -5 5 0 2225.71 251.533 11
 -5 5 -2 4059.44 315.705 11
 -5 5 -4 2567.07 242.585 11
 -5 5 -6 5645.09 313.525 11
 -5 5 -8 -238.868 87.4062 11
 6 0 -22 809.878 160.026 9
 6 0 -22 851.848 165.199 8
 6 0 -20 3002.99 306.912 8
 6 0 -20 2915.67 321.003 9
 6 0 -18 27930.9 946.406 9
 6 0 -18 27731.5 906.842 8
 6 0 -18 28833.1 938.507 10
 6 0 -16 16596.8 721.849 9
 6 0 -16 16025.8 671.886 8
 6 0 -16 17421.6 971.461 1
 6 0 -16 17041.5 663.585 6
 6 0 -16 15592.9 682.571 10
 6 0 -14 20181.9 747.503 9
 6 0 -14 19042.2 657.350 6
 6 0 -14 19275.4 686.896 8
 6 0 -14 20770.4 733.936 10
 6 0 -14 19238.0 936.929 1
 6 0 -12 69682.8 1617.04 1
 6 0 -10 257426. 2851.81 1
 6 0 -10 261213. 2250.67 2
 6 0 -8 3271.77 233.576 2
 6 0 -6 113481. 1102.21 2
 6 0 -4 2815.58 163.310 2
 6 0 -4 2915.59 174.854 4
 6 0 -2 196046. 1423.60 4
 -6 0 2 194163. 1154.48 3
 -6 0 0 134940. 1177.40 3
 -6 0 -2 40610.1 750.597 3
 -6 0 -4 21104.8 610.649 3
 -6 0 -6 4280.51 314.697 3
 -6 0 -8 746.610 174.636 3
 -6 0 -10 47937.6 1121.86 12
 -6 0 -10 49872.3 1291.12 3
 -6 0 -12 357.555 138.339 12
 -6 0 -14 23641.2 821.103 8
 -6 0 -16 8064.79 446.461 8
 6 0 18 1019.07 141.616 5
 -6 0 -18 946.753 121.506 8
 6 1 -23 11781.6 433.829 8
 6 -1 -23 10165.1 367.457 9
 6 -1 -21 -11.1019 111.055 9
 6 1 -21 155.396 130.890 8
 6 -1 -19 31469.0 969.701 9
 6 1 -19 31864.3 992.205 8
 6 -1 -19 31421.0 882.291 8
 6 -1 -19 30889.7 895.345 6
 6 1 -19 31954.9 965.378 9
 6 1 -17 54194.5 1300.19 8
 6 -1 -17 54443.4 1193.59 8
 6 -1 -17 53675.8 1302.56 9
 6 -1 -17 52078.2 1193.33 6
 6 -1 -17 51776.2 1218.03 10
 6 1 -17 54047.9 1294.07 9
 6 -1 -15 7921.36 503.212 9
 6 1 -15 8753.73 502.100 10
 6 1 -15 9736.61 547.053 8
 6 -1 -15 8338.91 447.817 8
 6 -1 -15 9325.82 510.385 10
 6 -1 -15 8406.02 477.917 6
 6 -1 -15 7880.51 655.961 1
 6 1 -15 9272.75 537.004 9
 6 -1 -13 159.532 99.0863 6
 6 1 -13 300.956 131.362 9
 6 -1 -13 47.8152 137.701 9
 6 1 -13 319.158 114.052 10
 6 -1 -13 122.330 98.9423 2
 6 -1 -13 211.548 89.1038 10
 6 -1 -13 142.833 145.286 1
 6 1 -13 85.6674 119.813 8
 6 -1 -11 24115.0 826.916 2
 6 1 -11 26440.2 1024.64 1
 6 -1 -9 21671.1 714.348 2
 6 1 -9 20717.2 837.764 1
 6 1 -7 333.181 145.236 1
 6 -1 -7 367.154 119.068 2
 6 -1 -5 6578.92 331.378 2
 6 1 -5 6528.15 384.242 1
 6 1 -5 6268.36 180.979 4
 -6 -1 3 9412.70 274.442 3
 6 -1 -3 9400.02 374.643 2
 6 -1 -3 9096.98 377.635 4
 -6 -1 1 3689.11 210.430 3
 6 -1 -1 4202.17 259.356 4
 -6 -1 -1 1338.99 151.061 3
 6 -1 1 1431.81 173.459 4
 -6 -1 -3 29233.5 727.804 3
 6 -1 3 30135.5 762.331 4
 -6 -1 -5 19631.6 670.009 3
 -6 -1 -7 7354.93 452.830 3
 -6 -1 -9 9314.21 514.732 12
 -6 -1 -9 8778.68 528.217 3
 6 1 9 8649.09 468.066 13
 6 1 11 74852.0 1411.32 13
 -6 -1 -11 76366.5 1507.61 12
 -6 -1 -11 79804.9 1691.04 3
 6 1 13 119.547 145.993 13
 -6 1 -13 -99.1782 117.554 8
 -6 -1 -13 -62.0021 120.383 12
 -6 1 -15 16424.7 606.635 8
 -6 -1 -15 16403.2 677.705 8
 6 1 15 18230.6 627.200 13
 -6 -1 -17 1215.44 184.818 8
 6 1 17 1232.67 192.638 5
 6 2 -22 91.7105 72.1423 8
 6 -2 -20 1552.31 216.148 9
 6 2 -20 1884.70 227.804 8
 6 -2 -20 1745.53 217.229 6
 6 -2 -18 1817.40 245.140 6
 6 -2 -18 1501.72 223.687 9
 6 2 -18 1636.22 266.454 8
 6 -2 -16 412.455 182.945 9
 6 2 -16 368.414 137.999 8
 6 -2 -16 428.671 171.079 6
 6 2 -14 691.599 171.369 9
 6 -2 -14 619.558 191.517 9
 6 2 -14 268.770 147.875 8
 6 -2 -14 416.802 149.998 2
 6 2 -12 379.944 132.731 7
 6 2 -12 154.512 126.766 9
 6 -2 -12 179.392 147.880 9
 6 -2 -12 -107.828 126.711 2
 6 2 -12 -42.0339 127.371 8
 6 2 -12 -71.8429 100.904 10
 6 -2 -10 15335.9 739.175 2
 6 -2 -10 16858.5 658.439 9
 6 2 -10 15673.1 619.768 8
 6 -2 -8 5551.20 422.144 2
 6 -2 -6 103184. 1640.59 2
 6 -2 -4 45414.1 1052.48 2
 6 -2 -2 2362.27 248.012 2
 6 -2 0 3160.98 285.277 4
 -6 -2 -2 10934.1 489.955 3
 6 -2 2 10762.7 513.480 4
 -6 -2 -4 35023.9 953.657 3
 6 -2 4 34743.5 950.603 4
 -6 -2 -6 3653.21 370.760 3
 6 2 6 3413.18 296.314 13
 6 -2 6 4287.72 372.894 4
 -6 2 -6 3681.51 291.639 11
 -6 -2 -8 70.4312 101.314 3
 6 2 8 -21.7585 131.063 13
 6 2 10 3004.22 324.247 13
 6 2 12 328.964 175.712 13
 6 2 14 -1.20743 182.560 13
 -6 -2 -14 798.031 194.599 12
 6 2 16 30619.9 777.709 5
 6 2 16 29015.7 705.511 13
 -6 -2 -16 28647.8 778.273 8
 6 -3 -19 1238.27 167.122 6
 6 -3 -17 844.337 153.292 9
 6 -3 -17 736.594 167.975 6
 6 -3 -15 5190.47 403.758 9
 6 3 -15 4302.90 330.046 7
 6 -3 -13 27759.6 912.203 9
 6 3 -13 28263.0 903.914 7
 6 -3 -11 24170.4 860.952 9
 6 3 -11 22765.3 845.705 7
 6 3 -9 6613.04 455.575 7
 6 -3 -9 6319.84 542.996 2
 6 3 -7 2445.50 283.529 11
 6 3 -7 2541.21 293.466 7
 6 -3 -7 2790.46 359.455 2
 -6 3 5 4302.83 327.778 11
 6 3 -5 4600.39 361.868 11
 6 3 -5 4947.10 391.726 7
 6 -3 -5 5001.57 447.999 2
 6 -3 -3 243.375 91.3384 2
 6 3 -3 107.578 136.564 7
 -6 3 3 175.744 123.389 11
 -6 3 1 7682.53 452.902 11
 6 -3 -1 7213.54 526.313 2
 6 3 -1 7987.86 461.281 7
 -6 3 -1 15639.6 658.080 11
 6 -3 1 16111.0 771.482 2
 6 3 1 16794.1 660.266 7
 6 3 1 15936.9 588.193 13
 -6 -3 -3 1715.13 248.627 3
 6 3 3 1246.62 217.143 13
 -6 3 -3 1678.56 238.162 11
 -6 -3 -5 15124.1 756.231 3
 6 3 5 14309.8 629.929 13
 -6 3 -5 15117.5 670.066 11
 6 3 7 1063.19 203.972 13
 -6 3 -7 947.740 189.882 11
 6 3 9 18625.0 709.099 5
 6 3 9 18834.3 759.937 13
 -6 3 -9 19399.7 693.152 11
 6 3 11 88.7104 132.886 5
 6 3 11 22.4515 117.736 13
 -6 -3 -11 375.971 151.643 12
 6 3 13 981.363 186.035 13
 -6 -3 -13 1382.68 190.335 12
 6 3 15 258.887 96.8579 13
 -6 -3 -15 215.877 92.4660 8
 6 -4 -16 31068.8 715.986 6
 6 4 -14 -40.5272 110.603 7
 6 -4 -12 13682.7 550.878 9
 6 4 -12 13977.5 621.755 7
 6 -4 -10 9382.49 503.540 9
 6 4 -10 8689.19 523.717 7
 6 -4 -8 10262.2 543.984 9
 6 4 -8 9700.14 582.959 7
 6 4 -6 4850.06 422.787 7
 6 4 -4 295.513 146.360 7
 -6 4 4 268.228 113.253 11
 6 4 -2 4683.62 398.101 7
 -6 4 2 4414.77 381.128 11
 6 4 0 14112.2 628.722 7
 -6 4 0 14635.4 691.426 11
 -6 4 -2 1738.32 261.198 11
 -6 4 -4 12142.5 630.456 11
 6 4 6 1943.67 227.751 13
 -6 4 -6 2053.59 280.571 11
 6 4 8 1388.77 197.759 13
 -6 4 -8 1084.76 191.199 11
 6 4 10 922.565 156.067 13
 6 4 12 4075.21 231.320 13
 6 5 -11 443.600 104.852 7
 6 5 -9 7849.60 395.567 7
 6 5 -7 8250.31 428.467 7
 6 5 -5 109.275 94.8659 7
 6 5 -3 2592.10 237.410 7
 -6 5 3 3044.60 243.400 11
 -6 5 1 -12.9118 91.9871 11
 -6 5 -1 -1.01867 97.5944 11
 -6 5 -3 578.634 138.056 11
 -6 5 -5 69015.1 1042.42 11
 -6 5 -7 329.389 92.2310 11
 7 0 -23 122.983 76.1869 9
 7 0 -21 -77.3744 84.9877 8
 7 0 -21 -195.553 124.946 9
 7 0 -19 64.5855 88.8553 9
 7 0 -19 125.697 135.024 8
 7 0 -17 131.491 126.368 9
 7 0 -17 113.676 136.561 8
 7 0 -17 135.030 111.134 10
 7 0 -15 77.5491 133.936 9
 7 0 -15 -109.714 97.9891 8
 7 0 -15 105.123 81.7530 6
 7 0 -15 20.3495 103.535 10
 7 0 -15 -98.1070 173.550 1
 7 0 -13 70.6417 117.083 9
 7 0 -13 78.3464 116.817 1
 7 0 -13 -105.519 106.925 10
 7 0 -11 -8.97729 150.633 1
 7 0 -11 -62.8252 72.9116 2
 7 0 -9 76.6287 73.6837 2
 7 0 -9 18.0826 108.305 1
 7 0 -7 52.3184 72.9695 2
 7 0 -5 22.8143 57.1946 4
 7 0 -5 46.4414 61.8492 2
 7 0 -3 66.0429 58.7183 2
 7 0 -3 9.95615 58.1421 4
 -7 0 1 25.6039 63.7213 3
 -7 0 -1 -18.3332 70.2106 3
 -7 0 -3 -20.0292 91.9428 3
 -7 0 -5 47.2269 89.2600 3
 -7 0 -7 -32.6014 79.3985 3
 -7 0 -9 139.115 90.7449 12
 -7 0 -9 -225.472 173.790 3
 -7 0 -11 -64.9665 103.560 12
 -7 0 -13 -93.2408 114.583 8
 7 0 15 -33.5798 99.3352 5
 -7 0 -15 -47.0472 89.8571 8
 7 0 17 128.835 81.9576 5
 -7 0 -17 93.2428 80.7820 8
 7 -1 -22 36.2045 63.4683 9
 7 1 -22 7.80344 98.3064 8
 7 -1 -20 6197.69 429.209 9
 7 1 -20 5994.86 423.103 8
 7 1 -20 6135.86 429.706 9
 7 -1 -18 10853.1 599.978 9
 7 1 -18 11341.5 601.158 8
 7 -1 -18 10944.9 556.964 10
 7 -1 -18 11103.1 553.317 6
 7 1 -18 11379.3 603.928 9
 7 -1 -16 2898.94 312.812 10
 7 -1 -16 3380.17 355.328 9
 7 -1 -16 3035.26 474.078 1
 7 1 -16 3744.73 354.377 8
 7 1 -16 3627.05 354.527 10
 7 -1 -16 2837.27 301.706 6
 7 1 -16 3279.84 353.528 9
 7 1 -14 211.428 123.671 9
 7 -1 -14 340.705 164.274 9
 7 -1 -14 114.899 140.460 2
 7 -1 -14 -39.4299 189.459 1
 7 1 -14 -84.4702 107.000 8
 7 1 -14 230.644 108.435 10
 7 -1 -14 418.116 163.572 6
 7 -1 -14 391.727 171.898 10
 7 -1 -12 17358.6 674.206 9
 7 -1 -12 17292.1 737.130 2
 7 1 -12 17543.5 886.110 1
 7 1 -12 16757.7 640.495 8
 7 -1 -12 17030.5 636.975 10
 7 -1 -10 1242.24 209.480 2
 7 1 -10 1037.47 232.254 1
 7 1 -8 6157.20 457.113 1
 7 -1 -8 6189.30 376.831 2
 7 1 -6 1219.57 204.132 1
 7 -1 -6 1677.57 191.386 2
 7 1 -4 16043.3 375.263 4
 -7 -1 4 17028.7 349.233 3
 7 -1 -4 17333.4 542.113 2
 7 -1 -4 17404.0 552.960 4
 7 1 -4 17897.7 599.419 1
 -7 -1 2 21296.8 486.488 3
 7 -1 -2 20707.1 602.868 4
 -7 -1 0 4658.54 268.069 3
 7 -1 0 4785.32 315.234 4
 -7 -1 -2 4119.77 287.827 3
 7 -1 2 3943.51 300.029 4
 7 -1 4 23106.4 739.511 4
 -7 -1 -4 21116.5 690.927 3
 7 -1 6 3677.57 315.966 4
 -7 -1 -6 3546.74 313.586 3
 7 -1 8 6925.51 457.489 4
 7 1 8 8204.29 457.642 13
 -7 -1 -8 7597.91 499.093 3
 -7 -1 -10 122.544 158.721 12
 -7 -1 -10 60.3631 134.333 3
 7 1 10 353.059 158.677 13
 7 -1 10 386.312 195.151 4
 7 1 12 54266.9 1188.39 13
 -7 -1 -12 52511.4 1253.53 12
 7 1 14 195.337 142.155 13
 -7 -1 -14 585.442 186.079 12
 7 1 16 1700.74 215.862 5
 -7 -1 -16 1489.27 194.710 8
 7 1 18 -53.9422 64.2363 5
 -7 -1 -18 155.972 85.0045 8
 7 2 -21 3620.55 289.847 8
 7 -2 -21 3560.85 261.126 9
 7 -2 -19 10759.8 530.481 9
 7 2 -19 10154.2 531.645 8
 7 -2 -19 9835.21 493.761 6
 7 -2 -17 1142.31 224.301 9
 7 2 -17 1468.75 253.318 8
 7 -2 -17 1602.46 229.083 6
 7 2 -15 1742.26 239.146 9
 7 -2 -15 1560.66 259.922 9
 7 2 -15 1515.84 240.516 8
 7 -2 -15 1614.27 226.275 6
 7 2 -13 -68.5380 95.4055 9
 7 -2 -13 313.803 157.829 9
 7 -2 -13 29.5126 124.867 2
 7 2 -13 -19.7958 107.186 10
 7 2 -13 28.9327 111.813 8
 7 2 -11 76.2250 124.756 8
 7 -2 -11 83.2244 134.703 9
 7 2 -11 1.23184 64.7913 7
 7 -2 -11 331.648 130.732 2
 7 2 -9 17152.6 636.351 8
 7 -2 -9 16687.6 758.767 2
 7 -2 -7 19557.3 766.660 2
 7 -2 -5 9274.07 502.847 2
 7 -2 -3 1662.81 213.151 2
 7 -2 -1 77065.1 1400.84 2
 7 -2 -1 73625.8 1381.18 4
 -7 -2 -1 8823.93 444.996 3
 7 -2 1 8360.66 479.482 4
 -7 -2 -3 72548.6 1390.75 3
 7 -2 3 72098.8 1449.39 4
 7 -2 5 19742.3 778.548 4
 -7 -2 -5 20009.6 802.261 3
 7 2 5 19150.9 702.795 5
 7 2 5 20345.8 728.327 13
 -7 2 -5 20661.8 685.918 11
 -7 -2 -7 1700.60 268.976 3
 7 2 7 1287.81 200.167 13
 7 -2 7 1161.95 225.993 4
 -7 2 -7 1146.73 186.424 11
 7 2 9 4096.04 371.311 13
 7 2 11 16887.8 739.240 5
 7 2 11 15718.3 686.859 13
 -7 -2 -11 17160.4 735.610 12
 7 2 13 286.003 127.162 13
 7 2 13 208.150 138.999 5
 -7 -2 -13 124.393 154.379 12
 7 2 15 6524.98 375.589 5
 7 2 15 6802.30 358.604 13
 -7 -2 -15 6682.83 386.463 8
 7 2 17 10816.2 360.699 5
 -7 -2 -17 11865.5 386.019 8
 7 -3 -20 2379.41 192.912 6
 7 -3 -18 88.4691 94.9630 9
 7 -3 -18 78.5603 114.043 6
 7 -3 -16 203.154 142.574 9
 7 -3 -16 181.579 147.965 6
 7 -3 -14 17283.8 722.581 9
 7 3 -14 17020.9 677.635 7
 7 -3 -12 33490.4 1037.27 9
 7 3 -12 32176.3 991.863 7
 7 -3 -10 106174. 1816.11 9
 7 -3 -10 104125. 2204.73 2
 7 3 -10 108443. 1833.75 7
 7 -3 -8 3204.95 407.172 2
 7 3 -8 3701.34 361.030 7
 7 3 -6 991.587 211.535 7
 -7 3 6 853.633 180.378 11
 7 -3 -6 805.837 206.357 2
 7 -3 -4 25586.3 997.794 2
 -7 3 4 24820.5 795.240 11
 7 3 -4 24176.8 830.279 7
 7 -3 -2 14737.7 765.424 2
 7 3 -2 14425.5 639.826 7
 -7 3 2 15671.5 659.977 11
 7 -3 0 23015.0 942.571 2
 7 3 0 22108.2 789.955 7
 -7 3 0 21686.4 783.498 11
 -7 3 -2 26961.0 882.141 11
 -7 -3 -2 25015.4 900.065 3
 7 3 2 27080.1 816.144 13
 -7 -3 -4 10602.7 637.413 3
 -7 3 -4 10316.0 565.485 11
 7 3 4 10761.2 549.072 13
 7 3 6 2757.72 301.819 13
 -7 3 -6 2747.67 290.678 11
 7 3 8 1741.06 234.238 5
 7 3 8 1432.11 247.464 13
 -7 3 -8 1669.18 224.679 11
 7 3 10 21056.2 727.916 5
 -7 -3 -10 20212.2 774.673 12
 7 3 10 19933.5 747.339 13
 7 3 12 3330.74 292.780 13
 -7 -3 -12 3517.98 284.180 12
 7 3 14 4415.41 261.078 13
 -7 -3 -14 5216.74 289.989 12
 7 -4 -17 18296.8 483.819 6
 7 -4 -15 545.968 138.249 6
 7 -4 -13 978.769 154.267 9
 7 4 -13 746.746 160.326 7
 7 -4 -11 4062.27 335.653 9
 7 4 -11 3535.35 342.149 7
 7 -4 -9 22.1196 118.793 9
 7 4 -9 67.9453 161.188 7
 7 4 -7 11596.7 630.421 7
 7 4 -5 7178.79 500.045 7
 -7 4 5 7314.00 446.468 11
 7 4 -3 251.210 160.657 7
 -7 4 3 612.148 164.690 11
 7 4 -1 19549.4 741.833 7
 -7 4 1 20448.9 808.899 11
 -7 4 -1 2243.39 301.452 11
 -7 4 -3 4824.75 402.758 11
 -7 4 -5 11207.6 563.575 11
 7 4 7 92.4010 90.0021 13
 -7 4 -7 -1.10089 133.921 11
 7 4 9 455.836 132.012 13
 -7 -4 -9 578.178 131.851 12
 7 4 11 920.219 123.709 13
 7 5 -10 250.178 97.5339 7
 7 5 -8 181.739 122.709 7
 7 -5 -6 599.700 115.499 9
 7 5 -6 515.057 146.849 7
 -7 5 2 49.4959 95.0029 11
 -7 5 0 2494.73 251.903 11
 -7 5 -2 25275.9 682.315 11
 -7 5 -4 -20.8241 97.2983 11
 8 0 -22 116261. 1551.70 9
 8 0 -20 15005.0 623.528 8
 8 0 -20 14243.1 637.635 9
 8 0 -18 2450.28 314.224 9
 8 0 -18 2673.32 298.463 8
 8 0 -18 3019.33 338.979 10
 8 0 -16 65.9039 117.025 8
 8 0 -16 425.297 162.479 9
 8 0 -16 430.693 199.029 1
 8 0 -16 140.035 153.358 10
 8 0 -14 28384.6 900.301 9
 8 0 -14 27624.1 819.416 8
 8 0 -14 28655.1 1202.52 1
 8 0 -14 27234.0 863.867 10
 8 0 -12 18597.2 672.011 10
 8 0 -12 19133.5 902.624 1
 8 0 -10 123760. 2132.94 1
 8 0 -10 127842. 1564.22 2
 8 0 -8 90415.7 1177.60 2
 8 0 -6 47.4992 57.9276 4
 8 0 -6 -47.9007 55.8386 2
 8 0 -4 8508.36 312.096 2
 8 0 -4 7557.58 337.505 4
 8 0 -2 151983. 1563.98 4
 -8 0 2 154700. 1289.66 3
 -8 0 0 93223.6 1164.25 3
 -8 0 -2 82825.9 1254.46 3
 -8 0 -4 4.51875 94.7973 3
 -8 0 -6 142988. 1999.63 3
 -8 0 -8 54279.3 1180.43 12
 -8 0 -8 54146.9 1358.51 3
 -8 0 -10 4765.41 388.910 12
 8 0 12 1603.36 240.733 5
 -8 0 -12 1831.94 255.289 8
 -8 0 -14 1415.08 220.449 8
 8 0 14 1419.58 224.523 5
 8 0 16 2216.71 221.636 5
 -8 0 -16 1662.62 166.316 8
 8 1 -23 4265.36 265.869 8
 8 -1 -23 4586.26 268.265 9
 8 1 -21 462.530 151.837 9
 8 -1 -21 432.666 150.962 9
 8 1 -21 641.546 158.409 8
 8 -1 -19 4313.28 377.858 9
 8 1 -19 4558.69 377.592 8
 8 -1 -19 4866.67 384.256 10
 8 -1 -19 4495.33 346.117 6
 8 1 -19 4714.75 385.000 9
 8 1 -17 31.5828 124.041 9
 8 -1 -17 207.555 115.340 9
 8 1 -17 277.572 158.988 10
 8 1 -17 175.335 145.728 8
 8 -1 -17 -112.251 79.0326 6
 8 -1 -17 145.250 138.927 10
 8 -1 -15 36571.2 1378.71 1
 8 -1 -15 38770.9 1098.95 9
 8 -1 -15 39559.8 1052.52 10
 8 1 -15 37987.8 1057.22 8
 8 1 -15 37253.6 1025.31 10
 8 -1 -15 36471.6 953.900 6
 8 1 -15 36393.6 1051.11 9
 8 1 -13 18731.9 717.059 9
 8 -1 -13 18606.1 735.843 9
 8 1 -13 18153.9 965.627 1
 8 1 -13 16883.0 673.002 8
 8 -1 -13 16807.1 908.009 1
 8 -1 -13 17506.8 774.723 2
 8 1 -13 17716.2 676.397 10
 8 -1 -13 18874.1 709.162 10
 8 -1 -13 16665.4 620.647 6
 8 1 -11 7562.07 585.253 1
 8 -1 -11 7518.92 481.155 2
 8 -1 -9 62185.3 1244.89 2
 8 1 -9 62608.4 1517.16 1
 8 1 -7 1543.15 230.565 1
 8 -1 -7 1762.97 206.104 2
 8 -1 -5 3349.31 263.840 2
 8 -1 -5 3333.30 267.273 4
 8 1 -5 3446.93 188.894 4
 8 1 -5 3402.70 307.143 1
 8 1 -3 12837.0 468.685 1
 8 -1 -3 12406.7 484.315 2
 8 -1 -3 12223.1 502.539 4
 -8 -1 3 12356.4 357.078 3
 8 -1 -1 45892.5 994.894 4
 -8 -1 1 43802.4 804.866 3
 8 -1 1 29632.7 843.417 4
 -8 -1 -1 29452.7 745.957 3
 8 -1 3 19173.6 707.098 4
 -8 -1 -3 17676.3 633.499 3
 8 1 5 16251.3 647.037 5
 8 1 5 16069.7 620.359 13
 8 -1 5 16225.8 685.825 4
 -8 -1 -5 15812.6 656.382 3
 8 1 7 9198.27 495.455 13
 8 -1 7 8427.01 512.745 4
 -8 -1 -7 10007.7 576.028 3
 -8 -1 -9 4674.48 397.449 12
 8 1 9 5088.63 389.110 13
 8 -1 9 4695.22 415.173 4
 -8 -1 -9 4984.67 438.661 3
 8 1 11 28136.2 859.952 13
 -8 -1 -11 28585.3 927.186 12
 8 1 13 71150.5 1433.43 5
 8 1 13 70473.5 1252.85 13
 -8 -1 -13 67487.5 1365.03 12
 8 1 15 -45.5932 95.9468 5
 -8 -1 -15 155.713 114.879 8
 8 1 17 297.415 89.9799 5
 -8 -1 -17 346.808 85.6454 8
 8 -2 -22 374.028 83.2086 9
 8 -2 -20 1744.26 212.711 9
 8 2 -20 1707.38 225.349 8
 8 -2 -20 1480.55 201.307 6
 8 -2 -18 3726.87 341.356 9
 8 2 -18 3800.87 348.767 8
 8 -2 -18 3416.97 309.740 6
 8 -2 -16 101.552 159.128 9
 8 2 -16 118.186 158.296 8
 8 -2 -16 37.2913 104.939 6
 8 -2 -14 5501.89 436.534 9
 8 2 -14 5769.49 446.096 8
 8 2 -14 5884.58 401.882 10
 8 2 -14 5695.09 402.143 9
 8 -2 -12 1997.34 250.440 9
 8 2 -12 1876.28 251.381 8
 8 -2 -12 1928.14 307.860 2
 8 2 -12 2066.20 257.578 7
 8 -2 -10 3246.74 323.766 9
 8 2 -10 3103.36 311.710 8
 8 2 -10 3495.13 322.800 7
 8 -2 -10 4271.97 401.995 2
 8 2 -8 3972.95 331.509 7
 8 -2 -8 3545.29 359.756 2
 8 -2 -6 31980.9 988.415 2
 8 -2 -4 2617.14 292.833 2
 -8 -2 2 3129.95 254.029 3
 8 -2 -2 2863.86 297.156 2
 8 -2 -2 3119.21 320.847 4
 -8 -2 0 1763.17 207.037 3
 8 -2 0 2005.74 260.378 4
 -8 -2 -2 2124.19 272.996 3
 8 2 2 2329.79 248.801 5
 8 2 2 2210.23 243.193 13
 8 -2 2 2444.69 286.368 4
 -8 -2 -4 426.006 212.062 3
 8 2 4 574.080 150.473 5
 8 2 4 486.923 141.166 13
 -8 2 -4 299.855 138.293 11
 8 -2 4 139.384 152.733 4
 8 2 6 9029.85 528.658 5
 8 2 6 9215.44 521.031 13
 8 -2 6 8939.78 579.453 4
 -8 2 -6 9113.22 468.719 11
 -8 -2 -6 9164.23 582.107 3
 8 2 8 840.042 202.214 5
 8 2 8 900.909 200.599 13
 8 2 10 124.164 130.637 5
 8 2 10 167.027 119.744 13
 -8 -2 -10 -184.235 169.939 12
 8 2 12 23164.2 803.028 5
 8 2 12 23182.0 762.084 13
 -8 -2 -12 22505.1 783.829 12
 8 2 14 1778.82 215.296 5
 -8 -2 -14 1915.43 221.214 12
 8 2 14 1663.87 194.726 13
 8 2 16 556.916 104.664 5
 -8 -2 -16 684.363 118.363 8
 8 -3 -19 2348.51 194.469 9
 8 -3 -19 2776.08 226.029 6
 8 -3 -17 294.160 120.351 9
 8 -3 -17 548.406 153.331 6
 8 -3 -15 53.2120 118.057 9
 8 3 -13 1916.69 273.180 7
 8 -3 -13 1595.80 266.131 9
 8 -3 -11 22012.8 847.858 9
 8 3 -11 23094.2 853.735 7
 8 3 -9 923.464 199.878 7
 8 -3 -9 1124.39 271.038 2
 8 3 -7 -31.5301 125.016 7
 8 -3 -7 -38.5580 81.4789 2
 8 -3 -5 1233.81 226.579 2
 8 3 -5 1547.40 243.150 7
 -8 3 5 1594.87 244.865 11
 8 -3 -3 4255.16 450.929 2
 8 3 -3 3839.69 350.995 7
 -8 3 3 4494.56 363.891 11
 8 -3 -1 20274.9 936.458 2
 8 3 -1 18992.8 753.386 7
 -8 3 1 18735.4 746.603 11
 -8 -3 -1 14956.7 687.617 3
 8 -3 1 16384.6 859.076 2
 -8 3 -1 15296.8 677.326 11
 8 3 1 15090.6 619.195 13
 8 3 3 -118.158 132.650 13
 -8 3 -3 17.2795 129.588 11
 8 3 5 536.117 158.718 5
 8 3 5 334.008 127.798 13
 -8 3 -5 231.394 140.798 11
 8 3 7 670.050 185.391 5
 8 3 7 1031.65 213.921 13
 -8 3 -7 782.950 169.282 11
 8 3 9 3749.76 311.434 5
 8 3 9 3539.76 326.087 13
 8 3 11 702.399 168.706 13
 -8 -3 -11 813.783 175.632 12
 8 3 13 184.232 90.4323 13
 -8 -3 -13 219.073 101.032 12
 8 -4 -16 13811.0 457.546 6
 8 -4 -14 2134.60 216.098 9
 8 4 -14 2038.22 217.505 7
 8 -4 -12 3445.13 311.794 9
 8 4 -12 3421.24 319.443 7
 8 -4 -10 631.266 159.780 9
 8 4 -10 293.510 156.663 7
 8 4 -8 4289.06 382.870 7
 8 4 -6 465.777 176.343 7
 -8 4 6 266.796 118.550 11
 8 4 -4 5358.17 418.699 7
 -8 4 4 5023.90 398.095 11
 8 4 -2 19879.9 766.777 7
 -8 4 2 21061.0 804.107 11
 -8 4 0 41332.2 1130.62 11
 -8 4 -2 48689.5 1205.24 11
 -8 4 -4 11404.9 571.160 11
 -8 4 -6 1966.55 246.206 11
 -8 -4 -8 1325.94 189.303 12
 -8 -4 -10 3006.04 202.826 12
 8 -5 -7 3694.98 230.826 9
 8 -5 -5 407.311 107.846 9
 -8 5 3 449.518 122.907 11
 -8 5 1 1264.42 172.206 11
 -8 5 -1 240.634 100.621 11
 -8 5 -3 172.451 80.0217 11
 9 0 -23 -25.0188 91.5736 9
 9 0 -21 110.029 134.117 9
 9 0 -19 -45.5626 120.865 9
 9 0 -19 -80.4256 125.472 8
 9 0 -19 -258.027 157.340 10
 9 0 -17 -140.083 128.751 9
 9 0 -17 41.0996 94.6000 8
 9 0 -17 -112.404 135.733 10
 9 0 -15 -83.7854 206.707 1
 9 0 -15 -148.695 112.416 9
 9 0 -15 178.507 128.435 8
 9 0 -15 -53.9615 112.020 10
 9 0 -13 -1.33559 106.653 9
 9 0 -13 179.916 142.389 1
 9 0 -13 -80.6136 131.219 10
 9 0 -11 -133.160 179.681 1
 9 0 -9 53.3790 116.543 1
 9 0 -7 70.3639 54.2552 4
 9 0 -7 -43.6811 51.2499 2
 9 0 -5 -158.226 89.0581 4
 9 0 -5 -1.25548 60.0341 2
 9 0 -3 25.3992 62.3042 2
 9 0 -3 72.9715 62.0851 4
 -9 0 1 94.9263 61.0308 3
 9 0 -1 116.627 81.5335 4
 -9 0 -1 86.6817 63.9604 3
 -9 0 -3 -107.222 122.837 3
 -9 0 -5 149.241 113.513 3
 9 0 5 8.80588 109.099 5
 9 0 5 -232.845 130.753 13
 -9 0 -7 -57.4213 118.728 3
 9 0 7 -137.192 135.837 5
 -9 0 -7 -153.389 97.9129 12
 9 0 7 -320.453 112.971 13
 -9 0 -9 14.3012 122.859 12
 9 0 9 58.5206 129.739 5
 9 0 11 23.3800 101.492 5
 -9 0 -11 145.219 125.274 8
 9 0 13 -98.1009 111.981 5
 -9 0 -13 145.783 129.008 8
 9 0 15 -68.6577 72.3636 5
 9 -1 -22 78.4264 99.3283 9
 9 1 -22 130.638 101.410 8
 9 1 -20 44.8449 140.864 9
 9 -1 -20 351.574 144.124 9
 9 1 -20 161.600 128.558 8
 9 -1 -18 8234.81 510.055 9
 9 1 -18 8335.27 499.975 8
 9 -1 -18 8600.57 462.877 6
 9 1 -18 8251.27 499.168 10
 9 -1 -18 8489.56 509.724 10
 9 1 -18 8366.84 510.195 9
 9 1 -16 569.268 179.248 9
 9 -1 -16 357.585 192.040 9
 9 1 -16 219.916 126.983 8
 9 -1 -16 605.063 148.685 6
 9 1 -16 816.557 195.265 10
 9 -1 -16 689.784 195.101 10
 9 1 -14 26561.1 876.152 9
 9 -1 -14 27232.5 924.673 9
 9 -1 -14 27711.1 1223.73 1
 9 1 -14 26066.2 852.234 8
 9 -1 -14 26886.3 1002.55 2
 9 1 -14 27864.2 875.773 10
 9 -1 -14 25870.6 778.634 6
 9 -1 -14 26974.3 878.301 10
 9 1 -12 190.281 109.118 9
 9 -1 -12 259.405 122.465 9
 9 1 -12 309.000 129.306 8
 9 1 -12 -76.6367 133.400 1
 9 -1 -12 12.6621 73.6489 2
 9 1 -12 308.323 140.382 10
 9 -1 -12 309.385 160.967 10
 9 1 -10 12626.6 736.651 1
 9 -1 -10 12264.4 599.573 2
 9 1 -8 301.558 154.603 1
 9 -1 -8 445.539 131.339 2
 9 -1 -6 50507.8 1062.35 2
 9 -1 -6 50863.3 1087.14 4
 9 1 -6 50877.4 1212.12 1
 9 -1 -4 15374.3 574.513 2
 9 1 -4 15022.4 568.029 1
 9 -1 -4 15112.9 595.089 4
 9 1 -4 15394.4 459.374 4
 9 -1 -2 21015.8 667.761 2
 9 -1 -2 21959.1 732.022 4
 9 -1 0 24187.2 803.573 4
 -9 -1 0 23830.4 665.299 3
 9 -1 2 183.866 131.001 4
 -9 -1 -2 246.212 131.163 3
 9 1 4 1792.36 237.693 5
 9 1 4 1895.26 246.352 13
 9 -1 4 2523.21 292.228 4
 -9 -1 -4 1748.15 233.380 3
 -9 -1 -6 460.381 167.374 3
 9 1 6 436.306 174.230 5
 9 1 6 688.969 176.533 13
 9 -1 6 659.664 183.956 4
 9 1 8 8317.81 523.858 5
 9 1 8 8894.08 506.442 13
 -9 -1 -8 7866.59 488.199 12
 9 -1 8 7998.67 526.621 4
 9 1 10 17401.0 756.265 5
 -9 -1 -10 17038.6 716.904 12
 9 1 10 17532.2 680.321 13
 9 1 12 76.1313 129.048 5
 9 1 12 -108.492 99.7461 13
 -9 -1 -12 -50.2743 114.270 12
 9 1 14 9805.48 478.114 5
 -9 -1 -14 9788.86 451.567 8
 9 1 16 1071.42 143.448 5
 9 -2 -21 227.679 98.4331 9
 9 -2 -19 129.819 138.632 9
 9 -2 -19 100.910 103.826 6
 9 2 -19 -24.1118 105.045 8
 9 -2 -17 138.548 139.050 9
 9 2 -17 324.472 147.790 8
 9 -2 -17 525.016 146.915 10
 9 -2 -17 345.778 159.850 6
 9 -2 -15 10380.6 585.113 9
 9 2 -15 11358.2 609.455 8
 9 2 -15 10004.3 509.567 10
 9 -2 -15 9342.46 503.164 10
 9 -2 -15 9874.68 521.403 6
 9 -2 -13 11750.0 629.186 9
 9 2 -13 11004.8 588.459 8
 9 -2 -13 11116.8 723.174 2
 9 2 -13 12310.0 588.255 7
 9 -2 -13 11325.2 547.258 10
 9 -2 -11 272.081 154.882 9
 9 2 -11 -82.5145 87.2848 7
 9 -2 -11 538.052 186.351 2
 9 -2 -11 169.121 110.497 10
 9 -2 -9 537.688 206.350 2
 9 -2 -9 278.603 95.2004 10
 9 2 -7 29173.8 873.261 7
 9 -2 -7 29363.3 995.292 2
 9 -2 -5 40246.0 1133.15 2
 9 2 -5 42387.6 1040.77 7
 9 -2 -3 1710.77 265.926 2
 9 2 -3 1878.61 251.444 7
 9 -2 -3 1418.20 241.567 4
 9 2 -1 25448.8 772.270 5
 9 2 -1 26354.1 769.260 13
 9 -2 -1 26778.8 928.823 2
 9 -2 -1 26712.0 955.879 4
 -9 -2 -1 8646.25 491.396 3
 9 2 1 8451.76 486.063 5
 9 2 1 8945.24 469.172 13
 9 -2 1 9531.74 594.477 4
 -9 -2 -3 18.5389 118.368 3
 9 2 3 -174.787 122.303 5
 9 2 3 -10.4720 93.8474 13
 9 -2 3 27.6438 102.784 4
 -9 -2 -5 983.555 218.993 3
 9 2 5 1090.46 206.256 13
 9 -2 5 1332.76 275.134 4
 -9 2 -5 1021.20 190.165 11
 9 2 5 634.701 193.322 5
 9 2 7 6233.74 458.042 5
 9 2 7 6408.92 458.733 13
 -9 2 -7 6893.82 396.973 11
 -9 -2 -9 1415.24 238.249 12
 9 2 9 1263.36 241.195 5
 9 2 9 1654.04 247.214 13
 9 2 11 17651.6 706.001 5
 9 2 11 15732.5 628.200 13
 -9 -2 -11 17554.0 694.528 12
 9 2 13 512.810 123.813 13
 -9 -2 -13 831.357 166.952 12
 9 2 13 517.106 137.467 5
 9 2 15 3138.40 208.597 5
 -9 -2 -15 3273.40 210.327 8
 9 -3 -18 572.593 150.958 9
 9 -3 -18 745.017 147.620 6
 9 -3 -16 338.961 162.693 9
 9 -3 -16 417.159 136.090 6
 9 -3 -14 28.2041 144.113 9
 9 3 -14 160.555 133.537 7
 9 -3 -12 3681.03 368.472 9
 9 3 -12 3322.07 328.512 7
 9 -3 -10 11361.5 625.991 9
 9 3 -10 10240.6 584.932 7
 9 3 -8 10210.7 592.490 7
 9 3 -6 889.704 207.444 7
 -9 3 6 788.086 173.553 11
 9 -3 -6 1192.23 302.651 2
 9 -3 -4 98560.8 2075.52 2
 9 3 -4 93730.0 1715.51 7
 -9 3 4 96017.2 1671.30 11
 9 -3 -2 10985.6 722.201 2
 9 3 -2 11086.0 600.092 7
 -9 3 2 11253.1 588.612 11
 -9 3 0 1419.35 266.605 11
 9 3 0 2092.08 235.723 13
 9 3 2 2445.46 252.362 13
 -9 3 -2 2322.92 286.434 11
 9 3 4 -136.579 129.791 5
 9 3 4 208.038 134.734 13
 -9 3 -4 46.4088 106.712 11
 9 3 6 1696.12 243.109 5
 9 3 6 1936.47 266.447 13
 -9 3 -6 1615.03 219.872 11
 9 3 8 22667.2 726.873 5
 9 3 8 22083.2 763.191 13
 9 3 10 4785.73 335.767 13
 -9 -3 -10 4705.07 348.928 12
 -9 -3 -12 1508.12 176.706 12
 9 3 12 1524.47 161.244 13
 9 -4 -15 19158.6 527.413 9
 9 -4 -15 22364.7 600.512 6
 9 -4 -13 4069.56 303.395 9
 9 4 -13 3954.01 307.895 7
 9 -4 -11 270.587 138.218 9
 9 4 -11 451.798 159.576 7
 9 -4 -9 1124.20 220.217 9
 9 4 -9 1281.39 236.123 7
 9 4 -7 5630.40 441.369 7
 9 4 -5 10279.9 569.934 7
 -9 4 5 10987.5 545.257 11
 -9 4 3 88.1425 130.782 11
 -9 4 1 689.025 193.249 11
 -9 4 -1 39491.6 1071.86 11
 -9 4 -3 6103.85 414.344 11
 -9 4 -5 843.747 163.229 11
 -9 -4 -9 9263.98 346.214 12
 9 -5 -6 -181.127 91.8955 9
 9 -5 -4 1342.04 171.392 9
 -9 5 2 970.725 142.349 11
 -9 5 0 1453.26 168.433 11
 -9 5 -2 56.6507 75.0986 11
 10 0 -22 8441.45 414.137 9
 10 0 -20 9168.94 499.556 10
 10 0 -20 8897.51 502.666 9
 10 0 -18 8987.30 547.180 9
 10 0 -18 9189.51 482.512 8
 10 0 -18 8736.84 523.348 10
 10 0 -16 19729.8 801.278 9
 10 0 -16 18764.9 761.391 10
 10 0 -14 6565.10 466.546 9
 10 0 -14 7142.25 626.235 1
 10 0 -14 6313.09 448.762 10
 10 0 -12 67240.3 1342.72 9
 10 0 -12 68061.1 1354.60 10
 10 0 -12 68217.7 1823.59 1
 10 0 -10 9046.18 635.293 1
 10 0 -10 9684.47 502.329 10
 10 0 -8 687.235 192.636 1
 10 0 -6 16019.2 554.534 4
 10 0 -4 100864. 1425.47 4
 10 0 -2 2140.80 229.473 4
 10 0 0 2158.90 235.630 4
 -10 0 0 2085.54 216.439 3
 10 0 2 1375.15 217.911 5
 -10 0 -2 1524.61 195.968 3
 10 0 2 1599.75 218.703 13
 10 0 4 10138.7 526.882 5
 -10 0 -4 9516.45 535.796 3
 10 0 4 11040.7 508.990 13
 10 0 6 35638.1 1029.96 5
 10 0 6 36847.8 932.699 13
 -10 0 -6 35690.1 1121.65 3
 10 0 8 282438. 2900.34 5
 -10 0 -8 285843. 2699.04 12
 10 0 8 282486. 2531.23 13
 10 0 10 80060.9 1500.27 5
 10 0 12 5413.27 357.792 5
 10 0 14 -12.1797 98.6975 5
 10 -1 -23 254.770 88.1855 9
 10 1 -21 70.4659 117.258 9
 10 -1 -21 -101.573 124.806 9
 10 1 -21 153.194 86.5749 8
 10 -1 -19 1753.33 244.504 9
 10 1 -19 1931.27 246.079 8
 10 1 -19 1722.01 228.175 10
 10 -1 -19 1603.22 228.037 10
 10 1 -19 1777.01 241.014 9
 10 -1 -17 4562.95 397.576 9
 10 1 -17 4273.48 370.045 8
 10 1 -17 4668.19 380.205 10
 10 -1 -17 4603.11 384.174 10
 10 1 -17 4300.49 375.090 9
 10 -1 -15 2222.42 305.102 9
 10 1 -15 1949.15 271.107 9
 10 1 -15 2279.64 272.477 8
 10 1 -15 1790.89 247.083 10
 10 -1 -15 2063.06 285.568 10
 10 1 -13 41940.3 1062.82 9
 10 -1 -13 44824.9 1164.46 9
 10 1 -13 45428.1 1089.11 8
 10 1 -13 46054.4 1584.09 1
 10 -1 -13 48866.8 1632.93 1
 10 -1 -13 44383.9 1243.74 2
 10 1 -13 42284.0 1076.28 10
 10 -1 -13 44618.8 1141.76 10
 10 -1 -11 2831.43 283.806 9
 10 1 -11 2132.59 235.841 8
 10 1 -11 2597.45 372.683 1
 10 -1 -11 2368.78 280.917 2
 10 1 -11 2568.33 283.217 10
 10 -1 -11 2714.56 299.258 10
 10 -1 -9 22424.9 750.094 9
 10 1 -9 21643.7 943.607 1
 10 -1 -9 22240.5 787.430 2
 10 1 -9 23113.3 719.307 5
 10 1 -7 75.0558 123.727 1
 10 -1 -7 -40.4493 78.8660 2
 10 -1 -5 100470. 1549.43 2
 10 -1 -5 99253.3 1614.27 4
 10 -1 -3 9603.09 481.039 2
 10 -1 -3 9645.30 520.640 4
 10 1 -3 9071.67 413.371 4
 10 -1 -1 19224.2 758.298 4
 10 1 1 31115.0 902.109 5
 10 1 1 31713.0 874.459 13
 10 -1 1 31137.0 991.213 4
 -10 -1 -1 31618.0 848.592 3
 10 1 3 52634.5 1225.08 5
 10 -1 3 54250.0 1350.69 4
 10 1 3 55473.4 1198.52 13
 -10 -1 -3 52456.0 1192.44 3
 10 1 5 -59.1274 119.995 13
 10 -1 5 212.964 138.177 4
 10 1 5 -69.1593 112.023 5
 10 1 7 5105.96 424.245 5
 10 1 7 4151.08 346.364 13
 -10 -1 -7 4317.75 378.748 12
 10 1 9 3189.41 361.229 5
 10 1 9 3006.37 303.446 13
 -10 -1 -9 3167.84 320.557 12
 10 1 11 -6.38835 118.224 13
 10 1 11 240.933 152.801 5
 -10 -1 -11 145.459 129.124 12
 -10 -1 -13 65.8989 92.0373 8
 10 1 13 214.203 117.264 5
 10 1 15 4248.60 250.505 5
 10 -2 -22 -98.4639 75.0864 9
 10 -2 -20 3435.77 291.776 9
 10 -2 -18 1535.67 223.095 9
 10 -2 -18 1202.35 193.449 6
 10 -2 -18 1289.88 175.073 10
 10 -2 -16 8267.71 526.125 9
 10 2 -16 8174.54 463.763 10
 10 -2 -16 7820.00 454.056 10
 10 -2 -16 7548.90 435.837 6
 10 -2 -14 1192.19 259.594 9
 10 -2 -14 1724.79 243.500 10
 10 -2 -12 62.8156 98.8615 9
 10 2 -12 12.6704 95.6027 7
 10 -2 -12 151.370 91.7856 2
 10 -2 -12 -174.034 105.330 10
 10 -2 -10 9203.24 536.176 9
 10 2 -10 9594.60 538.441 7
 10 -2 -10 9606.74 626.801 2
 10 -2 -10 9082.18 515.656 10
 10 2 -8 684.058 155.414 5
 10 2 -8 900.693 191.364 7
 10 -2 -8 683.965 165.628 2
 10 -2 -6 660.215 155.362 2
 10 2 -6 804.592 149.257 5
 10 2 -6 599.327 141.339 7
 10 2 -4 35485.5 911.614 5
 10 -2 -4 36901.8 1133.98 2
 10 2 -4 37027.5 908.519 13
 10 -2 -2 1763.47 276.897 2
 10 2 -2 1698.14 236.516 5
 10 2 -2 1682.92 212.573 13
 10 -2 -2 1852.65 308.064 4
 10 -2 0 84.5853 59.6529 2
 10 2 0 247.826 126.053 5
 10 2 0 107.028 97.7559 13
 10 -2 0 421.326 175.452 4
 10 2 2 27740.6 893.619 5
 10 2 2 27790.3 879.556 13
 10 -2 2 27843.3 1078.50 4
 -10 -2 -2 27222.0 904.709 3
 10 2 4 8932.06 536.454 5
 10 2 4 8509.45 513.873 13
 10 -2 4 9105.94 636.239 4
 -10 2 -4 9274.67 494.986 11
 -10 -2 -4 9506.13 584.104 3
 10 2 6 127.948 138.070 13
 -10 2 -6 216.758 108.806 11
 10 2 6 269.532 165.448 5
 10 2 8 4352.77 389.547 5
 10 2 8 4181.92 371.012 13
 -10 -2 -8 3907.74 377.593 12
 10 2 10 2133.57 264.899 5
 10 2 10 2259.00 249.387 13
 -10 -2 -10 2402.30 275.283 12
 10 2 12 842.609 167.443 5
 10 2 12 843.032 144.537 13
 -10 -2 -12 1019.18 167.305 12
 10 2 14 3081.17 203.303 5
 -10 -2 -14 2946.59 195.187 8
 10 -3 -19 918.851 144.853 9
 10 -3 -17 30.6615 88.0768 9
 10 -3 -17 -14.3999 95.9921 6
 10 -3 -15 -164.445 121.913 9
 10 -3 -15 143.744 111.915 6
 10 -3 -13 3901.87 385.136 9
 10 3 -13 4362.85 373.476 7
 10 -3 -11 18941.8 795.875 9
 10 3 -11 19294.0 785.335 7
 10 3 -9 1915.90 294.707 7
 10 3 -7 3116.85 345.513 7
 -10 3 7 3131.30 317.481 11
 10 3 -5 265.852 127.058 7
 -10 3 5 -45.2979 134.561 11
 -10 3 3 55348.7 1298.07 11
 10 3 -1 3045.89 282.940 13
 -10 3 1 3212.14 335.440 11
 10 3 1 58.1490 108.699 13
 -10 3 -1 270.731 152.315 11
 10 3 3 -59.8531 100.078 5
 10 3 3 116.416 127.214 13
 -10 3 -3 -15.4595 122.934 11
 10 3 5 472.159 154.827 5
 10 3 5 393.411 150.268 13
 -10 3 -5 370.737 143.112 11
 10 3 7 21676.2 704.267 5
 10 3 7 20173.9 709.834 13
 -10 3 -7 20576.9 660.937 11
 10 3 9 512.583 153.475 13
 -10 -3 -9 509.847 136.623 12
 -10 -3 -11 4413.92 264.987 12
 10 3 11 4355.61 257.721 13
 10 -4 -14 24330.1 646.892 9
 10 -4 -14 26322.4 655.616 6
 10 -4 -12 461.352 134.507 9
 10 -4 -10 695.295 185.246 9
 10 4 -10 730.078 182.759 7
 10 -4 -8 16.6351 121.624 9
 10 4 -8 9.66541 124.634 7
 -10 4 6 5032.54 357.506 11
 -10 4 4 102.287 102.130 11
 -10 4 2 6447.85 443.814 11
 -10 4 0 7175.92 463.446 11
 -10 4 -2 7912.84 453.343 11
 -10 4 -4 6181.12 373.943 11
 -10 4 -6 2363.06 207.339 11
 -10 -4 -8 660.374 113.524 12
 10 -5 -5 1085.35 138.253 9
 10 -5 -3 463.226 85.0434 9
 11 0 -23 -137.823 81.6416 9
 11 0 -21 44.5444 104.124 9
 11 0 -19 115.298 116.007 9
 11 0 -19 360.098 142.770 10
 11 0 -17 -212.123 133.177 9
 11 0 -17 -54.1025 100.945 10
 11 0 -15 -282.905 141.685 9
 11 0 -15 2.96633 121.812 10
 11 0 -13 -33.3719 120.527 9
 11 0 -13 368.827 212.417 1
 11 0 -13 170.471 148.654 10
 11 0 -11 183.219 149.561 9
 11 0 -11 -130.441 150.661 1
 11 0 -11 24.4808 122.214 10
 11 0 -9 41.0135 105.059 5
 11 0 -9 72.2977 144.350 1
 11 0 -7 137.492 161.936 1
 11 0 -7 141.778 100.995 5
 11 0 -7 -164.828 64.6789 4
 11 0 -5 135.108 102.508 1
 11 0 -5 -34.9064 102.960 4
 11 0 -3 141.900 85.0092 4
 11 0 -1 429.537 140.171 5
 11 0 -1 -33.6554 110.816 4
 11 0 1 79.2540 110.490 5
 11 0 1 119.057 129.777 13
 11 0 1 25.1121 79.7502 4
 11 0 3 -30.4465 73.2751 5
 11 0 3 -31.4915 77.1345 13
 11 0 3 56.3567 86.3234 4
 11 0 5 -171.912 131.903 5
 11 0 5 301.200 128.762 13
 11 0 7 -184.215 107.814 13
 11 0 9 -52.5951 116.937 5
 11 0 11 -34.6445 72.4717 5
 11 0 13 106.246 87.0638 5
 11 -1 -22 187.945 118.478 9
 11 1 -20 570.902 124.755 9
 11 -1 -20 661.527 166.943 9
 11 -1 -20 897.533 151.251 10
 11 -1 -18 9202.85 537.620 9
 11 1 -18 9543.42 506.587 8
 11 1 -18 9723.74 519.449 10
 11 -1 -18 10516.4 547.341 10
 11 1 -18 9318.04 501.627 9
 11 1 -16 97.9452 116.648 9
 11 -1 -16 -119.233 173.885 9
 11 1 -16 42.2051 137.918 8
 11 1 -16 84.2370 117.100 10
 11 -1 -16 23.4174 129.701 10
 11 1 -14 3153.88 316.544 9
 11 -1 -14 2453.70 319.872 9
 11 1 -14 2433.78 261.950 8
 11 1 -14 2511.29 288.138 10
 11 -1 -14 1910.67 271.817 10
 11 -1 -12 184.646 137.119 9
 11 1 -12 258.460 172.998 1
 11 1 -12 -72.9864 120.362 10
 11 -1 -12 125.729 184.394 10
 11 -1 -10 5414.48 393.024 9
 11 1 -10 4645.30 504.323 1
 11 -1 -10 6098.90 430.258 2
 11 1 -10 5305.03 383.546 10
 11 1 -10 5592.83 389.142 5
 11 -1 -8 36245.9 957.568 9
 11 1 -8 35865.2 1173.37 1
 11 -1 -8 36992.4 1025.62 2
 11 1 -8 38128.8 964.442 10
 11 -1 -8 37359.5 908.538 5
 11 1 -8 37455.7 954.766 5
 11 1 -6 2003.59 220.434 5
 11 -1 -6 2237.24 262.938 4
 11 -1 -6 2211.69 260.469 2
 11 -1 -4 43.6996 79.9804 2
 11 1 -4 179.709 142.906 5
 11 -1 -4 124.108 84.6699 4
 11 1 -2 17736.6 683.739 5
 11 -1 -2 17295.5 684.876 2
 11 -1 -2 18693.4 793.365 4
 11 1 -2 16772.0 631.211 4
 11 1 -2 17640.9 664.914 13
 11 1 0 2930.63 304.346 5
 11 1 0 2698.77 290.732 13
 11 -1 0 2935.74 337.134 4
 11 1 2 2157.77 268.736 5
 11 1 2 2065.73 262.131 13
 11 -1 2 2285.47 296.313 4
 11 1 4 65665.3 1436.76 5
 11 1 4 65516.4 1350.05 13
 11 -1 4 68092.8 1611.34 4
 -11 -1 -4 63880.2 1442.18 3
 11 1 6 5903.81 448.947 5
 11 1 6 6609.45 442.533 13
 -11 -1 -6 6677.78 452.759 12
 11 1 8 2621.83 317.455 5
 11 1 8 3241.33 292.478 13
 -11 -1 -8 2473.73 286.403 12
 11 1 10 1432.21 233.634 5
 11 1 10 1731.94 209.219 13
 -11 -1 -10 1868.56 235.267 12
 11 1 12 118.205 122.002 5
 -11 -1 -12 273.563 107.148 8
 11 1 14 432.393 97.4004 5
 11 -2 -21 4777.50 286.957 9
 11 -2 -19 714.572 160.500 9
 11 -2 -17 19597.9 759.161 9
 11 -2 -17 19594.4 657.287 10
 11 -2 -15 2562.78 312.489 9
 11 -2 -15 3125.49 303.452 10
 11 -2 -15 2902.37 275.101 6
 11 -2 -13 23945.3 902.620 9
 11 -2 -13 23295.7 809.858 10
 11 -2 -11 219.812 154.394 9
 11 -2 -11 284.812 140.127 2
 11 -2 -11 82.6037 117.315 10
 11 2 -9 -103.508 121.321 5
 11 -2 -9 -216.899 109.951 2
 11 -2 -7 38078.8 1206.57 2
 11 2 -7 36545.2 936.929 5
 11 -2 -5 879.652 193.326 2
 11 2 -5 1047.04 192.638 5
 11 2 -3 33535.4 935.359 5
 11 -2 -3 33543.1 1132.00 2
 11 2 -3 32224.5 904.273 13
 11 -2 -3 34635.8 1201.08 4
 11 2 -1 2119.48 268.267 5
 11 -2 -1 2304.97 340.897 2
 11 2 -1 2165.31 255.203 13
 11 -2 -1 1751.42 302.483 4
 11 -2 1 1445.70 264.136 2
 11 2 1 1075.21 209.343 5
 11 2 1 1490.67 225.673 13
 11 -2 1 1499.54 286.323 4
 11 2 3 8576.47 534.486 5
 11 2 3 8664.61 514.830 13
 -11 2 -3 9289.47 518.442 11
 11 2 5 10137.4 578.454 5
 11 2 5 11075.9 582.014 13
 -11 2 -5 10453.5 510.780 11
 11 2 7 16180.5 702.674 5
 11 2 7 16671.3 679.592 13
 11 2 9 830.555 196.538 5
 11 2 9 722.846 175.099 13
 -11 -2 -9 862.899 172.269 12
 11 2 11 21.2227 97.7515 5
 11 2 11 62.4240 82.5556 13
 -11 -2 -11 112.001 84.3536 12
 11 2 13 2572.13 184.069 5
 11 -3 -18 2057.26 210.184 9
 11 -3 -16 4980.16 374.259 9
 11 -3 -14 1182.70 214.581 9
 11 -3 -12 1409.18 274.007 9
 11 -3 -10 7141.87 511.844 9
 11 3 -10 7886.46 517.920 7
 11 3 -8 2053.16 298.227 7
 -11 3 8 2196.49 263.526 11
 -11 3 6 6600.20 443.313 11
 -11 3 4 3319.66 348.811 11
 -11 3 2 76884.5 1546.18 11
 11 3 0 282.403 111.100 13
 -11 3 0 253.868 138.159 11
 11 3 2 1026.68 209.532 13
 11 3 2 999.612 193.698 5
 -11 3 -2 964.369 205.697 11
 11 3 4 1554.85 214.974 5
 11 3 4 1121.76 204.296 13
 -11 3 -4 1187.61 214.197 11
 11 3 6 2844.18 272.748 13
 -11 3 -6 2888.39 270.671 11
 11 3 8 4548.09 306.235 13
 -11 -3 -8 4380.38 312.374 12
 11 3 10 6292.01 294.717 13
 -11 -3 -10 5959.13 295.701 12
 11 -4 -15 116.042 69.3932 9
 11 -4 -13 1451.09 189.894 9
 11 -4 -11 3138.52 285.839 9
 11 -4 -9 1506.11 225.091 9
 -11 4 7 82.1035 113.142 11
 -11 4 5 2911.01 298.951 11
 -11 4 3 22.4766 154.603 11
 -11 4 1 574.913 178.702 11
 -11 4 -1 179.671 146.393 11
 -11 4 -3 7240.87 383.228 11
 -11 4 -5 311.283 87.6574 11
 12 0 -22 10394.2 413.139 9
 12 0 -20 7689.99 435.168 10
 12 0 -20 7440.40 422.487 9
 12 0 -18 1078.49 207.901 9
 12 0 -18 1331.25 242.706 10
 12 0 -16 16833.0 726.679 9
 12 0 -16 17140.6 732.175 10
 12 0 -14 6357.36 446.853 9
 12 0 -14 7153.54 477.089 10
 12 0 -12 2530.43 274.892 9
 12 0 -12 3221.12 412.260 1
 12 0 -12 2476.22 311.513 10
 12 0 -10 881.473 191.797 5
 12 0 -10 928.444 277.752 1
 12 0 -10 1150.99 199.640 10
 12 0 -8 24508.0 1000.02 1
 12 0 -8 24220.7 787.947 5
 12 0 -6 11637.4 553.340 5
 12 0 -6 11601.3 552.951 4
 12 0 -4 62380.3 1261.98 5
 12 0 -4 62063.0 1317.29 4
 12 0 -2 45316.2 1100.16 5
 12 0 -2 44342.4 1153.15 4
 12 0 0 3344.97 321.720 5
 12 0 0 3331.26 332.694 4
 12 0 2 6787.54 455.957 5
 12 0 2 6961.23 496.343 4
 12 0 4 141.657 128.739 5
 12 0 6 2410.29 300.911 5
 12 0 8 1817.01 244.914 5
 12 0 10 24354.3 723.602 5
 12 0 12 76.3835 88.0432 5
 12 -1 -23 2998.98 189.638 9
 12 -1 -21 170.739 113.927 9
 12 -1 -19 1169.83 202.311 9
 12 1 -19 1370.89 214.523 10
 12 -1 -19 1357.75 208.218 10
 12 -1 -17 2642.20 302.300 9
 12 1 -17 2334.34 271.818 10
 12 -1 -17 2349.48 286.407 10
 12 1 -17 2221.32 260.110 9
 12 -1 -15 6744.81 479.246 9
 12 1 -15 6935.56 461.346 10
 12 -1 -15 6187.91 448.775 10
 12 -1 -13 652.043 192.590 9
 12 1 -13 513.635 144.291 10
 12 -1 -13 546.993 196.565 10
 12 -1 -11 19837.2 780.515 9
 12 1 -11 18865.7 990.307 1
 12 1 -11 20058.0 745.953 10
 12 -1 -11 20693.9 815.622 10
 12 1 -9 473.892 143.406 5
 12 -1 -9 365.878 129.180 9
 12 1 -9 780.839 157.562 10
 12 -1 -7 14557.4 614.038 9
 12 -1 -7 14041.2 578.581 5
 12 1 -7 13669.1 603.043 5
 12 1 -5 8413.33 486.620 5
 12 -1 -5 8563.38 551.619 4
 12 -1 -5 8150.43 446.658 5
 12 -1 -3 9782.54 494.180 5
 12 1 -3 8910.43 503.031 5
 12 -1 -3 10496.3 559.415 2
 12 -1 -3 9492.44 593.502 4
 12 -1 -1 3695.23 343.210 5
 12 1 -1 3299.00 327.515 5
 12 1 -1 3317.72 321.634 13
 12 -1 -1 3485.64 330.773 2
 12 -1 -1 2938.42 336.596 4
 12 1 -1 3233.70 307.108 4
 12 1 1 17955.5 749.775 5
 12 1 1 18678.8 734.461 13
 12 -1 1 17855.7 835.982 4
 12 1 3 1190.70 226.046 5
 12 1 3 1206.39 221.376 13
 12 1 5 109715. 1865.33 5
 12 1 5 108552. 1734.37 13
 -12 -1 -5 109122. 1744.63 12
 12 1 7 4202.27 374.658 5
 12 1 7 3777.59 330.413 13
 -12 -1 -7 3567.05 330.208 12
 12 1 9 396.539 147.787 5
 12 1 9 466.730 141.160 13
 -12 -1 -9 444.278 149.515 12
 12 1 11 7213.48 378.990 5
 12 1 13 420.730 94.6143 5
 12 -2 -20 1196.87 173.858 9
 12 -2 -18 1297.13 212.302 9
 12 -2 -18 1733.69 192.920 10
 12 -2 -16 1758.22 244.521 9
 12 -2 -16 1969.61 231.384 10
 12 -2 -14 4187.93 383.936 9
 12 -2 -14 4033.89 346.277 10
 12 -2 -12 2124.27 304.194 9
 12 -2 -12 2154.04 268.796 10
 12 -2 -10 201.160 122.722 9
 12 -2 -10 234.140 140.404 10
 12 -2 -8 101247. 2031.46 2
 12 2 -8 100744. 1592.53 5
 12 -2 -6 7214.23 553.493 2
 12 2 -6 6814.57 432.772 5
 12 2 -4 7271.85 458.693 5
 12 -2 -4 7036.29 539.644 2
 12 2 -2 5679.62 425.023 5
 12 -2 -2 4973.05 448.710 2
 12 2 -2 5150.31 384.543 13
 12 -2 -2 5016.97 483.238 4
 12 2 0 3707.81 345.527 5
 12 2 0 3785.00 348.624 13
 12 2 2 12642.5 636.227 5
 12 2 2 14446.9 661.362 13
 12 2 4 9928.24 561.436 5
 12 2 4 10217.5 548.140 13
 -12 2 -4 10008.7 506.347 11
 12 2 6 6672.81 447.015 5
 12 2 6 5696.46 400.823 13
 12 2 8 2173.00 255.342 5
 12 2 8 2188.46 239.034 13
 -12 -2 -8 2338.49 253.692 12
 12 2 10 982.311 165.739 5
 12 2 10 811.977 141.724 13
 -12 -2 -10 1162.55 164.305 12
 12 -3 -19 659.661 100.031 9
 12 -3 -17 814.695 162.918 9
 12 -3 -15 5166.01 371.383 9
 12 -3 -13 162.249 143.370 9
 12 -3 -11 18.2159 130.326 9
 12 -3 -9 3554.47 351.781 9
 -12 3 9 4502.36 353.084 11
 -12 3 7 248.708 157.291 11
 -12 3 5 25349.7 887.183 11
 -12 3 3 4283.62 379.316 11
 -12 3 1 66863.5 1397.30 11
 12 3 1 26.1551 78.8360 5
 12 3 1 41.7078 111.945 13
 -12 3 -1 6.71299 102.586 11
 12 3 3 -28.7701 111.489 13
 -12 3 -3 -13.1241 112.747 11
 12 3 5 1943.22 228.976 13
 -12 3 -5 1974.25 228.920 11
 12 3 7 240.375 106.734 13
 -12 -3 -7 243.463 108.294 12
 -12 -3 -9 4058.24 233.692 12
 12 -4 -14 4845.81 273.712 9
 12 -4 -12 4177.35 291.093 9
 12 -4 -10 46.2230 100.940 9
 12 -4 -8 3466.36 322.187 9
 -12 4 6 236.540 117.073 11
 -12 4 4 8323.20 446.847 11
 -12 4 2 54.3109 92.9051 11
 -12 4 0 1190.13 188.422 11
 -12 4 -2 1299.78 164.882 11
 -12 4 -4 11030.1 371.169 11
 13 0 -21 427.093 117.622 9
 13 0 -21 47.3935 108.283 10
 13 0 -19 -103.244 117.379 9
 13 0 -19 -82.4792 122.658 10
 13 0 -17 -66.7663 112.363 9
 13 0 -17 99.0631 165.694 10
 13 0 -15 -228.941 138.949 9
 13 0 -15 -13.3447 120.142 10
 13 0 -13 273.337 124.871 9
 13 0 -13 -140.366 148.598 10
 13 0 -11 -104.799 77.9306 1
 13 0 -11 160.853 124.552 10
 13 0 -9 53.9183 129.677 5
 13 0 -9 -244.064 159.072 1
 13 0 -7 -40.8444 105.382 5
 13 0 -5 -1.34099 141.220 5
 13 0 -5 179.107 96.6306 4
 13 0 -3 86.8897 122.649 5
 13 0 -3 -304.784 116.836 4
 13 0 -1 -145.901 138.040 5
 13 0 -1 13.7188 56.7541 4
 13 0 1 64.2115 93.6648 5
 13 0 1 -263.535 134.957 4
 13 0 3 57.7286 113.505 5
 13 0 5 162.892 132.807 5
 13 0 7 32.4405 108.082 5
 13 0 9 -97.3131 97.6168 5
 13 0 11 0.63324 68.6026 5
 13 -1 -22 129.319 75.9959 9
 13 -1 -20 10775.5 483.928 9
 13 -1 -20 10358.2 451.774 10
 13 -1 -18 784.126 200.622 9
 13 1 -18 955.657 193.980 10
 13 -1 -18 1016.54 182.791 10
 13 -1 -16 5704.97 437.805 9
 13 1 -16 5779.22 417.366 10
 13 -1 -16 6061.87 431.275 10
 13 -1 -14 5663.88 438.015 9
 13 1 -14 5833.78 425.076 10
 13 -1 -14 6395.32 469.416 10
 13 -1 -12 13423.5 643.670 9
 13 1 -12 14123.8 641.257 10
 13 -1 -12 13639.3 681.403 10
 13 -1 -10 2512.41 301.031 9
 13 1 -10 2704.19 292.509 10
 13 1 -10 2332.45 291.825 5
 13 -1 -8 25304.4 832.181 9
 13 1 -8 26837.8 866.404 10
 13 1 -8 24929.9 845.877 5
 13 1 -6 28693.1 908.233 5
 13 -1 -6 27591.6 1018.24 4
 13 -1 -6 29614.6 870.854 5
 13 -1 -4 1997.43 253.591 5
 13 1 -4 1731.73 260.755 5
 13 -1 -2 354.848 135.623 5
 13 1 -2 407.541 168.904 5
 13 -1 -2 111.895 95.1087 4
 13 -1 0 8556.87 489.109 5
 13 1 0 8240.46 519.046 5
 13 1 0 8432.76 550.447 4
 13 1 2 185.292 132.839 5
 13 1 2 479.170 168.494 13
 13 1 4 11789.0 620.215 5
 13 1 4 12577.9 598.901 13
 -13 -1 -4 12801.3 582.772 12
 13 1 6 23176.0 831.749 5
 13 1 6 22728.8 752.785 13
 -13 -1 -6 21957.7 731.712 12
 13 1 8 20.3892 132.017 5
 -13 -1 -8 37.0572 120.384 12
 13 1 10 5266.49 314.710 5
 13 -2 -21 5966.60 276.736 9
 13 -2 -19 15.2583 94.2042 9
 13 -2 -19 78.2862 71.4374 10
 13 -2 -17 3908.71 337.322 9
 13 -2 -17 3797.95 290.077 10
 13 -2 -15 3063.40 316.202 9
 13 -2 -15 3044.73 281.516 10
 13 -2 -13 83.9794 130.768 9
 13 -2 -13 -56.4781 126.731 10
 13 -2 -11 1029.80 231.309 9
 13 -2 -11 1213.60 246.364 10
 13 -2 -9 22123.8 838.376 9
 13 2 -9 22446.5 757.430 5
 13 2 -7 31435.4 928.728 5
 13 2 -5 54073.6 1242.83 5
 13 2 -3 5839.59 435.103 5
 13 2 -1 40440.6 1104.37 5
 13 2 1 4941.13 408.508 5
 13 2 1 4594.97 382.314 13
 13 2 3 151.176 143.704 5
 13 2 3 331.191 138.104 13
 -13 2 -3 -119.019 115.700 11
 13 2 5 397.091 137.010 5
 13 2 5 320.233 158.458 13
 -13 -2 -5 277.870 136.821 12
 13 2 7 15943.4 610.099 5
 13 2 7 15314.2 568.298 13
 -13 -2 -7 14132.7 548.912 12
 13 2 9 -32.8384 87.8556 5
 -13 -2 -9 6.45886 69.8195 12
 13 -3 -18 -52.8464 80.6677 9
 13 -3 -16 3199.74 270.630 9
 13 -3 -14 -96.8359 139.729 9
 13 -3 -12 279.224 173.125 9
 13 -3 -10 2617.55 319.514 9
 -13 3 10 2508.89 260.089 11
 13 -3 -8 -241.929 173.564 9
 -13 3 8 309.628 143.337 11
 -13 3 6 2130.71 273.001 11
 -13 3 4 6137.10 435.481 11
 -13 3 2 556.932 191.712 11
 -13 3 0 1026.21 211.573 11
 -13 3 -2 2021.37 245.719 11
 -13 3 -4 14718.3 524.270 11
 -13 -3 -6 300.322 111.658 12
 13 -4 -13 723.255 112.996 9
 13 -4 -11 7166.13 364.279 9
 13 -4 -9 127.426 122.957 9
 13 -4 -7 1288.47 189.197 9
 -13 4 7 1081.43 167.628 11
 -13 4 5 1507.13 200.490 11
 -13 4 3 100.769 111.488 11
 -13 4 1 257.772 127.078 11
 -13 4 -1 -10.8356 81.3671 11
 -13 -4 -3 4005.84 233.324 12
 14 0 -20 148.538 94.0243 10
 14 0 -18 296.673 165.416 10
 14 0 -16 2042.89 240.514 9
 14 0 -16 2104.00 268.604 10
 14 0 -14 30930.9 979.381 10
 14 0 -12 135851. 2075.97 10
 14 0 -10 5435.54 432.522 10
 14 0 -8 26966.7 892.903 5
 14 0 -6 17995.7 733.262 5
 14 0 -4 6447.18 460.314 5
 14 0 -4 7176.40 506.889 4
 14 0 -2 292.672 158.507 5
 14 0 0 320.093 152.043 5
 14 0 2 17623.8 734.739 5
 14 0 4 5969.61 424.171 5
 14 0 6 944.227 189.932 5
 14 0 8 8152.19 391.830 5
 14 0 10 330.742 81.4935 5
 14 -1 -21 15.2301 76.1289 9
 14 -1 -21 13.6683 56.2954 10
 14 -1 -19 811.171 157.276 9
 14 1 -19 945.733 168.324 10
 14 -1 -19 805.190 177.838 10
 14 -1 -17 1066.68 214.561 9
 14 1 -17 1487.17 220.387 10
 14 -1 -17 1317.12 209.689 10
 14 -1 -15 97.1644 140.438 9
 14 1 -15 7.63347 122.878 10
 14 -1 -15 147.270 150.897 10
 14 -1 -13 491.935 174.599 9
 14 1 -13 421.739 162.822 10
 14 -1 -13 486.904 220.169 10
 14 -1 -11 74945.4 1457.58 9
 14 1 -11 75291.8 1460.89 10
 14 -1 -11 74046.2 1560.11 10
 14 1 -9 1933.53 253.963 10
 14 1 -9 2095.05 269.469 5
 14 -1 -7 12794.4 605.507 5
 14 1 -7 11706.0 600.033 5
 14 -1 -5 1603.16 239.103 5
 14 1 -5 1468.65 269.492 5
 14 -1 -3 673.064 147.382 5
 14 1 -3 1211.09 226.644 5
 14 1 -1 2032.71 296.554 5
 14 -1 -1 1921.85 257.370 5
 14 1 1 6221.80 460.065 5
 14 1 3 15406.2 687.049 5
 14 1 5 984.334 196.861 5
 14 1 7 16985.3 626.299 5
 14 1 9 4219.12 267.783 5
 14 -2 -20 39.0700 65.5122 9
 14 -2 -18 -12.4800 108.832 9
 14 -2 -18 86.4641 101.054 10
 14 -2 -16 204.165 134.813 9
 14 -2 -16 219.974 110.589 10
 14 -2 -14 1705.42 260.831 9
 14 -2 -14 1716.38 239.698 10
 14 -2 -12 47.9942 132.619 9
 14 -2 -12 249.805 175.229 10
 14 -2 -10 3382.23 334.949 9
 14 -2 -10 3747.66 366.875 10
 14 2 -8 697.860 180.930 5
 14 -2 -8 562.528 166.516 9
 14 2 -6 38214.1 1043.53 5
 14 2 -4 20033.0 764.426 5
 14 2 -2 5652.49 424.546 5
 14 2 0 23219.8 825.209 5
 14 2 2 36564.9 1005.24 5
 -14 2 -2 36583.0 936.913 11
 14 2 4 979.234 194.617 5
 -14 -2 -4 597.391 148.768 12
 14 2 6 -7.00117 96.1592 5
 -14 -2 -6 -26.5065 74.4012 12
 14 2 8 1291.20 154.963 5
 -14 -2 -8 1226.25 135.397 12
 14 -3 -17 6081.18 296.898 9
 14 -3 -15 551.615 136.225 9
 14 -3 -13 13417.1 568.479 9
 14 -3 -11 -48.0924 151.808 9
 14 -3 -9 10.6067 127.604 9
 -14 3 9 -295.764 138.024 11
 14 -3 -7 131.835 138.164 9
 -14 3 7 356.342 150.763 11
 -14 3 5 8406.79 476.568 11
 -14 3 3 1769.79 240.589 11
 -14 3 1 338.651 131.555 11
 -14 3 -1 803.538 166.283 11
 -14 3 -3 879.024 143.546 11
 -14 -3 -5 1962.00 171.970 12
 14 -4 -10 19881.7 551.032 9
 14 -4 -8 7190.24 362.493 9
 14 -4 -6 3434.86 258.903 9
 -14 4 6 3086.74 214.477 11
 14 -4 -4 2911.52 228.057 9
 -14 4 4 2879.64 222.943 11
 -14 4 2 5229.85 278.728 11
 -14 4 0 1140.20 133.158 11
 15 0 -21 48.3589 82.7392 10
 15 0 -19 4.74286 112.147 10
 15 0 -17 7.10862 108.553 10
 15 0 -15 -58.5696 131.119 10
 15 0 -13 8.82850 149.998 10
 15 0 -11 59.0870 115.756 10
 15 0 -9 -29.5149 112.306 5
 15 0 -7 104.165 137.623 5
 15 0 -5 159.473 154.873 5
 15 0 -3 -48.1815 128.891 5
 15 0 -1 236.256 160.804 5
 15 0 1 -1.38645 100.097 5
 15 0 3 23.9339 85.6559 5
 15 0 5 79.6257 98.5062 5
 15 0 7 110.592 46.8405 5
 15 -1 -20 4406.58 262.856 10
 15 -1 -18 -75.0441 87.8149 9
 15 1 -18 43.2752 102.863 10
 15 -1 -18 -28.8438 123.727 10
 15 -1 -16 8237.56 453.652 9
 15 1 -16 8089.00 440.716 10
 15 -1 -16 7597.45 451.546 10
 15 -1 -14 11633.4 558.825 9
 15 1 -14 11583.6 553.861 10
 15 -1 -14 10335.2 556.530 10
 15 -1 -12 -173.670 148.421 9
 15 1 -12 240.085 145.087 10
 15 -1 -12 -127.073 158.551 10
 15 1 -10 37331.3 1036.21 10
 15 1 -10 40372.6 1068.96 5
 15 1 -8 4864.19 391.387 10
 15 1 -8 4852.93 398.026 5
 15 -1 -6 3964.29 340.023 5
 15 1 -6 3538.88 342.316 5
 15 -1 -4 -55.9833 105.177 5
 15 1 -4 150.022 138.345 5
 15 -1 -2 1333.63 218.049 5
 15 1 -2 1191.49 219.190 5
 15 1 0 5295.79 414.931 5
 15 1 2 15879.3 683.294 5
 15 1 4 10686.9 522.050 5
 15 1 6 1520.24 198.260 5
 15 1 8 826.987 127.562 5
 15 -2 -19 7157.28 312.050 9
 15 -2 -17 3714.00 275.330 9
 15 -2 -17 3129.49 228.547 10
 15 -2 -15 219.233 125.647 9
 15 -2 -15 104.022 122.164 10
 15 -2 -13 1853.70 249.754 9
 15 -2 -13 2301.61 249.174 10
 15 -2 -11 4716.93 377.281 9
 15 -2 -11 4942.97 379.611 10
 15 -2 -9 3590.27 344.360 9
 15 2 -9 4023.07 340.492 5
 15 2 -7 -22.9052 109.439 5
 15 -2 -7 97.2676 130.730 9
 15 -2 -5 9472.15 494.404 9
 15 2 -5 9633.66 523.935 5
 15 2 -3 199.194 152.892 5
 15 2 -1 185.531 128.528 5
 15 2 1 64296.4 1264.50 5
 -15 2 -1 61738.3 1176.03 11
 15 2 3 1270.18 190.372 5
 -15 -2 -3 1074.98 147.581 12
 15 2 5 1072.69 154.902 5
 -15 -2 -5 841.677 129.527 12
 15 2 7 466.882 101.938 5
 15 -3 -16 328.938 82.5983 9
 15 -3 -14 1159.20 168.795 9
 15 -3 -12 6442.70 372.002 9
 15 -3 -10 82.3250 123.106 9
 -15 3 10 -48.8794 78.4314 11
 15 -3 -8 2534.72 270.181 9
 -15 3 8 2436.07 247.109 11
 15 -3 -6 1209.59 198.597 9
 -15 3 6 1354.10 193.473 11
 15 -3 -6 1309.23 199.634 10
 -15 3 4 24067.8 734.509 11
 -15 3 2 8466.27 427.938 11
 -15 3 0 56.0937 96.1161 11
 -15 -3 -2 101.944 82.8893 12
 -15 3 -2 27.4265 65.9819 11
 16 0 -20 894.047 127.093 10
 16 0 -18 591.956 146.469 10
 16 0 -16 46246.9 1053.61 10
 16 0 -14 24312.7 822.034 10
 16 0 -12 13132.7 633.991 10
 16 0 -10 16363.5 732.258 10
 16 0 -8 4806.80 386.744 5
 16 0 -6 2738.78 313.063 5
 16 0 -4 -35.1360 136.724 5
 16 0 -2 53322.4 1235.06 5
 16 0 0 10698.1 543.617 5
 16 0 2 3381.56 298.634 5
 16 0 4 3532.90 277.258 5
 16 0 6 26650.3 586.267 5
 16 -1 -19 5164.08 283.552 10
 16 -1 -17 212.455 101.028 10
 16 1 -15 26162.5 748.430 10
 16 -1 -15 26698.1 812.323 10
 16 1 -13 1231.85 216.963 10
 16 -1 -13 1443.09 225.268 10
 16 1 -11 9516.92 505.772 10
 16 -1 -11 9183.80 543.649 10
 16 1 -9 74333.3 1397.57 10
 16 1 -9 73207.0 1431.73 5
 16 1 -7 278.353 131.292 5
 16 1 -7 331.369 162.844 10
 16 -1 -5 114.610 126.212 5
 16 1 -5 125.893 134.500 5
 16 -1 -3 1323.13 176.601 5
 16 1 -3 1190.13 228.235 5
 16 1 -1 9088.32 504.273 5
 16 1 1 -26.2143 99.3383 5
 16 1 3 445.174 134.702 5
 16 1 5 491.719 131.715 5
 16 1 7 261.095 86.0490 5
 16 -2 -16 -18.5578 70.4530 9
 16 -2 -16 51.0818 60.2160 10
 16 -2 -14 619.047 144.895 9
 16 -2 -14 596.005 161.742 10
 16 -2 -12 979.550 172.555 9
 16 -2 -12 880.748 182.099 10
 16 -2 -10 1482.73 241.863 10
 16 2 -8 1921.26 238.214 5
 16 2 -6 2655.05 279.244 5
 16 2 -4 315.586 127.142 5
 16 2 -2 64.8885 98.5843 5
 16 2 0 2560.94 258.434 5
 -16 2 0 2571.85 249.965 11
 16 2 2 4156.09 292.407 5
 16 2 4 6054.89 306.281 5
 16 -3 -13 4597.87 263.429 9
 16 -3 -11 209.516 115.556 9
 -16 3 9 254.531 103.369 11
 -16 3 7 3415.82 267.390 11
 -16 3 5 5050.58 313.281 11
 16 -3 -5 4145.21 263.079 10
 -16 3 3 19530.5 584.447 11
 -16 3 1 366.826 106.151 11
 -16 3 -1 547.834 100.770 11
 17 0 -19 -138.868 61.4676 10
 17 0 -17 49.2405 84.4899 10
 17 0 -15 -37.8388 105.530 10
 17 0 -13 -46.6982 125.298 10
 17 0 -11 148.057 151.912 10
 17 0 -9 -103.987 153.073 10
 17 0 -7 -10.2722 110.922 5
 17 0 -5 44.7188 82.5943 5
 17 0 -3 135.603 125.970 5
 17 0 -1 46.5805 112.179 5
 17 0 1 -25.2569 86.1526 5
 17 0 3 -89.2845 76.8339 5
 17 -1 -18 7142.67 320.186 10
 17 -1 -16 1130.64 175.229 10
 17 -1 -14 5411.45 370.525 10
 17 -1 -12 6781.84 435.691 10
 17 -1 -10 2891.45 306.872 10
 17 1 -8 1016.86 202.493 5
 17 1 -6 92.6837 134.217 5
 17 -1 -4 3069.80 255.421 5
 17 1 -4 3384.07 322.053 5
 17 1 -2 2763.06 289.538 5
 17 1 0 989.684 169.003 5
 17 1 2 411.369 111.281 5
 17 1 4 64.8890 75.6477 5
 17 -2 -15 832.233 131.155 10
 17 -2 -13 -69.6413 44.7470 10
 17 -2 -11 9292.58 451.265 10
 17 -2 -9 2988.80 284.749 10
 17 2 -7 234.253 120.017 5
 17 2 -5 1376.78 185.907 5
 17 2 -3 862.700 165.905 5
 -17 2 3 1221.21 185.085 11
 17 2 -1 923.569 160.473 5
 -17 2 1 1071.74 163.463 11
 17 2 1 1071.22 153.410 5
 17 2 3 397.737 94.9926 5
 -17 3 8 1623.77 159.260 11
 -17 3 6 9354.59 365.234 11
 -17 3 4 442.000 103.071 11
 -17 3 2 50400.4 758.205 11
 18 0 -18 8313.92 316.264 10
 18 0 -16 5213.40 301.425 10
 18 0 -14 63733.0 1125.19 10
 18 0 -12 56114.4 1125.33 10
 18 0 -10 125.777 108.372 10
 18 0 -8 1470.76 224.811 10
 18 0 -6 10481.7 492.678 5
 18 0 -4 425.480 147.322 5
 18 0 -2 911.307 158.444 5
 18 0 0 15755.4 504.237 5
 18 0 2 1819.88 154.635 5
 18 -1 -17 400.071 100.343 10
 18 -1 -15 377.625 111.036 10
 18 -1 -13 3609.35 287.144 10
 18 -1 -11 5225.05 369.571 10
 18 -1 -9 192.727 142.636 10
 18 1 -7 4757.05 337.633 5
 18 1 -5 8809.02 449.456 5
 18 1 -3 4688.47 318.458 5
 18 1 -1 2198.43 219.651 5
 18 1 1 715.233 124.182 5
 -18 2 12 3132.31 202.027 11
 18 -2 -12 3424.48 241.548 10
 18 -2 -10 3252.91 248.645 10
 18 -2 -8 63.0075 79.2339 10
 18 2 -6 784.025 140.263 5
 -18 2 6 921.116 153.636 11
 -18 2 4 3116.08 239.170 11
 18 2 -4 3458.33 239.919 5
 18 2 -2 524.049 108.116 5
 -18 2 2 485.120 100.479 11
 18 2 0 161.127 67.3028 5
 19 0 -15 149.865 85.5545 10
 19 0 -13 40.1065 76.8628 10
 19 0 -11 5.26474 93.4454 10
 19 0 -9 39.9407 96.0278 10
 19 0 -7 5.59345 95.8938 10
 19 0 -5 70.6163 80.6112 5
 19 0 -5 237.848 107.162 10
 19 0 -3 129.533 72.3430 5
 19 0 -1 -119.832 43.7925 5
 19 -1 -14 349.098 86.5177 10
 19 -1 -12 984.894 159.964 10
 19 -1 -10 1639.22 201.681 10
 19 -1 -8 5842.10 351.104 10
 19 1 -6 8503.27 386.159 5
 19 1 -4 2837.99 223.569 5
 19 1 -2 98.7579 73.9081 5
 19 1 0 1229.66 126.916 5
 -19 2 9 2381.25 178.647 11
 19 -2 -9 2297.61 177.565 10
 -19 2 7 972.642 122.304 11
 19 -2 -7 799.133 116.053 10
 -19 2 5 7165.54 295.662 11
 19 -2 -5 6491.84 293.787 10
 20 -1 -11 73.1830 54.6411 10
 20 -1 -9 7190.77 316.013 10
 20 -1 -7 948.594 132.089 10
 20 -1 -5 2520.59 185.448 10

_ins_header
;
TITL ETYFUM_100K in I2/a 
REM I2/a (#15 in standard setting)
CELL 1.54184  16.663277   4.729408  19.648790  90.0000 110.0912  90.0000
ZERR    4.00   0.000648   0.000175   0.000681   0.0000   0.0041   0.0000
LATT  2
SYMM -x+1/2, y,-z 
SFAC C H N O
UNIT 64.00 64.00 8.00 16.00
REM  CrysAlisPro recorded range (K): Min=99.7; max=100.1; aver:99.9
TEMP -173
SIZE 0.04 0.15 0.25
TREF
HKLF 4
END
;
_olex2_submission_special_instructions  'No special instructions were received'
_oxdiff_exptl_absorpt_empirical_details
;
Empirical correction (ABSPACK) includes:
- Absorption correction using spherical harmonics
- Frame scaling
;
_oxdiff_exptl_absorpt_empirical_full_max  1.491
_oxdiff_exptl_absorpt_empirical_full_min  0.748
data_etyfum_130k
_audit_creation_date               2023-10-19
_audit_creation_method
;
Olex2 1.5
(compiled 2023.08.24 svn.re1ec1418 for OlexSys, GUI svn.r6817)
;
_shelx_SHELXL_version_number       '2014/7'
_audit_contact_author_address      ?
_audit_contact_author_email        ?
_audit_contact_author_name         ''
_audit_contact_author_phone        ?
_publ_contact_author_id_orcid      ?
_publ_section_references
;
Dolomanov, O.V., Bourhis, L.J., Gildea, R.J, Howard, J.A.K. & Puschmann, H.
 (2009), J. Appl. Cryst. 42, 339-341.

Sheldrick, G.M. (2015). Acta Cryst. A71, 3-8.

Sheldrick, G.M. (2015). Acta Cryst. C71, 3-8.
;
# start Validation Reply Form
_vrf_PLAT771_etyfum_130k
;
PROBLEM: Check   N-H Bond in CIF: N1       --H1A       ..       1.49 Ang.  
RESPONSE: 'The short distance is due to the crystal structure contraction on 
lowering temperature and long O1-H1A bond'
;
# end Validation Reply Form
_chemical_name_common              ?
_chemical_name_systematic          '1,2-bis(4-Pyridyl)ethane fumaric acid'
_chemical_formula_moiety           'C12 H12 N2, C4 H4 O4'
_chemical_formula_sum              'C16 H16 N2 O4'
_chemical_formula_weight           300.31
_chemical_melting_point            ?
_chemical_oxdiff_formula           'C4O4H4, N2C12H12'
loop_
  _atom_type_symbol
  _atom_type_description
  _atom_type_scat_dispersion_real
  _atom_type_scat_dispersion_imag
  _atom_type_scat_source
 'C' 'C' 0.0181 0.0091 'International Tables Vol C Tables 4.2.6.8 and 6.1.1.4'
 'H' 'H' 0.0000 0.0000 'International Tables Vol C Tables 4.2.6.8 and 6.1.1.4'
 'N' 'N' 0.0311 0.0180 'International Tables Vol C Tables 4.2.6.8 and 6.1.1.4'
 'O' 'O' 0.0492 0.0322 'International Tables Vol C Tables 4.2.6.8 and 6.1.1.4'

_shelx_space_group_comment
;
The symmetry employed for this shelxl refinement is uniquely defined
by the following loop, which should always be used as a source of
symmetry information in preference to the above space-group names.
They are only intended as comments.
;
_space_group_crystal_system        'monoclinic'
_space_group_IT_number             15
_space_group_name_H-M_alt          'I 1 2/a 1'
_space_group_name_Hall             '-I 2ya'
loop_
  _space_group_symop_operation_xyz
 'x, y, z'
 '-x+1/2, y, -z'
 'x+1/2, y+1/2, z+1/2'
 '-x+1, y+1/2, -z+1/2'
 '-x, -y, -z'
 'x-1/2, -y, z'
 '-x+1/2, -y+1/2, -z+1/2'
 'x, -y+1/2, z+1/2'

_cell_length_a                     16.6728(5)
_cell_length_b                     4.73880(10)
_cell_length_c                     19.6680(6)
_cell_angle_alpha                  90
_cell_angle_beta                   110.024(3)
_cell_angle_gamma                  90
_cell_volume                       1460.01(7)
_cell_formula_units_Z              4
_cell_measurement_reflns_used      1742
_cell_measurement_temperature      130.0(3)
_cell_measurement_theta_max        72.2960
_cell_measurement_theta_min        4.7580
_shelx_estimated_absorpt_T_max     0.968
_shelx_estimated_absorpt_T_min     0.820
_exptl_absorpt_coefficient_mu      0.825
_exptl_absorpt_correction_T_max    1.000
_exptl_absorpt_correction_T_min    0.699
_exptl_absorpt_correction_type     gaussian
_exptl_absorpt_process_details
;
CrysAlisPro 1.171.41.93a (Rigaku Oxford Diffraction, 2020)
Numerical absorption correction based on gaussian integration over
a multifaceted crystal model
Empirical absorption correction using spherical harmonics,
implemented in SCALE3 ABSPACK scaling algorithm.
;
_exptl_absorpt_special_details     ?
_exptl_crystal_colour              colourless
_exptl_crystal_colour_primary      colourless
_exptl_crystal_density_diffrn      1.366
_exptl_crystal_density_meas        ?
_exptl_crystal_density_method      ?
_exptl_crystal_description         plate
_exptl_crystal_F_000               632
loop_
  _exptl_crystal_face_index_h
  _exptl_crystal_face_index_k
  _exptl_crystal_face_index_l
  _exptl_crystal_face_perp_dist
 6 -2 -10 0.1092
 -6 -3 7 0.0745
 -5 1 7 0.1253
 5 2 -7 0.0638
 7 1 -12 0.0921
 8 0 5 0.0115
 -9 -1 11 0.1123
 -7 0 -6 0.0263

_exptl_crystal_size_max            0.25
_exptl_crystal_size_mid            0.15
_exptl_crystal_size_min            0.04
loop_
  _exptl_oxdiff_crystal_face_indexfrac_h
  _exptl_oxdiff_crystal_face_indexfrac_k
  _exptl_oxdiff_crystal_face_indexfrac_l
  _exptl_oxdiff_crystal_face_x
  _exptl_oxdiff_crystal_face_y
  _exptl_oxdiff_crystal_face_z
 6.2004 -1.5826 -10.1588 -0.0507 0.6654 0.7447
 -5.5584 -2.8641 6.5209 -0.0979 0.8007 -0.7795
 -4.7714 1.4085 7.4011 0.0137 -0.5682 -0.5377
 5.1960 2.4193 -6.7509 0.0532 -0.6587 0.7505
 6.9661 0.5977 -11.6914 -0.0794 -0.0080 0.9968
 7.5909 -0.2659 5.4235 0.9969 0.0782 -0.0092
 -8.5414 -0.5395 10.5069 -0.1310 -0.0085 -0.9913
 -7.0976 0.3014 -6.1149 -0.9944 -0.0781 0.0716

_exptl_transmission_factor_max     ?
_exptl_transmission_factor_min     ?
_diffrn_reflns_av_R_equivalents    0.0216
_diffrn_reflns_av_unetI/netI       0.0234
_diffrn_reflns_Laue_measured_fraction_full  0.998
_diffrn_reflns_Laue_measured_fraction_max  0.975
_diffrn_reflns_limit_h_max         20
_diffrn_reflns_limit_h_min         -19
_diffrn_reflns_limit_k_max         5
_diffrn_reflns_limit_k_min         -5
_diffrn_reflns_limit_l_max         21
_diffrn_reflns_limit_l_min         -23
_diffrn_reflns_number              2783
_diffrn_reflns_point_group_measured_fraction_full  0.998
_diffrn_reflns_point_group_measured_fraction_max  0.975
_diffrn_reflns_theta_full          67.684
_diffrn_reflns_theta_max           72.423
_diffrn_reflns_theta_min           4.786
_diffrn_ambient_environment        N~2~
_diffrn_ambient_temperature        130.0(3)
_diffrn_detector                   'CCD plate'
_diffrn_detector_area_resol_mean   10.5384
_diffrn_detector_type              Atlas
_diffrn_measured_fraction_theta_full  0.998
_diffrn_measured_fraction_theta_max  0.975
_diffrn_measurement_details
;
List of Runs (angles in degrees, time in seconds):

  # Type    Start    End  Width  t~exp~   \w     \q     \k     \f   Frames
--------------------------------------------------------------------------
  1  \w     61.00  94.00   1.00    2.00    --   40.98-125.00 120.00   33
  2  \w    -27.00  50.00   1.00    2.00    --   40.98 -57.00  60.00   77
  3  \w    -38.00  25.00   1.00    2.00    --   40.98 -19.00 120.00   63
  4  \w    -22.00  20.00   1.00    2.00    --   40.98 -37.00   0.00   42
  5  \w     84.00 156.00   1.00    3.00    --  103.83 111.00 120.00   72
  6  \w     32.00  63.00   1.00    3.00    --  103.83 -61.00  90.00   31
  7  \w     32.00  64.00   1.00    3.00    --  103.83 -61.00-120.00   32
  8  \w     22.00  90.00   1.00    3.00    --  103.83 -94.00-180.00   68
  9  \w     27.00 106.00   1.00    3.00    --  103.83 -94.00  90.00   79
 10  \w     54.00 108.00   1.00    3.00    --  103.83-111.00  60.00   54
 11  \w     87.00 158.00   1.00    3.00    --  103.83  77.00  30.00   71
 12  \w    114.00 141.00   1.00    3.00    --  103.83  77.00 -60.00   27
 13  \w     93.00 139.00   1.00    3.00    --  103.83  77.00 120.00   46
;
_diffrn_measurement_device         'four-circle diffractometer'
_diffrn_measurement_device_type   
 'SuperNova, Single source at offset/far, Atlas'
_diffrn_measurement_method         '\w scans'
_diffrn_orient_matrix_type        
 'CrysAlisPro convention (1999,Acta A55,543-557)'
_diffrn_orient_matrix_UB_11        0.0887156000
_diffrn_orient_matrix_UB_12        -0.0024665000
_diffrn_orient_matrix_UB_13        0.0595209000
_diffrn_orient_matrix_UB_21        0.0072157000
_diffrn_orient_matrix_UB_22        -0.3194061000
_diffrn_orient_matrix_UB_23        -0.0113413000
_diffrn_orient_matrix_UB_31        0.0418110000
_diffrn_orient_matrix_UB_32        0.0606942000
_diffrn_orient_matrix_UB_33        -0.0572453000
_diffrn_radiation_monochromator    mirror
_diffrn_radiation_probe            x-ray
_diffrn_radiation_type             'Cu K\a'
_diffrn_radiation_wavelength       1.54184
_diffrn_source                     'micro-focus sealed X-ray tube'
_diffrn_source_type                'SuperNova (Cu) X-ray Source'
_reflns_Friedel_coverage           0.000
_reflns_Friedel_fraction_full      .
_reflns_Friedel_fraction_max       .
_reflns_number_gt                  1211
_reflns_number_total               1415
_reflns_special_details
;
 Reflections were merged by SHELXL according to the crystal
 class for the calculation of statistics and refinement.
 
 _reflns_Friedel_fraction is defined as the number of unique
 Friedel pairs measured divided by the number that would be
 possible theoretically, ignoring centric projections and
 systematic absences.
;
_reflns_threshold_expression       'I > 2\s(I)'
_computing_cell_refinement         'CrysAlisPro 1.171.41.93a (Rigaku OD, 2020)'
_computing_data_collection         'CrysAlisPro 1.171.41.93a (Rigaku OD, 2020)'
_computing_data_reduction          'CrysAlisPro 1.171.41.93a (Rigaku OD, 2020)'
_computing_molecular_graphics      'Olex2 1.5 (Dolomanov et al., 2009)'
_computing_publication_material    'Olex2 1.5 (Dolomanov et al., 2009)'
_computing_structure_refinement    'SHELXL 2014/7 (Sheldrick, 2015)'
_computing_structure_solution      'SHELXT 2014/4 (Sheldrick, 2014)'
_refine_diff_density_max           0.167
_refine_diff_density_min           -0.238
_refine_diff_density_rms           0.052
_refine_ls_extinction_coef         .
_refine_ls_extinction_method       none
_refine_ls_goodness_of_fit_ref     1.036
_refine_ls_hydrogen_treatment      refall
_refine_ls_matrix_type             full
_refine_ls_number_parameters       132
_refine_ls_number_reflns           1415
_refine_ls_number_restraints       0
_refine_ls_R_factor_all            0.0422
_refine_ls_R_factor_gt             0.0351
_refine_ls_restrained_S_all        1.036
_refine_ls_shift/su_max            0.000
_refine_ls_shift/su_mean           0.000
_refine_ls_structure_factor_coef   Fsqd
_refine_ls_weighting_details      
 'w=1/[\s^2^(Fo^2^)+(0.0535P)^2^+0.6041P] where P=(Fo^2^+2Fc^2^)/3'
_refine_ls_weighting_scheme        calc
_refine_ls_wR_factor_gt            0.0895
_refine_ls_wR_factor_ref           0.0967
_refine_special_details            ?
_olex2_refinement_description
;
;
_atom_sites_solution_hydrogens     difmap
_atom_sites_solution_primary       dual
_atom_sites_solution_secondary     ?
loop_
  _atom_site_label
  _atom_site_type_symbol
  _atom_site_fract_x
  _atom_site_fract_y
  _atom_site_fract_z
  _atom_site_U_iso_or_equiv
  _atom_site_adp_type
  _atom_site_occupancy
  _atom_site_site_symmetry_order
  _atom_site_calc_flag
  _atom_site_refinement_flags_posn
  _atom_site_refinement_flags_adp
  _atom_site_refinement_flags_occupancy
  _atom_site_disorder_assembly
  _atom_site_disorder_group
 C1 C 0.15940(8) 0.4021(3) 0.41404(7) 0.0246(3) Uani 1 1 d . . . . .
 H1 H 0.2200(10) 0.458(3) 0.4299(8) 0.027(4) Uiso 1 1 d . . . . .
 C2 C 0.13110(8) 0.2029(3) 0.45222(7) 0.0248(3) Uani 1 1 d . . . . .
 H2 H 0.1719(10) 0.115(3) 0.4955(8) 0.027(4) Uiso 1 1 d . . . . .
 C3 C 0.04532(8) 0.1273(3) 0.42815(6) 0.0211(3) Uani 1 1 d . . . . .
 C4 C -0.00858(8) 0.2573(3) 0.36589(7) 0.0234(3) Uani 1 1 d . . . . .
 H4 H -0.0695(10) 0.216(4) 0.3474(8) 0.028(4) Uiso 1 1 d . . . . .
 C5 C 0.02448(8) 0.4536(3) 0.33049(7) 0.0230(3) Uani 1 1 d . . . . .
 H5 H -0.0129(9) 0.545(3) 0.2863(8) 0.023(4) Uiso 1 1 d . . . . .
 C6 C 0.01167(9) -0.0770(3) 0.47037(7) 0.0240(3) Uani 1 1 d . . . . .
 H6A H -0.0405(10) -0.170(4) 0.4375(8) 0.028(4) Uiso 1 1 d . . . . .
 H6B H 0.0566(11) -0.218(4) 0.4942(9) 0.036(4) Uiso 1 1 d . . . . .
 N1 N 0.10727(7) 0.5256(2) 0.35408(6) 0.0224(3) Uani 1 1 d . . . . .
 C7 C 0.24201(8) 0.9757(3) 0.32043(7) 0.0218(3) Uani 1 1 d . . . . .
 C8 C 0.27274(8) 1.1999(3) 0.28204(7) 0.0233(3) Uani 1 1 d . . . . .
 H8 H 0.3293(11) 1.270(4) 0.3076(9) 0.034(4) Uiso 1 1 d . . . . .
 O1 O 0.16362(5) 0.8931(2) 0.28613(5) 0.0264(3) Uani 1 1 d . . . . .
 H1A H 0.1425(12) 0.741(5) 0.3167(11) 0.062(6) Uiso 1 1 d . . . . .
 O2 O 0.28801(6) 0.8831(2) 0.37871(5) 0.0287(3) Uani 1 1 d . . . . .

loop_
  _atom_site_aniso_label
  _atom_site_aniso_U_11
  _atom_site_aniso_U_22
  _atom_site_aniso_U_33
  _atom_site_aniso_U_23
  _atom_site_aniso_U_13
  _atom_site_aniso_U_12
 C1 0.0186(6) 0.0277(7) 0.0268(6) 0.0014(5) 0.0069(5) -0.0023(5)
 C2 0.0240(6) 0.0262(7) 0.0232(6) 0.0029(5) 0.0067(5) 0.0001(5)
 C3 0.0249(6) 0.0188(6) 0.0224(6) -0.0020(5) 0.0118(5) -0.0014(5)
 C4 0.0200(6) 0.0237(7) 0.0265(6) -0.0012(5) 0.0082(5) -0.0025(5)
 C5 0.0218(6) 0.0236(7) 0.0228(6) 0.0017(5) 0.0067(5) -0.0011(5)
 C6 0.0268(7) 0.0204(7) 0.0270(7) 0.0005(5) 0.0122(5) -0.0021(5)
 N1 0.0219(5) 0.0224(6) 0.0238(5) 0.0003(4) 0.0091(4) -0.0023(4)
 C7 0.0198(6) 0.0224(7) 0.0231(6) 0.0001(5) 0.0073(5) -0.0007(5)
 C8 0.0190(6) 0.0235(7) 0.0267(6) 0.0000(5) 0.0069(5) -0.0037(5)
 O1 0.0205(5) 0.0292(5) 0.0269(5) 0.0071(4) 0.0048(4) -0.0058(4)
 O2 0.0241(5) 0.0330(6) 0.0256(5) 0.0067(4) 0.0042(4) -0.0022(4)

_geom_special_details
;
 All esds (except the esd in the dihedral angle between two l.s. planes)
 are estimated using the full covariance matrix.  The cell esds are taken
 into account individually in the estimation of esds in distances, angles
 and torsion angles; correlations between esds in cell parameters are only
 used when they are defined by crystal symmetry.  An approximate (isotropic)
 treatment of cell esds is used for estimating esds involving l.s. planes.
;
loop_
  _geom_bond_atom_site_label_1
  _geom_bond_atom_site_label_2
  _geom_bond_distance
  _geom_bond_site_symmetry_2
  _geom_bond_publ_flag
 C1 H1 0.987(16) . ?
 C1 C2 1.3859(19) . ?
 C1 N1 1.3366(17) . ?
 C2 H2 0.982(16) . ?
 C2 C3 1.3908(18) . ?
 C3 C4 1.3904(18) . ?
 C3 C6 1.5036(18) . ?
 C4 H4 0.974(15) . ?
 C4 C5 1.3843(18) . ?
 C5 H5 0.981(15) . ?
 C5 N1 1.3410(16) . ?
 C6 C6 1.534(3) 5_556 ?
 C6 H6A 0.992(16) . ?
 C6 H6B 0.993(18) . ?
 N1 H1A 1.49(2) . ?
 C7 C8 1.4919(19) . ?
 C7 O1 1.3086(15) . ?
 C7 O2 1.2218(16) . ?
 C8 C8 1.317(3) 7_575 ?
 C8 H8 0.964(17) . ?
 O1 H1A 1.07(2) . ?

loop_
  _geom_angle_atom_site_label_1
  _geom_angle_atom_site_label_2
  _geom_angle_atom_site_label_3
  _geom_angle
  _geom_angle_site_symmetry_1
  _geom_angle_site_symmetry_3
  _geom_angle_publ_flag
 C2 C1 H1 121.0(9) . . ?
 N1 C1 H1 116.6(9) . . ?
 N1 C1 C2 122.48(12) . . ?
 C1 C2 H2 119.7(9) . . ?
 C1 C2 C3 119.49(12) . . ?
 C3 C2 H2 120.8(9) . . ?
 C2 C3 C6 120.83(12) . . ?
 C4 C3 C2 117.70(12) . . ?
 C4 C3 C6 121.39(11) . . ?
 C3 C4 H4 121.2(9) . . ?
 C5 C4 C3 119.48(12) . . ?
 C5 C4 H4 119.3(9) . . ?
 C4 C5 H5 120.1(9) . . ?
 N1 C5 C4 122.47(12) . . ?
 N1 C5 H5 117.4(9) . . ?
 C3 C6 C6 110.66(14) . 5_556 ?
 C3 C6 H6A 109.7(9) . . ?
 C3 C6 H6B 109.3(10) . . ?
 C6 C6 H6A 108.2(9) 5_556 . ?
 C6 C6 H6B 107.9(10) 5_556 . ?
 H6A C6 H6B 111.1(14) . . ?
 C1 N1 C5 118.38(11) . . ?
 C1 N1 H1A 119.2(7) . . ?
 C5 N1 H1A 122.4(7) . . ?
 O1 C7 C8 114.05(11) . . ?
 O2 C7 C8 121.09(11) . . ?
 O2 C7 O1 124.86(12) . . ?
 C7 C8 H8 115.3(10) . . ?
 C8 C8 C7 123.79(15) 7_575 . ?
 C8 C8 H8 120.9(10) 7_575 . ?
 C7 O1 H1A 112.0(10) . . ?

loop_
  _geom_torsion_atom_site_label_1
  _geom_torsion_atom_site_label_2
  _geom_torsion_atom_site_label_3
  _geom_torsion_atom_site_label_4
  _geom_torsion
  _geom_torsion_site_symmetry_1
  _geom_torsion_site_symmetry_2
  _geom_torsion_site_symmetry_3
  _geom_torsion_site_symmetry_4
  _geom_torsion_publ_flag
 C1 C2 C3 C4 0.10(19) . . . . ?
 C1 C2 C3 C6 -176.85(12) . . . . ?
 C2 C1 N1 C5 0.3(2) . . . . ?
 C2 C3 C4 C5 0.19(19) . . . . ?
 C2 C3 C6 C6 85.49(18) . . . 5_556 ?
 C3 C4 C5 N1 -0.3(2) . . . . ?
 C4 C3 C6 C6 -91.34(17) . . . 5_556 ?
 C4 C5 N1 C1 0.03(19) . . . . ?
 C6 C3 C4 C5 177.12(12) . . . . ?
 N1 C1 C2 C3 -0.4(2) . . . . ?
 O1 C7 C8 C8 -2.7(2) . . . 7_575 ?
 O2 C7 C8 C8 177.36(17) . . . 7_575 ?

_shelx_res_file
;
    etyfum_130k.res created by SHELXL-2014/7

TITL etyfum_130k_a.res in I2/a
REM Old TITL ETYFUM_130K in I2/a
REM SHELXT solution in I2/a
REM R1 0.106, Rweak 0.377, Alpha 0.014, Orientation as input
REM Formula found by SHELXT: C8 N O2
CELL 1.54184 16.6728 4.7388 19.668 90 110.024 90
ZERR 4 0.0005 0.0001 0.0006 0 0.003 0
LATT 2
SYMM 0.5-X,+Y,-Z
SFAC C H N O
UNIT 64 64 8 16

L.S. 100 0 0
PLAN  1
SIZE 0.04 0.15 0.25
TEMP -143
CONF
FREE N1 H1a
BOND $H
list 4
MORE -1
fmap 2 53
ACTA
REM <olex2.extras>
REM <HklSrc "%.\\ETYFUM_130K.hkl">
REM </olex2.extras>

WGHT    0.053500    0.604100
FVAR       0.50467
C1    1    0.159403    0.402122    0.414042    11.00000    0.01862    0.02769 =
         0.02681    0.00141    0.00686   -0.00234
H1    2    0.220040    0.458437    0.429939    11.00000    0.02654
C2    1    0.131104    0.202853    0.452216    11.00000    0.02401    0.02623 =
         0.02321    0.00287    0.00669    0.00013
H2    2    0.171915    0.115288    0.495550    11.00000    0.02684
C3    1    0.045322    0.127278    0.428148    11.00000    0.02490    0.01883 =
         0.02239   -0.00200    0.01181   -0.00144
C4    1   -0.008583    0.257332    0.365892    11.00000    0.02004    0.02372 =
         0.02646   -0.00117    0.00815   -0.00255
H4    2   -0.069534    0.216423    0.347360    11.00000    0.02838
C5    1    0.024478    0.453581    0.330492    11.00000    0.02181    0.02359 =
         0.02280    0.00169    0.00673   -0.00113
H5    2   -0.012922    0.545467    0.286277    11.00000    0.02346
C6    1    0.011671   -0.077043    0.470365    11.00000    0.02678    0.02044 =
         0.02698    0.00049    0.01216   -0.00213
H6A   2   -0.040517   -0.170249    0.437532    11.00000    0.02805
H6B   2    0.056591   -0.217787    0.494226    11.00000    0.03592
N1    3    0.107266    0.525568    0.354080    11.00000    0.02190    0.02244 =
         0.02384    0.00027    0.00906   -0.00230
C7    1    0.242006    0.975695    0.320429    11.00000    0.01983    0.02240 =
         0.02311    0.00011    0.00729   -0.00069
C8    1    0.272736    1.199870    0.282043    11.00000    0.01903    0.02346 =
         0.02668    0.00000    0.00694   -0.00370
H8    2    0.329336    1.270246    0.307585    11.00000    0.03383
O1    4    0.163624    0.893073    0.286132    11.00000    0.02051    0.02916 =
         0.02685    0.00708    0.00482   -0.00579
H1A   2    0.142454    0.740874    0.316716    11.00000    0.06225
O2    4    0.288015    0.883149    0.378715    11.00000    0.02407    0.03297 =
         0.02561    0.00671    0.00422   -0.00217
HKLF 4

REM  etyfum_130k_a.res in I2/a
REM R1 =  0.0351 for    1211 Fo > 4sig(Fo)  and  0.0422 for all    1415 data
REM    132 parameters refined using      0 restraints

END

WGHT      0.0535      0.6041

REM Highest difference peak  0.167,  deepest hole -0.238,  1-sigma level  0.052
Q1    1   0.0226  0.1268  0.3836  11.00000  0.05    0.17
;
_shelx_res_checksum                48106
_shelx_hkl_file
;
   0   0  -2  259.49    3.21
   0   0  -2  251.94    2.92
   0   0  -4 1363.08    9.60
   0   0  -4 1385.02   10.64
   0   0  -6  172.93    4.77
   0   0  -6  173.29    4.26
   0   0  -8  190.09    5.23
   0   0  -8  186.19    5.81
   0   0 -10   43.45    3.05
   0   0 -12  432.60   10.35
   0   0 -14  261.40    9.00
   0   0 -14  264.15    8.72
   0   0 -14  284.65    9.18
   0   0 -16   32.73    3.69
   0   0 -16   35.09    3.45
   0   0 -18   -0.71    1.69
   0   0 -20  212.84    7.63
   0   0 -22   25.15    2.19
   0  -1  -1  759.67    7.12
   0  -1  -3  269.43    5.18
   0  -1   3  267.82    3.59
   0  -1  -5  664.87    9.83
   0  -1   5  671.43    6.13
   0  -1  -7  740.41   12.01
   0  -1  -7  754.23   10.30
   0  -1  -9  526.41    9.80
   0  -1  -9  510.41    9.85
   0  -1 -11  112.23    5.21
   0  -1 -13  474.76   11.55
   0  -1 -13  504.11   11.78
   0   1 -13  503.07   11.99
   0  -1 -13  490.75   11.65
   0   1 -13  482.75   12.14
   0   1 -15   26.28    3.41
   0  -1 -15   21.99    2.87
   0  -1 -15   24.76    3.09
   0   1 -17   73.17    5.28
   0  -1 -17   69.54    4.82
   0  -1 -19    7.79    2.07
   0   1 -19    8.28    1.71
   0   1 -21  130.85    5.12
   0  -1 -21  138.00    5.32
   0  -2   0  326.92    6.63
   0  -2  -2   89.02    3.78
   0  -2  -4  191.23    6.05
   0  -2  -6  467.40   10.61
   0  -2  -8   79.43    4.92
   0  -2 -10    2.94    1.22
   0  -2 -12  295.62    8.87
   0   2 -12  292.33    9.41
   0  -2 -12  296.75    9.86
   0  -2 -12  296.38    9.52
   0  -2 -14   74.29    4.80
   0  -2 -14   71.83    5.13
   0   2 -14   68.46    4.91
   0  -2 -16   17.48    2.45
   0  -2 -16   13.07    2.63
   0   2 -16   15.73    2.40
   0  -2 -18    7.56    1.90
   0   2 -18    7.09    1.68
   0   2 -20   11.92    1.61
   0   2  20   12.63    1.63
   0  -2 -20   16.47    1.88
   0  -3   1  579.70   11.33
   0  -3  -1  574.70   11.70
   0  -3  -3  142.31    6.21
   0  -3   3  144.11    5.73
   0   3  -5    4.24    1.42
   0  -3  -5   -1.23    1.44
   0  -3  -7   19.99    2.99
   0   3  -7   19.26    2.40
   0   3  -9    9.74    1.78
   0  -3  -9   12.63    2.21
   0   3 -11  370.25   10.31
   0  -3 -13   72.12    4.92
   0  -3 -15   21.39    2.55
   0  -3 -17    2.28    0.97
   0   3  19   57.60    2.98
   0   4   0   11.12    2.13
   0   4   2   54.15    3.87
   0   4  -2   63.64    4.47
   0   4  -4   24.58    2.90
   0   4  -6  410.13   11.99
   0   4  -8    2.41    1.64
   0   4 -10  137.02    6.53
   0   4 -12    1.27    0.81
   0  -4 -12    4.27    1.40
   0   4  14   14.93    1.84
   0  -4 -14   15.94    1.72
   0   4  16   -0.20    0.44
   0   5  -1   12.93    2.12
   0   5  -1   13.37    1.90
   0   5   1   12.02    2.09
   0   5  -3    8.50    2.08
   0   5  -3    9.82    1.98
   0   5  -5    3.58    1.51
   0   5  -7   61.08    4.09
   0   5  -7   56.91    3.89
   0   5  -9   19.69    2.15
   0   5  -9   17.13    2.30
   0   5 -11   30.51    2.30
   1   0 -23   -0.58    0.67
   1   0 -21   -0.24    1.17
   1   0 -19    0.24    1.36
   1   0 -17    0.35    1.04
   1   0 -17   -0.46    1.51
   1   0 -15    1.30    1.25
   1   0 -15    1.10    0.84
   1   0 -13    0.88    1.45
   1   0 -13   -1.13    1.10
   1   0 -13   -0.01    1.19
   1   0 -13    0.83    0.43
   1   0 -11    0.44    1.11
   1   0 -11    0.74    0.76
   1   0  -9   -0.99    0.76
   1   0  -9   -1.17    1.14
   1   0  -7   -0.64    0.72
   1   0  -7    0.05    0.89
   1   0  -5    0.04    0.87
   1   0  -5   -0.28    0.55
   1   0  -3    0.12    0.30
   1   0  -3   -0.08    0.60
   1   0  -1    0.04    0.15
   1   0  -1    0.76    0.20
  -1   0  -1    0.07    0.23
  -1   0  -3    0.03    0.65
  -1   0  -3    0.05    0.52
  -1   0  -5    0.24    0.79
  -1   0  -5   -0.15    0.64
  -1   0  -7   -0.37    0.72
  -1   0  -9    0.45    1.03
  -1   0 -11    0.20    1.16
  -1   0 -13    0.18    0.83
  -1   0 -13   -0.36    0.92
  -1   0 -13    0.77    0.99
  -1   0 -15   -1.40    1.43
  -1   0 -15   -0.41    1.52
  -1   0 -17    0.05    1.43
  -1   0 -19   -0.30    1.26
  -1   0 -21    1.00    0.70
   1  -1 -22    9.38    1.41
   1   1 -22    8.27    1.48
   1   1 -20    0.67    0.81
   1  -1 -20    1.22    1.27
   1  -1 -18   49.84    4.15
   1   1 -18   51.09    4.39
   1  -1 -18   50.23    3.90
   1  -1 -16   23.99    3.24
   1  -1 -16   27.22    3.13
   1   1 -16   33.31    3.72
   1   1 -16   28.71    3.52
   1  -1 -16   31.14    3.44
   1   1 -14   17.92    2.60
   1  -1 -14   19.63    2.75
   1   1 -14   17.39    2.41
   1  -1 -14   19.08    2.59
   1  -1 -14   21.72    2.76
   1  -1 -12    2.11    0.76
   1  -1 -10  201.92    6.76
   1  -1 -10  181.75    5.94
   1  -1  -8  220.62    5.66
   1  -1  -8  210.91    6.71
   1  -1  -6 1376.17   15.10
  -1  -1   6 1379.88    7.18
   1  -1  -4 1908.06   15.00
   1  -1  -2 2867.83   15.56
  -1  -1   0   52.00    1.65
  -1  -1  -2  392.48    5.61
   1  -1   2  384.34    5.05
   1  -1   4    1.25    0.58
  -1  -1  -4    0.90    0.89
  -1  -1  -6   20.49    2.03
  -1  -1  -6   23.65    1.99
  -1  -1  -8  686.11    9.73
  -1  -1  -8  705.28   11.50
  -1  -1 -10   13.80    1.87
  -1   1 -12  273.15    8.67
  -1  -1 -12  275.47    8.53
  -1   1 -12  268.65    8.75
  -1  -1 -12  268.77    8.78
  -1  -1 -12  255.57    8.29
  -1  -1 -14   80.12    5.18
  -1  -1 -14   73.28    4.84
  -1   1 -14   70.28    5.07
  -1  -1 -14   69.21    4.85
  -1   1 -16   39.99    3.87
  -1  -1 -16   39.24    3.80
  -1  -1 -18   24.22    3.05
  -1   1 -18   25.95    3.04
  -1  -1 -20   45.47    3.40
  -1   1 -20   39.13    3.26
  -1  -1 -22   27.36    1.92
  -1   2  21   82.05    3.24
   1   2 -21   97.58    3.81
   1   2 -19   22.63    2.37
   1  -2 -19   20.43    2.40
   1  -2 -17   37.27    3.63
   1  -2 -17   31.58    3.27
   1   2 -17   32.33    3.50
   1   2 -15   47.23    4.15
   1  -2 -15   51.42    4.32
   1  -2 -15   47.61    3.62
   1  -2 -13    5.49    1.75
   1   2 -13    7.33    1.99
   1  -2 -13    5.43    1.30
   1  -2 -13    3.95    1.49
   1   2 -11  193.77    7.36
   1  -2 -11  201.61    7.55
   1  -2  -9  326.63   10.11
   1  -2  -7   32.09    3.21
   1  -2  -5   29.50    2.70
   1  -2  -3 1617.24   16.63
  -1  -2   1  608.13    8.36
   1  -2  -1  616.69    9.68
  -1  -2  -1   62.99    2.95
  -1  -2  -3   86.41    3.90
  -1  -2  -5  111.67    4.93
  -1  -2  -7  111.27    5.50
  -1  -2  -9  256.09    8.45
  -1  -2 -11   52.94    3.88
  -1  -2 -11   47.54    4.08
  -1   2 -11   43.16    3.59
  -1  -2 -11   50.78    3.79
  -1   2 -13  195.56    8.03
  -1  -2 -13  199.01    8.59
  -1  -2 -13  198.04    8.02
  -1  -2 -13  201.92    7.78
  -1  -2 -15   26.92    2.96
  -1  -2 -15   26.84    3.28
  -1   2 -15   27.19    3.25
  -1  -2 -17   44.61    3.69
  -1   2 -17   47.41    3.78
  -1  -2 -17   46.37    3.85
   1   2  19    3.21    0.93
  -1  -2 -19    1.23    1.04
  -1   2 -19    1.49    0.91
   1  -3 -18    0.69    1.15
   1  -3 -16   18.82    2.69
   1   3 -16   14.71    2.15
   1  -3 -14   19.68    3.04
   1   3 -14   20.00    2.62
   1   3 -12  498.34   11.80
   1   3 -12  481.94   12.07
   1  -3 -10  565.75   14.14
   1   3 -10  555.75   12.76
   1  -3 -10  567.61   15.82
   1  -3  -8  241.92    9.72
   1   3  -8  242.32    8.32
   1  -3  -6   92.68    5.66
   1   3  -6   76.76    4.61
   1  -3  -4    1.13    0.86
   1  -3  -2  170.54    6.87
   1  -3   0  575.30   11.93
   1  -3   2  394.94    9.89
   1  -3   4   34.90    3.02
  -1   3  -4   26.80    2.80
  -1  -3  -6    0.52    1.33
  -1   3  -6    1.04    1.00
  -1   3  -8   38.68    3.49
  -1  -3 -10  422.58   12.95
  -1   3 -10  401.03   10.89
  -1  -3 -12  246.72    8.24
  -1   3 -12  236.79    7.91
  -1  -3 -12  237.08    8.63
  -1  -3 -14   30.23    3.30
  -1  -3 -16   20.54    2.46
   1   3  18  185.05    5.74
  -1   4  15   18.99    2.09
   1  -4 -15   12.72    1.59
   1  -4 -13   17.66    2.25
   1   4 -11    0.65    1.17
   1   4  -9    1.06    1.40
   1   4  -7    2.97    1.62
   1   4  -5  175.19    7.75
   1   4  -3   -0.16    1.18
  -1   4   1  204.23    7.59
   1   4  -1  207.52    7.86
   1   4   1   16.12    2.25
  -1   4  -1   20.81    2.99
  -1   4  -3   76.63    5.21
  -1   4  -5    2.92    1.28
  -1   4  -7  532.33   13.32
  -1   4  -9   10.92    2.21
  -1   4 -11    4.44    1.32
  -1  -4 -11    0.52    1.07
  -1  -4 -13   70.16    3.63
   1   4  13   70.71    4.04
   1   4  15   -1.42    0.68
   1   5 -12    7.46    1.23
   1   5 -10    0.71    0.99
   1  -5 -10   -1.45    0.80
   1   5  -8   16.38    2.18
   1   5  -8   16.95    2.12
   1   5  -6   50.77    3.92
   1   5  -6   48.81    3.63
   1   5  -4   43.81    3.62
   1   5  -4   43.49    3.68
   1   5  -2    1.79    0.99
   1   5  -2    1.21    1.16
  -1   5   0    3.41    1.50
   1   5   0    4.36    1.58
  -1   5  -2   -1.21    1.07
  -1   5  -4   74.03    4.58
  -1   5  -6    0.21    1.27
  -1   5  -8    5.60    1.35
  -1   5 -10    2.85    1.15
   2   0 -22   16.53    2.14
   2   0 -20    6.89    1.93
   2   0 -18    0.30    1.63
   2   0 -18    0.12    1.71
   2   0 -16  125.01    6.69
   2   0 -16  128.24    6.53
   2   0 -14   42.43    3.75
   2   0 -14   44.59    3.87
   2   0 -14   51.00    3.87
   2   0 -12 1076.87   18.69
   2   0 -12 1117.91   14.45
   2   0 -10  660.04    9.59
   2   0 -10  600.21   12.62
   2   0  -8   17.48    1.41
   2   0  -8   16.18    2.09
   2   0  -6  198.04    3.58
   2   0  -6  194.18    4.90
   2   0  -6  203.91    5.56
   2   0  -4  395.51    5.49
   2   0  -4  411.10    3.46
   2   0  -2   75.45    1.63
   2   0  -2   74.97    1.61
  -2   0   0    8.23    0.63
  -2   0  -2 8913.42   24.77
  -2   0  -4    4.36    1.05
  -2   0  -6 2793.44   20.11
  -2   0  -8    0.44    0.89
  -2   0 -10 1500.81   19.01
  -2   0 -12    1.30    0.73
  -2   0 -12    1.85    1.37
  -2   0 -14   69.22    4.89
  -2   0 -14   69.19    4.43
  -2   0 -14   69.85    5.02
  -2   0 -16   17.27    2.76
  -2   0 -18  457.07   11.86
  -2   0 -20    2.45    1.29
   2   1 -23   28.36    2.04
   2  -1 -21    1.60    1.27
   2   1 -21    2.47    1.30
   2  -1 -19  114.96    5.56
   2   1 -19  110.76    6.19
   2  -1 -19  108.35    5.82
   2  -1 -17   95.67    5.53
   2   1 -17  100.65    6.21
   2   1 -17  105.97    6.22
   2  -1 -17  104.66    6.08
   2  -1 -17   96.36    5.76
   2   1 -15   18.14    2.80
   2  -1 -15   20.81    2.97
   2  -1 -15   20.53    2.74
   2   1 -15   22.60    2.98
   2  -1 -15   19.51    2.51
   2  -1 -13  159.87    6.08
   2  -1 -13  160.13    6.69
   2   1 -13  168.18    7.04
   2   1 -13  163.68    6.94
   2  -1 -13  166.72    6.61
   2  -1 -11  181.22    5.99
   2  -1 -11  179.89    7.08
   2  -1  -9   38.34    2.41
   2  -1  -9   33.57    2.99
   2  -1  -7  649.74   11.20
   2  -1  -5 3925.52   23.30
   2  -1  -3 9999.00   32.16
  -2  -1   1  100.82    1.73
   2  -1  -1   96.27    3.00
  -2  -1  -1  213.97    3.63
   2  -1   1  217.20    4.27
   2  -1   3 1428.85   11.24
  -2  -1  -3 1424.29   12.10
  -2  -1  -5  142.01    4.51
  -2  -1  -7    2.50    1.11
  -2  -1  -9  302.56    8.54
  -2  -1 -11   87.54    4.82
  -2  -1 -11   88.04    4.85
  -2  -1 -11   88.19    5.09
  -2   1 -13    1.58    1.57
  -2  -1 -13    1.21    0.91
  -2  -1 -13   -0.91    1.22
  -2  -1 -13    0.72    0.75
  -2  -1 -15    3.55    1.47
  -2   1 -15    2.52    1.24
  -2   1 -17  209.82    8.05
   2   1  17  218.58    7.46
  -2  -1 -17  223.16    8.49
  -2   1 -19    0.22    0.99
  -2  -1 -19    0.30    1.08
  -2   1 -21   15.69    1.55
  -2  -1 -21   16.72    1.81
   2   2 -20   -0.97    0.90
   2   2 -18   62.11    4.55
   2  -2 -18   58.78    4.01
   2  -2 -18   60.43    4.42
   2   2 -16  561.70   14.15
   2  -2 -16  558.26   12.78
   2  -2 -16  546.69   13.50
   2  -2 -14   54.23    4.28
   2   2 -14   55.64    4.58
   2   2 -12   30.60    3.20
   2  -2 -12   37.00    3.34
   2  -2 -10   12.30    2.33
   2  -2 -10    7.85    1.53
   2  -2  -8   26.43    3.04
   2  -2  -6  120.85    5.49
   2  -2  -4 1687.68   18.23
  -2  -2   2  604.97    7.54
   2  -2  -2  586.14   10.05
  -2  -2   0   -0.02    0.47
   2  -2   0    0.87    0.89
  -2  -2  -2  277.96    6.26
   2  -2   4    2.30    0.79
  -2  -2  -4    2.37    0.98
  -2  -2  -6   89.81    4.70
  -2  -2  -8    4.15    1.40
  -2  -2 -10   -0.89    1.11
  -2  -2 -10    3.61    1.56
  -2  -2 -12   32.71    3.33
  -2  -2 -12   32.37    3.54
  -2   2 -12   33.62    3.33
  -2  -2 -12   32.01    3.48
  -2   2 -14   50.87    4.23
  -2  -2 -14   49.64    4.07
  -2  -2 -14   46.61    4.09
  -2   2 -16   10.68    1.90
  -2  -2 -16    6.71    1.75
  -2  -2 -16   10.44    2.04
  -2  -2 -18   16.12    2.29
  -2   2 -18   15.57    1.91
   2   2  18   18.09    2.29
  -2  -2 -20    1.33    0.62
   2  -3 -19    0.51    0.92
   2  -3 -17   42.16    3.36
   2   3 -17   40.22    3.22
   2  -3 -15   37.59    3.70
   2   3 -15   32.34    3.35
   2   3 -13  124.35    6.48
   2   3 -13  122.85    5.86
   2  -3 -11  489.17   15.04
   2   3 -11  525.18   12.39
   2  -3 -11  517.23   13.38
   2   3 -11  512.63   12.49
   2   3  -9  592.34   12.81
   2  -3  -9  607.78   15.95
   2   3  -9  617.62   13.40
   2   3  -7   56.45    4.04
   2  -3  -7   64.79    4.86
   2   3  -5    1.35    1.01
   2  -3  -5   -2.18    1.69
   2  -3  -3   87.54    5.16
   2  -3  -1   30.81    3.17
   2  -3   1  202.09    7.43
  -2   3  -3   -0.11    1.24
   2  -3   3    0.38    0.69
  -2   3  -5    7.60    1.96
  -2   3  -7   68.22    4.68
  -2  -3  -9  198.54    9.00
  -2   3  -9  200.40    7.72
  -2  -3 -11   65.45    4.40
  -2  -3 -11   67.78    4.65
  -2   3 -11   65.88    4.41
  -2  -3 -13    7.18    1.41
  -2  -3 -13    8.55    1.95
   2   3  15    0.09    1.42
  -2  -3 -15   -1.41    0.93
   2   3  17   -0.01    0.81
   2  -4 -16   19.11    1.95
  -2   4  16   19.66    1.86
   2  -4 -14   47.10    3.52
   2   4 -14   55.50    3.66
   2   4 -12   74.26    4.59
   2   4 -10   10.33    2.24
   2   4  -8    2.29    1.48
   2   4  -6  157.58    7.32
   2   4  -4   82.73    5.39
   2   4  -2   25.49    3.06
  -2   4   2   27.68    3.15
  -2   4   0   41.05    3.78
   2   4   0   46.00    3.79
   2   4   0   49.37    4.10
  -2   4  -2    9.31    2.10
  -2   4  -4  193.03    8.21
  -2   4  -6   59.91    4.61
  -2   4  -8  806.13   16.04
   2   4   8  812.91   14.89
  -2   4 -10    4.28    1.63
   2   4  10    4.60    1.39
   2   4  12   57.66    3.74
   2   4  14   -1.36    0.84
   2   5 -11    0.04    1.09
   2  -5 -11   -0.77    0.51
   2   5  -9   33.18    3.01
   2   5  -7   31.42    3.01
   2   5  -5   51.87    3.89
   2   5  -5   55.26    3.96
   2   5  -3   66.16    4.28
   2   5  -3   69.46    4.26
  -2   5   1    8.29    1.84
   2   5  -1    9.08    1.81
  -2   5  -1  118.79    5.54
  -2   5  -3   78.30    4.71
  -2   5  -5    2.50    1.63
  -2   5  -7   11.19    1.92
  -2   5  -9   15.12    1.85
   3   0 -23    0.60    0.48
   3   0 -21    1.37    1.18
   3   0 -19    0.28    1.32
   3   0 -19    0.42    1.50
   3   0 -17    0.41    1.69
   3   0 -17    0.51    1.65
   3   0 -15   -0.24    0.42
   3   0 -15   -0.09    1.19
   3   0 -15    0.78    1.40
   3   0 -13    2.39    1.73
   3   0 -11   -0.75    0.43
   3   0 -11    0.71    1.53
   3   0  -9    0.34    1.10
   3   0  -9   -0.23    0.45
   3   0  -7   -0.21    0.37
   3   0  -7    0.23    0.96
   3   0  -7    0.39    1.14
   3   0  -5    0.10    0.76
   3   0  -5    0.11    0.23
   3   0  -3    0.13    0.49
   3   0  -3    0.21    0.51
  -3   0   1    0.16    0.39
  -3   0  -1    0.03    0.61
  -3   0  -3   -0.17    0.88
  -3   0  -5    0.32    0.81
  -3   0  -7    0.88    1.09
  -3   0  -9   -0.05    0.68
  -3   0 -11   -1.84    1.25
  -3   0 -11   -0.14    0.56
  -3   0 -13   -4.40    1.38
  -3   0 -13    0.12    0.88
  -3   0 -15    0.68    1.40
  -3   0 -17    0.15    1.75
  -3   0 -19    0.15    0.82
  -3   0 -21    0.85    0.45
   3  -1 -22   14.48    1.79
   3   1 -22   16.99    2.05
   3  -1 -20    7.49    1.95
   3   1 -20   10.00    1.95
   3  -1 -20   11.76    1.82
   3  -1 -18    8.26    1.99
   3   1 -18    9.97    2.11
   3  -1 -18    8.41    2.18
   3  -1 -18    7.45    1.84
   3   1 -18   10.84    2.35
   3  -1 -16  457.08   11.98
   3   1 -16  439.55   12.41
   3  -1 -16  446.72   11.94
   3   1 -16  470.11   12.67
   3  -1 -16  464.11   12.23
   3   1 -14   52.70    4.35
   3   1 -14   54.91    4.45
   3  -1 -14   50.10    3.69
   3  -1 -14   50.25    3.92
   3  -1 -14   48.87    3.66
   3  -1 -14   53.18    4.09
   3  -1 -12  180.37    7.70
   3  -1 -10   10.41    1.46
   3  -1 -10   10.13    1.94
   3  -1  -8  520.38    7.60
   3  -1  -8  510.14   10.39
   3  -1  -6   91.31    3.96
   3   1  -6   90.62    4.54
   3  -1  -4 4458.68   23.43
   3  -1  -2 1365.84   12.06
   3  -1  -2 1350.46   11.87
   3  -1   0  111.64    3.43
   3  -1   2  219.48    4.87
  -3  -1  -4  631.65    9.42
  -3  -1  -6  125.21    4.90
  -3  -1  -8   13.50    1.97
  -3  -1 -10   61.50    4.29
  -3   1 -12  124.72    6.08
  -3  -1 -12  127.93    6.23
  -3  -1 -12  132.53    6.18
  -3  -1 -12  136.61    6.93
  -3   1 -14   59.00    4.56
  -3  -1 -14   63.30    4.63
  -3  -1 -16    1.96    1.66
   3   1  16    1.07    1.29
  -3   1 -16    1.30    1.08
  -3   1 -18    0.78    0.87
  -3  -1 -18    0.92    1.27
  -3  -1 -20   23.13    2.26
  -3   1 -20   19.04    1.91
   3   2 -21    0.42    0.85
   3   2 -19   17.22    2.36
   3  -2 -19   15.45    2.30
   3   2 -17   46.43    4.20
   3  -2 -17   39.66    3.62
   3  -2 -17   43.93    3.76
   3  -2 -17   42.52    3.82
   3  -2 -15  757.28   15.69
   3   2 -15  746.95   16.32
   3  -2 -15  756.08   14.41
   3  -2 -15  768.17   15.24
   3   2 -13  138.00    6.79
   3  -2 -13  132.96    6.27
   3   2 -11   51.02    3.92
   3  -2 -11   54.00    4.72
   3  -2 -11   59.98    3.80
   3  -2 -11   63.43    4.26
   3  -2  -9 1452.99   21.76
   3  -2  -7   90.11    5.05
   3  -2  -5    4.03    1.34
   3  -2  -3  602.84   10.82
   3  -2  -1 1047.93   13.72
  -3  -2  -1   77.37    2.88
  -3  -2  -3  116.06    4.20
   3  -2   3  115.65    4.56
   3  -2   5 1441.34   16.14
  -3  -2  -7  234.77    8.04
  -3  -2  -9  576.51   11.71
  -3  -2  -9  528.12   13.18
  -3  -2 -11    0.40    1.08
  -3  -2 -11   -1.11    0.90
  -3  -2 -11   -2.40    1.48
  -3  -2 -13   11.22    2.11
  -3  -2 -13   15.89    2.71
  -3  -2 -15   81.61    5.05
   3   2  15   82.51    5.24
  -3  -2 -17   34.35    3.16
   3   2  17   37.17    3.14
  -3  -2 -19    9.32    1.62
   3   2  19    7.49    1.07
   3  -3 -18    1.60    1.21
   3  -3 -16    0.37    1.22
   3   3 -16    0.07    0.65
   3   3 -14   -0.72    0.62
   3   3 -12   40.14    3.79
   3   3 -12   39.35    3.54
   3  -3 -10   23.61    3.61
   3   3 -10   16.55    2.60
   3   3 -10   19.94    2.49
   3   3  -8   14.09    2.20
   3  -3  -8   10.72    2.72
   3   3  -6  218.31    7.63
   3  -3  -6  203.68    8.71
   3  -3  -4  482.20   12.55
   3   3  -4  463.00   10.67
   3  -3  -2  217.83    8.05
   3  -3   0  224.59    8.03
  -3   3  -2    2.92    1.61
   3  -3   2    4.20    1.57
  -3   3  -4   40.48    3.45
  -3   3  -6  307.40    9.53
  -3  -3  -8   -0.08    0.74
  -3   3  -8    4.23    1.42
  -3   3 -10  272.66    8.74
  -3  -3 -12   62.84    4.51
   3   3  14    1.60    1.47
  -3  -3 -14   -1.10    1.08
   3   3  16   99.55    4.64
  -3  -3 -16   88.19    4.19
   3   3  18   52.05    2.56
  -3   4  17   -2.00    0.59
   3  -4 -17    1.47    0.60
   3  -4 -15   -1.06    1.09
   3   4 -13   15.70    2.55
   3   4 -11    4.98    1.76
   3   4  -9    2.14    1.86
   3   4  -7   14.25    2.70
   3   4  -5   61.98    4.78
  -3   4   3   49.46    3.81
   3   4  -3   51.74    4.20
   3   4  -1    3.17    1.49
   3   4  -1    1.22    1.21
   3   4   1    0.50    1.08
  -3   4  -1    2.40    1.42
   3   4   1   -1.73    1.33
  -3   4  -3  114.14    6.41
  -3   4  -5    5.47    1.75
  -3   4  -7   25.70    3.24
   3   4   7   28.16    2.79
   3   4   9  140.35    6.08
  -3   4  -9  149.36    6.50
   3   4  11    2.19    1.31
  -3   4 -11   -0.95    0.92
   3   4  13   80.06    3.90
   3   4  15    7.63    1.05
   3   5 -12    5.06    1.05
   3   5 -10    9.36    1.71
   3   5  -8    0.59    1.35
   3   5  -6   32.92    3.12
   3   5  -4   20.97    2.53
   3   5  -2    5.16    1.37
  -3   5   2    7.82    1.81
  -3   5   0   13.20    2.26
  -3   5  -2  106.76    5.42
  -3   5  -4  146.52    6.29
  -3   5  -6  166.78    6.21
  -3   5  -8   79.46    3.81
  -3   5 -10   11.12    1.35
   4   0 -22   -1.01    1.04
   4   0 -20  904.48   16.79
   4   0 -20  846.11   15.85
   4   0 -18   91.47    5.72
   4   0 -18   91.67    5.71
   4   0 -16  219.74    8.53
   4   0 -16  226.49    8.24
   4   0 -16  221.96    8.67
   4   0 -16  234.93    8.46
   4   0 -14  104.13    5.51
   4   0 -14  112.25    7.12
   4   0 -14  108.68    5.83
   4   0 -14  116.89    5.55
   4   0 -14  109.21    5.48
   4   0 -12    0.54    1.44
   4   0 -10   11.01    2.32
   4   0  -8  184.96    2.94
   4   0  -8  188.91    5.50
   4   0  -8  189.11    6.63
   4   0  -6 2237.76   15.85
   4   0  -4  279.03    4.41
   4   0  -4  265.60    4.43
   4   0  -2 1348.27    9.53
  -4   0   2 1358.51    6.90
  -4   0   0 1610.79   10.73
  -4   0  -2  113.25    3.53
  -4   0  -4   31.22    2.31
  -4   0  -6   15.31    2.03
  -4   0  -8  484.57   10.95
  -4   0 -10   74.48    4.80
  -4   0 -10   78.30    4.58
  -4   0 -12    8.01    1.91
  -4   0 -12    8.22    1.93
  -4   0 -14  200.24    8.13
  -4   0 -16   25.26    3.09
  -4   0 -18  106.89    5.30
   4   0  20  145.22    4.51
  -4   0 -20  195.23    5.44
   4   1 -23    1.41    0.84
   4   1 -21   32.72    3.30
   4  -1 -21   35.45    2.87
   4  -1 -21   32.86    3.01
   4   1 -19  229.75    8.59
   4  -1 -19  221.51    8.25
   4   1 -19  228.54    8.87
   4  -1 -19  216.17    8.18
   4  -1 -19  222.33    8.26
   4  -1 -17  215.60    8.55
   4  -1 -17  227.90    8.64
   4   1 -17  232.79    9.16
   4  -1 -17  230.57    8.67
   4   1 -17  236.90    9.14
   4   1 -15   19.68    2.92
   4  -1 -15   24.36    2.93
   4   1 -15   24.16    3.07
   4  -1 -15   25.19    3.13
   4  -1 -15   26.92    3.04
   4  -1 -15   24.22    2.81
   4   1 -13   19.55    2.61
   4  -1 -13   17.44    2.34
   4  -1 -13   20.88    2.85
   4  -1 -13   18.16    2.42
   4   1 -13   19.81    2.25
   4  -1 -13   16.02    2.20
   4   1 -13   18.98    2.69
   4  -1 -11    7.44    1.75
   4   1  -9   -0.10    1.38
   4  -1  -9    1.46    1.18
   4  -1  -9    0.04    0.60
   4   1  -7 1668.48   20.52
   4  -1  -7 1667.84   17.69
   4   1  -5 1024.69   14.17
   4  -1  -5 1028.00   12.24
   4  -1  -3 2513.98   17.59
   4  -1  -3 2514.86   18.09
   4  -1  -1 1815.24   14.83
   4  -1   1  568.78    8.41
  -4  -1  -3  617.32    9.41
   4  -1   3  601.54    9.20
  -4  -1  -5    2.10    1.13
  -4  -1  -7   24.16    2.60
  -4  -1  -9   14.17    2.38
  -4   1 -11    2.67    1.46
  -4  -1 -11    2.40    1.18
  -4  -1 -11    3.93    1.39
  -4  -1 -11    3.48    1.11
  -4  -1 -13   -1.07    0.94
  -4  -1 -13    2.70    1.34
  -4   1 -13   -1.54    1.73
   4   1  13    1.80    1.50
  -4   1 -15    1.87    1.55
  -4  -1 -15    0.46    1.16
   4   1  15    3.73    1.39
  -4  -1 -17   10.71    2.13
  -4   1 -17   10.46    1.65
  -4   1 -19   61.54    3.22
  -4  -1 -19   72.53    3.91
   4   2 -22    3.25    0.94
   4  -2 -20    8.05    1.86
   4   2 -20    7.56    1.86
   4  -2 -18   65.06    4.35
   4  -2 -18   64.90    4.63
   4   2 -18   70.35    4.89
   4  -2 -16   56.16    4.30
   4  -2 -16   51.48    4.36
   4   2 -16   53.23    4.63
   4  -2 -14  818.13   15.85
   4   2 -14  765.47   16.17
   4   2 -12  119.28    6.03
   4  -2 -12  118.43    5.78
   4  -2 -12  110.69    6.84
   4   2 -12  118.03    5.93
   4  -2 -10    2.49    1.52
   4  -2  -8 2081.65   24.96
   4  -2  -6  517.49   11.41
   4  -2  -4  305.09    8.20
   4  -2  -2   27.60    2.61
   4  -2   2  377.59    8.73
   4  -2   4  211.16    6.66
  -4  -2  -6    6.99    1.70
   4  -2   6    9.04    1.72
  -4  -2  -8   53.16    4.46
  -4  -2 -10   -0.46    1.06
  -4  -2 -12   21.57    2.97
  -4  -2 -12   18.96    2.35
   4   2  14  489.94   12.46
  -4  -2 -14  508.06   12.67
   4   2  16    2.18    1.42
  -4  -2 -16    3.74    1.56
   4   2  18   52.88    3.28
  -4  -2 -18   43.20    2.99
   4   2  18   44.72    2.77
   4  -3 -19   10.93    1.89
   4  -3 -17    8.08    2.02
   4   3 -17    5.82    1.71
   4   3 -15    1.21    1.43
   4  -3 -15    0.52    1.29
   4   3 -13   14.55    2.17
   4  -3 -13   11.48    2.06
   4  -3 -11   66.54    4.63
   4   3 -11   67.17    4.71
   4   3 -11   69.96    4.74
   4  -3 -11   68.40    5.97
   4   3  -9  102.11    5.50
   4  -3  -9  111.06    5.65
   4  -3  -9   91.69    6.66
   4   3  -7   29.75    2.95
   4  -3  -7   29.85    3.46
   4  -3  -5    2.59    1.64
   4   3  -5    2.78    1.32
   4  -3  -3   71.31    4.85
   4   3  -3   70.37    4.22
  -4   3   1  274.66    8.28
   4  -3  -1  283.70    9.46
   4  -3   1   25.59    3.03
  -4   3  -1   30.42    3.00
   4  -3   3  147.48    6.96
  -4   3  -3  134.70    6.20
   4   3   3  132.21    5.71
  -4   3  -5  122.55    6.11
  -4  -3  -7   78.43    5.79
  -4   3  -7   71.28    4.72
  -4   3  -9   80.54    4.94
  -4  -3 -11    1.93    1.42
   4   3  11    2.87    1.30
   4   3  13    6.27    1.75
  -4  -3 -13    7.90    1.90
   4   3  15   -0.26    1.08
   4   3  17   17.21    1.67
   4  -4 -16    1.16    1.04
   4  -4 -14   39.70    3.34
   4   4 -14   38.23    3.17
   4   4 -12   18.86    2.78
   4   4 -10   31.94    3.50
   4   4  -8   -0.61    1.47
   4   4  -8    0.10    1.40
   4   4  -6   25.16    3.47
   4   4  -6   27.36    3.38
   4   4  -4  126.62    6.49
  -4   4   4  119.86    5.80
   4   4  -4  118.32    6.39
   4   4  -2   53.28    4.21
   4   4  -2   51.53    4.09
  -4   4   2   56.77    4.12
   4   4   0   19.02    2.67
  -4   4   0   11.95    2.30
  -4   4  -2  173.73    7.91
  -4   4  -4   56.90    4.64
   4   4   6   68.78    4.31
  -4   4  -6   66.31    4.89
   4   4   8   52.65    3.71
  -4   4  -8   49.56    3.84
   4   4  10   50.71    3.46
  -4   4 -10   50.73    3.49
   4   4  12    2.54    1.12
   4   4  14   41.80    2.32
   4   5 -11   19.33    2.05
   4   5  -9   21.28    2.46
   4   5  -7    5.14    1.71
   4   5  -5   57.34    4.00
   4   5  -3    1.54    1.08
  -4   5   1   41.70    3.25
   4   5  -1   39.95    2.96
  -4   5  -1   71.19    4.35
  -4   5  -3  579.02   12.14
  -4   5  -5  107.05    5.11
  -4   5  -7    0.91    0.79
   5   0 -23    0.38    0.90
   5   0 -21    2.07    1.15
   5   0 -21   -1.47    1.10
   5   0 -19   -0.48    1.65
   5   0 -19    1.11    1.33
   5   0 -17    0.40    1.45
   5   0 -17    0.65    1.83
   5   0 -17    1.39    1.62
   5   0 -15    1.40    1.79
   5   0 -15    0.62    0.79
   5   0 -15    0.11    0.74
   5   0 -15   -3.59    1.89
   5   0 -15   -1.61    1.52
   5   0 -13    2.19    1.96
   5   0 -11    0.03    1.53
   5   0  -9   -0.30    0.83
   5   0  -9    0.90    1.57
   5   0  -7   -0.13    0.89
   5   0  -5    0.00    0.56
   5   0  -5   -0.14    0.64
   5   0  -3   -0.19    0.51
   5   0  -3   -0.09    0.64
  -5   0   1   -0.02    0.54
  -5   0  -1    0.01    0.76
  -5   0  -3   -1.18    0.90
  -5   0  -5   -0.30    1.28
  -5   0  -7   -0.15    1.05
  -5   0  -9   -2.15    1.43
  -5   0 -11    0.96    0.90
  -5   0 -11    0.99    1.20
  -5   0 -13   -0.15    1.41
  -5   0 -15    0.71    1.38
  -5   0 -17   -0.12    1.18
  -5   0 -19    1.20    0.80
   5   0  19   -1.27    0.85
   5   1 -22   51.64    3.53
   5  -1 -22   51.50    3.16
   5   1 -20  107.70    6.03
   5  -1 -20  102.95    5.21
   5  -1 -20  103.02    5.48
   5  -1 -18  287.87    9.86
   5   1 -18  301.58   10.50
   5  -1 -18  298.16    9.50
   5  -1 -18  294.12    9.64
   5   1 -18  317.64   10.42
   5  -1 -16    0.60    1.40
   5   1 -16    1.19    0.84
   5   1 -16    2.97    1.16
   5  -1 -16   -2.21    1.55
   5  -1 -16    1.83    1.72
   5  -1 -16    1.77    1.30
   5  -1 -14   78.06    4.96
   5  -1 -14   83.56    4.86
   5   1 -14   79.88    4.92
   5  -1 -14   84.54    4.76
   5   1 -14   85.48    4.94
   5  -1 -14   87.83    4.82
   5  -1 -14   78.03    6.12
   5   1 -14   85.14    5.24
   5  -1 -12   -1.61    1.42
   5   1 -10   86.67    5.78
   5  -1 -10   91.06    5.05
   5   1  -8   25.51    3.02
   5  -1  -8   25.47    2.62
   5  -1  -6 3738.22   25.37
   5   1  -6 3717.24   29.78
   5   1  -4  244.40    6.80
   5  -1  -4  256.57    6.19
   5   1  -4  242.54    3.42
   5  -1  -4  242.21    6.09
   5  -1  -2  111.29    4.04
   5  -1   0    1.50    1.01
  -5  -1   0    1.27    0.60
  -5  -1  -2 2172.78   17.91
   5  -1   2 2208.46   18.71
  -5  -1  -4  185.32    6.04
  -5  -1  -6  936.96   15.06
  -5  -1  -8  156.49    6.85
   5   1  10   38.33    3.48
  -5  -1 -10   37.14    3.46
  -5  -1 -10   38.63    3.86
  -5  -1 -12    1.58    1.29
  -5   1 -12    0.46    1.28
  -5  -1 -12    0.85    1.02
   5   1  12    1.93    0.88
  -5   1 -14  246.39    8.61
   5   1  14  263.20    8.67
  -5  -1 -14  270.51    9.49
  -5   1 -16   60.73    3.89
  -5  -1 -16   61.64    4.35
  -5   1 -18    9.91    1.26
  -5  -1 -18   11.04    1.73
   5   2 -21   11.25    1.83
   5  -2 -19   31.21    3.16
   5   2 -19   34.04    3.44
   5  -2 -19   36.06    3.27
   5  -2 -17    5.98    2.15
   5   2 -17    6.65    1.97
   5  -2 -17    6.09    2.05
   5  -2 -15   16.66    2.66
   5   2 -15   11.86    2.28
   5  -2 -15   16.89    2.68
   5  -2 -13  236.11    8.62
   5   2 -13  241.82    8.84
   5  -2 -13  232.32   10.24
   5   2 -13  239.08    8.63
   5  -2 -11   21.05    2.66
   5   2 -11   20.12    2.67
   5   2 -11   18.26    2.27
   5  -2 -11   19.86    3.05
   5  -2  -9  183.77    7.84
   5  -2  -7 3526.66   31.42
   5  -2  -5  284.23    8.36
   5  -2  -3   12.43    2.01
   5  -2  -1   41.04    3.19
   5  -2   1  255.59    7.67
   5  -2   3  146.84    5.89
   5  -2   5  103.86    5.22
  -5  -2  -5  100.80    5.38
  -5  -2  -7  151.27    7.23
   5  -2   7  147.41    6.43
  -5   2  -7  140.18    5.68
  -5  -2  -9   82.68    5.80
  -5  -2 -11    5.19    1.48
   5   2  11    2.49    1.55
   5   2  13  211.30    8.26
  -5  -2 -13  203.29    8.21
   5   2  15  263.06    8.40
  -5  -2 -15  287.23    9.03
   5   2  17  201.82    6.52
   5   2  17  195.37    5.86
  -5  -2 -17  207.84    6.55
   5  -3 -20   46.56    2.75
   5  -3 -18   28.83    2.83
   5  -3 -16   27.69    2.84
   5  -3 -16   26.74    3.05
   5  -3 -14   55.60    4.23
   5   3 -14   64.19    4.90
   5   3 -14   60.79    4.21
   5  -3 -12   61.21    4.49
   5   3 -12   60.88    4.48
   5  -3 -10  199.91    7.85
   5   3 -10  204.53    7.95
   5  -3 -10  210.97   10.02
   5   3  -8  106.27    5.69
   5  -3  -8  112.81    7.17
   5   3  -6   41.31    3.60
   5  -3  -6   37.79    4.14
   5   3  -4   13.59    1.99
   5   3  -4   13.83    2.40
  -5   3   4   14.60    1.86
   5  -3  -4   13.36    2.28
   5  -3  -2   11.05    2.26
   5   3  -2   10.76    2.02
   5   3  -2   12.36    2.18
  -5   3   2   11.62    1.96
  -5   3   0   46.25    3.64
   5  -3   0   54.26    4.33
   5   3   0   54.29    3.87
   5   3   2  160.08    6.26
  -5   3  -2  167.75    7.05
   5  -3   2  171.32    7.87
  -5  -3  -4   20.38    3.03
   5   3   4   17.16    2.30
  -5   3  -4   19.77    2.59
  -5  -3  -6   87.65    5.98
   5   3   6   79.82    5.01
  -5   3  -6   80.19    5.05
  -5   3  -8    6.22    1.65
   5   3   8    9.07    2.15
   5   3  10   -0.61    0.50
   5   3  10   -0.77    1.19
  -5   3 -10   -1.12    0.63
   5   3  12    3.18    1.42
   5   3  12    5.25    1.80
  -5  -3 -12    2.25    1.55
  -5  -3 -14   33.45    2.84
   5   3  14   31.66    3.01
   5   3  16   38.08    2.48
  -5  -3 -16   32.81    2.21
   5  -4 -17   50.52    2.83
   5  -4 -15   -0.72    1.22
   5   4 -13   53.70    4.03
   5   4 -11    1.00    1.37
   5  -4  -9    8.19    2.19
   5   4  -9    3.87    1.64
   5   4  -7  173.06    7.88
   5   4  -5   -0.02    1.52
   5   4  -5    2.41    1.44
   5   4  -3   22.60    2.99
  -5   4   3   22.25    2.90
  -5   4   1    6.79    2.25
   5   4  -1    8.58    2.42
  -5   4  -1    7.58    2.23
  -5   4  -3  114.69    6.45
  -5   4  -5  108.13    6.12
   5   4   7    7.20    1.55
  -5   4  -7    4.87    1.55
   5   4   9   11.36    1.86
  -5   4  -9   11.22    1.98
   5   4  11   20.42    2.15
   5   4  13   34.65    2.18
   5   5 -12   48.90    2.77
   5  -5 -12   37.64    2.30
   5   5 -10    2.87    1.09
   5   5  -8   35.37    2.98
   5   5  -6    4.26    1.55
   5   5  -4   59.78    3.94
   5   5  -2    5.71    1.46
  -5   5   2    8.90    1.55
  -5   5   0   23.98    2.80
  -5   5  -2   48.49    3.64
  -5   5  -4   24.05    2.54
  -5   5  -6   62.76    3.48
  -5   5  -8   -0.66    0.55
   6   0 -22    4.99    1.36
   6   0 -22    8.88    1.73
   6   0 -20   36.54    3.50
   6   0 -20   27.54    3.37
   6   0 -18  283.15    9.70
   6   0 -18  287.79    9.45
   6   0 -18  270.43    9.75
   6   0 -16  159.80    7.38
   6   0 -16  167.41    7.17
   6   0 -16  156.98    6.78
   6   0 -16  157.99    7.03
   6   0 -16  148.51    8.99
   6   0 -14  191.62    7.62
   6   0 -14  196.35    7.23
   6   0 -14  202.14    7.53
   6   0 -14  189.74    9.64
   6   0 -14  194.36    7.03
   6   0 -12  668.40   16.21
   6   0 -10 2528.73   28.62
   6   0 -10 2520.78   22.83
   6   0  -8   36.06    2.52
   6   0  -6 1166.62   11.59
   6   0  -4   36.30    1.89
   6   0  -4   32.89    1.99
  -6   0   2 1933.63   12.20
   6   0  -2 1990.24   15.04
  -6   0   0 1360.85   12.40
  -6   0  -2  434.40    8.19
  -6   0  -4  207.96    6.47
  -6   0  -6   48.52    3.60
  -6   0  -8    9.64    1.87
  -6   0 -10  454.86   11.53
  -6   0 -10  482.06   13.54
  -6   0 -12    3.65    1.69
  -6   0 -14  228.15    8.38
  -6   0 -16   70.81    4.37
  -6   0 -18    6.45    1.36
   6   0  18   10.98    1.63
   6   1 -23  105.15    4.35
   6  -1 -23   99.95    3.83
   6  -1 -21    0.65    1.28
   6   1 -21    0.77    1.31
   6  -1 -19  290.15    9.69
   6  -1 -19  274.81    9.07
   6   1 -19  321.18   10.45
   6  -1 -19  279.70    8.72
   6   1 -19  310.20   10.04
   6  -1 -17  523.08   13.43
   6   1 -17  541.74   13.79
   6  -1 -17  546.52   12.50
   6  -1 -17  545.03   12.93
   6  -1 -17  542.28   12.53
   6   1 -17  531.61   13.48
   6  -1 -15   82.53    5.36
   6   1 -15   78.54    5.13
   6  -1 -15   78.93    4.64
   6  -1 -15   74.68    6.15
   6   1 -15   80.71    4.85
   6  -1 -15   91.78    5.16
   6  -1 -15   83.75    5.13
   6   1 -15   87.32    5.57
   6   1 -13    1.44    1.12
   6  -1 -13    2.38    2.25
   6  -1 -13    0.69    1.65
   6   1 -13   -0.64    0.96
   6  -1 -13   -1.99    1.55
   6   1 -13   -0.92    0.60
   6  -1 -13   -0.17    0.31
   6  -1 -13    3.11    1.25
   6   1 -11  268.63   10.70
   6  -1 -11  252.51    8.74
   6  -1  -9  216.29    7.33
   6   1  -9  215.67    8.87
   6   1  -7    5.13    1.86
   6  -1  -7    4.01    1.14
   6  -1  -5   61.31    3.39
   6   1  -5   64.98    1.96
   6   1  -5   62.34    3.85
  -6  -1   3   89.76    2.71
   6   1  -3   86.05    3.90
   6  -1  -3   85.05    3.73
   6  -1  -3   78.49    3.77
  -6  -1   1   36.10    2.08
   6  -1  -1   38.90    2.69
  -6  -1  -1   19.32    1.90
   6  -1   1   16.30    1.91
  -6  -1  -3  288.35    7.56
   6  -1   3  293.09    7.83
  -6  -1  -5  232.81    7.66
  -6  -1  -7   74.88    4.77
  -6  -1  -9   88.64    5.81
   6   1   9   90.08    5.14
  -6  -1  -9   92.53    5.26
   6   1  11  745.37   15.04
  -6  -1 -11  727.90   15.59
  -6  -1 -11  750.95   17.50
   6   1  13   -0.83    1.14
  -6   1 -13   -1.02    1.08
  -6  -1 -13   -2.09    1.73
  -6  -1 -15  147.34    6.63
  -6   1 -15  149.53    6.05
   6   1  15  155.11    5.95
   6   1  17   14.65    2.04
  -6  -1 -17   12.80    1.98
   6   1  19    1.75    0.76
   6   2 -22    1.30    0.69
   6  -2 -20   13.79    1.72
   6   2 -20   14.01    2.20
   6  -2 -20   11.10    1.89
   6  -2 -18   12.21    2.34
   6  -2 -18   13.91    2.32
   6   2 -18   13.20    2.59
   6  -2 -16    6.01    2.00
   6   2 -16    7.24    2.22
   6  -2 -16    3.70    1.72
   6   2 -14    4.44    1.70
   6  -2 -14    7.85    2.27
   6   2 -14    6.29    2.10
   6  -2 -14    1.97    1.09
   6   2 -12    0.56    1.06
   6  -2 -12    2.58    1.95
   6   2 -12    2.61    1.41
   6  -2 -12    1.64    1.33
   6   2 -12    2.52    0.91
   6   2 -12    2.65    0.93
   6  -2 -10  165.75    6.74
   6   2 -10  149.88    6.32
   6  -2 -10  163.15    7.82
   6  -2  -8   72.89    4.94
   6  -2  -6 1053.37   17.01
   6  -2  -4  492.72   11.22
   6  -2  -2   20.11    2.32
   6  -2   0   26.48    2.75
  -6  -2  -2  102.64    5.00
   6  -2   2  110.14    5.48
   6  -2   4  333.93    9.67
  -6  -2  -4  337.27    9.81
  -6  -2  -6   36.75    3.57
  -6   2  -6   37.49    3.12
   6  -2   6   42.01    3.78
   6   2   6   36.81    3.25
  -6  -2  -8    0.66    1.23
   6   2   8    0.07    1.46
   6   2  10   32.39    3.56
   6   2  12    2.84    1.91
  -6  -2 -12    2.17    1.53
   6   2  14    5.23    1.68
  -6  -2 -14    5.32    1.54
   6   2  16  279.09    7.90
   6   2  16  256.99    6.86
  -6  -2 -16  268.00    7.63
  -6  -2 -18   25.87    1.89
   6  -3 -19   14.97    2.00
   6  -3 -17   10.55    2.14
   6  -3 -17    8.17    1.39
   6  -3 -15   40.42    3.74
   6   3 -15   40.06    3.46
   6  -3 -13  224.00    8.56
   6   3 -13  223.16    8.41
   6  -3 -11  214.68    8.41
   6   3 -11  207.16    8.47
   6   3  -9   59.65    4.46
   6  -3  -9   46.71    4.88
   6   3  -7   25.03    3.13
   6   3  -7   20.61    2.90
   6  -3  -7   22.81    3.20
   6   3  -5   34.47    3.27
  -6   3   5   35.14    3.27
   6   3  -5   38.68    3.81
   6  -3  -5   45.39    4.46
   6  -3  -3    3.50    1.74
  -6   3   3    3.97    1.34
   6   3  -3    3.45    1.87
   6  -3  -1   74.47    5.43
  -6   3   1   69.61    4.59
   6   3  -1   71.17    4.57
  -6   3  -1  138.49    6.45
   6  -3   1  143.54    7.57
   6   3   1  132.98    6.10
  -6  -3  -3   17.47    2.67
   6  -3   3   16.31    3.12
   6   3   3   17.11    2.44
  -6   3  -3   17.71    2.76
  -6  -3  -5  137.06    7.64
   6   3   5  142.39    6.66
  -6   3  -5  132.84    6.49
   6   3   7   11.84    2.22
  -6   3  -7   12.43    1.94
   6   3   9  164.65    6.95
   6   3   9  156.82    7.11
  -6   3  -9  172.43    6.81
   6   3  11   -2.12    1.40
   6   3  11    0.39    1.38
  -6  -3 -11   -1.15    0.95
   6   3  13    9.82    2.02
  -6  -3 -13   11.18    1.94
  -6  -3 -15    3.16    0.93
   6   3  15    2.74    1.06
   6  -4 -16  274.28    7.09
   6   4 -14    0.83    1.05
   6  -4 -12  113.73    5.17
   6   4 -12  117.75    6.02
   6  -4 -10   76.80    4.56
   6   4 -10   84.55    5.35
   6  -4  -8   85.23    5.29
   6   4  -8   90.87    5.71
   6   4  -6   46.05    4.29
   6   4  -4    2.45    1.83
  -6   4   4   -1.42    1.05
  -6   4   2   50.21    4.15
   6   4  -2   53.21    4.26
   6   4   0  117.76    6.03
  -6   4   0  124.62    6.69
  -6   4  -2   14.48    2.65
  -6   4  -4  107.48    6.13
   6   4   6   22.36    2.47
  -6   4  -6   21.21    2.77
   6   4   8   10.98    1.70
  -6   4  -8    9.94    2.05
   6   4  10    9.32    1.54
   6   4  12   34.75    2.24
   6   5 -11    2.30    0.97
   6   5  -9   54.86    3.54
   6   5  -7   69.06    4.03
   6   5  -5   -2.05    0.94
   6   5  -3   23.92    2.40
  -6   5   3   25.70    2.47
  -6   5   1    1.77    1.06
  -6   5  -1   -0.55    1.15
  -6   5  -3    3.73    1.54
  -6   5  -5  612.73   10.57
  -6   5  -7    2.04    0.95
   7   0 -23   -0.33    1.02
   7   0 -21    0.71    1.34
   7   0 -21    0.22    1.14
   7   0 -19    1.30    1.83
   7   0 -19   -0.32    1.56
   7   0 -17    1.47    1.67
   7   0 -17   -1.26    1.69
   7   0 -17   -1.64    1.46
   7   0 -15   -0.57    1.10
   7   0 -15   -0.03    0.98
   7   0 -15   -1.38    0.83
   7   0 -15    0.45    1.38
   7   0 -15   -1.89    2.23
   7   0 -13    1.09    1.04
   7   0 -13    0.52    1.65
   7   0 -13   -1.11    1.29
   7   0 -11   -0.02    1.81
   7   0 -11   -1.15    1.05
   7   0  -9    0.49    0.72
   7   0  -9    0.55    1.17
   7   0  -7   -0.88    0.80
   7   0  -5    0.61    0.75
   7   0  -5   -0.06    0.55
   7   0  -3   -0.85    0.55
   7   0  -3    0.13    0.70
  -7   0   1   -0.55    0.72
  -7   0  -1   -0.35    0.77
  -7   0  -3    0.23    0.98
  -7   0  -5   -0.10    1.23
  -7   0  -7    0.81    1.35
  -7   0  -9   -1.35    1.37
  -7   0  -9    1.21    1.22
  -7   0 -11   -1.08    1.20
  -7   0 -13    0.26    1.11
   7   0  15    0.54    0.73
  -7   0 -15    2.10    1.04
  -7   0 -17    1.06    0.75
   7   0  17    2.24    1.02
   7  -1 -22   -0.55    1.17
   7   1 -22    1.17    0.99
   7   1 -20   62.05    4.54
   7   1 -20   57.82    4.27
   7  -1 -18  110.05    6.16
   7   1 -18  106.14    6.14
   7  -1 -18  104.84    5.63
   7  -1 -18   93.47    5.29
   7   1 -18  114.54    6.24
   7  -1 -16   33.57    3.60
   7  -1 -16   35.32    3.48
   7   1 -16   35.67    3.77
   7  -1 -16   33.64    3.12
   7   1 -16   34.47    3.39
   7  -1 -16   28.59    3.97
   7   1 -16   33.02    3.64
   7   1 -14    2.85    1.30
   7   1 -14    0.95    1.60
   7  -1 -14    0.57    0.88
   7  -1 -14   -0.16    0.82
   7  -1 -14    0.17    1.57
   7   1 -14    1.86    1.54
   7  -1 -14    3.54    1.25
   7  -1 -14    4.13    1.79
   7  -1 -12  176.84    6.95
   7   1 -12  160.22    6.48
   7   1 -12  171.86    9.10
   7  -1 -12  164.85    7.43
   7  -1 -12  176.86    6.79
   7   1 -10    8.18    2.53
   7  -1 -10    8.94    1.71
   7   1  -8   60.55    4.68
   7  -1  -8   60.33    3.83
   7   1  -6   11.66    2.27
   7  -1  -6   15.51    2.03
  -7  -1   4  183.13    3.73
   7   1  -4  174.54    4.12
   7  -1  -4  180.00    5.75
   7  -1  -4  179.98    5.93
   7   1  -4  191.68    6.34
  -7  -1   2  218.29    5.06
   7  -1  -2  223.44    6.65
  -7  -1   0   42.62    2.64
   7  -1   0   38.23    2.96
  -7  -1  -2   36.82    2.77
   7  -1   2   38.24    3.10
   7  -1   4  223.93    7.57
  -7  -1  -4  225.84    7.54
   7  -1   6   29.41    3.06
  -7  -1  -6   33.16    3.16
   7  -1   8   65.57    4.64
   7   1   8   67.39    4.41
  -7  -1  -8   69.39    5.08
  -7  -1 -10    4.10    1.44
   7   1  10    1.13    1.78
  -7  -1 -10    5.93    2.05
   7  -1  10    2.89    1.68
   7   1  12  498.16   12.16
  -7  -1 -12  493.77   12.82
   7   1  14    7.61    1.64
  -7  -1 -14    4.10    1.58
   7   1  16   18.04    2.34
  -7  -1 -16   16.48    2.07
  -7  -1 -18   -0.49    0.52
   7   1  18    0.29    0.22
   7   2 -21   32.17    2.95
   7  -2 -21   31.82    2.54
   7  -2 -19   90.25    5.05
   7   2 -19   91.65    5.35
   7  -2 -19   94.78    5.11
   7  -2 -17   14.00    2.52
   7   2 -17   13.15    2.32
   7  -2 -17   10.00    2.15
   7   2 -15   15.93    2.54
   7  -2 -15   15.25    2.60
   7   2 -15   17.81    2.74
   7  -2 -15   16.42    2.67
   7   2 -13    2.05    1.27
   7  -2 -13    3.32    1.89
   7   2 -13    0.38    1.23
   7   2 -13    2.96    1.47
   7  -2 -13   -1.14    1.70
   7  -2 -11    0.75    1.87
   7   2 -11    0.88    1.63
   7  -2 -11   -0.21    1.66
   7   2 -11    3.06    1.24
   7   2  -9  158.88    6.41
   7  -2  -9  158.11    7.59
   7  -2  -7  171.60    7.36
   7  -2  -5  106.50    5.60
   7  -2  -3   11.72    2.04
   7  -2  -1  744.17   14.44
   7  -2  -1  722.82   14.22
  -7  -2  -1   85.13    4.59
   7  -2   1   86.67    5.06
  -7  -2  -3  677.97   13.97
   7  -2   3  700.60   14.77
  -7  -2  -5  201.66    8.41
   7   2   5  197.88    7.68
   7   2   5  209.54    7.70
   7  -2   5  181.14    7.78
  -7   2  -5  201.75    7.05
  -7  -2  -7   10.69    2.57
   7   2   7    9.60    2.23
  -7   2  -7   13.41    2.08
   7   2   9   37.68    3.70
   7   2  11  146.94    7.25
   7   2  11  148.99    7.11
  -7  -2 -11  147.02    7.25
   7   2  13    0.48    1.55
  -7  -2 -13    1.10    1.53
   7   2  13   -0.70    1.42
   7   2  15   56.85    3.71
  -7  -2 -15   62.83    3.92
   7   2  15   52.80    3.30
   7   2  17  105.67    3.72
  -7  -2 -17  101.99    3.72
   7  -3 -20   22.41    1.97
   7  -3 -18    0.91    0.79
   7  -3 -18    1.13    1.14
   7  -3 -16    1.09    1.04
   7  -3 -16    1.29    1.29
   7  -3 -14  165.74    7.41
   7   3 -14  161.65    6.96
   7  -3 -12  271.36    9.54
   7   3 -12  278.21    9.58
   7  -3 -10 1046.44   22.87
   7  -3 -10 1025.79   18.37
   7   3 -10 1041.73   18.67
   7   3  -8   37.38    3.70
   7  -3  -8   37.11    4.13
   7   3  -6    5.35    2.01
  -7   3   6    9.20    2.02
   7  -3  -6    7.69    1.87
   7  -3  -4  240.86    9.92
   7   3  -4  239.83    8.71
  -7   3   4  243.86    8.19
   7  -3  -2  142.08    7.68
   7   3  -2  144.62    6.67
  -7   3   2  155.72    6.84
   7  -3   0  217.59    9.52
   7   3   0  224.37    8.13
  -7   3   0  228.57    8.46
  -7  -3  -2  253.79    9.66
   7  -3   2  289.57   11.41
  -7   3  -2  286.80    9.57
   7   3   2  257.47    8.36
  -7  -3  -4  114.67    6.96
   7   3   4   94.60    5.39
  -7   3  -4  101.91    5.84
   7   3   6   25.39    3.01
  -7   3  -6   24.78    2.97
   7   3   8   12.34    2.03
  -7   3  -8   17.20    2.48
   7   3   8   12.60    2.19
   7   3  10  180.64    6.90
  -7  -3 -10  169.23    7.27
   7   3  10  167.24    7.12
  -7  -3 -12   28.75    2.87
   7   3  12   25.15    2.68
  -7  -3 -14   45.90    2.85
   7   3  14   45.52    2.87
   7  -4 -17  158.49    4.70
   7  -4 -15    5.41    1.51
   7  -4 -13   10.68    1.51
   7   4 -13    7.61    1.77
   7  -4 -11   33.59    3.23
   7   4 -11   34.91    3.41
   7  -4  -9   -0.30    1.63
   7   4  -9    0.41    1.31
   7   4  -7   95.30    5.95
  -7   4   5   61.99    4.21
   7   4  -5   66.96    5.04
   7   4  -3    1.18    1.21
  -7   4   3    1.35    1.21
   7   4  -1  207.40    8.09
  -7   4   1  214.10    8.59
  -7   4  -1   19.25    3.04
  -7   4  -3   45.13    4.13
  -7   4  -5  103.14    5.59
   7   4   7   -0.43    0.94
  -7   4  -7    0.41    1.07
   7   4   9    5.75    1.40
  -7  -4  -9    4.36    1.36
   7   4  11    9.18    1.19
   7   5 -10    2.39    1.03
   7   5  -8    0.89    1.08
   7   5  -6    4.59    1.27
   7  -5  -6    4.43    0.95
   7   5  -4   31.50    2.65
  -7   5   2   -1.16    0.97
  -7   5   0   17.59    2.31
  -7   5  -2  218.70    6.74
  -7   5  -4   -1.61    1.03
  -7   5  -6  149.99    4.29
   8   0 -22 1080.54   15.66
   8   0 -20  131.33    6.06
   8   0 -20  135.74    6.55
   8   0 -18   28.74    3.33
   8   0 -18   25.48    2.94
   8   0 -18   28.84    3.21
   8   0 -16    3.05    1.66
   8   0 -16    2.63    2.08
   8   0 -16    4.15    1.88
   8   0 -16    0.68    1.55
   8   0 -14  295.41    9.59
   8   0 -14  298.26   12.54
   8   0 -14  288.41    8.72
   8   0 -14  288.35    9.21
   8   0 -12  192.71    7.25
   8   0 -12  199.30    9.58
   8   0 -10 1186.73   21.18
   8   0 -10 1247.06   15.93
   8   0  -8  906.56   12.20
   8   0  -6    1.00    0.61
   8   0  -6    0.98    0.69
   8   0  -4   89.86    3.31
   8   0  -4   88.71    3.87
   8   0  -2 1530.41   16.58
  -8   0   2 1571.75   13.68
  -8   0   0 1004.01   12.75
  -8   0  -2  877.98   13.55
  -8   0  -4    1.10    1.35
  -8   0  -6 1421.47   21.26
  -8   0  -8  546.49   12.47
  -8   0  -8  547.74   14.55
  -8   0 -10   37.14    3.51
   8   0  12   15.47    2.66
  -8   0 -12   18.88    2.52
  -8   0 -14   15.08    2.07
   8   0  14   10.56    1.96
   8   0  16   15.35    1.98
  -8   0 -16   11.41    1.54
   8   1 -23   36.75    2.58
   8  -1 -23   38.66    2.56
   8   1 -21    5.41    1.54
   8  -1 -21    4.46    1.67
   8   1 -21    4.29    1.55
   8  -1 -19   38.20    3.85
   8   1 -19   45.30    3.91
   8  -1 -19   42.58    3.55
   8  -1 -19   39.71    3.42
   8   1 -19   37.04    3.78
   8   1 -17   -0.45    0.89
   8  -1 -17   -0.39    1.67
   8   1 -17    2.38    1.72
   8  -1 -17    2.16    1.20
   8   1 -17    1.31    1.22
   8  -1 -17   -0.28    1.05
   8  -1 -15  372.29   14.32
   8  -1 -15  364.74   11.14
   8   1 -15  371.31   10.96
   8  -1 -15  348.08    9.86
   8   1 -15  368.69   10.40
   8  -1 -15  351.09   10.43
   8   1 -15  367.14   10.98
   8   1 -13  168.41    7.01
   8  -1 -13  178.91    7.36
   8   1 -13  163.73    9.48
   8   1 -13  161.49    6.79
   8  -1 -13  173.86    9.25
   8  -1 -13  180.45    8.15
   8   1 -13  174.05    6.97
   8  -1 -13  180.69    7.27
   8  -1 -13  159.97    6.35
   8   1 -11   84.94    6.37
   8  -1 -11   82.92    5.17
   8   1  -9  612.13   15.45
   8  -1  -9  612.37   12.80
   8   1  -7   19.40    2.77
   8  -1  -7   19.80    2.29
   8  -1  -5   39.64    2.98
   8  -1  -5   38.67    3.03
   8   1  -5   35.88    2.06
   8   1  -5   37.83    3.27
   8  -1  -3  118.04    5.21
   8   1  -3  125.97    4.75
   8  -1  -3  116.34    4.92
  -8  -1   3  121.08    3.67
   8  -1  -1  461.31   10.39
  -8  -1   1  461.85    8.53
   8  -1   1  287.38    8.65
  -8  -1  -1  294.35    7.74
   8  -1   3  155.81    6.62
  -8  -1  -3  166.61    6.49
   8   1   5  143.90    6.32
   8  -1   5  145.14    6.73
  -8  -1  -5  150.45    6.87
   8   1   5  164.38    6.55
   8   1   7   90.28    5.20
   8  -1   7   86.82    5.56
  -8  -1  -7   87.45    5.68
   8   1   9   54.06    4.23
  -8  -1  -9   56.43    4.44
   8  -1   9   50.44    4.66
  -8  -1  -9   53.90    4.72
   8   1  11  287.13    9.31
  -8  -1 -11  288.01    9.81
   8   1  13  657.81   14.61
  -8  -1 -13  643.82   14.07
   8   1  13  677.55   12.87
   8   1  15    2.46    1.33
  -8  -1 -15   -1.41    1.35
   8   1  17    4.14    1.06
  -8  -1 -17    4.31    0.88
   8  -2 -22    6.32    1.15
   8  -2 -20   17.90    2.25
   8   2 -20   18.33    2.43
   8  -2 -20   20.90    2.28
   8  -2 -18   29.00    3.23
   8   2 -18   34.58    3.66
   8  -2 -18   30.27    3.09
   8  -2 -16   -0.72    1.86
   8   2 -16    0.41    1.31
   8  -2 -16    2.07    1.65
   8  -2 -14   50.59    4.44
   8   2 -14   47.07    4.28
   8   2 -14   50.84    3.77
   8   2 -14   51.65    3.99
   8  -2 -12   17.19    2.87
   8   2 -12   16.87    2.58
   8  -2 -12   15.28    2.68
   8   2 -12   17.91    2.31
   8  -2 -10   34.58    3.33
   8   2 -10   29.45    3.12
   8   2 -10   32.83    3.06
   8  -2 -10   29.40    3.51
   8   2  -8   24.92    2.87
   8  -2  -8   34.32    3.62
   8  -2  -6  321.77   10.13
   8  -2  -4   30.23    3.21
  -8  -2   2   34.68    2.67
   8  -2  -2   33.70    3.39
   8  -2  -2   36.49    3.39
  -8  -2   0   19.00    2.39
   8  -2   0   20.84    2.89
  -8  -2  -2   19.45    2.60
   8  -2   2   22.61    3.21
   8   2   2   19.27    2.22
   8   2   2   21.39    2.63
  -8  -2  -4    4.61    1.77
   8   2   4    4.34    1.49
   8  -2   4    5.21    1.41
   8   2   4    8.12    1.75
  -8   2  -4    4.78    1.49
   8   2   6   85.09    5.39
   8   2   6   82.84    5.26
   8  -2   6   90.22    5.80
  -8   2  -6   87.07    4.75
  -8  -2  -6   92.98    6.02
   8   2   8    6.33    1.83
   8   2   8    9.45    2.21
   8   2  10    0.22    1.30
   8   2  10   -0.23    1.47
  -8  -2 -10    0.32    1.27
   8   2  12  221.06    8.22
   8   2  12  220.13    7.93
  -8  -2 -12  213.79    8.11
  -8  -2 -14   14.63    2.13
   8   2  14   13.04    1.88
   8   2  14   12.67    1.89
   8   2  16    7.08    1.22
  -8  -2 -16    6.47    1.05
   8  -3 -19   22.53    1.95
   8  -3 -19   26.23    2.39
   8  -3 -17    4.95    1.20
   8  -3 -17    4.26    1.62
   8  -3 -15    0.61    1.21
   8  -3 -13   19.02    3.01
   8   3 -13   14.67    2.42
   8  -3 -11  175.50    7.89
   8   3 -11  181.60    7.93
   8   3  -9    7.14    1.75
   8  -3  -9   14.09    2.68
   8   3  -7    0.86    1.17
  -8   3   7    2.38    1.42
   8  -3  -7   -1.01    1.52
   8   3  -5   20.23    3.03
  -8   3   5   23.50    2.88
   8  -3  -5   22.33    3.27
   8  -3  -3   33.89    4.17
   8   3  -3   34.02    3.59
  -8   3   3   31.00    3.19
  -8   3   1  176.39    7.62
   8  -3  -1  193.05    9.33
   8   3  -1  178.86    7.59
  -8  -3  -1  127.43    6.85
   8  -3   1  150.95    8.53
  -8   3  -1  138.06    6.84
   8   3   1  143.25    6.34
   8   3   3    1.74    0.84
  -8   3  -3    0.27    1.39
   8   3   5    1.93    1.41
  -8   3  -5    1.55    0.70
   8   3   7    7.55    2.09
   8   3   7    8.60    2.03
  -8   3  -7   11.70    1.98
   8   3   9   27.76    2.77
   8   3   9   29.00    3.14
   8   3  11    9.19    1.71
  -8  -3 -11    7.86    1.81
  -8  -3 -13    4.35    1.04
   8   3  13    1.80    1.04
   8  -4 -16  116.71    4.39
   8  -4 -14   17.97    1.99
   8   4 -14   17.46    2.23
   8  -4 -12   30.11    2.82
   8   4 -12   35.20    3.37
   8  -4 -10    2.37    0.98
   8   4 -10    5.18    1.81
   8   4  -8   39.02    3.86
   8   4  -6    3.26    1.64
  -8   4   6    2.24    1.41
   8   4  -4   41.83    3.96
  -8   4   4   44.37    3.81
   8   4  -2  175.37    7.43
  -8   4   2  183.28    7.79
  -8   4   0  405.71   11.80
  -8   4  -2  428.00   11.87
  -8   4  -4   84.14    5.13
  -8   4  -6   18.67    2.34
  -8  -4  -8    9.81    1.66
  -8  -4 -10   27.61    2.05
   8  -5  -7   27.53    2.20
   8  -5  -5    3.32    1.02
  -8   5   3    4.71    1.27
  -8   5   1    9.78    1.63
  -8   5  -1    2.07    1.06
  -8   5  -3    0.63    0.96
   9   0 -23    0.94    1.00
   9   0 -21   -1.56    1.21
   9   0 -19   -0.18    1.01
   9   0 -19    0.60    1.21
   9   0 -19   -0.04    0.63
   9   0 -17   -1.65    1.52
   9   0 -17    1.33    1.49
   9   0 -17   -2.47    1.57
   9   0 -15    0.25    2.02
   9   0 -15    3.13    1.46
   9   0 -15    0.05    1.53
   9   0 -15   -0.22    0.93
   9   0 -13   -2.22    1.26
   9   0 -13    0.56    1.23
   9   0 -13   -2.37    1.66
   9   0 -11   -2.02    1.07
   9   0  -9    0.37    1.37
   9   0  -7    0.03    0.47
   9   0  -7   -0.51    0.47
   9   0  -5   -0.11    0.67
   9   0  -5    0.92    0.64
   9   0  -3    1.08    0.61
   9   0  -3   -0.28    0.88
  -9   0   1   -0.69    0.71
   9   0  -1    0.50    0.79
  -9   0  -1    1.49    0.89
  -9   0  -3   -0.81    1.16
  -9   0  -5    0.64    1.18
   9   0   5   -0.87    1.27
   9   0   5    1.98    1.05
  -9   0  -7   -2.75    1.80
   9   0   7    0.06    1.20
  -9   0  -7   -0.58    1.20
   9   0   7   -1.92    1.00
   9   0   9   -0.89    1.41
  -9   0  -9    0.43    1.23
   9   0  11    0.77    1.56
  -9   0 -13    0.50    0.85
   9   0  13   -1.47    0.86
   9   0  15    1.68    0.81
   9  -1 -22    0.17    1.04
   9   1 -22    2.22    1.05
   9   1 -20    2.39    1.04
   9  -1 -20    0.54    1.58
   9   1 -20    0.93    1.37
   9  -1 -18   79.49    5.39
   9   1 -18   73.03    4.89
   9  -1 -18   81.06    4.73
   9   1 -18   74.35    4.76
   9  -1 -18   69.13    4.61
   9   1 -18   73.63    4.97
   9   1 -16    6.22    1.61
   9  -1 -16    7.84    2.33
   9   1 -16    4.24    1.68
   9  -1 -16    7.41    1.64
   9   1 -16    3.35    1.52
   9  -1 -16    4.99    1.39
   9  -1 -14  252.02   10.02
   9  -1 -14  254.84    9.16
   9  -1 -14  241.74   11.50
   9   1 -14  255.77    8.78
   9  -1 -14  253.86    8.84
   9   1 -14  246.03    8.53
   9  -1 -14  244.26    7.95
   9   1 -14  250.66    8.82
   9   1 -12    3.99    1.40
   9  -1 -12    2.20    1.58
   9   1 -12   -1.04    1.37
   9   1 -12   -0.32    1.85
   9  -1 -12    1.45    1.25
   9   1 -12    1.50    0.72
   9  -1 -12    3.95    1.57
   9   1 -10  114.13    7.18
   9  -1 -10  118.45    6.03
   9   1  -8    3.63    1.72
   9  -1  -8    4.36    1.40
   9  -1  -6  491.68   10.81
   9   1  -6  497.99   12.28
   9  -1  -6  514.84   11.45
   9  -1  -4  152.76    5.97
   9   1  -4  150.89    5.83
   9  -1  -4  144.26    6.09
   9   1  -4  155.85    4.98
   9  -1  -2  205.94    6.99
   9  -1  -2  199.71    7.31
   9  -1   0  236.81    8.35
  -9  -1   0  238.24    6.91
  -9  -1  -2    1.17    1.26
   9  -1   2    3.05    1.57
   9   1   4   18.79    2.55
   9   1   4   17.88    2.50
   9  -1   4   18.03    2.80
  -9  -1  -4   18.18    2.54
  -9  -1  -6    8.17    1.78
   9   1   6    7.12    1.91
   9   1   6    3.72    1.70
   9  -1   6    5.16    1.58
   9   1   8   78.57    5.33
   9   1   8   88.50    5.33
  -9  -1  -8   75.80    5.00
   9  -1   8   80.38    5.95
  -9  -1  -8   89.14    6.40
   9   1  10  176.44    7.98
   9   1  10  171.83    7.27
  -9  -1 -10  175.20    7.68
   9   1  12    0.02    1.27
   9   1  12   -1.11    1.32
  -9  -1 -12    1.94    1.54
   9   1  14   94.83    4.96
  -9  -1 -14   80.84    4.26
   9   1  16    7.27    1.19
  -9  -1 -16   10.41    1.23
   9  -2 -21   -0.30    0.89
   9  -2 -19   -0.95    1.38
   9   2 -19    0.17    1.50
   9  -2 -19    0.81    1.45
   9  -2 -17    1.75    1.64
   9  -2 -17   -0.97    0.55
   9  -2 -17   -0.57    0.96
   9   2 -17   -0.41    1.20
   9  -2 -15   99.08    6.03
   9   2 -15   95.63    5.87
   9   2 -15   92.71    5.02
   9  -2 -15   88.46    5.05
   9  -2 -15   92.53    5.27
   9  -2 -13  108.55    6.37
   9   2 -13  111.76    6.09
   9   2 -13  105.14    5.63
   9  -2 -13   99.84    5.41
   9  -2 -11    1.00    1.91
   9   2 -11    1.19    1.47
   9  -2 -11    1.01    1.80
   9  -2 -11    3.20    1.55
   9   2  -9    3.76    1.58
   9  -2  -9    4.30    1.58
   9  -2  -9    3.38    1.72
   9   2  -7  275.93    8.99
   9  -2  -7  279.92   10.00
   9  -2  -5  386.19   11.44
   9   2  -5  403.59   10.69
   9  -2  -3   16.76    3.00
   9   2  -3   19.84    2.76
   9  -2  -3   15.64    2.45
   9  -2  -1  243.40    9.48
   9  -2  -1  263.33    9.70
   9   2  -1  235.53    7.57
  -9  -2  -1   98.46    5.38
   9   2   1   95.96    5.20
   9   2   1   93.67    4.99
   9  -2   1   97.98    6.20
  -9  -2  -3   -0.88    1.13
   9   2   3   -0.96    1.37
   9   2   3   -0.84    0.85
   9  -2   3   -0.26    1.06
  -9  -2  -5    6.66    1.74
   9   2   5   10.49    2.10
   9  -2   5    2.48    1.72
  -9   2  -5    6.88    1.61
   9   2   5    7.27    2.00
   9   2   7   58.42    4.66
   9   2   7   56.39    4.45
  -9   2  -7   60.39    3.90
   9   2   9   15.16    2.56
   9   2   9   11.11    2.44
  -9  -2  -9   12.13    2.51
   9   2  11  160.67    7.08
   9   2  11  152.35    6.60
  -9  -2 -11  160.55    7.00
   9   2  13    3.70    1.52
   9   2  13    6.02    1.40
  -9  -2 -13    5.27    1.46
   9   2  15   30.66    2.15
  -9  -2 -15   28.26    2.12
   9  -3 -18    4.97    1.46
   9  -3 -18    6.93    1.38
   9  -3 -16    5.39    1.27
   9  -3 -16    2.55    1.55
   9  -3 -14   -0.17    1.65
   9   3 -14    1.71    1.18
   9  -3 -12   41.63    4.00
   9   3 -12   35.85    3.63
   9  -3 -10   99.95    6.02
   9   3 -10   91.81    5.87
   9   3  -8  100.92    6.14
   9   3  -6    6.24    2.10
   9  -3  -6    3.93    1.41
   9  -3  -4  947.00   20.80
   9   3  -4  894.30   17.52
  -9   3   4  897.38   16.90
   9  -3  -2  115.25    7.59
   9   3  -2  104.04    6.09
  -9   3   2  112.00    6.22
   9   3   0   16.29    2.55
  -9   3   0   13.88    2.59
   9   3   2   18.21    2.66
  -9   3  -2   18.30    2.64
   9   3   4    2.52    1.37
   9   3   4    0.66    1.19
  -9   3  -4    0.19    1.12
   9   3   6   17.28    2.55
   9   3   6   16.83    2.38
  -9   3  -6   16.98    2.39
   9   3   8  202.35    7.15
   9   3   8  209.69    7.75
   9   3  10   45.66    3.36
  -9  -3 -10   45.14    3.45
   9   3  12   15.52    1.73
  -9  -3 -12   14.82    1.73
   9  -4 -15  160.20    4.99
   9  -4 -15  189.40    5.75
   9  -4 -13   37.18    3.04
   9   4 -13   39.31    3.20
   9  -4 -11    2.16    1.13
   9   4 -11    4.22    1.59
   9  -4  -9    8.87    2.23
   9   4  -9    7.12    2.05
   9   4  -7   50.46    4.29
   9   4  -5   94.18    5.71
  -9   4   5   87.57    5.00
  -9   4   3    2.70    1.45
  -9   4   1    5.76    1.66
  -9   4  -1  368.27   10.72
  -9   4  -3   52.06    3.99
  -9   4  -5   10.89    1.94
  -9   4  -7   66.18    3.46
  -9  -4  -9   66.74    3.16
   9  -5  -6    0.35    0.89
   9  -5  -4    7.60    1.34
  -9   5   4    7.07    1.11
  -9   5   2    6.95    1.35
  -9   5   0    8.79    1.45
  -9   5  -2    2.92    0.96
  10   0 -22   62.70    3.83
  10   0 -20   88.09    4.96
  10   0 -20   90.92    5.33
  10   0 -18   81.88    5.41
  10   0 -18   89.83    5.00
  10   0 -18   81.50    5.09
  10   0 -16  176.94    7.92
  10   0 -16  180.41    7.68
  10   0 -14   57.64    4.37
  10   0 -14   64.47    6.15
  10   0 -14   64.07    4.67
  10   0 -12  670.67   13.87
  10   0 -12  702.44   14.37
  10   0 -12  692.50   18.80
  10   0 -10   80.47    6.10
  10   0 -10   84.82    4.89
  10   0  -8    5.17    1.65
  10   0  -6  153.03    5.81
  10   0  -4 1037.74   15.42
  10   0  -2   16.86    2.23
  10   0   0   26.75    2.80
 -10   0   0   21.45    2.32
 -10   0  -2   12.18    2.25
  10   0   2   12.47    2.30
  10   0   2   16.46    2.18
  10   0   4   98.68    5.38
  10   0   4   97.09    5.03
 -10   0  -4   88.78    5.52
  10   0   6  369.52   10.94
  10   0   6  368.33    9.95
 -10   0  -6  359.48   11.83
  10   0   8 2781.08   30.39
 -10   0  -8 2831.44   28.50
  10   0   8 2829.62   27.13
  10   0  10  818.16   16.36
  10   0  12   46.00    3.67
  10   0  14    2.17    1.10
  10  -1 -23    1.68    0.74
  10   1 -21    1.24    0.99
  10  -1 -21   -0.32    1.31
  10   1 -21    0.93    1.02
  10  -1 -19   17.64    2.76
  10   1 -19   12.28    2.20
  10   1 -19   12.60    2.06
  10   1 -19   12.35    2.17
  10  -1 -19   15.43    2.13
  10  -1 -17   50.15    4.40
  10   1 -17   50.07    4.07
  10   1 -17   46.91    3.94
  10  -1 -17   44.99    3.89
  10   1 -17   48.66    4.07
  10  -1 -15   19.65    3.12
  10   1 -15   25.76    2.99
  10   1 -15   24.76    3.03
  10  -1 -15   22.41    3.21
  10   1 -15   25.55    3.10
  10   1 -13  405.82   10.82
  10  -1 -13  430.17   11.82
  10   1 -13  410.86   10.92
  10   1 -13  442.49   16.08
  10  -1 -13  447.01   15.61
  10  -1 -13  460.32   13.10
  10   1 -13  418.64   11.08
  10  -1 -13  428.09   11.69
  10  -1 -11   28.86    3.20
  10   1 -11   24.39    2.75
  10   1 -11   25.29    3.83
  10  -1 -11   26.77    3.29
  10   1 -11   22.87    2.68
  10  -1 -11   24.98    2.92
  10  -1  -9  214.54    7.59
  10   1  -9  207.60    9.59
  10  -1  -9  212.69    8.04
  10   1  -9  211.94    7.10
  10   1  -7   -1.67    1.56
  10  -1  -7   -1.09    0.86
  10  -1  -5  976.01   15.78
  10  -1  -5  956.46   16.61
  10  -1  -3  104.63    5.28
  10  -1  -3  113.14    5.87
  10   1  -3  102.34    4.72
  10  -1  -1  181.90    7.73
  10   1   1  316.57    9.45
  10  -1   1  298.79   10.16
 -10  -1  -1  301.56    8.68
  10   1   1  321.91    9.04
  10   1   3  496.79   12.31
  10   1   3  514.13   11.91
  10  -1   3  507.26   13.72
 -10  -1  -3  484.73   12.13
 -10  -1  -5   -0.21    0.46
  10   1   5   -0.78    1.65
  10   1   5   -2.83    1.38
  10  -1   5    2.06    1.66
  10   1   7   45.29    4.22
  10   1   7   36.92    3.48
 -10  -1  -7   39.29    3.68
  10   1   9   28.05    3.67
 -10  -1  -9   26.63    3.09
  10   1   9   29.56    3.40
  10   1  11   -0.10    1.50
  10   1  11   -0.50    1.04
 -10  -1 -11    0.30    1.29
  10   1  13    0.97    1.16
 -10  -1 -13    0.47    1.12
  10   1  15   37.57    2.38
  10  -2 -22   -0.74    0.69
  10  -2 -20   33.56    2.97
  10  -2 -18   12.40    2.16
  10  -2 -18   15.21    2.13
  10  -2 -18   11.17    1.66
  10  -2 -16   79.95    5.46
  10   2 -16   81.62    4.47
  10  -2 -16   87.21    4.75
  10  -2 -14    8.00    2.56
  10  -2 -14   16.47    2.43
  10  -2 -12   -0.90    1.36
  10   2 -12   -0.79    1.44
  10  -2 -12   -1.08    1.05
  10  -2 -12    0.53    1.42
  10  -2 -10   82.21    5.35
  10   2 -10   86.84    5.43
  10  -2 -10   73.64    5.71
  10  -2 -10   85.12    5.14
  10   2  -8    7.94    1.61
  10   2  -8    8.84    2.14
  10  -2  -8    9.01    1.99
  10  -2  -6   12.21    2.30
  10   2  -6    7.91    1.71
  10   2  -6    6.88    1.73
  10   2  -4  363.87    9.57
  10  -2  -4  379.03   11.87
  10   2  -4  385.94    9.69
  10  -2  -2   17.19    2.77
  10   2  -2   13.42    2.08
  10   2  -2   15.42    2.21
  10  -2  -2   12.89    2.54
  10  -2   0    1.05    1.54
  10   2   0    4.46    1.54
  10   2   0    0.79    0.99
  10  -2   0    0.34    1.46
  10   2   2  253.19    8.92
  10   2   2  248.64    8.75
  10  -2   2  249.67   10.54
 -10  -2  -2  264.52    9.36
  10   2   4   86.23    5.43
  10   2   4   85.34    5.38
  10  -2   4   84.58    6.14
 -10   2  -4   92.98    5.29
 -10  -2  -4   90.08    5.76
  10   2   6    1.59    1.66
  10   2   6    2.50    1.50
 -10   2  -6    1.00    0.67
  10   2   8   41.56    3.74
  10   2   8   38.05    3.58
  10   2  10   23.05    2.91
  10   2  10   21.51    2.68
 -10  -2 -10   19.23    2.95
  10   2  12    9.31    1.90
  10   2  12    9.56    1.63
 -10  -2 -12    6.85    1.67
  10   2  14   29.78    2.06
 -10  -2 -14   28.98    2.03
  10  -3 -19   10.59    1.49
  10  -3 -17   -0.28    0.78
  10  -3 -17   -0.71    0.80
  10  -3 -15    0.06    1.25
  10  -3 -15   -0.34    1.31
  10  -3 -13   41.93    4.06
  10   3 -13   33.46    3.58
  10  -3 -11  157.74    7.58
  10   3 -11  157.66    7.44
  10   3  -9   13.56    2.56
  10   3  -7   31.18    3.70
 -10   3   7   37.23    3.54
  10   3  -5    1.40    1.68
 -10   3   5    5.93    1.49
 -10   3   3  523.99   13.45
  10   3  -1   26.93    2.78
 -10   3   1   30.36    3.52
  10   3   1    5.21    1.49
 -10   3  -1    5.74    1.92
  10   3   3   -0.25    0.63
  10   3   3   -0.01    1.46
 -10   3  -3    2.49    1.70
  10   3   5    3.14    1.81
  10   3   5    3.46    1.34
 -10   3  -5    0.97    1.33
  10   3   7  176.74    6.52
  10   3   7  164.95    6.68
 -10   3  -7  168.31    6.12
  10   3   9    2.24    1.01
 -10  -3  -9    3.56    1.42
  10   3  11   34.83    2.41
 -10  -3 -11   36.68    2.63
  10  -4 -14  212.64    6.22
  10  -4 -14  219.40    6.28
  10  -4 -12    5.46    1.69
  10  -4 -10    8.14    1.88
  10   4 -10    9.04    2.09
  10  -4  -8   -1.18    1.39
  10   4  -8    0.32    1.42
 -10   4   6   42.84    3.41
 -10   4   4    1.93    1.15
 -10   4   2   53.72    4.23
 -10   4   0   63.13    4.51
 -10   4  -2   68.49    4.52
 -10   4  -4   61.79    3.83
 -10   4  -6   14.71    1.75
 -10  -4  -8    2.39    0.74
  10  -5  -5   10.61    1.36
  10  -5  -3    5.06    0.98
 -10   5   1   45.12    2.50
  11   0 -23    0.08    0.60
  11   0 -21   -0.46    1.24
  11   0 -19   -0.13    1.25
  11   0 -19   -0.55    1.49
  11   0 -17   -0.48    1.59
  11   0 -17   -2.06    1.39
  11   0 -15    1.95    1.23
  11   0 -15    2.40    1.70
  11   0 -13   -0.59    1.18
  11   0 -13    1.03    0.93
  11   0 -13   -1.97    1.66
  11   0 -11    2.56    1.20
  11   0 -11    1.44    1.51
  11   0 -11    1.10    1.14
  11   0  -9   -0.47    0.92
  11   0  -9   -3.17    1.39
  11   0  -7   -0.55    0.67
  11   0  -7   -0.26    0.59
  11   0  -5   -1.86    0.82
  11   0  -5    0.12    1.16
  11   0  -3    6.46    1.51
  11   0  -1   -0.98    0.98
  11   0  -1   -0.63    0.46
  11   0   1    0.41    1.03
  11   0   1    2.28    1.40
  11   0   1   -0.70    1.07
  11   0   3    0.90    0.65
  11   0   3    2.18    0.99
  11   0   5    1.06    0.99
  11   0   5   -1.42    1.01
  11   0   7   -1.17    1.56
  11   0   7   -1.62    1.21
  11   0   9   -0.01    1.51
  11   0  11   -0.02    0.45
  11   0  13    1.28    0.94
  11  -1 -22    0.96    1.04
  11   1 -20    8.63    1.74
  11  -1 -20    5.40    1.57
  11  -1 -20    4.46    1.47
  11  -1 -18   89.56    5.48
  11   1 -18   90.69    5.16
  11   1 -18   84.18    4.93
  11  -1 -18   80.71    4.92
  11   1 -18   79.46    4.86
  11   1 -16   -0.26    1.14
  11  -1 -16    1.28    1.48
  11   1 -16    0.89    0.93
  11   1 -16   -0.83    1.09
  11  -1 -16    0.57    1.24
  11  -1 -14   20.93    2.91
  11   1 -14   22.73    2.62
  11  -1 -14   20.05    3.02
  11   1 -14   17.78    2.49
  11   1 -14   24.10    2.78
  11  -1 -12    0.73    1.41
  11   1 -12   -1.69    1.25
  11  -1 -12    0.41    1.74
  11   1 -12   -3.83    2.26
  11  -1 -10   54.72    4.09
  11   1 -10   54.50    5.15
  11  -1 -10   54.60    4.26
  11   1 -10   48.53    3.86
  11   1 -10   55.30    3.97
  11  -1  -8  363.86    9.85
  11   1  -8  366.85   12.15
  11  -1  -8  358.67   10.46
  11   1  -8  358.78    9.63
  11  -1  -8  370.32    9.44
  11   1  -8  375.19    9.88
  11   1  -6   22.06    2.63
  11  -1  -6   20.51    2.74
  11  -1  -6   26.30    2.74
  11  -1  -4   -0.12    0.99
  11   1  -4    2.30    1.08
  11  -1  -4    2.11    1.35
  11   1  -2  175.34    7.06
  11  -1  -2  182.97    7.42
  11   1  -2  164.62    6.73
  11  -1  -2  185.24    8.26
  11   1  -2  162.81    6.52
  11   1   0   26.51    2.91
  11   1   0   22.00    2.75
  11  -1   0   21.77    3.12
  11   1   2   13.11    2.75
  11   1   2   16.83    2.58
  11  -1   2   16.53    2.95
  11   1   4  613.76   14.40
  11   1   4  638.77   13.96
  11  -1   4  645.11   16.56
  11   1   6   55.55    4.75
  11   1   6   51.47    4.34
 -11  -1  -6   55.88    4.45
  11   1   8   28.27    3.40
  11   1   8   28.63    3.27
 -11  -1  -8   26.22    2.94
  11   1  10   16.34    2.50
  11   1  10   17.46    2.35
 -11  -1 -10   19.11    2.56
  11   1  12    2.05    1.33
 -11  -1 -12   -0.22    0.63
  11   1  14    5.77    1.12
  11  -2 -21   41.91    2.80
  11  -2 -19    6.23    1.76
  11  -2 -17  189.07    7.81
  11  -2 -17  174.44    6.40
  11  -2 -15   29.51    3.50
  11  -2 -15   31.61    3.28
  11  -2 -13  227.70    8.97
  11  -2 -13  230.96    8.38
  11  -2 -11    1.00    1.37
  11  -2 -11    1.51    1.03
  11  -2 -11    4.31    1.78
  11   2  -9   -1.13    1.28
  11  -2  -9   -0.41    1.48
  11  -2  -7  341.90   11.76
  11   2  -7  352.34    9.59
  11  -2  -5    8.52    2.06
  11   2  -5   11.86    2.09
  11   2  -3  323.25    9.59
  11  -2  -3  329.45   11.73
  11   2  -3  315.32    9.44
  11  -2  -3  339.57   12.15
  11  -2  -1   21.42    3.10
  11   2  -1   17.01    2.45
  11   2  -1   17.10    2.37
  11  -2  -1   19.08    2.88
  11  -2   1   10.50    2.87
  11   2   1   10.14    2.04
  11   2   1   11.26    2.14
  11  -2   1   13.63    2.80
  11   2   3   81.59    5.38
  11   2   3   80.80    5.24
 -11   2  -3   77.22    4.91
  11   2   5   88.23    5.60
  11   2   5   97.66    5.70
 -11   2  -5   91.15    4.97
  11   2   7  146.80    6.92
  11   2   7  149.99    6.88
  11   2   9    6.23    1.83
  11   2   9    9.19    2.03
 -11  -2  -9    9.27    2.01
  11   2  11    3.31    1.06
  11   2  11    1.24    1.15
 -11  -2 -11    0.81    1.07
  11   2  13   21.15    1.79
  11  -3 -18   19.14    1.95
  11  -3 -16   43.84    3.56
  11  -3 -14   11.13    2.47
  11  -3 -12   18.79    3.03
  11  -3 -10   58.21    4.67
  11   3 -10   56.20    4.69
  11   3  -8   18.88    2.80
 -11   3   8   18.68    2.63
 -11   3   6   73.38    5.04
 -11   3   4   44.09    4.15
 -11   3   2  782.62   16.37
  11   3   0    1.56    1.13
 -11   3   0    0.49    1.37
  11   3   2    7.89    1.89
  11   3   2    7.43    1.79
 -11   3  -2    9.49    2.01
  11   3   4   12.23    1.82
  11   3   4    9.67    1.84
 -11   3  -4   10.99    1.98
  11   3   6   16.88    2.34
 -11   3  -6   19.09    2.11
  11   3   8   37.91    2.97
 -11  -3  -8   41.74    3.29
  11   3  10   58.15    2.94
 -11  -3 -10   55.48    3.12
  11  -4 -15   -0.89    0.86
  11  -4 -13   11.58    1.71
  11  -4 -11   28.79    2.87
  11  -4  -9    8.29    1.83
 -11   4   7   -0.54    1.14
 -11   4   5   26.59    2.94
 -11   4   3    1.78    1.32
 -11   4   1    5.77    1.94
 -11   4  -1    0.31    1.32
 -11   4  -3   60.86    3.72
 -11   4  -5    1.72    0.52
  12   0 -22   94.41    4.14
  12   0 -20   70.19    4.22
  12   0 -20   66.17    4.22
  12   0 -18    9.99    2.23
  12   0 -18   10.05    2.15
  12   0 -16  140.68    6.88
  12   0 -16  149.17    7.10
  12   0 -14   65.16    4.72
  12   0 -14   59.03    4.63
  12   0 -12   23.91    2.69
  12   0 -12   24.53    4.09
  12   0 -12   23.55    3.18
  12   0 -10   10.09    2.28
  12   0 -10    9.71    2.50
  12   0 -10    7.85    1.58
  12   0  -8  207.85    9.52
  12   0  -8  222.87    7.84
  12   0  -6  120.59    5.87
  12   0  -6  121.45    5.73
  12   0  -4  593.56   12.86
  12   0  -4  589.43   13.59
  12   0  -2  466.77   11.60
  12   0  -2  457.09   12.47
  12   0   0   28.88    3.29
  12   0   0   25.51    3.26
  12   0   2   70.22    4.80
  12   0   2   68.94    5.45
  12   0   4   -0.12    1.85
  12   0   6   20.25    2.88
  12   0   8   20.34    2.76
  12   0  10  242.12    7.73
  12   0  12   -1.12    0.89
  12  -1 -23   29.89    2.03
  12  -1 -21    4.23    1.34
  12  -1 -19   12.92    2.20
  12   1 -19   11.85    1.85
  12  -1 -19   10.64    1.91
  12  -1 -17   27.43    3.38
  12   1 -17   24.44    2.76
  12  -1 -17   24.32    2.97
  12   1 -17   22.12    2.75
  12  -1 -15   68.86    5.10
  12   1 -15   67.71    4.67
  12  -1 -15   70.52    5.04
  12  -1 -13    7.66    2.15
  12   1 -13    7.79    1.75
  12  -1 -13    9.16    2.03
  12  -1 -11  201.65    8.02
  12   1 -11  195.03   10.43
  12   1 -11  194.31    7.64
  12  -1 -11  198.88    8.20
  12   1  -9    4.23    1.59
  12  -1  -9    5.98    1.66
  12   1  -9    5.60    1.92
  12  -1  -7  153.45    6.54
  12  -1  -7  140.19    6.05
  12   1  -7  141.57    6.41
  12   1  -5   86.70    5.05
  12  -1  -5   85.94    5.76
  12  -1  -5   76.18    4.53
  12  -1  -3  109.76    5.51
  12   1  -3  107.88    5.71
  12  -1  -3   97.14    5.67
  12  -1  -3  113.27    6.81
  12  -1  -1   31.47    3.16
  12   1  -1   26.97    3.08
  12  -1  -1   31.01    3.68
  12   1  -1   33.39    3.44
  12  -1  -1   32.93    3.74
  12   1  -1   36.35    3.64
  12   1   1  175.53    7.62
  12   1   1  175.86    7.43
  12  -1   1  177.96    8.82
  12   1   3    9.02    2.29
  12   1   3   14.24    2.59
  12   1   5 1028.70   18.75
  12   1   5 1020.50   18.01
 -12  -1  -5 1003.96   17.33
  12   1   7   44.23    4.08
  12   1   7   45.70    3.96
 -12  -1  -7   38.55    3.68
  12   1   9    3.43    1.46
  12   1   9    2.23    1.46
 -12  -1  -9    4.55    1.69
  12   1  11   71.35    4.03
  12   1  13    4.58    0.86
  12  -2 -20   10.63    1.66
  12  -2 -18   11.55    2.06
  12  -2 -18   10.67    1.54
  12  -2 -16   17.04    2.67
  12  -2 -16   18.05    2.14
  12  -2 -14   34.26    3.70
  12  -2 -14   33.83    3.38
  12  -2 -12   14.27    2.67
  12  -2 -12   18.05    2.93
  12  -2 -10   -1.05    1.56
  12  -2 -10    1.61    1.85
  12  -2  -8 1021.39   21.16
  12   2  -8 1025.84   16.81
  12  -2  -6   72.84    5.55
  12   2  -6   78.33    4.79
  12   2  -4   65.23    4.59
  12  -2  -4   77.08    5.96
  12   2  -2   52.91    4.23
  12  -2  -2   51.50    4.92
  12   2  -2   47.72    3.92
  12  -2  -2   47.47    4.90
  12   2   0   33.87    3.50
  12   2   0   34.19    3.54
  12   2   2  122.44    6.50
  12   2   2  124.51    6.42
  12   2   4   96.76    5.85
  12   2   4   99.29    5.70
 -12   2  -4   96.11    5.21
  12   2   6   67.61    4.74
  12   2   6   59.60    4.36
  12   2   8   20.14    2.47
  12   2   8   14.75    2.25
 -12  -2  -8   19.18    2.59
  12   2  10    8.26    1.52
  12   2  10    7.60    1.54
 -12  -2 -10    7.65    1.70
  12  -3 -19    7.05    1.26
  12  -3 -17    6.55    1.47
  12  -3 -15   49.93    3.80
  12  -3 -13    2.16    1.25
  12  -3 -11    0.09    1.29
  12  -3  -9   36.40    3.85
 -12   3   9   36.27    3.40
 -12   3   7    8.76    1.88
 -12   3   5  239.36    8.92
 -12   3   3   40.66    4.00
 -12   3   1  653.46   14.73
  12   3   1   -1.32    1.06
  12   3   1    0.76    0.87
 -12   3  -1   -0.68    1.31
  12   3   3   -0.19    0.93
 -12   3  -3    0.18    0.97
  12   3   5   24.43    2.59
 -12   3  -5   25.74    2.53
  12   3   7    3.63    1.01
 -12  -3  -7    3.17    1.40
 -12  -3  -9   38.55    2.52
  12  -4 -14   31.80    2.29
  12  -4 -12   40.54    2.96
  12  -4 -10   -0.69    1.14
  12  -4  -8   26.09    3.01
 -12   4   6    0.63    1.10
 -12   4   4   67.48    4.14
 -12   4   2   -1.32    1.21
 -12   4   0   12.43    2.12
 -12   4  -2    5.18    1.38
 -12   4  -4   93.78    3.62
  13   0 -21   -1.10    0.90
  13   0 -21    0.73    1.03
  13   0 -19   -0.06    0.65
  13   0 -19   -0.29    1.16
  13   0 -17   -0.57    1.16
  13   0 -17   -0.55    1.45
  13   0 -15   -1.74    0.80
  13   0 -15    0.06    1.52
  13   0 -13   -0.50    0.62
  13   0 -13   -0.75    1.36
  13   0 -11   -7.17    2.42
  13   0 -11   -0.44    1.57
  13   0  -9    0.08    1.24
  13   0  -9   -1.97    2.16
  13   0  -7   -1.71    1.41
  13   0  -5    1.08    1.65
  13   0  -5    0.45    1.36
  13   0  -3   -2.13    1.56
  13   0  -3   -0.16    0.87
  13   0  -1    0.37    1.54
  13   0  -1   -0.54    1.08
  13   0   1   -1.30    1.23
  13   0   1    0.32    1.17
  13   0   3    0.73    1.54
  13   0   5   -2.36    1.84
  13   0   7   -0.28    1.15
  13   0   9   -0.28    1.07
  13   0  11   -1.44    0.77
  13  -1 -22    2.21    0.90
  13  -1 -20   92.11    4.69
  13  -1 -20   87.27    4.16
  13  -1 -18    5.01    1.48
  13   1 -18   10.31    1.96
  13  -1 -18    7.42    1.87
  13  -1 -16   51.06    4.16
  13   1 -16   47.29    3.79
  13  -1 -16   57.30    4.30
  13  -1 -14   51.93    4.37
  13   1 -14   55.17    4.20
  13  -1 -14   54.49    4.64
  13  -1 -12  123.02    6.46
  13   1 -12  128.48    6.35
  13  -1 -12  130.40    6.87
  13  -1 -10   29.71    3.34
  13   1 -10   26.02    3.04
  13   1 -10   27.37    3.02
  13  -1  -8  236.76    8.29
  13   1  -8  240.54    8.52
  13  -1  -8  242.07    8.15
  13   1  -8  234.01    8.55
  13  -1  -6  279.54   10.68
  13  -1  -6  293.84    9.01
  13   1  -6  299.72    9.68
  13   1  -4   21.53    2.80
  13  -1  -4   19.72    2.89
  13  -1  -4   22.09    2.67
  13  -1  -2    2.50    1.47
  13   1  -2    0.96    1.19
  13  -1  -2    3.74    1.84
  13  -1   0   81.67    4.97
  13   1   0   80.72    5.55
  13  -1   0   85.10    6.29
  13   1   0   81.62    5.64
  13   1   2    1.02    1.60
  13   1   2    0.89    1.62
  13   1   4  109.53    6.19
  13   1   4  113.91    6.14
 -13  -1  -4  121.87    5.83
  13   1   6  219.54    8.45
  13   1   6  218.52    8.08
 -13  -1  -6  219.33    7.72
  13   1   8    0.69    1.26
 -13  -1  -8   -0.14    1.25
  13   1  10   47.14    3.10
  13  -2 -21   57.62    2.84
  13  -2 -19    0.49    0.96
  13  -2 -19    1.56    0.52
  13  -2 -17   29.25    2.98
  13  -2 -17   29.40    2.61
  13  -2 -15   28.62    3.43
  13  -2 -15   25.56    2.75
  13  -2 -13    0.06    1.48
  13  -2 -13   -1.58    1.51
  13  -2 -11   10.35    2.17
  13  -2 -11   11.46    2.50
  13  -2  -9  213.11    8.52
  13   2  -9  217.17    7.83
  13   2  -7  293.76    9.38
  13   2  -5  529.53   12.78
  13   2  -3   50.09    4.23
  13   2  -1  382.83   11.20
  13   2   1   45.18    4.12
  13   2   1   45.81    3.98
  13   2   3    0.50    1.50
  13   2   3    1.09    1.23
 -13   2  -3    4.52    1.62
  13   2   5    2.35    1.26
  13   2   5    1.19    1.51
  13   2   7  136.38    5.85
  13   2   7  135.39    5.79
 -13  -2  -7  125.38    5.58
  13   2   9   -0.15    0.83
 -13  -2  -9    1.15    0.86
  13  -3 -18    0.89    0.78
  13  -3 -16   27.68    2.62
  13  -3 -14   -0.29    1.46
  13  -3 -12    2.23    1.67
  13  -3 -10   25.81    3.10
 -13   3  10   23.55    2.41
  13  -3  -8    1.50    1.62
 -13   3   8   -0.16    1.47
 -13   3   6   23.73    3.08
 -13   3   4   50.17    4.23
 -13   3   2    2.73    1.77
 -13   3   0    7.10    1.84
 -13   3  -2   13.42    2.08
 -13   3  -4  140.22    5.30
 -13  -3  -6    3.72    1.38
  13  -4 -13    5.25    1.15
  13  -4 -11   66.74    3.64
  13  -4  -9    2.65    1.39
  13  -4  -7    9.58    1.85
 -13   4   7    9.66    1.49
 -13   4   5   18.13    2.10
 -13   4   3    0.71    0.93
 -13   4   1    3.60    1.17
 -13   4  -1    0.34    0.54
  14   0 -20    1.49    1.17
  14   0 -18    4.48    1.43
  14   0 -16   18.49    2.44
  14   0 -16   15.66    2.61
  14   0 -14  310.61   10.31
  14   0 -12 1261.00   20.87
  14   0 -10   65.78    4.87
  14   0  -8  268.17    9.29
  14   0  -6  167.89    7.49
  14   0  -4   63.58    4.91
  14   0  -4   60.62    4.98
  14   0  -2    0.46    1.57
  14   0  -2   -0.34    0.59
  14   0   0    2.10    1.40
  14   0   2  164.03    7.35
  14   0   4   60.60    4.58
  14   0   6   12.12    2.04
  14   0   8   86.24    4.31
  14   0  10    5.63    0.95
  14  -1 -21    0.64    0.62
  14  -1 -21    0.26    0.63
  14  -1 -19    9.12    1.70
  14   1 -19   10.13    1.85
  14  -1 -19    9.23    1.77
  14  -1 -17   11.15    1.72
  14   1 -17   12.37    1.96
  14  -1 -17   11.61    2.18
  14  -1 -15   -0.97    1.45
  14   1 -15    1.22    0.98
  14  -1 -15    0.28    1.43
  14  -1 -13    2.72    1.41
  14   1 -13    5.14    1.70
  14  -1 -13    4.54    1.81
  14  -1 -11  722.18   14.86
  14   1 -11  722.26   15.01
  14  -1 -11  736.26   16.12
  14   1  -9   23.33    2.75
  14   1  -9   17.09    2.57
  14  -1  -7  114.53    5.88
  14   1  -7  112.45    6.11
  14  -1  -5   16.50    2.47
  14   1  -5   14.09    2.52
  14  -1  -3   11.61    2.32
  14   1  -3    9.94    2.41
  14  -1  -1   19.73    2.73
  14   1  -1   17.71    2.93
  14   1   1   54.27    4.49
  14   1   3  161.81    7.44
  14   1   5    8.59    2.07
  14   1   7  158.62    6.37
  14   1   9   38.63    2.80
  14  -2 -20   -0.38    0.50
  14  -2 -18    1.82    1.10
  14  -2 -18    0.80    0.80
  14  -2 -16    1.87    1.52
  14  -2 -16    1.95    1.06
  14  -2 -14   18.15    2.67
  14  -2 -14   15.52    2.23
  14  -2 -12    1.68    1.56
  14  -2 -12    0.57    1.33
  14  -2 -10   37.11    3.70
  14  -2 -10   42.18    4.11
  14   2  -8    7.07    1.71
  14  -2  -8    6.66    1.67
  14   2  -6  393.35   11.04
  14   2  -4  179.39    7.62
  14   2  -2   53.11    4.29
  14   2   0  226.79    8.48
  14   2   2  346.99   10.26
 -14   2  -2  355.63    9.71
  14   2   4    6.93    1.91
 -14  -2  -4    6.76    1.49
  14   2   6    1.80    0.87
 -14  -2  -6    1.72    0.88
  14   2   8   10.67    1.58
 -14  -2  -8    8.73    1.41
  14  -3 -17   50.51    2.75
  14  -3 -15    3.45    1.30
  14  -3 -13  110.45    5.28
  14  -3 -11   -0.73    1.49
  14  -3  -9    1.28    1.56
 -14   3   9    0.95    1.29
  14  -3  -7   -0.16    1.11
 -14   3   7    0.07    1.04
 -14   3   5   78.18    4.93
 -14   3   3   12.66    2.38
 -14   3   1    3.78    1.59
 -14   3  -1    8.51    1.64
 -14   3  -3    6.98    1.30
 -14  -3  -5   11.24    1.54
  14  -4 -10  172.71    5.26
  14  -4  -8   60.19    3.41
  14  -4  -6   27.77    2.46
 -14   4   6   20.33    1.97
  14  -4  -4   26.75    2.22
 -14   4   4   22.89    2.09
 -14   4   2   37.69    2.58
 -14   4   0    8.65    1.16
  15   0 -21    0.34    0.48
  15   0 -19   -1.57    1.14
  15   0 -17    1.72    1.45
  15   0 -15    0.76    1.29
  15   0 -13   -1.77    1.66
  15   0 -11    1.54    1.52
  15   0  -9    0.29    1.22
  15   0  -7    0.73    1.62
  15   0  -5    1.09    1.38
  15   0  -3   -0.96    1.35
  15   0  -1    0.45    1.51
  15   0   1    1.00    1.54
  15   0   3    2.12    1.38
  15   0   5    0.28    1.09
  15   0   7   -0.84    0.70
  15  -1 -20   38.99    2.53
  15  -1 -18    2.37    0.73
  15   1 -18   -0.89    0.95
  15  -1 -18   -1.09    1.19
  15  -1 -16   68.70    4.29
  15   1 -16   71.05    4.25
  15  -1 -16   69.66    4.49
  15  -1 -14   99.43    5.32
  15   1 -14  102.87    5.52
  15  -1 -14  102.87    5.91
  15  -1 -12   -0.49    0.85
  15   1 -12    0.40    1.13
  15  -1 -12    0.58    1.74
  15   1 -10  362.60   10.52
  15   1 -10  383.92   11.00
  15   1  -8   38.87    3.57
  15   1  -8   37.98    3.83
  15  -1  -6   41.44    3.64
  15   1  -6   42.03    4.05
  15  -1  -4   -0.51    1.15
  15   1  -4    2.06    1.25
  15  -1  -2   13.44    2.30
  15   1  -2   11.84    2.53
  15   1   0   48.18    4.17
  15   1   2  134.04    6.52
  15   1   4  108.00    5.57
  15   1   6   15.69    2.18
  15   1   8    7.36    1.43
  15  -2 -19   73.24    3.28
  15  -2 -17   30.18    2.59
  15  -2 -17   26.66    2.26
  15  -2 -15    1.72    1.08
  15  -2 -15   -0.79    0.64
  15  -2 -13   15.58    2.46
  15  -2 -13   16.18    2.30
  15  -2 -11   36.46    3.47
  15  -2 -11   38.43    3.75
  15  -2  -9   29.46    2.97
  15   2  -9   35.76    3.40
  15   2  -7   -0.89    1.10
  15  -2  -7    0.92    0.95
  15  -2  -5   88.95    5.01
  15   2  -5   90.83    5.26
  15   2  -3    3.59    1.73
  15   2  -1    2.48    1.73
  15   2   1  583.90   12.64
 -15   2  -1  588.52   12.11
  15   2   3   11.68    2.18
 -15  -2  -3   10.72    1.64
  15   2   5    7.57    1.41
 -15  -2  -5    5.36    1.23
  15   2   7    4.00    0.94
  15  -3 -16    5.27    0.96
  15  -3 -14    8.15    1.47
  15  -3 -12   55.40    3.62
  15  -3 -10   -1.33    1.06
 -15   3  10   -2.10    1.14
  15  -3  -8   21.86    2.53
 -15   3   8   20.24    2.41
  15  -3  -6    9.74    1.92
 -15   3   6    8.10    1.67
  15  -3  -6   10.19    1.44
 -15   3   4  219.61    7.47
 -15   3   2   78.19    4.33
 -15   3   0   -1.26    0.71
 -15  -3  -2    1.03    0.69
 -15   3  -2    0.16    0.56
  16   0 -20    5.95    1.10
  16   0 -18    4.79    1.34
  16   0 -16  438.04   10.69
  16   0 -14  237.88    8.51
  16   0 -12  133.94    6.81
  16   0 -10  167.54    7.58
  16   0  -8   42.30    3.92
  16   0  -6   27.41    3.33
  16   0  -4    2.29    1.69
  16   0  -2  482.40   12.16
  16   0   0  112.25    5.85
  16   0   2   34.73    3.13
  16   0   4   34.03    2.82
  16   0   6  259.21    6.28
  16  -1 -19   45.40    2.71
  16  -1 -17    0.43    0.88
  16   1 -15  248.22    7.57
  16  -1 -15  246.44    8.20
  16   1 -13   19.24    2.41
  16  -1 -13   19.35    2.82
  16   1 -11   76.75    4.77
  16  -1 -11   92.00    5.83
  16   1  -9  721.29   14.34
  16   1  -9  714.79   14.91
  16   1  -7    7.21    2.17
  16   1  -7    2.94    1.59
  16  -1  -5   -0.38    1.23
  16   1  -5    0.55    1.39
  16  -1  -3    7.94    1.61
  16   1  -3    8.63    2.39
  16   1  -1   90.98    5.39
  16   1   1    2.84    1.73
  16   1   3    6.19    1.79
  16   1   5    5.32    1.30
  16   1   7    0.97    0.83
  16  -2 -16   -0.15    0.63
  16  -2 -16   -0.77    0.61
  16  -2 -14    9.72    1.73
  16  -2 -14    7.50    1.16
  16  -2 -12    9.08    1.65
  16  -2 -12    5.54    1.73
  16  -2 -10   13.02    2.39
  16   2  -8   19.77    2.44
  16   2  -6   18.73    2.49
  16   2  -4    1.21    0.96
  16   2  -2    0.04    1.20
  16   2   0   32.90    2.93
 -16   2   0   33.28    2.83
  16   2   2   37.29    3.02
  16   2   4   63.51    3.30
  16  -3 -13   49.72    2.76
  16  -3 -11    1.89    1.00
 -16   3   9    2.95    1.13
 -16   3   7   28.14    2.57
 -16   3   5   39.08    3.03
  16  -3  -5   38.58    2.72
 -16   3   3  161.01    5.61
 -16   3   1    4.84    1.06
 -16   3  -1    4.35    0.96
  17   0 -19   -0.08    0.70
  17   0 -17    1.27    1.16
  17   0 -15   -1.13    1.30
  17   0 -13   -0.71    1.50
  17   0 -11   -0.44    1.49
  17   0  -9   -0.89    1.43
  17   0  -7    0.23    1.29
  17   0  -5   -1.07    1.19
  17   0  -3    0.33    0.96
  17   0  -1   -0.47    1.23
  17   0   1    1.56    1.34
  17   0   3    0.22    0.78
  17  -1 -18   64.66    3.11
  17  -1 -16    9.23    1.68
  17  -1 -14   55.06    3.96
  17  -1 -12   62.09    4.42
  17  -1 -10   22.84    3.01
  17   1  -8   15.85    2.60
  17   1  -6    1.22    1.46
  17  -1  -4   29.77    2.66
  17   1  -4   32.98    3.40
  17   1  -2   19.37    2.54
  17   1   0    9.37    1.77
  17   1   2    2.96    1.25
  17   1   4    0.50    0.81
  17  -2 -15    6.16    1.28
  17  -2 -13   -0.94    0.82
  17  -2 -11   78.15    4.37
  17  -2  -9   30.97    3.06
  17   2  -7    0.95    0.96
  17   2  -5   14.60    2.13
  17   2  -3    6.12    1.50
 -17   2   3   10.11    1.75
  17   2  -1    5.74    1.53
 -17   2   1    6.64    1.27
  17   2   1    9.11    1.34
  17   2   3    7.37    1.16
 -17   3   8   16.17    1.68
 -17   3   6   93.52    3.90
 -17   3   4    5.98    1.29
 -17   3   2  444.29    7.53
  18   0 -18   70.23    2.96
  18   0 -16   59.61    3.30
  18   0 -14  584.18   11.29
  18   0 -12  542.10   11.66
  18   0 -10    2.82    1.33
  18   0  -8   11.23    2.04
  18   0  -6  103.43    5.15
  18   0  -4    4.23    1.39
  18   0  -2    7.49    1.73
  18   0   0  155.27    5.31
  18   0   2   24.51    1.86
  18  -1 -17    3.00    0.87
  18  -1 -15    2.04    1.06
  18  -1 -13   34.86    3.10
  18  -1 -11   47.57    3.59
  18  -1  -9   -0.93    1.13
  18   1  -7   43.30    3.47
  18   1  -5   76.16    4.36
  18   1  -3   49.59    3.49
  18   1  -1   19.51    2.09
  18   1   1   10.33    1.49
  18   1   3   22.23    1.73
  18  -2 -14    3.99    0.97
 -18   2  12   35.26    2.17
  18  -2 -12   38.31    2.59
  18  -2 -10   29.13    2.58
  18  -2  -8   -1.09    0.98
  18   2  -6   10.06    1.59
 -18   2   4   33.82    2.55
  18   2  -4   35.78    2.55
  18   2  -2    4.67    1.04
 -18   2   2    3.27    1.05
  18   2   0    0.96    0.57
  19   0 -15   -0.01    0.54
  19   0 -13    1.41    0.93
  19   0 -11   -0.11    0.78
  19   0  -9    1.09    0.66
  19   0  -7    0.17    0.87
  19   0  -5    0.68    1.07
  19   0  -5    0.73    0.94
  19   0  -3   -0.18    0.71
  19   0  -1    0.40    0.59
  19  -1 -14    1.89    0.94
  19  -1 -12    7.18    1.41
  19  -1 -10   14.71    1.95
  19  -1  -8   58.04    3.66
  19   1  -6   70.53    3.76
  19   1  -4   26.18    2.20
  19   1  -2    1.12    0.93
  19   1   0   19.16    1.67
 -19   2   9   22.91    1.93
  19  -2  -9   20.34    1.84
 -19   2   7    8.96    1.36
  19  -2  -7    7.48    1.21
 -19   2   5   58.17    2.76
  19  -2  -5   54.67    2.83
  20  -1 -11    1.62    0.69
  20  -1  -9   73.41    3.30
  20  -1  -7    6.04    1.03
  20  -1  -5   22.00    1.85


TITL ETYFUM_130K in I2/a
REM I2/a (#15 in standard setting)
CELL 1.54184  16.672778   4.738759  19.668014  90.0000 110.0237  90.0000
ZERR    4.00   0.000536   0.000140   0.000558   0.0000   0.0034   0.0000
LATT  2
SYMM -x+1/2, y,-z
SFAC C H N O
UNIT 64.00 64.00 8.00 16.00
REM  CrysAlisPro recorded range (K): Min=129.8; max=130.2; aver:130.0
TEMP -143
SIZE 0.04 0.15 0.25
TREF
HKLF 4
END
_computing_structure_solution     'SHELXT 2014/4 (Sheldrick, 2014)'
;
_shelx_hkl_checksum                92376
loop_
  _hkl_oxdiff_h
  _hkl_oxdiff_k
  _hkl_oxdiff_l
  _hkl_oxdiff_f2
  _hkl_oxdiff_sig
  _hkl_oxdiff_ba
 0 0 -2 25951.8 321.122 1
 0 0 -2 25196.6 291.804 3
 0 0 -4 136322. 960.173 3
 0 0 -4 138516. 1063.67 1
 0 0 -6 17294.8 476.932 1
 0 0 -6 17330.3 426.202 3
 0 0 -8 19010.6 523.189 3
 0 0 -8 18621.0 580.765 1
 0 0 -10 4345.14 304.777 3
 0 0 -12 43264.6 1035.58 3
 0 0 -14 26142.3 899.668 8
 0 0 -14 26418.1 872.505 9
 0 0 -14 28468.1 918.257 3
 0 0 -16 3272.91 368.941 8
 0 0 -16 3509.65 344.649 9
 0 0 -18 -71.3708 168.996 8
 0 0 -20 21286.5 762.783 8
 0 0 -22 2515.11 219.517 8
 0 -1 -1 75975.0 711.627 2
 0 -1 -3 26945.9 518.281 2
 0 -1 3 26784.8 359.423 4
 0 -1 -5 66493.8 982.739 2
 0 -1 5 67149.4 613.213 4
 0 -1 -7 74048.5 1201.36 2
 0 -1 -7 75430.2 1029.95 3
 0 -1 -9 52645.8 980.204 1
 0 -1 -9 51046.1 985.565 3
 0 -1 -11 11223.9 520.729 3
 0 -1 -13 47481.0 1155.53 3
 0 -1 -13 50415.7 1178.44 12
 0 1 -13 50312.0 1198.90 9
 0 -1 -13 49079.9 1165.59 6
 0 1 -13 48279.6 1214.50 8
 0 1 -15 2628.49 340.535 8
 0 -1 -15 2199.42 286.613 8
 0 -1 -15 2476.14 309.281 6
 0 1 -17 7318.08 527.838 8
 0 -1 -17 6954.44 482.514 8
 0 -1 -19 779.007 207.230 8
 0 1 -19 827.843 171.452 8
 0 1 -21 13086.4 512.468 8
 0 -1 -21 13801.4 531.856 8
 0 -2 0 32695.5 663.427 2
 0 -2 -2 8903.23 378.045 2
 0 -2 -4 19124.8 605.517 2
 0 -2 -6 46744.6 1061.51 2
 0 -2 -8 7943.58 492.359 2
 0 -2 -10 294.183 122.464 3
 0 -2 -12 29564.6 887.575 12
 0 2 -12 29236.1 941.368 8
 0 -2 -12 29678.1 985.758 3
 0 -2 -12 29640.8 951.936 6
 0 -2 -14 7429.84 479.900 12
 0 -2 -14 7183.57 513.227 6
 0 2 -14 6846.48 491.000 8
 0 -2 -16 1748.54 244.805 8
 0 -2 -16 1306.93 263.260 6
 0 2 -16 1573.33 239.830 8
 0 -2 -18 755.582 190.243 8
 0 2 -18 708.969 168.425 8
 0 2 -20 1191.96 160.549 8
 0 2 20 1262.93 163.231 13
 0 -2 -20 1647.06 187.855 8
 0 -3 1 57975.9 1132.80 2
 0 -3 -1 57475.2 1170.21 2
 0 -3 -3 14232.1 621.309 2
 0 -3 3 14412.9 573.094 2
 0 3 -5 424.446 141.609 11
 0 -3 -5 -122.754 144.204 2
 0 -3 -7 1999.40 298.751 2
 0 3 -7 1926.24 239.789 11
 0 3 -9 973.782 178.235 11
 0 -3 -9 1263.15 221.073 3
 0 3 -11 37028.8 1031.46 11
 0 -3 -13 7213.17 492.382 6
 0 -3 -15 2139.13 254.863 6
 0 -3 -17 228.416 96.9801 6
 0 3 19 5760.73 297.675 13
 0 4 0 1112.58 213.270 11
 0 4 2 5415.84 386.620 11
 0 4 -2 6365.01 446.972 11
 0 4 -4 2457.84 289.820 11
 0 4 -6 41017.3 1198.81 11
 0 4 -8 240.665 163.683 11
 0 4 -10 13702.9 653.218 11
 0 4 -12 126.663 81.2323 11
 0 -4 -12 426.974 139.953 6
 0 4 14 1492.74 183.632 13
 0 -4 -14 1594.07 172.331 6
 0 4 16 -20.4040 44.2908 13
 0 5 -1 1292.70 211.820 11
 0 5 -1 1337.13 189.622 7
 0 5 1 1202.49 208.601 11
 0 5 -3 850.139 207.572 11
 0 5 -3 982.503 197.644 7
 0 5 -5 358.296 151.189 11
 0 5 -7 6108.86 409.008 7
 0 5 -7 5691.83 389.122 11
 0 5 -9 1969.60 215.443 11
 0 5 -9 1713.39 230.143 7
 0 5 -11 3051.47 229.862 7
 1 0 -23 -57.6405 66.6529 8
 1 0 -21 -23.9235 116.915 8
 1 0 -19 24.3267 136.323 8
 1 0 -17 34.6637 104.199 8
 1 0 -17 -45.8337 150.937 9
 1 0 -15 130.044 124.983 8
 1 0 -15 110.114 83.7436 9
 1 0 -13 87.6660 144.957 9
 1 0 -13 -112.966 110.315 8
 1 0 -13 -1.22986 119.382 6
 1 0 -13 82.8314 43.4272 3
 1 0 -11 44.2913 111.004 1
 1 0 -11 73.6903 76.4139 3
 1 0 -9 -99.4431 76.3822 3
 1 0 -9 -117.042 114.463 1
 1 0 -7 -63.8409 72.4160 3
 1 0 -7 4.56629 88.7094 1
 1 0 -5 4.25300 87.0468 1
 1 0 -5 -28.1963 55.4602 3
 1 0 -3 12.1584 29.8400 3
 1 0 -3 -7.82606 59.8509 2
 1 0 -1 4.27635 14.7742 4
 1 0 -1 75.8157 20.3067 2
 -1 0 -1 7.38835 23.2074 3
 -1 0 -3 2.90789 64.7503 3
 -1 0 -3 5.20596 52.0626 1
 -1 0 -5 24.3300 79.4571 3
 -1 0 -5 -14.5279 64.3930 1
 -1 0 -7 -37.3319 71.8708 3
 -1 0 -9 44.8364 103.430 3
 -1 0 -11 19.5513 115.619 3
 -1 0 -13 17.5834 82.8924 8
 -1 0 -13 -35.8444 91.7983 9
 -1 0 -13 77.3415 99.0629 3
 -1 0 -15 -140.442 142.886 8
 -1 0 -15 -40.5928 152.059 9
 -1 0 -17 4.81847 143.169 8
 -1 0 -19 -30.3193 126.241 8
 -1 0 -21 100.208 70.1286 8
 1 -1 -22 938.324 140.981 8
 1 1 -22 827.464 147.932 8
 1 1 -20 66.6047 80.5589 8
 1 -1 -20 122.032 126.960 8
 1 -1 -18 4984.33 414.606 8
 1 1 -18 5109.13 438.637 8
 1 -1 -18 5023.95 390.304 9
 1 -1 -16 2398.84 324.036 8
 1 -1 -16 2721.81 313.525 9
 1 1 -16 3331.04 372.055 9
 1 1 -16 2871.28 352.351 8
 1 -1 -16 3114.46 343.915 6
 1 1 -14 1792.43 260.485 8
 1 -1 -14 1963.29 274.768 6
 1 1 -14 1739.23 241.306 9
 1 -1 -14 1908.30 258.840 12
 1 -1 -14 2171.79 276.523 9
 1 -1 -12 210.583 76.0400 3
 1 -1 -10 20194.4 676.433 1
 1 -1 -10 18177.0 593.686 3
 1 -1 -8 22063.8 566.182 3
 1 -1 -8 21093.2 671.164 2
 1 -1 -6 137631. 1510.18 2
 -1 -1 6 138002. 718.062 4
 1 -1 -4 190825. 1499.82 2
 1 -1 -2 286811. 1555.78 2
 -1 -1 0 5200.24 164.838 2
 -1 -1 -2 39251.5 560.719 2
 1 -1 2 38437.8 504.593 4
 1 -1 4 125.036 58.4329 4
 -1 -1 -4 90.4505 89.2066 2
 -1 -1 -6 2048.98 202.878 2
 -1 -1 -6 2365.49 198.727 3
 -1 -1 -8 68618.2 973.452 1
 -1 -1 -8 70535.1 1150.59 3
 -1 -1 -10 1380.61 187.472 3
 -1 1 -12 27317.6 866.593 9
 -1 -1 -12 27550.0 853.196 6
 -1 1 -12 26868.0 875.559 8
 -1 -1 -12 26879.5 877.900 3
 -1 -1 -12 25559.4 829.348 12
 -1 -1 -14 8012.52 517.748 6
 -1 -1 -14 7328.91 484.264 12
 -1 1 -14 7028.63 506.668 8
 -1 -1 -14 6921.98 485.298 3
 -1 1 -16 3999.65 386.941 8
 -1 -1 -16 3924.42 379.664 8
 -1 -1 -18 2421.81 304.535 8
 -1 1 -18 2595.27 304.117 8
 -1 -1 -20 4547.75 339.593 8
 -1 1 -20 3913.47 325.839 8
 -1 -1 -22 2736.25 192.337 8
 -1 2 21 8206.22 323.628 13
 1 2 -21 9758.56 380.595 8
 1 2 -19 2263.57 237.140 8
 1 -2 -19 2043.35 240.484 8
 1 -2 -17 3727.71 362.725 6
 1 -2 -17 3157.89 327.307 8
 1 2 -17 3233.22 349.748 8
 1 2 -15 4723.00 414.747 8
 1 -2 -15 5142.34 432.449 6
 1 -2 -15 4761.55 361.772 12
 1 -2 -13 549.277 174.870 6
 1 2 -13 732.948 198.581 8
 1 -2 -13 543.317 129.959 3
 1 -2 -13 395.407 149.226 12
 1 2 -11 19379.1 735.677 8
 1 -2 -11 20162.5 754.619 3
 1 -2 -9 32666.1 1011.35 2
 1 -2 -7 3209.01 320.838 2
 1 -2 -5 2950.02 269.839 2
 1 -2 -3 161740. 1662.74 2
 -1 -2 1 60818.6 835.825 2
 1 -2 -1 61674.7 967.628 2
 -1 -2 -1 6299.56 295.260 2
 -1 -2 -3 8642.09 389.604 2
 -1 -2 -5 11168.3 492.907 2
 -1 -2 -7 11127.9 550.279 2
 -1 -2 -9 25612.0 845.577 3
 -1 -2 -11 5294.78 388.024 12
 -1 -2 -11 4754.31 408.168 3
 -1 2 -11 4316.52 358.641 8
 -1 -2 -11 5078.73 379.091 6
 -1 2 -13 19558.4 802.833 8
 -1 -2 -13 19903.2 858.680 3
 -1 -2 -13 19805.8 802.294 6
 -1 -2 -13 20194.3 778.558 12
 -1 -2 -15 2692.01 296.170 12
 -1 -2 -15 2684.17 328.178 6
 -1 2 -15 2719.33 324.702 8
 -1 -2 -17 4461.92 369.505 6
 -1 2 -17 4741.77 378.201 8
 -1 -2 -17 4637.28 384.656 8
 1 2 19 320.536 92.9505 13
 -1 -2 -19 123.051 103.772 8
 -1 2 -19 148.969 91.2786 8
 1 -3 -18 68.6871 115.093 6
 1 -3 -16 1882.59 268.796 6
 1 3 -16 1471.61 215.499 8
 1 -3 -14 1968.07 303.687 6
 1 3 -14 2000.07 261.963 8
 1 3 -12 49838.6 1180.01 11
 1 3 -12 48198.7 1206.69 8
 1 -3 -10 56580.5 1414.33 3
 1 3 -10 55580.6 1276.34 11
 1 -3 -10 56766.2 1582.14 2
 1 -3 -8 24194.5 971.955 2
 1 3 -8 24234.0 831.760 11
 1 -3 -6 9268.77 566.006 2
 1 3 -6 7677.25 461.381 11
 1 -3 -4 113.482 86.2273 2
 1 -3 -2 17055.9 686.705 2
 1 -3 0 57535.9 1192.70 2
 1 -3 2 39497.6 989.400 2
 1 -3 4 3490.79 302.506 2
 -1 3 -4 2680.63 280.296 11
 -1 -3 -6 52.3700 132.686 2
 -1 3 -6 103.661 99.7174 11
 -1 3 -8 3868.67 348.908 11
 -1 -3 -10 42262.3 1295.28 3
 -1 3 -10 40106.9 1089.29 11
 -1 -3 -12 24674.8 824.219 12
 -1 3 -12 23681.3 791.142 11
 -1 -3 -12 23710.3 863.555 6
 -1 -3 -14 3023.25 329.729 6
 -1 -3 -16 2054.26 246.171 6
 1 3 18 18507.1 573.725 13
 -1 4 15 1898.84 208.955 13
 1 -4 -15 1271.96 158.725 6
 1 -4 -13 1766.64 225.141 6
 1 4 -11 64.5074 117.503 11
 1 4 -9 106.329 139.565 11
 1 4 -7 296.997 162.276 11
 1 4 -5 17520.5 775.423 11
 1 4 -3 -16.3756 118.348 11
 -1 4 1 20424.6 759.289 11
 1 4 -1 20753.6 786.065 11
 1 4 1 1612.10 225.057 11
 -1 4 -1 2081.66 298.966 11
 -1 4 -3 7663.61 520.762 11
 -1 4 -5 291.635 127.770 11
 -1 4 -7 53238.1 1332.42 11
 -1 4 -9 1091.62 220.606 11
 -1 4 -11 444.499 131.718 11
 -1 -4 -11 51.7686 107.227 6
 -1 -4 -13 7017.11 363.333 6
 1 4 13 7071.71 404.338 13
 1 4 15 -141.669 67.7904 13
 1 5 -12 746.540 122.868 7
 1 5 -10 70.7602 99.2130 7
 1 -5 -10 -145.254 80.3711 6
 1 5 -8 1637.69 218.299 7
 1 5 -8 1695.52 212.163 11
 1 5 -6 5077.60 392.492 11
 1 5 -6 4881.25 362.677 7
 1 5 -4 4381.85 361.653 11
 1 5 -4 4349.02 368.254 7
 1 5 -2 178.604 98.7938 7
 1 5 -2 121.421 116.124 11
 -1 5 0 340.692 149.658 11
 1 5 0 436.528 158.080 11
 -1 5 -2 -121.308 106.584 11
 -1 5 -4 7403.37 457.984 11
 -1 5 -6 21.4045 126.744 11
 -1 5 -8 559.686 134.897 11
 -1 5 -10 284.819 114.829 7
 2 0 -22 1653.20 214.040 8
 2 0 -20 688.976 193.412 8
 2 0 -18 29.5336 162.579 8
 2 0 -18 11.9187 171.492 9
 2 0 -16 12502.4 669.044 8
 2 0 -16 12824.8 652.786 9
 2 0 -14 4242.98 374.573 8
 2 0 -14 4459.43 386.863 9
 2 0 -14 5100.98 386.863 6
 2 0 -12 107698. 1869.19 1
 2 0 -12 111802. 1444.76 3
 2 0 -10 66010.4 958.958 3
 2 0 -10 60027.2 1262.11 1
 2 0 -8 1748.31 140.995 3
 2 0 -8 1618.60 208.639 1
 2 0 -6 19806.3 357.549 3
 2 0 -6 19419.8 490.445 2
 2 0 -6 20393.2 556.283 1
 2 0 -4 39555.3 549.329 2
 2 0 -4 41114.0 346.124 3
 2 0 -2 7545.59 163.359 2
 2 0 -2 7498.17 161.037 4
 -2 0 0 823.331 63.3320 3
 -2 0 -2 891430. 2477.21 3
 -2 0 -4 436.294 104.672 3
 -2 0 -6 279372. 2010.96 3
 -2 0 -8 44.0083 88.9487 3
 -2 0 -10 150096. 1901.55 3
 -2 0 -12 130.387 72.7692 3
 -2 0 -12 185.349 136.842 12
 -2 0 -14 6922.91 488.560 8
 -2 0 -14 6919.95 443.328 9
 -2 0 -14 6986.18 501.978 3
 -2 0 -16 1727.45 275.917 8
 -2 0 -18 45711.5 1186.57 8
 -2 0 -20 245.426 129.045 8
 2 1 -23 2836.05 203.665 8
 2 -1 -21 160.000 126.830 8
 2 1 -21 246.560 130.492 8
 2 -1 -19 11497.3 556.135 9
 2 1 -19 11077.3 618.812 8
 2 -1 -19 10836.2 582.451 8
 2 -1 -17 9568.26 553.453 9
 2 1 -17 10065.6 620.871 8
 2 1 -17 10598.5 622.012 9
 2 -1 -17 10467.1 608.552 6
 2 -1 -17 9637.22 576.070 8
 2 1 -15 1814.42 280.296 8
 2 -1 -15 2081.11 297.373 9
 2 -1 -15 2052.74 273.873 6
 2 1 -15 2260.33 297.561 9
 2 -1 -15 1951.65 251.405 8
 2 -1 -13 15989.0 607.772 10
 2 -1 -13 16014.3 668.614 6
 2 1 -13 16820.0 703.572 9
 2 1 -13 16369.3 694.443 8
 2 -1 -13 16673.2 661.010 9
 2 -1 -11 18124.0 599.403 3
 2 -1 -11 17990.5 707.858 1
 2 -1 -9 3834.43 240.942 3
 2 -1 -9 3356.93 298.740 2
 2 -1 -7 64980.3 1120.50 2
 2 -1 -5 392591. 2330.71 2
 2 -1 -3 999999. 3216.06 2
 -2 -1 1 10083.4 173.425 2
 2 -1 -1 9628.08 300.231 4
 -2 -1 -1 21398.8 363.301 2
 2 -1 1 21722.6 427.424 4
 2 -1 3 142899. 1124.29 4
 -2 -1 -3 142443. 1210.60 2
 -2 -1 -5 14202.2 451.265 3
 -2 -1 -7 249.825 111.098 3
 -2 -1 -9 30259.0 854.021 3
 -2 -1 -11 8754.71 482.374 12
 -2 -1 -11 8804.54 484.648 6
 -2 -1 -11 8820.03 508.930 3
 -2 1 -13 158.322 156.761 8
 -2 -1 -13 120.600 91.2152 3
 -2 -1 -13 -91.3481 122.404 6
 -2 -1 -13 71.6487 75.1534 12
 -2 -1 -15 355.331 147.255 12
 -2 1 -15 251.562 124.471 8
 -2 1 -17 20984.5 804.611 8
 2 1 17 21859.8 746.365 13
 -2 -1 -17 22318.2 849.002 8
 -2 1 -19 22.3455 98.9078 8
 -2 -1 -19 30.2969 107.967 8
 -2 1 -21 1569.30 154.732 8
 -2 -1 -21 1672.65 181.148 8
 2 2 -20 -96.6901 89.7574 8
 2 2 -18 6211.68 455.072 8
 2 -2 -18 5878.36 400.899 8
 2 -2 -18 6043.44 441.833 6
 2 2 -16 56175.1 1415.42 8
 2 -2 -16 55831.1 1277.93 8
 2 -2 -16 54674.3 1349.95 6
 2 -2 -14 5423.95 428.261 6
 2 2 -14 5564.48 458.199 8
 2 2 -12 3060.09 319.549 8
 2 -2 -12 3700.84 333.796 3
 2 -2 -10 1229.84 233.391 2
 2 -2 -10 784.594 152.625 3
 2 -2 -8 2642.85 304.041 2
 2 -2 -6 12086.3 549.000 2
 2 -2 -4 168785. 1823.44 2
 -2 -2 2 60502.5 753.640 2
 2 -2 -2 58619.7 1005.22 2
 -2 -2 0 -2.00180 46.7195 2
 2 -2 0 86.6090 89.4190 2
 -2 -2 -2 27799.2 626.222 2
 2 -2 4 229.933 78.7892 4
 -2 -2 -4 237.489 97.5480 2
 -2 -2 -6 8981.47 469.700 2
 -2 -2 -8 414.651 139.913 3
 -2 -2 -10 -88.7505 110.644 3
 -2 -2 -10 361.108 155.789 6
 -2 -2 -12 3271.18 333.334 12
 -2 -2 -12 3237.70 353.871 6
 -2 2 -12 3362.72 332.648 8
 -2 -2 -12 3201.72 348.362 3
 -2 2 -14 5087.44 423.184 8
 -2 -2 -14 4964.58 406.782 12
 -2 -2 -14 4661.65 409.001 6
 -2 2 -16 1067.73 190.257 8
 -2 -2 -16 671.341 175.257 6
 -2 -2 -16 1043.71 204.386 12
 -2 -2 -18 1612.46 228.621 8
 -2 2 -18 1556.74 191.027 8
 2 2 18 1809.62 228.876 13
 -2 -2 -20 132.677 62.3050 8
 2 -3 -19 51.1177 91.5556 6
 2 -3 -17 4216.01 335.927 6
 2 3 -17 4022.18 321.670 8
 2 -3 -15 3758.99 369.824 6
 2 3 -15 3234.40 334.772 8
 2 3 -13 12436.0 647.653 8
 2 3 -13 12286.5 586.330 11
 2 -3 -11 48922.2 1504.49 2
 2 3 -11 52523.4 1239.04 11
 2 -3 -11 51728.3 1338.03 3
 2 3 -11 51268.4 1249.15 8
 2 3 -9 59240.1 1281.51 8
 2 -3 -9 60784.1 1595.41 2
 2 3 -9 61768.0 1339.67 11
 2 3 -7 5645.75 403.666 11
 2 -3 -7 6479.68 486.033 2
 2 3 -5 135.300 101.141 11
 2 -3 -5 -217.928 169.319 2
 2 -3 -3 8755.28 516.462 2
 2 -3 -1 3080.90 316.795 2
 2 -3 1 20211.4 743.472 2
 -2 3 -3 -10.8210 123.691 11
 2 -3 3 38.0100 69.4667 2
 -2 3 -5 759.683 195.633 11
 -2 3 -7 6822.92 468.020 11
 -2 -3 -9 19855.8 900.231 3
 -2 3 -9 20041.9 772.260 11
 -2 -3 -11 6545.89 439.869 12
 -2 -3 -11 6778.28 465.030 6
 -2 3 -11 6588.34 441.210 11
 -2 -3 -13 717.633 141.112 12
 -2 -3 -13 855.455 194.862 6
 2 3 15 8.91923 141.542 13
 -2 -3 -15 -140.664 92.8367 6
 2 3 17 -0.91454 80.8353 13
 2 -4 -16 1911.65 194.567 6
 -2 4 16 1966.18 185.753 13
 2 -4 -14 4710.82 352.201 6
 2 4 -14 5551.03 365.878 7
 2 4 -12 7426.76 458.775 11
 2 4 -10 1032.76 224.348 11
 2 4 -8 229.454 147.631 11
 2 4 -6 15759.1 732.399 11
 2 4 -4 8273.83 538.961 11
 2 4 -2 2548.94 306.438 11
 -2 4 2 2768.26 315.232 11
 -2 4 0 4105.35 377.574 11
 2 4 0 4599.98 379.180 11
 2 4 0 4937.35 410.313 7
 -2 4 -2 931.060 209.915 11
 -2 4 -4 19305.2 821.541 11
 -2 4 -6 5991.97 461.305 11
 -2 4 -8 80620.8 1603.81 11
 2 4 8 81298.7 1489.45 13
 -2 4 -10 428.456 163.060 11
 2 4 10 460.475 139.372 13
 2 4 12 5766.62 374.255 13
 2 4 14 -135.741 84.0117 13
 2 5 -11 4.28135 109.348 7
 2 -5 -11 -76.7098 50.7465 6
 2 5 -9 3318.27 300.907 7
 2 5 -7 3142.15 301.066 7
 2 5 -5 5187.89 388.728 7
 2 5 -5 5526.77 396.341 11
 2 5 -3 6616.70 427.799 11
 2 5 -3 6947.09 426.218 7
 -2 5 1 828.825 184.257 11
 2 5 -1 908.363 181.222 7
 -2 5 -1 11880.0 554.008 11
 -2 5 -3 7830.87 470.964 11
 -2 5 -5 250.114 162.738 11
 -2 5 -7 1119.07 192.062 11
 -2 5 -9 1512.02 185.211 11
 3 0 -23 59.5520 47.8330 8
 3 0 -21 136.520 117.516 8
 3 0 -19 28.2821 132.181 8
 3 0 -19 42.3343 149.934 9
 3 0 -17 40.8845 169.377 8
 3 0 -17 51.4915 165.248 9
 3 0 -15 -23.5031 41.5657 8
 3 0 -15 -9.49523 119.130 6
 3 0 -15 77.5092 140.233 9
 3 0 -13 239.429 172.641 1
 3 0 -11 -75.2907 42.5336 3
 3 0 -11 71.1757 153.213 1
 3 0 -9 33.8141 110.415 1
 3 0 -9 -23.3322 44.9161 3
 3 0 -7 -21.0640 37.2830 3
 3 0 -7 23.1509 95.8242 2
 3 0 -7 39.1490 113.738 1
 3 0 -5 10.0199 75.9738 2
 3 0 -5 11.1575 22.6654 3
 3 0 -3 12.8663 49.1760 4
 3 0 -3 20.9706 51.3872 2
 -3 0 1 15.7041 39.0995 3
 -3 0 -1 2.64771 60.6279 3
 -3 0 -3 -17.4311 88.1771 3
 -3 0 -5 31.5577 81.0952 3
 -3 0 -7 88.4492 108.627 3
 -3 0 -9 -4.60313 67.8135 3
 -3 0 -11 -184.195 124.924 3
 -3 0 -11 -13.9908 56.4267 12
 -3 0 -13 -439.865 137.816 3
 -3 0 -13 11.8923 88.1768 12
 -3 0 -15 67.9781 140.326 8
 -3 0 -17 14.7580 174.857 8
 -3 0 -19 14.7551 82.0768 8
 -3 0 -21 84.7509 45.0095 8
 3 -1 -22 1448.02 178.995 8
 3 1 -22 1699.12 204.659 8
 3 -1 -20 749.059 195.087 9
 3 1 -20 999.953 195.371 8
 3 -1 -20 1176.06 181.738 8
 3 -1 -18 825.622 198.551 9
 3 1 -18 996.980 211.376 8
 3 -1 -18 840.975 218.306 8
 3 -1 -18 745.243 184.478 6
 3 1 -18 1083.77 235.430 9
 3 -1 -16 45712.1 1198.47 6
 3 1 -16 43959.3 1241.47 8
 3 -1 -16 44676.2 1194.20 8
 3 1 -16 47015.4 1266.96 9
 3 -1 -16 46415.5 1222.71 9
 3 1 -14 5270.98 434.984 9
 3 1 -14 5491.25 445.191 8
 3 -1 -14 5010.45 369.516 8
 3 -1 -14 5025.39 392.281 6
 3 -1 -14 4887.04 365.919 10
 3 -1 -14 5318.68 409.234 9
 3 -1 -12 18038.7 769.641 1
 3 -1 -10 1040.87 145.954 3
 3 -1 -10 1012.81 193.914 2
 3 -1 -8 52043.6 760.261 3
 3 -1 -8 51018.8 1039.57 2
 3 -1 -6 9132.33 395.785 2
 3 1 -6 9062.74 454.088 1
 3 -1 -4 445912. 2342.80 2
 3 -1 -2 136598. 1206.54 4
 3 -1 -2 135059. 1187.21 2
 3 -1 0 11165.2 342.621 4
 3 -1 2 21949.9 486.633 4
 -3 -1 -4 63171.4 942.254 3
 -3 -1 -6 12522.2 489.684 3
 -3 -1 -8 1350.41 196.940 3
 -3 -1 -10 6150.53 428.949 3
 -3 1 -12 12473.2 608.061 8
 -3 -1 -12 12793.9 623.424 12
 -3 -1 -12 13254.4 617.959 6
 -3 -1 -12 13662.5 692.649 3
 -3 1 -14 5900.38 455.809 8
 -3 -1 -14 6330.43 462.689 12
 -3 -1 -16 196.445 165.983 8
 3 1 16 107.387 128.833 13
 -3 1 -16 129.979 108.508 8
 -3 1 -18 77.8900 86.9417 8
 -3 -1 -18 91.8283 127.489 8
 -3 -1 -20 2313.51 226.001 8
 -3 1 -20 1904.27 191.361 8
 3 2 -21 42.3052 84.8801 8
 3 2 -19 1722.52 236.465 8
 3 -2 -19 1545.01 230.144 6
 3 2 -17 4643.87 419.617 8
 3 -2 -17 3966.13 361.761 8
 3 -2 -17 4393.20 376.497 9
 3 -2 -17 4252.45 382.094 6
 3 -2 -15 75735.6 1569.50 6
 3 2 -15 74702.3 1632.09 8
 3 -2 -15 75615.6 1440.79 8
 3 -2 -15 76824.2 1524.22 9
 3 2 -13 13801.1 678.622 8
 3 -2 -13 13297.6 626.875 9
 3 2 -11 5102.08 392.381 8
 3 -2 -11 5400.53 471.649 2
 3 -2 -11 5998.94 380.483 3
 3 -2 -11 6343.58 426.512 9
 3 -2 -9 145313. 2176.19 2
 3 -2 -7 9012.03 505.496 2
 3 -2 -5 402.915 134.473 2
 3 -2 -3 60289.5 1081.84 2
 3 -2 -1 104803. 1372.35 2
 -3 -2 -1 7738.13 288.427 2
 -3 -2 -3 11606.7 420.360 2
 3 -2 3 11566.6 456.403 4
 3 -2 5 144148. 1614.08 4
 -3 -2 -7 23479.7 804.100 3
 -3 -2 -9 57656.9 1170.83 6
 -3 -2 -9 52817.6 1318.00 3
 -3 -2 -11 40.0648 107.600 3
 -3 -2 -11 -110.849 89.9243 6
 -3 -2 -11 -240.319 147.515 12
 -3 -2 -13 1122.22 210.865 6
 -3 -2 -13 1589.19 270.657 12
 -3 -2 -15 8161.91 505.050 12
 3 2 15 8251.38 523.718 13
 -3 -2 -17 3435.63 315.741 8
 3 2 17 3717.52 313.868 13
 -3 -2 -19 931.832 161.605 8
 3 2 19 749.360 106.974 13
 3 -3 -18 160.334 121.136 6
 3 -3 -16 37.2354 121.576 6
 3 3 -16 6.77935 64.9303 8
 3 3 -14 -71.8413 61.6770 8
 3 3 -12 4014.48 378.997 8
 3 3 -12 3934.95 353.559 11
 3 -3 -10 2361.65 360.789 2
 3 3 -10 1655.00 260.082 8
 3 3 -10 1994.29 249.252 11
 3 3 -8 1408.77 220.069 11
 3 -3 -8 1072.05 271.687 2
 3 3 -6 21833.5 763.118 11
 3 -3 -6 20370.1 870.826 2
 3 -3 -4 48224.6 1255.36 2
 3 3 -4 46304.5 1067.56 11
 3 -3 -2 21784.9 804.757 2
 3 -3 0 22461.0 803.429 2
 -3 3 -2 292.379 161.488 11
 3 -3 2 420.022 157.510 2
 -3 3 -4 4048.26 345.354 11
 -3 3 -6 30742.7 953.371 11
 -3 -3 -8 -7.55304 73.6032 3
 -3 3 -8 422.977 142.382 11
 -3 3 -10 27268.7 874.115 11
 -3 -3 -12 6284.63 451.451 12
 3 3 14 160.374 147.378 13
 -3 -3 -14 -110.442 107.732 12
 3 3 16 9955.91 464.315 13
 -3 -3 -16 8819.80 419.297 8
 3 3 18 5205.06 256.173 13
 -3 4 17 -199.810 58.8714 13
 3 -4 -17 146.609 60.2400 6
 3 -4 -15 -106.023 109.198 6
 3 4 -13 1569.87 255.075 7
 3 4 -11 497.772 175.614 11
 3 4 -9 213.739 186.516 11
 3 4 -7 1425.10 270.372 11
 3 4 -5 6198.27 477.931 11
 -3 4 3 4946.65 381.013 11
 3 4 -3 5174.87 420.073 11
 3 4 -1 317.070 148.595 7
 3 4 -1 122.048 121.187 11
 3 4 1 49.5965 107.843 7
 -3 4 -1 240.043 141.769 11
 3 4 1 -173.237 133.371 11
 -3 4 -3 11415.6 640.948 11
 -3 4 -5 546.787 175.210 11
 -3 4 -7 2570.39 323.587 11
 3 4 7 2816.53 278.965 13
 3 4 9 14036.6 608.434 13
 -3 4 -9 14937.8 650.499 11
 3 4 11 218.523 131.278 13
 -3 4 -11 -95.3313 92.1665 11
 3 4 13 8006.55 389.786 13
 3 4 15 763.152 105.188 13
 3 5 -12 506.383 105.243 7
 3 5 -10 936.106 170.876 7
 3 5 -8 59.1900 134.998 7
 3 5 -6 3292.13 312.345 7
 3 5 -4 2096.76 252.845 7
 3 5 -2 516.293 136.695 7
 -3 5 2 781.698 180.539 11
 -3 5 0 1320.33 226.480 11
 -3 5 -2 10677.0 541.605 11
 -3 5 -4 14653.4 629.166 11
 -3 5 -6 16679.5 620.912 11
 -3 5 -8 7946.65 381.285 11
 -3 5 -10 1112.40 135.488 7
 4 0 -22 -100.697 103.846 8
 4 0 -20 90457.4 1679.59 8
 4 0 -20 84619.3 1584.77 9
 4 0 -18 9148.19 572.031 8
 4 0 -18 9167.78 571.334 9
 4 0 -16 21976.1 853.327 8
 4 0 -16 22651.7 824.509 6
 4 0 -16 22198.4 867.028 9
 4 0 -16 23495.8 846.139 10
 4 0 -14 10413.9 550.789 8
 4 0 -14 11226.3 712.405 1
 4 0 -14 10868.7 582.746 9
 4 0 -14 11690.4 555.156 6
 4 0 -14 10921.6 548.468 10
 4 0 -12 54.2819 144.229 1
 4 0 -10 1100.70 232.004 1
 4 0 -8 18498.1 293.810 3
 4 0 -8 18892.8 549.789 2
 4 0 -8 18913.1 663.288 1
 4 0 -6 223798. 1585.26 2
 4 0 -4 27906.1 441.300 4
 4 0 -4 26562.4 442.547 2
 4 0 -2 134840. 953.288 4
 -4 0 2 135864. 690.452 3
 -4 0 0 161095. 1073.57 3
 -4 0 -2 11326.3 353.459 3
 -4 0 -4 3121.84 231.502 3
 -4 0 -6 1531.63 202.700 3
 -4 0 -8 48461.5 1094.97 3
 -4 0 -10 7448.93 480.440 3
 -4 0 -10 7831.07 457.549 12
 -4 0 -12 800.762 191.215 3
 -4 0 -12 822.191 192.903 12
 -4 0 -14 20025.5 812.992 8
 -4 0 -16 2526.44 309.519 8
 -4 0 -18 10690.2 529.943 8
 4 0 20 14523.5 451.230 5
 -4 0 -20 19525.3 544.488 8
 4 1 -23 140.660 84.3112 8
 4 1 -21 3272.64 330.331 8
 4 -1 -21 3545.49 286.685 9
 4 -1 -21 3285.95 301.019 8
 4 1 -19 22977.4 858.974 9
 4 -1 -19 22153.2 825.227 6
 4 1 -19 22856.1 886.648 8
 4 -1 -19 21618.9 817.872 8
 4 -1 -19 22235.1 826.241 9
 4 -1 -17 21562.6 855.186 9
 4 -1 -17 22792.2 863.827 6
 4 1 -17 23281.2 915.805 8
 4 -1 -17 23059.6 867.222 8
 4 1 -17 23692.8 913.626 9
 4 1 -15 1967.71 291.592 9
 4 -1 -15 2435.95 293.445 6
 4 1 -15 2416.01 306.922 8
 4 -1 -15 2519.60 313.463 9
 4 -1 -15 2691.86 304.179 8
 4 -1 -15 2422.67 281.321 10
 4 1 -13 1955.04 261.306 8
 4 -1 -13 1744.57 233.659 9
 4 -1 -13 2088.69 285.041 1
 4 -1 -13 1815.88 241.595 6
 4 1 -13 1981.37 224.712 10
 4 -1 -13 1601.66 220.293 10
 4 1 -13 1898.08 268.980 9
 4 -1 -11 744.062 175.444 2
 4 1 -9 -10.2825 137.834 1
 4 -1 -9 146.332 117.727 2
 4 -1 -9 4.22548 59.7467 3
 4 1 -7 166865. 2052.03 1
 4 -1 -7 166801. 1769.13 2
 4 1 -5 102479. 1417.36 1
 4 -1 -5 102810. 1224.43 2
 4 -1 -3 251423. 1758.91 2
 4 -1 -3 251511. 1809.38 4
 4 -1 -1 181542. 1483.55 4
 4 -1 1 56883.6 841.363 4
 -4 -1 -3 61738.1 941.134 3
 4 -1 3 60160.1 920.437 4
 -4 -1 -5 209.592 113.129 3
 -4 -1 -7 2416.43 259.877 3
 -4 -1 -9 1417.07 238.009 3
 -4 1 -11 267.319 145.724 8
 -4 -1 -11 240.429 117.923 12
 -4 -1 -11 392.986 138.752 6
 -4 -1 -11 347.832 110.668 3
 -4 -1 -13 -106.524 94.3405 3
 -4 -1 -13 270.090 133.529 12
 -4 1 -13 -154.158 173.437 8
 4 1 13 179.915 149.612 13
 -4 1 -15 187.270 154.542 8
 -4 -1 -15 46.4384 115.885 12
 4 1 15 372.591 139.242 13
 -4 -1 -17 1071.26 212.629 8
 -4 1 -17 1045.81 165.207 8
 -4 1 -19 6154.20 321.694 8
 -4 -1 -19 7254.01 391.223 8
 4 2 -22 325.166 93.5873 8
 4 -2 -20 804.771 185.854 6
 4 2 -20 756.518 185.719 8
 4 -2 -18 6506.50 435.275 9
 4 -2 -18 6490.26 463.370 6
 4 2 -18 7035.30 489.372 8
 4 -2 -16 5617.03 429.939 9
 4 -2 -16 5148.06 435.671 6
 4 2 -16 5323.11 462.628 8
 4 -2 -14 81821.2 1585.34 9
 4 2 -14 76554.7 1617.05 8
 4 2 -12 11929.0 603.223 8
 4 -2 -12 11844.2 578.136 9
 4 -2 -12 11070.0 683.648 2
 4 2 -12 11804.2 593.312 9
 4 -2 -10 248.821 152.434 2
 4 -2 -8 208186. 2496.31 2
 4 -2 -6 51754.3 1140.63 2
 4 -2 -4 30512.4 819.718 2
 4 -2 -2 2760.10 261.230 2
 4 -2 2 37762.7 873.057 4
 4 -2 4 21118.3 666.354 4
 -4 -2 -6 699.493 170.229 3
 4 -2 6 904.427 171.971 4
 -4 -2 -8 5316.77 446.171 3
 -4 -2 -10 -46.1329 105.635 3
 -4 -2 -12 2157.54 296.606 12
 -4 -2 -12 1896.24 234.873 6
 4 2 14 48998.7 1246.60 13
 -4 -2 -14 50811.5 1267.56 12
 4 2 16 218.502 141.561 13
 -4 -2 -16 374.265 155.750 8
 4 2 18 5288.60 327.839 5
 -4 -2 -18 4320.55 298.959 8
 4 2 18 4472.01 276.809 13
 4 -3 -19 1093.13 189.005 6
 4 -3 -17 807.632 202.367 6
 4 3 -17 581.806 170.615 8
 4 3 -15 121.147 142.889 8
 4 -3 -15 51.9426 129.289 6
 4 3 -13 1454.80 217.431 8
 4 -3 -13 1148.03 205.805 9
 4 -3 -11 6654.42 462.605 9
 4 3 -11 6717.25 471.355 8
 4 3 -11 6996.51 474.333 11
 4 -3 -11 6840.30 597.212 2
 4 3 -9 10212.4 550.257 11
 4 -3 -9 11107.4 565.007 9
 4 -3 -9 9170.23 665.678 2
 4 3 -7 2975.30 294.955 11
 4 -3 -7 2985.19 346.119 2
 4 -3 -5 259.216 164.026 2
 4 3 -5 277.999 132.244 11
 4 -3 -3 7131.91 485.128 2
 4 3 -3 7037.52 422.404 11
 -4 3 1 27469.2 828.153 11
 4 -3 -1 28372.9 946.413 2
 4 -3 1 2558.87 302.611 2
 -4 3 -1 3042.65 299.611 11
 4 -3 3 14749.0 695.742 2
 -4 3 -3 13471.2 620.395 11
 4 3 3 13222.3 570.715 13
 -4 3 -5 12256.2 611.085 11
 -4 -3 -7 7844.26 578.576 3
 -4 3 -7 7128.38 471.761 11
 -4 3 -9 8054.39 494.234 11
 -4 -3 -11 193.416 141.748 12
 4 3 11 287.430 130.425 13
 4 3 13 626.815 174.769 13
 -4 -3 -13 789.937 189.921 12
 4 3 15 -26.3301 108.142 13
 4 3 17 1721.35 167.157 13
 4 -4 -16 116.183 103.680 6
 4 -4 -14 3970.68 334.107 6
 4 4 -14 3823.69 317.021 7
 4 4 -12 1886.12 278.218 7
 4 4 -10 3194.64 350.278 7
 4 4 -8 -60.7840 147.062 11
 4 4 -8 10.0264 139.547 7
 4 4 -6 2515.91 347.191 7
 4 4 -6 2736.42 337.730 11
 4 4 -4 12663.7 649.015 11
 -4 4 4 11987.0 580.351 11
 4 4 -4 11833.2 639.073 7
 4 4 -2 5328.11 421.278 7
 4 4 -2 5153.67 408.892 11
 -4 4 2 5677.43 412.194 11
 4 4 0 1902.14 266.543 7
 -4 4 0 1195.05 230.035 11
 -4 4 -2 17374.4 790.609 11
 -4 4 -4 5690.82 464.018 11
 4 4 6 6879.14 431.268 13
 -4 4 -6 6631.58 488.609 11
 4 4 8 5265.84 371.405 13
 -4 4 -8 4956.62 384.159 11
 4 4 10 5071.15 345.843 13
 -4 4 -10 5073.50 349.372 11
 4 4 12 253.888 111.888 13
 4 4 14 4180.19 231.577 13
 4 5 -11 1933.57 205.162 7
 4 5 -9 2128.32 245.762 7
 4 5 -7 513.703 171.283 7
 4 5 -5 5734.91 399.871 7
 4 5 -3 154.359 108.138 7
 -4 5 1 4170.13 325.294 11
 4 5 -1 3994.93 295.891 7
 -4 5 -1 7120.19 434.615 11
 -4 5 -3 57908.1 1214.47 11
 -4 5 -5 10705.7 510.589 11
 -4 5 -7 91.2898 78.9211 11
 5 0 -23 38.1403 89.9012 8
 5 0 -21 206.826 114.666 9
 5 0 -21 -147.464 110.212 8
 5 0 -19 -48.0287 164.543 9
 5 0 -19 110.754 133.299 8
 5 0 -17 40.1157 145.355 10
 5 0 -17 64.5349 183.017 9
 5 0 -17 139.037 161.979 8
 5 0 -15 140.463 179.122 8
 5 0 -15 61.9639 78.9571 9
 5 0 -15 10.6808 74.4230 10
 5 0 -15 -359.477 189.483 1
 5 0 -15 -161.501 152.424 6
 5 0 -13 219.330 195.725 1
 5 0 -11 3.17386 153.053 1
 5 0 -9 -29.6691 82.5493 2
 5 0 -9 89.7007 156.607 1
 5 0 -7 -12.7167 89.4604 2
 5 0 -5 -0.41989 56.4026 4
 5 0 -5 -14.1981 63.8964 2
 5 0 -3 -18.8020 50.7946 2
 5 0 -3 -8.55580 64.0327 4
 -5 0 1 -1.75690 53.9906 3
 -5 0 -1 0.52032 75.8633 3
 -5 0 -3 -118.273 90.2360 3
 -5 0 -5 -29.5940 127.749 3
 -5 0 -7 -15.2398 104.884 3
 -5 0 -9 -215.123 143.358 3
 -5 0 -11 95.6817 89.5927 3
 -5 0 -11 98.5388 119.690 12
 -5 0 -13 -14.6259 140.642 8
 -5 0 -15 71.4029 137.987 8
 -5 0 -17 -12.2230 117.553 8
 -5 0 -19 120.133 79.7687 8
 5 0 19 -126.549 84.5123 5
 5 1 -22 5164.83 353.101 8
 5 -1 -22 5150.84 315.676 9
 5 1 -20 10771.2 603.047 8
 5 -1 -20 10295.9 521.308 8
 5 -1 -20 10303.2 548.264 9
 5 -1 -18 28790.1 985.714 9
 5 1 -18 30161.0 1050.09 8
 5 -1 -18 29818.8 950.280 8
 5 -1 -18 29415.0 964.516 6
 5 1 -18 31767.2 1042.59 9
 5 -1 -16 60.1482 139.519 9
 5 1 -16 119.357 83.5579 8
 5 1 -16 297.053 115.596 9
 5 -1 -16 -221.000 154.613 8
 5 -1 -16 182.692 172.283 6
 5 -1 -16 177.433 129.705 10
 5 -1 -14 7806.48 495.778 9
 5 -1 -14 8357.12 485.617 6
 5 1 -14 7988.85 492.220 8
 5 -1 -14 8454.41 475.976 8
 5 1 -14 8548.45 494.434 10
 5 -1 -14 8783.50 481.997 10
 5 -1 -14 7804.20 612.076 1
 5 1 -14 8515.32 524.212 9
 5 -1 -12 -160.706 142.074 2
 5 1 -10 8668.02 578.441 1
 5 -1 -10 9107.26 504.978 2
 5 1 -8 2551.34 302.230 1
 5 -1 -8 2547.67 262.347 2
 5 -1 -6 373859. 2537.43 2
 5 1 -6 371761. 2978.55 1
 5 1 -4 24442.9 679.823 1
 5 -1 -4 25659.6 619.315 2
 5 1 -4 24256.0 342.098 4
 5 -1 -4 24223.3 609.090 4
 5 -1 -2 11130.3 403.717 4
 5 -1 0 150.318 100.770 4
 -5 -1 0 126.921 60.3983 3
 -5 -1 -2 217300. 1791.03 3
 5 -1 2 220868. 1871.30 4
 -5 -1 -4 18533.7 604.404 3
 -5 -1 -6 93704.8 1505.97 3
 -5 -1 -8 15650.4 684.808 3
 5 1 10 3833.23 347.964 13
 -5 -1 -10 3714.35 345.968 12
 -5 -1 -10 3863.54 385.879 3
 -5 -1 -12 157.726 128.571 3
 -5 1 -12 45.6884 127.710 8
 -5 -1 -12 85.1240 102.179 12
 5 1 12 193.368 87.8794 13
 -5 1 -14 24641.3 861.105 8
 5 1 14 26322.6 867.193 13
 -5 -1 -14 27053.2 949.509 12
 -5 1 -16 6073.11 388.900 8
 -5 -1 -16 6164.45 434.850 8
 -5 1 -18 990.885 125.533 8
 -5 -1 -18 1104.36 172.778 8
 5 2 -21 1124.76 182.859 8
 5 -2 -19 3121.54 316.186 9
 5 2 -19 3404.81 343.645 8
 5 -2 -19 3606.41 326.849 6
 5 -2 -17 598.249 215.377 9
 5 2 -17 664.868 197.070 8
 5 -2 -17 609.554 204.965 6
 5 -2 -15 1666.21 265.650 9
 5 2 -15 1185.66 227.582 8
 5 -2 -15 1689.06 267.869 6
 5 -2 -13 23613.0 861.908 9
 5 2 -13 24184.2 884.099 8
 5 -2 -13 23234.3 1024.06 2
 5 2 -13 23910.6 862.850 9
 5 -2 -11 2105.09 265.838 9
 5 2 -11 2012.12 266.719 8
 5 2 -11 1826.55 226.981 9
 5 -2 -11 1986.29 304.837 2
 5 -2 -9 18378.5 784.458 2
 5 -2 -7 352701. 3142.32 2
 5 -2 -5 28425.5 835.699 2
 5 -2 -3 1242.95 200.531 2
 5 -2 -1 4103.97 318.832 2
 5 -2 1 25561.1 766.675 4
 5 -2 3 14685.7 589.047 4
 5 -2 5 10387.1 522.302 4
 -5 -2 -5 10080.8 537.824 3
 -5 -2 -7 15128.6 723.053 3
 5 -2 7 14742.7 643.436 4
 -5 2 -7 14019.4 567.873 11
 -5 -2 -9 8269.27 579.756 3
 -5 -2 -11 519.497 147.580 12
 5 2 11 249.460 155.332 13
 5 2 13 21132.2 825.753 13
 -5 -2 -13 20331.4 820.738 12
 5 2 15 26309.1 840.461 13
 -5 -2 -15 28726.1 903.260 12
 5 2 17 20183.8 651.811 5
 5 2 17 19539.2 586.083 13
 -5 -2 -17 20786.4 655.187 8
 5 -3 -20 4656.19 274.758 6
 5 -3 -18 2882.85 282.850 6
 5 -3 -16 2769.75 283.796 9
 5 -3 -16 2674.36 305.181 6
 5 -3 -14 5560.55 423.489 9
 5 3 -14 6419.77 490.063 8
 5 3 -14 6079.28 421.192 7
 5 -3 -12 6121.85 449.311 9
 5 3 -12 6088.47 448.178 7
 5 -3 -10 19992.7 784.935 9
 5 3 -10 20454.8 795.034 11
 5 -3 -10 21099.0 1001.90 2
 5 3 -8 10628.1 569.231 11
 5 -3 -8 11282.4 717.295 2
 5 3 -6 4131.76 359.671 11
 5 -3 -6 3779.82 413.865 2
 5 3 -4 1359.39 198.858 11
 5 3 -4 1383.59 239.982 7
 -5 3 4 1460.60 185.681 11
 5 -3 -4 1335.82 228.239 2
 5 -3 -2 1104.73 225.694 2
 5 3 -2 1075.82 201.580 11
 5 3 -2 1236.59 217.912 7
 -5 3 2 1162.52 195.650 11
 -5 3 0 4625.92 364.134 11
 5 -3 0 5426.07 432.812 2
 5 3 0 5429.46 387.476 7
 5 3 2 16009.6 625.754 13
 -5 3 -2 16777.0 705.022 11
 5 -3 2 17134.0 786.630 2
 -5 -3 -4 2038.54 302.796 3
 5 3 4 1716.11 230.498 13
 -5 3 -4 1976.87 259.294 11
 -5 -3 -6 8766.15 598.370 3
 5 3 6 7982.36 501.039 13
 -5 3 -6 8019.99 504.675 11
 -5 3 -8 622.484 164.993 11
 5 3 8 907.557 215.141 13
 5 3 10 -60.8819 49.6761 5
 5 3 10 -77.4174 118.837 13
 -5 3 -10 -111.879 63.2146 11
 5 3 12 317.978 142.382 13
 5 3 12 524.569 180.316 5
 -5 -3 -12 225.228 155.059 12
 -5 -3 -14 3345.63 283.923 12
 5 3 14 3166.63 301.046 13
 5 3 16 3808.52 248.014 13
 -5 -3 -16 3281.50 221.271 8
 5 -4 -17 5052.87 282.615 6
 5 -4 -15 -71.8609 121.934 6
 5 4 -13 5370.81 402.816 7
 5 4 -11 100.208 137.008 7
 5 -4 -9 818.901 218.796 9
 5 4 -9 386.877 164.004 7
 5 4 -7 17307.5 788.483 7
 5 4 -5 -1.61625 152.139 7
 5 4 -5 240.566 143.925 11
 5 4 -3 2260.36 299.085 7
 -5 4 3 2224.79 289.913 11
 -5 4 1 679.489 225.006 11
 5 4 -1 858.160 241.958 7
 -5 4 -1 758.112 223.152 11
 -5 4 -3 11470.1 645.286 11
 -5 4 -5 10814.1 611.929 11
 5 4 7 720.549 154.719 13
 -5 4 -7 486.622 155.305 11
 5 4 9 1136.17 185.584 13
 -5 4 -9 1121.88 198.006 11
 5 4 11 2042.05 215.129 13
 5 4 13 3464.93 218.510 13
 5 5 -12 4890.34 276.596 7
 5 -5 -12 3764.30 229.566 6
 5 5 -10 287.372 109.266 7
 5 5 -8 3537.37 298.411 7
 5 5 -6 425.570 155.494 7
 5 5 -4 5978.42 394.354 7
 5 5 -2 571.328 146.224 7
 -5 5 2 890.070 155.396 11
 -5 5 0 2398.35 279.963 11
 -5 5 -2 4849.73 363.837 11
 -5 5 -4 2405.23 254.354 11
 -5 5 -6 6276.23 347.723 11
 -5 5 -8 -65.6095 54.5639 11
 6 0 -22 499.471 136.155 9
 6 0 -22 888.334 173.456 8
 6 0 -20 3654.52 350.169 8
 6 0 -20 2754.24 337.009 9
 6 0 -18 28317.4 970.454 8
 6 0 -18 28781.9 944.951 10
 6 0 -18 27046.1 975.137 9
 6 0 -16 15981.9 738.111 9
 6 0 -16 16743.1 717.352 8
 6 0 -16 15699.6 678.480 6
 6 0 -16 15800.4 703.568 10
 6 0 -16 14852.8 899.555 1
 6 0 -14 19163.8 762.181 9
 6 0 -14 19637.0 722.791 8
 6 0 -14 20216.0 752.754 10
 6 0 -14 18975.8 963.919 1
 6 0 -14 19437.6 703.452 6
 6 0 -12 66846.5 1621.65 1
 6 0 -10 252898. 2862.67 1
 6 0 -10 252103. 2282.98 2
 6 0 -8 3606.08 251.771 2
 6 0 -6 116674. 1159.31 2
 6 0 -4 3630.73 188.610 2
 6 0 -4 3289.14 199.382 4
 -6 0 2 193382. 1220.32 3
 6 0 -2 199044. 1503.68 4
 -6 0 0 136098. 1240.44 3
 -6 0 -2 43444.0 818.980 3
 -6 0 -4 20798.4 646.921 3
 -6 0 -6 4852.18 359.697 3
 -6 0 -8 963.854 187.024 3
 -6 0 -10 45490.6 1153.43 12
 -6 0 -10 48211.1 1354.34 3
 -6 0 -12 365.144 169.085 12
 -6 0 -14 22817.3 838.214 8
 -6 0 -16 7081.82 437.463 8
 -6 0 -18 644.707 136.462 8
 6 0 18 1098.52 162.647 5
 6 1 -23 10516.3 434.570 8
 6 -1 -23 9996.18 382.704 9
 6 -1 -21 64.6137 128.507 9
 6 1 -21 77.2976 130.863 8
 6 -1 -19 29018.3 969.574 9
 6 -1 -19 27483.7 907.184 6
 6 1 -19 32120.7 1044.75 8
 6 -1 -19 27972.9 871.885 8
 6 1 -19 31023.1 1003.63 9
 6 -1 -17 52312.9 1343.23 9
 6 1 -17 54179.0 1379.22 8
 6 -1 -17 54657.7 1249.92 8
 6 -1 -17 54508.1 1292.77 6
 6 -1 -17 54233.0 1252.83 10
 6 1 -17 53165.8 1348.06 9
 6 -1 -15 8253.76 536.335 9
 6 1 -15 7854.79 513.410 8
 6 -1 -15 7893.49 464.215 8
 6 -1 -15 7469.03 614.664 1
 6 1 -15 8071.61 484.716 10
 6 -1 -15 9178.86 516.098 10
 6 -1 -15 8375.85 513.408 6
 6 1 -15 8732.77 557.118 9
 6 1 -13 144.471 111.710 9
 6 -1 -13 238.106 225.125 1
 6 -1 -13 69.4644 164.890 9
 6 1 -13 -64.0638 96.4084 8
 6 -1 -13 -198.613 155.498 2
 6 1 -13 -92.2567 59.5442 10
 6 -1 -13 -17.1812 30.6438 10
 6 -1 -13 310.591 125.385 6
 6 1 -11 26865.9 1069.61 1
 6 -1 -11 25253.2 874.451 2
 6 -1 -9 21631.4 732.890 2
 6 1 -9 21569.4 886.638 1
 6 1 -7 512.739 185.945 1
 6 -1 -7 401.535 114.015 2
 6 -1 -5 6131.12 338.753 2
 6 1 -5 6498.54 196.395 4
 6 1 -5 6234.46 385.357 1
 -6 -1 3 8976.85 271.405 3
 6 1 -3 8606.35 390.423 1
 6 -1 -3 8505.76 373.520 2
 6 -1 -3 7850.23 376.629 4
 -6 -1 1 3610.22 208.266 3
 6 -1 -1 3890.13 269.323 4
 -6 -1 -1 1932.30 189.850 3
 6 -1 1 1629.74 191.341 4
 -6 -1 -3 28837.9 755.962 3
 6 -1 3 29312.4 782.750 4
 -6 -1 -5 23283.4 765.588 3
 -6 -1 -7 7488.31 477.493 3
 -6 -1 -9 8864.77 580.967 3
 6 1 9 9008.46 514.420 13
 -6 -1 -9 9253.96 525.860 12
 6 1 11 74544.7 1503.85 13
 -6 -1 -11 72797.1 1558.91 12
 -6 -1 -11 75102.6 1750.03 3
 6 1 13 -82.7716 113.923 13
 -6 1 -13 -101.706 107.834 8
 -6 -1 -13 -209.473 173.488 12
 -6 -1 -15 14735.9 662.789 8
 -6 1 -15 14954.5 605.499 8
 6 1 15 15512.1 594.966 13
 6 1 17 1465.34 203.641 5
 -6 -1 -17 1279.80 198.195 8
 6 1 19 175.234 76.0088 5
 6 2 -22 129.575 68.9454 8
 6 -2 -20 1379.44 172.142 9
 6 2 -20 1400.70 219.553 8
 6 -2 -20 1110.51 188.709 6
 6 -2 -18 1220.82 234.061 6
 6 -2 -18 1390.69 232.348 9
 6 2 -18 1319.80 259.320 8
 6 -2 -16 600.646 200.389 9
 6 2 -16 724.073 221.690 8
 6 -2 -16 369.639 171.574 6
 6 2 -14 444.431 169.621 9
 6 -2 -14 785.370 226.610 9
 6 2 -14 628.867 210.259 8
 6 -2 -14 197.174 109.357 2
 6 2 -12 55.5600 105.775 9
 6 -2 -12 257.587 195.390 9
 6 2 -12 260.638 141.380 8
 6 -2 -12 163.647 132.972 2
 6 2 -12 252.398 90.5473 7
 6 2 -12 265.446 92.5586 10
 6 -2 -10 16577.1 674.444 9
 6 2 -10 14989.6 632.470 8
 6 -2 -10 16317.0 782.435 2
 6 -2 -8 7289.27 493.619 2
 6 -2 -6 105347. 1701.21 2
 6 -2 -4 49276.9 1121.65 2
 6 -2 -2 2011.42 232.454 2
 6 -2 0 2648.35 275.288 4
 -6 -2 -2 10265.2 500.504 3
 6 -2 2 11015.1 548.426 4
 6 -2 4 33396.7 966.668 4
 -6 -2 -4 33730.2 981.446 3
 -6 -2 -6 3675.19 357.526 3
 -6 2 -6 3749.01 311.624 11
 6 -2 6 4200.94 378.354 4
 6 2 6 3681.43 324.649 13
 -6 -2 -8 65.5603 123.319 3
 6 2 8 7.31176 145.909 13
 6 2 10 3239.17 356.406 13
 6 2 12 284.404 190.929 13
 -6 -2 -12 217.324 152.812 12
 6 2 14 522.865 167.629 13
 -6 -2 -14 532.456 154.284 12
 6 2 16 27911.9 789.964 5
 6 2 16 25701.1 686.511 13
 -6 -2 -16 26803.1 762.904 8
 -6 -2 -18 2587.43 188.818 8
 6 -3 -19 1497.46 200.285 6
 6 -3 -17 1055.18 214.153 6
 6 -3 -17 816.681 138.860 9
 6 -3 -15 4042.34 373.834 9
 6 3 -15 4006.05 345.821 7
 6 -3 -13 22402.5 856.215 9
 6 3 -13 22318.4 841.339 7
 6 -3 -11 21470.2 841.366 9
 6 3 -11 20718.0 846.599 7
 6 3 -9 5965.12 446.519 7
 6 -3 -9 4671.65 488.114 2
 6 3 -7 2503.21 313.097 7
 6 3 -7 2060.72 290.467 11
 6 -3 -7 2281.26 320.013 2
 6 3 -5 3447.54 326.700 11
 -6 3 5 3514.44 327.400 11
 6 3 -5 3868.37 380.600 7
 6 -3 -5 4538.99 446.536 2
 6 -3 -3 350.113 173.793 2
 -6 3 3 397.179 134.036 11
 6 3 -3 345.260 187.021 7
 6 -3 -1 7447.87 542.824 2
 -6 3 1 6961.52 458.864 11
 6 3 -1 7117.84 456.777 7
 -6 3 -1 13850.3 645.417 11
 6 -3 1 14355.6 757.380 2
 6 3 1 13299.5 610.073 7
 -6 -3 -3 1747.50 266.776 3
 6 -3 3 1631.49 311.877 2
 6 3 3 1711.30 243.860 13
 -6 3 -3 1771.65 275.706 11
 -6 -3 -5 13707.2 763.667 3
 6 3 5 14240.9 665.989 13
 -6 3 -5 13285.3 649.381 11
 6 3 7 1183.91 222.191 13
 -6 3 -7 1243.05 194.356 11
 6 3 9 16467.1 694.934 5
 6 3 9 15683.5 710.927 13
 -6 3 -9 17244.4 680.674 11
 6 3 11 -212.152 139.948 5
 6 3 11 38.7200 138.245 13
 -6 -3 -11 -114.658 94.7506 12
 6 3 13 981.950 202.510 13
 -6 -3 -13 1118.23 193.896 12
 -6 -3 -15 316.370 93.3818 8
 6 3 15 274.193 106.111 13
 6 -4 -16 27430.6 708.759 6
 6 4 -14 83.0190 105.262 7
 6 -4 -12 11374.2 517.212 9
 6 4 -12 11776.2 601.595 7
 6 -4 -10 7680.51 456.130 9
 6 4 -10 8455.80 535.134 7
 6 -4 -8 8523.93 529.450 9
 6 4 -8 9087.45 570.682 7
 6 4 -6 4605.31 428.721 7
 6 4 -4 245.471 183.484 7
 -6 4 4 -141.843 105.047 11
 -6 4 2 5021.98 415.098 11
 6 4 -2 5321.75 426.202 7
 6 4 0 11777.5 603.542 7
 -6 4 0 12463.5 668.903 11
 -6 4 -2 1448.52 265.418 11
 -6 4 -4 10749.2 612.902 11
 6 4 6 2235.99 246.625 13
 -6 4 -6 2120.96 276.545 11
 6 4 8 1098.00 169.920 13
 -6 4 -8 994.252 204.599 11
 6 4 10 932.340 153.927 13
 6 4 12 3475.46 224.052 13
 6 5 -11 229.660 97.1813 7
 6 5 -9 5486.92 353.637 7
 6 5 -7 6906.88 403.166 7
 6 5 -5 -205.307 94.2399 7
 6 5 -3 2392.05 240.132 7
 -6 5 3 2570.02 246.668 11
 -6 5 1 177.069 106.198 11
 -6 5 -1 -55.0147 115.265 11
 -6 5 -3 372.903 154.318 11
 -6 5 -5 61278.9 1056.76 11
 -6 5 -7 203.980 95.4677 11
 7 0 -23 -33.4784 101.726 9
 7 0 -21 71.2735 134.032 9
 7 0 -21 22.1282 114.358 8
 7 0 -19 130.334 183.320 9
 7 0 -19 -32.1908 156.037 8
 7 0 -17 146.681 166.529 9
 7 0 -17 -125.842 168.797 10
 7 0 -17 -163.567 145.617 8
 7 0 -15 -56.8222 110.111 9
 7 0 -15 -2.66453 98.0803 8
 7 0 -15 -138.413 83.0484 6
 7 0 -15 44.5830 137.675 10
 7 0 -15 -189.121 223.325 1
 7 0 -13 109.118 103.704 9
 7 0 -13 51.5756 165.002 1
 7 0 -13 -110.961 129.129 10
 7 0 -11 -1.79672 180.576 1
 7 0 -11 -114.792 105.135 2
 7 0 -9 48.8441 71.5335 2
 7 0 -9 55.4966 116.762 1
 7 0 -7 -87.6654 80.2656 2
 7 0 -5 60.7497 74.5345 4
 7 0 -5 -5.69088 54.6325 2
 7 0 -3 -85.3303 55.0222 2
 7 0 -3 12.7461 70.2272 4
 -7 0 1 -54.9428 71.7621 3
 -7 0 -1 -34.6990 76.8857 3
 -7 0 -3 22.9415 97.7295 3
 -7 0 -5 -9.67991 122.580 3
 -7 0 -7 81.2816 135.247 3
 -7 0 -9 -134.591 137.305 3
 -7 0 -9 121.304 121.811 12
 -7 0 -11 -107.746 119.837 12
 -7 0 -13 26.1338 111.310 8
 7 0 15 53.8067 73.2839 5
 -7 0 -15 210.424 103.767 8
 -7 0 -17 105.782 74.9065 8
 7 0 17 223.526 101.872 5
 7 -1 -22 -54.7730 116.605 9
 7 1 -22 116.608 99.0873 8
 7 1 -20 6205.31 453.680 8
 7 1 -20 5782.39 427.338 9
 7 -1 -18 11006.2 616.549 9
 7 1 -18 10615.5 614.000 8
 7 -1 -18 10485.1 562.606 6
 7 -1 -18 9348.14 528.626 10
 7 1 -18 11454.7 623.896 9
 7 -1 -16 3357.45 359.959 9
 7 -1 -16 3532.40 347.567 10
 7 1 -16 3567.11 377.065 8
 7 -1 -16 3364.72 312.323 6
 7 1 -16 3446.88 339.043 10
 7 -1 -16 2859.51 397.108 1
 7 1 -16 3302.50 363.902 9
 7 1 -14 285.337 130.248 8
 7 1 -14 94.9553 159.683 9
 7 -1 -14 57.1108 88.1843 9
 7 -1 -14 -16.3513 81.8752 2
 7 -1 -14 17.4133 156.742 10
 7 1 -14 185.631 153.807 10
 7 -1 -14 354.166 124.782 6
 7 -1 -14 412.871 178.822 1
 7 -1 -12 17685.3 695.252 9
 7 1 -12 16023.3 648.541 8
 7 1 -12 17188.0 909.629 1
 7 -1 -12 16487.1 742.641 2
 7 -1 -12 17687.8 678.616 10
 7 1 -10 818.357 252.843 1
 7 -1 -10 894.118 171.503 2
 7 1 -8 6055.99 467.565 1
 7 -1 -8 6034.06 382.902 2
 7 1 -6 1166.55 227.473 1
 7 -1 -6 1551.37 203.091 2
 -7 -1 4 18315.1 372.909 3
 7 1 -4 17455.7 411.962 4
 7 -1 -4 18002.2 574.676 2
 7 -1 -4 17999.4 593.103 4
 7 1 -4 19170.1 634.019 1
 -7 -1 2 21831.5 505.844 3
 7 -1 -2 22345.8 664.660 4
 -7 -1 0 4261.98 263.870 3
 7 -1 0 3823.83 295.839 4
 -7 -1 -2 3682.28 276.949 3
 7 -1 2 3824.15 309.990 4
 7 -1 4 22394.9 756.607 4
 -7 -1 -4 22586.1 753.928 3
 7 -1 6 2941.41 306.011 4
 -7 -1 -6 3316.04 316.451 3
 7 -1 8 6558.11 464.159 4
 7 1 8 6740.15 440.581 13
 -7 -1 -8 6939.96 508.523 3
 -7 -1 -10 409.781 144.006 3
 7 1 10 112.659 178.307 13
 -7 -1 -10 593.136 205.456 12
 7 -1 10 289.495 167.702 4
 7 1 12 49821.3 1215.88 13
 -7 -1 -12 49382.3 1282.40 12
 7 1 14 760.771 164.460 13
 -7 -1 -14 410.046 157.658 12
 7 1 16 1804.62 234.418 5
 -7 -1 -16 1648.36 206.715 8
 -7 -1 -18 -48.9081 52.1710 8
 7 1 18 29.1014 22.4950 5
 7 2 -21 3216.85 294.696 8
 7 -2 -21 3182.54 254.407 9
 7 -2 -19 9025.98 505.377 9
 7 2 -19 9166.27 535.439 8
 7 -2 -19 9478.60 510.986 6
 7 -2 -17 1399.77 251.945 9
 7 2 -17 1315.06 232.418 8
 7 -2 -17 1000.14 214.806 6
 7 2 -15 1593.21 253.919 9
 7 -2 -15 1525.32 260.266 9
 7 2 -15 1781.22 273.622 8
 7 -2 -15 1642.08 267.156 6
 7 2 -13 205.403 127.138 9
 7 -2 -13 332.262 189.067 9
 7 2 -13 37.8718 123.013 8
 7 2 -13 296.364 147.404 10
 7 -2 -13 -114.251 169.780 2
 7 -2 -11 75.1094 187.073 9
 7 2 -11 88.0633 162.559 8
 7 -2 -11 -21.3034 165.890 2
 7 2 -11 305.751 124.099 7
 7 2 -9 15889.2 641.486 8
 7 -2 -9 15812.4 759.148 2
 7 -2 -7 17162.1 735.853 2
 7 -2 -5 10651.1 560.520 2
 7 -2 -3 1172.33 203.867 2
 7 -2 -1 74424.1 1444.56 2
 7 -2 -1 72288.7 1421.91 4
 -7 -2 -1 8513.89 458.618 3
 7 -2 1 8667.37 506.163 4
 -7 -2 -3 67803.9 1396.71 3
 7 -2 3 70067.1 1477.15 4
 -7 -2 -5 20167.5 841.516 3
 7 2 5 19790.4 768.057 5
 7 2 5 20955.9 770.118 13
 7 -2 5 18115.4 778.445 4
 -7 2 -5 20176.6 705.127 11
 -7 -2 -7 1068.82 257.452 3
 7 2 7 959.713 222.612 13
 -7 2 -7 1340.77 208.170 11
 7 2 9 3768.61 369.722 13
 7 2 11 14695.4 725.043 5
 7 2 11 14900.6 711.185 13
 -7 -2 -11 14703.5 725.008 12
 7 2 13 48.0975 155.139 13
 -7 -2 -13 109.979 153.230 12
 7 2 13 -70.4749 142.256 5
 7 2 15 5685.72 370.610 5
 -7 -2 -15 6283.71 391.617 12
 7 2 15 5280.13 330.514 13
 7 2 17 10568.1 371.583 5
 -7 -2 -17 10200.1 371.848 8
 7 -3 -20 2240.88 197.087 6
 7 -3 -18 90.6276 78.7738 9
 7 -3 -18 113.268 114.201 6
 7 -3 -16 108.765 103.696 9
 7 -3 -16 129.429 128.766 6
 7 -3 -14 16575.6 741.327 9
 7 3 -14 16166.5 695.747 7
 7 -3 -12 27138.6 954.476 9
 7 3 -12 27823.5 957.859 7
 7 -3 -10 104654. 2287.54 2
 7 -3 -10 102589. 1837.06 9
 7 3 -10 104183. 1866.90 7
 7 3 -8 3737.89 370.316 7
 7 -3 -8 3711.73 413.414 2
 7 3 -6 535.199 200.995 7
 -7 3 6 920.083 202.386 11
 7 -3 -6 768.825 186.578 2
 7 -3 -4 24087.9 992.389 2
 7 3 -4 23985.2 871.019 7
 -7 3 4 24388.4 819.189 11
 7 -3 -2 14209.5 767.772 2
 7 3 -2 14463.9 667.137 7
 -7 3 2 15573.8 684.435 11
 7 -3 0 21760.8 952.148 2
 7 3 0 22439.1 813.425 7
 -7 3 0 22859.0 846.046 11
 -7 -3 -2 25381.9 966.228 3
 7 -3 2 28960.0 1141.04 2
 -7 3 -2 28682.5 957.178 11
 7 3 2 25750.0 836.103 13
 -7 -3 -4 11468.0 696.273 3
 7 3 4 9461.19 539.455 13
 -7 3 -4 10192.4 583.715 11
 7 3 6 2539.70 300.994 13
 -7 3 -6 2477.77 296.625 11
 7 3 8 1233.64 202.754 13
 -7 3 -8 1720.24 248.167 11
 7 3 8 1259.74 218.852 5
 7 3 10 18066.0 689.613 5
 -7 -3 -10 16925.1 727.019 12
 7 3 10 16725.6 711.897 13
 -7 -3 -12 2875.41 287.245 12
 7 3 12 2514.92 267.877 13
 -7 -3 -14 4590.74 285.379 12
 7 3 14 4552.62 286.603 13
 7 -4 -17 15851.0 469.872 6
 7 -4 -15 540.805 151.478 6
 7 -4 -13 1068.48 151.021 9
 7 4 -13 760.757 177.468 7
 7 -4 -11 3359.36 323.296 9
 7 4 -11 3491.52 340.886 7
 7 -4 -9 -29.5288 163.443 9
 7 4 -9 41.2228 130.997 7
 7 4 -7 9531.01 595.083 7
 -7 4 5 6199.78 421.456 11
 7 4 -5 6696.88 504.238 7
 7 4 -3 117.605 121.019 7
 -7 4 3 135.229 121.334 11
 7 4 -1 20741.6 808.937 7
 -7 4 1 21411.7 859.142 11
 -7 4 -1 1925.52 304.420 11
 -7 4 -3 4513.24 412.646 11
 -7 4 -5 10314.9 559.377 11
 7 4 7 -42.6280 94.4824 13
 -7 4 -7 40.7617 106.597 11
 7 4 9 575.202 139.879 13
 -7 -4 -9 436.353 136.162 12
 7 4 11 918.345 119.378 13
 7 5 -10 238.966 103.348 7
 7 5 -8 89.1749 107.784 7
 7 5 -6 459.465 126.969 7
 7 -5 -6 442.583 95.4887 9
 7 5 -4 3149.83 265.381 7
 -7 5 2 -116.484 97.1948 11
 -7 5 0 1759.11 231.176 11
 -7 5 -2 21871.8 673.982 11
 -7 5 -4 -161.286 103.170 11
 -7 5 -6 15000.4 429.197 11
 8 0 -22 108065. 1566.25 9
 8 0 -20 13134.1 606.359 8
 8 0 -20 13575.3 655.326 9
 8 0 -18 2873.79 332.879 9
 8 0 -18 2548.01 294.121 8
 8 0 -18 2884.62 320.706 10
 8 0 -16 304.811 165.824 9
 8 0 -16 263.177 208.061 1
 8 0 -16 414.956 187.658 10
 8 0 -16 68.0575 154.739 8
 8 0 -14 29544.1 958.758 9
 8 0 -14 29829.0 1253.94 1
 8 0 -14 28844.0 871.673 8
 8 0 -14 28838.3 920.914 10
 8 0 -12 19272.9 725.374 10
 8 0 -12 19931.5 958.357 1
 8 0 -10 118685. 2117.91 1
 8 0 -10 124718. 1592.77 2
 8 0 -8 90665.2 1219.87 2
 8 0 -6 99.7984 61.1686 4
 8 0 -6 97.9917 68.7122 2
 8 0 -4 8986.85 331.359 2
 8 0 -4 8872.03 387.386 4
 8 0 -2 153056. 1658.55 4
 -8 0 2 157191. 1368.62 3
 -8 0 0 100411. 1275.57 3
 -8 0 -2 87806.2 1355.55 3
 -8 0 -4 110.354 135.426 3
 -8 0 -6 142161. 2125.73 3
 -8 0 -8 54654.3 1247.35 12
 -8 0 -8 54779.3 1455.13 3
 -8 0 -10 3714.40 351.144 12
 8 0 12 1547.19 266.119 5
 -8 0 -12 1887.81 251.778 8
 -8 0 -14 1507.86 206.552 8
 8 0 14 1055.92 196.242 5
 8 0 16 1535.03 197.922 5
 -8 0 -16 1141.21 154.190 8
 8 1 -23 3675.67 257.875 8
 8 -1 -23 3866.27 256.400 9
 8 1 -21 540.614 153.757 9
 8 -1 -21 445.777 167.324 9
 8 1 -21 429.236 154.886 8
 8 -1 -19 3820.31 384.807 9
 8 1 -19 4530.66 391.287 8
 8 -1 -19 4258.41 354.754 10
 8 -1 -19 3971.82 342.294 6
 8 1 -19 3703.95 378.331 9
 8 1 -17 -44.5438 89.0251 9
 8 -1 -17 -38.9099 166.837 9
 8 1 -17 237.713 171.598 8
 8 -1 -17 216.115 119.550 6
 8 1 -17 130.792 121.674 10
 8 -1 -17 -28.3064 104.700 10
 8 -1 -15 37232.8 1431.74 1
 8 -1 -15 36477.4 1113.82 9
 8 1 -15 37134.2 1096.15 8
 8 -1 -15 34811.6 986.013 6
 8 1 -15 36872.2 1039.69 10
 8 -1 -15 35112.6 1042.63 10
 8 1 -15 36717.5 1098.45 9
 8 1 -13 16842.7 701.404 9
 8 -1 -13 17892.5 736.386 9
 8 1 -13 16374.7 948.312 1
 8 1 -13 16151.0 678.963 8
 8 -1 -13 17387.8 925.524 1
 8 -1 -13 18047.0 815.160 2
 8 1 -13 17407.1 697.209 10
 8 -1 -13 18070.5 726.687 10
 8 -1 -13 15998.4 635.438 6
 8 1 -11 8494.42 636.795 1
 8 -1 -11 8292.77 517.081 2
 8 1 -9 61218.9 1545.19 1
 8 -1 -9 61242.9 1279.64 2
 8 1 -7 1939.84 277.201 1
 8 -1 -7 1980.56 229.035 2
 8 -1 -5 3964.05 298.090 2
 8 -1 -5 3866.89 303.109 4
 8 1 -5 3588.68 206.490 4
 8 1 -5 3783.46 327.250 1
 8 -1 -3 11804.8 520.636 4
 8 1 -3 12598.1 475.092 1
 8 -1 -3 11634.8 491.842 2
 -8 -1 3 12108.7 366.706 3
 8 -1 -1 46135.7 1038.90 4
 -8 -1 1 46189.3 852.833 3
 8 -1 1 28741.1 864.657 4
 -8 -1 -1 29438.3 774.355 3
 8 -1 3 15582.9 662.129 4
 -8 -1 -3 16662.3 649.052 3
 8 1 5 14391.3 631.996 5
 8 -1 5 14515.5 673.370 4
 -8 -1 -5 15046.0 687.227 3
 8 1 5 16439.8 655.300 13
 8 1 7 9028.93 519.870 13
 8 -1 7 8682.87 555.635 4
 -8 -1 -7 8746.18 567.883 3
 8 1 9 5406.79 422.697 13
 -8 -1 -9 5643.59 443.817 12
 8 -1 9 5044.74 466.400 4
 -8 -1 -9 5390.59 472.402 3
 8 1 11 28715.7 930.739 13
 -8 -1 -11 28803.8 980.933 12
 8 1 13 65787.3 1461.49 5
 -8 -1 -13 64388.4 1407.43 12
 8 1 13 67762.1 1286.72 13
 8 1 15 245.612 132.624 5
 -8 -1 -15 -140.726 134.608 8
 8 1 17 413.824 105.541 5
 -8 -1 -17 431.198 87.8924 8
 8 -2 -22 631.925 115.111 9
 8 -2 -20 1789.85 225.223 9
 8 2 -20 1833.62 243.065 8
 8 -2 -20 2090.06 227.583 6
 8 -2 -18 2899.84 323.165 9
 8 2 -18 3458.55 366.448 8
 8 -2 -18 3027.78 308.951 6
 8 -2 -16 -72.2719 185.742 9
 8 2 -16 40.6600 130.750 8
 8 -2 -16 207.476 165.216 6
 8 -2 -14 5059.21 444.300 9
 8 2 -14 4707.85 428.059 8
 8 2 -14 5084.38 377.132 10
 8 2 -14 5165.84 398.596 9
 8 -2 -12 1719.38 287.147 9
 8 2 -12 1687.23 257.835 8
 8 -2 -12 1528.64 267.708 2
 8 2 -12 1790.82 230.937 7
 8 -2 -10 3458.04 332.741 9
 8 2 -10 2945.57 312.037 8
 8 2 -10 3283.71 305.789 7
 8 -2 -10 2940.63 351.516 2
 8 2 -8 2491.85 286.703 7
 8 -2 -8 3432.11 361.622 2
 8 -2 -6 32180.0 1013.21 2
 8 -2 -4 3023.55 321.524 2
 -8 -2 2 3468.62 266.994 3
 8 -2 -2 3370.34 338.763 2
 8 -2 -2 3649.51 339.242 4
 -8 -2 0 1900.60 239.221 3
 8 -2 0 2083.96 289.126 4
 -8 -2 -2 1945.28 259.784 3
 8 -2 2 2261.28 321.316 4
 8 2 2 1927.50 221.783 5
 8 2 2 2139.38 262.974 13
 -8 -2 -4 461.140 177.493 3
 8 2 4 433.660 148.986 13
 8 -2 4 521.134 141.123 4
 8 2 4 811.602 175.394 5
 -8 2 -4 477.634 149.007 11
 8 2 6 8510.10 539.066 5
 8 2 6 8284.63 526.086 13
 8 -2 6 9023.12 580.411 4
 -8 2 -6 8707.51 475.199 11
 -8 -2 -6 9299.02 601.813 3
 8 2 8 633.254 182.836 5
 8 2 8 944.885 220.949 13
 8 2 10 22.2905 129.880 5
 8 2 10 -22.7175 146.533 13
 -8 -2 -10 31.7828 127.108 12
 8 2 12 22108.5 821.976 5
 8 2 12 22015.5 793.214 13
 -8 -2 -12 21381.4 810.960 12
 -8 -2 -14 1463.15 212.833 12
 8 2 14 1304.55 187.738 13
 8 2 14 1266.95 188.793 5
 8 2 16 708.302 122.175 5
 -8 -2 -16 647.461 105.498 8
 8 -3 -19 2253.05 194.770 9
 8 -3 -19 2623.33 238.792 6
 8 -3 -17 494.938 120.080 9
 8 -3 -17 425.676 161.684 6
 8 -3 -15 61.3316 120.753 9
 8 -3 -13 1902.51 300.782 9
 8 3 -13 1466.79 241.680 7
 8 -3 -11 17551.5 788.895 9
 8 3 -11 18161.3 792.696 7
 8 3 -9 713.607 174.950 7
 8 -3 -9 1408.96 268.140 2
 8 3 -7 86.4242 116.868 7
 -8 3 7 237.551 142.026 11
 8 -3 -7 -100.774 152.106 2
 8 3 -5 2023.28 302.895 7
 -8 3 5 2350.52 288.371 11
 8 -3 -5 2232.93 326.725 2
 8 -3 -3 3388.98 417.500 2
 8 3 -3 3402.70 359.426 7
 -8 3 3 3100.45 319.341 11
 -8 3 1 17641.2 761.979 11
 8 -3 -1 19307.2 933.270 2
 8 3 -1 17887.6 758.696 7
 -8 -3 -1 12744.3 685.354 3
 8 -3 1 15096.4 853.552 2
 -8 3 -1 13807.0 684.038 11
 8 3 1 14326.7 633.601 13
 8 3 3 174.491 83.8024 13
 -8 3 -3 27.4568 139.058 11
 8 3 5 192.628 140.567 13
 -8 3 -5 155.023 70.1035 11
 8 3 7 755.184 209.090 5
 8 3 7 859.937 203.442 13
 -8 3 -7 1170.24 197.949 11
 8 3 9 2776.33 277.362 5
 8 3 9 2900.75 314.020 13
 8 3 11 919.055 170.719 13
 -8 -3 -11 786.484 180.656 12
 -8 -3 -13 434.700 103.749 12
 8 3 13 180.266 104.198 13
 8 -4 -16 11672.5 439.412 6
 8 -4 -14 1797.62 199.076 9
 8 4 -14 1745.78 223.339 7
 8 -4 -12 3011.22 282.120 9
 8 4 -12 3520.78 337.026 7
 8 -4 -10 236.895 98.1595 9
 8 4 -10 518.453 180.573 7
 8 4 -8 3901.90 385.985 7
 8 4 -6 325.785 164.051 7
 -8 4 6 224.192 141.283 11
 8 4 -4 4183.17 396.150 7
 -8 4 4 4437.80 381.155 11
 8 4 -2 17538.7 742.869 7
 -8 4 2 18329.6 779.387 11
 -8 4 0 40574.6 1180.58 11
 -8 4 -2 42804.1 1187.05 11
 -8 4 -4 8414.69 512.938 11
 -8 4 -6 1867.27 234.062 11
 -8 -4 -8 981.488 166.510 12
 -8 -4 -10 2761.22 205.343 12
 8 -5 -7 2753.31 219.975 9
 8 -5 -5 331.600 101.704 9
 -8 5 3 471.254 126.624 11
 -8 5 1 977.761 163.150 11
 -8 5 -1 207.030 105.633 11
 -8 5 -3 63.2884 95.7927 11
 9 0 -23 94.0342 100.322 9
 9 0 -21 -156.413 121.506 9
 9 0 -19 -18.4401 100.981 9
 9 0 -19 59.6965 121.292 8
 9 0 -19 -4.13165 63.3536 10
 9 0 -17 -165.136 152.139 9
 9 0 -17 132.921 148.729 8
 9 0 -17 -247.303 156.531 10
 9 0 -15 24.9338 202.077 1
 9 0 -15 313.264 145.889 8
 9 0 -15 4.59061 153.331 9
 9 0 -15 -22.1249 93.3054 10
 9 0 -13 -222.148 125.822 9
 9 0 -13 55.8865 122.739 1
 9 0 -13 -237.282 165.960 10
 9 0 -11 -201.997 106.819 1
 9 0 -9 37.3198 137.406 1
 9 0 -7 2.53019 46.7728 4
 9 0 -7 -50.6769 46.9906 2
 9 0 -5 -10.5494 66.9040 4
 9 0 -5 92.1252 64.0146 2
 9 0 -3 108.143 60.6653 2
 9 0 -3 -27.5090 88.4920 4
 -9 0 1 -68.7467 70.7469 3
 9 0 -1 49.7134 78.6885 4
 -9 0 -1 149.125 88.6896 3
 -9 0 -3 -81.3075 116.038 3
 -9 0 -5 64.0098 118.101 3
 9 0 5 -87.4482 127.122 5
 9 0 5 197.830 105.262 13
 -9 0 -7 -275.347 179.787 3
 9 0 7 5.92747 119.615 5
 -9 0 -7 -58.2838 119.813 12
 9 0 7 -192.040 100.007 13
 9 0 9 -88.8232 141.354 5
 -9 0 -9 42.6722 122.758 12
 9 0 11 77.4940 156.161 5
 -9 0 -13 49.6387 84.5224 8
 9 0 13 -146.633 85.5356 5
 9 0 15 167.565 80.6792 5
 9 -1 -22 16.6289 104.009 9
 9 1 -22 221.634 104.548 8
 9 1 -20 239.051 104.487 9
 9 -1 -20 53.6429 158.357 9
 9 1 -20 93.3447 137.475 8
 9 -1 -18 7950.11 538.735 9
 9 1 -18 7304.08 489.073 8
 9 -1 -18 8107.13 473.106 6
 9 1 -18 7435.65 475.567 10
 9 -1 -18 6913.32 461.277 10
 9 1 -18 7363.99 497.019 9
 9 1 -16 621.852 161.362 9
 9 -1 -16 784.355 233.350 9
 9 1 -16 424.365 168.078 8
 9 -1 -16 741.150 164.500 6
 9 1 -16 334.997 152.511 10
 9 -1 -16 499.416 139.454 10
 9 -1 -14 25204.7 1001.99 2
 9 -1 -14 25486.9 916.399 9
 9 -1 -14 24176.6 1150.00 1
 9 1 -14 25579.4 877.821 8
 9 -1 -14 25388.5 884.317 10
 9 1 -14 24605.4 853.291 10
 9 -1 -14 24428.7 795.158 6
 9 1 -14 25068.6 882.027 9
 9 1 -12 399.447 140.467 9
 9 -1 -12 219.837 158.431 9
 9 1 -12 -103.700 137.102 8
 9 1 -12 -32.3353 185.309 1
 9 -1 -12 144.689 125.157 2
 9 1 -12 149.618 72.3735 10
 9 -1 -12 395.438 156.759 10
 9 1 -10 11413.7 718.519 1
 9 -1 -10 11846.1 603.259 2
 9 1 -8 362.806 171.830 1
 9 -1 -8 435.860 140.316 2
 9 -1 -6 49172.8 1081.42 2
 9 1 -6 49804.0 1227.88 1
 9 -1 -6 51489.4 1145.38 4
 9 -1 -4 15277.3 597.069 2
 9 1 -4 15090.9 582.807 1
 9 -1 -4 14427.1 608.696 4
 9 1 -4 15586.2 497.941 4
 9 -1 -2 20596.1 698.715 2
 9 -1 -2 19972.6 731.086 4
 9 -1 0 23683.6 835.465 4
 -9 -1 0 23826.8 690.578 3
 -9 -1 -2 117.028 125.693 3
 9 -1 2 305.078 157.450 4
 9 1 4 1879.24 254.801 5
 9 1 4 1788.20 249.744 13
 9 -1 4 1803.53 279.858 4
 -9 -1 -4 1817.77 254.479 3
 -9 -1 -6 817.194 177.830 3
 9 1 6 711.942 191.480 5
 9 1 6 372.293 170.163 13
 9 -1 6 516.496 157.680 4
 9 1 8 7857.82 533.543 5
 9 1 8 8850.65 532.660 13
 -9 -1 -8 7580.71 500.473 12
 9 -1 8 8038.40 595.338 4
 -9 -1 -8 8915.03 640.252 3
 9 1 10 17646.2 798.547 5
 9 1 10 17184.9 726.585 13
 -9 -1 -10 17521.3 767.938 12
 9 1 12 1.51261 127.190 5
 9 1 12 -111.324 132.010 13
 -9 -1 -12 194.146 153.695 12
 9 1 14 9483.67 495.943 5
 -9 -1 -14 8084.73 425.876 8
 9 1 16 726.944 119.231 5
 -9 -1 -16 1041.17 123.447 8
 9 -2 -21 -29.6088 89.1811 9
 9 -2 -19 -95.1517 138.241 9
 9 2 -19 17.0741 149.596 8
 9 -2 -19 81.3591 145.068 6
 9 -2 -17 174.874 164.352 9
 9 -2 -17 -96.5768 55.0829 10
 9 -2 -17 -57.4862 96.0587 6
 9 2 -17 -41.4651 120.210 8
 9 -2 -15 9909.12 603.055 9
 9 2 -15 9563.98 587.297 8
 9 2 -15 9272.18 502.325 10
 9 -2 -15 8846.50 505.046 10
 9 -2 -15 9254.21 527.433 6
 9 -2 -13 10855.6 637.197 9
 9 2 -13 11177.4 609.455 8
 9 2 -13 10514.7 563.488 7
 9 -2 -13 9985.04 541.547 10
 9 -2 -11 100.146 191.046 9
 9 2 -11 119.422 147.097 7
 9 -2 -11 100.695 180.315 2
 9 -2 -11 319.636 155.094 10
 9 2 -9 375.879 157.538 7
 9 -2 -9 430.122 157.949 2
 9 -2 -9 338.453 171.783 10
 9 2 -7 27595.7 899.250 7
 9 -2 -7 27995.2 1000.30 2
 9 -2 -5 38623.2 1144.38 2
 9 2 -5 40363.2 1069.15 7
 9 -2 -3 1675.72 300.315 2
 9 2 -3 1984.12 276.419 7
 9 -2 -3 1564.52 245.293 4
 9 -2 -1 24342.3 947.868 4
 9 -2 -1 26336.0 970.179 2
 9 2 -1 23555.6 756.629 13
 -9 -2 -1 9847.14 537.558 3
 9 2 1 9596.78 520.055 5
 9 2 1 9367.53 498.616 13
 9 -2 1 9799.47 620.211 4
 -9 -2 -3 -87.6690 113.092 3
 9 2 3 -96.2349 136.830 5
 9 2 3 -83.9438 85.1406 13
 9 -2 3 -26.2622 106.006 4
 -9 -2 -5 666.226 173.687 3
 9 2 5 1049.59 209.998 13
 9 -2 5 248.222 172.124 4
 -9 2 -5 687.830 160.980 11
 9 2 5 727.180 199.552 5
 9 2 7 5842.32 466.408 5
 9 2 7 5639.19 445.146 13
 -9 2 -7 6039.76 390.185 11
 9 2 9 1516.25 255.695 5
 9 2 9 1111.61 244.274 13
 -9 -2 -9 1213.43 250.946 12
 9 2 11 16068.2 707.637 5
 9 2 11 15236.7 660.152 13
 -9 -2 -11 16056.6 700.206 12
 9 2 13 370.420 151.772 5
 9 2 13 602.381 140.217 13
 -9 -2 -13 526.799 145.746 12
 9 2 15 3065.89 215.432 5
 -9 -2 -15 2826.45 212.499 8
 9 -3 -18 497.532 146.128 9
 9 -3 -18 693.266 138.283 6
 9 -3 -16 539.430 126.797 9
 9 -3 -16 255.037 154.823 6
 9 -3 -14 -16.6111 165.144 9
 9 3 -14 170.897 118.482 7
 9 -3 -12 4163.56 399.979 9
 9 3 -12 3585.00 362.606 7
 9 -3 -10 9995.93 602.115 9
 9 3 -10 9181.56 586.739 7
 9 3 -8 10092.9 614.387 7
 9 3 -6 624.306 209.977 7
 9 -3 -6 392.594 141.261 2
 9 -3 -4 94709.3 2079.89 2
 9 3 -4 89438.8 1752.17 7
 -9 3 4 89746.5 1690.25 11
 9 -3 -2 11526.3 758.631 2
 9 3 -2 10405.1 609.292 7
 -9 3 2 11201.2 622.297 11
 9 3 0 1629.64 254.618 13
 -9 3 0 1388.62 258.596 11
 9 3 2 1820.98 265.558 13
 -9 3 -2 1830.32 263.836 11
 9 3 4 252.024 137.420 5
 9 3 4 66.0827 118.607 13
 -9 3 -4 19.2580 112.266 11
 9 3 6 1728.33 255.202 5
 9 3 6 1682.98 238.017 13
 -9 3 -6 1697.73 238.871 11
 9 3 8 20237.2 715.425 5
 9 3 8 20971.1 774.765 13
 9 3 10 4566.04 335.677 13
 -9 -3 -10 4514.34 344.975 12
 9 3 12 1552.13 173.365 13
 -9 -3 -12 1481.69 172.556 12
 9 -4 -15 16021.3 499.197 9
 9 -4 -15 18942.2 575.164 6
 9 -4 -13 3718.02 303.564 9
 9 4 -13 3931.14 319.778 7
 9 -4 -11 215.685 113.408 9
 9 4 -11 422.340 159.199 7
 9 -4 -9 887.560 222.545 9
 9 4 -9 711.687 205.036 7
 9 4 -7 5046.07 429.164 7
 9 4 -5 9419.18 571.403 7
 -9 4 5 8758.06 500.427 11
 -9 4 3 269.934 144.775 11
 -9 4 1 575.751 166.099 11
 -9 4 -1 36830.3 1071.78 11
 -9 4 -3 5206.67 399.427 11
 -9 4 -5 1088.87 194.073 11
 -9 4 -7 6618.75 345.626 11
 -9 -4 -9 6674.40 316.013 12
 9 -5 -6 34.8659 89.1713 9
 9 -5 -4 760.265 133.915 9
 -9 5 4 707.378 110.963 11
 -9 5 2 694.880 134.642 11
 -9 5 0 878.801 144.975 11
 -9 5 -2 292.374 96.4149 11
 10 0 -22 6270.75 383.127 9
 10 0 -20 8809.58 495.659 10
 10 0 -20 9093.24 533.099 9
 10 0 -18 8189.01 541.263 9
 10 0 -18 8984.14 499.846 8
 10 0 -18 8150.64 508.931 10
 10 0 -16 17695.5 792.191 9
 10 0 -16 18043.0 767.898 10
 10 0 -14 5764.63 436.845 9
 10 0 -14 6447.34 615.167 1
 10 0 -14 6407.44 467.266 10
 10 0 -12 67073.3 1387.46 9
 10 0 -12 70250.8 1437.30 10
 10 0 -12 69257.3 1879.93 1
 10 0 -10 8047.85 610.447 1
 10 0 -10 8482.34 488.862 10
 10 0 -8 516.568 164.836 1
 10 0 -6 15304.8 581.206 4
 10 0 -4 103784. 1541.88 4
 10 0 -2 1686.54 222.835 4
 10 0 0 2675.73 280.108 4
 -10 0 0 2145.25 231.610 3
 -10 0 -2 1218.29 224.775 3
 10 0 2 1247.35 230.207 5
 10 0 2 1645.70 218.495 13
 10 0 4 9868.97 537.942 5
 10 0 4 9710.23 503.533 13
 -10 0 -4 8878.81 552.363 3
 10 0 6 36955.2 1094.26 5
 10 0 6 36836.9 995.099 13
 -10 0 -6 35952.0 1183.60 3
 10 0 8 278136. 3039.75 5
 -10 0 -8 283172. 2850.06 12
 10 0 8 282990. 2713.17 13
 10 0 10 81824.2 1636.47 5
 10 0 12 4600.85 367.352 5
 10 0 14 217.459 109.805 5
 10 -1 -23 167.716 74.0968 9
 10 1 -21 124.029 98.6912 9
 10 -1 -21 -32.2593 130.842 9
 10 1 -21 93.2190 102.300 8
 10 -1 -19 1764.14 276.343 9
 10 1 -19 1228.32 219.652 9
 10 1 -19 1260.41 206.511 8
 10 1 -19 1235.53 217.215 10
 10 -1 -19 1543.25 213.463 10
 10 -1 -17 5015.46 440.439 9
 10 1 -17 5007.27 406.606 8
 10 1 -17 4691.44 394.333 10
 10 -1 -17 4499.01 389.060 10
 10 1 -17 4866.66 406.798 9
 10 -1 -15 1965.32 311.679 9
 10 1 -15 2576.17 298.797 8
 10 1 -15 2476.22 303.481 10
 10 -1 -15 2240.97 321.370 10
 10 1 -15 2555.58 309.788 9
 10 1 -13 40585.9 1082.40 9
 10 -1 -13 43021.5 1182.30 9
 10 1 -13 41090.4 1092.05 8
 10 1 -13 44253.8 1607.95 1
 10 -1 -13 44705.6 1561.22 1
 10 -1 -13 46036.4 1309.98 2
 10 1 -13 41868.6 1107.75 10
 10 -1 -13 42813.7 1169.46 10
 10 -1 -11 2886.59 320.026 9
 10 1 -11 2439.06 274.911 8
 10 1 -11 2529.71 383.446 1
 10 -1 -11 2677.00 329.403 2
 10 1 -11 2287.38 267.544 10
 10 -1 -11 2498.05 291.961 10
 10 -1 -9 21456.4 759.542 9
 10 1 -9 20762.3 959.063 1
 10 -1 -9 21271.2 804.412 2
 10 1 -9 21196.5 710.475 5
 10 1 -7 -166.906 155.877 1
 10 -1 -7 -109.193 86.4669 2
 10 -1 -5 97610.4 1578.18 2
 10 -1 -5 95655.8 1661.49 4
 10 -1 -3 10464.4 528.406 2
 10 -1 -3 11314.8 586.867 4
 10 1 -3 10235.2 471.860 4
 10 -1 -1 18192.0 773.500 4
 10 1 1 31660.4 945.540 5
 10 -1 1 29882.2 1016.54 4
 -10 -1 -1 30159.2 867.748 3
 10 1 1 32194.3 903.694 13
 10 1 3 49684.1 1231.07 5
 10 1 3 51417.9 1191.48 13
 10 -1 3 50731.0 1372.36 4
 -10 -1 -3 48477.3 1212.74 3
 -10 -1 -5 -20.6005 46.0782 3
 10 1 5 -77.5658 165.280 5
 10 1 5 -282.812 138.282 13
 10 -1 5 206.083 165.572 4
 10 1 7 4528.99 422.310 5
 10 1 7 3692.29 348.226 13
 -10 -1 -7 3929.23 368.085 12
 10 1 9 2805.37 367.517 5
 -10 -1 -9 2662.85 309.392 12
 10 1 9 2956.61 340.010 13
 10 1 11 -10.3847 149.684 5
 10 1 11 -50.2785 103.841 13
 -10 -1 -11 29.7803 128.718 12
 10 1 13 97.2084 116.291 5
 -10 -1 -13 47.3432 112.076 8
 10 1 15 3757.16 238.424 5
 10 -2 -22 -73.6745 68.5697 9
 10 -2 -20 3356.14 297.524 9
 10 -2 -18 1239.78 215.952 9
 10 -2 -18 1520.94 212.885 6
 10 -2 -18 1116.85 165.767 10
 10 -2 -16 7995.81 546.497 9
 10 2 -16 8163.16 447.421 10
 10 -2 -16 8722.33 475.002 10
 10 -2 -14 799.995 255.732 9
 10 -2 -14 1646.95 243.359 10
 10 -2 -12 -90.3100 136.077 9
 10 2 -12 -79.1785 143.779 7
 10 -2 -12 -108.058 105.416 2
 10 -2 -12 52.5862 142.222 10
 10 -2 -10 8221.65 534.949 9
 10 2 -10 8684.88 542.944 7
 10 -2 -10 7364.83 571.483 2
 10 -2 -10 8512.88 513.716 10
 10 2 -8 793.860 161.046 5
 10 2 -8 884.498 214.209 7
 10 -2 -8 900.929 199.087 2
 10 -2 -6 1220.89 230.266 2
 10 2 -6 791.426 171.194 5
 10 2 -6 688.042 173.308 7
 10 2 -4 36390.4 956.771 5
 10 -2 -4 37906.4 1186.77 2
 10 2 -4 38597.5 969.255 13
 10 -2 -2 1718.98 277.173 2
 10 2 -2 1342.19 208.235 5
 10 2 -2 1542.53 221.297 13
 10 -2 -2 1289.05 253.680 4
 10 -2 0 104.595 153.928 2
 10 2 0 445.798 154.132 5
 10 2 0 79.2562 98.7881 13
 10 -2 0 33.5497 145.647 4
 10 2 2 25322.0 892.169 5
 10 2 2 24866.2 875.092 13
 10 -2 2 24969.6 1054.02 4
 -10 -2 -2 26454.2 936.085 3
 10 2 4 8624.02 543.066 5
 10 2 4 8534.75 538.233 13
 10 -2 4 8458.36 614.115 4
 -10 2 -4 9298.49 528.570 11
 -10 -2 -4 9008.81 575.940 3
 10 2 6 159.241 166.207 5
 10 2 6 250.403 150.463 13
 -10 2 -6 100.354 66.9239 11
 10 2 8 4156.29 374.200 5
 10 2 8 3805.37 358.477 13
 10 2 10 2305.54 290.651 5
 10 2 10 2150.91 267.655 13
 -10 -2 -10 1923.50 295.214 12
 10 2 12 931.321 190.380 5
 10 2 12 956.073 163.092 13
 -10 -2 -12 684.742 167.515 12
 10 2 14 2978.47 205.581 5
 -10 -2 -14 2898.28 202.751 8
 10 -3 -19 1059.07 149.115 9
 10 -3 -17 -28.0285 77.8282 9
 10 -3 -17 -70.9230 79.5663 6
 10 -3 -15 5.55520 125.243 9
 10 -3 -15 -33.6135 131.353 6
 10 -3 -13 4193.35 406.228 9
 10 3 -13 3346.60 358.296 7
 10 -3 -11 15775.1 758.170 9
 10 3 -11 15767.3 743.730 7
 10 3 -9 1355.80 255.624 7
 10 3 -7 3118.20 369.753 7
 -10 3 7 3723.64 353.971 11
 10 3 -5 139.912 167.918 7
 -10 3 5 593.275 149.193 11
 -10 3 3 52404.4 1345.36 11
 10 3 -1 2693.03 278.089 13
 -10 3 1 3036.40 352.037 11
 10 3 1 520.617 149.369 13
 -10 3 -1 574.032 192.347 11
 10 3 3 -24.9503 62.9778 5
 10 3 3 -1.39016 146.384 13
 -10 3 -3 248.861 169.948 11
 10 3 5 313.808 180.889 5
 10 3 5 346.514 134.183 13
 -10 3 -5 96.7314 132.713 11
 10 3 7 17675.5 651.696 5
 10 3 7 16497.0 668.113 13
 -10 3 -7 16832.5 612.071 11
 10 3 9 224.109 101.130 13
 -10 -3 -9 355.738 141.860 12
 10 3 11 3483.14 240.882 13
 -10 -3 -11 3667.96 262.599 12
 10 -4 -14 21266.6 621.749 9
 10 -4 -14 21942.1 628.002 6
 10 -4 -12 545.822 168.618 9
 10 -4 -10 814.550 188.331 9
 10 4 -10 903.706 208.631 7
 10 -4 -8 -118.246 138.693 9
 10 4 -8 31.7129 141.669 7
 -10 4 6 4284.06 340.841 11
 -10 4 4 193.363 114.529 11
 -10 4 2 5372.61 422.842 11
 -10 4 0 6313.40 450.639 11
 -10 4 -2 6849.32 452.460 11
 -10 4 -4 6179.41 383.500 11
 -10 4 -6 1471.56 174.850 11
 -10 -4 -8 238.628 74.3279 12
 10 -5 -5 1061.20 136.212 9
 10 -5 -3 506.242 97.6752 9
 -10 5 1 4512.78 250.323 11
 11 0 -23 7.86539 60.1385 9
 11 0 -21 -45.8524 123.865 9
 11 0 -19 -12.8617 125.368 9
 11 0 -19 -55.2036 148.910 10
 11 0 -17 -48.4021 158.870 9
 11 0 -17 -206.066 138.975 10
 11 0 -15 195.250 123.509 9
 11 0 -15 239.969 169.967 10
 11 0 -13 -59.2498 117.825 9
 11 0 -13 103.161 92.9967 1
 11 0 -13 -197.060 166.304 10
 11 0 -11 256.001 119.631 9
 11 0 -11 144.048 151.443 1
 11 0 -11 110.410 113.812 10
 11 0 -9 -46.6999 92.4155 5
 11 0 -9 -316.730 138.998 1
 11 0 -7 -54.5879 66.9198 1
 11 0 -7 -26.1043 58.8506 4
 11 0 -5 -185.529 82.2330 1
 11 0 -5 12.2381 116.145 4
 11 0 -3 645.569 151.269 4
 11 0 -1 -98.3821 97.8712 5
 11 0 -1 -62.5542 45.9953 4
 11 0 1 40.5641 102.522 5
 11 0 1 227.552 140.285 13
 11 0 1 -70.3451 107.424 4
 11 0 3 90.4121 64.8098 13
 11 0 3 217.555 98.5967 5
 11 0 5 105.737 99.2456 5
 11 0 5 -141.621 101.386 13
 11 0 7 -117.116 156.173 5
 11 0 7 -162.491 121.434 13
 11 0 9 -1.47733 151.027 5
 11 0 11 -2.46228 45.1043 5
 11 0 13 128.241 93.7538 5
 11 -1 -22 96.3236 104.464 9
 11 1 -20 863.440 174.494 9
 11 -1 -20 540.187 157.092 9
 11 -1 -20 446.421 147.344 10
 11 -1 -18 8957.02 548.375 9
 11 1 -18 9069.67 516.437 8
 11 1 -18 8419.01 492.990 10
 11 -1 -18 8071.60 491.857 10
 11 1 -18 7946.90 485.669 9
 11 1 -16 -25.9172 114.185 9
 11 -1 -16 128.461 147.845 9
 11 1 -16 89.3464 92.7718 8
 11 1 -16 -82.9783 108.765 10
 11 -1 -16 57.2305 123.816 10
 11 -1 -14 2092.76 291.282 9
 11 1 -14 2273.38 262.513 8
 11 -1 -14 2005.47 302.242 10
 11 1 -14 1778.19 248.945 10
 11 1 -14 2409.77 278.402 9
 11 -1 -12 73.1680 141.128 9
 11 1 -12 -168.579 125.157 10
 11 -1 -12 40.8893 173.672 10
 11 1 -12 -382.778 225.998 1
 11 -1 -10 5472.55 408.922 9
 11 1 -10 5450.87 515.209 1
 11 -1 -10 5460.37 426.277 2
 11 1 -10 4853.69 385.813 10
 11 1 -10 5530.50 397.334 5
 11 -1 -8 36389.4 984.692 9
 11 1 -8 36688.5 1215.57 1
 11 -1 -8 35870.7 1045.70 2
 11 1 -8 35881.6 962.850 10
 11 -1 -8 37035.2 944.180 5
 11 1 -8 37523.0 988.532 5
 11 1 -6 2205.94 262.723 5
 11 -1 -6 2051.15 273.728 4
 11 -1 -6 2630.33 274.355 2
 11 -1 -4 -12.1483 99.4032 2
 11 1 -4 229.607 107.834 5
 11 -1 -4 210.888 135.100 4
 11 1 -2 17536.2 705.754 5
 11 -1 -2 18298.9 741.947 2
 11 1 -2 16463.9 673.321 13
 11 -1 -2 18526.1 826.519 4
 11 1 -2 16282.9 652.100 4
 11 1 0 2651.17 291.505 5
 11 1 0 2200.17 274.723 13
 11 -1 0 2177.62 311.996 4
 11 1 2 1311.26 275.220 5
 11 1 2 1683.27 258.362 13
 11 -1 2 1653.65 294.645 4
 11 1 4 61382.1 1439.96 5
 11 1 4 63882.9 1396.25 13
 11 -1 4 64517.6 1656.51 4
 11 1 6 5555.49 474.828 5
 11 1 6 5147.37 433.933 13
 -11 -1 -6 5588.81 444.740 12
 11 1 8 2827.23 339.757 5
 11 1 8 2863.06 326.944 13
 -11 -1 -8 2621.91 293.923 12
 11 1 10 1634.35 250.325 5
 11 1 10 1746.07 235.491 13
 -11 -1 -10 1911.08 256.290 12
 11 1 12 204.711 132.955 5
 -11 -1 -12 -22.2285 63.4542 8
 11 1 14 577.491 111.661 5
 11 -2 -21 4191.83 279.944 9
 11 -2 -19 622.821 176.396 9
 11 -2 -17 18908.9 780.983 9
 11 -2 -17 17445.9 640.058 10
 11 -2 -15 2951.70 350.091 9
 11 -2 -15 3161.13 327.634 10
 11 -2 -13 22772.3 897.205 9
 11 -2 -13 23098.0 837.905 10
 11 -2 -11 100.231 137.398 9
 11 -2 -11 151.292 102.767 2
 11 -2 -11 430.887 178.440 10
 11 2 -9 -113.108 127.642 5
 11 -2 -9 -40.8823 147.865 2
 11 -2 -7 34193.5 1176.45 2
 11 2 -7 35237.8 959.341 5
 11 -2 -5 852.092 205.714 2
 11 2 -5 1185.90 209.111 5
 11 2 -3 32328.5 958.618 5
 11 -2 -3 32948.1 1172.78 2
 11 2 -3 31535.6 944.010 13
 11 -2 -3 33960.6 1214.70 4
 11 -2 -1 2141.94 309.899 2
 11 2 -1 1701.32 244.543 5
 11 2 -1 1710.29 237.072 13
 11 -2 -1 1908.50 288.062 4
 11 -2 1 1049.99 286.987 2
 11 2 1 1014.56 204.382 5
 11 2 1 1125.84 214.169 13
 11 -2 1 1362.82 280.004 4
 11 2 3 8159.72 538.465 5
 11 2 3 8081.24 524.106 13
 -11 2 -3 7722.29 490.726 11
 11 2 5 8823.91 559.573 5
 11 2 5 9766.96 570.191 13
 -11 2 -5 9115.50 496.695 11
 11 2 7 14681.4 692.268 5
 11 2 7 15000.6 687.643 13
 11 2 9 623.412 183.216 5
 11 2 9 919.283 202.548 13
 -11 -2 -9 927.018 200.727 12
 11 2 11 331.494 105.527 5
 11 2 11 123.975 114.896 13
 -11 -2 -11 80.8036 107.144 12
 11 2 13 2115.57 178.795 5
 11 -3 -18 1914.23 195.163 9
 11 -3 -16 4384.85 356.279 9
 11 -3 -14 1113.39 246.747 9
 11 -3 -12 1879.15 303.078 9
 11 -3 -10 5821.10 467.496 9
 11 3 -10 5620.44 469.403 7
 11 3 -8 1888.19 280.244 7
 -11 3 8 1867.94 263.387 11
 -11 3 6 7338.48 504.233 11
 -11 3 4 4409.60 414.811 11
 -11 3 2 78270.0 1637.08 11
 11 3 0 155.778 112.538 13
 -11 3 0 49.0013 137.288 11
 11 3 2 788.809 188.606 5
 11 3 2 743.109 178.747 13
 -11 3 -2 948.604 201.167 11
 11 3 4 1223.14 181.800 5
 11 3 4 967.185 184.288 13
 -11 3 -4 1098.84 198.322 11
 11 3 6 1687.99 233.737 13
 -11 3 -6 1908.91 210.993 11
 11 3 8 3791.63 296.909 13
 -11 -3 -8 4174.65 329.055 12
 11 3 10 5815.75 294.468 13
 -11 -3 -10 5548.71 312.329 12
 11 -4 -15 -89.1321 86.0090 9
 11 -4 -13 1158.48 171.316 9
 11 -4 -11 2878.97 286.963 9
 11 -4 -9 829.373 182.962 9
 -11 4 7 -53.7273 114.185 11
 -11 4 5 2659.42 294.172 11
 -11 4 3 178.406 132.297 11
 -11 4 1 576.923 193.897 11
 -11 4 -1 30.8842 132.292 11
 -11 4 -3 6086.52 372.133 11
 -11 4 -5 171.747 52.3866 11
 12 0 -22 9441.66 414.312 9
 12 0 -20 7020.18 421.954 10
 12 0 -20 6617.92 421.581 9
 12 0 -18 999.040 222.855 9
 12 0 -18 1005.21 214.780 10
 12 0 -16 14069.2 687.938 9
 12 0 -16 14918.1 710.380 10
 12 0 -14 6516.64 472.361 9
 12 0 -14 5904.01 463.230 10
 12 0 -12 2390.90 269.499 9
 12 0 -12 2452.97 408.682 1
 12 0 -12 2354.85 317.789 10
 12 0 -10 1009.16 227.744 5
 12 0 -10 971.396 249.893 1
 12 0 -10 785.008 157.882 10
 12 0 -8 20787.5 952.242 1
 12 0 -8 22289.1 784.146 5
 12 0 -6 12059.8 587.186 4
 12 0 -6 12146.3 572.927 5
 12 0 -4 59361.6 1286.61 5
 12 0 -4 58949.0 1358.89 4
 12 0 -2 46681.9 1160.12 5
 12 0 -2 45713.1 1246.96 4
 12 0 0 2888.69 329.225 5
 12 0 0 2551.45 326.226 4
 12 0 2 7022.70 479.757 5
 12 0 2 6894.23 544.565 4
 12 0 4 -12.1686 185.441 5
 12 0 6 2024.92 287.721 5
 12 0 8 2034.27 276.513 5
 12 0 10 24214.8 772.919 5
 12 0 12 -112.270 89.0340 5
 12 -1 -23 2989.49 203.487 9
 12 -1 -21 423.283 134.308 9
 12 -1 -19 1291.81 220.200 9
 12 1 -19 1185.08 184.677 10
 12 -1 -19 1064.44 191.389 10
 12 -1 -17 2743.39 338.433 9
 12 1 -17 2443.77 276.041 10
 12 -1 -17 2432.41 296.909 10
 12 1 -17 2212.39 275.458 9
 12 -1 -15 6887.03 510.450 9
 12 1 -15 6771.84 466.779 10
 12 -1 -15 7052.57 503.985 10
 12 -1 -13 765.998 214.732 9
 12 1 -13 778.908 175.321 10
 12 -1 -13 916.384 203.420 10
 12 -1 -11 20166.5 802.033 9
 12 1 -11 19504.5 1043.07 1
 12 1 -11 19432.9 764.085 10
 12 -1 -11 19889.8 820.094 10
 12 1 -9 422.661 159.299 5
 12 -1 -9 598.345 166.121 9
 12 1 -9 559.650 191.940 10
 12 -1 -7 15346.5 653.875 9
 12 -1 -7 14020.5 604.772 5
 12 1 -7 14158.1 641.402 5
 12 1 -5 8670.99 505.517 5
 12 -1 -5 8595.34 575.772 4
 12 -1 -5 7618.27 453.247 5
 12 -1 -3 10976.9 551.241 5
 12 1 -3 10789.3 570.867 5
 12 -1 -3 9715.43 566.916 2
 12 -1 -3 11328.4 680.903 4
 12 -1 -1 3147.35 316.129 5
 12 1 -1 2697.17 307.957 5
 12 -1 -1 3101.77 368.254 2
 12 1 -1 3339.38 344.497 13
 12 -1 -1 3293.13 374.112 4
 12 1 -1 3635.33 364.375 4
 12 1 1 17554.8 761.618 5
 12 1 1 17588.2 743.098 13
 12 -1 1 17798.0 881.593 4
 12 1 3 901.715 228.777 5
 12 1 3 1424.24 259.393 13
 12 1 5 102880. 1875.31 5
 12 1 5 102060. 1801.03 13
 -12 -1 -5 100406. 1733.36 12
 12 1 7 4423.23 407.873 5
 12 1 7 4570.45 396.390 13
 -12 -1 -7 3855.86 368.154 12
 12 1 9 343.164 146.066 5
 12 1 9 223.194 145.817 13
 -12 -1 -9 455.194 169.232 12
 12 1 11 7135.25 402.974 5
 12 1 13 457.931 85.8642 5
 12 -2 -20 1063.34 165.566 9
 12 -2 -18 1154.70 205.675 9
 12 -2 -18 1067.00 153.550 10
 12 -2 -16 1704.58 267.524 9
 12 -2 -16 1804.91 213.655 10
 12 -2 -14 3426.63 370.453 9
 12 -2 -14 3382.96 338.000 10
 12 -2 -12 1427.08 267.033 9
 12 -2 -12 1805.31 292.837 10
 12 -2 -10 -105.047 155.750 9
 12 -2 -10 161.093 184.757 10
 12 -2 -8 102149. 2115.73 2
 12 2 -8 102594. 1680.72 5
 12 -2 -6 7284.39 554.779 2
 12 2 -6 7833.82 479.116 5
 12 2 -4 6523.85 458.865 5
 12 -2 -4 7708.63 596.355 2
 12 2 -2 5292.02 423.539 5
 12 -2 -2 5150.90 492.440 2
 12 2 -2 4772.59 391.678 13
 12 -2 -2 4746.99 490.508 4
 12 2 0 3387.27 349.747 5
 12 2 0 3419.10 353.947 13
 12 2 2 12245.2 649.884 5
 12 2 2 12452.0 641.919 13
 12 2 4 9677.06 584.908 5
 12 2 4 9930.35 570.208 13
 -12 2 -4 9611.54 520.655 11
 12 2 6 6761.18 474.376 5
 12 2 6 5960.98 436.527 13
 12 2 8 2014.13 247.382 5
 12 2 8 1475.49 224.738 13
 -12 -2 -8 1918.42 258.535 12
 12 2 10 825.965 151.600 5
 12 2 10 759.879 153.572 13
 -12 -2 -10 764.730 169.561 12
 12 -3 -19 705.097 126.046 9
 12 -3 -17 655.296 146.999 9
 12 -3 -15 4993.80 380.390 9
 12 -3 -13 216.313 125.440 9
 12 -3 -11 9.40451 128.620 9
 12 -3 -9 3640.79 385.448 9
 -12 3 9 3627.09 339.958 11
 -12 3 7 876.011 188.088 11
 -12 3 5 23938.5 891.625 11
 -12 3 3 4066.66 399.999 11
 -12 3 1 65352.2 1472.72 11
 12 3 1 -132.510 106.223 5
 12 3 1 76.5070 87.0578 13
 -12 3 -1 -67.8744 131.102 11
 12 3 3 -18.6066 92.6420 13
 -12 3 -3 17.7442 97.0745 11
 12 3 5 2443.43 259.263 13
 -12 3 -5 2573.87 253.517 11
 12 3 7 362.757 101.263 13
 -12 -3 -7 317.011 140.154 12
 -12 -3 -9 3855.46 251.843 12
 12 -4 -14 3180.50 228.589 9
 12 -4 -12 4054.74 296.120 9
 12 -4 -10 -69.3761 114.073 9
 12 -4 -8 2609.08 301.110 9
 -12 4 6 62.9084 110.154 11
 -12 4 4 6748.62 413.644 11
 -12 4 2 -132.165 120.592 11
 -12 4 0 1242.89 211.785 11
 -12 4 -2 518.466 137.757 11
 -12 4 -4 9379.12 361.744 11
 13 0 -21 -109.836 90.1489 9
 13 0 -21 73.2672 103.376 10
 13 0 -19 -5.98643 65.3438 9
 13 0 -19 -29.4662 115.991 10
 13 0 -17 -56.9644 115.592 9
 13 0 -17 -55.4290 144.539 10
 13 0 -15 -174.501 79.5684 9
 13 0 -15 6.23249 152.167 10
 13 0 -13 -50.2732 61.7573 9
 13 0 -13 -75.2367 135.957 10
 13 0 -11 -717.383 242.039 1
 13 0 -11 -44.1451 157.270 10
 13 0 -9 8.36041 123.569 5
 13 0 -9 -197.435 215.814 1
 13 0 -7 -171.132 140.530 5
 13 0 -5 107.969 164.791 5
 13 0 -5 45.4090 136.383 4
 13 0 -3 -213.002 155.952 5
 13 0 -3 -15.8202 86.8656 4
 13 0 -1 36.7160 153.898 5
 13 0 -1 -54.2212 107.577 4
 13 0 1 -130.479 123.200 5
 13 0 1 32.0581 116.920 4
 13 0 3 73.1968 154.121 5
 13 0 5 -235.862 184.025 5
 13 0 7 -28.4667 114.796 5
 13 0 9 -28.2965 106.835 5
 13 0 11 -144.380 77.1634 5
 13 -1 -22 221.127 89.7075 9
 13 -1 -20 9211.59 469.538 9
 13 -1 -20 8727.49 416.215 10
 13 -1 -18 500.897 148.464 9
 13 1 -18 1030.89 195.706 10
 13 -1 -18 741.993 187.168 10
 13 -1 -16 5106.04 415.880 9
 13 1 -16 4729.20 379.181 10
 13 -1 -16 5730.17 429.957 10
 13 -1 -14 5193.38 437.279 9
 13 1 -14 5517.91 420.082 10
 13 -1 -14 5449.11 463.829 10
 13 -1 -12 12303.1 646.348 9
 13 1 -12 12849.5 634.592 10
 13 -1 -12 13040.8 686.728 10
 13 -1 -10 2971.56 334.305 9
 13 1 -10 2602.36 303.737 10
 13 1 -10 2737.49 302.298 5
 13 -1 -8 23678.4 829.186 9
 13 1 -8 24056.7 851.658 10
 13 -1 -8 24208.9 815.546 5
 13 1 -8 23403.0 854.859 5
 13 -1 -6 27956.8 1068.16 4
 13 -1 -6 29386.6 900.998 5
 13 1 -6 29974.8 967.705 5
 13 1 -4 2153.01 280.114 5
 13 -1 -4 1971.78 289.124 4
 13 -1 -4 2209.10 267.069 5
 13 -1 -2 250.149 146.871 5
 13 1 -2 95.5794 119.137 5
 13 -1 -2 373.630 183.537 4
 13 -1 0 8167.64 496.878 5
 13 1 0 8072.47 555.011 5
 13 -1 0 8511.00 628.968 4
 13 1 0 8163.18 564.174 4
 13 1 2 102.384 159.873 5
 13 1 2 89.4764 161.530 13
 13 1 4 10954.5 618.572 5
 13 1 4 11392.0 613.927 13
 -13 -1 -4 12188.5 583.452 12
 13 1 6 21956.5 844.711 5
 13 1 6 21853.7 807.696 13
 -13 -1 -6 21935.1 772.487 12
 13 1 8 69.0131 125.543 5
 -13 -1 -8 -13.6067 124.755 12
 13 1 10 4714.34 309.691 5
 13 -2 -21 5762.27 284.517 9
 13 -2 -19 48.9225 96.1556 9
 13 -2 -19 155.938 51.8142 10
 13 -2 -17 2925.59 298.188 9
 13 -2 -17 2940.27 261.034 10
 13 -2 -15 2862.06 342.847 9
 13 -2 -15 2556.00 274.865 10
 13 -2 -13 6.32966 148.306 9
 13 -2 -13 -157.675 151.186 10
 13 -2 -11 1035.12 217.160 9
 13 -2 -11 1146.28 250.096 10
 13 -2 -9 21313.2 852.430 9
 13 2 -9 21719.5 783.403 5
 13 2 -7 29379.3 937.754 5
 13 2 -5 52958.4 1277.75 5
 13 2 -3 5009.41 422.729 5
 13 2 -1 38286.9 1119.79 5
 13 2 1 4518.28 411.815 5
 13 2 1 4581.58 397.745 13
 13 2 3 50.4523 150.175 5
 13 2 3 109.089 123.305 13
 -13 2 -3 451.626 162.315 11
 13 2 5 234.795 125.836 5
 13 2 5 118.788 150.711 13
 13 2 7 13639.5 585.065 5
 13 2 7 13540.2 579.050 13
 -13 -2 -7 12539.6 558.210 12
 13 2 9 -14.5339 83.2847 5
 -13 -2 -9 115.491 85.5839 12
 13 -3 -18 88.9958 77.6552 9
 13 -3 -16 2767.85 262.071 9
 13 -3 -14 -28.5537 146.486 9
 13 -3 -12 222.537 166.636 9
 13 -3 -10 2580.77 310.102 9
 -13 3 10 2355.26 241.157 11
 13 -3 -8 149.590 161.936 9
 -13 3 8 -16.1372 146.890 11
 -13 3 6 2372.78 308.471 11
 -13 3 4 5017.97 423.117 11
 -13 3 2 273.064 177.345 11
 -13 3 0 709.576 184.499 11
 -13 3 -2 1342.02 207.767 11
 -13 3 -4 14023.7 530.244 11
 -13 -3 -6 371.960 138.004 12
 13 -4 -13 525.443 115.341 9
 13 -4 -11 6674.49 363.792 9
 13 -4 -9 264.572 139.141 9
 13 -4 -7 958.525 184.812 9
 -13 4 7 965.742 148.765 11
 -13 4 5 1812.72 210.285 11
 -13 4 3 70.5939 93.2802 11
 -13 4 1 360.144 117.479 11
 -13 4 -1 34.3851 54.2731 11
 14 0 -20 148.848 116.947 10
 14 0 -18 447.695 142.883 10
 14 0 -16 1849.46 244.365 9
 14 0 -16 1565.80 261.022 10
 14 0 -14 31063.9 1030.90 10
 14 0 -12 126112. 2087.09 10
 14 0 -10 6578.89 486.646 10
 14 0 -8 26820.0 929.388 5
 14 0 -6 16791.1 749.085 5
 14 0 -4 6358.33 490.563 5
 14 0 -4 6062.48 498.394 4
 14 0 -2 45.6357 156.670 5
 14 0 -2 -33.6176 58.9705 4
 14 0 0 209.794 139.516 5
 14 0 2 16404.4 735.175 5
 14 0 4 6061.07 457.721 5
 14 0 6 1212.34 203.540 5
 14 0 8 8624.57 431.346 5
 14 0 10 563.149 94.5815 5
 14 -1 -21 64.2371 62.2917 9
 14 -1 -21 26.1447 63.2372 10
 14 -1 -19 912.484 170.333 9
 14 1 -19 1012.84 184.628 10
 14 -1 -19 922.783 176.746 10
 14 -1 -17 1114.87 171.715 9
 14 1 -17 1237.35 195.885 10
 14 -1 -17 1161.10 217.947 10
 14 -1 -15 -96.6729 144.877 9
 14 1 -15 121.921 98.3886 10
 14 -1 -15 28.1948 143.030 10
 14 -1 -13 271.675 140.981 9
 14 1 -13 514.373 169.572 10
 14 -1 -13 454.341 180.942 10
 14 -1 -11 72224.8 1485.65 9
 14 1 -11 72233.5 1501.40 10
 14 -1 -11 73633.4 1612.45 10
 14 1 -9 2333.42 274.699 10
 14 1 -9 1709.38 257.331 5
 14 -1 -7 11454.5 588.230 5
 14 1 -7 11246.5 611.147 5
 14 -1 -5 1650.06 246.864 5
 14 1 -5 1409.18 252.008 5
 14 -1 -3 1161.21 231.700 5
 14 1 -3 993.961 241.289 5
 14 -1 -1 1973.21 273.009 5
 14 1 -1 1770.72 293.005 5
 14 1 1 5427.76 448.799 5
 14 1 3 16182.7 743.978 5
 14 1 5 859.071 207.294 5
 14 1 7 15863.7 636.778 5
 14 1 9 3863.19 280.361 5
 14 -2 -20 -37.5895 49.6742 9
 14 -2 -18 182.087 109.524 9
 14 -2 -18 79.6699 80.0467 10
 14 -2 -16 187.172 151.652 9
 14 -2 -16 194.995 106.371 10
 14 -2 -14 1815.58 267.057 9
 14 -2 -14 1552.08 222.640 10
 14 -2 -12 167.577 156.367 9
 14 -2 -12 57.1141 132.529 10
 14 -2 -10 3711.50 369.538 9
 14 -2 -10 4218.00 410.870 10
 14 2 -8 707.266 170.941 5
 14 -2 -8 665.770 166.958 9
 14 2 -6 39339.2 1103.69 5
 14 2 -4 17941.2 762.386 5
 14 2 -2 5311.57 428.960 5
 14 2 0 22681.7 848.119 5
 14 2 2 34702.3 1025.90 5
 -14 2 -2 35566.6 970.772 11
 14 2 4 693.155 191.101 5
 -14 -2 -4 676.023 149.400 12
 14 2 6 179.590 86.6495 5
 -14 -2 -6 171.893 87.5656 12
 14 2 8 1067.28 157.985 5
 -14 -2 -8 873.124 141.332 12
 14 -3 -17 5051.77 275.117 9
 14 -3 -15 345.144 129.616 9
 14 -3 -13 11046.2 528.373 9
 14 -3 -11 -73.1814 149.077 9
 14 -3 -9 128.257 155.727 9
 -14 3 9 94.8907 128.705 11
 14 -3 -7 -16.4133 110.731 9
 -14 3 7 6.52129 104.103 11
 -14 3 5 7818.76 493.273 11
 -14 3 3 1265.93 238.436 11
 -14 3 1 378.486 159.049 11
 -14 3 -1 850.966 163.982 11
 -14 3 -3 697.705 130.399 11
 -14 -3 -5 1123.73 153.798 12
 14 -4 -10 17272.4 525.754 9
 14 -4 -8 6019.52 341.149 9
 14 -4 -6 2777.30 245.920 9
 -14 4 6 2033.22 197.418 11
 14 -4 -4 2675.70 221.910 9
 -14 4 4 2288.97 209.218 11
 -14 4 2 3768.97 257.593 11
 -14 4 0 864.965 115.868 11
 15 0 -21 33.8273 48.1406 10
 15 0 -19 -157.385 114.509 10
 15 0 -17 172.093 145.336 10
 15 0 -15 76.0912 129.113 10
 15 0 -13 -176.834 165.941 10
 15 0 -11 154.437 151.845 10
 15 0 -9 28.5045 121.725 5
 15 0 -7 73.3256 161.921 5
 15 0 -5 108.520 137.902 5
 15 0 -3 -95.6553 135.426 5
 15 0 -1 44.9468 150.776 5
 15 0 1 100.226 154.319 5
 15 0 3 212.406 138.218 5
 15 0 5 27.6636 109.432 5
 15 0 7 -84.0944 69.7285 5
 15 -1 -20 3899.72 252.891 10
 15 -1 -18 236.712 73.3084 9
 15 1 -18 -88.8536 95.1433 10
 15 -1 -18 -109.469 119.144 10
 15 -1 -16 6870.66 428.544 9
 15 1 -16 7105.90 424.680 10
 15 -1 -16 6967.11 449.350 10
 15 -1 -14 9944.34 532.146 9
 15 1 -14 10288.4 552.136 10
 15 -1 -14 10288.3 590.945 10
 15 -1 -12 -49.0270 84.8475 9
 15 1 -12 40.2767 112.937 10
 15 -1 -12 57.9662 173.560 10
 15 1 -10 36263.6 1052.30 10
 15 1 -10 38396.3 1100.36 5
 15 1 -8 3887.83 357.468 10
 15 1 -8 3798.26 383.031 5
 15 -1 -6 4144.59 364.136 5
 15 1 -6 4202.93 404.921 5
 15 -1 -4 -51.1836 115.448 5
 15 1 -4 205.900 125.375 5
 15 -1 -2 1344.43 230.384 5
 15 1 -2 1183.98 253.082 5
 15 1 0 4818.33 416.786 5
 15 1 2 13405.8 652.021 5
 15 1 4 10800.6 556.764 5
 15 1 6 1568.97 217.779 5
 15 1 8 736.218 143.208 5
 15 -2 -19 7324.71 328.104 9
 15 -2 -17 3018.03 258.817 9
 15 -2 -17 2665.88 225.737 10
 15 -2 -15 172.096 107.886 9
 15 -2 -15 -78.8045 63.5126 10
 15 -2 -13 1558.56 246.506 9
 15 -2 -13 1618.17 230.347 10
 15 -2 -11 3646.60 346.620 9
 15 -2 -11 3843.17 375.204 10
 15 -2 -9 2946.74 297.053 9
 15 2 -9 3575.86 340.166 5
 15 2 -7 -89.4849 109.869 5
 15 -2 -7 91.6712 95.1254 9
 15 -2 -5 8896.02 501.044 9
 15 2 -5 9083.78 526.528 5
 15 2 -3 359.468 172.661 5
 15 2 -1 248.085 172.860 5
 15 2 1 58395.6 1263.79 5
 -15 2 -1 58858.1 1211.07 11
 15 2 3 1167.83 217.912 5
 -15 -2 -3 1072.36 163.980 12
 15 2 5 757.157 141.474 5
 -15 -2 -5 536.296 123.470 12
 15 2 7 399.778 93.7803 5
 15 -3 -16 527.085 95.5641 9
 15 -3 -14 815.301 146.795 9
 15 -3 -12 5540.15 362.361 9
 15 -3 -10 -132.957 106.369 9
 -15 3 10 -209.962 113.690 11
 15 -3 -8 2186.05 252.892 9
 -15 3 8 2023.96 240.969 11
 15 -3 -6 974.086 191.582 9
 -15 3 6 809.882 166.680 11
 15 -3 -6 1019.21 144.290 10
 -15 3 4 21963.1 747.261 11
 -15 3 2 7820.13 433.317 11
 -15 3 0 -125.872 70.5878 11
 -15 -3 -2 102.921 68.5730 12
 -15 3 -2 15.5083 56.0799 11
 16 0 -20 595.473 110.283 10
 16 0 -18 479.337 134.001 10
 16 0 -16 43808.0 1069.36 10
 16 0 -14 23790.4 851.531 10
 16 0 -12 13395.0 680.969 10
 16 0 -10 16756.1 758.324 10
 16 0 -8 4230.29 392.184 5
 16 0 -6 2741.69 332.838 5
 16 0 -4 229.364 168.716 5
 16 0 -2 48244.9 1216.50 5
 16 0 0 11226.1 584.707 5
 16 0 2 3473.10 313.306 5
 16 0 4 3403.16 282.216 5
 16 0 6 25923.2 628.143 5
 16 -1 -19 4540.87 271.329 10
 16 -1 -17 42.6068 88.1961 10
 16 1 -15 24824.9 757.129 10
 16 -1 -15 24646.3 820.141 10
 16 1 -13 1924.57 240.736 10
 16 -1 -13 1935.09 282.056 10
 16 1 -11 7675.50 476.837 10
 16 -1 -11 9200.42 583.524 10
 16 1 -9 72136.2 1434.21 10
 16 1 -9 71486.1 1490.92 5
 16 1 -7 720.981 216.651 5
 16 1 -7 294.079 159.062 10
 16 -1 -5 -38.2954 123.175 5
 16 1 -5 55.3481 139.261 5
 16 -1 -3 793.990 161.048 5
 16 1 -3 863.244 238.815 5
 16 1 -1 9098.93 539.248 5
 16 1 1 284.316 172.837 5
 16 1 3 618.955 178.813 5
 16 1 5 532.543 129.884 5
 16 1 7 96.8459 83.3260 5
 16 -2 -16 -15.2209 63.4937 9
 16 -2 -16 -77.4338 60.8846 10
 16 -2 -14 972.038 172.728 9
 16 -2 -14 750.490 116.018 10
 16 -2 -12 908.570 164.602 9
 16 -2 -12 554.273 172.529 10
 16 -2 -10 1301.74 239.142 10
 16 2 -8 1977.08 244.490 5
 16 2 -6 1873.54 248.860 5
 16 2 -4 120.684 96.0041 5
 16 2 -2 3.63227 120.140 5
 16 2 0 3290.70 293.459 5
 -16 2 0 3328.24 282.915 11
 16 2 2 3728.92 302.352 5
 16 2 4 6351.24 330.225 5
 16 -3 -13 4972.65 276.383 9
 16 -3 -11 189.450 100.000 9
 -16 3 9 294.799 113.151 11
 -16 3 7 2814.05 256.745 11
 -16 3 5 3908.23 303.008 11
 16 -3 -5 3857.95 272.025 10
 -16 3 3 16103.0 561.116 11
 -16 3 1 484.178 106.064 11
 -16 3 -1 435.417 95.5130 11
 17 0 -19 -7.67607 70.3541 10
 17 0 -17 127.270 116.094 10
 17 0 -15 -112.789 129.653 10
 17 0 -13 -70.8990 150.333 10
 17 0 -11 -44.3757 148.990 10
 17 0 -9 -89.2815 142.629 10
 17 0 -7 23.1841 128.984 5
 17 0 -5 -107.037 118.993 5
 17 0 -3 33.3542 96.2322 5
 17 0 -1 -46.5375 122.752 5
 17 0 1 156.414 134.473 5
 17 0 3 21.6149 78.5018 5
 17 -1 -18 6466.41 310.579 10
 17 -1 -16 923.388 168.372 10
 17 -1 -14 5506.87 395.792 10
 17 -1 -12 6209.51 442.112 10
 17 -1 -10 2284.10 301.173 10
 17 1 -8 1585.54 259.985 5
 17 1 -6 121.696 145.668 5
 17 -1 -4 2977.06 266.442 5
 17 1 -4 3298.31 340.166 5
 17 1 -2 1937.69 253.630 5
 17 1 0 937.204 176.688 5
 17 1 2 296.190 125.416 5
 17 1 4 50.3133 81.0811 5
 17 -2 -15 616.188 128.486 10
 17 -2 -13 -94.0385 82.3030 10
 17 -2 -11 7815.83 436.667 10
 17 -2 -9 3097.59 305.738 10
 17 2 -7 94.9949 96.4100 5
 17 2 -5 1460.35 212.842 5
 17 2 -3 612.033 149.709 5
 -17 2 3 1011.21 174.705 11
 17 2 -1 574.234 153.150 5
 -17 2 1 663.626 127.182 11
 17 2 1 910.717 133.903 5
 17 2 3 736.875 116.383 5
 -17 3 8 1616.83 167.623 11
 -17 3 6 9352.75 389.811 11
 -17 3 4 597.591 128.934 11
 -17 3 2 44433.9 753.481 11
 18 0 -18 7023.72 295.708 10
 18 0 -16 5961.47 329.943 10
 18 0 -14 58424.0 1129.23 10
 18 0 -12 54215.8 1165.82 10
 18 0 -10 281.925 132.780 10
 18 0 -8 1122.63 204.431 10
 18 0 -6 10344.5 514.750 5
 18 0 -4 422.634 138.774 5
 18 0 -2 749.535 172.564 5
 18 0 0 15528.2 531.455 5
 18 0 2 2451.33 185.989 5
 18 -1 -17 299.766 86.5942 10
 18 -1 -15 203.790 106.384 10
 18 -1 -13 3486.73 310.390 10
 18 -1 -11 4757.64 359.518 10
 18 -1 -9 -93.1728 113.243 10
 18 1 -7 4330.28 347.361 5
 18 1 -5 7616.91 435.688 5
 18 1 -3 4959.65 349.239 5
 18 1 -1 1950.90 209.277 5
 18 1 1 1033.10 149.203 5
 18 1 3 2223.01 173.344 5
 18 -2 -14 399.377 96.8160 10
 -18 2 12 3526.33 216.796 11
 18 -2 -12 3831.65 258.667 10
 18 -2 -10 2913.03 258.426 10
 18 -2 -8 -109.200 98.1212 10
 18 2 -6 1006.54 158.577 5
 -18 2 4 3382.11 255.319 11
 18 2 -4 3578.61 254.859 5
 18 2 -2 466.827 104.493 5
 -18 2 2 327.484 105.176 11
 18 2 0 95.7624 56.8665 5
 19 0 -15 -0.67741 54.3104 10
 19 0 -13 140.964 92.9788 10
 19 0 -11 -11.3583 78.0936 10
 19 0 -9 108.671 65.7201 10
 19 0 -7 16.7910 87.2926 10
 19 0 -5 68.3840 106.559 5
 19 0 -5 72.5485 93.9346 10
 19 0 -3 -17.7595 70.5262 5
 19 0 -1 39.8985 58.7824 5
 19 -1 -14 188.970 94.4575 10
 19 -1 -12 717.972 140.974 10
 19 -1 -10 1470.90 195.337 10
 19 -1 -8 5804.96 366.055 10
 19 1 -6 7053.26 376.518 5
 19 1 -4 2618.52 219.980 5
 19 1 -2 112.293 92.8748 5
 19 1 0 1915.96 167.060 5
 -19 2 9 2291.62 192.696 11
 19 -2 -9 2034.53 184.000 10
 -19 2 7 896.088 136.359 11
 19 -2 -7 747.641 121.109 10
 -19 2 5 5817.38 275.907 11
 19 -2 -5 5467.55 282.725 10
 20 -1 -11 162.390 68.8752 10
 20 -1 -9 7341.52 329.562 10
 20 -1 -7 604.446 103.221 10
 20 -1 -5 2200.14 185.438 10

_ins_header
;
TITL ETYFUM_130K in I2/a 
REM I2/a (#15 in standard setting)
CELL 1.54184  16.672778   4.738759  19.668014  90.0000 110.0237  90.0000
ZERR    4.00   0.000536   0.000140   0.000558   0.0000   0.0034   0.0000
LATT  2
SYMM -x+1/2, y,-z 
SFAC C H N O
UNIT 64.00 64.00 8.00 16.00
REM  CrysAlisPro recorded range (K): Min=129.8; max=130.2; aver:130.0
TEMP -143
SIZE 0.04 0.15 0.25
TREF
HKLF 4
END
;
_olex2_submission_special_instructions  'No special instructions were received'
_oxdiff_exptl_absorpt_empirical_details
;
Empirical correction (ABSPACK) includes:
- Absorption correction using spherical harmonics
- Frame scaling
;
_oxdiff_exptl_absorpt_empirical_full_max  1.452
_oxdiff_exptl_absorpt_empirical_full_min  0.776
data_etyfum_140k_b
_audit_creation_date               2024-05-20
_audit_creation_method
;
Olex2 1.5
[truncated: 11,752,962 more chars]
