# Supplementary material for: Managing negative linear compressibility and thermal expansion through steric hindrance: a case study of 1,2-bis­(4′-pyridyl)­ethane cocrystals
Source: IUCrJ. 2025 Jan 1;12(Pt 1):88–96. doi: 10.1107/S2052252524011734 (PMC11707692; doi:10.1107/S2052252524011734)
Supplement: Supplementary file 2 [file m-12-00088-etyfum_300ksup2.hkl]

data_etyfum_300k                                                                
_shelx_title ' etyfum_300k_a.res in I2/a'                                       
_shelx_refln_list_code          4                                               
_shelx_F_calc_maximum      223.58                                               
_exptl_crystal_F_000       632.00                                               
_reflns_d_resolution_high  0.8078                                               
                                                                                
loop_                                                                           
 _space_group_symop_operation_xyz                                               
 'x, y, z'                                                                      
 '-x+1/2, y, -z'                                                                
 'x+1/2, y+1/2, z+1/2'                                                          
 '-x+1, y+1/2, -z+1/2'                                                          
 '-x, -y, -z'                                                                   
 'x-1/2, -y, z'                                                                 
 '-x+1/2, -y+1/2, -z+1/2'                                                       
 'x, -y+1/2, z+1/2'                                                             
                                                                                
_cell_length_a    16.6911                                                       
_cell_length_b     4.8164                                                       
_cell_length_c    19.6669                                                       
_cell_angle_alpha  90.000                                                       
_cell_angle_beta  109.032                                                       
_cell_angle_gamma  90.000                                                       
                                                                                
_shelx_F_squared_multiplier     1.000                                           
                                                                                
loop_                                                                           
 _refln_index_h                                                                 
 _refln_index_k                                                                 
 _refln_index_l                                                                 
 _refln_F_squared_calc                                                          
 _refln_F_squared_meas                                                          
 _refln_F_squared_sigma                                                         
 _refln_observed_status                                                         
   2   0   0         16.76         25.08         2.26 o                         
   4   0   0       7125.70       6154.77        40.36 o                         
   6   0   0       4054.88       3792.91        38.87 o                         
   8   0   0       3477.12       3645.40        45.45 o                         
  10   0   0        135.32        142.97         8.29 o                         
  12   0   0         72.98         84.15         8.37 o                         
  14   0   0          0.13          3.37         6.00 o                         
  16   0   0        201.66        179.42        13.23 o                         
  18   0   0        259.49        246.83        12.75 o                         
   1   1   0        314.92        267.24         6.80 o                         
   3   1   0        375.57        357.54        12.14 o                         
   5   1   0         33.07         29.18         3.43 o                         
   7   1   0        140.68        124.68         6.86 o                         
   9   1   0        714.48        863.53        23.43 o                         
  11   1   0         31.08         34.43         4.53 o                         
  13   1   0        230.40        206.36         8.27 o                         
  15   1   0         96.72         85.80         6.78 o                         
  17   1   0          8.57          4.22         4.19 o                         
  19   1   0         16.56         13.85         4.04 o                         
   0   2   0       1502.07       1476.67        25.85 o                         
   2   2   0         48.05         37.52         3.63 o                         
   4   2   0         12.82          5.89         4.37 o                         
   6   2   0         60.10         58.91         8.45 o                         
   8   2   0         53.02         56.41         5.43 o                         
  10   2   0          5.11          8.48         3.42 o                         
  12   2   0         86.61         86.88         8.03 o                         
  14   2   0        265.45        287.13        17.98 o                         
  16   2   0        134.28        114.92         9.17 o                         
  18   2   0          4.27         -0.19         2.59 o                         
   1   3   0       1801.55       1780.10        38.09 o                         
   3   3   0        432.48        427.06        21.11 o                         
   5   3   0         73.06         94.22         7.81 o                         
   7   3   0        573.99        587.55        15.83 o                         
   9   3   0          7.00         11.05         4.00 o                         
  11   3   0         10.60         11.12         4.93 o                         
  13   3   0          1.10          6.48         7.15 o                         
  15   3   0          0.04          6.63         3.74 o                         
   0   4   0          8.39          9.30         6.93 o                         
   2   4   0         28.39         31.33         6.07 o                         
   4   4   0         27.81         35.75         7.00 o                         
   6   4   0        144.11        133.53        10.30 o                         
   8   4   0        838.34        940.60        34.75 o                         
  10   4   0         90.15         72.14        11.34 o                         
  12   4   0         26.75         29.86         7.00 o                         
  14   4   0          0.12         -0.52         3.00 o                         
   1   5   0          6.16          6.02         2.21 o                         
   3   5   0         21.41         26.30         7.85 o                         
   5   5   0         74.10         94.25         9.93 o                         
   7   5   0         11.09         15.96         5.04 o                         
   9   5   0          1.95          7.00         5.63 o                         
 -18   1   1         27.78         28.93         5.33 o                         
 -16   1   1        153.24        156.58        13.41 o                         
 -14   1   1         34.59         26.25         4.62 o                         
 -12   1   1         76.11         71.96         4.05 o                         
 -10   1   1        573.16        574.18        27.09 o                         
  -8   1   1       1325.60       1409.53        22.13 o                         
  -6   1   1         38.74         33.64         3.66 o                         
  -4   1   1       8567.07       8254.26        62.81 o                         
  -2   1   1        352.73        341.29         5.15 o                         
   0   1   1       2515.77       2467.86        23.89 o                         
   2   1   1        878.21        838.19        10.20 o                         
   4   1   1       2414.74       2255.94        33.42 o                         
   6   1   1        112.62        109.60         7.00 o                         
   8   1   1        848.78        867.88        23.37 o                         
  10   1   1        863.19        952.72        15.59 o                         
  12   1   1        365.97        322.53        10.97 o                         
  14   1   1         87.71         82.85         6.55 o                         
  16   1   1          0.45          1.81         4.19 o                         
  18   1   1         36.35         29.75         5.19 o                         
 -17   2   1          2.78          3.98         2.87 o                         
 -15   2   1          8.82          4.30         6.15 o                         
 -13   2   1        532.57        545.78        25.67 o                         
 -11   2   1         19.95         15.69         6.65 o                         
  -9   2   1        524.67        519.58        18.88 o                         
  -7   2   1       1915.24       2004.34        41.25 o                         
  -5   2   1        127.31        125.19         7.85 o                         
  -3   2   1       2977.69       3068.87        23.13 o                         
  -1   2   1       1863.89       1742.05        19.71 o                         
   1   2   1        163.69        151.94         8.30 o                         
   3   2   1        174.91        187.86         8.34 o                         
   5   2   1        873.43        964.51        28.62 o                         
   7   2   1        310.55        327.43        12.89 o                         
   9   2   1        433.83        424.07        10.86 o                         
  11   2   1         34.85         36.56         4.20 o                         
  13   2   1         65.65         97.00        11.80 o                         
  15   2   1        750.12        815.17        19.89 o                         
  17   2   1          7.00          6.07         3.63 o                         
 -16   3   1         11.22         15.78         5.48 o                         
 -14   3   1          1.59          4.44         5.63 o                         
 -12   3   1       1048.96       1105.81        37.19 o                         
 -10   3   1         26.63         25.32         5.36 o                         
  -8   3   1        522.29        551.69        15.85 o                         
  -6   3   1        123.56        103.34         9.15 o                         
  -4   3   1        735.02        804.12        29.41 o                         
  -2   3   1         65.36         64.35         8.56 o                         
   0   3   1       1241.95       1230.89        21.18 o                         
   2   3   1        647.06        654.96        24.54 o                         
   4   3   1         45.40         46.45         5.65 o                         
   6   3   1        213.62        215.19         9.31 o                         
   8   3   1        215.53        208.90         8.62 o                         
  10   3   1         30.66         20.97         4.84 o                         
  12   3   1          6.77          3.93         2.87 o                         
  14   3   1         38.82         34.15         7.56 o                         
  16   3   1          5.26          5.82         4.19 o                         
 -13   4   1          3.22          0.26         4.30 o                         
 -11   4   1          4.74          7.37         6.85 o                         
  -9   4   1          3.88          6.04         7.85 o                         
  -7   4   1        628.99        646.22        20.53 o                         
  -5   4   1         48.95         43.80         6.26 o                         
  -3   4   1          7.17          1.21         4.65 o                         
  -1   4   1        475.81        479.54        16.54 o                         
   1   4   1         44.31         37.81         5.68 o                         
   3   4   1          5.23          6.48         3.44 o                         
   5   4   1          4.00          0.45         2.01 o                         
   7   4   1         20.65         16.00         6.37 o                         
   9   4   1        786.28        843.56        31.89 o                         
  11   4   1          1.47          4.63         5.26 o                         
  13   4   1          1.84          5.44         4.59 o                         
 -10   5   1         42.14         50.24         5.93 o                         
  -8   5   1         10.34         15.11         5.41 o                         
  -6   5   1          2.84          0.47         2.51 o                         
  -4   5   1         45.26         36.61         6.52 o                         
  -2   5   1          8.60          4.08         2.70 o                         
   0   5   1         13.46         12.44         2.80 o                         
   2   5   1        143.30        140.29        12.30 o                         
   4   5   1         41.16         45.53         8.00 o                         
   6   5   1          0.90         -5.00         5.00 o                         
   8   5   1          2.98          2.37         4.07 o                         
  10   5   1         15.41         13.48         4.33 o                         
 -18   0   2          1.21         -4.96         5.56 o                         
 -16   0   2        786.22        760.93        28.22 o                         
 -14   0   2         14.04         13.62         7.57 o                         
 -12   0   2       1382.47       1514.32        29.42 o                         
 -10   0   2         69.87         39.09         7.19 o                         
  -8   0   2       4775.00       4893.89        36.30 o                         
  -6   0   2       6829.70       6697.74        33.60 o                         
  -4   0   2       6019.36       5899.69        18.96 o                         
  -2   0   2        363.24        326.27        10.03 o                         
   0   0   2        954.95        943.87         7.58 o                         
   2   0   2      49986.54      49990.68       131.62 o                         
   4   0   2        252.85        288.93        10.87 o                         
   6   0   2       1455.57       1280.00        26.37 o                         
   8   0   2       3007.39       2897.78        45.81 o                         
  10   0   2         20.20         35.49         6.93 o                         
  12   0   2        161.74        165.55        10.97 o                         
  14   0   2        298.02        308.40        19.39 o                         
  16   0   2         34.32         26.45         5.37 o                         
  18   0   2         57.71         55.76         5.63 o                         
 -19   1   2          6.67          3.37         3.15 o                         
 -17   1   2         10.86         12.45         6.07 o                         
 -15   1   2         17.23         29.69         4.58 o                         
 -13   1   2          2.11          1.09         2.73 o                         
 -11   1   2        409.88        427.16         9.73 o                         
  -9   1   2        529.60        518.97        15.73 o                         
  -7   1   2        790.69        849.95        25.98 o                         
  -5   1   2        437.91        431.01        15.74 o                         
  -3   1   2       6207.71       6166.85        42.62 o                         
  -1   1   2      10657.86      10624.36        57.00 o                         
   1   1   2       1490.86       1498.52        13.92 o                         
   3   1   2        612.24        609.74        16.25 o                         
   5   1   2       7221.45       7265.53        50.43 o                         
   7   1   2         87.91         80.75         9.56 o                         
   9   1   2         23.27         26.96         4.05 o                         
  11   1   2          9.09          8.43         3.89 o                         
  13   1   2          9.11         11.33         3.51 o                         
  15   1   2        295.67        275.78        17.42 o                         
  17   1   2          1.38         -1.04         4.89 o                         
 -18   2   2         10.35         10.89         2.89 o                         
 -16   2   2          0.78          2.89         4.89 o                         
 -14   2   2        132.88        110.42        11.86 o                         
 -12   2   2         34.52         45.01         6.14 o                         
 -10   2   2          8.19          4.91         4.40 o                         
  -8   2   2        138.19        143.51         6.92 o                         
  -6   2   2         12.02          3.26         5.19 o                         
  -4   2   2        208.51        223.25        13.20 o                         
  -2   2   2       1963.01       1872.75        19.96 o                         
   0   2   2        317.55        304.21        12.50 o                         
   2   2   2        882.62        872.45        19.74 o                         
   4   2   2       1145.73       1150.62        29.58 o                         
   6   2   2        178.77        173.53         9.32 o                         
   8   2   2         19.53         31.10         4.25 o                         
  10   2   2        441.96        450.60        11.95 o                         
  12   2   2        238.61        222.05        12.04 o                         
  14   2   2        636.28        642.34        18.38 o                         
  16   2   2         44.65         41.16         7.45 o                         
 -17   3   2        434.70        505.29        16.26 o                         
 -15   3   2         90.65         96.52        10.74 o                         
 -13   3   2          1.29         -3.04         6.67 o                         
 -11   3   2       1841.50       1841.14        48.63 o                         
  -9   3   2        276.34        275.94        11.60 o                         
  -7   3   2        428.78        419.02        13.18 o                         
  -5   3   2         32.43         34.87         4.00 o                         
  -3   3   2        635.58        592.90        23.98 o                         
  -1   3   2        223.33        201.50        13.12 o                         
   1   3   2       1131.71       1118.28        37.81 o                         
   3   3   2          0.02          5.67         4.33 o                         
   5   3   2        453.19        485.98        17.16 o                         
   7   3   2        594.71        583.38        12.08 o                         
   9   3   2         42.64         42.22         6.17 o                         
  11   3   2          9.70         12.19         3.53 o                         
  13   3   2         18.33         21.41         7.52 o                         
  15   3   2         14.98         11.78         4.78 o                         
 -14   4   2         32.41         41.71         5.96 o                         
 -12   4   2          0.14          0.96         5.48 o                         
 -10   4   2         53.84         52.42         9.30 o                         
  -8   4   2        242.68        254.70        13.43 o                         
  -6   4   2        225.70        228.68        12.79 o                         
  -4   4   2        123.20        118.85         7.34 o                         
  -2   4   2         70.12         61.14         7.39 o                         
   0   4   2         84.86         81.78         7.65 o                         
   2   4   2          4.79         -3.33         6.74 o                         
   4   4   2        434.49        441.82        24.63 o                         
   6   4   2         20.86         19.67         8.59 o                         
   8   4   2        451.74        469.89        24.74 o                         
  10   4   2        142.40        168.12        14.19 o                         
  12   4   2          2.81          7.48         5.04 o                         
  -9   5   2          1.02          3.82         3.44 o                         
  -7   5   2          1.51          2.04         3.59 o                         
  -5   5   2          0.15          2.18         2.34 o                         
  -3   5   2          1.91          0.72         3.94 o                         
  -1   5   2          4.22         15.31         3.80 o                         
   1   5   2          3.38         -5.82         5.82 o                         
   3   5   2         49.60         41.75         8.67 o                         
   5   5   2        179.85        201.02        15.27 o                         
   7   5   2        275.48        304.62        16.54 o                         
   9   5   2          3.88          6.22         3.15 o                         
 -18   1   3         94.75         94.93         9.56 o                         
 -16   1   3         28.47         24.81         4.27 o                         
 -14   1   3         31.67         32.95         9.59 o                         
 -12   1   3        401.99        417.16        10.92 o                         
 -10   1   3        408.40        472.88        12.43 o                         
  -8   1   3        257.56        255.78         7.79 o                         
  -6   1   3        191.34        156.70         5.77 o                         
  -4   1   3       8915.72       8715.73        45.81 o                         
  -2   1   3      44879.55      47541.97       145.59 o                         
   0   1   3        723.35        718.36        20.11 o                         
   2   1   3       5618.39       5229.00        30.53 o                         
   4   1   3       2183.79       2220.42        24.39 o                         
   6   1   3        917.58        970.27        19.05 o                         
   8   1   3        296.40        299.76        12.46 o                         
  10   1   3       1081.45       1153.97        18.22 o                         
  12   1   3         10.37          4.43         4.36 o                         
  14   1   3        431.23        418.23        22.33 o                         
  16   1   3          4.13          4.89         4.52 o                         
  18   1   3         18.01         13.41         2.67 o                         
 -17   2   3          0.14          1.26         3.52 o                         
 -15   2   3         31.98         23.56         7.59 o                         
 -13   2   3         88.54         88.66        11.56 o                         
 -11   2   3        725.07        703.01        14.75 o                         
  -9   2   3         39.30         29.33         5.89 o                         
  -7   2   3         59.31         42.38         7.52 o                         
  -5   2   3         55.97         58.83         8.00 o                         
  -3   2   3       1870.68       1940.31        35.74 o                         
  -1   2   3       4456.93       4434.43        50.03 o                         
   1   2   3        204.06        148.77         9.53 o                         
   3   2   3        207.31        202.93         8.75 o                         
   5   2   3        373.77        359.78        18.17 o                         
   7   2   3       1951.08       2120.33        34.36 o                         
   9   2   3          1.02         -2.01         2.01 o                         
  11   2   3         89.57         93.42         9.39 o                         
  13   2   3          0.97          1.40         2.69 o                         
  15   2   3         24.75         33.29         4.38 o                         
  17   2   3         34.07         25.23         4.63 o                         
 -16   3   3        148.25        167.81        12.01 o                         
 -14   3   3          3.95         -2.15         5.78 o                         
 -12   3   3        111.39        110.97        13.12 o                         
 -10   3   3       1267.96       1168.98        46.06 o                         
  -8   3   3         22.80         20.60         3.59 o                         
  -6   3   3         82.53         85.73         5.61 o                         
  -4   3   3         99.54        106.93        10.71 o                         
  -2   3   3        491.30        507.62        21.74 o                         
   0   3   3        270.90        281.78        16.11 o                         
   2   3   3          2.15         -1.19         2.70 o                         
   4   3   3        307.92        283.59        17.83 o                         
   6   3   3         11.67         21.10         4.53 o                         
   8   3   3          1.15         -1.36         3.22 o                         
  10   3   3          2.33          0.68         2.37 o                         
  12   3   3          1.47          1.34         2.72 o                         
  14   3   3          1.34          7.15         5.74 o                         
 -15   4   3         10.00          5.59         3.37 o                         
 -13   4   3          3.89         -0.11         4.48 o                         
 -11   4   3          0.03          3.48         5.48 o                         
  -9   4   3         30.51         25.59         6.14 o                         
  -7   4   3          1.03          7.36         3.79 o                         
  -5   4   3         14.78         14.01         4.63 o                         
  -3   4   3        187.51        182.53        10.79 o                         
  -1   4   3          0.37          4.85         7.89 o                         
   1   4   3        193.02        177.48        15.97 o                         
   3   4   3        174.07        177.03        15.97 o                         
   5   4   3        189.28        165.47        17.23 o                         
   7   4   3         89.24         88.21        11.78 o                         
   9   4   3         58.90         62.83        10.00 o                         
  11   4   3         90.53        115.71        10.56 o                         
  13   4   3         21.84         28.63         4.93 o                         
 -10   5   3          7.11          8.82         2.78 o                         
  -8   5   3          5.99          4.30         3.11 o                         
  -6   5   3         46.01         37.76         5.07 o                         
  -4   5   3          0.27          4.13         2.35 o                         
  -2   5   3         50.42         49.24         6.09 o                         
   0   5   3          2.06          2.52         4.26 o                         
   2   5   3         92.16        113.60        11.34 o                         
   4   5   3        560.63        650.29        26.05 o                         
   6   5   3         13.48         21.82         5.67 o                         
   8   5   3          2.28          4.44         5.00 o                         
 -18   0   4         13.06          6.26         4.37 o                         
 -16   0   4          1.17         -1.22         5.22 o                         
 -14   0   4        156.81        157.27        14.30 o                         
 -12   0   4       1245.31       1341.82        53.73 o                         
 -10   0   4       2774.11       3025.61        52.74 o                         
  -8   0   4        450.51        458.71        10.79 o                         
  -6   0   4        232.54        203.23         6.17 o                         
  -4   0   4       1183.18       1255.45        12.58 o                         
  -2   0   4       1862.94       1713.21        25.69 o                         
   0   0   4       5522.46       5382.71        52.39 o                         
   2   0   4         14.53         15.30         3.82 o                         
   4   0   4        139.86        145.26         9.27 o                         
   6   0   4        596.28        629.74        21.05 o                         
   8   0   4         21.83         16.04         4.48 o                         
  10   0   4        227.03        214.20         9.33 o                         
  12   0   4         21.44         18.36         4.39 o                         
  14   0   4        217.26        211.22        16.38 o                         
  16   0   4         73.87         68.58         7.34 o                         
 -19   1   4         32.22         30.93         5.82 o                         
 -17   1   4         81.29         77.33         6.10 o                         
 -15   1   4          6.73          0.88         3.43 o                         
 -13   1   4         52.90         53.76         4.96 o                         
 -11   1   4          8.12         16.32         4.31 o                         
  -9   1   4        312.05        328.67         7.94 o                         
  -7   1   4        729.22        810.60        10.78 o                         
  -5   1   4        577.75        535.87        14.42 o                         
  -3   1   4      14627.49      14223.10        80.24 o                         
  -1   1   4       7258.94       7059.50        23.56 o                         
   1   1   4          1.24          1.55         1.77 o                         
   3   1   4       1802.63       1752.65        29.72 o                         
   5   1   4        634.93        692.30        21.99 o                         
   7   1   4        790.51        857.75        20.24 o                         
   9   1   4         46.94         47.14         4.08 o                         
  11   1   4       1232.89       1188.37        25.98 o                         
  13   1   4        160.77        179.45         8.51 o                         
  15   1   4        137.64        149.96        13.60 o                         
  17   1   4          5.06          1.70         3.19 o                         
 -18   2   4         54.71         67.72         5.67 o                         
 -16   2   4          0.22          2.78         4.82 o                         
 -14   2   4        347.27        373.15        20.28 o                         
 -12   2   4        144.11        129.19        19.07 o                         
 -10   2   4       1157.94       1151.19        20.68 o                         
  -8   2   4        151.66        149.42        13.67 o                         
  -6   2   4       1837.41       1888.66        40.91 o                         
  -4   2   4        940.41       1015.06        27.63 o                         
  -2   2   4       6573.08       6682.64        65.54 o                         
   0   2   4        834.12        829.86        22.68 o                         
   2   2   4          2.37          2.38         2.26 o                         
   4   2   4        542.29        567.33        21.16 o                         
   6   2   4        871.48        914.12        21.66 o                         
   8   2   4         15.97         16.05         2.97 o                         
  10   2   4        249.63        240.00         9.27 o                         
  12   2   4        196.43        195.65         9.07 o                         
  14   2   4         16.25         15.17         4.50 o                         
  16   2   4        136.61        140.01         9.64 o                         
 -17   3   4         18.11         18.93         5.45 o                         
 -15   3   4        211.03        257.12        16.23 o                         
 -13   3   4         20.96         24.08         8.22 o                         
 -11   3   4        133.76        143.44        13.93 o                         
  -9   3   4       2122.88       2163.70        44.96 o                         
  -7   3   4        596.08        618.16        15.81 o                         
  -5   3   4         39.45         48.26         5.33 o                         
  -3   3   4       1209.34       1189.38        34.92 o                         
  -1   3   4          1.46          5.85         2.33 o                         
   1   3   4         39.06         40.49         4.74 o                         
   3   3   4        123.20         88.23        10.75 o                         
   5   3   4         81.31         67.11         7.91 o                         
   7   3   4        273.44        270.53        11.22 o                         
   9   3   4          0.41          0.36         4.55 o                         
  11   3   4          8.07         10.05         2.84 o                         
  13   3   4        206.37        210.64        13.83 o                         
  15   3   4          1.58          6.82         2.41 o                         
 -14   4   4         19.13         16.92         5.02 o                         
 -12   4   4         95.74         87.63        10.00 o                         
 -10   4   4          0.50         -3.30         5.33 o                         
  -8   4   4         51.89         50.42         7.25 o                         
  -6   4   4          0.86          4.14         4.96 o                         
  -4   4   4        195.34        180.37         9.24 o                         
  -2   4   4        156.18        141.82        14.86 o                         
   0   4   4         61.77         52.27         9.63 o                         
   2   4   4        230.27        229.76        18.83 o                         
   4   4   4        126.70        106.49        13.90 o                         
   6   4   4        286.33        305.50        20.54 o                         
   8   4   4         62.37         76.17        10.37 o                         
  10   4   4         89.08        100.30        10.86 o                         
  12   4   4         72.53         75.81         7.78 o                         
 -11   5   4          0.81         -1.33         1.41 o                         
  -9   5   4          4.07         -3.96         3.96 o                         
  -7   5   4         37.87         44.45         4.96 o                         
  -5   5   4        103.66        102.56        11.41 o                         
  -3   5   4        123.44        138.25        13.71 o                         
  -1   5   4         29.78         43.84         6.10 o                         
   1   5   4        117.37        142.10        13.27 o                         
   3   5   4        310.24        340.81        19.50 o                         
   5   5   4         53.01         52.79         9.34 o                         
   7   5   4         18.83         20.11         5.74 o                         
 -20   1   5         11.77         13.11         3.74 o                         
 -18   1   5         91.16        109.30         9.78 o                         
 -16   1   5          0.27         -2.83         2.83 o                         
 -14   1   5         24.01         16.27         6.13 o                         
 -12   1   5        154.17        145.14         7.25 o                         
 -10   1   5       2458.94       2622.46        36.19 o                         
  -8   1   5        150.20        148.27         6.45 o                         
  -6   1   5        194.16        202.29         5.20 o                         
  -4   1   5       4295.94       4092.27        70.45 o                         
  -2   1   5      12589.96      12170.60        75.92 o                         
   0   1   5       2886.46       2711.08        20.32 o                         
   2   1   5        387.07        435.51        15.07 o                         
   4   1   5          1.14          5.67         3.96 o                         
   6   1   5        923.52        903.69        28.21 o                         
   8   1   5        280.23        293.60        11.45 o                         
  10   1   5          2.98         -1.73         1.73 o                         
  12   1   5       1947.94       1991.51        34.70 o                         
  14   1   5         15.43         12.89         5.52 o                         
  16   1   5          0.15         -1.89         3.30 o                         
 -19   2   5         41.54         41.97         3.97 o                         
 -17   2   5         15.46         18.89         5.22 o                         
 -15   2   5        212.83        220.41        15.75 o                         
 -13   2   5       1121.88       1114.06        34.63 o                         
 -11   2   5         47.61         28.09         5.27 o                         
  -9   2   5       1094.79       1047.21        36.84 o                         
  -7   2   5        434.37        485.00        22.15 o                         
  -5   2   5        636.21        651.53        23.50 o                         
  -3   2   5          3.82          7.78         4.48 o                         
  -1   2   5          7.05          7.15         4.04 o                         
   1   2   5        270.80        263.57        13.83 o                         
   3   2   5       4155.84       4676.08        56.76 o                         
   5   2   5        262.35        219.97        10.86 o                         
   7   2   5        551.76        601.59        11.51 o                         
   9   2   5          0.21          1.10         2.66 o                         
  11   2   5        125.28        100.68         6.81 o                         
  13   2   5          1.43          3.50         3.66 o                         
  15   2   5         12.21         10.59         2.93 o                         
 -16   3   5         11.93         10.34         2.63 o                         
 -14   3   5        102.12         94.74        11.86 o                         
 -12   3   5        321.48        357.70        21.95 o                         
 -10   3   5         94.67         85.30         8.82 o                         
  -8   3   5        105.99         99.55         7.02 o                         
  -6   3   5         11.87          9.75         2.15 o                         
  -4   3   5         27.14         25.89         4.87 o                         
  -2   3   5          4.95         10.24         4.37 o                         
   0   3   5         19.47         17.84         3.70 o                         
   2   3   5          6.89         -3.82         3.82 o                         
   4   3   5        193.87        203.73        15.83 o                         
   6   3   5        247.04        276.75        10.98 o                         
   8   3   5          4.08          6.47         4.22 o                         
  10   3   5          0.41          1.51         3.34 o                         
  12   3   5         53.38         54.57         5.94 o                         
  14   3   5         20.52         16.34         3.74 o                         
 -13   4   5         32.36         22.56         5.41 o                         
 -11   4   5         30.33         23.04         7.15 o                         
  -9   4   5        138.34        131.44         9.10 o                         
  -7   4   5         86.22         84.69         8.53 o                         
  -5   4   5          0.60          3.33         2.93 o                         
  -3   4   5         72.83         56.61        11.23 o                         
  -1   4   5        384.51        368.85        21.99 o                         
   1   4   5         36.50         34.56         9.93 o                         
   3   4   5          5.86          4.11         7.70 o                         
   5   4   5        149.20        168.05        15.08 o                         
   7   4   5        123.31        143.26        15.34 o                         
   9   4   5          5.00          0.11         5.33 o                         
  11   4   5          2.20          2.00         3.30 o                         
 -10   5   5         11.43         12.82         4.15 o                         
  -8   5   5         13.82          7.30         3.93 o                         
  -6   5   5          0.57         -2.30         2.96 o                         
  -4   5   5         98.04         87.70        10.82 o                         
  -2   5   5         65.19         65.21         7.63 o                         
   0   5   5          7.64         17.96         6.85 o                         
   2   5   5         13.37         18.89         7.78 o                         
   4   5   5        142.79        155.05        13.16 o                         
   6   5   5        567.71        601.27        21.60 o                         
   8   5   5          9.59          7.22         3.15 o                         
 -18   0   6        197.13        187.13        12.71 o                         
 -16   0   6         18.37         22.26         6.70 o                         
 -14   0   6        412.46        409.79        22.10 o                         
 -12   0   6        344.99        357.99        13.94 o                         
 -10   0   6        424.38        411.41        49.23 o                         
  -8   0   6          3.52          6.51         2.01 o                         
  -6   0   6       3757.65       3920.71        38.80 o                         
  -4   0   6       8045.09       7614.27        54.02 o                         
  -2   0   6        902.13        839.75         9.79 o                         
   0   0   6        861.59        696.56        11.54 o                         
   2   0   6       9254.37       9396.15        71.38 o                         
   4   0   6         41.52         42.90         6.15 o                         
   6   0   6        127.98        145.34        11.82 o                         
   8   0   6       3282.16       3141.36        59.48 o                         
  10   0   6        904.23        876.93        18.55 o                         
  12   0   6          3.62         -2.19         5.96 o                         
  14   0   6         41.19         34.23         6.71 o                         
  16   0   6        207.44        236.23        11.75 o                         
 -19   1   6         48.07         47.01         6.89 o                         
 -17   1   6          2.43         -0.04         5.74 o                         
 -15   1   6         85.33         96.37         8.25 o                         
 -13   1   6        707.79        718.51        16.79 o                         
 -11   1   6         86.53         92.13         5.01 o                         
  -9   1   6       1243.70       1307.12        19.70 o                         
  -7   1   6         48.97         42.38         4.70 o                         
  -5   1   6      12538.82      12991.87       100.83 o                         
  -3   1   6        372.74        389.66        10.80 o                         
  -1   1   6       4169.86       4002.41        51.84 o                         
   1   1   6         28.68         27.67         3.50 o                         
   3   1   6        359.77        301.15        14.62 o                         
   5   1   6       2675.74       2899.50        50.58 o                         
   7   1   6         77.50         54.92         6.37 o                         
   9   1   6         16.12         11.37         2.65 o                         
  11   1   6         98.82         90.27         8.19 o                         
  13   1   6        483.02        528.12        13.47 o                         
  15   1   6         28.02         34.89         7.26 o                         
 -18   2   6         12.57         12.89         3.41 o                         
 -16   2   6         40.23         48.12         8.08 o                         
 -14   2   6       1113.55       1126.84        34.67 o                         
 -12   2   6        247.91        232.05        12.45 o                         
 -10   2   6         12.62         10.13         2.54 o                         
  -8   2   6        784.52        750.35        28.93 o                         
  -6   2   6       3380.76       3299.59        55.11 o                         
  -4   2   6       2048.33       2150.37        41.51 o                         
  -2   2   6        496.23        494.53        19.82 o                         
   0   2   6       1304.65       1414.05        32.84 o                         
   2   2   6        131.99        125.40         6.79 o                         
   4   2   6         25.30         28.02         4.38 o                         
   6   2   6        105.13        109.98         5.79 o                         
   8   2   6        159.84        163.93         9.99 o                         
  10   2   6          1.40         -3.76         3.82 o                         
  12   2   6        201.54        176.02        10.97 o                         
  14   2   6          0.07          1.62         4.09 o                         
  16   2   6         14.03          9.37         2.78 o                         
 -17   3   6        106.49        109.06         8.86 o                         
 -15   3   6          4.55          6.13         1.88 o                         
 -13   3   6         27.17         36.71         7.19 o                         
 -11   3   6        217.19        231.19        18.66 o                         
  -9   3   6         31.84         25.70         5.34 o                         
  -7   3   6         44.08         37.89         4.80 o                         
  -5   3   6         49.80         47.41         6.21 o                         
  -3   3   6        452.98        440.45        15.31 o                         
  -1   3   6        217.84        225.07        10.97 o                         
   1   3   6          0.70          2.08         4.30 o                         
   3   3   6        848.58        918.57        31.71 o                         
   5   3   6        214.34        216.93         9.95 o                         
   7   3   6         57.33         52.13         7.66 o                         
   9   3   6         30.20         24.59         3.53 o                         
  11   3   6          5.89          2.75         3.84 o                         
  13   3   6          0.83          0.15         3.00 o                         
 -14   4   6         16.19         16.50         3.12 o                         
 -12   4   6          8.61          4.30         4.67 o                         
 -10   4   6         82.77         78.83         7.32 o                         
  -8   4   6          1.02         11.55         4.59 o                         
  -6   4   6         99.27         82.55        11.78 o                         
  -4   4   6          2.81          2.15         6.63 o                         
  -2   4   6        214.34        204.88        16.79 o                         
   0   4   6        685.45        731.59        30.99 o                         
   2   4   6         38.57         34.86         9.26 o                         
   4   4   6         86.26         95.77         8.46 o                         
   6   4   6         70.66         65.13         6.68 o                         
   8   4   6         17.59         25.93         6.70 o                         
  10   4   6          8.66          7.93         4.89 o                         
  12   4   6          2.17         -0.85         3.19 o                         
  -9   5   6          0.78         -3.04         3.04 o                         
  -7   5   6         13.22          5.71         2.57 o                         
  -5   5   6          6.44          8.56         6.33 o                         
  -3   5   6         87.80         86.85        11.00 o                         
  -1   5   6         82.56         70.92         7.67 o                         
   1   5   6          1.46          2.48         6.07 o                         
   3   5   6        211.64        228.55        15.53 o                         
   5   5   6        213.78        234.57        13.75 o                         
   7   5   6        133.37        139.43         8.86 o                         
 -20   1   7          4.23         -1.00         2.70 o                         
 -18   1   7         87.78         69.02         9.30 o                         
 -16   1   7         21.49         16.74         4.44 o                         
 -14   1   7        171.38        186.01        10.24 o                         
 -12   1   7        429.66        420.55        11.34 o                         
 -10   1   7         29.56         18.82         8.98 o                         
  -8   1   7        125.92        114.28         7.18 o                         
  -6   1   7         22.76         14.69         3.67 o                         
  -4   1   7       5185.92       5323.00       157.26 o                         
  -2   1   7       2432.88       2332.07        37.59 o                         
   0   1   7       2288.63       2375.36        34.06 o                         
   2   1   7          8.34          7.74         3.85 o                         
   4   1   7         57.29         59.17         8.15 o                         
   6   1   7        175.45        203.25        15.01 o                         
   8   1   7        233.77        221.53         9.87 o                         
  10   1   7         79.06         84.10        11.36 o                         
  12   1   7        149.22        154.27         8.28 o                         
  14   1   7        309.15        311.29        17.02 o                         
  16   1   7          0.79         -0.48         3.11 o                         
 -19   2   7         16.08         13.20         2.64 o                         
 -17   2   7          0.05         -0.78         1.44 o                         
 -15   2   7          8.10          6.55         4.48 o                         
 -13   2   7        691.11        713.53        27.06 o                         
 -11   2   7        571.39        566.59        21.67 o                         
  -9   2   7        627.83        653.98        19.64 o                         
  -7   2   7        249.35        237.55        16.31 o                         
  -5   2   7       8979.77       8856.14        91.30 o                         
  -3   2   7        146.90        166.40        12.97 o                         
  -1   2   7        118.91         98.64        10.64 o                         
   1   2   7        398.30        335.85        17.32 o                         
   3   2   7        607.73        620.89        24.72 o                         
   5   2   7        531.42        636.79        19.16 o                         
   7   2   7         23.89         13.00         2.42 o                         
   9   2   7         95.31         84.89         6.20 o                         
  11   2   7        264.59        271.65        13.59 o                         
  13   2   7        184.05        191.38         7.79 o                         
  15   2   7          1.16          6.30         3.11 o                         
 -16   3   7         19.38         22.09         3.58 o                         
 -14   3   7          5.45          2.83         2.10 o                         
 -12   3   7         14.74         16.48         6.56 o                         
 -10   3   7        150.52        144.65        10.41 o                         
  -8   3   7         11.09          8.94         3.84 o                         
  -6   3   7         40.04         33.30         4.67 o                         
  -4   3   7        197.88        171.13        10.44 o                         
  -2   3   7         53.12         44.45         5.77 o                         
   0   3   7         77.54         75.77        13.34 o                         
   2   3   7         66.90         63.54         8.34 o                         
   4   3   7         82.06         85.53         9.28 o                         
   6   3   7         27.00         34.42         5.48 o                         
   8   3   7         29.54         29.43         4.58 o                         
  10   3   7        209.43        201.05         8.47 o                         
  12   3   7         13.04         10.30         3.54 o                         
 -15   4   7          0.26         -0.11         2.59 o                         
 -13   4   7         10.38         10.66         3.53 o                         
 -11   4   7         11.66          7.59         4.33 o                         
  -9   4   7         68.63         76.95        12.93 o                         
  -7   4   7        143.86        120.62        14.82 o                         
  -5   4   7        403.87        397.24        16.81 o                         
  -3   4   7         20.72         19.93         6.63 o                         
  -1   4   7          8.71          8.56         5.48 o                         
   1   4   7       1097.05       1214.44        39.72 o                         
   3   4   7         92.00         89.10        13.75 o                         
   5   4   7         16.60          5.21         5.12 o                         
   7   4   7          2.91          4.65         2.69 o                         
   9   4   7        100.99        102.60         9.49 o                         
  11   4   7         41.02         28.34         4.45 o                         
 -10   5   7         32.19         23.60         4.63 o                         
  -8   5   7         32.90         27.41         3.92 o                         
  -6   5   7         64.75         49.90         8.82 o                         
  -4   5   7          6.83         10.67         6.96 o                         
  -2   5   7         29.58         27.25         6.02 o                         
   0   5   7         63.20         82.39        11.23 o                         
   2   5   7          8.31          6.41         6.22 o                         
   4   5   7          3.24         -4.00         4.00 o                         
   6   5   7          0.02         -4.00         4.00 o                         
 -18   0   8         26.73         16.85         5.52 o                         
 -16   0   8         28.66         25.86         7.93 o                         
 -14   0   8        447.37        461.79        22.55 o                         
 -12   0   8        458.37        447.00        15.94 o                         
 -10   0   8         18.58         19.00         8.19 o                         
  -8   0   8       2921.15       2897.43       277.36 o                         
  -6   0   8        194.30        177.80         7.98 o                         
  -4   0   8        731.48        747.49        12.53 o                         
  -2   0   8         49.77         58.41         4.22 o                         
   0   0   8        585.31        611.16        12.84 o                         
   2   0   8          2.28          2.30         4.85 o                         
   4   0   8       1767.01       1949.82        40.86 o                         
   6   0   8         22.14         15.11         4.45 o                         
   8   0   8       1201.70       1129.97        19.64 o                         
  10   0   8       5915.40       6001.96        55.34 o                         
  12   0   8         55.14         56.53         8.37 o                         
  14   0   8        129.19        124.36        10.00 o                         
 -19   1   8         81.96         80.47         8.08 o                         
 -17   1   8         77.72         77.65        10.67 o                         
 -15   1   8         38.41         42.51         6.17 o                         
 -13   1   8        453.12        472.13        12.37 o                         
 -11   1   8        818.40        855.24        12.59 o                         
  -9   1   8          9.20         11.27         5.52 o                         
  -7   1   8        140.36        141.64         8.12 o                         
  -5   1   8         49.16         69.99         8.54 o                         
  -3   1   8       2035.64       2153.80        23.95 o                         
  -1   1   8        550.39        588.89        16.30 o                         
   1   1   8       2210.25       2272.40        33.80 o                         
   3   1   8         61.68         45.75         7.15 o                         
   5   1   8        563.54        616.22        25.61 o                         
   7   1   8        116.63         90.48         6.47 o                         
   9   1   8        226.94        211.97         7.64 o                         
  11   1   8         45.42         47.53         5.00 o                         
  13   1   8          0.00          4.20         2.52 o                         
  15   1   8          3.33         -0.30         2.56 o                         
 -18   2   8          0.08         -2.63         3.22 o                         
 -16   2   8         23.55         15.11         5.19 o                         
 -14   2   8         29.26         21.07         4.66 o                         
 -12   2   8       2672.51       2716.05        39.55 o                         
 -10   2   8          9.52          1.59         4.23 o                         
  -8   2   8         35.02         33.65         4.30 o                         
  -6   2   8        614.03        626.33        25.83 o                         
  -4   2   8       5467.85       5307.64        71.93 o                         
  -2   2   8         16.78         15.74         5.22 o                         
   0   2   8        228.34        213.67        14.87 o                         
   2   2   8         22.39         19.78         5.59 o                         
   4   2   8         68.27         79.39        10.60 o                         
   6   2   8          0.21         -3.17         5.30 o                         
   8   2   8         54.09         36.12         6.10 o                         
  10   2   8         80.16         67.07         7.67 o                         
  12   2   8         10.76         10.71         3.31 o                         
  14   2   8          1.36          1.39         1.82 o                         
 -17   3   8         23.78         22.49         4.00 o                         
 -15   3   8         40.65         31.09         8.13 o                         
 -13   3   8          1.04         -7.75         8.52 o                         
 -11   3   8         24.52         17.59         5.60 o                         
  -9   3   8        302.83        293.80        21.61 o                         
  -7   3   8         86.20         75.27         8.40 o                         
  -5   3   8        226.40        229.91        12.27 o                         
  -3   3   8         29.43         29.82         4.70 o                         
  -1   3   8        644.98        665.82        19.70 o                         
   1   3   8        105.61         90.59         8.04 o                         
   3   3   8          2.85          0.50         2.62 o                         
   5   3   8         60.97         64.77         7.69 o                         
   7   3   8          8.30          6.00         4.64 o                         
   9   3   8        309.95        339.17        10.77 o                         
  11   3   8         65.15         62.71         6.03 o                         
  13   3   8         48.27         48.50         5.00 o                         
 -14   4   8         35.57         32.64         5.59 o                         
 -12   4   8         14.55         14.96         4.96 o                         
 -10   4   8          0.00         -0.90         3.92 o                         
  -8   4   8         77.99         80.73        12.93 o                         
  -6   4   8        144.83        121.74         9.04 o                         
  -4   4   8          7.00         -1.07         6.15 o                         
  -2   4   8         12.21         -2.74         6.30 o                         
   0   4   8          0.01          4.85         7.19 o                         
   2   4   8       1428.77       1527.43        30.12 o                         
   4   4   8         39.59         35.30         6.09 o                         
   6   4   8         22.30         20.99         3.99 o                         
   8   4   8          0.64         -2.18         2.55 o                         
  10   4   8          4.93          4.82         3.37 o                         
  -9   5   8         16.05          6.82         3.04 o                         
  -7   5   8          6.49          0.63         3.82 o                         
  -5   5   8         33.94         21.15         6.89 o                         
  -3   5   8          1.10         -1.96         5.44 o                         
  -1   5   8          2.95          2.05         3.01 o                         
   1   5   8          0.53         -4.74         5.26 o                         
   3   5   8         60.81         58.91         7.89 o                         
   5   5   8          9.76          7.56         4.26 o                         
 -20   1   9         95.39        101.27         7.11 o                         
 -18   1   9          2.77         -4.78         4.78 o                         
 -16   1   9       1396.99       1471.35        54.08 o                         
 -14   1   9         28.44         26.90         5.29 o                         
 -12   1   9         13.20         14.68         6.48 o                         
 -10   1   9        437.18        477.70        10.71 o                         
  -8   1   9       1766.77       1823.01        52.31 o                         
  -6   1   9        586.24        590.73        16.51 o                         
  -4   1   9          1.07          2.69         1.75 o                         
  -2   1   9        172.43        161.80        11.12 o                         
   0   1   9       1676.44       1782.24        27.91 o                         
   2   1   9        989.18       1063.24        30.48 o                         
   4   1   9         11.99         21.93         7.30 o                         
   6   1   9        180.63        185.30        11.27 o                         
   8   1   9        163.33        154.01         7.36 o                         
  10   1   9         18.99         19.30         4.01 o                         
  12   1   9          7.43          6.59         3.42 o                         
  14   1   9         21.47         19.97         4.93 o                         
 -19   2   9         28.39         38.59         4.20 o                         
 -17   2   9         47.89         28.90         5.85 o                         
 -15   2   9         36.32         40.34         4.98 o                         
 -13   2   9        334.49        370.37        13.95 o                         
 -11   2   9         38.78         30.76         3.71 o                         
  -9   2   9         27.75         33.34         6.33 o                         
  -7   2   9        378.97        376.51        13.94 o                         
  -5   2   9        280.36        243.92        17.02 o                         
  -3   2   9       3410.21       3486.29        60.15 o                         
  -1   2   9        788.78        819.51        29.23 o                         
   1   2   9        631.41        607.36        24.50 o                         
   3   2   9       1171.12       1231.29        38.18 o                         
   5   2   9        147.66        161.97        14.71 o                         
   7   2   9         63.96         56.61        10.26 o                         
   9   2   9          6.92         14.02         5.41 o                         
  11   2   9         15.33         17.30         3.85 o                         
  13   2   9          2.84          2.66         2.52 o                         
 -16   3   9         13.02          4.59         3.70 o                         
 -14   3   9         11.76         12.33         4.53 o                         
 -12   3   9         67.29         49.83         5.97 o                         
 -10   3   9         40.58         19.23         9.93 o                         
  -8   3   9         57.47         56.23         8.09 o                         
  -6   3   9         88.84         83.15         9.27 o                         
  -4   3   9        154.72        164.38         8.74 o                         
  -2   3   9       1252.62       1187.22        25.56 o                         
   0   3   9          0.91          3.09         4.57 o                         
   2   3   9        473.40        528.40        18.04 o                         
   4   3   9        119.39        110.23        11.78 o                         
   6   3   9        264.99        257.46         9.75 o                         
   8   3   9         39.17         34.64         5.66 o                         
  10   3   9          3.31         -0.10         3.87 o                         
  12   3   9         69.49         69.52         4.95 o                         
 -13   4   9          5.90          6.30         4.07 o                         
 -11   4   9          5.37          3.52         4.96 o                         
  -9   4   9          0.87         -3.17         4.75 o                         
  -7   4   9         20.92          6.09         4.43 o                         
  -5   4   9         28.15         25.61         5.31 o                         
  -3   4   9         10.79         11.08         5.74 o                         
  -1   4   9          3.45          2.00         4.67 o                         
   1   4   9         83.03         70.84        11.78 o                         
   3   4   9        355.56        347.55        14.35 o                         
   5   4   9         29.03         28.76         5.19 o                         
   7   4   9          9.93         15.24         4.28 o                         
   9   4   9         84.65         72.88         6.67 o                         
  -8   5   9          0.26         -3.74         3.74 o                         
  -6   5   9         48.23         44.12         7.96 o                         
  -4   5   9         17.25         16.67         6.63 o                         
  -2   5   9         32.72         48.53         8.45 o                         
   0   5   9         17.01         19.52         5.67 o                         
   2   5   9         10.59         14.89         5.11 o                         
   4   5   9          3.39         -2.89         4.11 o                         
 -18   0  10          0.05         -3.04         4.89 o                         
 -16   0  10        379.34        344.30        19.28 o                         
 -14   0  10        198.71        188.38        14.79 o                         
 -12   0  10          1.03         -2.82         2.82 o                         
 -10   0  10        144.44        123.47         8.22 o                         
  -8   0  10       2987.06       3089.60        36.64 o                         
  -6   0  10       7846.30       7735.72        87.82 o                         
  -4   0  10         15.02         17.19         4.96 o                         
  -2   0  10       2023.30       2190.02        44.27 o                         
   0   0  10        185.06        233.00        13.16 o                         
   2   0  10       4018.77       4558.52        63.46 o                         
   4   0  10        196.20        203.22        15.12 o                         
   6   0  10       1185.63       1199.35        25.60 o                         
   8   0  10         48.95         45.54        11.95 o                         
  10   0  10       1701.52       1909.46        31.20 o                         
  12   0  10        535.82        534.52        22.30 o                         
  14   0  10         23.97         23.63         3.67 o                         
 -19   1  10         12.70         12.63         3.85 o                         
 -17   1  10         24.08         19.52         5.85 o                         
 -15   1  10        842.58        888.61        21.16 o                         
 -13   1  10         93.90         90.27         5.85 o                         
 -11   1  10        171.73        193.60         7.09 o                         
  -9   1  10        282.26        317.04        10.45 o                         
  -7   1  10          0.98          3.58         5.59 o                         
  -5   1  10        234.77        232.05        10.78 o                         
  -3   1  10         55.35         55.47         5.15 o                         
  -1   1  10        467.61        485.99        29.98 o                         
   1   1  10         50.64         55.20         8.22 o                         
   3   1  10        210.43        239.93        16.53 o                         
   5   1  10         65.18         68.53         5.75 o                         
   7   1  10          0.09         -1.37         2.97 o                         
   9   1  10        377.91        402.74        12.71 o                         
  11   1  10         45.25         36.46         4.68 o                         
  13   1  10         30.22         29.45         6.22 o                         
 -18   2  10         23.86         15.67         4.30 o                         
 -16   2  10         19.21         15.34         5.85 o                         
 -14   2  10        129.16        117.22         8.37 o                         
 -12   2  10          6.71         10.83         5.69 o                         
 -10   2  10        232.61        217.36         8.15 o                         
  -8   2  10         61.90         65.35         4.09 o                         
  -6   2  10        400.21        388.87        12.33 o                         
  -4   2  10         12.34         11.22         4.41 o                         
  -2   2  10         30.84         37.41         5.72 o                         
   0   2  10         37.67         37.60         6.41 o                         
   2   2  10         61.27         61.67         5.78 o                         
   4   2  10          4.64         13.00         5.82 o                         
   6   2  10         80.64         70.06        12.49 o                         
   8   2  10          0.01          2.10         2.77 o                         
  10   2  10         59.59         58.90         5.36 o                         
  12   2  10         12.54         11.04         2.69 o                         
 -15   3  10          1.04          2.46         3.00 o                         
 -13   3  10         30.94         34.41         8.04 o                         
 -11   3  10         40.61         49.20         6.59 o                         
  -9   3  10        138.61        151.28        10.15 o                         
  -7   3  10       2273.98       2470.15        32.31 o                         
  -5   3  10        433.69        431.38        13.05 o                         
  -3   3  10          4.08          2.59         2.52 o                         
  -1   3  10       1386.17       1373.17        27.19 o                         
   1   3  10        937.41        966.63        30.49 o                         
   3   3  10        551.50        591.25        25.97 o                         
   5   3  10          2.26          1.54         2.21 o                         
   7   3  10        261.73        264.23        12.57 o                         
   9   3  10         53.83         66.46         6.43 o                         
  11   3  10         93.23         85.04         6.39 o                         
 -14   4  10        189.10        231.35        11.08 o                         
 -12   4  10          1.11          2.44         3.26 o                         
 -10   4  10         28.61         22.14         4.46 o                         
  -8   4  10          5.06          7.81         4.28 o                         
  -6   4  10        125.19        121.33         8.67 o                         
  -4   4  10         34.21         21.93         6.45 o                         
  -2   4  10         35.99         32.34         6.74 o                         
   0   4  10        165.71        163.17        14.01 o                         
   2   4  10          0.00          0.40         4.57 o                         
   4   4  10        135.64        136.35         8.58 o                         
   6   4  10         20.23         28.51         6.06 o                         
   8   4  10         37.98         39.58         3.88 o                         
  -7   5  10         22.98         28.04         6.37 o                         
  -5   5  10          0.03         -0.22         4.22 o                         
  -3   5  10         12.43         11.67         5.04 o                         
  -1   5  10          1.09          2.15         1.50 o                         
   1   5  10          0.01         -3.89         3.89 o                         
 -20   1  11          4.38          3.96         2.56 o                         
 -18   1  11         33.34         42.49         6.74 o                         
 -16   1  11         99.36        114.44         7.98 o                         
 -14   1  11       1501.83       1556.20        25.96 o                         
 -12   1  11        506.27        482.53        11.56 o                         
 -10   1  11         80.68         80.01         4.29 o                         
  -8   1  11        298.37        293.18        10.08 o                         
  -6   1  11        752.54        796.85        21.15 o                         
  -4   1  11         40.23         44.38         7.33 o                         
  -2   1  11        587.58        601.78        15.53 o                         
   0   1  11        244.12        253.86        15.31 o                         
   2   1  11        279.42        316.20        18.24 o                         
   4   1  11          1.83          1.16         1.53 o                         
   6   1  11       1537.95       1502.15        24.43 o                         
   8   1  11        652.26        701.84        19.89 o                         
  10   1  11          0.03         -0.61         1.52 o                         
  12   1  11        103.94        129.91        11.15 o                         
 -17   2  11         69.85         62.20         7.30 o                         
 -15   2  11         38.40         28.52         4.73 o                         
 -13   2  11          9.44         12.31         4.62 o                         
 -11   2  11          0.17          2.54         2.67 o                         
  -9   2  11          6.90          4.78         2.04 o                         
  -7   2  11          2.66         -0.54         2.62 o                         
  -5   2  11          6.59          1.46         2.70 o                         
  -3   2  11        204.46        184.76        10.48 o                         
  -1   2  11        484.87        502.59        15.65 o                         
   1   2  11        218.88        204.92         8.40 o                         
   3   2  11          5.96          6.36         8.39 o                         
   5   2  11          7.38          8.25         4.56 o                         
   7   2  11        238.66        203.98         9.25 o                         
   9   2  11        245.91        244.49         9.54 o                         
  11   2  11          1.16         -1.33         2.91 o                         
  13   2  11          4.50          1.81         2.44 o                         
 -16   3  11          9.42          6.70         2.63 o                         
 -14   3  11          6.87          5.96         5.56 o                         
 -12   3  11          0.00         -1.11         5.37 o                         
 -10   3  11        236.07        187.68        11.27 o                         
  -8   3  11        111.78        109.88         9.11 o                         
  -6   3  11        445.93        424.40        15.67 o                         
  -4   3  11        113.83        108.05         7.22 o                         
  -2   3  11       1291.57       1305.23        19.84 o                         
   0   3  11        655.31        649.26        20.14 o                         
   2   3  11         89.56         99.49         8.46 o                         
   4   3  11         22.78         31.23         5.08 o                         
   6   3  11          8.51          8.46         4.18 o                         
   8   3  11         47.44         35.72         5.31 o                         
  10   3  11         45.27         37.45         4.26 o                         
 -13   4  11         63.24         80.43         7.67 o                         
 -11   4  11         68.42         75.62         8.97 o                         
  -9   4  11          5.68         10.21         3.44 o                         
  -7   4  11         70.61         71.30         6.85 o                         
  -5   4  11         12.67          7.70         6.33 o                         
  -3   4  11         23.07         18.04         7.56 o                         
  -1   4  11          2.08          3.19         5.48 o                         
   1   4  11          0.69          4.44         4.31 o                         
   3   4  11          7.71          3.78         5.15 o                         
   5   4  11         10.52         20.45         5.70 o                         
   7   4  11         13.63         15.56         5.04 o                         
  -6   5  11          3.09          4.07         3.22 o                         
  -4   5  11         10.20          8.48         3.52 o                         
  -2   5  11          0.00          2.44         2.50 o                         
   0   5  11         44.06         40.05         7.08 o                         
   2   5  11          3.51          3.37         4.04 o                         
 -18   0  12        884.63        950.28        27.12 o                         
 -16   0  12        341.02        346.49        19.32 o                         
 -14   0  12       2164.41       2322.30        50.21 o                         
 -12   0  12         44.15         41.68         4.57 o                         
 -10   0  12       1860.26       1951.14        34.76 o                         
  -8   0  12        549.23        621.97        31.63 o                         
  -6   0  12       1782.09       1785.82        45.76 o                         
  -4   0  12          2.84          7.45         6.11 o                         
  -2   0  12       3041.15       3042.46        35.28 o                         
   0   0  12       1289.54       1379.45        35.19 o                         
   2   0  12          0.22         -1.95         1.95 o                         
   4   0  12         42.06         69.80         6.45 o                         
   6   0  12         21.57         20.55         5.51 o                         
   8   0  12         70.83         67.35         9.97 o                         
  10   0  12         74.23         67.61         9.37 o                         
  12   0  12          8.65          4.07         2.07 o                         
 -19   1  12          0.18         -2.19         3.85 o                         
 -17   1  12         81.67         80.03         9.78 o                         
 -15   1  12          7.83          4.66         2.17 o                         
 -13   1  12        312.34        307.73        10.37 o                         
 -11   1  12          0.54         -0.92         1.82 o                         
  -9   1  12          0.42          0.39         1.75 o                         
  -7   1  12        493.53        522.94        10.04 o                         
  -5   1  12          0.36         -0.38         3.19 o                         
  -3   1  12        466.08        434.98        21.33 o                         
  -1   1  12         15.89         26.23         5.33 o                         
   1   1  12        564.57        629.64        10.61 o                         
   3   1  12        284.50        291.20         8.65 o                         
   5   1  12          5.99         12.12         3.08 o                         
   7   1  12        762.78        832.26        21.47 o                         
   9   1  12          1.40         -1.07         6.33 o                         
  11   1  12          1.46          5.83         2.78 o                         
  13   1  12          7.55          8.26         3.04 o                         
 -18   2  12         60.18         55.35         5.82 o                         
 -16   2  12          0.64         -3.26         3.26 o                         
 -14   2  12          1.29          7.49         4.23 o                         
 -12   2  12         32.96         34.73         6.48 o                         
 -10   2  12          0.13         -1.70         2.12 o                         
  -8   2  12         28.37         29.75         3.26 o                         
  -6   2  12          6.88          6.04         2.17 o                         
  -4   2  12        183.74        190.90         6.91 o                         
  -2   2  12         94.75         94.49         7.77 o                         
   0   2  12        700.24        702.35        13.08 o                         
   2   2  12         53.85         43.97         3.90 o                         
   4   2  12         48.33         32.69         4.72 o                         
   6   2  12         13.47          7.44         4.33 o                         
   8   2  12        447.29        440.44        12.67 o                         
  10   2  12         11.86          9.81         2.93 o                         
  12   2  12          5.15          4.82         2.19 o                         
 -15   3  12         71.07         60.72         7.71 o                         
 -13   3  12          0.67          4.52         5.26 o                         
 -11   3  12         31.24         27.87         4.96 o                         
  -9   3  12        266.14        194.67        11.39 o                         
  -7   3  12        350.09        345.53        14.24 o                         
  -5   3  12        143.24        131.49        18.56 o                         
  -3   3  12         52.43         62.30         6.39 o                         
  -1   3  12       1124.25       1238.20        25.45 o                         
   1   3  12        543.19        583.01        13.80 o                         
   3   3  12        114.34        106.61         7.38 o                         
   5   3  12          3.36         -2.74         2.86 o                         
   7   3  12         17.39         18.36         4.53 o                         
   9   3  12         29.11         31.42         4.08 o                         
 -14   4  12         17.17          7.04         3.59 o                         
 -12   4  12         83.20        100.15         8.26 o                         
 -10   4  12          8.31          7.14         4.41 o                         
  -8   4  12         83.37         72.23         6.91 o                         
  -6   4  12        163.69        156.05         8.66 o                         
  -4   4  12         13.47         15.19         8.67 o                         
  -2   4  12        107.48        108.23        12.30 o                         
   0   4  12          0.09          4.37         3.77 o                         
   2   4  12         88.61         81.10        10.23 o                         
   4   4  12          5.25          8.52         4.52 o                         
   6   4  12         25.94         22.45         4.70 o                         
  -7   5  12          5.86          5.00         4.09 o                         
  -5   5  12         70.84         82.45         5.19 o                         
  -3   5  12          0.36         -0.29         5.19 o                         
  -1   5  12          1.02          4.63         4.11 o                         
 -18   1  13         68.42         60.13         7.34 o                         
 -16   1  13         67.81         65.10         7.37 o                         
 -14   1  13          2.12          3.09         2.63 o                         
 -12   1  13         57.28         53.45         4.66 o                         
 -10   1  13        924.97        884.41        11.11 o                         
  -8   1  13        407.75        400.51         6.78 o                         
  -6   1  13          4.17          4.69         2.02 o                         
  -4   1  13         61.00         62.24         3.00 o                         
  -2   1  13        378.77        379.13        10.68 o                         
   0   1  13       1252.17       1396.45        16.08 o                         
   2   1  13          0.16          6.70         2.94 o                         
   4   1  13          2.12          3.20         3.14 o                         
   6   1  13          0.23         -2.11         2.58 o                         
   8   1  13       1133.20       1223.77        20.71 o                         
  10   1  13          2.74          0.68         2.02 o                         
  12   1  13          6.25          9.63         2.48 o                         
 -17   2  13          0.87          3.74         3.37 o                         
 -15   2  13         25.60         20.36         5.65 o                         
 -13   2  13          9.23         -0.14         4.19 o                         
 -11   2  13        403.16        434.73        14.94 o                         
  -9   2  13        131.53        146.69         5.96 o                         
  -7   2  13          1.00          2.04         2.12 o                         
  -5   2  13        596.09        561.71        12.50 o                         
  -3   2  13        289.77        282.29        11.92 o                         
  -1   2  13         17.38         17.43         2.94 o                         
   1   2  13        540.26        524.24        16.89 o                         
   3   2  13         25.64         33.46         5.00 o                         
   5   2  13        332.77        322.24        14.27 o                         
   7   2  13          2.13          0.24         3.01 o                         
   9   2  13         21.35         12.98         3.25 o                         
  11   2  13          6.59          3.26         1.61 o                         
 -16   3  13         89.68         98.67         7.34 o                         
 -14   3  13        102.33        123.20        10.08 o                         
 -12   3  13         13.18         17.45         6.41 o                         
 -10   3  13         56.56         54.61         6.63 o                         
  -8   3  13         56.68         46.09         6.91 o                         
  -6   3  13        197.91        212.10        11.16 o                         
  -4   3  13         77.59         77.71         7.26 o                         
  -2   3  13        149.76        162.07         9.81 o                         
   0   3  13        412.01        418.50        20.88 o                         
   2   3  13         17.74         27.09         6.48 o                         
   4   3  13          6.93          4.84         2.81 o                         
   6   3  13         18.70         14.05         3.47 o                         
   8   3  13          0.15         -1.35         3.96 o                         
 -13   4  13          0.13          2.07         1.74 o                         
 -11   4  13         17.60         17.30         4.74 o                         
  -9   4  13        115.54         95.99         7.63 o                         
  -7   4  13         19.42         16.80         6.52 o                         
  -5   4  13         49.38         53.86         9.15 o                         
  -3   4  13         49.79         56.42        11.11 o                         
  -1   4  13         28.25         22.37         4.52 o                         
   1   4  13         99.59        102.90         6.60 o                         
   3   4  13         60.79         57.05         7.59 o                         
   5   4  13         27.70         38.12         5.37 o                         
 -18   0  14        818.43        838.90        23.59 o                         
 -16   0  14        399.08        447.84        20.95 o                         
 -14   0  14        587.06        601.89        25.45 o                         
 -12   0  14        110.57        118.53         8.24 o                         
 -10   0  14        147.16        158.48         8.02 o                         
  -8   0  14        832.04        881.49        14.84 o                         
  -6   0  14        439.06        460.94         9.28 o                         
  -4   0  14        321.04        325.30         8.32 o                         
  -2   0  14        103.10         84.49         5.70 o                         
   0   0  14        702.25        725.11        15.34 o                         
   2   0  14        124.11        134.62         7.10 o                         
   4   0  14        425.36        402.86        20.84 o                         
   6   0  14        489.07        500.57        22.70 o                         
   8   0  14         18.62         23.85         4.55 o                         
  10   0  14          9.84         17.26         4.26 o                         
 -19   1  14          4.25          8.19         2.70 o                         
 -17   1  14        119.86        111.72        10.49 o                         
 -15   1  14        139.55        147.64         6.99 o                         
 -13   1  14        105.99         91.10         5.97 o                         
 -11   1  14         12.91         14.24         2.34 o                         
  -9   1  14        403.42        374.43         7.69 o                         
  -7   1  14          1.91          1.90         1.78 o                         
  -5   1  14        195.89        230.44         5.27 o                         
  -3   1  14        106.71        104.05         4.19 o                         
  -1   1  14        112.19        100.14         4.51 o                         
   1   1  14        140.86        132.10         6.21 o                         
   3   1  14        106.79        100.45         6.70 o                         
   5   1  14        547.80        508.12        13.49 o                         
   7   1  14          4.82         11.83         8.98 o                         
   9   1  14        158.68        150.36        10.35 o                         
  11   1  14         12.57         13.08         3.85 o                         
 -18   2  14          3.44         -1.56         2.26 o                         
 -16   2  14         27.44         21.12         3.46 o                         
 -14   2  14         30.58         28.99         4.54 o                         
 -12   2  14         80.94         58.53         9.17 o                         
 -10   2  14         95.65         80.57        15.23 o                         
  -8   2  14        114.41         98.64         5.83 o                         
  -6   2  14         14.84         13.81         3.50 o                         
  -4   2  14       2281.53       2224.59        27.25 o                         
  -2   2  14        106.22         96.54         8.54 o                         
   0   2  14        163.18        167.20         7.97 o                         
   2   2  14        128.58        158.53         7.79 o                         
   4   2  14        983.33       1050.00        30.44 o                         
   6   2  14          0.15          6.38         3.79 o                         
   8   2  14         13.91         12.10         3.42 o                         
  10   2  14         60.48         43.80         2.83 o                         
 -15   3  14          1.57          3.82         3.30 o                         
 -13   3  14          3.77          6.33         4.96 o                         
 -11   3  14         17.53         20.45         6.74 o                         
  -9   3  14          1.78         -4.07         4.07 o                         
  -7   3  14        363.81        298.46        12.61 o                         
  -5   3  14         55.89         55.99         6.51 o                         
  -3   3  14          0.99          5.74         6.15 o                         
  -1   3  14         41.22         43.07         4.91 o                         
   1   3  14        110.55        119.16        11.52 o                         
   3   3  14          1.00          1.56         2.98 o                         
   5   3  14         29.23         28.02         4.21 o                         
   7   3  14         91.61         88.35         7.48 o                         
 -12   4  14         23.05         24.52         5.15 o                         
 -10   4  14        235.00        221.03        23.58 o                         
  -8   4  14         24.73         24.37         3.57 o                         
  -6   4  14          0.01          3.37         5.67 o                         
  -4   4  14         56.43         58.79         6.10 o                         
  -2   4  14         78.25         78.24        10.11 o                         
   0   4  14         49.29         38.18         4.29 o                         
   2   4  14          0.01         -2.33         4.04 o                         
   4   4  14         31.17         39.16         5.45 o                         
 -18   1  15          0.16          0.59         4.00 o                         
 -16   1  15        296.82        307.19        11.05 o                         
 -14   1  15          0.30         -2.58         2.58 o                         
 -12   1  15        138.92        142.22         7.20 o                         
 -10   1  15         77.02         84.84         4.37 o                         
  -8   1  15        857.51        817.83        11.02 o                         
  -6   1  15        173.68        172.17         4.86 o                         
  -4   1  15         54.06         55.53         3.06 o                         
  -2   1  15         57.06         62.60         3.89 o                         
   0   1  15         53.41         59.07         5.03 o                         
   2   1  15          2.26         -0.90         4.50 o                         
   4   1  15          5.68          8.74         5.03 o                         
   6   1  15        273.39        248.21         8.75 o                         
   8   1  15          1.94         -1.44         3.16 o                         
  10   1  15         44.68         40.68        12.00 o                         
 -17   2  15          2.33         -2.48         2.48 o                         
 -15   2  15          0.81          2.26         7.15 o                         
 -13   2  15         58.14         46.82         5.38 o                         
 -11   2  15         97.23         89.10         7.02 o                         
  -9   2  15        244.32        236.67         6.27 o                         
  -7   2  15         53.80         47.05         4.08 o                         
  -5   2  15         26.77         22.83         3.73 o                         
  -3   2  15       1738.41       1738.01        20.62 o                         
  -1   2  15         65.77         62.95         5.40 o                         
   1   2  15         21.63         23.48         4.04 o                         
   3   2  15         53.13         54.21         5.92 o                         
   5   2  15        295.77        350.15        13.84 o                         
   7   2  15         63.35         64.66         4.94 o                         
   9   2  15         30.30         26.17         2.56 o                         
 -14   3  15          6.84         13.11         4.67 o                         
 -12   3  15         85.93         79.21         8.78 o                         
 -10   3  15          1.41          3.18         2.75 o                         
  -8   3  15          1.30          1.44         2.44 o                         
  -6   3  15         45.35         48.26         6.05 o                         
  -4   3  15          0.55          2.48         5.96 o                         
  -2   3  15         61.95         66.10         6.78 o                         
   0   3  15         58.36         46.72         6.59 o                         
   2   3  15          6.43         12.78         4.78 o                         
   4   3  15          2.31          0.61         4.93 o                         
   6   3  15          7.68          7.64         2.77 o                         
 -11   4  15         19.66         15.45         3.93 o                         
  -9   4  15        164.38        143.62        11.29 o                         
  -7   4  15         24.27         26.49         6.45 o                         
  -5   4  15          0.23         -2.93         2.93 o                         
  -3   4  15          2.26          2.67         3.19 o                         
  -1   4  15          3.40          3.59         4.00 o                         
   1   4  15          0.63         -4.11         4.11 o                         
   3   4  15          2.30         -0.19         3.11 o                         
 -18   0  16        145.52        147.47         9.38 o                         
 -16   0  16        627.21        671.89        23.16 o                         
 -14   0  16          9.73         14.49         3.83 o                         
 -12   0  16        219.47        235.69        11.15 o                         
 -10   0  16        269.62        289.55        10.08 o                         
  -8   0  16         19.92         17.88         3.10 o                         
  -6   0  16        305.33        301.01         8.15 o                         
  -4   0  16        427.48        453.12        11.19 o                         
  -2   0  16        297.67        296.36        12.48 o                         
   0   0  16         48.34         45.16         6.19 o                         
   2   0  16         42.83         35.49         7.63 o                         
   4   0  16         80.16         83.69         9.45 o                         
   6   0  16        134.26        135.84        11.12 o                         
   8   0  16          7.07          9.04         2.41 o                         
 -17   1  16          3.74          3.41         4.74 o                         
 -15   1  16         76.34         82.54         5.06 o                         
 -13   1  16        104.52        103.87         6.11 o                         
 -11   1  16          0.00          1.11         1.56 o                         
  -9   1  16         24.13         22.78         2.65 o                         
  -7   1  16        104.52        107.09         4.41 o                         
  -5   1  16          2.29          0.39         1.82 o                         
  -3   1  16        932.71        967.18        14.20 o                         
  -1   1  16         70.46         68.47         4.45 o                         
   1   1  16         77.37         71.65         7.66 o                         
   3   1  16          5.33          1.42         2.88 o                         
   5   1  16        146.51        142.85         7.13 o                         
   7   1  16         52.64         40.14         4.92 o                         
   9   1  16          4.14          3.76         2.32 o                         
 -16   2  16          0.22         -4.41         4.41 o                         
 -14   2  16          0.08          0.93         2.43 o                         
 -12   2  16         19.20         23.03         4.27 o                         
 -10   2  16        191.12        170.02         7.69 o                         
  -8   2  16          0.58          1.71         2.27 o                         
  -6   2  16         19.28         15.71         3.95 o                         
  -4   2  16        126.41        134.50         7.33 o                         
  -2   2  16       1523.19       1572.85        23.56 o                         
   0   2  16         34.34         22.30         3.77 o                         
   2   2  16         20.01         25.11         3.20 o                         
   4   2  16          0.05         -3.34         4.02 o                         
   6   2  16        444.15        439.45        10.99 o                         
   8   2  16          4.96         -2.48         2.48 o                         
 -15   3  16         19.04         22.15         3.59 o                         
 -13   3  16         32.74         35.53         5.26 o                         
 -11   3  16         73.15         55.46         7.22 o                         
  -9   3  16          6.14          8.96         3.87 o                         
  -7   3  16         14.00         15.54         4.00 o                         
  -5   3  16         46.56         49.04         4.57 o                         
  -3   3  16          0.33          1.91         4.11 o                         
  -1   3  16         33.51         32.71         4.28 o                         
   1   3  16         34.73         46.49         7.56 o                         
   3   3  16        116.38        152.01        16.71 o                         
   5   3  16         37.06         36.82         3.78 o                         
  -8   4  16         96.49         86.37         7.23 o                         
  -6   4  16        213.21        273.09        13.64 o                         
  -4   4  16          0.01         -1.78         2.93 o                         
  -2   4  16          8.23          5.74         2.33 o                         
   0   4  16          0.07         -0.74         3.59 o                         
   2   4  16         24.94         15.19         3.85 o                         
 -18   1  17          2.81          4.74         2.59 o                         
 -16   1  17          1.30         -1.33         3.70 o                         
 -14   1  17         23.40         19.52         3.24 o                         
 -12   1  17         38.55         35.94         3.69 o                         
 -10   1  17        147.53        151.76         5.82 o                         
  -8   1  17          2.28          2.19         1.91 o                         
  -6   1  17       1313.81       1365.10        15.17 o                         
  -4   1  17        472.31        465.46        10.10 o                         
  -2   1  17        214.16        208.27         6.99 o                         
   0   1  17        152.27        161.03         9.92 o                         
   2   1  17        395.85        371.42        11.60 o                         
   4   1  17         28.95         28.08         3.87 o                         
   6   1  17         23.69         21.82         3.98 o                         
   8   1  17         21.95         15.45         3.00 o                         
 -15   2  17         37.83         26.96         3.86 o                         
 -13   2  17         11.14         11.26         3.20 o                         
 -11   2  17        297.07        255.77        10.48 o                         
  -9   2  17         10.49         10.06         2.93 o                         
  -7   2  17         23.65         20.85         3.66 o                         
  -5   2  17          5.24          7.00         3.60 o                         
  -3   2  17         33.35         36.55         3.66 o                         
  -1   2  17        116.17        116.13         6.70 o                         
   1   2  17         89.30         96.28         5.92 o                         
   3   2  17         53.45         46.85        11.85 o                         
   5   2  17        245.25        252.16         8.22 o                         
   7   2  17        102.48        113.29         5.53 o                         
 -14   3  17         71.07         66.47         6.37 o                         
 -12   3  17          0.28         -0.52         2.59 o                         
 -10   3  17          3.53          1.40         2.94 o                         
  -8   3  17         19.62         20.17         3.57 o                         
  -6   3  17         36.27         30.31         5.06 o                         
  -4   3  17         25.34         20.74         4.00 o                         
  -2   3  17         60.25         61.06         6.18 o                         
   0   3  17          5.84         17.63         4.85 o                         
   2   3  17         11.54          9.56         6.26 o                         
   4   3  17         16.00         14.41         3.70 o                         
  -7   4  17        195.18        201.48        10.19 o                         
  -5   4  17         76.70        101.15         7.71 o                         
  -3   4  17          2.53         11.08         3.52 o                         
  -1   4  17          1.61         -3.33         3.33 o                         
 -18   0  18         60.57         62.06         5.56 o                         
 -16   0  18         21.70         20.78         4.45 o                         
 -14   0  18          1.42         -1.30         4.37 o                         
 -12   0  18          6.17          6.98         7.15 o                         
 -10   0  18        175.99        185.66         8.02 o                         
  -8   0  18         80.04         78.26         6.01 o                         
  -6   0  18        588.86        623.95        14.87 o                         
  -4   0  18        133.38        121.91        10.38 o                         
  -2   0  18          0.00          3.27         3.27 o                         
   0   0  18          0.90         -0.30         3.44 o                         
   2   0  18        629.20        618.25        25.12 o                         
   4   0  18        204.82        199.74        13.42 o                         
   6   0  18         13.03         14.52         6.78 o                         
 -17   1  18         75.00         72.07         6.30 o                         
 -15   1  18          2.23          1.35         3.30 o                         
 -13   1  18         14.70         18.94         3.04 o                         
 -11   1  18        150.12        158.27         5.81 o                         
  -9   1  18         92.12         95.33         4.22 o                         
  -7   1  18        212.64        207.51         6.16 o                         
  -5   1  18        613.61        654.37        16.31 o                         
  -3   1  18         25.05         26.28         3.17 o                         
  -1   1  18        138.38        142.26         7.16 o                         
   1   1  18         26.43         29.65         3.91 o                         
   3   1  18         11.06          1.94         2.31 o                         
   5   1  18         18.17         10.70         6.85 o                         
   7   1  18          0.01          2.44         1.96 o                         
 -14   2  18          8.28         10.15         2.38 o                         
 -12   2  18         10.46          2.19         5.87 o                         
 -10   2  18         13.41         16.54         3.80 o                         
  -8   2  18         48.03         49.72         5.82 o                         
  -6   2  18         27.83         28.25         4.22 o                         
  -4   2  18        152.48        166.51         7.85 o                         
  -2   2  18         85.05         85.83         5.67 o                         
   0   2  18         17.44         16.27         4.40 o                         
   2   2  18         19.84         24.55         3.46 o                         
   4   2  18         77.33         85.67         4.79 o                         
   6   2  18         13.28         10.16         3.00 o                         
 -13   3  18          2.63          2.59         1.89 o                         
 -11   3  18         31.59         39.71         5.52 o                         
  -9   3  18         10.60         11.72         3.22 o                         
  -7   3  18          0.03          1.56         2.16 o                         
  -5   3  18         45.61         43.64         7.22 o                         
  -3   3  18          0.51         -2.78         4.82 o                         
  -1   3  18          0.63          2.70         3.59 o                         
   1   3  18        185.13        212.20        12.86 o                         
   3   3  18         92.08         85.23         7.15 o                         
 -16   1  19         47.37         49.05         5.37 o                         
 -14   1  19         39.68         31.34         4.36 o                         
 -12   1  19         16.16         15.37         3.09 o                         
 -10   1  19         15.42         13.57         2.47 o                         
  -8   1  19         61.99         59.52         3.81 o                         
  -6   1  19        498.22        521.78        10.39 o                         
  -4   1  19        502.01        516.19        10.36 o                         
  -2   1  19        183.61        185.52         9.27 o                         
   0   1  19         20.14         19.46         4.45 o                         
   2   1  19          2.18         -2.84         3.60 o                         
   4   1  19        110.53        101.45         6.15 o                         
   6   1  19          3.40          2.13         1.67 o                         
 -15   2  19        104.15        108.28         6.97 o                         
 -13   2  19          1.50          3.18         2.43 o                         
 -11   2  19          0.07          0.97         2.42 o                         
  -9   2  19          3.55         -1.25         2.78 o                         
  -7   2  19        104.43         94.71         6.15 o                         
  -5   2  19         36.96         36.90         4.21 o                         
  -3   2  19         23.88         19.47         4.53 o                         
  -1   2  19         22.43         18.36         4.24 o                         
   1   2  19          4.49          2.40         3.98 o                         
   3   2  19         16.61         13.83         3.25 o                         
   5   2  19          3.20          1.81         2.74 o                         
 -12   3  19         23.56         14.04         3.67 o                         
 -10   3  19         24.31         32.89         4.52 o                         
  -8   3  19         21.41         32.85         3.68 o                         
  -6   3  19         33.68         40.79         6.52 o                         
  -4   3  19          0.85          0.96         3.93 o                         
  -2   3  19          2.20          1.15         2.96 o                         
   0   3  19         36.74         44.82         6.19 o                         
 -16   0  20          4.20          2.04         2.70 o                         
 -14   0  20          0.10          0.44         3.22 o                         
 -12   0  20        106.78        107.58         7.04 o                         
 -10   0  20        215.43        224.14        10.34 o                         
  -8   0  20        257.77        275.48        11.94 o                         
  -6   0  20        112.28         96.53         7.61 o                         
  -4   0  20       1430.92       1501.86        27.26 o                         
  -2   0  20         11.18         11.52         6.19 o                         
   0   0  20        368.07        383.69        18.73 o                         
   2   0  20          1.58         -2.44         4.33 o                         
   4   0  20        301.09        236.71        17.86 o                         
 -15   1  20         25.32         31.49         4.11 o                         
 -13   1  20        118.20         98.56         6.20 o                         
 -11   1  20          7.69         10.15         2.84 o                         
  -9   1  20          1.64          7.65         3.42 o                         
  -7   1  20         82.05         75.89         5.78 o                         
  -5   1  20        223.10        235.13         8.95 o                         
  -3   1  20         21.64         22.20         3.72 o                         
  -1   1  20          0.03         -0.46         6.28 o                         
   1   1  20         50.33         56.89         5.55 o                         
   3   1  20         30.66         31.35         3.55 o                         
 -14   2  20          0.12          5.37         2.48 o                         
 -12   2  20         10.21         12.26         4.19 o                         
 -10   2  20         44.94         53.12         7.15 o                         
  -8   2  20         60.98         61.59         5.89 o                         
  -6   2  20          9.15          6.22         3.48 o                         
  -4   2  20         17.52         17.43         3.91 o                         
  -2   2  20          4.24          9.85         3.70 o                         
   0   2  20         12.72         17.84         2.60 o                         
   2   2  20          0.24          3.15         2.41 o                         
  -7   3  20         18.10         20.23         4.82 o                         
  -5   3  20         53.93         40.57         5.63 o                         
  -1   3  20         47.83         32.38         4.96 o                         
 -14   1  21          6.20         11.04         4.00 o                         
 -12   1  21         17.07         11.59         4.85 o                         
 -10   1  21          4.09          3.60         3.14 o                         
  -8   1  21         14.19         14.57         2.92 o                         
  -6   1  21          0.78         -0.51         3.28 o                         
  -4   1  21         64.67         59.49         4.81 o                         
  -2   1  21          0.46          1.33         3.08 o                         
   0   1  21        152.30        169.59         8.13 o                         
   2   1  21         33.35         34.39         3.39 o                         
 -13   2  21        112.30        105.21         6.78 o                         
 -11   2  21         37.10         36.01         4.82 o                         
  -9   2  21          0.04         -2.93         2.93 o                         
  -7   2  21         36.73         39.04         4.15 o                         
  -5   2  21         19.12         15.37         4.70 o                         
  -3   2  21          0.30         -0.04         2.85 o                         
  -1   2  21        110.07         94.14         8.17 o                         
 -12   0  22        110.02        130.73         9.04 o                         
 -10   0  22         31.75         28.49         5.48 o                         
  -8   0  22       1522.79       1638.34        34.36 o                         
  -6   0  22          2.93          7.50         2.81 o                         
  -4   0  22          0.97          2.26         5.78 o                         
  -2   0  22         44.90         35.75         6.63 o                         
   0   0  22         33.83         25.71         4.63 o                         
   2   0  22         36.98         30.49         3.70 o                         
 -13   1  22          5.25          4.04         2.67 o                         
 -11   1  22          1.93          2.22         2.85 o                         
  -9   1  22          1.54          4.62         2.72 o                         
  -7   1  22          9.08          2.65         2.54 o                         
  -5   1  22         71.07         71.95         5.59 o                         
  -3   1  22         27.62         25.98         3.85 o                         
  -1   1  22          2.38          1.84         1.80 o                         
   1   1  22         28.00         25.67         4.00 o                         
 -10   2  22          0.18          0.81         2.59 o                         
  -8   2  22         10.49          7.78         2.26 o                         
  -6   2  22          8.00          1.37         2.82 o                         
  -4   2  22          7.47          4.07         2.30 o                         
 -10   1  23          0.87          1.33         1.96 o                         
  -8   1  23         32.96         33.51         3.54 o                         
  -6   1  23        130.55        127.22         6.63 o                         
  -4   1  23          3.62          3.11         3.07 o                         
  -2   1  23         38.80         42.09         3.56 o                         
                                                                                
