# Supplementary material for: Managing negative linear compressibility and thermal expansion through steric hindrance: a case study of 1,2-bis­(4′-pyridyl)­ethane cocrystals
Source: IUCrJ. 2025 Jan 1;12(Pt 1):88–96. doi: 10.1107/S2052252524011734 (PMC11707692; doi:10.1107/S2052252524011734)
Supplement: Supplementary file 3 [file m-12-00088-ETYFUM_250Ksup3.hkl]

data_ETYFUM_250K                                                                
_shelx_title ' etyfum_250_a.res in I2/a'                                        
_shelx_refln_list_code          4                                               
_shelx_F_calc_maximum      221.79                                               
_exptl_crystal_F_000       632.00                                               
_reflns_d_resolution_high  0.8100                                               
                                                                                
loop_                                                                           
 _space_group_symop_operation_xyz                                               
 'x, y, z'                                                                      
 '-x+1/2, y, -z'                                                                
 'x+1/2, y+1/2, z+1/2'                                                          
 '-x+1, y+1/2, -z+1/2'                                                          
 '-x, -y, -z'                                                                   
 'x-1/2, -y, z'                                                                 
 '-x+1/2, -y+1/2, -z+1/2'                                                       
 'x, -y+1/2, z+1/2'                                                             
                                                                                
_cell_length_a    16.6906                                                       
_cell_length_b     4.7903                                                       
_cell_length_c    19.6824                                                       
_cell_angle_alpha  90.000                                                       
_cell_angle_beta  109.367                                                       
_cell_angle_gamma  90.000                                                       
                                                                                
_shelx_F_squared_multiplier     1.000                                           
                                                                                
loop_                                                                           
 _refln_index_h                                                                 
 _refln_index_k                                                                 
 _refln_index_l                                                                 
 _refln_F_squared_calc                                                          
 _refln_F_squared_meas                                                          
 _refln_F_squared_sigma                                                         
 _refln_observed_status                                                         
   2   0   0         19.10         27.88         2.55 o                         
   4   0   0       7338.42       6345.65        48.24 o                         
   6   0   0       4499.81       4178.52        48.84 o                         
   8   0   0       3522.13       3931.66        57.07 o                         
  10   0   0        127.48        139.16         9.36 o                         
  12   0   0         84.83        102.89         9.65 o                         
  14   0   0          0.40          6.32         6.70 o                         
  16   0   0        270.96        271.18        19.85 o                         
  18   0   0        360.90        325.27        17.31 o                         
   1   1   0        295.49        248.69         7.67 o                         
   3   1   0        379.97        404.92        14.51 o                         
   5   1   0         20.58         19.20         3.18 o                         
   7   1   0        157.11        142.90         8.31 o                         
   9   1   0        763.98        888.79        22.67 o                         
  11   1   0         46.47         47.21         7.34 o                         
  13   1   0        281.55        240.01        10.36 o                         
  15   1   0        127.71        117.71         9.68 o                         
  17   1   0         17.07          8.76         5.69 o                         
  19   1   0         27.36         31.85         5.24 o                         
   0   2   0       1450.26       1411.64        29.81 o                         
   2   2   0         32.91         25.27         3.58 o                         
   4   2   0         11.95          7.86         4.72 o                         
   6   2   0         74.90         75.34        10.41 o                         
   8   2   0         56.43         46.72         6.27 o                         
  10   2   0          1.17          2.55         2.13 o                         
  12   2   0        108.06         92.05        16.64 o                         
  14   2   0        381.46        415.27        25.96 o                         
  16   2   0        145.99        134.68         9.32 o                         
  18   2   0          5.99         -2.17         2.62 o                         
   1   3   0       1930.71       1954.79        47.42 o                         
   3   3   0        531.86        550.84        27.81 o                         
   5   3   0         93.93        107.21         7.63 o                         
   7   3   0        668.29        671.02        19.51 o                         
   9   3   0         14.73          0.08         4.81 o                         
  11   3   0         11.76          6.33         8.03 o                         
  13   3   0          5.19          0.34         5.95 o                         
  15   3   0          0.32          1.05         3.82 o                         
   0   4   0          0.11          0.07         4.49 o                         
   2   4   0         46.70         52.81         8.72 o                         
   4   4   0         31.85         43.04         5.82 o                         
   6   4   0        225.69        206.15        13.53 o                         
   8   4   0        999.48       1052.98        42.20 o                         
  10   4   0        120.50        130.79        14.82 o                         
  12   4   0         31.14         35.10         7.90 o                         
  14   4   0          1.80         -0.45         2.62 o                         
   1   5   0          6.69          9.09         2.87 o                         
   3   5   0         30.12         28.78         8.23 o                         
   5   5   0         80.00         84.44        10.67 o                         
   7   5   0         21.09         23.01         6.85 o                         
   9   5   0          3.58          3.22         4.71 o                         
 -18   1   1         43.00         39.22         7.37 o                         
 -16   1   1        208.38        182.73        11.66 o                         
 -14   1   1         50.71         43.07        12.05 o                         
 -12   1   1         87.36         85.68         5.06 o                         
 -10   1   1        611.01        552.98        30.29 o                         
  -8   1   1       1449.51       1540.79        37.92 o                         
  -6   1   1         74.25         65.31         5.19 o                         
  -4   1   1       8267.40       8258.07        72.22 o                         
  -2   1   1        380.60        357.00         9.00 o                         
   0   1   1       2684.45       2711.01        29.47 o                         
   2   1   1        877.71        857.63        11.90 o                         
   4   1   1       2385.87       2380.52        39.14 o                         
   6   1   1        100.19        102.10         6.96 o                         
   8   1   1        945.40        950.04        23.07 o                         
  10   1   1        943.27       1060.21        19.18 o                         
  12   1   1        488.77        427.12        15.12 o                         
  14   1   1        120.66        111.14         9.60 o                         
  16   1   1          0.66         -0.26         6.59 o                         
  18   1   1         41.55         37.09         7.34 o                         
 -17   2   1          7.07          9.37         3.82 o                         
 -15   2   1         11.05         11.23         7.07 o                         
 -13   2   1        744.98        735.88        34.19 o                         
 -11   2   1         30.80         35.38         3.99 o                         
  -9   2   1        648.08        654.73        18.34 o                         
  -7   2   1       2184.35       2170.10        44.52 o                         
  -5   2   1        146.39        138.27        11.74 o                         
  -3   2   1       3327.20       3409.78        29.07 o                         
  -1   2   1       2018.81       1925.25        24.27 o                         
   1   2   1        190.77        198.22        11.31 o                         
   3   2   1        193.54        200.08         9.96 o                         
   5   2   1        898.46        973.36        33.14 o                         
   7   2   1        328.65        323.99        17.29 o                         
   9   2   1        446.50        444.31        12.94 o                         
  11   2   1         38.99         33.72         4.78 o                         
  13   2   1         82.38        101.85         9.89 o                         
  15   2   1       1075.22       1158.49        38.07 o                         
  17   2   1         12.62         11.56         3.74 o                         
 -16   3   1         13.07         19.80         5.61 o                         
 -14   3   1          2.81          5.43         6.02 o                         
 -12   3   1       1360.18       1467.84        50.05 o                         
 -10   3   1         40.13         31.38         8.10 o                         
  -8   3   1        554.37        614.89        19.30 o                         
  -6   3   1        158.37        146.64         9.04 o                         
  -4   3   1        805.14        918.38        37.20 o                         
  -2   3   1         78.25         71.34        11.04 o                         
   0   3   1       1499.30       1511.20        28.26 o                         
   2   3   1        690.30        714.23        30.33 o                         
   4   3   1         64.96         58.31         7.36 o                         
   6   3   1        282.50        296.43        12.79 o                         
   8   3   1        290.63        279.76        11.08 o                         
  10   3   1         28.29         24.45         6.51 o                         
  12   3   1          4.84          5.06         2.40 o                         
  14   3   1         44.62         36.68         8.31 o                         
  16   3   1          8.83         13.06         4.12 o                         
 -13   4   1          4.65          3.18         4.49 o                         
 -11   4   1          6.91         18.00         6.47 o                         
  -9   4   1          7.20         -1.46         5.80 o                         
  -7   4   1        716.11        717.14        28.92 o                         
  -5   4   1         41.11         42.77         8.64 o                         
  -3   4   1          6.69         16.93         3.79 o                         
  -1   4   1        575.99        594.49        20.74 o                         
   1   4   1         60.17         54.36        11.64 o                         
   3   4   1          5.44          7.54         3.17 o                         
   5   4   1         10.45         12.54         4.25 o                         
   7   4   1         32.63         39.11         9.06 o                         
   9   4   1        955.52        994.96        39.84 o                         
  11   4   1          2.80          6.06         6.06 o                         
  13   4   1          1.33          7.60         4.90 o                         
 -10   5   1         66.35         64.04         7.45 o                         
  -8   5   1         15.37         11.86         4.75 o                         
  -6   5   1          1.25          5.58         5.91 o                         
  -4   5   1         71.77         71.63         7.71 o                         
  -2   5   1         11.63         10.30         3.65 o                         
   0   5   1         17.04         13.71         4.25 o                         
   2   5   1        201.54        225.61        18.20 o                         
   4   5   1         81.01         73.02        10.78 o                         
   6   5   1          1.04          6.66         6.40 o                         
   8   5   1          5.12          2.92         4.53 o                         
  10   5   1         36.04         39.41         5.80 o                         
 -18   0   2          3.18          6.85         5.73 o                         
 -16   0   2       1099.67       1028.41        39.02 o                         
 -14   0   2         10.53          7.08         6.70 o                         
 -12   0   2       1517.83       1588.29        35.06 o                         
 -10   0   2         88.63         56.22         8.98 o                         
  -8   0   2       5083.29       5258.07        52.27 o                         
  -6   0   2       7179.95       6859.55       139.84 o                         
  -4   0   2       5869.91       5854.61        21.99 o                         
  -2   0   2        348.64        321.60         5.22 o                         
   0   0   2        974.53        964.21        34.47 o                         
   2   0   2      49189.99      47647.99       146.62 o                         
   4   0   2        294.76        344.36        13.76 o                         
   6   0   2       1515.28       1467.41        33.17 o                         
   8   0   2       3175.08       3114.53        57.34 o                         
  10   0   2         16.50         39.32        11.25 o                         
  12   0   2        195.80        219.40        14.25 o                         
  14   0   2        392.92        430.98        26.48 o                         
  16   0   2         56.77         55.17         9.77 o                         
  18   0   2         73.41         72.99         7.64 o                         
 -19   1   2          6.07          6.32         3.44 o                         
 -17   1   2         20.75         20.17         7.52 o                         
 -15   1   2         20.90         32.36         9.11 o                         
 -13   1   2          3.14          0.74         2.35 o                         
 -11   1   2        496.74        501.71        12.04 o                         
  -9   1   2        588.33        551.56        18.48 o                         
  -7   1   2        810.27        876.24        17.93 o                         
  -5   1   2        449.55        456.49        18.49 o                         
  -3   1   2       5948.15       5783.72        42.47 o                         
  -1   1   2      10870.23      11112.30        68.29 o                         
   1   1   2       1472.75       1446.85        15.93 o                         
   3   1   2        677.85        700.09        19.64 o                         
   5   1   2       7661.02       7951.38        55.82 o                         
   7   1   2        108.46         98.32         7.82 o                         
   9   1   2         19.14         21.12         4.60 o                         
  11   1   2         20.12         14.33         3.70 o                         
  13   1   2          7.38         10.86         3.76 o                         
  15   1   2        384.03        370.63        23.93 o                         
  17   1   2          2.70          5.13         4.79 o                         
 -18   2   2         14.46         17.22         3.41 o                         
 -16   2   2          1.39          1.27         5.20 o                         
 -14   2   2        175.45        179.17        17.56 o                         
 -12   2   2         57.63         76.06         6.52 o                         
 -10   2   2         16.29         12.72         2.79 o                         
  -8   2   2        138.42        151.44         8.38 o                         
  -6   2   2         26.95         19.91         5.99 o                         
  -4   2   2        170.62        213.20        14.83 o                         
  -2   2   2       2088.70       1991.67        73.96 o                         
   0   2   2        324.72        312.04        15.21 o                         
   2   2   2        889.79        940.87        24.25 o                         
   4   2   2       1263.46       1240.90        35.33 o                         
   6   2   2        219.39        228.94        12.05 o                         
   8   2   2         30.96         43.36         7.41 o                         
  10   2   2        580.99        585.46        15.82 o                         
  12   2   2        303.14        298.97        26.85 o                         
  14   2   2        844.84        838.34        24.69 o                         
  16   2   2         66.09         71.86         9.32 o                         
 -17   3   2        665.50        745.21        22.36 o                         
 -15   3   2        126.84        134.80        14.26 o                         
 -13   3   2          0.02         -0.19         4.53 o                         
 -11   3   2       2169.82       2141.45        62.26 o                         
  -9   3   2        315.81        322.73        14.51 o                         
  -7   3   2        478.13        466.63        16.28 o                         
  -5   3   2         44.46         46.87         4.24 o                         
  -3   3   2        713.50        672.46        30.90 o                         
  -1   3   2        324.90        327.32        20.11 o                         
   1   3   2       1244.55       1186.57        37.40 o                         
   3   3   2          0.85          0.25         6.12 o                         
   5   3   2        534.14        509.99        20.31 o                         
   7   3   2        706.58        698.42        28.90 o                         
   9   3   2         51.80         51.78         6.89 o                         
  11   3   2         17.35         10.00         4.02 o                         
  13   3   2         27.55         27.95         8.31 o                         
  15   3   2         14.13          2.51         3.18 o                         
 -14   4   2         54.56         59.96         8.05 o                         
 -12   4   2          0.44          7.45         7.00 o                         
 -10   4   2         81.21         76.39        12.28 o                         
  -8   4   2        339.13        342.87        17.50 o                         
  -6   4   2        228.08        211.71        13.52 o                         
  -4   4   2        157.16        146.97         9.13 o                         
  -2   4   2         80.81         65.74         7.37 o                         
   0   4   2        117.84        120.39         9.51 o                         
   2   4   2         10.21         10.96         5.88 o                         
   4   4   2        505.95        540.84        30.50 o                         
   6   4   2         27.90         40.53        10.96 o                         
   8   4   2        672.94        644.95        32.39 o                         
  10   4   2        174.82        178.58        16.06 o                         
  12   4   2          6.78          8.08         4.75 o                         
  -9   5   2          4.44          2.99         4.64 o                         
  -7   5   2          1.18          1.46         5.84 o                         
  -5   5   2          1.80          0.38         3.18 o                         
  -3   5   2          5.16          3.38         3.52 o                         
  -1   5   2          5.08          4.70         3.08 o                         
   1   5   2          2.46          5.05         6.81 o                         
   3   5   2         86.56         91.29        11.83 o                         
   5   5   2        208.00        180.25        16.03 o                         
   7   5   2        377.68        407.94        20.94 o                         
   9   5   2          3.96          5.76         3.97 o                         
 -18   1   3        120.52        129.86        13.25 o                         
 -16   1   3         37.86         21.49         6.62 o                         
 -14   1   3         39.73         34.08         6.44 o                         
 -12   1   3        400.74        417.61        14.47 o                         
 -10   1   3        409.43        470.54        14.24 o                         
  -8   1   3        298.84        291.89         9.75 o                         
  -6   1   3        245.28        213.97         8.52 o                         
  -4   1   3       9233.35       9282.13        54.28 o                         
  -2   1   3      44788.71      46570.46       167.90 o                         
   0   1   3        790.00        781.81        24.25 o                         
   2   1   3       5815.69       5394.98        35.79 o                         
   4   1   3       2285.40       2265.36        39.86 o                         
   6   1   3        940.90        990.68        22.41 o                         
   8   1   3        391.72        424.08        16.98 o                         
  10   1   3       1315.89       1394.22        23.37 o                         
  12   1   3         15.00          3.96         3.15 o                         
  14   1   3        514.13        514.25        29.04 o                         
  16   1   3          6.48         -0.04         5.84 o                         
  18   1   3         30.10         33.31         5.05 o                         
 -17   2   3          1.51         -0.60         4.12 o                         
 -15   2   3         28.30         27.28         8.23 o                         
 -13   2   3        119.93        112.48        13.51 o                         
 -11   2   3        862.63        869.30        18.81 o                         
  -9   2   3         53.32         38.52         5.82 o                         
  -7   2   3         66.83         50.34         8.91 o                         
  -5   2   3         53.97         63.63         9.36 o                         
  -3   2   3       2014.39       2064.02        43.77 o                         
  -1   2   3       4849.07       5004.24        63.76 o                         
   1   2   3        258.53        212.83        13.00 o                         
   3   2   3        274.33        247.01        17.40 o                         
   5   2   3        420.83        426.96        22.89 o                         
   7   2   3       2158.75       2272.62        41.25 o                         
   9   2   3          1.44          4.40         3.17 o                         
  11   2   3        134.93        161.12        12.09 o                         
  13   2   3          1.55          5.43         3.50 o                         
  15   2   3         28.29         35.67        14.67 o                         
  17   2   3         39.56         33.23         4.94 o                         
 -16   3   3        235.81        242.36        16.10 o                         
 -14   3   3         10.96         -1.12         6.89 o                         
 -12   3   3        124.06        126.07        15.98 o                         
 -10   3   3       1492.27       1550.68        51.98 o                         
  -8   3   3         46.97         48.35         6.71 o                         
  -6   3   3         58.43         59.14         6.18 o                         
  -4   3   3        124.40        135.32        14.86 o                         
  -2   3   3        444.10        496.11        26.15 o                         
   0   3   3        329.72        346.43        14.16 o                         
   2   3   3          2.97         10.07         6.51 o                         
   4   3   3        362.97        339.32        21.87 o                         
   6   3   3         19.51         25.81         4.20 o                         
   8   3   3          1.02         -0.28         5.11 o                         
  10   3   3          3.47          0.70         2.69 o                         
  12   3   3          0.91          2.54         2.71 o                         
  14   3   3          4.05          4.79         4.57 o                         
 -13   4   3          5.68          6.66         5.50 o                         
 -11   4   3          0.01         -0.04         6.25 o                         
  -9   4   3         24.58         23.20         6.54 o                         
  -7   4   3          1.90         -3.24         4.60 o                         
  -5   4   3         26.82         25.81         4.39 o                         
  -3   4   3        197.47        168.55        16.01 o                         
  -1   4   3          0.34          4.94         5.65 o                         
   1   4   3        224.46        228.17        19.92 o                         
   3   4   3        246.03        242.93        20.48 o                         
   5   4   3        246.15        247.80        21.34 o                         
   7   4   3        124.03        128.43        14.67 o                         
   9   4   3         82.24         75.68        12.01 o                         
  11   4   3        121.10        121.66        11.94 o                         
  13   4   3         38.49         42.70         5.65 o                         
 -10   5   3          9.15          8.01         3.63 o                         
  -8   5   3          8.17          9.32         4.15 o                         
  -6   5   3         61.01         49.05         6.25 o                         
  -4   5   3          1.66          2.60         7.07 o                         
  -2   5   3         94.12         92.55         8.71 o                         
   0   5   3          6.95         15.98         7.52 o                         
   2   5   3        134.44        132.93        13.96 o                         
   4   5   3        863.41        913.95        34.51 o                         
   6   5   3         13.48         20.39         6.74 o                         
   8   5   3          2.04         -0.75         4.04 o                         
 -18   0   4         16.40          4.68         4.72 o                         
 -16   0   4          0.70         13.73         7.15 o                         
 -14   0   4        195.38        189.72        16.77 o                         
 -12   0   4       1508.24       1579.79        33.82 o                         
 -10   0   4       3148.94       3344.79        62.90 o                         
  -8   0   4        405.38        429.90        24.81 o                         
  -6   0   4        216.81        182.94         6.87 o                         
  -4   0   4       1151.65       1203.47        14.62 o                         
  -2   0   4       1824.49       1656.89        25.20 o                         
   0   0   4       5492.18       5402.04        30.80 o                         
   2   0   4         17.86         16.69         4.15 o                         
   4   0   4        135.49        138.42        10.90 o                         
   6   0   4        694.22        726.22        26.71 o                         
   8   0   4          8.95          5.91         5.39 o                         
  10   0   4        268.61        239.23        14.14 o                         
  12   0   4         21.47         12.99         6.70 o                         
  14   0   4        230.95        256.85        20.07 o                         
  16   0   4         91.49         78.27        10.48 o                         
 -19   1   4         47.83         45.36         7.49 o                         
 -17   1   4        103.22         95.12         8.35 o                         
 -15   1   4          6.20          4.65         3.43 o                         
 -13   1   4         57.13         60.69         6.28 o                         
 -11   1   4          6.13         16.78         3.25 o                         
  -9   1   4        366.92        383.81         9.96 o                         
  -7   1   4        716.33        796.39        10.08 o                         
  -5   1   4        708.90        647.82         9.01 o                         
  -3   1   4      15711.31      15939.78        99.96 o                         
  -1   1   4       7383.52       7221.14        27.32 o                         
   1   1   4          1.54          1.32         1.84 o                         
   3   1   4       1959.45       1961.36        36.83 o                         
   5   1   4        642.06        678.82        25.39 o                         
   7   1   4        801.38        854.67        23.37 o                         
   9   1   4         56.53         58.60         5.19 o                         
  11   1   4       1560.17       1581.38        26.55 o                         
  13   1   4        223.03        254.50        11.42 o                         
  15   1   4        210.46        211.77        17.82 o                         
  17   1   4          4.75          3.22         3.55 o                         
 -18   2   4         67.57         63.66         5.95 o                         
 -16   2   4          2.04          5.24         5.84 o                         
 -14   2   4        432.13        469.64        26.67 o                         
 -12   2   4        171.37        160.47        12.20 o                         
 -10   2   4       1251.14       1287.95        30.24 o                         
  -8   2   4        141.64        125.71        13.89 o                         
  -6   2   4       1848.32       1934.06        48.97 o                         
  -4   2   4        984.66       1049.49        33.23 o                         
  -2   2   4       6614.67       6880.34        79.91 o                         
   0   2   4        838.72        847.25        26.76 o                         
   2   2   4          0.08         -0.99         1.53 o                         
   4   2   4        593.30        615.63        25.49 o                         
   6   2   4        988.41       1048.62        29.31 o                         
   8   2   4         17.95         21.04         5.37 o                         
  10   2   4        299.45        269.51         9.91 o                         
  12   2   4        244.72        271.08        12.16 o                         
  14   2   4         19.90         17.40         6.51 o                         
  16   2   4        169.95        169.91        11.94 o                         
 -17   3   4         20.64         24.40         5.43 o                         
 -15   3   4        324.81        367.57        22.73 o                         
 -13   3   4         44.49         41.24        10.52 o                         
 -11   3   4        148.87        162.80        18.57 o                         
  -9   3   4       2544.36       2565.01        59.67 o                         
  -7   3   4        689.15        691.83        19.78 o                         
  -5   3   4         49.48         57.17         5.95 o                         
  -3   3   4       1376.89       1375.77        44.93 o                         
  -1   3   4          0.07          1.01         5.61 o                         
   1   3   4         56.09         64.20         5.88 o                         
   3   3   4        143.73        116.80        12.99 o                         
   5   3   4         87.63         75.08         7.83 o                         
   7   3   4        308.88        321.52        13.71 o                         
   9   3   4          0.28         -1.96         2.38 o                         
  11   3   4         15.01          7.70         4.45 o                         
  13   3   4        287.72        287.40        17.71 o                         
 -14   4   4         32.67         41.12         4.94 o                         
 -12   4   4        120.52        125.32        13.55 o                         
 -10   4   4          0.75         -5.91         5.91 o                         
  -8   4   4         63.95         70.55         8.61 o                         
  -6   4   4          0.11          1.77         3.91 o                         
  -4   4   4        263.70        256.13        11.68 o                         
  -2   4   4        202.80        176.15        17.11 o                         
   0   4   4         64.24         54.72        10.18 o                         
   2   4   4        328.98        314.40        24.27 o                         
   4   4   4        147.14        149.17        16.73 o                         
   6   4   4        327.23        292.49        22.32 o                         
   8   4   4        109.12         97.62        13.29 o                         
  10   4   4        121.02        114.84        12.47 o                         
  12   4   4        122.58        142.97        10.67 o                         
  -9   5   4          8.48          6.17         4.15 o                         
  -7   5   4         58.15         53.00         5.60 o                         
  -5   5   4        129.05        113.54        13.74 o                         
  -3   5   4        128.50        130.15        14.94 o                         
  -1   5   4         41.85         42.63         6.95 o                         
   1   5   4        146.71        143.64        15.09 o                         
   3   5   4        379.20        396.58        23.11 o                         
   5   5   4         62.92         58.80         9.06 o                         
   7   5   4         14.75          3.63         4.08 o                         
 -20   1   5         23.59         22.79         4.68 o                         
 -18   1   5        137.66        144.42        13.55 o                         
 -16   1   5          1.02         -3.34         3.34 o                         
 -14   1   5         34.49         32.65         5.57 o                         
 -12   1   5        198.07        192.63        10.93 o                         
 -10   1   5       2778.33       2979.90        45.11 o                         
  -8   1   5        147.57        140.17         7.44 o                         
  -6   1   5        204.13        215.89         6.27 o                         
  -4   1   5       4304.39       4150.57        40.11 o                         
  -2   1   5      13532.91      13046.79        93.94 o                         
   0   1   5       2866.74       2570.62        23.01 o                         
   2   1   5        419.92        438.76        17.58 o                         
   4   1   5          1.29          1.65         3.82 o                         
   6   1   5        928.93        885.23        32.69 o                         
   8   1   5        353.89        376.71        11.75 o                         
  10   1   5          2.54         -1.25         2.59 o                         
  12   1   5       2503.63       2544.59        45.95 o                         
  14   1   5         22.12         24.03         8.98 o                         
  16   1   5          0.32          1.50         3.70 o                         
 -19   2   5         67.01         71.66         5.40 o                         
 -17   2   5         20.77         30.80         7.07 o                         
 -15   2   5        262.66        259.83        19.13 o                         
 -13   2   5       1362.80       1410.15        44.83 o                         
 -11   2   5         51.21         50.56         6.60 o                         
  -9   2   5       1232.46       1182.75        30.63 o                         
  -7   2   5        396.47        476.29        25.74 o                         
  -5   2   5        760.78        805.15        30.91 o                         
  -3   2   5          6.73          8.05         4.94 o                         
  -1   2   5         23.59         23.54         6.32 o                         
   1   2   5        332.18        333.08        18.09 o                         
   3   2   5       4427.90       5093.87        68.34 o                         
   5   2   5        300.11        259.44        13.36 o                         
   7   2   5        617.79        644.12        13.92 o                         
   9   2   5          3.96          0.07         3.31 o                         
  11   2   5        187.59        161.49         9.57 o                         
  13   2   5          2.26          1.64         3.94 o                         
  15   2   5         16.98         12.62         3.38 o                         
 -16   3   5         28.06         30.02         4.50 o                         
 -14   3   5        142.96        144.57        16.06 o                         
 -12   3   5        427.27        478.10        29.33 o                         
 -10   3   5         71.53         67.49         8.93 o                         
  -8   3   5        113.62         99.63         8.21 o                         
  -6   3   5         34.51         35.48         4.53 o                         
  -4   3   5         22.84         20.35         4.71 o                         
  -2   3   5          3.28          2.40         2.92 o                         
   0   3   5         11.17          7.41         2.70 o                         
   2   3   5         12.40          0.04         4.94 o                         
   4   3   5        267.19        284.41        20.26 o                         
   6   3   5        324.38        338.38        13.99 o                         
   8   3   5          6.48          4.60         3.58 o                         
  10   3   5          0.84         -2.88         3.70 o                         
  12   3   5         65.67         62.83         6.84 o                         
  14   3   5         30.02         14.71         4.15 o                         
 -13   4   5         40.08         42.63         7.93 o                         
 -11   4   5         46.87         46.29         9.43 o                         
  -9   4   5        192.36        188.55        12.78 o                         
  -7   4   5        116.87        135.40        17.89 o                         
  -5   4   5          0.69          3.06         3.72 o                         
  -3   4   5        119.22        100.80        13.96 o                         
  -1   4   5        456.09        478.92        28.47 o                         
   1   4   5         32.76         29.94         9.92 o                         
   3   4   5         13.24          7.60         9.17 o                         
   5   4   5        211.03        219.88        19.54 o                         
   7   4   5        178.58        181.35        17.22 o                         
   9   4   5         10.66         11.75         6.14 o                         
  11   4   5          3.06         -1.80         2.96 o                         
 -10   5   5         17.25         16.50         4.57 o                         
  -8   5   5         15.40         15.98         5.54 o                         
  -6   5   5          0.47         -3.95         3.95 o                         
  -4   5   5        132.12        123.19        14.30 o                         
  -2   5   5        105.03         97.67         9.12 o                         
   0   5   5          8.21         11.97         7.52 o                         
   2   5   5         11.88          7.33         5.28 o                         
   4   5   5        194.66        199.60        15.61 o                         
   6   5   5        887.52        918.02        29.31 o                         
   8   5   5         12.18         11.75         3.82 o                         
 -18   0   6        276.91        256.07        17.75 o                         
 -16   0   6         35.13         41.39         9.54 o                         
 -14   0   6        474.19        533.12        28.21 o                         
 -12   0   6        385.05        423.33        17.31 o                         
 -10   0   6        454.28        496.42        20.23 o                         
  -8   0   6          2.23          3.08         1.69 o                         
  -6   0   6       3977.68       4008.13        46.89 o                         
  -4   0   6       8367.80       7778.57        65.25 o                         
  -2   0   6        874.05        836.15        11.27 o                         
   0   0   6        841.25        688.59        13.49 o                         
   2   0   6       9806.12      10283.46        86.03 o                         
   4   0   6         52.11         42.26         7.00 o                         
   6   0   6        148.36        175.47        15.16 o                         
   8   0   6       3985.52       3776.81        77.59 o                         
  10   0   6       1083.38       1064.01        23.52 o                         
  12   0   6         15.17         18.75         7.93 o                         
  14   0   6         41.82         26.72         7.48 o                         
  16   0   6        354.52        360.16        17.12 o                         
 -19   1   6         80.39         92.01         7.25 o                         
 -17   1   6          1.90         -4.27         6.10 o                         
 -15   1   6        111.87        111.04         9.04 o                         
 -13   1   6        829.64        831.56        24.60 o                         
 -11   1   6         84.29         86.52         5.50 o                         
  -9   1   6       1421.95       1500.17        25.00 o                         
  -7   1   6         46.29         36.31         5.16 o                         
  -5   1   6      13224.42      13562.46       158.50 o                         
  -3   1   6        369.66        376.63        30.49 o                         
  -1   1   6       4610.51       4428.82        26.59 o                         
   1   1   6         46.74         41.94         4.51 o                         
   3   1   6        398.77        381.34        19.30 o                         
   5   1   6       2920.40       3127.65        60.92 o                         
   7   1   6        104.24         83.58        11.79 o                         
   9   1   6         21.28         20.81         3.43 o                         
  11   1   6        125.32        124.71        10.64 o                         
  13   1   6        588.38        622.91        17.22 o                         
  15   1   6         36.62         38.58         8.50 o                         
 -18   2   6         18.70         22.12         6.17 o                         
 -16   2   6         51.83         43.41         7.22 o                         
 -14   2   6       1241.58       1261.95        42.27 o                         
 -12   2   6        282.03        254.79        14.92 o                         
 -10   2   6         17.32         15.82         4.21 o                         
  -8   2   6        923.10        953.65        38.42 o                         
  -6   2   6       3597.51       3716.49        69.95 o                         
  -4   2   6       2027.16       2152.12        50.29 o                         
  -2   2   6        492.16        449.15        22.75 o                         
   0   2   6       1400.65       1384.21        38.53 o                         
   2   2   6        165.07        176.92         9.00 o                         
   4   2   6         28.75         37.32         5.86 o                         
   6   2   6        119.89        113.61         6.39 o                         
   8   2   6        200.70        210.68         8.63 o                         
  10   2   6          1.53          2.65         2.36 o                         
  12   2   6        235.38        216.68        16.04 o                         
  14   2   6          0.38         -3.20         3.20 o                         
 -17   3   6        159.68        177.36        12.58 o                         
 -15   3   6          5.78          1.61         3.00 o                         
 -13   3   6         40.46         45.55        11.30 o                         
 -11   3   6        244.30        279.25        22.32 o                         
  -9   3   6         32.19         33.89         5.16 o                         
  -7   3   6         49.47         43.92         5.66 o                         
  -5   3   6         68.26         62.35        12.13 o                         
  -3   3   6        527.71        533.49        20.17 o                         
  -1   3   6        262.15        247.78        13.53 o                         
   1   3   6          0.77          3.74         3.76 o                         
   3   3   6        958.87       1035.61        38.45 o                         
   5   3   6        255.15        235.50        11.74 o                         
   7   3   6         72.19         76.61        11.23 o                         
   9   3   6         39.98         33.92         5.34 o                         
  11   3   6         15.53         26.90         4.79 o                         
  13   3   6          1.45         -0.71         4.30 o                         
 -14   4   6         25.37         33.06         4.16 o                         
 -12   4   6          8.67         -4.38         6.25 o                         
 -10   4   6        105.69         99.62         9.18 o                         
  -8   4   6          0.01         -3.16         3.16 o                         
  -6   4   6        123.93        120.72        16.28 o                         
  -4   4   6         14.45         10.63         7.11 o                         
  -2   4   6        292.99        273.37        22.43 o                         
   0   4   6        880.37       1005.62        41.10 o                         
   2   4   6         69.38         58.35        11.30 o                         
   4   4   6        116.08        136.91        10.93 o                         
   6   4   6         78.80         72.60         8.03 o                         
   8   4   6         28.18         32.03         8.23 o                         
  10   4   6         19.29         13.77         4.94 o                         
  -9   5   6          1.68         -1.09         3.63 o                         
  -7   5   6         20.35         12.27         3.46 o                         
  -5   5   6          7.57          6.32         5.61 o                         
  -3   5   6         97.03        102.63        13.85 o                         
  -1   5   6         99.05         93.37        10.84 o                         
   1   5   6          0.62         -0.71         6.21 o                         
   3   5   6        283.00        306.23        19.21 o                         
   5   5   6        240.31        260.42        15.95 o                         
   7   5   6        202.70        208.37        11.91 o                         
 -20   1   7          9.91          3.85         3.59 o                         
 -18   1   7        110.38         93.69        11.23 o                         
 -16   1   7         25.18         31.32         5.16 o                         
 -14   1   7        229.79        245.76        13.61 o                         
 -12   1   7        473.50        467.52        14.03 o                         
 -10   1   7         17.92          7.80         6.10 o                         
  -8   1   7        123.77        106.83         8.59 o                         
  -6   1   7         19.25         20.10         4.44 o                         
  -4   1   7       5590.21       5712.85        82.31 o                         
  -2   1   7       2530.21       2414.63        45.75 o                         
   0   1   7       2416.98       2508.91        45.63 o                         
   2   1   7          9.43         13.13         5.16 o                         
   4   1   7         56.80         69.88         9.58 o                         
   6   1   7        196.43        208.55        17.75 o                         
   8   1   7        263.06        249.14        12.20 o                         
  10   1   7        104.42        103.93         9.82 o                         
  12   1   7        158.79        175.95         9.52 o                         
  14   1   7        392.69        418.28        23.23 o                         
  16   1   7          0.03         -1.12         3.97 o                         
 -19   2   7         20.82         20.13         3.40 o                         
 -17   2   7          0.00          6.70         4.64 o                         
 -15   2   7          7.20          6.17         3.82 o                         
 -13   2   7        823.75        847.13        33.86 o                         
 -11   2   7        746.56        739.46        23.78 o                         
  -9   2   7        750.26        750.91        24.79 o                         
  -7   2   7        338.90        347.19        22.96 o                         
  -5   2   7      10189.50      10638.00       120.15 o                         
  -3   2   7        188.35        208.00        16.92 o                         
  -1   2   7        122.43        122.11        12.54 o                         
   1   2   7        445.16        388.70        21.55 o                         
   3   2   7        671.69        670.42        29.92 o                         
   5   2   7        527.36        620.15        22.03 o                         
   7   2   7         34.54         31.82         4.39 o                         
   9   2   7        132.75        123.40         8.60 o                         
  11   2   7        348.37        367.43        17.35 o                         
  13   2   7        266.54        277.06        14.51 o                         
  15   2   7          2.96          7.93         2.62 o                         
 -16   3   7         35.32         27.61         4.27 o                         
 -14   3   7          2.66          0.99         3.28 o                         
 -12   3   7         14.38          7.86         6.59 o                         
 -10   3   7        138.56        147.63        11.57 o                         
  -8   3   7          8.82          8.17         4.53 o                         
  -6   3   7         53.78         52.06         6.68 o                         
  -4   3   7        186.64        152.86        11.55 o                         
  -2   3   7         85.68         77.92         8.29 o                         
   0   3   7         80.19         91.33         8.79 o                         
   2   3   7        114.42        111.70        14.26 o                         
   4   3   7        122.71        124.07        11.02 o                         
   6   3   7         32.88         40.62        10.98 o                         
   8   3   7         36.37         29.79         6.72 o                         
  10   3   7        315.87        301.73        11.28 o                         
  12   3   7         14.81         13.27         4.25 o                         
 -15   4   7          0.03          0.15         2.28 o                         
 -13   4   7         14.40          6.42         3.41 o                         
 -11   4   7          8.61         10.55         5.95 o                         
  -9   4   7         96.95         88.67        14.30 o                         
  -7   4   7        190.00        179.70        19.28 o                         
  -5   4   7        466.83        516.42        21.66 o                         
  -3   4   7         24.68         24.47         8.87 o                         
  -1   4   7         12.48          5.95         8.87 o                         
   1   4   7       1353.42       1398.02        48.02 o                         
   3   4   7         96.50        106.44         9.36 o                         
   5   4   7         17.37         17.06         7.62 o                         
   7   4   7          1.91          0.36         2.81 o                         
   9   4   7        146.41        138.40        12.24 o                         
  11   4   7         62.15         47.54         5.95 o                         
 -10   5   7         55.50         54.31         6.59 o                         
  -8   5   7         52.77         38.10         5.41 o                         
  -6   5   7        102.77        100.05        12.73 o                         
  -4   5   7          8.39         -3.70         5.43 o                         
  -2   5   7         45.40         37.53         5.74 o                         
   0   5   7         96.95        108.92        12.16 o                         
   2   5   7         15.21         23.31         7.22 o                         
   4   5   7          1.28          2.06         2.96 o                         
   6   5   7          0.79          2.25         3.26 o                         
 -18   0   8         32.29         38.70         9.32 o                         
 -16   0   8         54.76         56.03        10.40 o                         
 -14   0   8        565.38        604.37        29.64 o                         
 -12   0   8        551.99        550.90        20.49 o                         
 -10   0   8         17.31          9.62         5.69 o                         
  -8   0   8       3083.72       3207.80        40.12 o                         
  -6   0   8        181.35        149.59        10.93 o                         
  -4   0   8        737.11        742.47        10.71 o                         
  -2   0   8         51.01         57.29         4.70 o                         
   0   0   8        619.32        612.60        15.12 o                         
   2   0   8          3.01         -2.36         2.84 o                         
   4   0   8       1755.50       1930.82        48.05 o                         
   6   0   8         31.26         17.55         7.07 o                         
   8   0   8       1468.03       1346.89        25.26 o                         
  10   0   8       7330.09       7641.31        70.41 o                         
  12   0   8         64.07         57.52        11.38 o                         
  14   0   8        189.85        186.49        14.19 o                         
 -19   1   8        116.91        128.73        12.32 o                         
 -17   1   8         80.22         62.47         9.88 o                         
 -15   1   8         61.19         58.06         7.44 o                         
 -13   1   8        566.49        571.33        16.13 o                         
 -11   1   8        988.25        997.25        16.36 o                         
  -9   1   8         13.18         21.56         4.47 o                         
  -7   1   8        152.89        147.14         9.91 o                         
  -5   1   8         59.48         68.13         6.94 o                         
  -3   1   8       2035.21       2125.78        27.49 o                         
  -1   1   8        601.76        634.84        20.23 o                         
   1   1   8       2344.90       2470.45        59.61 o                         
   3   1   8         70.03         47.38         8.50 o                         
   5   1   8        598.40        594.54        29.24 o                         
   7   1   8        166.10        140.68         8.87 o                         
   9   1   8        267.69        253.36         9.49 o                         
  11   1   8         59.97         62.51         8.54 o                         
  13   1   8          0.04          1.29         3.24 o                         
  15   1   8          6.91          5.58         3.63 o                         
 -18   2   8          0.00          1.38         3.41 o                         
 -16   2   8         35.10         27.21         6.89 o                         
 -14   2   8         27.76         20.47         9.41 o                         
 -12   2   8       3071.82       3057.58        49.15 o                         
 -10   2   8          9.19          4.71         2.21 o                         
  -8   2   8         51.95         48.18         7.05 o                         
  -6   2   8        520.07        523.97        27.96 o                         
  -4   2   8       6203.30       6101.69        92.22 o                         
  -2   2   8         29.46         39.71         8.01 o                         
   0   2   8        258.08        216.27        17.30 o                         
   2   2   8         23.72         18.11         7.11 o                         
   4   2   8         94.43        117.04        14.93 o                         
   6   2   8          0.52         -3.50         5.73 o                         
   8   2   8         61.60         57.61         7.92 o                         
  10   2   8        101.00         98.99         9.72 o                         
  12   2   8         21.16         20.26         5.00 o                         
  14   2   8          3.63          3.82         2.26 o                         
 -17   3   8         31.74         31.25         5.95 o                         
 -15   3   8         47.66         55.47         8.65 o                         
 -13   3   8          1.14          6.35         5.13 o                         
 -11   3   8         31.96         21.33         5.32 o                         
  -9   3   8        326.75        330.35        26.07 o                         
  -7   3   8         98.33         86.39        10.75 o                         
  -5   3   8        270.76        274.70        15.72 o                         
  -3   3   8         25.52         13.51         4.75 o                         
  -1   3   8        732.66        737.32        24.06 o                         
   1   3   8        117.41        105.45        16.10 o                         
   3   3   8          3.59          4.73         3.12 o                         
   5   3   8         52.70         57.06         7.17 o                         
   7   3   8         17.18         18.24         4.12 o                         
   9   3   8        419.62        456.82        17.83 o                         
  11   3   8         90.69         83.01         7.61 o                         
  13   3   8         79.88         64.35         6.66 o                         
 -14   4   8         62.47         78.26         9.06 o                         
 -12   4   8         27.06         24.40         7.60 o                         
 -10   4   8          0.04         -0.08         4.07 o                         
  -8   4   8        104.24         79.31        14.49 o                         
  -6   4   8        193.40        167.62        12.24 o                         
  -4   4   8          3.73          0.19         3.67 o                         
  -2   4   8          9.66          6.32         6.32 o                         
   0   4   8          0.12          6.14         6.36 o                         
   2   4   8       1819.07       1918.29        37.45 o                         
   4   4   8         72.10         71.82         8.17 o                         
   6   4   8         25.92         21.39         5.21 o                         
   8   4   8          3.56          1.80         4.15 o                         
  10   4   8          1.54          3.11         2.47 o                         
  -9   5   8         22.01         22.12         4.53 o                         
  -7   5   8          4.57          2.62         5.43 o                         
  -5   5   8         51.18         51.68        10.18 o                         
  -3   5   8          1.19         -1.72         5.16 o                         
  -1   5   8          7.72          3.01         3.93 o                         
   1   5   8          1.30          6.85         4.15 o                         
   3   5   8         98.08        109.68        10.78 o                         
   5   5   8          8.89          8.05         3.82 o                         
 -20   1   9        139.09        141.60        10.15 o                         
 -18   1   9          1.54         -1.53         5.99 o                         
 -16   1   9       1733.54       1815.43        46.87 o                         
 -14   1   9         34.39         42.23        13.19 o                         
 -12   1   9         15.29         10.75         3.24 o                         
 -10   1   9        543.56        555.48        13.74 o                         
  -8   1   9       1946.17       1964.99        37.64 o                         
  -6   1   9        655.95        672.98        21.41 o                         
  -4   1   9          0.01         -0.17         1.87 o                         
  -2   1   9        162.53        161.04         8.75 o                         
   0   1   9       1795.11       1847.32        42.67 o                         
   2   1   9       1046.86       1073.13        35.59 o                         
   4   1   9         19.28         29.56         7.71 o                         
   6   1   9        227.07        209.50        13.19 o                         
   8   1   9        179.98        183.18         9.08 o                         
  10   1   9         38.49         37.71         5.00 o                         
  12   1   9          8.10         10.64         3.81 o                         
  14   1   9         43.37         44.80         7.82 o                         
 -19   2   9         40.09         55.47         4.74 o                         
 -17   2   9         62.62         62.13         9.47 o                         
 -15   2   9         54.49         52.10        10.40 o                         
 -13   2   9        433.77        453.63        18.28 o                         
 -11   2   9         27.96         18.20         4.09 o                         
  -9   2   9         21.55          9.48         4.01 o                         
  -7   2   9        439.81        430.88        17.75 o                         
  -5   2   9        363.54        341.82        23.15 o                         
  -3   2   9       3986.34       4024.38        76.82 o                         
  -1   2   9        930.24        885.90        35.83 o                         
   1   2   9        750.18        686.58        30.52 o                         
   3   2   9       1411.51       1471.98        49.55 o                         
   5   2   9        188.84        203.59        20.78 o                         
   7   2   9         87.92         66.73        12.95 o                         
   9   2   9         12.48         14.86         4.91 o                         
  11   2   9         17.96         20.24         4.02 o                         
  13   2   9          2.52          1.26         2.52 o                         
 -16   3   9         12.81         16.58         6.02 o                         
 -14   3   9          9.55         10.69         3.81 o                         
 -12   3   9         85.95         74.62         7.83 o                         
 -10   3   9         47.33         41.95        11.53 o                         
  -8   3   9         53.64         56.76         7.92 o                         
  -6   3   9        119.55        117.50        10.68 o                         
  -4   3   9        207.79        208.37        10.77 o                         
  -2   3   9       1549.48       1500.53        29.68 o                         
   0   3   9          2.30          0.13         5.04 o                         
   2   3   9        535.39        567.07        21.76 o                         
   4   3   9        159.88        155.43        15.31 o                         
   6   3   9        368.39        340.43        13.13 o                         
   8   3   9         54.88         60.37         7.50 o                         
  10   3   9          4.88          8.35         4.60 o                         
  12   3   9         94.77         91.91         6.33 o                         
 -13   4   9          8.84         10.18         4.68 o                         
 -11   4   9         11.98          7.15         5.39 o                         
  -9   4   9          5.11          4.35         4.19 o                         
  -7   4   9         16.54          8.99         4.76 o                         
  -5   4   9         29.66         28.42         6.16 o                         
  -3   4   9         10.43          6.02         7.56 o                         
  -1   4   9          4.42         -1.01         5.24 o                         
   1   4   9         77.13         76.43        12.84 o                         
   3   4   9        412.91        441.36        17.86 o                         
   5   4   9         32.94         26.77         5.73 o                         
   7   4   9         13.91         17.16         3.64 o                         
   9   4   9        135.94        119.99         9.62 o                         
  -8   5   9          0.58         -5.28         5.28 o                         
  -6   5   9         77.90         81.71        10.97 o                         
  -4   5   9         30.92         20.92         7.19 o                         
  -2   5   9         51.40         55.84         9.09 o                         
   0   5   9         25.37         29.56         4.71 o                         
   2   5   9         19.03         23.65         6.51 o                         
   4   5   9          9.47          7.52         4.30 o                         
 -18   0  10          1.55          4.94         4.42 o                         
 -16   0  10        449.57        437.49        26.22 o                         
 -14   0  10        229.22        211.62        18.68 o                         
 -12   0  10          0.42         -4.03         4.03 o                         
 -10   0  10        201.43        167.77        11.77 o                         
  -8   0  10       3430.80       3474.77       122.60 o                         
  -6   0  10       8782.89       8388.21       143.20 o                         
  -4   0  10         15.38         20.02         6.66 o                         
  -2   0  10       2141.88       2228.19        99.59 o                         
   0   0  10        173.12        211.66        14.49 o                         
   2   0  10       4400.13       5001.65        78.42 o                         
   4   0  10        217.98        213.50        17.94 o                         
   6   0  10       1413.59       1381.40        37.33 o                         
   8   0  10         67.40         67.14         8.70 o                         
  10   0  10       2081.41       2250.18        40.36 o                         
  12   0  10        641.81        672.20        29.46 o                         
  14   0  10         28.01         32.93         5.76 o                         
 -19   1  10         20.19         21.78         6.29 o                         
 -17   1  10         38.14         38.13         9.36 o                         
 -15   1  10       1008.54       1054.84        22.90 o                         
 -13   1  10        102.45         98.44         7.73 o                         
 -11   1  10        184.21        191.34         7.64 o                         
  -9   1  10        320.04        352.89        13.21 o                         
  -7   1  10          4.75          0.15         5.46 o                         
  -5   1  10        259.06        248.68        14.70 o                         
  -3   1  10         52.32         51.18         5.56 o                         
  -1   1  10        553.51        560.22        17.96 o                         
   1   1  10         50.12         67.40         9.96 o                         
   3   1  10        210.45        219.67        18.23 o                         
   5   1  10         81.03         94.22         7.33 o                         
   7   1  10          0.04         -1.51         3.38 o                         
   9   1  10        458.52        485.87        16.08 o                         
  11   1  10         52.63         51.70         5.61 o                         
  13   1  10         51.34         65.38         9.36 o                         
 -18   2  10         42.16         34.09         6.06 o                         
 -16   2  10         30.33         28.48         8.53 o                         
 -14   2  10        140.33        126.86        10.20 o                         
 -12   2  10          2.86         -2.71         2.71 o                         
 -10   2  10        263.63        250.01        10.25 o                         
  -8   2  10         82.79         84.55         5.18 o                         
  -6   2  10        480.61        465.69        14.72 o                         
  -4   2  10          3.05          1.61         4.42 o                         
  -2   2  10         27.67         30.72         5.18 o                         
   0   2  10         27.48         32.60         7.78 o                         
   2   2  10         49.16         45.51         6.25 o                         
   4   2  10          3.68          6.96         4.19 o                         
   6   2  10        105.34         73.36        12.35 o                         
   8   2  10          0.36          2.05         3.76 o                         
  10   2  10         66.66         69.44         6.30 o                         
  12   2  10         16.36         14.25         3.30 o                         
 -15   3  10          1.11         -0.18         3.46 o                         
 -13   3  10         38.08         41.44         5.97 o                         
 -11   3  10         71.37         82.32         9.65 o                         
  -9   3  10        189.75        217.90        14.77 o                         
  -7   3  10       2706.59       2894.89        42.23 o                         
  -5   3  10        527.43        503.62        17.03 o                         
  -3   3  10          9.10         10.82         6.47 o                         
  -1   3  10       1630.99       1567.31        49.84 o                         
   1   3  10       1107.08       1167.69        74.58 o                         
   3   3  10        682.10        688.80        30.81 o                         
   5   3  10          1.12          6.84         3.19 o                         
   7   3  10        376.68        368.49        16.23 o                         
   9   3  10         81.44         80.39         7.85 o                         
  11   3  10        125.34        114.33        12.60 o                         
 -14   4  10        258.50        373.84        16.93 o                         
 -12   4  10          2.15          7.63         5.16 o                         
 -10   4  10         29.25         21.69         5.83 o                         
  -8   4  10          2.25          0.61         3.82 o                         
  -6   4  10        155.77        143.37        10.90 o                         
  -4   4  10         59.85         48.82         7.69 o                         
  -2   4  10         40.06         42.25         9.39 o                         
   0   4  10        231.92        242.10        19.47 o                         
   2   4  10          2.34          5.36         4.16 o                         
   4   4  10        161.09        151.40        10.04 o                         
   6   4  10         26.27         24.18         6.17 o                         
   8   4  10         54.39         54.86        12.73 o                         
  -7   5  10         26.78         23.76         4.98 o                         
  -5   5  10          0.38          1.27         5.43 o                         
  -3   5  10         14.93         13.73         5.20 o                         
  -1   5  10          0.76         -1.64         2.98 o                         
   1   5  10          0.35          2.10         4.04 o                         
 -20   1  11          3.29         -0.34         0.60 o                         
 -18   1  11         57.68         56.06         8.50 o                         
 -16   1  11        145.40        147.93        10.53 o                         
 -14   1  11       1842.66       1850.08        29.90 o                         
 -12   1  11        566.85        559.21        15.04 o                         
 -10   1  11         87.69         88.07         4.92 o                         
  -8   1  11        304.06        330.51        17.00 o                         
  -6   1  11        823.49        881.79        26.42 o                         
  -4   1  11         40.12         29.49         7.56 o                         
  -2   1  11        616.68        637.08        21.05 o                         
   0   1  11        286.30        290.59        18.69 o                         
   2   1  11        294.03        306.65        14.21 o                         
   4   1  11          3.70          2.55         2.48 o                         
   6   1  11       1911.69       1857.96        31.86 o                         
   8   1  11        768.84        843.16        25.38 o                         
  10   1  11          0.09          0.10         2.64 o                         
  12   1  11        138.58        122.29        29.65 o                         
 -17   2  11        105.27         92.98        11.04 o                         
 -15   2  11         54.47         45.48         6.24 o                         
 -13   2  11         12.61         16.73         5.86 o                         
 -11   2  11          0.03          0.43         4.94 o                         
  -9   2  11          8.30          5.24         4.39 o                         
  -7   2  11          1.48         -2.71         2.72 o                         
  -5   2  11         20.64         19.33         3.48 o                         
  -3   2  11        219.83        210.48        10.23 o                         
  -1   2  11        555.70        563.29        19.50 o                         
   1   2  11        223.57        196.90         8.55 o                         
   3   2  11          2.21          5.41         3.25 o                         
   5   2  11          8.15         10.51         4.16 o                         
   7   2  11        328.22        285.85        12.65 o                         
   9   2  11        333.14        331.96        12.84 o                         
  11   2  11          2.66          1.75         2.37 o                         
 -16   3  11         12.05         12.09         3.82 o                         
 -14   3  11          5.35         -4.38         4.38 o                         
 -12   3  11          0.09          0.82         6.32 o                         
 -10   3  11        321.62        274.82        15.86 o                         
  -8   3  11        213.70        212.58        13.94 o                         
  -6   3  11        543.39        550.42        21.43 o                         
  -4   3  11        152.32        152.70         8.22 o                         
  -2   3  11       1483.10       1521.45        24.90 o                         
   0   3  11        815.94        834.37        26.29 o                         
   2   3  11        125.58        133.08         8.14 o                         
   4   3  11         12.75         20.38         4.70 o                         
   6   3  11          5.16          1.91         3.59 o                         
   8   3  11         51.52         40.23         6.18 o                         
  10   3  11         66.65         63.64         5.77 o                         
 -13   4  11         95.29        114.32        10.44 o                         
 -11   4  11         80.90         73.25        10.03 o                         
  -9   4  11          8.30          7.84         5.59 o                         
  -7   4  11         95.54         95.10         9.15 o                         
  -5   4  11         10.39          2.96         6.14 o                         
  -3   4  11         25.80         25.67         8.01 o                         
  -1   4  11          2.16          3.63         6.59 o                         
   1   4  11          0.01         -3.95         3.95 o                         
   3   4  11          4.14          0.15         4.32 o                         
   5   4  11         21.37         19.91         6.81 o                         
   7   4  11         19.52         22.30         4.42 o                         
  -6   5  11          3.55          7.15         3.97 o                         
  -4   5  11         18.94         15.68         5.88 o                         
  -2   5  11          0.01          2.95         2.46 o                         
   0   5  11         59.43         59.29         7.52 o                         
   2   5  11          4.93          7.07         3.67 o                         
 -18   0  12       1183.71       1174.58        36.27 o                         
 -16   0  12        389.86        380.79        24.16 o                         
 -14   0  12       2805.07       2905.59        67.97 o                         
 -12   0  12         59.13         51.81         6.12 o                         
 -10   0  12       2098.43       2189.37        35.41 o                         
  -8   0  12        640.35        691.92        22.77 o                         
  -6   0  12       2046.36       2023.50        59.33 o                         
  -4   0  12          0.85          3.03         6.29 o                         
  -2   0  12       3388.04       3463.84        44.35 o                         
   0   0  12       1401.54       1433.32        42.49 o                         
   2   0  12          0.33         -1.17         2.29 o                         
   4   0  12         34.18         59.00        11.68 o                         
   6   0  12         16.24         11.20         9.36 o                         
   8   0  12         73.91         89.82        13.51 o                         
  10   0  12         99.16         96.76        13.36 o                         
  12   0  12          6.47          6.77         5.28 o                         
 -19   1  12          1.70          2.32         3.18 o                         
 -17   1  12        109.13        111.17        12.95 o                         
 -15   1  12          7.69          5.25         3.78 o                         
 -13   1  12        381.02        371.27        13.90 o                         
 -11   1  12          0.42          0.05         2.47 o                         
  -9   1  12          0.87          1.41         2.36 o                         
  -7   1  12        539.97        566.68        12.60 o                         
  -5   1  12          0.55         10.70         4.45 o                         
  -3   1  12        543.21        526.88        27.55 o                         
  -1   1  12         13.93         23.05         5.16 o                         
   1   1  12        663.07        742.43        13.80 o                         
   3   1  12        355.43        344.04        11.22 o                         
   5   1  12          5.21          2.15         2.53 o                         
   7   1  12       1015.76       1071.63        32.73 o                         
   9   1  12          1.24         -1.77         4.06 o                         
  11   1  12          4.00          2.09         1.66 o                         
  13   1  12         14.00         15.31         4.30 o                         
 -18   2  12         83.58         75.09         5.71 o                         
 -16   2  12          3.67          6.25         6.14 o                         
 -14   2  12          1.83          8.94         3.82 o                         
 -12   2  12         42.69         43.86         7.24 o                         
 -10   2  12          0.09          2.64         3.41 o                         
  -8   2  12         37.53         38.01         3.98 o                         
  -6   2  12          4.01          1.74         2.67 o                         
  -4   2  12        237.84        242.24         9.65 o                         
  -2   2  12        110.12        123.90        11.26 o                         
   0   2  12        838.53        846.60        17.24 o                         
   2   2  12         77.12         69.37         5.40 o                         
   4   2  12         66.75         64.73         7.22 o                         
   6   2  12         15.76         10.41         3.93 o                         
   8   2  12        575.80        551.45        19.45 o                         
  10   2  12         16.23         20.27         3.58 o                         
  12   2  12          6.26         12.12         4.12 o                         
 -15   3  12        106.35         95.15        10.07 o                         
 -13   3  12          2.09         13.02         5.43 o                         
 -11   3  12         41.50         39.33        11.41 o                         
  -9   3  12        273.02        210.76        13.89 o                         
  -7   3  12        490.36        444.50        19.57 o                         
  -5   3  12        171.63        173.61        10.17 o                         
  -3   3  12         70.14         90.41         8.34 o                         
  -1   3  12       1326.09       1348.91        30.56 o                         
   1   3  12        669.39        678.85        17.67 o                         
   3   3  12        146.81        156.80        10.63 o                         
   5   3  12          5.40          2.34         1.80 o                         
   7   3  12         34.83         40.23         7.26 o                         
   9   3  12         40.32         36.64         4.57 o                         
 -14   4  12         19.55         18.90         4.19 o                         
 -12   4  12        103.12        105.78        10.56 o                         
 -10   4  12         11.09         14.59         5.24 o                         
  -8   4  12        103.09         92.76        15.38 o                         
  -6   4  12        226.07        207.47        11.97 o                         
  -4   4  12         23.38         34.99         9.09 o                         
  -2   4  12        135.70        143.14        14.22 o                         
   0   4  12          0.69          0.79         5.54 o                         
   2   4  12        115.66        114.50        13.03 o                         
   4   4  12          8.06         13.40         5.24 o                         
   6   4  12         43.67         46.33         7.00 o                         
  -7   5  12          4.05          0.84         2.06 o                         
  -5   5  12         92.95        111.82         7.36 o                         
  -3   5  12          1.47          4.45         2.03 o                         
  -1   5  12          3.23         -1.20         1.87 o                         
 -18   1  13         86.01         70.29         9.43 o                         
 -16   1  13         76.27         67.23        13.70 o                         
 -14   1  13          4.32          0.22         3.87 o                         
 -12   1  13         51.57         47.25         5.53 o                         
 -10   1  13       1123.38       1104.68        14.98 o                         
  -8   1  13        494.85        473.39         8.90 o                         
  -6   1  13          4.29          3.32         1.80 o                         
  -4   1  13         63.99         59.13         3.64 o                         
  -2   1  13        454.15        439.69        10.51 o                         
   0   1  13       1404.19       1501.74        20.04 o                         
   2   1  13          0.13         -1.74         1.74 o                         
   4   1  13          1.26          6.83         2.67 o                         
   6   1  13          0.05          1.43         4.16 o                         
   8   1  13       1454.97       1608.65        35.94 o                         
  10   1  13          0.92          1.86         1.55 o                         
  12   1  13          8.59         17.03         4.27 o                         
 -17   2  13          0.49          4.23         4.45 o                         
 -15   2  13         33.04         22.96         5.31 o                         
 -13   2  13          6.65          0.18         8.03 o                         
 -11   2  13        504.19        546.85        20.17 o                         
  -9   2  13        187.47        205.38         8.35 o                         
  -7   2  13          0.53          3.32         2.51 o                         
  -5   2  13        698.50        658.88        16.60 o                         
  -3   2  13        359.43        354.02        15.67 o                         
  -1   2  13         19.32         19.49         3.42 o                         
   1   2  13        617.43        605.40        15.31 o                         
   3   2  13         29.83         37.31         6.53 o                         
   5   2  13        466.87        452.25        23.47 o                         
   7   2  13          0.42          6.97         3.22 o                         
   9   2  13         26.56         24.70         4.32 o                         
  11   2  13         16.78         17.33         6.47 o                         
 -16   3  13        117.70        139.49        10.07 o                         
 -14   3  13        160.25        168.17        14.38 o                         
 -12   3  13         13.64          9.99         5.99 o                         
 -10   3  13         77.97         93.58         9.46 o                         
  -8   3  13         55.36         45.72         7.30 o                         
  -6   3  13        337.97        374.45        24.62 o                         
  -4   3  13         72.02         60.52         6.96 o                         
  -2   3  13        207.16        232.38        13.46 o                         
   0   3  13        381.59        386.28        24.23 o                         
   2   3  13         22.09         22.57         4.12 o                         
   4   3  13         11.54          5.04         2.66 o                         
   6   3  13         24.16         16.00         4.65 o                         
   8   3  13          1.34         -0.82         3.14 o                         
 -13   4  13          0.84         -2.92         3.82 o                         
 -11   4  13         25.89         21.44         5.76 o                         
  -9   4  13        135.89        117.95         8.72 o                         
  -7   4  13         24.08         25.73        10.65 o                         
  -5   4  13         84.58         67.75        11.72 o                         
  -3   4  13         56.02         71.00        11.83 o                         
  -1   4  13         38.84         56.85         9.47 o                         
   1   4  13        138.09        148.50         9.05 o                         
   3   4  13        103.62        119.00        11.15 o                         
   5   4  13         43.65         59.88         7.60 o                         
 -18   0  14       1166.21       1190.93        34.21 o                         
 -16   0  14        520.53        525.12        27.13 o                         
 -14   0  14        731.83        752.39        34.26 o                         
 -12   0  14        144.82        132.53        11.04 o                         
 -10   0  14        170.56        180.09        13.11 o                         
  -8   0  14        930.51        945.63        18.98 o                         
  -6   0  14        525.15        555.11        12.47 o                         
  -4   0  14        346.48        362.88        10.14 o                         
  -2   0  14        126.97        112.84         7.34 o                         
   0   0  14        802.03        817.05        22.69 o                         
   2   0  14        163.88        165.53         9.24 o                         
   4   0  14        521.20        483.57        27.76 o                         
   6   0  14        601.56        604.72        29.79 o                         
   8   0  14         26.57         29.14         7.71 o                         
  10   0  14          8.99         23.54         6.02 o                         
 -19   1  14          4.48         -2.92         2.92 o                         
 -17   1  14        159.35        164.98        14.79 o                         
 -15   1  14        191.73        218.53        11.02 o                         
 -13   1  14        137.62        121.79         8.29 o                         
 -11   1  14         24.04         14.39         3.71 o                         
  -9   1  14        551.40        518.52        10.84 o                         
  -7   1  14          2.57          2.94         2.04 o                         
  -5   1  14        228.86        253.02         6.71 o                         
  -3   1  14        134.10        127.34         5.47 o                         
  -1   1  14        106.02         97.00         5.38 o                         
   1   1  14        179.48        160.80         9.04 o                         
   3   1  14        134.17        122.80        17.91 o                         
   5   1  14        712.76        643.42        17.81 o                         
   7   1  14          6.77          8.86         4.26 o                         
   9   1  14        217.56        216.51        14.51 o                         
  11   1  14         13.10         13.66         5.54 o                         
 -18   2  14          6.14          7.41         2.92 o                         
 -16   2  14         30.95         22.76         4.39 o                         
 -14   2  14         37.49         32.10         5.93 o                         
 -12   2  14         98.33         83.92         8.60 o                         
 -10   2  14         91.37         82.81         6.73 o                         
  -8   2  14        135.49        123.97         6.21 o                         
  -6   2  14         16.53         14.86         3.87 o                         
  -4   2  14       2534.95       2509.08        43.02 o                         
  -2   2  14        136.23        116.48        10.24 o                         
   0   2  14        195.39        180.88         9.91 o                         
   2   2  14        138.03        160.21         9.31 o                         
   4   2  14       1245.31       1286.05        42.83 o                         
   6   2  14          0.25          1.17         4.19 o                         
   8   2  14         22.90         25.06         3.97 o                         
  10   2  14         71.71         46.97         5.13 o                         
 -15   3  14          4.90          3.78         3.48 o                         
 -13   3  14          3.33          9.21         5.16 o                         
 -11   3  14         21.42         30.39         8.72 o                         
  -9   3  14          1.05          5.87         4.17 o                         
  -7   3  14        455.65        381.06        17.15 o                         
  -5   3  14         83.34         74.28         6.65 o                         
  -3   3  14          0.63          2.51         5.95 o                         
  -1   3  14         54.42         49.22         8.59 o                         
   1   3  14        120.61        112.15        13.29 o                         
   3   3  14          1.15         -3.15         4.14 o                         
   5   3  14         46.41         48.15         5.90 o                         
   7   3  14        113.64        128.16         7.98 o                         
 -12   4  14         39.83         37.24         6.25 o                         
 -10   4  14        352.81        323.37        12.09 o                         
  -8   4  14         34.24         33.37         5.35 o                         
  -6   4  14          0.08          0.52         5.43 o                         
  -4   4  14         74.38         71.20         7.24 o                         
  -2   4  14        102.02         89.49         8.05 o                         
   0   4  14         57.89         52.26         5.67 o                         
   2   4  14          0.42          2.32         3.33 o                         
   4   4  14         52.06         54.91         6.66 o                         
 -18   1  15          0.76         -3.44         4.15 o                         
 -16   1  15        428.29        448.06        16.13 o                         
 -14   1  15          0.07          1.23         3.75 o                         
 -12   1  15        169.73        176.51        11.82 o                         
 -10   1  15         87.70         83.29         5.47 o                         
  -8   1  15       1023.19       1001.88        14.86 o                         
  -6   1  15        213.04        209.64         6.43 o                         
  -4   1  15         65.04         65.65         4.44 o                         
  -2   1  15         67.72         69.96         4.86 o                         
   0   1  15         57.26         62.68         6.62 o                         
   2   1  15          1.11          3.41         7.76 o                         
   4   1  15          8.38          6.08         2.74 o                         
   6   1  15        369.65        343.07        12.18 o                         
   8   1  15          3.12          2.80         2.94 o                         
  10   1  15         60.88         47.50        16.52 o                         
 -17   2  15          4.65         -0.37         3.29 o                         
 -15   2  15          0.44         -2.54         2.54 o                         
 -13   2  15         73.35         65.21         7.14 o                         
 -11   2  15        107.51         84.30        13.40 o                         
  -9   2  15        275.70        272.44         8.14 o                         
  -7   2  15         59.53         61.02         5.32 o                         
  -5   2  15         35.88         37.02         4.83 o                         
  -3   2  15       2089.06       2100.04        27.75 o                         
  -1   2  15         92.69         92.92         7.31 o                         
   1   2  15         34.37         37.30         5.09 o                         
   3   2  15         95.07         98.55         8.91 o                         
   5   2  15        436.95        524.78        19.04 o                         
   7   2  15         99.52         87.90         6.33 o                         
   9   2  15         48.09         39.22         5.23 o                         
 -14   3  15         10.47         14.03         5.05 o                         
 -12   3  15        109.84        115.74        12.35 o                         
 -10   3  15          2.49          2.00         2.94 o                         
  -8   3  15          0.57          2.39         6.36 o                         
  -6   3  15         70.07         90.74         9.30 o                         
  -4   3  15          1.29         -2.32         7.60 o                         
  -2   3  15         80.88         85.07        10.50 o                         
   0   3  15         69.29         64.19        10.33 o                         
   2   3  15          4.42          0.34         2.96 o                         
   4   3  15          2.85         -1.59         3.73 o                         
   6   3  15          7.80          4.76         2.13 o                         
 -11   4  15         15.62         12.69         4.19 o                         
  -9   4  15        273.85        228.80        29.96 o                         
  -7   4  15         22.42         27.02         7.30 o                         
  -5   4  15          0.05          0.04         4.49 o                         
  -3   4  15          2.85          3.55         3.70 o                         
  -1   4  15         11.01         14.22         5.01 o                         
   1   4  15          0.85         -0.04         3.67 o                         
   3   4  15          4.24          8.08         3.78 o                         
 -18   0  16        181.99        187.21        12.66 o                         
 -16   0  16        873.59        924.16        33.20 o                         
 -14   0  16         19.52         17.83         5.39 o                         
 -12   0  16        291.20        290.50        15.50 o                         
 -10   0  16        371.10        388.23        14.13 o                         
  -8   0  16         15.03         17.32         4.39 o                         
  -6   0  16        383.90        390.88        11.42 o                         
  -4   0  16        542.23        543.70        14.38 o                         
  -2   0  16        346.94        349.66        16.62 o                         
   0   0  16         65.28         57.35         7.06 o                         
   2   0  16         61.10         49.89        10.37 o                         
   4   0  16         97.65         74.18        12.01 o                         
   6   0  16        164.82        165.28        14.75 o                         
   8   0  16         15.17         15.54         3.60 o                         
 -17   1  16          8.54         14.78         5.73 o                         
 -15   1  16        121.90        128.26         7.35 o                         
 -13   1  16        129.84        120.27         7.85 o                         
 -11   1  16          0.06          1.28         2.24 o                         
  -9   1  16         27.20         23.01         3.30 o                         
  -7   1  16        111.22        111.10         5.44 o                         
  -5   1  16          0.48          2.16         2.01 o                         
  -3   1  16       1150.24       1191.96        19.23 o                         
  -1   1  16         86.14         80.24         5.31 o                         
   1   1  16        105.97         99.72         9.71 o                         
   3   1  16          4.90          3.61         3.07 o                         
   5   1  16        180.46        186.01         9.19 o                         
   7   1  16         61.70         56.22         6.16 o                         
   9   1  16          7.59          6.90         2.57 o                         
 -16   2  16          0.43          0.52         3.07 o                         
 -14   2  16          0.17          0.78         3.37 o                         
 -12   2  16         28.43         29.76         5.77 o                         
 -10   2  16        230.71        214.10        10.55 o                         
  -8   2  16          0.18         -2.74         3.43 o                         
  -6   2  16         19.85          9.50         6.27 o                         
  -4   2  16        150.14        153.03        10.24 o                         
  -2   2  16       1737.97       1790.86        30.27 o                         
   0   2  16         39.94         32.65         5.31 o                         
   2   2  16         25.90         23.58         5.47 o                         
   4   2  16          0.02         -4.00         4.00 o                         
   6   2  16        580.26        581.19        14.47 o                         
   8   2  16          8.71          7.95         2.54 o                         
 -15   3  16         18.53         28.10         4.64 o                         
 -13   3  16         44.19         55.61         8.16 o                         
 -11   3  16        100.43         86.61        10.93 o                         
  -9   3  16          9.77          4.78         3.32 o                         
  -7   3  16         13.58         15.25         4.64 o                         
  -5   3  16         58.25         62.03         6.06 o                         
  -3   3  16          0.65          3.17         5.24 o                         
  -1   3  16         37.96         50.32         6.68 o                         
   1   3  16         46.15         45.02         8.50 o                         
   3   3  16        164.47        186.08        14.68 o                         
   5   3  16         58.44         53.05         6.04 o                         
  -8   4  16        162.11        133.59        10.90 o                         
  -6   4  16        334.48        427.08        19.97 o                         
  -4   4  16          0.20          1.61         4.23 o                         
  -2   4  16         21.16         10.74         4.34 o                         
   0   4  16          0.04         -2.43         2.43 o                         
 -18   1  17          5.29          3.18         2.32 o                         
 -16   1  17          2.34          2.69         4.19 o                         
 -14   1  17         30.15         31.05         5.32 o                         
 -12   1  17         48.09         46.51         4.66 o                         
 -10   1  17        160.28        160.27         7.23 o                         
  -8   1  17          2.14          0.51         2.44 o                         
  -6   1  17       1528.75       1614.55        20.23 o                         
  -4   1  17        589.89        555.20        13.41 o                         
  -2   1  17        261.37        263.16         9.26 o                         
   0   1  17        181.33        174.94        12.40 o                         
   2   1  17        525.72        509.37        15.55 o                         
   4   1  17         34.54         37.11         6.14 o                         
   6   1  17         31.56         26.61         5.48 o                         
   8   1  17         21.67         13.18         3.38 o                         
 -15   2  17         60.80         44.83         5.86 o                         
 -13   2  17         22.76         30.70         5.31 o                         
 -11   2  17        404.52        345.97        15.14 o                         
  -9   2  17         11.04         11.06         3.24 o                         
  -7   2  17         29.03         32.46         5.05 o                         
  -5   2  17          9.29          4.74         3.35 o                         
  -3   2  17         57.85         64.40         5.27 o                         
  -1   2  17        126.62        132.44         8.51 o                         
   1   2  17        115.02        127.12         7.95 o                         
   3   2  17         69.55         62.59        11.02 o                         
   5   2  17        356.39        365.56        11.16 o                         
   7   2  17        157.92        166.33         7.66 o                         
 -14   3  17         98.27         96.06         8.65 o                         
 -12   3  17          1.61          0.75         3.89 o                         
 -10   3  17          2.63          5.14         4.38 o                         
  -8   3  17         16.48         15.72         4.33 o                         
  -6   3  17         38.58         30.13         5.41 o                         
  -4   3  17         23.87         28.90         5.47 o                         
  -2   3  17         80.83         93.14         8.10 o                         
   0   3  17          4.87          5.61         5.84 o                         
   2   3  17         11.50         18.64         6.14 o                         
   4   3  17         30.76         20.51         5.54 o                         
  -7   4  17        282.70        318.37        15.28 o                         
  -5   4  17        100.37        143.22        11.01 o                         
  -3   4  17          3.08          1.83         3.37 o                         
  -1   4  17          3.78          1.83         1.65 o                         
 -18   0  18        102.22        105.34         8.05 o                         
 -16   0  18         24.46         27.58         6.03 o                         
 -14   0  18          3.09          5.24         4.71 o                         
 -12   0  18         12.89         13.04         4.26 o                         
 -10   0  18        214.37        218.75        10.90 o                         
  -8   0  18         90.39         90.27         7.43 o                         
  -6   0  18        720.40        745.24        19.94 o                         
  -4   0  18        178.64        173.98        12.71 o                         
  -2   0  18          0.37          1.75         3.61 o                         
   0   0  18          1.86         -1.98         5.80 o                         
   2   0  18        882.71        875.50        35.59 o                         
   4   0  18        271.16        243.26        17.75 o                         
   6   0  18         15.69         17.31         4.28 o                         
 -17   1  18        111.64        102.50         8.61 o                         
 -15   1  18          1.79          1.19         2.02 o                         
 -13   1  18         20.28         25.22         3.95 o                         
 -11   1  18        202.16        195.36         7.73 o                         
  -9   1  18        133.39        149.74         6.37 o                         
  -7   1  18        264.75        254.28         9.03 o                         
  -5   1  18        755.45        810.06        16.04 o                         
  -3   1  18         26.26         33.28         3.95 o                         
  -1   1  18        156.05        144.03         8.87 o                         
   1   1  18         43.96         36.68         5.10 o                         
   3   1  18         12.15          6.42         4.49 o                         
   5   1  18         25.72         19.80         3.75 o                         
   7   1  18          0.10         -2.14         2.45 o                         
 -14   2  18          7.87          3.37         3.30 o                         
 -12   2  18         16.38         10.89         4.13 o                         
 -10   2  18         22.72         33.93         4.54 o                         
  -8   2  18         68.74         61.23         6.32 o                         
  -6   2  18         37.21         34.92         4.93 o                         
  -4   2  18        181.58        186.92        11.55 o                         
  -2   2  18        109.59        121.83         7.91 o                         
   0   2  18         19.36         19.73         3.91 o                         
   2   2  18         29.78         28.67         4.11 o                         
   4   2  18        102.67        105.19         6.01 o                         
   6   2  18         25.78         25.45         3.24 o                         
 -13   3  18          1.31          0.94         3.41 o                         
 -11   3  18         40.06         41.02         7.04 o                         
  -9   3  18         15.46         15.06         4.00 o                         
  -7   3  18          0.01          4.02         4.49 o                         
  -5   3  18         59.38         50.75         9.17 o                         
  -3   3  18          0.28          1.01         4.19 o                         
  -1   3  18          0.07         -1.16         3.29 o                         
   1   3  18        283.51        330.35        17.34 o                         
   3   3  18        126.84        136.61         9.77 o                         
 -16   1  19         75.00         74.79         7.90 o                         
 -14   1  19         45.45         30.07         3.70 o                         
 -12   1  19         23.02         20.51         3.76 o                         
 -10   1  19         27.62         26.28         3.53 o                         
  -8   1  19         82.58         86.35         5.46 o                         
  -6   1  19        645.00        694.08        14.54 o                         
  -4   1  19        603.63        612.79        13.71 o                         
  -2   1  19        238.09        234.44        10.94 o                         
   0   1  19         23.49         21.63         5.07 o                         
   2   1  19          1.36          0.43         4.28 o                         
   4   1  19        147.40        131.53         8.12 o                         
   6   1  19          5.48          5.27         2.22 o                         
 -15   2  19        142.58        151.82        10.45 o                         
 -13   2  19          2.28          0.91         3.02 o                         
 -11   2  19          1.47          0.52         3.17 o                         
  -9   2  19          3.99          1.53         3.04 o                         
  -7   2  19        153.16        167.45         9.29 o                         
  -5   2  19         51.62         59.29         7.71 o                         
  -3   2  19         30.55         33.70         7.39 o                         
  -1   2  19         33.44         34.20         6.51 o                         
   1   2  19          5.08          2.77         2.29 o                         
   3   2  19         23.23         25.73         5.22 o                         
 -12   3  19         28.72         17.25         4.53 o                         
 -10   3  19         29.96         33.83         6.10 o                         
  -8   3  19         32.35         37.16         6.49 o                         
  -6   3  19         40.87         44.76         7.48 o                         
  -4   3  19          4.86          7.33         4.90 o                         
  -2   3  19          3.07          1.83         3.82 o                         
   0   3  19         53.04         71.19         7.93 o                         
 -16   0  20          6.22          6.62         3.14 o                         
 -14   0  20          0.17         -0.97         2.84 o                         
 -12   0  20        144.48        146.61         9.83 o                         
 -10   0  20        250.47        265.76        13.51 o                         
  -8   0  20        325.49        343.49        16.03 o                         
  -6   0  20        127.59        122.92        10.17 o                         
  -4   0  20       1888.93       2039.41        38.51 o                         
  -2   0  20         13.89         15.72         6.77 o                         
   0   0  20        516.71        524.91        26.49 o                         
   2   0  20          4.42          5.95         4.34 o                         
   4   0  20        431.55        361.58        33.09 o                         
 -15   1  20         43.40         47.49         6.81 o                         
 -13   1  20        168.82        159.96         9.28 o                         
 -11   1  20         11.72         13.92         3.43 o                         
  -9   1  20          0.65          1.47         3.43 o                         
  -7   1  20        114.65        107.51         7.72 o                         
  -5   1  20        278.85        278.09        10.01 o                         
  -3   1  20         25.00         25.49         4.47 o                         
  -1   1  20          0.39          0.90         4.29 o                         
   1   1  20         75.31         77.43         7.13 o                         
   3   1  20         44.97         41.61         4.81 o                         
 -14   2  20          0.01         -2.32         2.96 o                         
 -12   2  20         19.25         15.75         5.28 o                         
 -10   2  20         60.00         54.83         8.94 o                         
  -8   2  20         69.16         60.96         5.37 o                         
  -6   2  20         17.86         16.70         3.65 o                         
  -4   2  20         21.39         25.22         5.24 o                         
  -2   2  20          3.23          2.39         4.94 o                         
   0   2  20         19.51         18.61         3.25 o                         
   2   2  20          0.05          7.90         3.89 o                         
  -7   3  20         30.88         36.90         5.84 o                         
  -5   3  20         81.12         76.32         8.01 o                         
  -1   3  20         72.69         65.62         6.92 o                         
 -14   1  21          4.55          1.57         3.74 o                         
 -12   1  21         16.69         16.39         5.43 o                         
 -10   1  21          4.24          4.15         3.82 o                         
  -8   1  21         16.95         14.78         3.81 o                         
  -6   1  21          0.15          3.00         3.21 o                         
  -4   1  21         77.37         80.54         6.00 o                         
  -2   1  21          1.31          1.89         3.04 o                         
   0   1  21        225.96        255.11        11.33 o                         
   2   1  21         41.48         42.91         4.49 o                         
 -13   2  21        150.76        154.16        10.22 o                         
 -11   2  21         58.41         49.52         7.04 o                         
  -9   2  21          0.02          0.94         2.92 o                         
  -7   2  21         49.56         51.70         5.67 o                         
  -5   2  21         26.04         16.80         7.07 o                         
  -3   2  21          0.00          1.80         3.22 o                         
  -1   2  21        164.44        159.77        16.29 o                         
 -12   0  22        161.62        184.39        12.62 o                         
 -10   0  22         59.04         51.99         8.42 o                         
  -8   0  22       2098.05       2288.47        50.26 o                         
  -6   0  22          6.74          4.80         5.50 o                         
  -4   0  22          0.75         -1.35         3.97 o                         
  -2   0  22         49.04         38.47         7.71 o                         
   0   0  22         44.13         38.14         7.11 o                         
   2   0  22         49.17         42.71         5.58 o                         
 -13   1  22          6.22          9.80         3.63 o                         
 -11   1  22          3.49         -3.44         3.74 o                         
  -9   1  22          2.04          2.94         2.73 o                         
  -7   1  22         10.93         10.04         3.62 o                         
  -5   1  22        101.21        105.07         7.73 o                         
  -3   1  22         39.22         41.62         5.11 o                         
  -1   1  22          5.10          1.13         2.97 o                         
   1   1  22         46.01         48.54         5.91 o                         
 -10   2  22          0.00          2.39         3.03 o                         
  -8   2  22         12.97         12.39         4.60 o                         
  -6   2  22          7.12          1.20         3.26 o                         
  -4   2  22         11.69          9.32         3.82 o                         
 -10   1  23          2.22          1.87         3.55 o                         
  -8   1  23         50.86         58.94        10.48 o                         
  -6   1  23        185.45        189.52         8.84 o                         
  -4   1  23          4.35          1.27         3.55 o                         
  -2   1  23         59.24         52.49         4.70 o                         
                                                                                
