# Supplementary material for: Managing negative linear compressibility and thermal expansion through steric hindrance: a case study of 1,2-bis­(4′-pyridyl)­ethane cocrystals
Source: IUCrJ. 2025 Jan 1;12(Pt 1):88–96. doi: 10.1107/S2052252524011734 (PMC11707692; doi:10.1107/S2052252524011734)
Supplement: Supplementary file 4 [file m-12-00088-etyfum_200ksup4.hkl]

data_etyfum_200k                                                                
_shelx_title ' etyfum_200k_a.res in I2/a'                                       
_shelx_refln_list_code          4                                               
_shelx_F_calc_maximum      220.86                                               
_exptl_crystal_F_000       632.00                                               
_reflns_d_resolution_high  0.8085                                               
                                                                                
loop_                                                                           
 _space_group_symop_operation_xyz                                               
 'x, y, z'                                                                      
 '-x+1/2, y, -z'                                                                
 'x+1/2, y+1/2, z+1/2'                                                          
 '-x+1, y+1/2, -z+1/2'                                                          
 '-x, -y, -z'                                                                   
 'x-1/2, -y, z'                                                                 
 '-x+1/2, -y+1/2, -z+1/2'                                                       
 'x, -y+1/2, z+1/2'                                                             
                                                                                
_cell_length_a    16.6840                                                       
_cell_length_b     4.7634                                                       
_cell_length_c    19.6972                                                       
_cell_angle_alpha  90.000                                                       
_cell_angle_beta  109.674                                                       
_cell_angle_gamma  90.000                                                       
                                                                                
_shelx_F_squared_multiplier     1.000                                           
                                                                                
loop_                                                                           
 _refln_index_h                                                                 
 _refln_index_k                                                                 
 _refln_index_l                                                                 
 _refln_F_squared_calc                                                          
 _refln_F_squared_meas                                                          
 _refln_F_squared_sigma                                                         
 _refln_observed_status                                                         
   2   0   0         18.88         29.61         2.50 o                         
   4   0   0       7204.07       6360.00        45.94 o                         
   6   0   0       4956.33       4544.38        48.05 o                         
   8   0   0       3630.62       3957.82        53.36 o                         
  10   0   0        112.22        113.12         7.98 o                         
  12   0   0         89.29        100.31         8.84 o                         
  14   0   0          1.32         12.67         5.58 o                         
  16   0   0        327.56        342.33        20.11 o                         
  18   0   0        453.80        436.17        18.31 o                         
   1   1   0        256.12        223.62         6.90 o                         
   3   1   0        379.94        398.40        13.39 o                         
   5   1   0         12.42         10.87         2.68 o                         
   7   1   0        169.83        158.55         8.23 o                         
   9   1   0        802.54        932.08        22.02 o                         
  11   1   0         64.04         67.67         5.91 o                         
  13   1   0        316.48        272.35        14.09 o                         
  15   1   0        163.26        151.84         9.92 o                         
  17   1   0         24.45         16.05         4.31 o                         
  19   1   0         40.63         47.40         5.43 o                         
   0   2   0       1374.99       1376.63        27.79 o                         
   2   2   0         21.49         13.70         2.79 o                         
   4   2   0         11.46          8.66         3.70 o                         
   6   2   0         85.51         80.98         9.74 o                         
   8   2   0         61.43         54.65         8.57 o                         
  10   2   0          0.27          3.55         2.43 o                         
  12   2   0        121.13        120.43         9.80 o                         
  14   2   0        526.05        561.00        27.44 o                         
  16   2   0        152.51        132.45         8.21 o                         
  18   2   0          6.27          4.77         2.39 o                         
   1   3   0       2017.04       2092.57        46.45 o                         
   3   3   0        673.40        657.00        28.42 o                         
   5   3   0        126.32        143.33         8.12 o                         
   7   3   0        753.31        750.90        18.93 o                         
   9   3   0         28.26         34.66         4.91 o                         
  11   3   0         10.20          7.96         4.98 o                         
  13   3   0         13.12         18.02         6.54 o                         
  15   3   0          0.60         -1.92         3.66 o                         
   0   4   0          5.37         -2.89         4.58 o                         
   2   4   0         84.18         80.53         6.17 o                         
   4   4   0         45.45         42.31         4.98 o                         
   6   4   0        313.11        282.44        13.98 o                         
   8   4   0       1170.54       1224.63        41.77 o                         
  10   4   0        160.61        163.72        14.94 o                         
  12   4   0         36.90         47.67         7.20 o                         
  14   4   0          7.58         10.74         3.73 o                         
   1   5   0          9.52          4.58         5.12 o                         
   3   5   0         38.84         40.31         7.82 o                         
   5   5   0         84.80         93.53        10.59 o                         
   7   5   0         37.13         33.38         6.66 o                         
   9   5   0         11.68         17.75         3.77 o                         
 -18   1   1         59.16         55.83         7.89 o                         
 -16   1   1        270.90        263.15        18.76 o                         
 -14   1   1         63.52         51.66        10.95 o                         
 -12   1   1        111.38        103.80         4.94 o                         
 -10   1   1        670.12        662.79        31.24 o                         
  -8   1   1       1525.96       1679.50        26.47 o                         
  -6   1   1         94.26         95.07         5.78 o                         
  -4   1   1       8071.61       7948.46        65.19 o                         
  -2   1   1        401.25        377.27        11.14 o                         
   0   1   1       2827.77       2833.30        28.47 o                         
   2   1   1        879.85        854.69        11.35 o                         
   4   1   1       2359.41       2299.07        35.52 o                         
   6   1   1         89.81         91.17         6.34 o                         
   8   1   1       1010.59       1044.87        37.15 o                         
  10   1   1       1028.08       1127.14        18.27 o                         
  12   1   1        597.27        530.50        18.29 o                         
  14   1   1        165.84        157.06        10.49 o                         
  16   1   1          1.03          0.19         3.97 o                         
  18   1   1         43.61         38.35         5.74 o                         
 -17   2   1         11.28         13.87         3.37 o                         
 -15   2   1         12.85          8.12         4.16 o                         
 -13   2   1        999.83        972.78        36.43 o                         
 -11   2   1         44.05         48.45         4.57 o                         
  -9   2   1        793.53        754.31        18.40 o                         
  -7   2   1       2479.97       2502.41        91.19 o                         
  -5   2   1        155.29        146.69         8.58 o                         
  -3   2   1       3501.34       3658.96        28.26 o                         
  -1   2   1       2170.29       2176.98        24.51 o                         
   1   2   1        212.05        194.34        10.36 o                         
   3   2   1        240.20        237.08        10.52 o                         
   5   2   1        899.83        971.20        30.85 o                         
   7   2   1        338.21        311.53        13.26 o                         
   9   2   1        440.17        407.74        11.51 o                         
  11   2   1         43.81         43.35         5.21 o                         
  13   2   1        105.12        127.63        10.01 o                         
  15   2   1       1466.97       1556.06        29.29 o                         
  17   2   1         21.10         22.95         4.89 o                         
 -16   3   1         11.57         17.79         4.58 o                         
 -14   3   1          6.67         -3.81         4.97 o                         
 -12   3   1       1685.05       1767.01        50.21 o                         
 -10   3   1         65.68         69.08         7.68 o                         
  -8   3   1        595.56        611.38        17.49 o                         
  -6   3   1        211.39        180.02        13.62 o                         
  -4   3   1        874.18        896.49        34.38 o                         
  -2   3   1         89.74         87.91        10.74 o                         
   0   3   1       1728.54       1747.34        54.31 o                         
   2   3   1        715.55        748.35        29.28 o                         
   4   3   1         89.41         82.27         7.57 o                         
   6   3   1        368.93        395.84        13.42 o                         
   8   3   1        391.44        347.30        12.63 o                         
  10   3   1         19.28         23.29         5.57 o                         
  12   3   1          1.87          2.57         2.73 o                         
  14   3   1         43.91         34.00         7.08 o                         
  16   3   1         11.06          4.23         2.00 o                         
 -13   4   1          7.53          6.01         3.20 o                         
 -11   4   1         10.83          1.00         3.43 o                         
  -9   4   1         12.82         10.20         8.28 o                         
  -7   4   1        751.07        754.32        22.82 o                         
  -5   4   1         40.72         39.87         5.82 o                         
  -3   4   1          6.34          7.95         3.09 o                         
  -1   4   1        667.72        646.05        24.10 o                         
   1   4   1         61.48         49.12         5.85 o                         
   3   4   1          5.11          2.52         3.00 o                         
   5   4   1         19.89         22.10         7.55 o                         
   7   4   1         48.01         45.66         9.74 o                         
   9   4   1       1109.19       1048.23        37.60 o                         
  11   4   1          3.66          1.58         4.93 o                         
  13   4   1          1.53          5.16         2.93 o                         
 -10   5   1        105.88        107.03         8.13 o                         
  -8   5   1         24.09         30.18         5.89 o                         
  -6   5   1          1.54         -0.19         4.70 o                         
  -4   5   1        100.99         98.57         7.13 o                         
  -2   5   1         16.23         19.36         5.68 o                         
   0   5   1         27.02         28.65         3.54 o                         
   2   5   1        281.90        304.23        18.30 o                         
   4   5   1        133.81        133.06        12.44 o                         
   6   5   1          1.42          2.16         3.54 o                         
   8   5   1          6.17          7.58         4.16 o                         
 -18   0   2          7.16          7.97         4.58 o                         
 -16   0   2       1460.36       1356.52        41.65 o                         
 -14   0   2         10.96         19.58         4.58 o                         
 -12   0   2       1594.74       1683.32        39.64 o                         
 -10   0   2         94.14         59.69         9.13 o                         
  -8   0   2       5446.86       5772.06        76.59 o                         
  -6   0   2       7629.95       7695.96        39.65 o                         
  -4   0   2       5713.10       5580.92        24.22 o                         
  -2   0   2        343.50        313.53         7.44 o                         
   0   0   2        993.24        970.76        19.25 o                         
   2   0   2      48779.07      45905.92       135.50 o                         
   4   0   2        308.39        363.49        13.38 o                         
   6   0   2       1608.69       1514.35        31.95 o                         
   8   0   2       3328.37       3262.48        54.83 o                         
  10   0   2         28.46         44.89         5.60 o                         
  12   0   2        233.97        242.23        30.53 o                         
  14   0   2        504.22        522.23        26.63 o                         
  16   0   2         79.07         67.39         9.55 o                         
  18   0   2         82.23         86.53         7.59 o                         
 -19   1   2          5.23          1.62         3.04 o                         
 -17   1   2         40.78         44.08         8.32 o                         
 -15   1   2         26.08         34.33         5.44 o                         
 -13   1   2          5.45         12.91         3.06 o                         
 -11   1   2        569.73        587.09        12.22 o                         
  -9   1   2        667.20        690.86        19.54 o                         
  -7   1   2        774.27        862.69        16.77 o                         
  -5   1   2        436.68        452.94        17.01 o                         
  -3   1   2       5752.62       5615.65        36.37 o                         
  -1   1   2      11104.47      11279.87        65.51 o                         
   1   1   2       1504.65       1502.70        22.20 o                         
   3   1   2        769.34        765.44        19.05 o                         
   5   1   2       8097.73       8405.39        53.91 o                         
   7   1   2        131.01        123.33         8.10 o                         
   9   1   2         12.43         19.79         4.43 o                         
  11   1   2         33.83         31.98         4.78 o                         
  13   1   2          5.73          9.69         4.28 o                         
  15   1   2        457.86        426.76        23.86 o                         
  17   1   2          6.24          9.32         4.74 o                         
 -18   2   2         16.21         17.74         3.07 o                         
 -16   2   2          1.34         -4.50         4.50 o                         
 -14   2   2        206.20        165.43        15.75 o                         
 -12   2   2         95.06        109.10         6.77 o                         
 -10   2   2         32.05         23.17         3.40 o                         
  -8   2   2        138.54        145.82         8.01 o                         
  -6   2   2         52.58         48.17         7.74 o                         
  -4   2   2        132.64        145.05        11.71 o                         
  -2   2   2       2172.86       2220.57        23.71 o                         
   0   2   2        332.76        324.75        14.65 o                         
   2   2   2        959.51        957.29        23.72 o                         
   4   2   2       1303.69       1393.17        34.33 o                         
   6   2   2        283.59        291.89        12.57 o                         
   8   2   2         46.58         56.71         5.45 o                         
  10   2   2        720.27        722.73        16.18 o                         
  12   2   2        371.66        384.40        16.45 o                         
  14   2   2       1041.25       1012.80        24.48 o                         
  16   2   2         88.97         92.69         9.40 o                         
 -17   3   2        976.61       1006.19        23.73 o                         
 -15   3   2        171.71        198.82        14.44 o                         
 -13   3   2          1.92          1.96         5.70 o                         
 -11   3   2       2503.79       2564.93        61.26 o                         
  -9   3   2        355.22        360.56        14.19 o                         
  -7   3   2        528.71        508.16        15.53 o                         
  -5   3   2         42.53         50.83         4.83 o                         
  -3   3   2        773.25        722.45        29.94 o                         
  -1   3   2        429.61        424.83        21.74 o                         
   1   3   2       1358.73       1378.57        37.75 o                         
   3   3   2          3.44          3.39         4.02 o                         
   5   3   2        590.02        567.70        30.73 o                         
   7   3   2        833.43        820.46        22.45 o                         
   9   3   2         66.85         69.56         7.69 o                         
  11   3   2         25.64         22.05         3.91 o                         
  13   3   2         40.59         41.08         8.16 o                         
  15   3   2         12.76         16.79         4.00 o                         
 -14   4   2         81.14        102.78         9.20 o                         
 -12   4   2          0.43         -2.35         3.77 o                         
 -10   4   2        121.50        114.45        13.25 o                         
  -8   4   2        464.08        477.40        18.32 o                         
  -6   4   2        215.00        218.06        12.32 o                         
  -4   4   2        176.07        170.94         8.89 o                         
  -2   4   2         91.85         71.55         7.07 o                         
   0   4   2        167.56        144.10         9.41 o                         
   2   4   2         20.14         22.41         7.12 o                         
   4   4   2        609.50        571.94        28.88 o                         
   6   4   2         36.05         49.32         9.86 o                         
   8   4   2        982.41        991.58        37.20 o                         
  10   4   2        199.01        211.69        15.83 o                         
  12   4   2         11.40         14.28         4.62 o                         
  -9   5   2          8.69          5.66         3.43 o                         
  -7   5   2          0.45         -2.73         4.77 o                         
  -5   5   2          9.22          6.63         2.98 o                         
  -3   5   2         14.73         11.74         3.28 o                         
  -1   5   2          8.74         10.73         3.85 o                         
   1   5   2          0.35         -0.54         4.93 o                         
   3   5   2        177.19        193.66        15.29 o                         
   5   5   2        221.58        222.50        15.68 o                         
   7   5   2        527.23        562.52        22.32 o                         
   9   5   2          6.07          5.43         3.54 o                         
 -18   1   3        149.46        168.81        12.94 o                         
 -16   1   3         40.67         31.73         5.22 o                         
 -14   1   3         45.29         39.29         5.85 o                         
 -12   1   3        406.16        421.57        11.93 o                         
 -10   1   3        397.06        446.00        12.76 o                         
  -8   1   3        366.21        370.62         8.23 o                         
  -6   1   3        303.22        262.66         6.25 o                         
  -4   1   3       9623.28       9536.02        51.97 o                         
  -2   1   3      44513.21      47385.39       158.90 o                         
   0   1   3        902.66        867.64        11.88 o                         
   2   1   3       5940.00       5515.35        77.93 o                         
   4   1   3       2339.79       2338.38        27.09 o                         
   6   1   3        990.54       1083.25        21.91 o                         
   8   1   3        486.10        471.09        25.46 o                         
  10   1   3       1542.88       1642.47        23.33 o                         
  12   1   3         24.56         17.94         5.24 o                         
  14   1   3        582.13        547.58        27.95 o                         
  16   1   3          9.85          4.31         5.04 o                         
  18   1   3         51.13         58.57         5.54 o                         
 -17   2   3          5.60          2.31         4.12 o                         
 -15   2   3         20.77         17.90         6.28 o                         
 -13   2   3        157.91        161.60        15.64 o                         
 -11   2   3       1004.29       1034.37        19.29 o                         
  -9   2   3         61.95         58.06         5.44 o                         
  -7   2   3         68.35         61.69         9.01 o                         
  -5   2   3         59.96         52.91         7.78 o                         
  -3   2   3       2119.20       2125.76        41.69 o                         
  -1   2   3       5304.37       5487.39        63.01 o                         
   1   2   3        304.78        248.08        13.37 o                         
   3   2   3        342.18        324.17        10.71 o                         
   5   2   3        467.54        465.62        21.94 o                         
   7   2   3       2352.19       2495.47        47.53 o                         
   9   2   3          1.74         -0.07         1.94 o                         
  11   2   3        192.37        198.56        12.31 o                         
  13   2   3          3.96          8.27         3.04 o                         
  15   2   3         34.07         47.50         5.15 o                         
  17   2   3         40.79         26.68         4.20 o                         
 -16   3   3        352.21        348.96        17.53 o                         
 -14   3   3         24.67         18.02         7.01 o                         
 -12   3   3        138.69        157.35        16.10 o                         
 -10   3   3       1703.65       1769.22        50.83 o                         
  -8   3   3         73.79         78.27         6.61 o                         
  -6   3   3         37.84         38.96         5.44 o                         
  -4   3   3        171.68        189.25        10.51 o                         
  -2   3   3        385.22        405.73        22.16 o                         
   0   3   3        397.09        399.94        14.26 o                         
   2   3   3          2.02          1.34         2.96 o                         
   4   3   3        435.28        434.49        15.63 o                         
   6   3   3         34.13         37.02         4.84 o                         
   8   3   3          0.50         -3.03         3.03 o                         
  10   3   3          3.87          7.21         3.33 o                         
  12   3   3          0.01         -5.19         5.41 o                         
  14   3   3          8.57          6.31         3.93 o                         
 -13   4   3          4.31          7.05         4.27 o                         
 -11   4   3          0.00          3.43         6.43 o                         
  -9   4   3         18.35         11.79         4.81 o                         
  -7   4   3          3.44          6.48         4.00 o                         
  -5   4   3         48.93         50.51         6.98 o                         
  -3   4   3        206.75        193.01        16.29 o                         
  -1   4   3          0.00         -1.08         3.81 o                         
   1   4   3        254.81        243.61        18.64 o                         
   3   4   3        316.91        302.63        21.50 o                         
   5   4   3        311.29        293.19        21.38 o                         
   7   4   3        149.82        155.63        15.79 o                         
   9   4   3        121.66        119.34        13.25 o                         
  11   4   3        160.41        164.08        12.63 o                         
 -10   5   3         12.90          6.08         3.54 o                         
  -8   5   3         11.84          8.74         3.81 o                         
  -6   5   3         82.46         69.73         5.87 o                         
  -4   5   3          4.26          3.71         3.89 o                         
  -2   5   3        145.40        154.98         9.42 o                         
   0   5   3         13.15         18.37         4.71 o                         
   2   5   3        177.45        203.98        15.48 o                         
   4   5   3       1248.07       1353.21        37.93 o                         
   6   5   3         14.63         17.86         5.77 o                         
   8   5   3          2.72         -1.50         3.73 o                         
 -18   0   4         18.46          8.51         3.97 o                         
 -16   0   4          0.84          5.97         3.89 o                         
 -14   0   4        236.05        219.02        13.26 o                         
 -12   0   4       1813.38       1854.32        34.27 o                         
 -10   0   4       3404.85       3662.21        60.91 o                         
  -8   0   4        373.82        405.53        11.04 o                         
  -6   0   4        185.65        164.81         6.12 o                         
  -4   0   4       1094.91       1160.77        19.72 o                         
  -2   0   4       1784.55       1662.52        14.68 o                         
   0   0   4       5646.34       5512.93        30.12 o                         
   2   0   4         23.91         19.25         4.24 o                         
   4   0   4        127.16        111.09         9.21 o                         
   6   0   4        740.64        757.92        25.51 o                         
   8   0   4          1.95          2.16         3.62 o                         
  10   0   4        318.25        305.24        11.32 o                         
  12   0   4         14.93         17.59         7.35 o                         
  14   0   4        238.86        251.69        18.72 o                         
  16   0   4        125.46        103.98        10.21 o                         
 -19   1   4         64.45         63.00         7.55 o                         
 -17   1   4        125.14        107.28         8.02 o                         
 -15   1   4          6.78          9.36         4.56 o                         
 -13   1   4         70.53         63.05         5.87 o                         
 -11   1   4          4.17         11.55         2.94 o                         
  -9   1   4        446.16        458.39        10.26 o                         
  -7   1   4        665.10        754.12         9.26 o                         
  -5   1   4        812.78        765.62         9.16 o                         
  -3   1   4      16816.64      16460.82        96.10 o                         
  -1   1   4       7477.89       7503.55        25.76 o                         
   1   1   4          3.07          3.17         1.65 o                         
   3   1   4       2155.68       2074.06        35.84 o                         
   5   1   4        685.47        734.54        25.04 o                         
   7   1   4        822.43        860.29        21.80 o                         
   9   1   4         62.97         63.96         4.87 o                         
  11   1   4       1922.76       1856.44        32.72 o                         
  13   1   4        283.69        321.72        12.11 o                         
  15   1   4        269.01        290.16        18.92 o                         
  17   1   4          2.61          1.12         2.58 o                         
 -18   2   4         81.52         97.18         6.35 o                         
 -16   2   4          3.74          4.31         4.54 o                         
 -14   2   4        523.88        520.94        26.79 o                         
 -12   2   4        210.77        209.89        12.88 o                         
 -10   2   4       1331.57       1348.75        29.02 o                         
  -8   2   4        140.83        109.80        12.52 o                         
  -6   2   4       1885.04       1935.37        45.49 o                         
  -4   2   4       1015.70       1069.00        31.75 o                         
  -2   2   4       6612.69       6812.11        75.68 o                         
   0   2   4        776.20        800.44        25.09 o                         
   2   2   4          0.55         -0.22         1.87 o                         
   4   2   4        651.85        709.28        25.27 o                         
   6   2   4       1092.69       1120.49        65.29 o                         
   8   2   4         15.56         16.85         2.77 o                         
  10   2   4        336.56        315.12         9.69 o                         
  12   2   4        284.88        295.37        11.43 o                         
  14   2   4         25.02         24.57         4.56 o                         
  16   2   4        195.87        192.19        11.71 o                         
 -17   3   4         21.49         22.52         4.54 o                         
 -15   3   4        481.22        534.53        24.28 o                         
 -13   3   4         84.30         88.06        11.86 o                         
 -11   3   4        146.36        166.18        16.10 o                         
  -9   3   4       2958.48       2969.96        39.32 o                         
  -7   3   4        796.26        790.72        20.95 o                         
  -5   3   4         49.02         52.11         5.06 o                         
  -3   3   4       1575.36       1524.31        51.13 o                         
  -1   3   4          0.52         10.01         4.43 o                         
   1   3   4         77.54         81.83         6.00 o                         
   3   3   4        155.63        141.73        13.60 o                         
   5   3   4         85.85         77.23         7.43 o                         
   7   3   4        350.98        343.91        13.09 o                         
   9   3   4          0.42         -3.74         3.74 o                         
  11   3   4         23.42         22.29         3.46 o                         
  13   3   4        388.11        381.77        22.60 o                         
 -14   4   4         48.33         55.94         4.79 o                         
 -12   4   4        178.10        192.50        14.98 o                         
 -10   4   4          0.23         12.43         6.12 o                         
  -8   4   4         98.77        111.12         9.17 o                         
  -6   4   4          0.72          0.42         8.53 o                         
  -4   4   4        323.04        314.13        14.04 o                         
  -2   4   4        265.60        272.97        19.26 o                         
   0   4   4         79.10         75.51        11.55 o                         
   2   4   4        475.01        499.19        26.75 o                         
   4   4   4        168.52        150.32        15.87 o                         
   6   4   4        375.87        381.74        23.93 o                         
   8   4   4        181.98        199.09        16.52 o                         
  10   4   4        156.97        155.21        12.59 o                         
  12   4   4        188.92        191.80        10.82 o                         
  -9   5   4         17.23         15.27         4.47 o                         
  -7   5   4         84.65         77.82         5.81 o                         
  -5   5   4        165.11        158.03        12.71 o                         
  -3   5   4        125.28        112.60        11.51 o                         
  -1   5   4         75.95         66.52         8.66 o                         
   1   5   4        188.89        201.21        15.60 o                         
   3   5   4        443.87        463.29        22.70 o                         
   5   5   4         74.70         80.86         9.20 o                         
   7   5   4          7.43          6.08         3.58 o                         
 -20   1   5         42.62         45.78         5.47 o                         
 -18   1   5        185.58        192.55        14.56 o                         
 -16   1   5          2.12         -3.03         3.03 o                         
 -14   1   5         41.24         47.55         6.40 o                         
 -12   1   5        243.63        242.13        10.33 o                         
 -10   1   5       3159.97       3375.01        49.02 o                         
  -8   1   5        141.01        144.17         5.55 o                         
  -6   1   5        213.98        226.69         6.03 o                         
  -4   1   5       4233.67       4062.44        38.08 o                         
  -2   1   5      14512.19      14409.94        94.18 o                         
   0   1   5       2855.68       2621.23        21.66 o                         
   2   1   5        449.65        492.40        17.63 o                         
   4   1   5          1.77          7.28         4.04 o                         
   6   1   5        886.69        907.77        31.27 o                         
   8   1   5        436.57        455.95        16.79 o                         
  10   1   5          1.62          4.61         3.47 o                         
  12   1   5       3053.71       3056.76        37.05 o                         
  14   1   5         29.61         34.77         8.16 o                         
  16   1   5          2.10          3.93         3.27 o                         
 -19   2   5        114.81        112.54         5.88 o                         
 -17   2   5         27.39         38.69         6.93 o                         
 -15   2   5        296.65        289.79        19.69 o                         
 -13   2   5       1645.74       1752.42        47.19 o                         
 -11   2   5         53.33         50.67         5.74 o                         
  -9   2   5       1378.88       1323.46        29.76 o                         
  -7   2   5        392.82        461.26        23.86 o                         
  -5   2   5        877.02        893.54        30.65 o                         
  -3   2   5          8.30         16.17         5.66 o                         
  -1   2   5         47.71         43.63         6.47 o                         
   1   2   5        390.41        387.70        18.70 o                         
   3   2   5       4650.99       5338.57        64.40 o                         
   5   2   5        354.18        305.46        13.30 o                         
   7   2   5        651.14        699.92        13.26 o                         
   9   2   5         12.38          3.99         2.68 o                         
  11   2   5        266.53        231.32        10.21 o                         
  13   2   5          3.20          8.25         3.75 o                         
  15   2   5         21.88         14.49        13.05 o                         
 -16   3   5         53.93         65.07         6.80 o                         
 -14   3   5        186.59        205.14        16.87 o                         
 -12   3   5        580.63        607.37        29.84 o                         
 -10   3   5         43.78         40.71         5.99 o                         
  -8   3   5         97.73         81.88         6.86 o                         
  -6   3   5         61.23         64.77         4.91 o                         
  -4   3   5         19.20         17.46         4.62 o                         
  -2   3   5          0.69         -3.25         3.25 o                         
   0   3   5          8.38          8.35         6.62 o                         
   2   3   5         27.50         22.64         5.93 o                         
   4   3   5        344.17        346.16        21.46 o                         
   6   3   5        406.67        386.85        13.64 o                         
   8   3   5          9.84          1.19         2.98 o                         
  10   3   5          2.17          4.11         2.69 o                         
  12   3   5         71.42         68.89         6.17 o                         
  14   3   5         42.19         46.20         6.01 o                         
 -13   4   5         51.03         45.63         7.24 o                         
 -11   4   5         63.64         56.06         8.97 o                         
  -9   4   5        263.54        230.32        12.74 o                         
  -7   4   5        160.18        169.72        10.74 o                         
  -5   4   5          1.80         -1.23         2.94 o                         
  -3   4   5        174.06        147.55        14.33 o                         
  -1   4   5        530.59        530.05        27.33 o                         
   1   4   5         18.54         17.71         7.85 o                         
   3   4   5         18.32         13.17         8.16 o                         
   5   4   5        295.44        296.68        21.65 o                         
   7   4   5        237.82        259.32        18.76 o                         
   9   4   5         18.39         21.21         6.31 o                         
  11   4   5          3.61          4.31         3.20 o                         
 -10   5   5         24.78         29.03         4.89 o                         
  -8   5   5         17.80          8.59         3.54 o                         
  -6   5   5          0.62         -0.06         2.71 o                         
  -4   5   5        177.52        169.16        13.98 o                         
  -2   5   5        144.74        136.13         8.93 o                         
   0   5   5         11.02          2.69         4.77 o                         
   2   5   5         11.49         13.63         6.04 o                         
   4   5   5        269.39        297.89        17.26 o                         
   6   5   5       1286.41       1416.96        32.93 o                         
 -18   0   6        340.55        309.25        18.07 o                         
 -16   0   6         57.31         45.05         9.55 o                         
 -14   0   6        550.73        598.62        28.45 o                         
 -12   0   6        408.77        459.89        16.69 o                         
 -10   0   6        508.53        554.13        22.98 o                         
  -8   0   6          0.18          1.67         2.29 o                         
  -6   0   6       4245.10       4133.79        45.71 o                         
  -4   0   6       8552.07       8434.38        64.01 o                         
  -2   0   6        860.65        805.02        11.57 o                         
   0   0   6        834.06        686.17        13.11 o                         
   2   0   6      10401.03      10724.55        83.42 o                         
   4   0   6         50.05         41.24         6.62 o                         
   6   0   6        148.69        157.33        13.48 o                         
   8   0   6       4628.31       4599.45        79.87 o                         
  10   0   6       1220.39       1206.51        23.34 o                         
  12   0   6         27.86         28.95         7.82 o                         
  14   0   6         50.03         38.54         7.05 o                         
  16   0   6        539.66        499.43        18.12 o                         
 -19   1   6        131.61        165.84        11.78 o                         
 -17   1   6          0.99          0.58         5.47 o                         
 -15   1   6        127.00        118.67        15.19 o                         
 -13   1   6        951.74        971.25        20.91 o                         
 -11   1   6         85.25         85.91         6.12 o                         
  -9   1   6       1604.45       1655.13        34.84 o                         
  -7   1   6         56.45         46.85         5.47 o                         
  -5   1   6      13587.36      14093.43       195.21 o                         
  -3   1   6        363.52        381.71        12.34 o                         
  -1   1   6       5067.42       4822.67        25.65 o                         
   1   1   6         62.50         56.30         4.95 o                         
   3   1   6        444.39        389.81        18.66 o                         
   5   1   6       3189.33       3352.89        59.81 o                         
   7   1   6        122.02         96.57         7.81 o                         
   9   1   6         21.28         16.08         2.83 o                         
  11   1   6        163.52        159.10         8.98 o                         
  13   1   6        686.97        730.48        17.39 o                         
  15   1   6         46.90         45.32         7.93 o                         
 -18   2   6         21.73         26.33         5.08 o                         
 -16   2   6         62.08         71.96        10.40 o                         
 -14   2   6       1351.88       1408.45        42.68 o                         
 -12   2   6        296.17        275.90        14.23 o                         
 -10   2   6         27.04         15.44         4.29 o                         
  -8   2   6       1043.19       1018.90        37.29 o                         
  -6   2   6       3696.38       3827.17        66.77 o                         
  -4   2   6       2002.20       2104.67        46.68 o                         
  -2   2   6        469.54        466.91        21.75 o                         
   0   2   6       1510.49       1625.15        40.03 o                         
   2   2   6        235.70        232.23        10.52 o                         
   4   2   6         28.93         28.71         4.57 o                         
   6   2   6        125.04        125.69         6.58 o                         
   8   2   6        251.72        253.83         8.51 o                         
  10   2   6          4.47         -0.25         3.92 o                         
  12   2   6        265.65        232.32        12.50 o                         
  14   2   6          1.11         -2.73         2.73 o                         
 -17   3   6        217.57        219.87        12.44 o                         
 -15   3   6         12.66         12.74         2.58 o                         
 -13   3   6         58.69         66.34        10.86 o                         
 -11   3   6        264.51        242.80        19.26 o                         
  -9   3   6         30.72         27.79         4.34 o                         
  -7   3   6         43.65         40.90         7.30 o                         
  -5   3   6         89.21         89.62         8.14 o                         
  -3   3   6        641.03        624.88        28.81 o                         
  -1   3   6        270.82        254.90        16.24 o                         
   1   3   6          1.75          1.81         2.27 o                         
   3   3   6       1064.65       1114.10        37.06 o                         
   5   3   6        281.13        280.75        11.72 o                         
   7   3   6         86.24         73.03         7.71 o                         
   9   3   6         51.09         37.02         4.84 o                         
  11   3   6         32.71         30.50         4.82 o                         
  13   3   6          3.52          3.73         3.66 o                         
 -14   4   6         44.89         48.53         8.68 o                         
 -12   4   6          7.56          6.43         4.47 o                         
 -10   4   6        134.76        139.97         9.44 o                         
  -8   4   6          0.88         -2.46         3.35 o                         
  -6   4   6        145.51        124.58        15.06 o                         
  -4   4   6         35.64         23.91         7.85 o                         
  -2   4   6        400.85        400.49        23.78 o                         
   0   4   6       1129.62       1209.43        41.38 o                         
   2   4   6        120.35        117.53        13.40 o                         
   4   4   6        167.92        177.62        11.08 o                         
   6   4   6         80.98         80.53         7.04 o                         
   8   4   6         42.44         53.83         7.85 o                         
  10   4   6         33.13         31.65         5.01 o                         
  -9   5   6          1.80          3.27         2.35 o                         
  -7   5   6         23.71         18.96         8.03 o                         
  -5   5   6         10.53         13.98         4.89 o                         
  -3   5   6        109.78        106.25        11.05 o                         
  -1   5   6        137.15        138.73         9.24 o                         
   1   5   6          1.00         -6.12         6.20 o                         
   3   5   6        392.29        442.25        20.97 o                         
   5   5   6        249.37        266.65        14.76 o                         
   7   5   6        315.11        337.88        13.30 o                         
 -20   1   7         17.54         19.13         4.12 o                         
 -18   1   7        138.99        136.79        12.44 o                         
 -16   1   7         22.22         30.82        12.15 o                         
 -14   1   7        303.28        321.91        17.84 o                         
 -12   1   7        517.16        497.63        13.76 o                         
 -10   1   7          7.39          7.48         3.22 o                         
  -8   1   7        107.67         93.56         7.64 o                         
  -6   1   7         20.00         16.02         4.00 o                         
  -4   1   7       5928.19       6156.86        52.82 o                         
  -2   1   7       2615.39       2509.29        44.80 o                         
   0   1   7       2562.52       2711.10        30.84 o                         
   2   1   7          6.74          7.97         4.31 o                         
   4   1   7         60.08         87.18        10.59 o                         
   6   1   7        216.57        280.74        19.34 o                         
   8   1   7        305.93        280.25        11.57 o                         
  10   1   7        126.86        122.26         7.81 o                         
  12   1   7        167.12        156.63         8.54 o                         
  14   1   7        478.11        457.08        21.97 o                         
  16   1   7          0.23          1.15         1.92 o                         
 -19   2   7         25.66         28.04         3.24 o                         
 -17   2   7          0.69         -4.00         4.00 o                         
 -15   2   7          4.79          9.10         6.43 o                         
 -13   2   7        937.01        960.10        34.42 o                         
 -11   2   7        970.04        970.50        25.48 o                         
  -9   2   7        873.27        879.67        24.51 o                         
  -7   2   7        460.93        446.57        24.40 o                         
  -5   2   7      11529.60      11243.31       116.39 o                         
  -3   2   7        233.93        256.62        17.18 o                         
  -1   2   7        124.65        130.83        12.48 o                         
   1   2   7        467.40        417.54        21.63 o                         
   3   2   7        747.85        798.55        30.90 o                         
   5   2   7        522.07        620.83        20.35 o                         
   7   2   7         43.30         36.46         4.09 o                         
   9   2   7        176.76        163.87        11.80 o                         
  11   2   7        427.37        419.92        16.88 o                         
  13   2   7        342.52        349.59        11.05 o                         
  15   2   7          5.67          8.35         3.04 o                         
 -16   3   7         61.21         57.72         8.47 o                         
 -14   3   7          1.87         -1.44         6.45 o                         
 -12   3   7         17.76         30.15         7.82 o                         
 -10   3   7        139.20        116.11        17.23 o                         
  -8   3   7          5.96          8.95         3.01 o                         
  -6   3   7         67.52         67.86         6.28 o                         
  -4   3   7        163.86        148.89        10.47 o                         
  -2   3   7        127.28        124.08         9.49 o                         
   0   3   7         74.91         77.82         7.58 o                         
   2   3   7        174.71        155.75        14.48 o                         
   4   3   7        169.74        183.87        16.35 o                         
   6   3   7         34.23         44.77         7.01 o                         
   8   3   7         36.57         32.03         4.37 o                         
  10   3   7        435.75        433.81        12.21 o                         
  12   3   7         15.62          9.87         3.21 o                         
 -13   4   7         21.31         18.31         3.47 o                         
 -11   4   7          7.22         -0.42         2.66 o                         
  -9   4   7        128.77        137.61         9.54 o                         
  -7   4   7        263.49        247.39        19.57 o                         
  -5   4   7        540.00        550.39        20.06 o                         
  -3   4   7         39.44         50.86         8.74 o                         
  -1   4   7         13.04          5.27         6.12 o                         
   1   4   7       1612.63       1656.12        48.27 o                         
   3   4   7         99.28         95.59        16.79 o                         
   5   4   7         16.36         18.67         5.10 o                         
   7   4   7          0.96          1.41         2.89 o                         
   9   4   7        190.75        169.25        11.40 o                         
  11   4   7         82.92         75.83         6.74 o                         
  -8   5   7         83.04         62.73         7.09 o                         
  -6   5   7        147.41        144.23        12.63 o                         
  -4   5   7         11.39          6.16         5.39 o                         
  -2   5   7         66.10         65.73         9.47 o                         
   0   5   7        128.88        128.20        12.05 o                         
   2   5   7         25.59         16.29         6.01 o                         
   4   5   7          0.24          2.69         3.16 o                         
   6   5   7          2.47          3.16         2.39 o                         
 -18   0   8         46.91         38.23         7.16 o                         
 -16   0   8         88.33         89.76        11.78 o                         
 -14   0   8        720.14        747.25        31.28 o                         
 -12   0   8        692.68        705.95        22.13 o                         
 -10   0   8         20.10         15.79         6.70 o                         
  -8   0   8       3189.15       3276.40        48.44 o                         
  -6   0   8        181.79        150.62        10.44 o                         
  -4   0   8        721.28        710.66        12.51 o                         
  -2   0   8         55.37         64.09         4.69 o                         
   0   0   8        666.12        675.09        15.22 o                         
   2   0   8          3.83         12.28         4.62 o                         
   4   0   8       1770.99       1945.21        45.36 o                         
   6   0   8         34.10         17.60         6.55 o                         
   8   0   8       1783.04       1664.34        26.41 o                         
  10   0   8       8664.15       8904.91        60.49 o                         
  12   0   8         73.58         67.69        10.40 o                         
  14   0   8        214.46        203.85        13.71 o                         
 -19   1   8        159.09        160.00        12.71 o                         
 -17   1   8         73.54         59.18        10.24 o                         
 -15   1   8         95.91         92.64         8.48 o                         
 -13   1   8        680.73        713.93        14.76 o                         
 -11   1   8       1145.02       1162.15        15.04 o                         
  -9   1   8         16.83         20.53         4.68 o                         
  -7   1   8        186.44        179.53        10.41 o                         
  -5   1   8         69.43         84.98         7.36 o                         
  -3   1   8       1998.79       2114.37        38.87 o                         
  -1   1   8        674.16        686.65        22.13 o                         
   1   1   8       2482.95       2628.17        87.79 o                         
   3   1   8         69.69         47.98         8.05 o                         
   5   1   8        574.51        634.82        28.80 o                         
   7   1   8        213.56        180.63         9.16 o                         
   9   1   8        293.67        285.82         9.42 o                         
  11   1   8         76.14         76.21         6.41 o                         
  13   1   8          0.00          0.21         3.06 o                         
  15   1   8         12.22         19.06         4.35 o                         
 -18   2   8          0.11         -4.16         4.16 o                         
 -16   2   8         44.97         43.20         8.39 o                         
 -14   2   8         31.98         32.28         5.17 o                         
 -12   2   8       3423.15       3469.94        49.75 o                         
 -10   2   8         16.48         14.22         3.14 o                         
  -8   2   8         71.27         65.45         6.99 o                         
  -6   2   8        422.95        415.50        24.13 o                         
  -4   2   8       7018.06       7023.45        94.13 o                         
  -2   2   8         48.25         33.54         7.43 o                         
   0   2   8        300.09        272.95        18.61 o                         
   2   2   8         23.60         16.67         5.93 o                         
   4   2   8        134.67        160.21        15.44 o                         
   6   2   8          0.80         -0.93         5.20 o                         
   8   2   8         58.19         39.10         6.44 o                         
  10   2   8        122.68        113.36         9.37 o                         
  12   2   8         34.34         30.41         3.71 o                         
  14   2   8          9.78         14.02         2.72 o                         
 -17   3   8         42.35         44.28         6.12 o                         
 -15   3   8         63.87         62.54         6.23 o                         
 -13   3   8          0.16          1.01         4.60 o                         
 -11   3   8         48.26         40.86         5.95 o                         
  -9   3   8        369.94        361.97        16.57 o                         
  -7   3   8        117.85        116.46        10.32 o                         
  -5   3   8        328.33        345.59        16.13 o                         
  -3   3   8         33.22         28.72         5.04 o                         
  -1   3   8        805.95        821.29        23.67 o                         
   1   3   8        133.37        114.86         9.86 o                         
   3   3   8          6.46          5.54         6.10 o                         
   5   3   8         42.69         42.28         6.36 o                         
   7   3   8         28.58         26.39         4.18 o                         
   9   3   8        542.12        552.67        17.49 o                         
  11   3   8        116.81        113.20         7.49 o                         
  13   3   8        117.73         86.04         7.16 o                         
 -14   4   8        100.76        119.58        10.05 o                         
 -12   4   8         48.50         53.79         9.01 o                         
 -10   4   8          0.14         -0.88         3.43 o                         
  -8   4   8        131.04        106.17        13.79 o                         
  -6   4   8        262.42        236.18        19.42 o                         
  -4   4   8          1.80          2.73         6.01 o                         
  -2   4   8         13.52          9.28         5.85 o                         
   0   4   8          1.38         13.63         5.27 o                         
   2   4   8       2273.23       2403.57        38.49 o                         
   4   4   8        107.96        107.84        11.28 o                         
   6   4   8         34.84         32.15         4.65 o                         
   8   4   8         12.86         13.92         3.08 o                         
  10   4   8          0.03         -0.50         1.89 o                         
  -9   5   8         30.33         21.64         4.85 o                         
  -7   5   8          1.21          5.43         4.04 o                         
  -5   5   8         80.41         64.65         8.47 o                         
  -3   5   8          1.24          3.77         5.31 o                         
  -1   5   8         26.88         23.93         4.16 o                         
   1   5   8          4.01          6.16         4.16 o                         
   3   5   8        167.44        186.08        12.02 o                         
   5   5   8          4.19          0.92         2.16 o                         
 -20   1   9        180.08        198.63        11.44 o                         
 -18   1   9          0.53          1.27         5.31 o                         
 -16   1   9       2100.67       2246.44        37.39 o                         
 -14   1   9         51.09         56.89         7.93 o                         
 -12   1   9         15.55         10.12         2.68 o                         
 -10   1   9        648.72        675.17        14.49 o                         
  -8   1   9       2095.22       2158.64        37.73 o                         
  -6   1   9        740.67        765.19        21.69 o                         
  -4   1   9          0.29          0.69         1.70 o                         
  -2   1   9        161.01        144.20         7.99 o                         
   0   1   9       1860.04       1923.58        42.03 o                         
   2   1   9       1061.36       1095.01        33.91 o                         
   4   1   9         31.82         41.50         8.62 o                         
   6   1   9        277.40        269.77        19.76 o                         
   8   1   9        180.35        183.15         8.44 o                         
  10   1   9         56.23         52.19         5.64 o                         
  12   1   9         11.79         11.51         2.79 o                         
  14   1   9         63.05         80.32         8.55 o                         
 -19   2   9         51.49         55.77         8.76 o                         
 -17   2   9         81.16         80.75        10.13 o                         
 -15   2   9         82.73         90.88         8.04 o                         
 -13   2   9        565.00        588.13        19.61 o                         
 -11   2   9         13.92          7.97         3.16 o                         
  -9   2   9         18.34         17.70         4.46 o                         
  -7   2   9        504.69        505.11        18.00 o                         
  -5   2   9        477.81        469.41        25.87 o                         
  -3   2   9       4540.70       4636.37        79.61 o                         
  -1   2   9       1086.02       1067.13        38.03 o                         
   1   2   9        881.43        796.71        30.87 o                         
   3   2   9       1624.43       1799.66        65.76 o                         
   5   2   9        250.43        232.98        20.07 o                         
   7   2   9        113.03         68.74        11.59 o                         
   9   2   9         22.98         29.54         4.97 o                         
  11   2   9         22.30         15.80         3.24 o                         
  13   2   9          0.73          4.52         2.68 o                         
 -16   3   9         12.56         11.93         4.31 o                         
 -14   3   9          7.05         10.69         3.44 o                         
 -12   3   9        108.65         98.02         8.51 o                         
 -10   3   9         58.83         52.44         9.51 o                         
  -8   3   9         47.93         54.35         7.59 o                         
  -6   3   9        150.80        155.45        11.82 o                         
  -4   3   9        274.77        274.27        11.30 o                         
  -2   3   9       1910.62       1856.75        28.62 o                         
   0   3   9          8.90          7.52         3.53 o                         
   2   3   9        624.54        627.44        27.72 o                         
   4   3   9        213.72        236.50        17.29 o                         
   6   3   9        482.47        471.80        13.84 o                         
   8   3   9         74.92         83.59         7.13 o                         
  10   3   9          6.11          5.20         3.47 o                         
  12   3   9        119.32        116.73         6.22 o                         
 -13   4   9         10.46         11.67         4.35 o                         
 -11   4   9         21.14         18.44         6.35 o                         
  -9   4   9         12.31          8.84         4.84 o                         
  -7   4   9         13.00         10.16         4.30 o                         
  -5   4   9         29.13         30.44        12.84 o                         
  -3   4   9         11.66         11.70         7.01 o                         
  -1   4   9          6.10         12.24         6.20 o                         
   1   4   9         63.65         65.34        10.40 o                         
   3   4   9        454.56        488.10        16.77 o                         
   5   4   9         37.23         31.40         5.31 o                         
   7   4   9         15.60         17.03         4.25 o                         
   9   4   9        195.66        190.15        11.17 o                         
  -8   5   9          1.75          3.50         3.46 o                         
  -6   5   9        120.05        116.11        10.71 o                         
  -4   5   9         44.33         36.19         7.66 o                         
  -2   5   9         77.97        102.24        11.01 o                         
   0   5   9         40.11         47.72         5.66 o                         
   2   5   9         32.14         33.38         5.66 o                         
   4   5   9         17.86         15.55         3.77 o                         
 -18   0  10          1.58          1.85         5.16 o                         
 -16   0  10        529.50        521.23        27.87 o                         
 -14   0  10        235.37        247.53        19.72 o                         
 -12   0  10          5.66          3.33         5.23 o                         
 -10   0  10        261.13        240.68        13.05 o                         
  -8   0  10       3924.30       3981.64        47.59 o                         
  -6   0  10       9586.29       9058.39       227.35 o                         
  -4   0  10         17.03         30.22         7.16 o                         
  -2   0  10       2245.21       2308.78        80.81 o                         
   0   0  10        167.38        205.22        13.33 o                         
   2   0  10       4839.19       5402.86        75.84 o                         
   4   0  10        259.37        259.58        18.99 o                         
   6   0  10       1591.92       1580.17        47.62 o                         
   8   0  10         99.84         84.56        13.02 o                         
  10   0  10       2451.47       2617.47        41.12 o                         
  12   0  10        757.70        779.81        28.66 o                         
  14   0  10         32.45         30.99         4.70 o                         
 -19   1  10         26.57         25.53         5.66 o                         
 -17   1  10         53.54         51.25         9.28 o                         
 -15   1  10       1167.50       1218.97        49.18 o                         
 -13   1  10        102.30         88.51         6.68 o                         
 -11   1  10        193.54        214.05         7.70 o                         
  -9   1  10        376.88        410.54        17.71 o                         
  -7   1  10         14.81          8.15         3.86 o                         
  -5   1  10        291.68        279.25        13.73 o                         
  -3   1  10         46.61         55.07         5.41 o                         
  -1   1  10        640.86        634.15        16.77 o                         
   1   1  10         46.43         56.02         8.70 o                         
   3   1  10        210.24        239.98        17.60 o                         
   5   1  10        102.84        120.38         9.51 o                         
   7   1  10          2.14         -0.42         2.25 o                         
   9   1  10        530.74        542.79        18.24 o                         
  11   1  10         60.04         55.45         5.52 o                         
  13   1  10         92.07         98.77         9.70 o                         
 -18   2  10         67.50         71.54         8.59 o                         
 -16   2  10         35.75         35.92         8.05 o                         
 -14   2  10        153.77        152.84        10.72 o                         
 -12   2  10          0.30          0.81         4.79 o                         
 -10   2  10        301.05        281.69        13.51 o                         
  -8   2  10         93.94         98.69         6.10 o                         
  -6   2  10        547.44        520.34        14.70 o                         
  -4   2  10          0.30         -5.39         5.58 o                         
  -2   2  10         29.61         32.41         4.88 o                         
   0   2  10         24.05         27.18         7.12 o                         
   2   2  10         32.53         30.30         5.29 o                         
   4   2  10          2.12          4.00         5.08 o                         
   6   2  10        126.31         97.93        11.75 o                         
   8   2  10          0.56          6.70         3.57 o                         
  10   2  10         75.80         74.03         5.87 o                         
  12   2  10         23.05         26.82         3.39 o                         
 -15   3  10          0.97         -3.43         4.14 o                         
 -13   3  10         54.42         64.48         8.37 o                         
 -11   3  10        111.68        130.37        19.72 o                         
  -9   3  10        245.82        270.66        14.53 o                         
  -7   3  10       3216.76       3406.56        42.43 o                         
  -5   3  10        648.31        617.89        19.61 o                         
  -3   3  10         26.78         36.96         5.98 o                         
  -1   3  10       1894.88       1789.93        38.27 o                         
   1   3  10       1288.45       1351.02        41.38 o                         
   3   3  10        805.20        793.95        31.24 o                         
   5   3  10          0.17          0.23         3.67 o                         
   7   3  10        489.18        460.10        13.64 o                         
   9   3  10        107.32        132.82         8.41 o                         
  11   3  10        158.00        153.22         7.48 o                         
 -14   4  10        341.06        458.37        17.92 o                         
 -12   4  10          2.80          8.08         4.85 o                         
 -10   4  10         30.20         20.79         4.38 o                         
  -8   4  10          0.39          1.72         3.08 o                         
  -6   4  10        209.78        179.68        11.56 o                         
  -4   4  10         79.48         80.40         8.26 o                         
  -2   4  10         45.33         40.93         8.70 o                         
   0   4  10        322.39        327.87        20.77 o                         
   2   4  10          7.52          5.67         4.64 o                         
   4   4  10        173.50        170.47         9.49 o                         
   6   4  10         31.96         35.00         6.28 o                         
   8   4  10         75.01         74.16         6.66 o                         
  -7   5  10         21.71         21.48         4.74 o                         
  -5   5  10          2.98          5.12         4.08 o                         
  -3   5  10         21.44         18.90         5.43 o                         
  -1   5  10          0.03         -1.73         1.73 o                         
   1   5  10          1.20          3.23         3.12 o                         
 -20   1  11          6.30         10.93         2.62 o                         
 -18   1  11         91.94         91.80        11.21 o                         
 -16   1  11        197.09        207.58        12.09 o                         
 -14   1  11       2234.00       2305.72        32.40 o                         
 -12   1  11        673.80        633.05        15.41 o                         
 -10   1  11         97.21         89.48         4.68 o                         
  -8   1  11        327.42        306.58        16.07 o                         
  -6   1  11        877.90        926.54        31.78 o                         
  -4   1  11         36.72         40.70         8.62 o                         
  -2   1  11        644.96        667.16        19.19 o                         
   0   1  11        343.39        332.21        18.77 o                         
   2   1  11        309.99        321.51        13.97 o                         
   4   1  11          7.45          6.28         2.66 o                         
   6   1  11       2281.10       2234.06        32.67 o                         
   8   1  11        887.15        941.11        25.03 o                         
  10   1  11          0.04          0.81         2.70 o                         
  12   1  11        174.53        186.64        19.91 o                         
 -17   2  11        169.12        180.68        14.06 o                         
 -15   2  11         82.91         85.21         7.73 o                         
 -13   2  11         19.34          9.01        10.86 o                         
 -11   2  11          0.14         -3.19         3.19 o                         
  -9   2  11          6.49         13.19         3.61 o                         
  -7   2  11          0.09         -1.75         2.61 o                         
  -5   2  11         38.46         34.63         3.68 o                         
  -3   2  11        239.69        210.23         8.08 o                         
  -1   2  11        648.13        667.07        17.07 o                         
   1   2  11        221.19        195.71         8.05 o                         
   3   2  11          0.14         -2.08         2.45 o                         
   5   2  11          9.80         14.40         4.35 o                         
   7   2  11        434.62        389.71        13.61 o                         
   9   2  11        424.94        432.67        13.36 o                         
  11   2  11          4.73          2.02         1.74 o                         
 -16   3  11         13.47         13.05         4.66 o                         
 -14   3  11          2.20          1.08         3.81 o                         
 -12   3  11          0.71         -2.23         4.66 o                         
 -10   3  11        453.36        382.68        16.88 o                         
  -8   3  11        358.67        363.94        16.49 o                         
  -6   3  11        660.43        642.00        21.32 o                         
  -4   3  11        190.56        198.71         8.55 o                         
  -2   3  11       1673.44       1686.47        24.67 o                         
   0   3  11       1031.57       1039.90        35.16 o                         
   2   3  11        164.59        179.28         8.66 o                         
   4   3  11          5.72          8.09         4.84 o                         
   6   3  11          1.57          4.06         2.37 o                         
   8   3  11         56.59         42.48         5.70 o                         
  10   3  11         92.37         90.11         5.77 o                         
 -13   4  11        123.46        158.41        11.75 o                         
 -11   4  11         94.06         91.38        10.59 o                         
  -9   4  11          9.79          4.42         3.98 o                         
  -7   4  11        117.07        122.93         8.86 o                         
  -5   4  11          5.46          3.62         6.43 o                         
  -3   4  11         21.17         20.79         7.78 o                         
  -1   4  11          1.93          6.51         5.66 o                         
   1   4  11          0.82         -3.10         3.32 o                         
   3   4  11          2.73          1.55         4.25 o                         
   5   4  11         38.24         48.13         6.97 o                         
   7   4  11         22.46         30.72         4.08 o                         
  -6   5  11          2.70          4.04         3.62 o                         
  -4   5  11         30.25         34.19         6.20 o                         
  -2   5  11          0.04         -2.00         2.39 o                         
   0   5  11         84.98         85.38         7.82 o                         
   2   5  11          6.45          7.62         3.50 o                         
 -18   0  12       1523.50       1582.32        40.90 o                         
 -16   0  12        470.16        506.94        26.36 o                         
 -14   0  12       3537.06       3678.74        73.25 o                         
 -12   0  12         72.82         68.13         6.84 o                         
 -10   0  12       2316.63       2398.26        33.84 o                         
  -8   0  12        666.31        723.89        22.41 o                         
  -6   0  12       2338.90       2390.08        62.89 o                         
  -4   0  12          0.10         -5.89         5.89 o                         
  -2   0  12       3677.89       3772.56        60.83 o                         
   0   0  12       1487.12       1565.04        40.78 o                         
   2   0  12          2.00          5.08         5.77 o                         
   4   0  12         23.39         26.81        10.03 o                         
   6   0  12         16.44         13.89         4.80 o                         
   8   0  12         78.48         70.26         8.45 o                         
  10   0  12        130.83        113.03        11.94 o                         
  12   0  12          3.58         -1.62         1.62 o                         
 -19   1  12          6.81         13.51         4.89 o                         
 -17   1  12        150.63        156.17        14.33 o                         
 -15   1  12          5.15          0.68         3.22 o                         
 -13   1  12        434.91        437.90        14.27 o                         
 -11   1  12          0.25          3.86         2.77 o                         
  -9   1  12          1.14         -1.82         1.82 o                         
  -7   1  12        592.06        627.21        12.68 o                         
  -5   1  12          0.45          1.35         4.47 o                         
  -3   1  12        632.18        610.47        29.08 o                         
  -1   1  12         15.71         20.75         6.20 o                         
   1   1  12        785.53        865.99        14.34 o                         
   3   1  12        413.77        421.18        11.83 o                         
   5   1  12          2.43          1.95         3.82 o                         
   7   1  12       1314.10       1368.25        29.99 o                         
   9   1  12          1.29          0.03         2.19 o                         
  11   1  12          6.23         10.16         2.42 o                         
  13   1  12         25.90         34.81         4.97 o                         
 -18   2  12        110.08         90.82        21.53 o                         
 -16   2  12         10.54          8.85         5.89 o                         
 -14   2  12          1.40          5.45         2.66 o                         
 -12   2  12         51.35         50.12         7.43 o                         
 -10   2  12          0.01          2.20         2.12 o                         
  -8   2  12         46.74         46.40         3.66 o                         
  -6   2  12          2.91          0.77         4.31 o                         
  -4   2  12        326.79        313.60        10.44 o                         
  -2   2  12        118.85        114.17         7.68 o                         
   0   2  12        992.51        988.69        17.84 o                         
   2   2  12         99.25         91.07         6.01 o                         
   4   2  12         78.46         57.40        14.86 o                         
   6   2  12         15.94         14.13         4.40 o                         
   8   2  12        697.89        650.88        16.41 o                         
  10   2  12         20.81         22.42         3.06 o                         
  12   2  12         13.37         22.25         4.24 o                         
 -15   3  12        158.00        137.54        11.75 o                         
 -13   3  12          3.66          2.58         5.51 o                         
 -11   3  12         50.93         40.54        10.36 o                         
  -9   3  12        270.43        192.51        12.22 o                         
  -7   3  12        693.18        651.56        25.32 o                         
  -5   3  12        197.93        187.42         9.43 o                         
  -3   3  12         88.85        101.23        11.13 o                         
  -1   3  12       1527.69       1535.43        44.20 o                         
   1   3  12        757.21        789.39        17.86 o                         
   3   3  12        185.32        187.39        10.97 o                         
   5   3  12         10.02          5.52         3.19 o                         
   7   3  12         53.45         58.37         6.22 o                         
   9   3  12         51.91         46.33         4.41 o                         
 -14   4  12         20.29         10.20         3.23 o                         
 -12   4  12        119.82        130.44        11.05 o                         
 -10   4  12         11.29         10.84         4.32 o                         
  -8   4  12        119.27        112.32         8.40 o                         
  -6   4  12        328.21        325.75        13.90 o                         
  -4   4  12         35.23         28.68         8.09 o                         
  -2   4  12        197.55        213.58        16.14 o                         
   0   4  12          3.41          2.96         6.68 o                         
   2   4  12        153.49        136.65        11.82 o                         
   4   4  12          9.46          7.89         3.77 o                         
   6   4  12         67.07         72.89         6.97 o                         
  -7   5  12          2.77          0.23         0.54 o                         
  -5   5  12        116.04        139.73         6.71 o                         
  -3   5  12          2.96          5.53         1.86 o                         
  -1   5  12         10.46          7.47         3.16 o                         
 -18   1  13        120.77        105.64        10.98 o                         
 -16   1  13         76.19         80.26         7.46 o                         
 -14   1  13          6.05          1.62         2.97 o                         
 -12   1  13         46.46         40.60         5.29 o                         
 -10   1  13       1373.04       1320.94        15.67 o                         
  -8   1  13        576.04        559.06         9.28 o                         
  -6   1  13          5.95         10.65         1.93 o                         
  -4   1  13         68.06         61.00         3.37 o                         
  -2   1  13        540.70        540.84        11.10 o                         
   0   1  13       1559.30       1714.21        20.57 o                         
   2   1  13          0.00          4.20         2.45 o                         
   4   1  13          0.29          0.32         1.92 o                         
   6   1  13          0.01         -2.74         3.49 o                         
   8   1  13       1796.69       1891.72        33.60 o                         
  10   1  13          0.25         -2.16         2.16 o                         
  12   1  13          8.99          9.36         2.58 o                         
 -17   2  13          0.68          1.69         4.31 o                         
 -15   2  13         50.21         36.53         5.81 o                         
 -13   2  13          4.96          3.83         3.72 o                         
 -11   2  13        648.08        673.66        21.58 o                         
  -9   2  13        257.34        282.00         8.99 o                         
  -7   2  13          0.37          0.32         1.80 o                         
  -5   2  13        800.50        766.34        16.67 o                         
  -3   2  13        453.36        435.78        16.82 o                         
  -1   2  13         22.42         26.03         3.64 o                         
   1   2  13        693.29        681.79        16.01 o                         
   3   2  13         30.10         41.12         5.81 o                         
   5   2  13        596.90        584.14        20.12 o                         
   7   2  13          0.07         -2.47         3.46 o                         
   9   2  13         28.90         19.60         3.27 o                         
  11   2  13         31.12         31.49         3.70 o                         
 -16   3  13        142.02        166.31        10.86 o                         
 -14   3  13        238.32        257.37        16.72 o                         
 -12   3  13         14.27          6.43         5.77 o                         
 -10   3  13        101.01         93.41         8.64 o                         
  -8   3  13         68.76         49.21         6.45 o                         
  -6   3  13        509.64        520.97        18.91 o                         
  -4   3  13         69.13         72.61         7.51 o                         
  -2   3  13        290.19        329.72        14.62 o                         
   0   3  13        339.79        369.45        22.92 o                         
   2   3  13         26.28         25.83         5.79 o                         
   4   3  13         18.71         16.84         4.38 o                         
   6   3  13         30.53         28.71         4.43 o                         
   8   3  13          2.31          1.09         2.43 o                         
 -13   4  13          5.06          5.74         2.66 o                         
 -11   4  13         37.15         27.07         5.81 o                         
  -9   4  13        149.02        133.22         8.33 o                         
  -7   4  13         29.48         23.50         4.25 o                         
  -5   4  13        134.08        117.84        12.44 o                         
  -3   4  13         61.91         63.07         8.89 o                         
  -1   4  13         50.26         40.62         7.78 o                         
   1   4  13        180.40        180.66         9.03 o                         
   3   4  13        165.40        160.77        11.44 o                         
   5   4  13         64.71         73.05         6.43 o                         
 -18   0  14       1568.62       1591.93        38.55 o                         
 -16   0  14        666.52        667.69        29.42 o                         
 -14   0  14        928.32        966.49        37.54 o                         
 -12   0  14        180.99        171.50        22.30 o                         
 -10   0  14        221.27        215.71        10.92 o                         
  -8   0  14       1018.17       1063.52        33.85 o                         
  -6   0  14        609.00        635.09        12.65 o                         
  -4   0  14        370.66        395.71        10.05 o                         
  -2   0  14        150.64        140.48         7.94 o                         
   0   0  14        886.66        921.25        19.80 o                         
   2   0  14        204.94        205.75        10.13 o                         
   4   0  14        642.57        630.28        29.80 o                         
   6   0  14        740.36        760.89        31.62 o                         
   8   0  14         31.31         30.90         8.35 o                         
  10   0  14          7.14          4.58         3.54 o                         
 -19   1  14          6.39          7.82         3.58 o                         
 -17   1  14        190.58        165.63        13.83 o                         
 -15   1  14        258.24        266.70        10.72 o                         
 -13   1  14        168.67        153.86         8.74 o                         
 -11   1  14         44.01         40.51         3.72 o                         
  -9   1  14        720.35        687.98        13.95 o                         
  -7   1  14          3.58          4.25         1.42 o                         
  -5   1  14        251.75        286.19         6.87 o                         
  -3   1  14        164.63        165.77         6.28 o                         
  -1   1  14        100.09         90.88         4.98 o                         
   1   1  14        229.20        214.07         8.73 o                         
   3   1  14        180.30        182.21        11.42 o                         
   5   1  14        836.18        770.59        18.25 o                         
   7   1  14         10.06          9.98         3.64 o                         
   9   1  14        271.26        250.88        11.41 o                         
  11   1  14         17.77         13.90         4.39 o                         
 -18   2  14         10.19         12.51         3.04 o                         
 -16   2  14         34.16         27.50         4.74 o                         
 -14   2  14         52.97         51.38         6.14 o                         
 -12   2  14        126.90         98.19        10.05 o                         
 -10   2  14         95.65         73.95         7.79 o                         
  -8   2  14        166.34        153.72         6.49 o                         
  -6   2  14         18.70         18.40         3.60 o                         
  -4   2  14       2772.72       2696.99        44.70 o                         
  -2   2  14        170.18        155.19        10.88 o                         
   0   2  14        228.62        253.28        10.77 o                         
   2   2  14        161.48        182.53         9.32 o                         
   4   2  14       1495.46       1542.97        31.98 o                         
   6   2  14          2.05          0.84         2.98 o                         
   8   2  14         32.50         33.25         3.71 o                         
  10   2  14         97.20         80.22         5.16 o                         
 -15   3  14         10.10         12.24         3.97 o                         
 -13   3  14          0.88          3.73         5.20 o                         
 -11   3  14         26.26         31.19         7.66 o                         
  -9   3  14          0.41         -0.37         3.45 o                         
  -7   3  14        550.89        503.97        18.37 o                         
  -5   3  14        138.98        132.80         8.77 o                         
  -3   3  14          0.35         -0.62         1.50 o                         
  -1   3  14         70.99         62.25         6.87 o                         
   1   3  14        137.37        134.56        13.83 o                         
   3   3  14          0.94          3.06         3.64 o                         
   5   3  14         67.86         78.87        11.24 o                         
   7   3  14        145.72        133.27         7.14 o                         
 -12   4  14         70.32         55.53         6.70 o                         
 -10   4  14        537.02        504.67        14.15 o                         
  -8   4  14         43.31         50.69         5.05 o                         
  -6   4  14          0.07          4.23         3.89 o                         
  -4   4  14         96.89         90.31         7.32 o                         
  -2   4  14        149.19        140.43        10.55 o                         
   0   4  14         61.70         52.13         5.05 o                         
   2   4  14          0.35          1.58         3.16 o                         
   4   4  14         87.53         89.42         7.16 o                         
 -18   1  15          2.34          1.54         2.96 o                         
 -16   1  15        606.89        616.08        18.12 o                         
 -14   1  15          0.14         -0.22         2.77 o                         
 -12   1  15        212.43        206.77        10.20 o                         
 -10   1  15         93.13         91.10         5.40 o                         
  -8   1  15       1206.45       1160.52        15.33 o                         
  -6   1  15        262.35        251.36         6.66 o                         
  -4   1  15         71.64         82.84         4.51 o                         
  -2   1  15         79.95         76.05         4.71 o                         
   0   1  15         60.23         77.27         6.65 o                         
   2   1  15          1.47          3.41         5.62 o                         
   4   1  15         11.79         13.49         3.32 o                         
   6   1  15        470.36        443.64        12.76 o                         
   8   1  15          4.17         -0.70         2.95 o                         
  10   1  15         87.13        100.66         8.32 o                         
 -17   2  15         11.44          6.66         3.00 o                         
 -15   2  15          0.46          0.90         8.30 o                         
 -13   2  15         99.49         97.81         7.86 o                         
 -11   2  15        122.16        108.96         8.58 o                         
  -9   2  15        322.62        320.56         8.43 o                         
  -7   2  15         63.95         56.15         4.93 o                         
  -5   2  15         46.81         36.51         5.07 o                         
  -3   2  15       2478.45       2462.21        33.06 o                         
  -1   2  15        127.69        122.36         7.78 o                         
   1   2  15         54.07         65.70         5.74 o                         
   3   2  15        168.79        166.74        14.31 o                         
   5   2  15        579.88        721.56        34.66 o                         
   7   2  15        135.46        129.46         8.68 o                         
   9   2  15         63.05         60.38         6.20 o                         
 -14   3  15         12.96         12.51         4.97 o                         
 -12   3  15        138.91        142.19        13.71 o                         
 -10   3  15          2.23          5.99         2.98 o                         
  -8   3  15          0.01         -5.00         5.00 o                         
  -6   3  15        109.43        115.09         8.94 o                         
  -4   3  15          1.41          0.64         3.32 o                         
  -2   3  15        103.59        123.98         9.89 o                         
   0   3  15         75.40         78.44        10.82 o                         
   2   3  15          1.95          2.42         3.30 o                         
   4   3  15          2.21          6.62         4.08 o                         
   6   3  15          7.05          8.91         4.74 o                         
 -11   4  15          9.22          7.35         2.85 o                         
  -9   4  15        420.41        363.39        39.67 o                         
  -7   4  15         16.85         24.22         6.01 o                         
  -5   4  15          0.08          3.66         3.62 o                         
  -3   4  15          2.14          3.77         4.00 o                         
  -1   4  15         25.04         18.21         4.20 o                         
   1   4  15          1.13         -1.46         2.81 o                         
   3   4  15          9.39         13.17         3.31 o                         
 -18   0  16        212.21        213.23        13.18 o                         
 -16   0  16       1148.78       1220.03        36.72 o                         
 -14   0  16         32.14         31.68         5.33 o                         
 -12   0  16        408.06        410.90        17.14 o                         
 -10   0  16        480.87        502.82        19.04 o                         
  -8   0  16         16.63         18.76         3.34 o                         
  -6   0  16        485.47        460.07        11.62 o                         
  -4   0  16        662.65        685.65        15.32 o                         
  -2   0  16        400.91        402.41        17.11 o                         
   0   0  16         94.90         75.61         8.55 o                         
   2   0  16         71.46         54.02        11.24 o                         
   4   0  16         98.67         90.88        12.21 o                         
   6   0  16        198.70        194.01        14.91 o                         
   8   0  16         26.12         21.33         3.98 o                         
 -17   1  16         15.95         21.29         5.24 o                         
 -15   1  16        179.85        169.00         8.24 o                         
 -13   1  16        166.81        161.47         8.64 o                         
 -11   1  16          0.35          1.22         1.69 o                         
  -9   1  16         27.41         23.75         3.03 o                         
  -7   1  16        121.24        122.14         5.17 o                         
  -5   1  16          0.24         -1.64         2.04 o                         
  -3   1  16       1401.81       1424.81        20.16 o                         
  -1   1  16        103.32         99.02         5.63 o                         
   1   1  16        131.21        123.85        10.07 o                         
   3   1  16          4.75          2.65         2.25 o                         
   5   1  16        228.22        212.70         9.03 o                         
   7   1  16         67.75         60.99         5.95 o                         
   9   1  16         13.33         12.38         2.74 o                         
 -16   2  16          1.07          4.31         2.54 o                         
 -14   2  16          1.34          4.64         3.56 o                         
 -12   2  16         42.20         38.84         8.97 o                         
 -10   2  16        280.20        249.13         8.83 o                         
  -8   2  16          0.94          1.03         3.12 o                         
  -6   2  16         23.58         21.59         4.41 o                         
  -4   2  16        168.52        163.87         9.33 o                         
  -2   2  16       1939.53       2024.49        30.72 o                         
   0   2  16         49.85         44.82         5.25 o                         
   2   2  16         29.34         29.16         4.06 o                         
   4   2  16          1.71          4.58         3.47 o                         
   6   2  16        755.90        763.97        20.90 o                         
   8   2  16         11.20         12.18         2.69 o                         
 -15   3  16         15.59         28.99         4.47 o                         
 -13   3  16         59.75         64.03         8.16 o                         
 -11   3  16        123.06        111.57        11.78 o                         
  -9   3  16         16.54         10.83         3.70 o                         
  -7   3  16         13.30         12.43         4.41 o                         
  -5   3  16         78.27         82.90         6.24 o                         
  -3   3  16          1.18         -4.41         6.28 o                         
  -1   3  16         48.36         50.04         5.86 o                         
   1   3  16         59.54         70.96         9.63 o                         
   3   3  16        223.36        246.77        10.58 o                         
   5   3  16         88.12         81.63         5.32 o                         
  -8   4  16        276.28        222.95        13.02 o                         
  -6   4  16        502.08        594.58        22.17 o                         
  -4   4  16          1.56          1.00         2.62 o                         
  -2   4  16         41.27         39.08         6.12 o                         
   0   4  16          0.91          5.35         2.39 o                         
 -18   1  17          8.70         14.13         2.96 o                         
 -16   1  17          3.30         -0.08         3.12 o                         
 -14   1  17         36.38         31.75         4.30 o                         
 -12   1  17         72.79         74.96         5.22 o                         
 -10   1  17        181.94        184.22         7.35 o                         
  -8   1  17          2.48          3.56         1.99 o                         
  -6   1  17       1755.47       1799.95        21.25 o                         
  -4   1  17        716.55        680.12        14.15 o                         
  -2   1  17        314.98        308.68         9.72 o                         
   0   1  17        227.24        237.14        13.60 o                         
   2   1  17        674.60        647.19        16.63 o                         
   4   1  17         38.51         41.47         5.56 o                         
   6   1  17         38.27         39.07         8.84 o                         
   8   1  17         23.68         22.98         4.93 o                         
 -15   2  17         84.76         78.82        16.94 o                         
 -13   2  17         45.94         51.63         5.67 o                         
 -11   2  17        550.06        499.65        16.98 o                         
  -9   2  17         12.29         11.84         2.76 o                         
  -7   2  17         37.60         34.33         4.29 o                         
  -5   2  17         15.73         15.59         4.01 o                         
  -3   2  17         95.88        100.63         6.16 o                         
  -1   2  17        134.51        128.87         7.88 o                         
   1   2  17        137.40        136.21        11.38 o                         
   3   2  17         89.52         95.35         7.86 o                         
   5   2  17        508.53        522.53        14.68 o                         
   7   2  17        216.66        263.80         8.87 o                         
 -14   3  17        138.52        129.65         9.48 o                         
 -12   3  17          6.25          3.50         3.73 o                         
 -10   3  17          1.18          0.40         3.31 o                         
  -8   3  17         15.30         27.20         4.04 o                         
  -6   3  17         39.57         47.35         5.54 o                         
  -4   3  17         27.75         30.18         5.04 o                         
  -2   3  17        105.01         98.71         7.45 o                         
   0   3  17          6.01          4.50         3.31 o                         
   2   3  17          7.31         -0.69         4.23 o                         
   4   3  17         39.94         44.82         5.89 o                         
  -7   4  17        396.27        436.22        16.85 o                         
  -5   4  17        117.21        160.83        10.67 o                         
  -3   4  17          3.43          5.96         1.39 o                         
  -1   4  17          8.75          8.59         3.39 o                         
 -18   0  18        163.34        173.93         9.75 o                         
 -16   0  18         26.02         26.22         6.43 o                         
 -14   0  18          6.15         13.28         6.24 o                         
 -12   0  18         23.53         19.45         4.77 o                         
 -10   0  18        253.25        257.83        14.49 o                         
  -8   0  18        100.39         93.70         7.36 o                         
  -6   0  18        882.28        897.42        20.66 o                         
  -4   0  18        243.28        239.85        14.08 o                         
  -2   0  18          1.32          1.75         3.01 o                         
   0   0  18          4.18         -5.08         5.77 o                         
   2   0  18       1188.10       1205.90        39.96 o                         
   4   0  18        330.89        302.12        18.38 o                         
   6   0  18         19.93         23.45         3.51 o                         
 -17   1  18        167.64        155.58        10.32 o                         
 -15   1  18          1.81          0.63         2.08 o                         
 -13   1  18         23.99         25.34         4.18 o                         
 -11   1  18        261.66        254.73         8.15 o                         
  -9   1  18        187.34        184.09         6.60 o                         
  -7   1  18        324.85        301.14         9.35 o                         
  -5   1  18        923.66        969.78        16.67 o                         
  -3   1  18         27.56         34.48         3.60 o                         
  -1   1  18        167.60        168.82         8.95 o                         
   1   1  18         58.99         63.70         7.14 o                         
   3   1  18         10.51          8.52         4.39 o                         
   5   1  18         35.14         34.63         4.51 o                         
   7   1  18          0.07          0.24         2.71 o                         
 -14   2  18          5.62          0.12         2.71 o                         
 -12   2  18         28.87         15.43         3.34 o                         
 -10   2  18         33.43         32.29         3.98 o                         
  -8   2  18         89.56         92.47         6.51 o                         
  -6   2  18         44.63         45.31         5.10 o                         
  -4   2  18        218.52        220.00        10.01 o                         
  -2   2  18        148.89        154.14         8.24 o                         
   0   2  18         23.97         21.79         3.28 o                         
   2   2  18         45.19         50.15         4.53 o                         
   4   2  18        134.48        133.17         6.06 o                         
   6   2  18         45.31         52.78         3.92 o                         
 -13   3  18          0.55         -1.58         1.77 o                         
 -11   3  18         48.30         53.71         7.47 o                         
  -9   3  18         20.96         21.93         3.67 o                         
  -7   3  18          0.39         -0.88         2.50 o                         
  -5   3  18         80.17         75.93        10.01 o                         
  -3   3  18          0.20          4.47         4.04 o                         
  -1   3  18          0.24         -0.08         1.42 o                         
   1   3  18        416.89        470.16        19.12 o                         
   3   3  18        160.44        149.69         8.74 o                         
 -16   1  19        114.17        120.66         9.13 o                         
 -14   1  19         49.47         35.73         4.02 o                         
 -12   1  19         35.41         28.95         3.85 o                         
 -10   1  19         34.07         38.80         3.60 o                         
  -8   1  19        118.08        115.76         5.88 o                         
  -6   1  19        804.17        864.65        15.21 o                         
  -4   1  19        719.53        745.43        15.34 o                         
  -2   1  19        310.86        328.06        12.22 o                         
   0   1  19         25.60         23.32         4.77 o                         
   2   1  19          1.23          3.26         3.07 o                         
   4   1  19        201.05        183.47        15.97 o                         
   6   1  19          7.18          7.48         2.06 o                         
 -15   2  19        194.32        194.55        10.98 o                         
 -13   2  19          2.79          0.49         1.54 o                         
 -11   2  19          5.10          3.04         4.89 o                         
  -9   2  19          2.91         -0.16         2.15 o                         
  -7   2  19        223.24        229.31        12.28 o                         
  -5   2  19         72.73         83.47         6.60 o                         
  -3   2  19         39.94         47.61         6.53 o                         
  -1   2  19         49.44         49.27         5.70 o                         
   1   2  19          8.27         10.62         2.11 o                         
   3   2  19         26.23         23.00         3.27 o                         
 -12   3  19         36.84         16.83         3.16 o                         
 -10   3  19         34.13         35.65         5.58 o                         
  -8   3  19         45.27         52.25         6.91 o                         
  -6   3  19         42.49         50.32         7.47 o                         
  -4   3  19         13.68         12.82         4.70 o                         
  -2   3  19          4.04          5.04         3.04 o                         
   0   3  19         91.80        120.15         9.24 o                         
 -16   0  20         14.15         10.82         3.16 o                         
 -14   0  20          1.76          1.15         3.43 o                         
 -12   0  20        192.27        192.68        10.46 o                         
 -10   0  20        289.74        295.85        13.72 o                         
  -8   0  20        401.83        431.38        16.84 o                         
  -6   0  20        133.98        121.75         9.86 o                         
  -4   0  20       2452.09       2617.16        41.98 o                         
  -2   0  20         23.81         33.19         7.93 o                         
   0   0  20        648.79        633.26        27.53 o                         
   2   0  20          5.05         -2.35         4.39 o                         
   4   0  20        584.92        473.06        29.49 o                         
 -15   1  20         78.61         78.21         7.82 o                         
 -13   1  20        242.27        231.80        10.61 o                         
 -11   1  20         16.99         15.32         3.02 o                         
  -9   1  20          0.01          3.45         2.69 o                         
  -7   1  20        153.68        154.91         8.58 o                         
  -5   1  20        340.06        351.43        11.75 o                         
  -3   1  20         31.54         41.30         4.39 o                         
  -1   1  20          0.89          2.98         3.64 o                         
   1   1  20        108.84        106.57         7.69 o                         
   3   1  20         55.55         61.19         7.80 o                         
 -14   2  20          0.04         -0.54         2.16 o                         
 -12   2  20         27.42         23.10         6.08 o                         
 -10   2  20         84.07         87.41        10.20 o                         
  -8   2  20         74.80         75.96         5.82 o                         
  -6   2  20         28.65         27.59         3.78 o                         
  -4   2  20         25.42         34.39         5.13 o                         
  -2   2  20          2.84          9.28         4.77 o                         
   0   2  20         29.24         31.17         3.06 o                         
   2   2  20          0.00         -0.42         2.08 o                         
  -7   3  20         47.52         49.71         6.31 o                         
  -5   3  20        125.57        125.21         9.40 o                         
 -14   1  21          3.35          2.11         5.54 o                         
 -12   1  21         19.25         23.99         6.20 o                         
 -10   1  21          6.41          6.53         3.04 o                         
  -8   1  21         21.41         15.46         3.83 o                         
  -6   1  21          0.07         -0.66         3.46 o                         
  -4   1  21         93.56        102.73         8.72 o                         
  -2   1  21          3.31          3.73         3.12 o                         
   0   1  21        310.81        345.03        12.48 o                         
   2   1  21         55.57         49.31         4.35 o                         
 -13   2  21        195.41        173.53        10.25 o                         
 -11   2  21         90.73        106.44         9.51 o                         
  -9   2  21          0.25          1.15         3.12 o                         
  -7   2  21         74.27         81.32         6.61 o                         
  -5   2  21         34.94         27.30         6.55 o                         
  -3   2  21          0.35          3.54         3.46 o                         
  -1   2  21        244.86        257.16         8.76 o                         
 -12   0  22        225.32        235.58        13.87 o                         
 -10   0  22        118.00        116.38        11.32 o                         
  -8   0  22       2801.39       3085.19        56.59 o                         
  -6   0  22         11.33         14.27         4.22 o                         
  -4   0  22          1.19          3.12         5.24 o                         
  -2   0  22         60.03         48.28         7.59 o                         
   0   0  22         66.98         63.34         7.39 o                         
 -13   1  22          8.29          6.93         3.35 o                         
 -11   1  22          5.44          4.66         3.58 o                         
  -9   1  22          2.99          0.54         5.35 o                         
  -7   1  22         10.35          6.33         2.56 o                         
  -5   1  22        137.40        143.28         8.49 o                         
  -3   1  22         49.52         52.19         7.47 o                         
  -1   1  22         14.78         12.72         2.79 o                         
   1   1  22         69.42         60.15         6.08 o                         
 -10   2  22          0.09          2.08         2.16 o                         
  -8   2  22         13.84          3.58         2.19 o                         
  -6   2  22          7.34          3.12         3.00 o                         
  -4   2  22         17.92         16.29         4.24 o                         
 -12   1  23        103.49         95.71         7.59 o                         
 -10   1  23          4.30          1.62         3.00 o                         
  -8   1  23         82.31         79.51         6.89 o                         
  -6   1  23        259.76        268.22        24.56 o                         
  -4   1  23          6.26          6.43         2.50 o                         
  -2   1  23         86.22         84.99         7.39 o                         
                                                                                
