# Supplementary material for: Managing negative linear compressibility and thermal expansion through steric hindrance: a case study of 1,2-bis­(4′-pyridyl)­ethane cocrystals
Source: IUCrJ. 2025 Jan 1;12(Pt 1):88–96. doi: 10.1107/S2052252524011734 (PMC11707692; doi:10.1107/S2052252524011734)
Supplement: Supplementary file 5 [file m-12-00088-etyfum_150ksup5.hkl]

data_etyfum_150k                                                                
_shelx_title ' etyfum_150k_a.res in I2/a'                                       
_shelx_refln_list_code          4                                               
_shelx_F_calc_maximum      219.46                                               
_exptl_crystal_F_000       632.00                                               
_reflns_d_resolution_high  0.8093                                               
                                                                                
loop_                                                                           
 _space_group_symop_operation_xyz                                               
 'x, y, z'                                                                      
 '-x+1/2, y, -z'                                                                
 'x+1/2, y+1/2, z+1/2'                                                          
 '-x+1, y+1/2, -z+1/2'                                                          
 '-x, -y, -z'                                                                   
 'x-1/2, -y, z'                                                                 
 '-x+1/2, -y+1/2, -z+1/2'                                                       
 'x, -y+1/2, z+1/2'                                                             
                                                                                
_cell_length_a    16.6852                                                       
_cell_length_b     4.7457                                                       
_cell_length_c    19.6763                                                       
_cell_angle_alpha  90.000                                                       
_cell_angle_beta  109.949                                                       
_cell_angle_gamma  90.000                                                       
                                                                                
_shelx_F_squared_multiplier     1.000                                           
                                                                                
loop_                                                                           
 _refln_index_h                                                                 
 _refln_index_k                                                                 
 _refln_index_l                                                                 
 _refln_F_squared_calc                                                          
 _refln_F_squared_meas                                                          
 _refln_F_squared_sigma                                                         
 _refln_observed_status                                                         
   2   0   0         23.17         32.80         2.59 o                         
   4   0   0       7333.43       6291.95        44.96 o                         
   6   0   0       5449.08       5045.61        50.17 o                         
   8   0   0       3611.10       3909.18        52.83 o                         
  10   0   0         96.17        110.07         7.92 o                         
  12   0   0         91.26        113.37        10.74 o                         
  14   0   0          3.13          6.26         5.90 o                         
  16   0   0        398.43        427.87        23.51 o                         
  18   0   0        598.89        531.20        20.92 o                         
   1   1   0        237.73        209.19         6.91 o                         
   3   1   0        383.40        389.06        13.37 o                         
   5   1   0          8.23          7.98         2.37 o                         
   7   1   0        175.65        165.39         8.43 o                         
   9   1   0        816.00        989.08        23.04 o                         
  11   1   0         85.65         88.57         6.78 o                         
  13   1   0        357.60        302.21        11.14 o                         
  15   1   0        211.56        198.65        17.85 o                         
  17   1   0         42.86         31.47         7.59 o                         
  19   1   0         57.32         43.34         5.25 o                         
   0   2   0       1312.06       1305.67        27.35 o                         
   2   2   0          9.00          4.52         2.09 o                         
   4   2   0         11.25          8.93         3.92 o                         
   6   2   0        105.10        119.72        11.88 o                         
   8   2   0         74.86         75.61         7.00 o                         
  10   2   0          0.26          2.69         2.31 o                         
  12   2   0        140.80        129.08        10.32 o                         
  14   2   0        713.88        748.38        32.72 o                         
  16   2   0        141.30        128.83         8.81 o                         
  18   2   0         10.23          8.44         3.31 o                         
   1   3   0       2167.77       2199.26        48.31 o                         
   3   3   0        824.09        843.63        32.43 o                         
   5   3   0        154.65        177.10        11.06 o                         
   7   3   0        821.05        863.01        20.91 o                         
   9   3   0         47.37         57.06         5.97 o                         
  11   3   0          9.54          4.28         2.92 o                         
  13   3   0         25.91         27.71         8.48 o                         
  15   3   0          3.18         -5.13         5.13 o                         
   0   4   0         32.59         31.95         7.19 o                         
   2   4   0        144.57        145.29         8.30 o                         
   4   4   0         59.19         64.05         7.30 o                         
   6   4   0        452.90        430.72        17.84 o                         
   8   4   0       1399.14       1396.23        45.89 o                         
  10   4   0        214.84        257.66        19.11 o                         
  12   4   0         44.49         51.86         8.00 o                         
  14   4   0         20.84         20.60         4.40 o                         
   1   5   0         14.29          9.19         3.37 o                         
   3   5   0         53.62         39.42         8.00 o                         
   5   5   0         90.36         98.27        11.31 o                         
   7   5   0         64.27         60.02         8.44 o                         
   9   5   0         28.73         31.55         5.74 o                         
 -18   1   1         81.58         66.28         8.81 o                         
 -16   1   1        351.84        285.37        19.87 o                         
 -14   1   1         79.81         59.43         6.89 o                         
 -12   1   1        124.32        121.53         5.66 o                         
 -10   1   1        730.97        816.81        35.22 o                         
  -8   1   1       1635.27       1792.85        27.73 o                         
  -6   1   1        128.88        128.86         6.57 o                         
  -4   1   1       7876.69       7440.09        63.01 o                         
  -2   1   1        403.00        398.36        10.68 o                         
   0   1   1       2994.14       2950.56        29.24 o                         
   2   1   1        852.66        850.68        11.51 o                         
   4   1   1       2317.67       2246.56        35.50 o                         
   6   1   1         72.76         61.88         5.32 o                         
   8   1   1       1101.96       1140.52        24.42 o                         
  10   1   1       1082.40       1211.58        19.52 o                         
  12   1   1        734.08        647.01        21.71 o                         
  14   1   1        235.49        206.08        18.34 o                         
  16   1   1          0.76          2.26         4.04 o                         
  18   1   1         51.38         41.52         6.46 o                         
 -17   2   1         23.73         20.61         3.97 o                         
 -15   2   1         12.12         10.10         5.17 o                         
 -13   2   1       1343.94       1324.13        43.91 o                         
 -11   2   1         61.25         59.43         5.75 o                         
  -9   2   1        957.01        907.53        24.38 o                         
  -7   2   1       2791.00       2858.00        70.95 o                         
  -5   2   1        161.63        159.70         9.08 o                         
  -3   2   1       3800.15       4014.44        56.27 o                         
  -1   2   1       2381.10       2277.00        25.29 o                         
   1   2   1        235.61        237.38        11.79 o                         
   3   2   1        273.00        280.64        11.67 o                         
   5   2   1        912.82       1037.67        32.03 o                         
   7   2   1        356.13        340.37        14.31 o                         
   9   2   1        416.70        400.32        11.73 o                         
  11   2   1         46.90         46.49         5.95 o                         
  13   2   1        135.34        169.69        11.72 o                         
  15   2   1       1992.59       2039.15        34.71 o                         
  17   2   1         38.23         31.38         5.57 o                         
 -16   3   1         14.20         21.25         5.33 o                         
 -14   3   1         13.43         22.22         7.76 o                         
 -12   3   1       2161.74       2344.31        59.70 o                         
 -10   3   1         96.05         91.07         8.84 o                         
  -8   3   1        678.14        709.73        19.56 o                         
  -6   3   1        283.26        246.48        10.92 o                         
  -4   3   1        981.79       1020.95        37.04 o                         
  -2   3   1        125.46        122.15        12.24 o                         
   0   3   1       2035.26       2086.19        43.91 o                         
   2   3   1        783.97        824.76        31.26 o                         
   4   3   1        107.68        100.93         8.09 o                         
   6   3   1        510.39        535.81        16.01 o                         
   8   3   1        539.18        498.25        14.05 o                         
  10   3   1         19.66         20.31         7.67 o                         
  12   3   1          0.05          3.90         3.01 o                         
  14   3   1         46.74         35.87         7.19 o                         
  16   3   1         15.02         16.40         3.39 o                         
 -13   4   1          9.94          2.54         3.35 o                         
 -11   4   1         19.45         10.18         6.14 o                         
  -9   4   1         20.25         16.16         6.91 o                         
  -7   4   1        810.32        837.41        24.87 o                         
  -5   4   1         37.54         31.53         6.68 o                         
  -3   4   1          6.64          5.81         2.35 o                         
  -1   4   1        770.65        772.99        29.12 o                         
   1   4   1         76.17         64.73         6.76 o                         
   3   4   1          4.67          2.48         3.29 o                         
   5   4   1         29.90         28.83         5.38 o                         
   7   4   1         68.02         67.17        11.79 o                         
   9   4   1       1320.61       1339.72        43.91 o                         
  11   4   1          4.38          3.03         4.85 o                         
  13   4   1          2.42          4.40         3.11 o                         
 -10   5   1        162.85        164.72        10.14 o                         
  -8   5   1         33.39         27.35         5.78 o                         
  -6   5   1          1.47          1.62         4.44 o                         
  -4   5   1        142.66        129.67         8.64 o                         
  -2   5   1         21.53         23.07         4.24 o                         
   0   5   1         40.53         29.09         4.43 o                         
   2   5   1        404.70        415.35        22.54 o                         
   4   5   1        217.96        233.22        16.88 o                         
   6   5   1          1.98          1.53         4.36 o                         
   8   5   1          8.34          4.93         3.64 o                         
 -18   0   2         17.61         20.12         6.58 o                         
 -16   0   2       1961.98       1726.44        48.91 o                         
 -14   0   2          8.38         10.45         4.10 o                         
 -12   0   2       1640.20       1823.01        35.87 o                         
 -10   0   2        106.97         68.46         9.57 o                         
  -8   0   2       5809.28       5920.64        84.72 o                         
  -6   0   2       8037.88       7735.92        44.94 o                         
  -4   0   2       5554.89       5272.71        23.38 o                         
  -2   0   2        332.23        300.12         4.81 o                         
   0   0   2       1021.22       1008.94        22.64 o                         
   2   0   2      48163.06      34940.96       104.45 o                         
   4   0   2        347.74        410.02        14.30 o                         
   6   0   2       1702.99       1566.56        32.92 o                         
   8   0   2       3514.40       3330.32        55.66 o                         
  10   0   2         30.67         48.39         5.75 o                         
  12   0   2        275.09        274.18        15.06 o                         
  14   0   2        628.21        660.29        31.22 o                         
  16   0   2        112.56        111.48        11.92 o                         
  18   0   2         87.63         82.72         7.43 o                         
 -19   1   2          4.23          5.05         2.83 o                         
 -17   1   2         66.78         78.68        10.38 o                         
 -15   1   2         31.52         46.38         6.15 o                         
 -13   1   2          7.00          3.96         3.67 o                         
 -11   1   2        659.60        678.83        13.37 o                         
  -9   1   2        768.41        749.63        20.80 o                         
  -7   1   2        780.49        913.60        17.25 o                         
  -5   1   2        436.07        413.74        16.48 o                         
  -3   1   2       5535.73       5355.23        50.61 o                         
  -1   1   2      11388.92      11150.58        64.02 o                         
   1   1   2       1489.56       1531.47        16.22 o                         
   3   1   2        839.41        880.67        20.60 o                         
   5   1   2       8513.53       8683.56        55.06 o                         
   7   1   2        155.87        139.50         9.94 o                         
   9   1   2          8.05         13.50         3.56 o                         
  11   1   2         59.84         55.04         5.65 o                         
  13   1   2          2.51         14.03         4.69 o                         
  15   1   2        569.11        533.94        27.59 o                         
  17   1   2         11.84         13.09         5.25 o                         
 -18   2   2         17.63         17.65         2.97 o                         
 -16   2   2          2.21          4.00         4.85 o                         
 -14   2   2        240.27        249.66        19.19 o                         
 -12   2   2        134.32        155.61         8.54 o                         
 -10   2   2         50.42         40.00         4.25 o                         
  -8   2   2        124.47        137.91         7.41 o                         
  -6   2   2         79.54         72.14         9.61 o                         
  -4   2   2         99.90        119.20        10.83 o                         
  -2   2   2       2269.78       2316.53        89.71 o                         
   0   2   2        352.22        356.22        15.55 o                         
   2   2   2       1011.38       1111.51        26.05 o                         
   4   2   2       1382.02       1477.38        36.23 o                         
   6   2   2        356.89        370.43        15.29 o                         
   8   2   2         61.52         71.04         5.14 o                         
  10   2   2        928.31        943.66        19.02 o                         
  12   2   2        453.01        471.58        19.05 o                         
  14   2   2       1316.43       1320.35        29.17 o                         
  16   2   2        121.85        115.36        10.83 o                         
 -17   3   2       1410.93       1510.94        29.61 o                         
 -15   3   2        235.44        282.46        17.89 o                         
 -13   3   2         11.77         13.61         7.51 o                         
 -11   3   2       2872.04       2996.20        68.71 o                         
  -9   3   2        401.92        416.98        16.37 o                         
  -7   3   2        605.35        566.36        19.81 o                         
  -5   3   2         47.04         48.29         4.01 o                         
  -3   3   2        873.86        729.04        30.25 o                         
  -1   3   2        570.63        556.88        25.33 o                         
   1   3   2       1493.73       1500.52        40.07 o                         
   3   3   2          7.40          8.44         3.42 o                         
   5   3   2        661.39        672.61        17.24 o                         
   7   3   2        993.63        965.51        21.39 o                         
   9   3   2         80.90         77.57         8.09 o                         
  11   3   2         37.64         29.72         4.49 o                         
  13   3   2         62.47         58.89         8.85 o                         
  15   3   2          8.27         14.90         4.93 o                         
 -14   4   2        126.99        134.71         9.98 o                         
 -12   4   2          0.25         -1.82         4.16 o                         
 -10   4   2        188.60        176.23        16.00 o                         
  -8   4   2        638.82        657.53        22.28 o                         
  -6   4   2        207.33        210.00        12.71 o                         
  -4   4   2        210.71        189.98         9.64 o                         
  -2   4   2        107.87         99.63         8.10 o                         
   0   4   2        227.42        210.16        14.97 o                         
   2   4   2         31.34         19.07         7.47 o                         
   4   4   2        702.25        695.87        33.24 o                         
   6   4   2         49.54         67.70        11.63 o                         
   8   4   2       1420.75       1398.25        45.36 o                         
  10   4   2        235.95        248.17        18.18 o                         
  12   4   2         24.52         21.08         5.37 o                         
  -9   5   2         22.50         19.67         4.40 o                         
  -7   5   2          0.45          1.17         3.92 o                         
  -5   5   2         24.92         24.47         4.19 o                         
  -3   5   2         24.45         21.94         4.20 o                         
  -1   5   2          7.36          0.42         5.55 o                         
   1   5   2          0.01          1.13         4.52 o                         
   3   5   2        314.34        332.31        20.48 o                         
   5   5   2        212.93        208.75        15.75 o                         
   7   5   2        733.65        792.41        27.18 o                         
   9   5   2          7.28          1.58         2.38 o                         
 -18   1   3        178.36        190.45        14.18 o                         
 -16   1   3         42.59         34.32         5.84 o                         
 -14   1   3         51.95         51.39         6.46 o                         
 -12   1   3        390.58        427.50        12.34 o                         
 -10   1   3        373.08        432.93        12.84 o                         
  -8   1   3        423.82        448.01         9.16 o                         
  -6   1   3        380.30        332.86         7.01 o                         
  -4   1   3       9953.99       9764.69        52.01 o                         
  -2   1   3      44358.79      40387.98       134.83 o                         
   0   1   3        999.73       1011.63        12.03 o                         
   2   1   3       6092.86       5431.42        43.95 o                         
   4   1   3       2411.16       2408.81        27.65 o                         
   6   1   3       1034.32       1141.05        24.36 o                         
   8   1   3        595.43        613.13        36.49 o                         
  10   1   3       1806.00       1898.41        25.75 o                         
  12   1   3         35.37         33.52         6.60 o                         
  14   1   3        649.42        623.73        30.66 o                         
  16   1   3         15.78         10.42         5.25 o                         
  18   1   3         75.78         57.20         5.94 o                         
 -17   2   3         17.27         16.32         5.70 o                         
 -15   2   3         15.34          9.69         5.53 o                         
 -13   2   3        198.91        211.57        17.77 o                         
 -11   2   3       1194.63       1206.36        21.36 o                         
  -9   2   3         75.50         61.99         5.94 o                         
  -7   2   3         69.35         57.56         9.53 o                         
  -5   2   3         52.30         46.45         6.83 o                         
  -3   2   3       2269.81       2286.88        43.87 o                         
  -1   2   3       5920.29       5860.96        66.69 o                         
   1   2   3        385.30        337.11        15.87 o                         
   3   2   3        434.98        411.26        12.22 o                         
   5   2   3        553.96        534.06        23.87 o                         
   7   2   3       2580.87       2720.70        44.41 o                         
   9   2   3          1.72          0.03         1.31 o                         
  11   2   3        277.14        284.92        14.80 o                         
  13   2   3          6.36          5.75         3.09 o                         
  15   2   3         36.53         48.93         5.92 o                         
  17   2   3         40.12         33.57         4.60 o                         
 -16   3   3        530.64        581.12        22.98 o                         
 -14   3   3         41.99         40.67         9.33 o                         
 -12   3   3        160.04        170.90        17.13 o                         
 -10   3   3       1997.60       1975.53        55.18 o                         
  -8   3   3        108.76        113.03         8.20 o                         
  -6   3   3         19.52         28.41         4.08 o                         
  -4   3   3        227.42        231.03        12.68 o                         
  -2   3   3        322.69        386.79        22.34 o                         
   0   3   3        492.46        522.80        16.65 o                         
   2   3   3          1.22          3.78         2.97 o                         
   4   3   3        541.05        522.56        17.96 o                         
   6   3   3         50.85         54.56         5.46 o                         
   8   3   3          1.03          5.47         4.60 o                         
  10   3   3          3.56          1.98         2.55 o                         
  12   3   3          0.36          2.31         6.73 o                         
  14   3   3         17.51         22.74         6.22 o                         
 -13   4   3          5.06          4.52         3.84 o                         
 -11   4   3          0.20         -3.19         4.93 o                         
  -9   4   3          7.55         11.20         4.16 o                         
  -7   4   3          4.15          0.84         3.69 o                         
  -5   4   3         82.64         78.15         7.77 o                         
  -3   4   3        229.55        221.22        12.08 o                         
  -1   4   3          0.02          0.69         4.28 o                         
   1   4   3        297.11        331.94        22.98 o                         
   3   4   3        425.58        413.90        26.01 o                         
   5   4   3        415.68        437.69        26.82 o                         
   7   4   3        177.82        184.55        17.49 o                         
   9   4   3        175.79        196.51        16.44 o                         
  11   4   3        219.95        239.00        15.71 o                         
 -10   5   3         18.80         13.61         3.76 o                         
  -8   5   3         16.01         13.29         5.09 o                         
  -6   5   3        106.53         89.05         6.67 o                         
  -4   5   3          9.55          6.90         5.03 o                         
  -2   5   3        228.64        215.11        11.44 o                         
   0   5   3         30.88         32.95         4.74 o                         
   2   5   3        250.54        282.10        19.02 o                         
   4   5   3       1863.83       1992.94        47.90 o                         
   6   5   3         18.20         16.60         5.86 o                         
   8   5   3          4.09         -3.59         3.59 o                         
 -18   0   4         18.78         17.37         6.10 o                         
 -16   0   4          0.84          7.88         5.37 o                         
 -14   0   4        267.04        240.10        14.50 o                         
 -12   0   4       2088.36       2229.68        38.32 o                         
 -10   0   4       3703.60       3969.24        64.34 o                         
  -8   0   4        344.36        372.75        10.74 o                         
  -6   0   4        159.13        139.06         6.28 o                         
  -4   0   4       1012.93       1083.65        13.11 o                         
  -2   0   4       1699.44       1616.36        27.99 o                         
   0   0   4       5675.72       5417.60        44.71 o                         
   2   0   4         24.36         21.25         4.08 o                         
   4   0   4        114.11        110.92         9.29 o                         
   6   0   4        826.38        712.47        25.37 o                         
   8   0   4          0.11         -4.52         4.52 o                         
  10   0   4        367.89        369.64        12.72 o                         
  12   0   4          7.23          1.62         4.12 o                         
  14   0   4        241.78        245.70        18.66 o                         
  16   0   4        152.43        134.91        11.79 o                         
 -19   1   4         85.93         87.49         9.05 o                         
 -17   1   4        150.77        119.31         8.39 o                         
 -15   1   4          5.50          5.88         3.60 o                         
 -13   1   4         81.51         79.85         6.84 o                         
 -11   1   4          1.27          6.22         4.49 o                         
  -9   1   4        532.89        564.45        11.46 o                         
  -7   1   4        631.54        729.88         9.13 o                         
  -5   1   4        973.74        901.36        15.29 o                         
  -3   1   4      17972.29      16596.84        94.84 o                         
  -1   1   4       7541.21       7549.31        44.05 o                         
   1   1   4          2.88          3.61         1.83 o                         
   3   1   4       2335.03       2353.76        38.45 o                         
   5   1   4        684.12        733.48        25.16 o                         
   7   1   4        801.78        910.56        22.83 o                         
   9   1   4         71.61         76.14         5.22 o                         
  11   1   4       2364.98       2278.06        40.60 o                         
  13   1   4        371.79        418.88        19.84 o                         
  15   1   4        386.66        404.00        22.82 o                         
  17   1   4          1.58          1.82         3.27 o                         
 -18   2   4        104.58        127.84         7.40 o                         
 -16   2   4          7.02          8.81         5.05 o                         
 -14   2   4        638.03        640.01        30.50 o                         
 -12   2   4        252.56        252.39        14.36 o                         
 -10   2   4       1445.58       1451.24        32.68 o                         
  -8   2   4        134.56        106.63        12.20 o                         
  -6   2   4       1916.07       1952.23        46.37 o                         
  -4   2   4       1055.76       1086.51        32.15 o                         
  -2   2   4       6638.79       6853.68        76.22 o                         
   0   2   4        755.20        757.47        25.04 o                         
   2   2   4          3.57          4.47         2.21 o                         
   4   2   4        759.35        809.09        27.59 o                         
   6   2   4       1184.89       1313.47        28.77 o                         
   8   2   4         21.13         25.87         3.12 o                         
  10   2   4        376.75        349.12        10.72 o                         
  12   2   4        349.58        365.90        13.29 o                         
  14   2   4         27.75         30.39         4.99 o                         
  16   2   4        247.00        235.89        13.41 o                         
 -17   3   4         18.99         17.41         4.24 o                         
 -15   3   4        687.74        738.49        29.41 o                         
 -13   3   4        155.91        156.24        16.20 o                         
 -11   3   4        154.43        160.60        16.60 o                         
  -9   3   4       3442.13       3482.51        43.78 o                         
  -7   3   4        895.61        922.43        21.19 o                         
  -5   3   4         55.79         61.34         4.65 o                         
  -3   3   4       1770.18       1919.12        34.52 o                         
  -1   3   4          2.97         -1.86         5.57 o                         
   1   3   4         97.80        101.49         9.77 o                         
   3   3   4        175.85        171.63        15.35 o                         
   5   3   4         92.22         73.91         9.33 o                         
   7   3   4        395.62        382.04        14.11 o                         
   9   3   4          0.97         -2.52         2.52 o                         
  11   3   4         40.08         40.84         4.76 o                         
  13   3   4        511.20        483.13        21.41 o                         
 -14   4   4         75.58         92.39         5.98 o                         
 -12   4   4        242.55        247.00        16.76 o                         
 -10   4   4          0.19         -0.97         4.28 o                         
  -8   4   4        148.58        141.68        10.46 o                         
  -6   4   4          3.63          1.40         4.04 o                         
  -4   4   4        437.34        412.85        13.89 o                         
  -2   4   4        329.33        331.38        22.38 o                         
   0   4   4         94.99         95.41        12.44 o                         
   2   4   4        666.50        669.58        32.88 o                         
   4   4   4        184.88        199.78        18.82 o                         
   6   4   4        427.64        418.70        25.65 o                         
   8   4   4        293.39        277.09        19.99 o                         
  10   4   4        207.45        206.77        15.43 o                         
  12   4   4        293.46        309.81        14.30 o                         
  -9   5   4         30.72         26.43         3.65 o                         
  -7   5   4        130.78        118.23        11.19 o                         
  -5   5   4        221.43        202.65        15.51 o                         
  -3   5   4        108.86        102.96        11.79 o                         
  -1   5   4        131.94        147.64         9.92 o                         
   1   5   4        247.35        272.89        18.70 o                         
   3   5   4        517.73        555.92        26.01 o                         
   5   5   4         88.53         88.38        10.42 o                         
   7   5   4          0.87          2.59         4.28 o                         
 -20   1   5         76.21         70.69         6.99 o                         
 -18   1   5        263.80        270.75        17.09 o                         
 -16   1   5          4.18          8.18         5.92 o                         
 -14   1   5         47.87         55.37        12.28 o                         
 -12   1   5        308.52        282.96        12.34 o                         
 -10   1   5       3535.14       3691.39        47.00 o                         
  -8   1   5        139.17        146.07         5.52 o                         
  -6   1   5        217.17        229.90         6.12 o                         
  -4   1   5       4140.33       4072.10        38.49 o                         
  -2   1   5      15510.42      14857.44        95.33 o                         
   0   1   5       2846.00       2568.34        21.73 o                         
   2   1   5        486.07        559.67        18.78 o                         
   4   1   5          2.60          8.16         4.20 o                         
   6   1   5        869.44        858.09        31.06 o                         
   8   1   5        548.85        550.52        13.35 o                         
  10   1   5          0.59          1.19         1.98 o                         
  12   1   5       3764.66       3845.47        42.87 o                         
  14   1   5         41.05         31.75         8.48 o                         
  16   1   5          9.85          8.77         4.32 o                         
 -19   2   5        174.34        176.27         7.58 o                         
 -17   2   5         36.45         43.22         7.47 o                         
 -15   2   5        347.27        351.90        21.53 o                         
 -13   2   5       1973.13       2007.69        52.15 o                         
 -11   2   5         48.42         50.74         6.71 o                         
  -9   2   5       1555.49       1491.43        92.11 o                         
  -7   2   5        356.48        427.19        23.27 o                         
  -5   2   5       1002.96       1014.89        33.12 o                         
  -3   2   5         13.26         20.03         5.53 o                         
  -1   2   5         76.70         78.80         9.37 o                         
   1   2   5        427.45        413.41        19.55 o                         
   3   2   5       4934.06       5599.02        67.05 o                         
   5   2   5        431.45        416.16        17.57 o                         
   7   2   5        718.88        759.26        14.27 o                         
   9   2   5         29.60         24.13         3.54 o                         
  11   2   5        385.87        338.36        12.76 o                         
  13   2   5          5.16          8.51         5.82 o                         
  15   2   5         32.09         29.79         3.96 o                         
 -16   3   5        102.50         95.97         6.74 o                         
 -14   3   5        247.93        291.99        20.36 o                         
 -12   3   5        778.20        879.17        36.84 o                         
 -10   3   5         20.14         21.65         4.92 o                         
  -8   3   5         90.39         84.38         6.98 o                         
  -6   3   5        112.60        119.49         6.66 o                         
  -4   3   5         14.69         16.89         6.42 o                         
  -2   3   5          0.04         -3.40         3.82 o                         
   0   3   5          2.62          4.78         9.15 o                         
   2   3   5         37.04         16.24         6.46 o                         
   4   3   5        451.90        501.39        26.01 o                         
   6   3   5        512.02        504.09        16.17 o                         
   8   3   5         16.61         10.40         4.41 o                         
  10   3   5          5.71          5.61         3.16 o                         
  12   3   5         80.61         79.48         6.97 o                         
  14   3   5         60.30         39.66         5.45 o                         
 -13   4   5         61.63         63.62         8.16 o                         
 -11   4   5         92.69         85.11        10.78 o                         
  -9   4   5        364.86        321.27        16.26 o                         
  -7   4   5        212.76        213.49        12.51 o                         
  -5   4   5          5.42          2.52         3.90 o                         
  -3   4   5        250.22        209.03        18.38 o                         
  -1   4   5        662.36        674.83        32.39 o                         
   1   4   5         11.27         18.10         6.99 o                         
   3   4   5         19.11         14.70         8.36 o                         
   5   4   5        405.81        409.37        25.25 o                         
   7   4   5        343.47        359.04        22.46 o                         
   9   4   5         30.22         29.16         7.92 o                         
  11   4   5          6.20          5.17         3.92 o                         
 -10   5   5         36.65         34.78         5.41 o                         
  -8   5   5         21.97         10.38         3.80 o                         
  -6   5   5          0.42         -2.75         3.76 o                         
  -4   5   5        230.98        209.88        15.79 o                         
  -2   5   5        216.77        189.83        15.45 o                         
   0   5   5         12.44         14.10         5.82 o                         
   2   5   5         10.69         10.91         5.37 o                         
   4   5   5        380.51        420.60        21.17 o                         
   6   5   5       1937.44       2188.48        42.41 o                         
 -18   0   6        415.02        353.15        19.95 o                         
 -16   0   6         87.06         78.52        11.51 o                         
 -14   0   6        611.59        641.22        30.46 o                         
 -12   0   6        432.23        479.10        17.35 o                         
 -10   0   6        542.04        585.56        23.79 o                         
  -8   0   6          0.17         -2.03         2.03 o                         
  -6   0   6       4417.79       4421.96        47.42 o                         
  -4   0   6       8808.74       8593.60        64.26 o                         
  -2   0   6        858.34        817.51        10.94 o                         
   0   0   6        818.60        697.62        13.40 o                         
   2   0   6      10744.67      10574.87        82.64 o                         
   4   0   6         56.69         54.41         7.84 o                         
   6   0   6        162.18        170.58        14.22 o                         
   8   0   6       5380.18       5362.77        87.17 o                         
  10   0   6       1393.67       1340.42        25.24 o                         
  12   0   6         56.05         48.91        10.38 o                         
  14   0   6         48.80         47.62         9.09 o                         
  16   0   6        823.12        896.82        24.64 o                         
 -19   1   6        213.83        252.13        14.90 o                         
 -17   1   6          0.53          9.21         5.86 o                         
 -15   1   6        150.88        148.72        10.60 o                         
 -13   1   6       1080.46       1120.50        23.13 o                         
 -11   1   6         83.81         81.76         6.66 o                         
  -9   1   6       1830.44       1856.54        40.48 o                         
  -7   1   6         64.40         47.75         8.20 o                         
  -5   1   6      14076.43      14522.66        79.00 o                         
  -3   1   6        340.82        354.26        12.17 o                         
  -1   1   6       5448.63       5319.65        27.11 o                         
   1   1   6         89.45         86.25         5.98 o                         
   3   1   6        522.28        495.21        20.52 o                         
   5   1   6       3433.74       3789.05        64.55 o                         
   7   1   6        153.26        123.54         9.07 o                         
   9   1   6         23.97         24.14         3.43 o                         
  11   1   6        200.18        191.49         9.95 o                         
  13   1   6        811.63        850.73        19.38 o                         
  15   1   6         54.69         59.62         9.01 o                         
 -18   2   6         29.10         27.47         5.65 o                         
 -16   2   6         78.26         80.99        10.42 o                         
 -14   2   6       1428.99       1510.66        45.36 o                         
 -12   2   6        301.72        273.47        14.70 o                         
 -10   2   6         35.27         28.64         4.08 o                         
  -8   2   6       1201.69       1173.31        40.43 o                         
  -6   2   6       3915.50       3947.84        69.11 o                         
  -4   2   6       1926.59       1984.66        46.73 o                         
  -2   2   6        462.63        436.60        21.77 o                         
   0   2   6       1649.14       1724.82        42.49 o                         
   2   2   6        302.66        310.61        17.97 o                         
   4   2   6         35.06         33.95         5.07 o                         
   6   2   6        139.25        142.42         7.01 o                         
   8   2   6        292.68        322.36         9.96 o                         
  10   2   6          5.59          6.43         3.39 o                         
  12   2   6        305.65        233.32        12.90 o                         
  14   2   6          1.85          3.38         2.53 o                         
 -17   3   6        293.53        300.52        14.82 o                         
 -15   3   6         20.50         18.72         3.03 o                         
 -13   3   6         85.60         94.60        12.64 o                         
 -11   3   6        280.39        283.63        21.04 o                         
  -9   3   6         30.77         29.33         4.71 o                         
  -7   3   6         41.20         31.33         4.40 o                         
  -5   3   6        129.32        117.69         9.66 o                         
  -3   3   6        776.76        800.01        23.45 o                         
  -1   3   6        311.66        322.24        16.38 o                         
   1   3   6          2.53          5.25         3.14 o                         
   3   3   6       1161.06       1193.50        39.95 o                         
   5   3   6        318.69        313.64        12.65 o                         
   7   3   6        104.02        100.03         9.19 o                         
   9   3   6         68.31         45.55         5.20 o                         
  11   3   6         68.41         66.16         8.32 o                         
  13   3   6          5.83          6.54         4.12 o                         
 -14   4   6         76.02         69.88         5.47 o                         
 -12   4   6          7.17          1.74         3.47 o                         
 -10   4   6        159.29        166.23        10.63 o                         
  -8   4   6          3.71         -0.52         3.26 o                         
  -6   4   6        173.21        173.20        17.21 o                         
  -4   4   6         78.32         79.33         8.09 o                         
  -2   4   6        558.73        530.95        28.72 o                         
   0   4   6       1460.72       1572.99        49.52 o                         
   2   4   6        216.37        223.81        19.35 o                         
   4   4   6        231.81        253.11        13.41 o                         
   6   4   6         85.11         92.76         8.47 o                         
   8   4   6         56.80         69.31         9.73 o                         
  10   4   6         60.36         59.46         7.07 o                         
  -9   5   6          1.65         -2.54         3.43 o                         
  -7   5   6         26.63         20.62         3.77 o                         
  -5   5   6         15.15         19.11         6.14 o                         
  -3   5   6        126.95        125.30        13.21 o                         
  -1   5   6        185.51        186.72        11.11 o                         
   1   5   6          1.09          2.10         4.40 o                         
   3   5   6        542.91        599.26        25.33 o                         
   5   5   6        255.44        284.64        15.83 o                         
   7   5   6        495.60        487.25        16.88 o                         
 -20   1   7         26.19         15.67         4.04 o                         
 -18   1   7        170.40        187.78        14.58 o                         
 -16   1   7         22.14         20.04         4.77 o                         
 -14   1   7        374.03        404.45        24.03 o                         
 -12   1   7        562.65        544.49        14.78 o                         
 -10   1   7          0.95          1.44         3.26 o                         
  -8   1   7         90.95         83.29         7.56 o                         
  -6   1   7         18.19         17.29         4.16 o                         
  -4   1   7       6368.80       6526.79        54.98 o                         
  -2   1   7       2709.93       2595.95        46.45 o                         
   0   1   7       2757.29       2888.53        32.29 o                         
   2   1   7          3.87          6.26         4.04 o                         
   4   1   7         68.75         84.30        10.14 o                         
   6   1   7        240.42        283.88        19.55 o                         
   8   1   7        350.85        353.86        17.01 o                         
  10   1   7        164.73        161.27         9.15 o                         
  12   1   7        171.96        160.41         8.96 o                         
  14   1   7        589.93        604.26        26.54 o                         
  16   1   7          2.68         -0.04         1.82 o                         
 -19   2   7         28.78         25.81         3.40 o                         
 -17   2   7          0.84          0.65         4.40 o                         
 -15   2   7          1.88          0.90         3.81 o                         
 -13   2   7       1111.87       1071.96        37.32 o                         
 -11   2   7       1224.56       1228.46        29.30 o                         
  -9   2   7       1012.24       1047.98        27.45 o                         
  -7   2   7        634.15        636.74        29.41 o                         
  -5   2   7      12839.77      13087.86       125.94 o                         
  -3   2   7        284.72        312.88        19.23 o                         
  -1   2   7        122.66        132.93        12.80 o                         
   1   2   7        513.74        447.14        22.82 o                         
   3   2   7        824.18        826.99        31.87 o                         
   5   2   7        529.08        626.61        23.43 o                         
   7   2   7         52.25         44.90         4.53 o                         
   9   2   7        238.68        222.05        19.67 o                         
  11   2   7        533.51        537.23        19.84 o                         
  13   2   7        473.85        496.59        13.56 o                         
  15   2   7         11.98         15.19         3.76 o                         
 -16   3   7         99.71         94.48        10.26 o                         
 -14   3   7          0.41         -3.54         3.54 o                         
 -12   3   7         19.95         31.14         8.97 o                         
 -10   3   7        135.25        143.64        14.24 o                         
  -8   3   7          2.69         -1.49         1.49 o                         
  -6   3   7         85.26         90.11         7.31 o                         
  -4   3   7        141.14        128.64        10.04 o                         
  -2   3   7        198.80        200.72        12.19 o                         
   0   3   7         71.43         74.75         7.50 o                         
   2   3   7        266.68        240.53        18.46 o                         
   4   3   7        241.90        240.82        13.93 o                         
   6   3   7         38.36         40.35         6.33 o                         
   8   3   7         41.33         38.86         4.68 o                         
  10   3   7        614.62        612.98        15.09 o                         
  12   3   7         17.09         13.38         3.32 o                         
 -13   4   7         33.19         36.22         4.46 o                         
 -11   4   7          4.81          4.40         4.60 o                         
  -9   4   7        169.53        199.82        17.77 o                         
  -7   4   7        371.77        334.49        23.06 o                         
  -5   4   7        597.05        605.11        31.79 o                         
  -3   4   7         56.53         56.31        11.15 o                         
  -1   4   7         12.79          9.98         7.31 o                         
   1   4   7       1953.21       2003.28        55.62 o                         
   3   4   7        104.13        109.95         9.24 o                         
   5   4   7         22.32         12.97         5.27 o                         
   7   4   7          0.11          0.46         5.88 o                         
   9   4   7        261.40        249.78        14.38 o                         
  -8   5   7        131.60        109.58         9.21 o                         
  -6   5   7        231.78        254.75        16.80 o                         
  -4   5   7         16.24         12.56         5.86 o                         
  -2   5   7         96.20         94.03        11.27 o                         
   0   5   7        199.96        198.00        15.31 o                         
   2   5   7         40.18         45.68         8.28 o                         
   4   5   7          0.00         -0.04         3.88 o                         
   6   5   7          6.15         10.10         3.72 o                         
 -18   0   8         55.70         55.70         9.49 o                         
 -16   0   8        140.37        170.70        16.28 o                         
 -14   0   8        938.08        937.54        36.27 o                         
 -12   0   8        810.19        792.87        24.26 o                         
 -10   0   8         19.06         25.97         7.88 o                         
  -8   0   8       3279.99       3439.91        49.72 o                         
  -6   0   8        168.52        135.64         9.86 o                         
  -4   0   8        737.75        735.50        15.02 o                         
  -2   0   8         54.34         60.29         4.55 o                         
   0   0   8        716.68        722.85        16.01 o                         
   2   0   8          4.48          2.26         3.68 o                         
   4   0   8       1736.75       1868.62        44.84 o                         
   6   0   8         45.57         33.28         7.11 o                         
   8   0   8       2129.86       2015.40        29.46 o                         
  10   0   8      10363.72      10416.12        66.77 o                         
  12   0   8         78.34         73.92        11.71 o                         
  14   0   8        296.00        305.93        17.17 o                         
 -19   1   8        209.99        209.07        14.78 o                         
 -17   1   8         68.09         65.92         9.73 o                         
 -15   1   8        142.45        139.09        10.14 o                         
 -13   1   8        836.45        881.79        16.81 o                         
 -11   1   8       1332.91       1334.11        16.51 o                         
  -9   1   8         19.22         16.93         3.95 o                         
  -7   1   8        207.54        215.22        14.95 o                         
  -5   1   8         83.89         91.86         7.69 o                         
  -3   1   8       1971.47       2063.99        25.74 o                         
  -1   1   8        739.68        798.24        39.81 o                         
   1   1   8       2625.68       2740.51        31.02 o                         
   3   1   8         75.41         52.27         8.68 o                         
   5   1   8        597.67        633.02        29.24 o                         
   7   1   8        282.68        249.07        10.97 o                         
   9   1   8        325.42        321.29        10.22 o                         
  11   1   8         95.51         95.66         7.29 o                         
  13   1   8          0.01          4.95         4.04 o                         
  15   1   8         17.20         29.93         5.29 o                         
 -18   2   8          0.27         -2.83         3.27 o                         
 -16   2   8         62.67         64.71         9.37 o                         
 -14   2   8         32.58         30.64         5.08 o                         
 -12   2   8       3815.01       3768.63        52.97 o                         
 -10   2   8         23.48         17.28         4.21 o                         
  -8   2   8        106.67        109.41        10.56 o                         
  -6   2   8        313.13        329.64        21.73 o                         
  -4   2   8       7855.31       7559.37        99.49 o                         
  -2   2   8         82.17         80.18        10.34 o                         
   0   2   8        320.14        286.78        19.79 o                         
   2   2   8         21.66         13.33         5.57 o                         
   4   2   8        173.50        187.34        17.33 o                         
   6   2   8          2.38         -1.04         4.04 o                         
   8   2   8         56.99         41.26         6.51 o                         
  10   2   8        153.34        150.21        10.77 o                         
  12   2   8         57.19         65.30         6.39 o                         
  14   2   8         18.43         35.02         4.11 o                         
 -17   3   8         53.71         52.43         6.18 o                         
 -15   3   8         83.57         75.34         6.78 o                         
 -13   3   8          0.09          4.18         3.80 o                         
 -11   3   8         75.34         67.62         7.80 o                         
  -9   3   8        392.57        380.01        16.27 o                         
  -7   3   8        139.22        126.71        10.81 o                         
  -5   3   8        389.16        410.43        18.22 o                         
  -3   3   8         44.17         42.27         6.47 o                         
  -1   3   8        872.78        926.25        26.16 o                         
   1   3   8        155.66        154.58        15.31 o                         
   3   3   8         11.68          6.40         3.61 o                         
   5   3   8         27.14         24.49         5.18 o                         
   7   3   8         45.56         48.20         5.04 o                         
   9   3   8        713.20        741.43        21.24 o                         
  11   3   8        155.28        149.63        19.47 o                         
 -14   4   8        168.72        204.34        12.93 o                         
 -12   4   8         80.78         90.88        11.19 o                         
 -10   4   8          0.48         -1.81         3.84 o                         
  -8   4   8        167.05        152.64        16.24 o                         
  -6   4   8        345.32        304.04        14.90 o                         
  -4   4   8          0.03          4.93         5.05 o                         
  -2   4   8         11.48         16.48         7.67 o                         
   0   4   8          2.94          7.19         5.37 o                         
   2   4   8       2870.34       3053.74        56.00 o                         
   4   4   8        174.10        176.57        11.11 o                         
   6   4   8         43.83         38.91         9.03 o                         
   8   4   8         30.55         22.22         5.45 o                         
  10   4   8          3.78          3.07         3.27 o                         
  -7   5   8          0.34          2.54         3.59 o                         
  -5   5   8        120.23         96.13        10.95 o                         
  -3   5   8          0.70         -0.20         3.15 o                         
  -1   5   8         51.78         54.71         8.50 o                         
   1   5   8         14.76         12.60         5.49 o                         
   3   5   8        261.79        273.01        15.23 o                         
   5   5   8          1.78         -2.71         2.71 o                         
 -20   1   9        237.89        236.05        12.48 o                         
 -18   1   9          0.04         -2.79         5.05 o                         
 -16   1   9       2465.37       2732.19        42.23 o                         
 -14   1   9         64.31         73.04         7.75 o                         
 -12   1   9         19.96         17.28         2.76 o                         
 -10   1   9        779.65        799.18        16.06 o                         
  -8   1   9       2286.73       2328.22        39.95 o                         
  -6   1   9        796.24        795.43        22.42 o                         
  -4   1   9          0.71         -1.71         1.71 o                         
  -2   1   9        161.23        152.96         8.06 o                         
   0   1   9       1928.65       2088.85        40.78 o                         
   2   1   9       1146.81       1227.39        36.55 o                         
   4   1   9         42.50         36.76         7.76 o                         
   6   1   9        314.91        315.79        15.77 o                         
   8   1   9        187.13        193.88         8.92 o                         
  10   1   9         84.54         85.41         6.70 o                         
  12   1   9         13.14         13.64         3.31 o                         
  14   1   9        100.79        116.85        10.38 o                         
 -19   2   9         65.74         70.18        13.77 o                         
 -17   2   9         99.27         99.45        11.43 o                         
 -15   2   9        122.31        121.90        13.43 o                         
 -13   2   9        720.40        779.51        27.06 o                         
 -11   2   9          3.64         -2.96         2.96 o                         
  -9   2   9         13.55          8.28         2.35 o                         
  -7   2   9        594.31        545.93        37.95 o                         
  -5   2   9        617.99        593.52        29.45 o                         
  -3   2   9       5187.04       5414.31        87.65 o                         
  -1   2   9       1243.56       1236.48        41.60 o                         
   1   2   9       1031.07        994.41        35.14 o                         
   3   2   9       1874.37       2101.54        91.81 o                         
   5   2   9        318.21        316.31        23.87 o                         
   7   2   9        156.46        130.18        14.50 o                         
   9   2   9         36.49         41.70         5.06 o                         
  11   2   9         27.40         27.69         3.93 o                         
  13   2   9          0.02          3.45         2.08 o                         
 -16   3   9          9.01          4.24         2.54 o                         
 -14   3   9          3.21          8.46         8.06 o                         
 -12   3   9        139.97        140.27        10.44 o                         
 -10   3   9         74.13         57.52         9.98 o                         
  -8   3   9         41.76         44.48         7.21 o                         
  -6   3   9        195.56        204.55        13.80 o                         
  -4   3   9        364.78        350.40        13.07 o                         
  -2   3   9       2363.31       2272.99        32.58 o                         
   0   3   9         20.61         22.37         6.85 o                         
   2   3   9        713.11        732.92        35.28 o                         
   4   3   9        283.17        281.49        19.59 o                         
   6   3   9        606.74        602.97        16.32 o                         
   8   3   9        106.85        110.01         8.97 o                         
  10   3   9         10.88         14.19         3.53 o                         
  12   3   9        153.56        155.99         7.17 o                         
 -13   4   9          9.42          2.06         4.12 o                         
 -11   4   9         37.39         30.70         6.95 o                         
  -9   4   9         27.51         33.04         8.20 o                         
  -7   4   9          5.31         -2.59         2.94 o                         
  -5   4   9         26.61         15.74         4.86 o                         
  -3   4   9         11.04         11.67         8.04 o                         
  -1   4   9          8.81         11.92         6.54 o                         
   1   4   9         50.03         52.43        10.54 o                         
   3   4   9        516.32        527.50        18.32 o                         
   5   4   9         45.15         45.92        10.22 o                         
   7   4   9         21.31          8.83         5.15 o                         
   9   4   9        288.90        205.27        11.15 o                         
  -6   5   9        197.29        208.38        14.58 o                         
  -4   5   9         74.30         65.84         8.64 o                         
  -2   5   9        117.92        124.61        12.04 o                         
   0   5   9         56.81         60.96         6.04 o                         
   2   5   9         49.26         64.71         7.84 o                         
   4   5   9         32.76         29.41         4.97 o                         
 -18   0  10          5.55         -4.85         4.85 o                         
 -16   0  10        600.76        616.38        30.66 o                         
 -14   0  10        239.89        251.84        19.87 o                         
 -12   0  10         21.82         25.32         4.26 o                         
 -10   0  10        349.21        348.87        16.11 o                         
  -8   0  10       4499.36       4558.31        52.59 o                         
  -6   0  10      10383.73       9832.65       187.86 o                         
  -4   0  10         24.97         34.13         7.92 o                         
  -2   0  10       2427.18       2461.18       163.22 o                         
   0   0  10        146.76        174.53        12.52 o                         
   2   0  10       5342.01       5904.99        79.17 o                         
   4   0  10        276.74        286.77        13.44 o                         
   6   0  10       1842.77       1809.55        36.03 o                         
   8   0  10        136.96        132.73        13.73 o                         
  10   0  10       2931.22       2986.38        66.20 o                         
  12   0  10        885.85        895.49        32.03 o                         
  14   0  10         33.50         27.83         4.00 o                         
 -19   1  10         43.01         42.25         6.95 o                         
 -17   1  10         75.27         94.19        12.44 o                         
 -15   1  10       1351.01       1423.82        31.20 o                         
 -13   1  10        110.98        111.07         7.87 o                         
 -11   1  10        205.13        220.57         8.05 o                         
  -9   1  10        418.79        417.88        18.43 o                         
  -7   1  10         30.76         28.82         5.54 o                         
  -5   1  10        322.25        316.76        15.05 o                         
  -3   1  10         44.30         45.26         4.80 o                         
  -1   1  10        733.10        743.70        20.50 o                         
   1   1  10         46.42         57.28         8.36 o                         
   3   1  10        217.97        215.29        17.37 o                         
   5   1  10        123.87        135.27         8.44 o                         
   7   1  10          6.17          3.24         3.52 o                         
   9   1  10        609.87        661.48        21.63 o                         
  11   1  10         66.72         63.50         5.48 o                         
  13   1  10        145.18        149.57        12.32 o                         
 -18   2  10        104.49        111.28         9.73 o                         
 -16   2  10         45.51         49.84         9.25 o                         
 -14   2  10        160.94        147.86        10.64 o                         
 -12   2  10          0.94         -2.45         3.25 o                         
 -10   2  10        338.95        321.58        10.99 o                         
  -8   2  10        115.01        118.73         6.59 o                         
  -6   2  10        633.96        587.51        19.38 o                         
  -4   2  10          8.41         12.52         5.37 o                         
  -2   2  10         30.41         39.97         7.96 o                         
   0   2  10         11.42          5.57         4.08 o                         
   2   2  10         20.64         13.61         7.25 o                         
   4   2  10          1.31         -5.21         5.41 o                         
   6   2  10        146.75        130.51        14.06 o                         
   8   2  10          2.23          4.67         2.72 o                         
  10   2  10         87.02         83.06         6.69 o                         
  12   2  10         32.20         30.95         3.59 o                         
 -15   3  10          0.35         -2.71         3.10 o                         
 -13   3  10         75.11         64.59         6.93 o                         
 -11   3  10        175.27        212.79        12.99 o                         
  -9   3  10        319.74        344.92        16.61 o                         
  -7   3  10       3707.95       3774.27        45.44 o                         
  -5   3  10        761.04        748.32        19.68 o                         
  -3   3  10         48.31         64.87         8.06 o                         
  -1   3  10       2196.89       2119.39        49.86 o                         
   1   3  10       1481.41       1595.89        48.27 o                         
   3   3  10        983.67        993.93        35.67 o                         
   5   3  10          0.40          0.73         3.58 o                         
   7   3  10        660.73        646.30        16.69 o                         
   9   3  10        150.19        153.32         9.45 o                         
  11   3  10        210.02        206.76         8.50 o                         
 -14   4  10        455.48        612.95        20.84 o                         
 -12   4  10          2.96          8.68         5.29 o                         
 -10   4  10         32.71         37.43         5.67 o                         
  -8   4  10          0.85         -1.21         3.44 o                         
  -6   4  10        290.74        270.52        13.88 o                         
  -4   4  10        121.89         99.04        13.53 o                         
  -2   4  10         49.67         38.66         9.21 o                         
   0   4  10        449.79        481.59        26.21 o                         
   2   4  10         15.82         10.54         4.08 o                         
   4   4  10        197.48        212.32        15.95 o                         
   6   4  10         37.09         39.75         6.87 o                         
   8   4  10        104.89         93.63         7.71 o                         
  -7   5  10         18.83         18.66         5.29 o                         
  -5   5  10         10.62         18.06         6.10 o                         
  -3   5  10         25.55         29.85         6.34 o                         
  -1   5  10          0.50          3.28         2.33 o                         
   1   5  10          6.32         14.54         4.89 o                         
   3   5  10         37.25         46.13         5.90 o                         
 -20   1  11          5.57          8.20         2.26 o                         
 -18   1  11        149.43        157.85        14.22 o                         
 -16   1  11        280.47        285.82        13.93 o                         
 -14   1  11       2609.29       2698.87        35.69 o                         
 -12   1  11        745.37        734.01        16.83 o                         
 -10   1  11        105.14        108.06         5.25 o                         
  -8   1  11        326.97        311.09        16.14 o                         
  -6   1  11        936.60        986.17        68.40 o                         
  -4   1  11         35.76         31.02         7.55 o                         
  -2   1  11        672.00        721.75        19.20 o                         
   0   1  11        396.86        419.67        21.41 o                         
   2   1  11        328.79        349.42        11.77 o                         
   4   1  11         10.68          7.33         2.17 o                         
   6   1  11       2763.58       2729.69        39.48 o                         
   8   1  11       1015.94       1102.67        27.92 o                         
  10   1  11          0.12          2.12         2.24 o                         
  12   1  11        220.36        230.77        19.29 o                         
 -17   2  11        259.11        271.68        16.80 o                         
 -15   2  11        123.72        138.49         9.87 o                         
 -13   2  11         31.29         35.72         6.36 o                         
 -11   2  11          1.06         -1.69         3.10 o                         
  -9   2  11          4.38          3.65         2.41 o                         
  -7   2  11          0.62          1.27         2.12 o                         
  -5   2  11         62.16         60.80         4.77 o                         
  -3   2  11        258.17        231.94         8.46 o                         
  -1   2  11        758.72        735.32        21.22 o                         
   1   2  11        218.61        211.09         8.28 o                         
   3   2  11          0.89          1.98         3.53 o                         
   5   2  11          9.56         11.38         4.69 o                         
   7   2  11        577.91        516.98        16.07 o                         
   9   2  11        550.66        564.47        15.76 o                         
  11   2  11          7.77          1.65         1.96 o                         
 -16   3  11         12.84          6.79         3.55 o                         
 -14   3  11          0.28         -1.58         4.89 o                         
 -12   3  11          2.60         -6.38         6.38 o                         
 -10   3  11        650.33        506.33        19.80 o                         
  -8   3  11        592.28        592.39        21.25 o                         
  -6   3  11        797.80        767.62        23.62 o                         
  -4   3  11        265.65        242.57         9.80 o                         
  -2   3  11       1907.23       1933.58        27.10 o                         
   0   3  11       1288.82       1309.75        41.40 o                         
   2   3  11        223.42        225.42         9.82 o                         
   4   3  11          0.88          0.17         3.44 o                         
   6   3  11          0.00         -2.92         2.92 o                         
   8   3  11         52.37         34.33         5.00 o                         
  10   3  11        133.21        123.83         7.27 o                         
 -13   4  11        178.27        241.42        14.38 o                         
 -11   4  11        103.74        110.84        11.39 o                         
  -9   4  11         14.11          9.74         4.30 o                         
  -7   4  11        143.02        134.50         9.94 o                         
  -5   4  11          1.11          4.44         5.25 o                         
  -3   4  11         18.75         24.28         6.83 o                         
  -1   4  11          2.07         -3.35         6.14 o                         
   1   4  11          7.13         10.99         3.13 o                         
   3   4  11          0.83         -2.15         2.96 o                         
   5   4  11         57.69         66.61         8.60 o                         
   7   4  11         35.83         37.56         5.29 o                         
  -6   5  11          3.67          7.35         3.76 o                         
  -4   5  11         52.07         72.30         8.36 o                         
  -2   5  11          0.15         -0.30         2.30 o                         
   0   5  11        123.83        123.32         9.86 o                         
 -18   0  12       1904.80       1966.45        46.37 o                         
 -16   0  12        499.01        525.98        27.59 o                         
 -14   0  12       4440.39       4655.34        83.77 o                         
 -12   0  12         95.86         96.11         7.45 o                         
 -10   0  12       2523.80       2620.17        44.11 o                         
  -8   0  12        720.18        736.61        23.20 o                         
  -6   0  12       2640.36       2742.46        68.55 o                         
  -4   0  12          2.19         -5.86         5.86 o                         
  -2   0  12       4058.79       4251.39        47.34 o                         
   0   0  12       1603.36       1754.51        43.54 o                         
   2   0  12          3.05          8.63         3.30 o                         
   4   0  12         19.01         38.94         7.96 o                         
   6   0  12         13.33          3.19         6.79 o                         
   8   0  12         83.42         73.14         7.70 o                         
  10   0  12        168.64        155.31        14.38 o                         
  12   0  12          2.93          5.61         3.92 o                         
 -19   1  12         17.98         24.56         5.05 o                         
 -17   1  12        205.96        195.34        16.08 o                         
 -15   1  12          3.23          2.12         1.80 o                         
 -13   1  12        498.78        530.80        16.04 o                         
 -11   1  12          0.01         -1.05         2.47 o                         
  -9   1  12          3.75          7.07         2.47 o                         
  -7   1  12        632.66        674.36        13.34 o                         
  -5   1  12          1.15         -5.53         5.53 o                         
  -3   1  12        701.99        675.96        31.30 o                         
  -1   1  12         12.48         25.73         5.74 o                         
   1   1  12        909.15       1008.17        15.72 o                         
   3   1  12        499.61        488.86        12.87 o                         
   5   1  12          0.52          2.61         2.23 o                         
   7   1  12       1669.58       1816.30        35.62 o                         
   9   1  12          1.12         -1.70         2.63 o                         
  11   1  12         11.24          7.15         2.09 o                         
 -18   2  12        140.10        116.38        15.39 o                         
 -16   2  12         21.59         13.75         3.95 o                         
 -14   2  12          1.03          4.31         3.55 o                         
 -12   2  12         66.60         76.04         8.17 o                         
 -10   2  12          0.03          3.43         2.31 o                         
  -8   2  12         58.26         53.42         4.61 o                         
  -6   2  12          4.19         -0.49         2.33 o                         
  -4   2  12        424.60        429.13        12.30 o                         
  -2   2  12        126.47        133.15        10.60 o                         
   0   2  12       1120.60       1087.97        18.74 o                         
   2   2  12        126.13        118.46         6.49 o                         
   4   2  12         85.33         71.32         7.73 o                         
   6   2  12         18.04          7.97         3.13 o                         
   8   2  12        830.25        829.35        19.12 o                         
  10   2  12         27.68         29.52         3.79 o                         
  12   2  12         22.70         30.50         4.28 o                         
 -15   3  12        224.11        213.88        14.99 o                         
 -13   3  12          6.20          6.75         5.41 o                         
 -11   3  12         67.23         54.85        10.06 o                         
  -9   3  12        241.30        174.78        12.21 o                         
  -7   3  12        964.44        917.52        25.96 o                         
  -5   3  12        222.46        216.16        10.33 o                         
  -3   3  12        121.66        120.79        11.57 o                         
  -1   3  12       1778.45       1787.16        34.00 o                         
   1   3  12        878.37        925.22        19.50 o                         
   3   3  12        233.49        226.24        17.29 o                         
   5   3  12         13.65          4.83         2.93 o                         
   7   3  12         88.89        102.37         7.84 o                         
   9   3  12         65.54         50.00         4.63 o                         
 -12   4  12        131.72        162.25        12.24 o                         
 -10   4  12         12.83         15.20         3.77 o                         
  -8   4  12        141.11        120.14         8.71 o                         
  -6   4  12        453.28        424.54        15.83 o                         
  -4   4  12         50.40         58.04         9.57 o                         
  -2   4  12        252.98        257.74        18.62 o                         
   0   4  12         10.70         10.27         3.57 o                         
   2   4  12        203.35        210.04        15.11 o                         
   4   4  12          7.71         12.28         5.29 o                         
   6   4  12        114.55        113.38         8.60 o                         
  -5   5  12        153.09        154.78        17.33 o                         
  -3   5  12          7.62          8.85         3.35 o                         
  -1   5  12         24.03         23.99         4.16 o                         
 -18   1  13        146.55        148.68        12.93 o                         
 -16   1  13         71.96         79.46        11.96 o                         
 -14   1  13         10.31          7.92         6.07 o                         
 -12   1  13         31.94         36.99         5.07 o                         
 -10   1  13       1618.02       1596.57        21.58 o                         
  -8   1  13        667.42        653.60        10.13 o                         
  -6   1  13          5.12          4.05         1.46 o                         
  -4   1  13         72.07         65.86         3.58 o                         
  -2   1  13        620.07        646.50        12.36 o                         
   0   1  13       1743.31       1876.13        21.77 o                         
   2   1  13          0.25         -1.66         2.84 o                         
   4   1  13          0.01          8.80         2.54 o                         
   6   1  13          0.09          1.93         2.40 o                         
   8   1  13       2283.08       2445.54        32.30 o                         
  10   1  13          0.19         -1.80         1.80 o                         
  12   1  13         12.75         10.50         3.80 o                         
 -17   2  13          0.82         10.74         4.36 o                         
 -15   2  13         65.90         55.58         6.22 o                         
 -13   2  13          3.41         -1.84         2.97 o                         
 -11   2  13        803.45        836.10        24.21 o                         
  -9   2  13        349.08        364.73        10.45 o                         
  -7   2  13          0.41          0.40         1.83 o                         
  -5   2  13        925.33        859.17        17.98 o                         
  -3   2  13        557.40        565.92        45.89 o                         
  -1   2  13         22.94         22.16         3.49 o                         
   1   2  13        779.79        770.78        16.53 o                         
   3   2  13         34.41         38.94         8.06 o                         
   5   2  13        780.78        772.15        23.68 o                         
   7   2  13          2.40         -0.73         3.93 o                         
   9   2  13         34.27         26.63         3.54 o                         
  11   2  13         60.75         75.45         7.07 o                         
 -16   3  13        159.96        203.82        12.20 o                         
 -14   3  13        354.04        407.56        21.37 o                         
 -12   3  13         17.27          8.48         5.25 o                         
 -10   3  13        126.04        132.25        10.34 o                         
  -8   3  13         84.60         52.19         7.00 o                         
  -6   3  13        761.62        780.81        23.53 o                         
  -4   3  13         61.89         59.45         7.36 o                         
  -2   3  13        412.49        458.28        17.27 o                         
   0   3  13        305.70        293.61        20.60 o                         
   2   3  13         30.33         32.32         5.17 o                         
   4   3  13         30.54         27.11         4.80 o                         
   6   3  13         37.55         37.33         5.68 o                         
   8   3  13          4.56          7.00         2.38 o                         
 -13   4  13         17.39         14.50         3.64 o                         
 -11   4  13         50.27         45.60         7.31 o                         
  -9   4  13        160.80        151.46        18.86 o                         
  -7   4  13         31.86         32.68         5.16 o                         
  -5   4  13        218.01        198.81        16.36 o                         
  -3   4  13         62.20         48.31         8.64 o                         
  -1   4  13         66.56         67.50         8.89 o                         
   1   4  13        246.63        244.90        10.66 o                         
   3   4  13        251.37        271.07        15.43 o                         
   5   4  13         98.29        115.52         8.68 o                         
 -18   0  14       2089.12       2127.21        44.96 o                         
 -16   0  14        801.47        855.54        33.53 o                         
 -14   0  14       1096.74       1163.21        41.56 o                         
 -12   0  14        214.68        226.58        12.80 o                         
 -10   0  14        241.17        239.77        11.63 o                         
  -8   0  14       1063.68       1102.78        21.50 o                         
  -6   0  14        696.67        745.25        16.39 o                         
  -4   0  14        396.52        422.12        10.56 o                         
  -2   0  14        180.21        172.46         8.76 o                         
   0   0  14        999.46       1056.93        21.65 o                         
   2   0  14        263.60        265.68        11.42 o                         
   4   0  14        793.50        763.65        33.61 o                         
   6   0  14        864.97        907.49        35.38 o                         
   8   0  14         42.11         46.98         9.23 o                         
  10   0  14          3.58          1.90         3.47 o                         
 -19   1  14          8.39          8.64         3.92 o                         
 -17   1  14        221.70        223.61        16.20 o                         
 -15   1  14        353.08        368.63        12.57 o                         
 -13   1  14        207.50        198.21        10.09 o                         
 -11   1  14         76.14         68.81         4.63 o                         
  -9   1  14        927.65        882.03        12.56 o                         
  -7   1  14          6.37          3.00         1.41 o                         
  -5   1  14        292.18        308.68         7.15 o                         
  -3   1  14        206.00        196.65         6.54 o                         
  -1   1  14         89.73         80.71         4.87 o                         
   1   1  14        278.85        259.53         9.75 o                         
   3   1  14        216.08        200.15        12.17 o                         
   5   1  14       1018.13        957.52        20.76 o                         
   7   1  14         14.88         13.70         3.91 o                         
   9   1  14        344.74        313.45        21.45 o                         
  11   1  14         16.90         21.93         4.85 o                         
 -18   2  14         15.26         21.53         4.32 o                         
 -16   2  14         37.06         28.25         4.23 o                         
 -14   2  14         63.14         65.64         7.26 o                         
 -12   2  14        164.29        125.87         9.60 o                         
 -10   2  14         86.09         67.88         7.39 o                         
  -8   2  14        198.73        200.92         8.32 o                         
  -6   2  14         19.43         26.90         3.86 o                         
  -4   2  14       3020.06       3064.18        46.47 o                         
  -2   2  14        212.25        201.65        18.96 o                         
   0   2  14        273.55        284.16        15.57 o                         
   2   2  14        173.64        193.94         9.68 o                         
   4   2  14       1793.98       1874.55        36.08 o                         
   6   2  14          8.70         15.43         4.84 o                         
   8   2  14         49.04         52.52         4.67 o                         
  10   2  14        121.47         99.90         5.77 o                         
 -15   3  14         21.50         22.30         5.65 o                         
 -13   3  14          0.03         -3.35         4.20 o                         
 -11   3  14         33.54         29.08         7.59 o                         
  -9   3  14          0.02          0.39         3.96 o                         
  -7   3  14        648.84        580.08        19.83 o                         
  -5   3  14        203.07        209.36         9.96 o                         
  -3   3  14          0.35         -1.70         4.28 o                         
  -1   3  14         77.10         75.71         7.72 o                         
   1   3  14        157.70        144.85        14.14 o                         
   3   3  14          0.77          0.67         2.33 o                         
   5   3  14        114.63        126.35         8.45 o                         
   7   3  14        173.03        174.16         8.32 o                         
 -12   4  14        131.38        111.85         9.13 o                         
 -10   4  14        777.51        726.35        25.04 o                         
  -8   4  14         60.57         66.12         5.78 o                         
  -6   4  14          0.11          8.04         5.21 o                         
  -4   4  14        138.52        123.47         8.34 o                         
  -2   4  14        199.73        195.20        12.78 o                         
   0   4  14         65.91         58.79         5.68 o                         
   2   4  14          0.62         -2.14         2.71 o                         
   4   4  14        133.35        157.29         9.94 o                         
 -18   1  15          8.36          5.57         3.47 o                         
 -16   1  15        844.60        864.23        21.70 o                         
 -14   1  15          0.83          0.76         2.66 o                         
 -12   1  15        256.38        235.43        10.74 o                         
 -10   1  15         91.57         95.59         5.46 o                         
  -8   1  15       1408.79       1341.23        16.63 o                         
  -6   1  15        320.62        301.74         7.31 o                         
  -4   1  15         87.95         94.89         4.91 o                         
  -2   1  15         89.96         89.69         5.28 o                         
   0   1  15         69.15         82.47         6.89 o                         
   2   1  15          2.14          6.53         4.15 o                         
   4   1  15         14.96          9.01         3.28 o                         
   6   1  15        597.07        549.03        16.23 o                         
   8   1  15          5.64          4.61         2.99 o                         
  10   1  15        130.04        143.23        10.26 o                         
 -17   2  15         21.07         18.58         4.24 o                         
 -15   2  15          0.23          2.92         5.11 o                         
 -13   2  15        119.40        100.57         8.45 o                         
 -11   2  15        132.81        110.92         9.14 o                         
  -9   2  15        364.54        345.00         9.58 o                         
  -7   2  15         66.56         56.19         5.03 o                         
  -5   2  15         60.84         51.62         5.43 o                         
  -3   2  15       2943.51       2879.00        31.49 o                         
  -1   2  15        171.50        168.45         9.24 o                         
   1   2  15         79.55        102.52         7.21 o                         
   3   2  15        274.70        278.66        19.23 o                         
   5   2  15        803.03        933.60        39.24 o                         
   7   2  15        192.36        202.50         9.19 o                         
   9   2  15         89.53         98.55         5.71 o                         
 -14   3  15         17.50         16.52         5.65 o                         
 -12   3  15        171.30        175.75        14.70 o                         
 -10   3  15          2.53          5.07         3.19 o                         
  -8   3  15          1.56         11.07         5.41 o                         
  -6   3  15        156.33        148.35         9.90 o                         
  -4   3  15          2.48          2.54         6.08 o                         
  -2   3  15        127.97        128.00         9.80 o                         
   0   3  15         80.23         83.33        11.07 o                         
   2   3  15          2.02          4.58         3.07 o                         
   4   3  15          2.41          2.75         3.84 o                         
   6   3  15          6.86         11.01         2.91 o                         
 -11   4  15          1.14         -2.54         2.54 o                         
  -9   4  15        651.57        574.63        41.77 o                         
  -7   4  15         10.84         25.69         5.70 o                         
  -5   4  15          0.41         -3.80         3.80 o                         
  -3   4  15          2.15          0.40         3.64 o                         
  -1   4  15         54.97         44.25         9.19 o                         
   1   4  15          0.71         -0.85         3.55 o                         
   3   4  15         19.52         20.12         4.08 o                         
 -18   0  16        235.86        233.71        13.89 o                         
 -16   0  16       1480.87       1545.72        42.01 o                         
 -14   0  16         53.89         59.76         6.83 o                         
 -12   0  16        544.06        550.07        35.54 o                         
 -10   0  16        624.06        651.06        21.82 o                         
  -8   0  16         13.54          7.69         2.68 o                         
  -6   0  16        590.97        588.24        13.28 o                         
  -4   0  16        817.56        856.90        17.23 o                         
  -2   0  16        466.54        502.46        19.30 o                         
   0   0  16        128.40        123.10        10.03 o                         
   2   0  16         94.22         87.57        12.80 o                         
   4   0  16        113.23         99.81        13.13 o                         
   6   0  16        259.78        254.87        17.21 o                         
   8   0  16         46.22         40.08        13.15 o                         
 -17   1  16         29.79         32.60         6.58 o                         
 -15   1  16        258.53        261.56        10.02 o                         
 -13   1  16        208.82        200.10         9.68 o                         
 -11   1  16          0.34         -1.89         2.27 o                         
  -9   1  16         26.03         27.14         3.03 o                         
  -7   1  16        135.58        128.13         5.43 o                         
  -5   1  16          3.79          4.11         2.23 o                         
  -3   1  16       1673.01       1700.16        22.25 o                         
  -1   1  16        116.22        119.07         9.22 o                         
   1   1  16        158.74        152.15        11.06 o                         
   3   1  16          3.97          3.50         2.95 o                         
   5   1  16        268.45        265.02        11.72 o                         
   7   1  16         76.05         64.69         6.39 o                         
   9   1  16         24.74         22.07         3.45 o                         
 -16   2  16          2.49          1.01         1.75 o                         
 -14   2  16          5.36          2.59         2.79 o                         
 -12   2  16         58.16         61.58         6.67 o                         
 -10   2  16        330.15        287.65         9.49 o                         
  -8   2  16          0.68          0.21         3.19 o                         
  -6   2  16         23.34         16.17         4.13 o                         
  -4   2  16        191.62        210.33        10.40 o                         
  -2   2  16       2154.20       2195.95        50.49 o                         
   0   2  16         66.72         63.78         6.00 o                         
   2   2  16         39.85         32.54         6.02 o                         
   4   2  16          7.02          6.16         2.81 o                         
   6   2  16        962.60        966.00        20.11 o                         
   8   2  16         19.19         23.33         3.07 o                         
 -15   3  16         12.38         16.68         4.04 o                         
 -13   3  16         80.93         96.66         9.73 o                         
 -11   3  16        158.01        156.24        13.57 o                         
  -9   3  16         22.53         10.49         3.60 o                         
  -7   3  16         11.51         12.11         4.41 o                         
  -5   3  16         91.95         94.23         6.64 o                         
  -3   3  16          0.89          1.25         3.27 o                         
  -1   3  16         62.95         65.94         6.78 o                         
   1   3  16         72.82         85.83        10.34 o                         
   3   3  16        289.39        332.76        14.44 o                         
   5   3  16        124.70        121.17         6.63 o                         
  -8   4  16        431.29        364.94        16.40 o                         
  -6   4  16        764.98        909.18        27.06 o                         
  -4   4  16          7.57          8.16         4.65 o                         
  -2   4  16         66.52         54.93         4.89 o                         
   0   4  16          3.50          3.76         3.07 o                         
 -18   1  17         12.22         14.26         3.80 o                         
 -16   1  17          6.56         11.92         4.89 o                         
 -14   1  17         46.60         41.33         4.67 o                         
 -12   1  17         94.80         92.55         5.82 o                         
 -10   1  17        185.77        185.35         7.39 o                         
  -8   1  17          3.44          5.28         2.46 o                         
  -6   1  17       1979.90       2035.49        21.81 o                         
  -4   1  17        862.93        845.99        15.94 o                         
  -2   1  17        369.32        381.26        10.74 o                         
   0   1  17        271.63        264.45        14.19 o                         
   2   1  17        842.75        826.28        19.04 o                         
   4   1  17         38.72         39.32         5.60 o                         
   6   1  17         48.31         50.79         5.60 o                         
   8   1  17         21.25         14.59         2.53 o                         
 -15   2  17        130.51        103.34         6.74 o                         
 -13   2  17         86.73         99.65         7.76 o                         
 -11   2  17        712.44        614.86        31.63 o                         
  -9   2  17         11.12          9.90         2.42 o                         
  -7   2  17         47.82         40.17         5.06 o                         
  -5   2  17         26.62         27.55         6.52 o                         
  -3   2  17        137.12        154.08         7.39 o                         
  -1   2  17        145.16        135.73         8.46 o                         
   1   2  17        168.81        179.90         8.82 o                         
   3   2  17        117.47        122.54         8.88 o                         
   5   2  17        709.39        756.37        14.94 o                         
   7   2  17        313.41        357.40        10.37 o                         
 -14   3  17        192.28        182.53        11.23 o                         
 -12   3  17         17.83         24.24         6.54 o                         
 -10   3  17          0.26          3.40         3.27 o                         
  -8   3  17         11.68         18.01         3.93 o                         
  -6   3  17         39.25         32.83         5.08 o                         
  -4   3  17         24.01         20.01         4.57 o                         
  -2   3  17        143.50        144.56         9.22 o                         
   0   3  17          6.39          7.96         5.01 o                         
   2   3  17          4.07          4.52         3.19 o                         
   4   3  17         69.15         61.88         6.91 o                         
  -7   4  17        561.01        564.16        18.90 o                         
  -5   4  17        134.55        180.75        11.11 o                         
  -3   4  17          1.92         -2.63         2.63 o                         
 -18   0  18        262.57        236.21        11.55 o                         
 -16   0  18         25.15         29.41         6.30 o                         
 -14   0  18          9.12         11.79         5.13 o                         
 -12   0  18         43.73         41.57         5.98 o                         
 -10   0  18        304.46        323.85        12.15 o                         
  -8   0  18        109.57        100.93         7.29 o                         
  -6   0  18       1018.43       1030.94        32.58 o                         
  -4   0  18        317.63        303.62        15.41 o                         
  -2   0  18          0.93         -1.07         4.75 o                         
   0   0  18          5.94         -2.26         4.56 o                         
   2   0  18       1557.80       1519.27        45.36 o                         
   4   0  18        417.41        386.31        21.00 o                         
   6   0  18         29.22         25.18         3.48 o                         
 -17   1  18        234.36        239.89        12.72 o                         
 -15   1  18          1.86          3.49         2.31 o                         
 -13   1  18         28.82         32.14         4.31 o                         
 -11   1  18        330.32        329.89         9.28 o                         
  -9   1  18        253.15        264.72         8.08 o                         
  -7   1  18        396.48        382.59        10.54 o                         
  -5   1  18       1095.23       1178.09        18.51 o                         
  -3   1  18         28.28         31.81         3.44 o                         
  -1   1  18        174.87        179.20         9.32 o                         
   1   1  18         91.85         93.83         8.68 o                         
   3   1  18          8.00          0.75         3.49 o                         
   5   1  18         44.81         29.73         7.67 o                         
   7   1  18          0.07         -0.35         1.79 o                         
 -14   2  18          3.01          5.65         3.03 o                         
 -12   2  18         52.52         37.76         5.05 o                         
 -10   2  18         45.94         44.60         4.32 o                         
  -8   2  18        122.12        112.62         7.30 o                         
  -6   2  18         56.72         59.33         5.49 o                         
  -4   2  18        250.14        262.20        11.07 o                         
  -2   2  18        206.61        206.74         9.74 o                         
   0   2  18         30.70         25.12         4.13 o                         
   2   2  18         55.62         66.50         4.96 o                         
   4   2  18        171.05        175.08         7.03 o                         
   6   2  18         79.93         75.90         6.66 o                         
 -13   3  18          0.01          2.06         2.06 o                         
 -11   3  18         62.41         66.32         8.04 o                         
  -9   3  18         27.60         23.36         5.15 o                         
  -7   3  18          1.82          2.01         2.59 o                         
  -5   3  18        116.46        108.98        11.75 o                         
  -3   3  18          0.01         -4.28         4.28 o                         
  -1   3  18          1.05         -4.08         4.08 o                         
   1   3  18        593.98        648.90        22.82 o                         
   3   3  18        190.78        199.90        10.50 o                         
 -16   1  19        170.46        177.85        11.31 o                         
 -14   1  19         47.24         40.89         3.90 o                         
 -12   1  19         47.55         45.49         4.57 o                         
 -10   1  19         48.24         55.51         4.10 o                         
  -8   1  19        154.24        151.86         6.49 o                         
  -6   1  19       1016.76       1102.68        17.34 o                         
  -4   1  19        829.27        863.62        15.52 o                         
  -2   1  19        397.34        403.27        13.39 o                         
   0   1  19         29.57         25.89         5.00 o                         
   2   1  19          1.27         -1.16         2.87 o                         
   4   1  19        261.51        234.88        24.84 o                         
   6   1  19         10.36          2.10         1.94 o                         
 -15   2  19        242.42        252.01        12.80 o                         
 -13   2  19          4.78          1.87         2.30 o                         
 -11   2  19         14.56         15.35         5.90 o                         
  -9   2  19          1.52          0.66         2.17 o                         
  -7   2  19        314.82        319.79        11.60 o                         
  -5   2  19        108.31        119.13         7.23 o                         
  -3   2  19         49.26         55.90         6.56 o                         
  -1   2  19         67.70         65.61         6.39 o                         
   1   2  19          9.49         10.12         2.39 o                         
   3   2  19         36.60         33.99         3.66 o                         
 -12   3  19         44.52         30.62         4.56 o                         
 -10   3  19         39.99         40.07         5.65 o                         
  -8   3  19         66.27         82.52         5.91 o                         
  -6   3  19         45.55         60.35         8.12 o                         
  -4   3  19         30.57         28.23         6.02 o                         
  -2   3  19          5.31          2.42         3.35 o                         
   0   3  19        155.76        180.43        11.47 o                         
 -16   0  20         24.34         15.87         4.24 o                         
 -14   0  20          6.54          5.53         3.68 o                         
 -12   0  20        247.06        244.65        11.79 o                         
 -10   0  20        330.43        356.67        15.04 o                         
  -8   0  20        478.75        504.86        18.15 o                         
  -6   0  20        140.02        132.87         9.83 o                         
  -4   0  20       3058.59       3251.17        49.38 o                         
  -2   0  20         28.63         32.68         8.08 o                         
   0   0  20        799.93        805.26        31.10 o                         
   2   0  20          9.77          9.57         4.81 o                         
   4   0  20        778.46        619.64        54.06 o                         
 -15   1  20        122.50        126.87         9.01 o                         
 -13   1  20        345.35        302.33        12.03 o                         
 -11   1  20         21.45         24.22         3.54 o                         
  -9   1  20          1.59          4.53         2.56 o                         
  -7   1  20        207.84        205.60         9.81 o                         
  -5   1  20        406.37        412.02        11.58 o                         
  -3   1  20         35.22         38.93         6.02 o                         
  -1   1  20          1.74          1.53         3.03 o                         
   1   1  20        151.04        152.24         8.95 o                         
   3   1  20         79.20         80.45        16.78 o                         
 -14   2  20          0.29          0.61         2.91 o                         
 -12   2  20         42.43         43.95         6.66 o                         
 -10   2  20        113.42        108.25        11.23 o                         
  -8   2  20         75.56         72.36         5.49 o                         
  -6   2  20         49.24         44.59         4.52 o                         
  -4   2  20         34.64         36.01         5.18 o                         
  -2   2  20          2.52          0.44         3.43 o                         
   0   2  20         38.10         41.43         3.55 o                         
   2   2  20          0.50         -1.53         2.67 o                         
  -7   3  20         72.12         79.94         7.67 o                         
  -5   3  20        169.13        156.20        10.66 o                         
 -14   1  21          1.69          1.37         2.65 o                         
 -12   1  21         17.28         21.69         5.82 o                         
 -10   1  21          7.01          4.37         3.19 o                         
  -8   1  21         23.86         20.36         3.59 o                         
  -6   1  21          2.10         -2.66         3.22 o                         
  -4   1  21        121.72        130.94         8.31 o                         
  -2   1  21          7.48          4.83         6.02 o                         
   0   1  21        438.14        461.28        14.39 o                         
   2   1  21         65.53         52.08        13.83 o                         
 -13   2  21        230.46        211.94        11.47 o                         
 -11   2  21        133.68        146.38        10.70 o                         
  -9   2  21          0.62         11.31         3.59 o                         
  -7   2  21        102.73        111.05         7.36 o                         
  -5   2  21         46.40         42.17         6.91 o                         
  -3   2  21          1.33         -0.65         2.95 o                         
  -1   2  21        351.78        287.19        36.35 o                         
 -12   0  22        306.00        338.61        16.60 o                         
 -10   0  22        207.90        208.06        14.42 o                         
  -8   0  22       3652.44       3982.21        63.98 o                         
  -6   0  22         22.36         24.14         4.26 o                         
  -4   0  22          1.93         -3.51         3.51 o                         
  -2   0  22         66.25         61.80         8.44 o                         
   0   0  22         86.80         79.94         8.20 o                         
 -13   1  22          8.58          8.77         3.15 o                         
 -11   1  22          8.14          0.04         4.04 o                         
  -9   1  22          3.35          0.81         2.28 o                         
  -7   1  22          7.15          1.56         4.02 o                         
  -5   1  22        185.66        182.98         9.16 o                         
  -3   1  22         65.26         59.65        11.03 o                         
  -1   1  22         27.69         32.80         4.93 o                         
   1   1  22         97.18         83.53         6.95 o                         
 -10   2  22          0.61          1.78         2.18 o                         
  -8   2  22         19.02         10.30         2.67 o                         
  -6   2  22          5.59          3.23         2.99 o                         
  -4   2  22         21.91         19.91         4.36 o                         
 -12   1  23        123.65        105.71         7.92 o                         
 -10   1  23          7.88         10.62         3.15 o                         
  -8   1  23        124.02        125.29         6.92 o                         
  -6   1  23        354.32        360.52        40.21 o                         
  -4   1  23          5.77          2.87         3.31 o                         
  -2   1  23        111.56        116.53         8.72 o                         
                                                                                
