# Supplementary material for: Managing negative linear compressibility and thermal expansion through steric hindrance: a case study of 1,2-bis­(4′-pyridyl)­ethane cocrystals
Source: IUCrJ. 2025 Jan 1;12(Pt 1):88–96. doi: 10.1107/S2052252524011734 (PMC11707692; doi:10.1107/S2052252524011734)
Supplement: Supplementary file 6 [file m-12-00088-etyfum_130ksup6.hkl]

data_etyfum_130k                                                                
_shelx_title ' etyfum_130k_a.res in I2/a'                                       
_shelx_refln_list_code          4                                               
_shelx_F_calc_maximum      218.84                                               
_exptl_crystal_F_000       632.00                                               
_reflns_d_resolution_high  0.8087                                               
                                                                                
loop_                                                                           
 _space_group_symop_operation_xyz                                               
 'x, y, z'                                                                      
 '-x+1/2, y, -z'                                                                
 'x+1/2, y+1/2, z+1/2'                                                          
 '-x+1, y+1/2, -z+1/2'                                                          
 '-x, -y, -z'                                                                   
 'x-1/2, -y, z'                                                                 
 '-x+1/2, -y+1/2, -z+1/2'                                                       
 'x, -y+1/2, z+1/2'                                                             
                                                                                
_cell_length_a    16.6728                                                       
_cell_length_b     4.7388                                                       
_cell_length_c    19.6680                                                       
_cell_angle_alpha  90.000                                                       
_cell_angle_beta  110.024                                                       
_cell_angle_gamma  90.000                                                       
                                                                                
_shelx_F_squared_multiplier     1.000                                           
                                                                                
loop_                                                                           
 _refln_index_h                                                                 
 _refln_index_k                                                                 
 _refln_index_l                                                                 
 _refln_F_squared_calc                                                          
 _refln_F_squared_meas                                                          
 _refln_F_squared_sigma                                                         
 _refln_observed_status                                                         
   2   0   0         22.06         32.31         2.47 o                         
   4   0   0       7283.52       6324.58        42.13 o                         
   6   0   0       5655.17       5343.22        48.69 o                         
   8   0   0       3683.79       3942.13        50.06 o                         
  10   0   0         85.88         93.82        10.40 o                         
  12   0   0         97.73        107.13         9.09 o                         
  14   0   0          3.39          8.25         5.50 o                         
  16   0   0        435.37        440.74        22.97 o                         
  18   0   0        645.75        609.65        20.85 o                         
   1   1   0        230.02        204.17         6.48 o                         
   3   1   0        378.44        438.34        13.47 o                         
   5   1   0          5.97          5.32         2.03 o                         
   7   1   0        175.63        160.16         8.62 o                         
   9   1   0        812.95        933.15        20.90 o                         
  11   1   0         95.44         92.83         6.61 o                         
  13   1   0        366.31        322.42        10.90 o                         
  15   1   0        225.24        189.17        16.37 o                         
  17   1   0         51.79         36.79         6.95 o                         
  19   1   0         61.76         75.23         6.56 o                         
   0   2   0       1285.95       1283.61        26.03 o                         
   2   2   0          4.31          1.13         1.75 o                         
   6   2   0        111.80        103.97        10.80 o                         
   8   2   0         75.71         77.70         7.23 o                         
  10   2   0          0.57          6.04         3.04 o                         
  12   2   0        143.82        133.61         9.77 o                         
  14   2   0        807.18        890.46        33.30 o                         
  16   2   0        136.98        129.95         7.99 o                         
  18   2   0         12.09          3.77         2.24 o                         
   1   3   0       2165.09       2258.85        46.84 o                         
   3   3   0        881.40        881.83        31.53 o                         
   5   3   0        166.20        202.12        10.02 o                         
   7   3   0        843.99        879.71        19.60 o                         
   9   3   0         54.79         59.68         7.13 o                         
  11   3   0          9.02          4.23         3.42 o                         
  13   3   0         29.11         27.88         7.22 o                         
  15   3   0          3.10         -2.79         2.79 o                         
   0   4   0         57.14         43.66         8.36 o                         
   2   4   0        177.12        178.73         8.80 o                         
   4   4   0         60.56         61.95        13.88 o                         
   6   4   0        499.58        474.82        17.59 o                         
   8   4   0       1496.21       1592.97        46.33 o                         
  10   4   0        235.66        247.87        17.71 o                         
  12   4   0         50.31         48.80         8.32 o                         
  14   4   0         29.44         33.96         4.55 o                         
   1   5   0         16.07         15.21         4.27 o                         
   3   5   0         60.75         51.83         8.87 o                         
   5   5   0         90.06         94.15        10.99 o                         
   7   5   0         70.52         69.07         9.07 o                         
   9   5   0         38.04         34.51         5.69 o                         
 -18   1   1         92.04         76.60         8.21 o                         
 -16   1   1        380.18        357.22        21.16 o                         
 -14   1   1         88.23         73.99         7.84 o                         
 -12   1   1        135.19        125.60         5.49 o                         
 -10   1   1        756.55        714.21        30.35 o                         
  -8   1   1       1692.10       1812.55        25.89 o                         
  -6   1   1        139.67        146.05         6.46 o                         
  -4   1   1       7748.59       7127.32        58.23 o                         
  -2   1   1        417.56        391.55         8.93 o                         
   0   1   1       3073.80       2982.75        27.96 o                         
   2   1   1        858.23        845.49        10.86 o                         
   4   1   1       2346.15       2233.25        33.02 o                         
   6   1   1         69.17         70.46         5.93 o                         
   8   1   1       1119.51       1143.72        22.65 o                         
  10   1   1       1142.68       1218.26        21.61 o                         
  12   1   1        788.69        692.25        17.89 o                         
  14   1   1        252.55        213.08        17.63 o                         
  16   1   1          0.87         11.15         6.79 o                         
  18   1   1         51.10         40.56         5.85 o                         
 -17   2   1         28.52         24.75         3.84 o                         
 -15   2   1         12.89          9.74         6.79 o                         
 -13   2   1       1474.01       1503.14        43.98 o                         
 -11   2   1         73.31         72.40         5.20 o                         
  -9   2   1       1018.62        965.25        27.98 o                         
  -7   2   1       2853.72       2879.95        41.91 o                         
  -5   2   1        169.96        161.14        12.53 o                         
  -3   2   1       3938.24       4114.57        53.87 o                         
  -1   2   1       2451.65       2402.22        24.84 o                         
   1   2   1        241.30        247.32        11.58 o                         
   3   2   1        304.25        303.78        11.31 o                         
   5   2   1        919.94       1003.54        30.12 o                         
   7   2   1        359.99        337.01        13.35 o                         
   9   2   1        410.25        378.27        10.58 o                         
  11   2   1         46.57         44.42         4.67 o                         
  13   2   1        143.28        178.68        11.24 o                         
  15   2   1       2198.35       2302.11        34.33 o                         
  17   2   1         41.28         35.77         5.26 o                         
 -16   3   1         15.11         19.00         4.16 o                         
 -14   3   1         14.81         14.84         6.24 o                         
 -12   3   1       2337.16       2565.73        57.84 o                         
 -10   3   1        111.58        111.30         8.57 o                         
  -8   3   1        694.21        713.53        18.29 o                         
  -6   3   1        316.47        280.79        10.92 o                         
  -4   3   1       1031.50       1094.10        24.46 o                         
  -2   3   1        128.69        120.97        12.45 o                         
   0   3   1       2115.85       2266.67        31.96 o                         
   2   3   1        778.39        793.48        29.17 o                         
   4   3   1        126.47        110.87         9.48 o                         
   6   3   1        558.68        540.83        15.02 o                         
   8   3   1        599.84        547.76        16.27 o                         
  10   3   1         15.02         21.29         4.62 o                         
  12   3   1          0.00         -1.22         2.35 o                         
  14   3   1         42.08         33.41         6.44 o                         
  16   3   1         17.58         17.08         3.77 o                         
 -13   4   1         13.19         14.13         4.59 o                         
 -11   4   1         26.09         22.66         7.62 o                         
  -9   4   1         26.07         22.62         6.52 o                         
  -7   4   1        833.90        826.91        23.12 o                         
  -5   4   1         37.10         30.33         6.47 o                         
  -3   4   1          6.96          8.22         3.83 o                         
  -1   4   1        802.91        808.17        21.44 o                         
   1   4   1         80.70         71.07         9.21 o                         
   3   4   1          3.95          1.40         3.95 o                         
   5   4   1         32.79         29.76         8.76 o                         
   7   4   1         78.32         75.58        11.94 o                         
   9   4   1       1390.32       1445.97        42.09 o                         
  11   4   1          5.00          1.22         5.18 o                         
  13   4   1          3.46          1.33         2.12 o                         
 -10   5   1        182.17        177.16         9.82 o                         
  -8   5   1         40.04         38.40         6.40 o                         
  -6   5   1          1.28          6.95         4.16 o                         
  -4   5   1        159.02        160.05         8.59 o                         
  -2   5   1         24.74         34.20         5.07 o                         
   0   5   1         50.22         50.40         4.60 o                         
   2   5   1        457.46        466.41        21.75 o                         
   4   5   1        254.40        279.52        17.08 o                         
   6   5   1          2.12         -2.16         4.52 o                         
   8   5   1          9.56          8.13         4.16 o                         
 -18   0   2         23.09         29.41         6.79 o                         
 -16   0   2       2117.74       1894.09        47.74 o                         
 -14   0   2          5.19         -0.48         2.17 o                         
 -12   0   2       1684.80       1815.28        33.35 o                         
 -10   0   2        109.98         66.20         8.76 o                         
  -8   0   2       5980.99       6106.59        81.16 o                         
  -6   0   2       8167.89       7681.92       111.14 o                         
  -4   0   2       5513.58       5320.27        21.94 o                         
  -2   0   2        326.21        295.29         4.50 o                         
   0   0   2       1034.19       1002.85        14.82 o                         
   2   0   2      47891.43      34997.49        97.26 o                         
   4   0   2        353.28        444.66        13.86 o                         
   6   0   2       1764.96       1705.62        32.16 o                         
   8   0   2       3543.26       3447.28        53.20 o                         
  10   0   2         33.94         55.22         5.44 o                         
  12   0   2        263.67        273.54        14.14 o                         
  14   0   2        683.57        644.04        28.86 o                         
  16   0   2        125.01        136.36        12.29 o                         
  18   0   2         85.87         96.24         7.30 o                         
 -19   1   2          3.91          4.40         3.65 o                         
 -17   1   2         80.03         76.05         9.97 o                         
 -15   1   2         30.87         50.12         6.68 o                         
 -13   1   2          6.81          8.64         3.24 o                         
 -11   1   2        687.95        680.44        16.81 o                         
  -9   1   2        810.63        797.10        19.84 o                         
  -7   1   2        759.88        864.61        15.81 o                         
  -5   1   2        412.02        436.97        15.86 o                         
  -3   1   2       5424.85       5332.31        33.22 o                         
  -1   1   2      11554.42      11260.20        61.09 o                         
   1   1   2       1487.96       1523.54        15.98 o                         
   3   1   2        857.82        861.76        19.12 o                         
   5   1   2       8714.85       8598.72        70.05 o                         
   7   1   2        170.02        147.10         8.11 o                         
   9   1   2          7.05          7.88         3.86 o                         
  11   1   2         75.88         61.61         6.23 o                         
  13   1   2          2.40          3.75         4.47 o                         
  15   1   2        612.76        526.29        25.60 o                         
  17   1   2         13.02         11.62         4.91 o                         
 -18   2   2         17.58         16.10         2.90 o                         
 -16   2   2          2.16          0.16         4.71 o                         
 -14   2   2        245.15        208.53        16.84 o                         
 -12   2   2        165.70        196.21         8.69 o                         
 -10   2   2         65.81         57.82         4.62 o                         
  -8   2   2        125.30        137.20         7.00 o                         
  -6   2   2         90.47         78.96         9.11 o                         
  -4   2   2         82.57        108.37        10.25 o                         
  -2   2   2       2250.71       2349.25        36.97 o                         
   0   2   2        347.96        349.53        14.84 o                         
   2   2   2       1047.64       1091.38        24.58 o                         
   4   2   2       1404.04       1482.56        34.28 o                         
   6   2   2        381.15        416.90        14.72 o                         
   8   2   2         69.51         80.35         5.10 o                         
  10   2   2        972.78        997.99        18.30 o                         
  12   2   2        483.01        484.89        17.93 o                         
  14   2   2       1418.11       1380.52        27.69 o                         
  16   2   2        130.35        146.41        11.86 o                         
 -17   3   2       1597.64       1744.45        29.57 o                         
 -15   3   2        266.30        307.00        17.00 o                         
 -13   3   2         16.26         10.72         6.95 o                         
 -11   3   2       3031.19       3072.86        64.27 o                         
  -9   3   2        411.53        431.68        14.82 o                         
  -7   3   2        625.97        581.30        15.92 o                         
  -5   3   2         46.76         45.03         4.11 o                         
  -3   3   2        917.23        855.28        31.61 o                         
  -1   3   2        620.85        669.61        26.97 o                         
   1   3   2       1540.38       1550.69        38.83 o                         
   3   3   2         10.88         14.01         4.41 o                         
   5   3   2        683.52        650.41        15.80 o                         
   7   3   2       1035.57       1062.09        36.90 o                         
   9   3   2         83.21         71.68         7.36 o                         
  11   3   2         44.02         32.52         4.29 o                         
  13   3   2         67.70         52.69         8.17 o                         
  15   3   2          5.38          2.16         1.71 o                         
 -14   4   2        151.13        147.99        10.13 o                         
 -12   4   2          0.37         -4.75         4.75 o                         
 -10   4   2        213.62        210.93        16.61 o                         
  -8   4   2        709.35        703.71        21.11 o                         
  -6   4   2        197.54        203.05        11.67 o                         
  -4   4   2        217.16        211.81         9.38 o                         
  -2   4   2        116.76        104.44         8.62 o                         
   0   4   2        259.58        230.06        18.63 o                         
   2   4   2         39.61         36.55         8.25 o                         
   4   4   2        742.01        682.13        31.06 o                         
   6   4   2         53.98         56.85        10.40 o                         
   8   4   2       1592.61       1680.49        46.61 o                         
  10   4   2        257.76        268.92        17.75 o                         
  12   4   2         29.96         20.34         5.42 o                         
  -9   5   2         28.18         27.29         5.30 o                         
  -7   5   2          0.40         -3.81         3.81 o                         
  -5   5   2         32.06         29.69         6.26 o                         
  -3   5   2         31.36         25.11         5.22 o                         
  -1   5   2          8.42          5.98         2.96 o                         
   1   5   2          0.10         -4.20         4.20 o                         
   3   5   2        385.37        419.18        21.28 o                         
   5   5   2        206.82        190.39        14.29 o                         
   7   5   2        814.84        858.70        26.46 o                         
   9   5   2         10.57         11.47         3.77 o                         
 -18   1   3        192.33        194.71        13.70 o                         
 -16   1   3         50.09         32.07         5.24 o                         
 -14   1   3         50.25         42.68         6.56 o                         
 -12   1   3        384.75        419.62        11.51 o                         
 -10   1   3        367.33        416.70        11.85 o                         
  -8   1   3        460.61        473.97         8.85 o                         
  -6   1   3        403.94        337.53         6.95 o                         
  -4   1   3      10065.84       9872.52        49.52 o                         
  -2   1   3      44226.05      39259.89       126.27 o                         
   0   1   3       1064.17       1053.62        11.59 o                         
   2   1   3       6213.16       5601.93        32.33 o                         
   4   1   3       2394.20       2392.56        30.98 o                         
   6   1   3       1069.59       1141.23        21.35 o                         
   8   1   3        647.06        634.10        21.20 o                         
  10   1   3       1914.00       1966.22        24.46 o                         
  12   1   3         38.12         46.74        10.25 o                         
  14   1   3        671.82        635.33        29.21 o                         
  16   1   3         17.48         24.30         7.03 o                         
  18   1   3         91.01         87.28         6.79 o                         
 -17   2   3         22.77         32.62         7.83 o                         
 -15   2   3         12.61         14.10         6.79 o                         
 -13   2   3        207.36        196.67        16.61 o                         
 -11   2   3       1259.00       1277.33        20.65 o                         
  -9   2   3         78.97         68.64         6.14 o                         
  -7   2   3         69.34         46.02         8.01 o                         
  -5   2   3         51.80         48.80         7.89 o                         
  -3   2   3       2332.63       2366.98        42.48 o                         
  -1   2   3       6043.48       6349.90        65.30 o                         
   1   2   3        404.15        339.28        15.31 o                         
   3   2   3        457.18        454.96        12.13 o                         
   5   2   3        583.27        576.55        23.13 o                         
   7   2   3       2642.20       2704.65        44.43 o                         
   9   2   3          1.41         -2.07         2.07 o                         
  11   2   3        296.40        313.20        11.71 o                         
  13   2   3          7.80          7.51         4.48 o                         
  15   2   3         34.02         43.53         5.15 o                         
  17   2   3         36.90         28.94         4.55 o                         
 -16   3   3        599.83        632.19        22.03 o                         
 -14   3   3         49.35         49.71         9.34 o                         
 -12   3   3        170.19        159.65        15.71 o                         
 -10   3   3       2106.48       2057.38        52.81 o                         
  -8   3   3        123.37        128.71         8.13 o                         
  -6   3   3         12.22         14.43         3.63 o                         
  -4   3   3        261.62        277.90        12.50 o                         
  -2   3   3        290.35        343.72        20.26 o                         
   0   3   3        525.37        562.60        16.53 o                         
   2   3   3          1.15          0.80         2.37 o                         
   4   3   3        556.13        539.55        16.65 o                         
   6   3   3         60.46         67.57         5.33 o                         
   8   3   3          1.03          4.66         2.89 o                         
  10   3   3          4.64          1.46         2.89 o                         
  12   3   3          1.65         -0.03         2.64 o                         
  14   3   3         21.46         27.41         5.10 o                         
 -13   4   3          4.38          2.79         3.65 o                         
 -11   4   3          0.32          6.99         5.18 o                         
  -9   4   3          3.73         10.60         5.69 o                         
  -7   4   3          4.98          4.97         3.36 o                         
  -5   4   3         90.18         88.03         8.17 o                         
  -3   4   3        229.78        198.34        11.08 o                         
  -1   4   3          0.12         -0.63         4.63 o                         
   1   4   3        311.03        300.88        20.46 o                         
   3   4   3        466.64        448.16        25.17 o                         
   5   4   3        443.89        450.32        25.33 o                         
   7   4   3        184.26        177.20        16.22 o                         
   9   4   3        203.09        204.41        15.67 o                         
  11   4   3        243.04        238.96        14.61 o                         
 -10   5   3         20.84         19.87         3.85 o                         
  -8   5   3         16.66         18.49         4.99 o                         
  -6   5   3        112.27         97.44         6.76 o                         
  -4   5   3         14.94          6.05         4.24 o                         
  -2   5   3        267.03        266.44        11.86 o                         
   0   5   3         37.92         36.28         5.63 o                         
   2   5   3        271.67        307.44        18.49 o                         
   4   5   3       2100.55       2273.45        47.67 o                         
   6   5   3         18.46         14.65         6.05 o                         
   8   5   3          4.42          2.47         3.77 o                         
 -18   0   4         19.41         16.61         5.46 o                         
 -16   0   4          1.30          8.99         6.64 o                         
 -14   0   4        278.36        244.05        13.73 o                         
 -12   0   4       2217.50       2322.91        36.68 o                         
 -10   0   4       3788.42       4074.56        60.54 o                         
  -8   0   4        328.87        350.93         9.88 o                         
  -6   0   4        143.09        136.51         6.69 o                         
  -4   0   4        992.23       1069.98        26.37 o                         
  -2   0   4       1669.38       1597.21        30.61 o                         
   0   0   4       5729.95       5390.97        43.07 o                         
   2   0   4         25.69         17.12         4.12 o                         
   4   0   4        120.84        122.58         9.07 o                         
   6   0   4        858.28        816.53        25.40 o                         
   8   0   4          0.68          4.32         5.30 o                         
  10   0   4        390.25        373.95        12.01 o                         
  12   0   4          6.76         -0.47         7.26 o                         
  14   0   4        233.59        237.94        17.98 o                         
  16   0   4        162.90        133.61        11.07 o                         
 -19   1   4         98.06        102.79         8.64 o                         
 -17   1   4        154.14        121.98         8.23 o                         
 -15   1   4          6.18          2.83         5.05 o                         
 -13   1   4         88.94         83.32         6.31 o                         
 -11   1   4          0.86          5.24         2.96 o                         
  -9   1   4        571.37        595.23        11.12 o                         
  -7   1   4        613.23        710.86         8.48 o                         
  -5   1   4       1025.06        962.47        10.02 o                         
  -3   1   4      18325.49      17506.48        92.00 o                         
  -1   1   4       7590.66       7491.77        58.90 o                         
   1   1   4          1.58          4.37         1.91 o                         
   3   1   4       2414.24       2480.10        36.99 o                         
   5   1   4        705.91        727.64        23.72 o                         
   7   1   4        801.42        883.02        20.98 o                         
   9   1   4         71.54         71.58         5.08 o                         
  11   1   4       2510.95       2481.04        35.38 o                         
  13   1   4        414.77        453.90        13.71 o                         
  15   1   4        416.74        424.05        21.87 o                         
  17   1   4          1.33          1.96         3.18 o                         
 -18   2   4        110.95        136.75         7.08 o                         
 -16   2   4          8.64          4.75         3.77 o                         
 -14   2   4        698.61        704.35        29.92 o                         
 -12   2   4        281.17        275.29        23.26 o                         
 -10   2   4       1450.44       1476.62        23.19 o                         
  -8   2   4        136.01        118.69        12.60 o                         
  -6   2   4       1930.73       1934.61        44.05 o                         
  -4   2   4       1070.83       1197.90        32.20 o                         
  -2   2   4       6602.63       6626.48        71.58 o                         
   0   2   4        709.55        750.84        23.75 o                         
   2   2   4          4.65          9.15         2.41 o                         
   4   2   4        795.54        829.09        26.15 o                         
   6   2   4       1222.64       1317.63        27.04 o                         
   8   2   4         19.57         21.87         2.74 o                         
  10   2   4        394.50        345.94         9.79 o                         
  12   2   4        353.32        382.18        12.62 o                         
  14   2   4         29.61         26.80         4.61 o                         
  16   2   4        262.18        249.36        12.96 o                         
 -17   3   4         17.56         23.48         5.07 o                         
 -15   3   4        768.16        862.27        29.33 o                         
 -13   3   4        189.26        196.99        16.61 o                         
 -11   3   4        155.48        173.11        16.29 o                         
  -9   3   4       3612.58       3570.91        59.96 o                         
  -7   3   4        953.92        948.96        20.08 o                         
  -5   3   4         53.75         54.68         4.12 o                         
  -3   3   4       1868.08       1850.29        37.69 o                         
  -1   3   4          3.95          4.44         3.38 o                         
   1   3   4        105.49        122.02        15.90 o                         
   3   3   4        174.56        158.94        13.55 o                         
   5   3   4         86.01         74.30         5.87 o                         
   7   3   4        401.82        403.06        19.26 o                         
   9   3   4          0.76          4.09         2.75 o                         
  11   3   4         44.97         43.49         4.25 o                         
  13   3   4        559.85        550.56        20.81 o                         
 -14   4   4         84.61         97.59         7.58 o                         
 -12   4   4        271.10        264.95        16.26 o                         
 -10   4   4          0.68          7.58         4.52 o                         
  -8   4   4        170.56        169.57        10.78 o                         
  -6   4   4          5.19         -0.04         7.60 o                         
  -4   4   4        467.90        477.19        14.06 o                         
  -2   4   4        357.82        324.83        21.16 o                         
   0   4   4         99.58         96.51        11.39 o                         
   2   4   4        758.55        757.91        32.24 o                         
   4   4   4        183.42        223.41        18.22 o                         
   6   4   4        450.38        422.01        24.07 o                         
   8   4   4        339.44        330.37        20.14 o                         
  10   4   4        228.13        242.61        15.04 o                         
  12   4   4        337.39        368.22        14.21 o                         
  -9   5   4         35.61         28.64         3.36 o                         
  -7   5   4        143.89        123.68        10.40 o                         
  -5   5   4        248.33        234.72        15.47 o                         
  -3   5   4         98.06         82.34         9.93 o                         
  -1   5   4        160.30        171.40        10.13 o                         
   1   5   4        262.54        290.67        17.98 o                         
   3   5   4        538.02        575.29        24.70 o                         
   5   5   4         95.97         94.43         9.97 o                         
   7   5   4          0.09         -4.04         4.04 o                         
 -20   1   5         95.36         86.38         7.26 o                         
 -18   1   5        287.47        299.03        17.12 o                         
 -16   1   5          5.13          0.22         3.62 o                         
 -14   1   5         58.60         60.52         6.93 o                         
 -12   1   5        324.03        323.82        12.95 o                         
 -10   1   5       3693.83       3796.16        44.92 o                         
  -8   1   5        134.54        147.61         5.29 o                         
  -6   1   5        225.08        250.58         6.10 o                         
  -4   1   5       4046.77       4030.78        36.37 o                         
  -2   1   5      15929.12      15413.09        91.48 o                         
   0   1   5       2811.08       2629.13        20.42 o                         
   2   1   5        486.10        557.59        17.71 o                         
   4   1   5          1.88          8.25         4.44 o                         
   6   1   5        847.40        914.10        30.08 o                         
   8   1   5        571.91        594.35        15.66 o                         
  10   1   5          0.15         -1.66         3.09 o                         
  12   1   5       4036.52       3993.82        40.81 o                         
  14   1   5         41.75         33.73         8.13 o                         
  16   1   5         13.78         20.89         5.10 o                         
 -19   2   5        205.87        221.91         7.76 o                         
 -17   2   5         43.85         57.33         8.36 o                         
 -15   2   5        363.19        352.80        14.24 o                         
 -13   2   5       2097.89       2079.14        50.18 o                         
 -11   2   5         43.25         40.99         6.56 o                         
  -9   2   5       1638.81       1553.55        34.16 o                         
  -7   2   5        340.91        418.16        21.99 o                         
  -5   2   5       1084.07       1116.00        32.82 o                         
  -3   2   5         13.69         15.82         5.26 o                         
  -1   2   5         99.81        115.83        10.60 o                         
   1   2   5        471.88        438.46        19.36 o                         
   3   2   5       5026.53       5659.25        63.37 o                         
   5   2   5        450.49        402.06        14.71 o                         
   7   2   5        741.05        781.07        13.74 o                         
   9   2   5         38.36         27.43         3.43 o                         
  11   2   5        411.71        362.58        12.23 o                         
  13   2   5          8.13          7.16         3.80 o                         
  15   2   5         34.76         25.54         4.34 o                         
 -16   3   5        128.24        152.36         7.95 o                         
 -14   3   5        270.05        306.96        19.36 o                         
 -12   3   5        868.11        939.82        35.02 o                         
 -10   3   5         16.06         16.16         8.89 o                         
  -8   3   5         88.04         86.95         6.91 o                         
  -6   3   5        141.68        148.48         8.19 o                         
  -4   3   5         15.66         10.58         4.04 o                         
  -2   3   5          0.11          0.12         6.93 o                         
   0   3   5          1.49          5.98        10.74 o                         
   2   3   5         40.51         29.84         7.70 o                         
   4   3   5        494.31        481.18        23.99 o                         
   6   3   5        542.99        539.86        15.59 o                         
   8   3   5         18.81          6.58         2.46 o                         
  10   3   5          7.54          9.66         3.29 o                         
  12   3   5         85.26         98.62         7.11 o                         
  14   3   5         68.82         44.13         6.05 o                         
 -13   4   5         65.10         71.19         8.25 o                         
 -11   4   5        100.08        104.40        11.54 o                         
  -9   4   5        397.91        355.56        14.77 o                         
  -7   4   5        239.41        251.78        12.69 o                         
  -5   4   5          7.38          4.82         4.77 o                         
  -3   4   5        274.37        243.36        18.77 o                         
  -1   4   5        708.73        687.86        30.43 o                         
   1   4   5          7.38         11.47         5.03 o                         
   3   4   5         20.14         21.48         6.87 o                         
   5   4   5        452.90        424.56        24.03 o                         
   7   4   5        366.21        404.97        21.95 o                         
   9   4   5         35.15         42.76         7.62 o                         
  11   4   5          6.19          6.75         2.04 o                         
 -10   5   5         42.77         41.66         5.34 o                         
  -8   5   5         23.30         13.04         4.00 o                         
  -6   5   5          0.40         -3.69         3.69 o                         
  -4   5   5        252.28        225.14        15.71 o                         
  -2   5   5        234.72        210.41        10.90 o                         
   0   5   5         12.15         14.06         5.93 o                         
   2   5   5         10.72          9.82         6.40 o                         
   4   5   5        414.34        420.32        20.06 o                         
   6   5   5       2192.42       2405.81        41.50 o                         
 -18   0   6        458.31        406.11        20.22 o                         
 -16   0   6        103.17        107.62        13.07 o                         
 -14   0   6        661.74        659.20        29.41 o                         
 -12   0   6        440.86        475.22        16.10 o                         
 -10   0   6        570.85        600.85        22.81 o                         
  -8   0   6          1.75          3.89         1.79 o                         
  -6   0   6       4450.58       4580.60        45.51 o                         
  -4   0   6       8834.36       8786.30        62.23 o                         
  -2   0   6        866.21        778.56        10.07 o                         
   0   0   6        833.08        679.78        12.48 o                         
   2   0   6      10902.59      10968.11        78.96 o                         
   4   0   6         57.51         60.11         7.97 o                         
   6   0   6        171.87        190.51        14.13 o                         
   8   0   6       5699.90       5581.23        83.47 o                         
  10   0   6       1470.16       1438.22        24.54 o                         
  12   0   6         71.32         79.51        11.31 o                         
  14   0   6         52.43         47.59         8.01 o                         
  16   0   6        955.40       1017.76        24.66 o                         
 -19   1   6        247.40        276.93        14.76 o                         
 -17   1   6          0.23          4.79         5.73 o                         
 -15   1   6        151.34        163.75        10.63 o                         
 -13   1   6       1128.04       1146.85        22.03 o                         
 -11   1   6         84.33         91.04         6.40 o                         
  -9   1   6       1890.72       1968.90        25.99 o                         
  -7   1   6         65.01         55.22         7.56 o                         
  -5   1   6      14154.15      14643.15        75.83 o                         
  -3   1   6        319.96        357.35        11.72 o                         
  -1   1   6       5621.44       5415.25        25.46 o                         
   1   1   6         96.15         87.22         6.20 o                         
   3   1   6        536.22        491.62        19.24 o                         
   5   1   6       3508.42       3678.86        59.13 o                         
   7   1   6        158.34        123.04         8.63 o                         
   9   1   6         24.95         24.51         3.63 o                         
  11   1   6        207.66        213.11        10.21 o                         
  13   1   6        845.49        860.37        18.29 o                         
  15   1   6         56.98         61.60         8.56 o                         
 -18   2   6         33.28         39.50         6.24 o                         
 -16   2   6         77.36         73.54         9.78 o                         
 -14   2   6       1473.48       1544.44        43.35 o                         
 -12   2   6        304.16        298.73        14.24 o                         
 -10   2   6         42.58         35.12         5.89 o                         
  -8   2   6       1223.04       1263.39        39.77 o                         
  -6   2   6       3925.30       4135.93        66.79 o                         
  -4   2   6       1903.15       2031.86        44.80 o                         
  -2   2   6        457.62        474.50        21.56 o                         
   0   2   6       1691.40       1835.19        41.66 o                         
   2   2   6        334.63        352.63        18.45 o                         
   4   2   6         31.75         31.94         4.75 o                         
   6   2   6        144.67        149.82         6.68 o                         
   8   2   6        321.45        343.21         9.46 o                         
  10   2   6          5.68          5.85         2.25 o                         
  12   2   6        310.02        249.41        15.73 o                         
  14   2   6          2.91          6.91         2.43 o                         
 -17   3   6        333.56        367.20        15.31 o                         
 -15   3   6         30.81         37.29         3.72 o                         
 -13   3   6         88.30         93.17        12.09 o                         
 -11   3   6        282.31        288.12        19.79 o                         
  -9   3   6         31.18         19.07         4.60 o                         
  -7   3   6         39.09         30.14         4.45 o                         
  -5   3   6        158.15        156.55        10.67 o                         
  -3   3   6        812.80        833.20        28.72 o                         
  -1   3   6        327.68        329.19        31.25 o                         
   1   3   6          2.78          3.21         3.14 o                         
   3   3   6       1204.16       1206.97        37.42 o                         
   5   3   6        316.60        322.51        12.00 o                         
   7   3   6        103.41         98.49         8.30 o                         
   9   3   6         74.21         66.83         5.52 o                         
  11   3   6         82.04         71.33         6.15 o                         
  13   3   6          6.36         14.61         5.42 o                         
 -14   4   6         92.28         93.46        14.61 o                         
 -12   4   6          6.35          2.47         4.32 o                         
 -10   4   6        169.61        168.21        13.39 o                         
  -8   4   6          6.73         10.65         4.20 o                         
  -6   4   6        184.88        180.81        16.84 o                         
  -4   4   6         98.08        103.40         9.51 o                         
  -2   4   6        615.71        618.72        28.74 o                         
   0   4   6       1587.20       1610.33        47.08 o                         
   2   4   6        245.42        235.23        18.10 o                         
   4   4   6        257.53        265.90        12.70 o                         
   6   4   6         82.84         85.85         7.24 o                         
   8   4   6         64.70         73.31         9.19 o                         
  10   4   6         71.07         57.76         6.87 o                         
  -9   5   6          1.71          1.37         3.49 o                         
  -7   5   6         25.45         17.62         2.99 o                         
  -5   5   6         14.24         16.73         6.09 o                         
  -3   5   6        135.96        129.26        12.25 o                         
  -1   5   6        204.97        195.27        10.46 o                         
   1   5   6          1.22          0.82         4.99 o                         
   3   5   6        606.46        654.84        24.38 o                         
   5   5   6        240.54        246.42        13.66 o                         
   7   5   6        587.26        588.92        16.84 o                         
 -20   1   7         30.83         23.72         4.04 o                         
 -18   1   7        185.25        170.01        13.62 o                         
 -16   1   7         22.53         19.05         8.38 o                         
 -14   1   7        413.11        445.80        16.64 o                         
 -12   1   7        576.09        569.35        15.45 o                         
 -10   1   7          0.01         -2.96         2.96 o                         
  -8   1   7         87.46         77.11         6.93 o                         
  -6   1   7         17.06         17.25         3.82 o                         
  -4   1   7       6454.52       6549.65        52.61 o                         
  -2   1   7       2704.22       2551.13        43.98 o                         
   0   1   7       2824.52       2938.64        30.70 o                         
   2   1   7          3.45          9.82         4.36 o                         
   4   1   7         69.73         94.86        10.21 o                         
   6   1   7        256.65        294.01        18.73 o                         
   8   1   7        360.99        346.77        12.40 o                         
  10   1   7        165.58        157.98         8.62 o                         
  12   1   7        168.86        168.12         8.83 o                         
  14   1   7        625.03        622.80        25.01 o                         
  16   1   7          4.35          3.81         3.26 o                         
 -19   2   7         33.26         32.20         3.55 o                         
 -17   2   7          1.06          3.73         3.77 o                         
 -15   2   7          0.54          0.32         3.55 o                         
 -13   2   7       1183.29       1153.41        36.83 o                         
 -11   2   7       1342.60       1367.34        29.18 o                         
  -9   2   7       1059.65       1090.46        26.25 o                         
  -7   2   7        696.51        673.77        28.90 o                         
  -5   2   7      13300.19      13847.01       123.37 o                         
  -3   2   7        317.89        353.81        19.83 o                         
  -1   2   7        121.66        126.00        12.60 o                         
   1   2   7        511.49        436.89        21.60 o                         
   3   2   7        867.87        921.80        31.57 o                         
   5   2   7        515.28        571.43        14.40 o                         
   7   2   7         59.78         45.71         5.14 o                         
   9   2   7        264.47        230.22         9.75 o                         
  11   2   7        573.96        582.76        19.16 o                         
  13   2   7        516.42        519.74        13.00 o                         
  15   2   7         13.05         15.71         3.69 o                         
 -16   3   7        111.43        110.49        10.09 o                         
 -14   3   7          0.01         -0.16         2.98 o                         
 -12   3   7         20.38         34.40         7.38 o                         
 -10   3   7        136.83        135.87        11.88 o                         
  -8   3   7          2.86          3.09         3.20 o                         
  -6   3   7         95.82         89.71         6.96 o                         
  -4   3   7        127.89        116.98         8.81 o                         
  -2   3   7        235.77        236.13        16.37 o                         
   0   3   7         70.75         76.77         7.35 o                         
   2   3   7        290.35        267.86        18.38 o                         
   4   3   7        269.41        291.73        14.36 o                         
   6   3   7         38.66         47.83         5.74 o                         
   8   3   7         41.30         38.06         4.85 o                         
  10   3   7        684.36        668.04        14.57 o                         
  12   3   7         18.40         13.57         3.22 o                         
 -13   4   7         37.80         37.81         4.56 o                         
 -11   4   7          4.26         -2.12         4.48 o                         
  -9   4   7        181.22        198.13        16.84 o                         
  -7   4   7        419.10        374.18        23.36 o                         
  -5   4   7        628.76        679.50        30.94 o                         
  -3   4   7         70.04         55.95        10.60 o                         
  -1   4   7         13.11         11.66         6.36 o                         
   1   4   7       2065.56       2090.13        52.30 o                         
   3   4   7         99.86        106.67         8.30 o                         
   5   4   7         21.69         24.58         4.57 o                         
   7   4   7          0.00         -0.15         2.77 o                         
   9   4   7        275.05        259.85        13.59 o                         
  -8   5   7        149.24        108.09         8.64 o                         
  -6   5   7        264.58        271.16        15.82 o                         
  -4   5   7         19.70         20.18         6.71 o                         
  -2   5   7        112.96        123.37        11.82 o                         
   0   5   7        224.64        231.52        11.07 o                         
   2   5   7         47.32         43.94         7.54 o                         
   4   5   7          0.10          3.57         3.10 o                         
   6   5   7          9.21          8.01         3.73 o                         
 -18   0   8         55.90         44.09         8.01 o                         
 -16   0   8        167.95        166.09        15.39 o                         
 -14   0   8       1004.48       1052.94        36.48 o                         
 -12   0   8        890.41        852.22        29.49 o                         
 -10   0   8         19.72         20.30         6.48 o                         
  -8   0   8       3280.86       3559.50        47.90 o                         
  -6   0   8        155.86        141.59         9.89 o                         
  -4   0   8        748.57        731.45         9.48 o                         
  -2   0   8         55.23         67.12         4.59 o                         
   0   0   8        732.91        739.59        15.26 o                         
   2   0   8          5.55          1.73         3.49 o                         
   4   0   8       1726.32       1902.61        42.99 o                         
   6   0   8         45.11         37.85         7.34 o                         
   8   0   8       2267.53       2147.81        37.18 o                         
  10   0   8      10973.51      11057.08        64.79 o                         
  12   0   8         89.12         79.86        10.84 o                         
  14   0   8        325.41        338.61        16.92 o                         
 -19   1   8        224.58        227.89        14.37 o                         
 -17   1   8         64.66         62.23        10.21 o                         
 -15   1   8        166.12        151.01        10.25 o                         
 -13   1   8        882.25        936.27        16.44 o                         
 -11   1   8       1397.10       1436.21        16.24 o                         
  -9   1   8         18.18         15.86         4.26 o                         
  -7   1   8        216.14        237.23        11.64 o                         
  -5   1   8         92.62        100.07         7.77 o                         
  -3   1   8       1916.10       2029.38        24.08 o                         
  -1   1   8        759.61        850.80        19.06 o                         
   1   1   8       2662.85       2725.84        37.63 o                         
   3   1   8         76.29         53.01         7.73 o                         
   5   1   8        594.89        614.44        26.90 o                         
   7   1   8        296.09        264.53        10.62 o                         
   9   1   8        334.20        323.09         9.89 o                         
  11   1   8        102.82        108.47         7.22 o                         
  13   1   8          0.00          1.07         3.48 o                         
  15   1   8         23.46         28.90         5.61 o                         
 -18   2   8          0.44         -3.85         3.85 o                         
 -16   2   8         72.13         77.62         9.58 o                         
 -14   2   8         35.64         26.96         4.69 o                         
 -12   2   8       3966.74       4021.10        51.68 o                         
 -10   2   8         29.36         33.43         4.24 o                         
  -8   2   8        119.44        114.97        18.45 o                         
  -6   2   8        279.43        286.19        19.40 o                         
  -4   2   8       8139.10       8173.35        98.00 o                         
  -2   2   8        100.27        103.77        11.94 o                         
   0   2   8        333.95        311.87        19.32 o                         
   2   2   8         21.05         16.29         5.50 o                         
   4   2   8        196.57        208.73        17.51 o                         
   6   2   8          2.64          1.53         3.69 o                         
   8   2   8         54.05         31.05         6.13 o                         
  10   2   8        162.39        156.29        10.15 o                         
  12   2   8         69.15         71.09         5.98 o                         
  14   2   8         24.46         38.03         4.13 o                         
 -17   3   8         56.35         63.49         6.60 o                         
 -15   3   8         93.15         82.62         6.85 o                         
 -13   3   8          1.30          2.47         4.27 o                         
 -11   3   8         86.59         73.71         7.53 o                         
  -9   3   8        400.17        396.25        24.11 o                         
  -7   3   8        147.33        146.30        10.82 o                         
  -5   3   8        418.04        427.55        17.50 o                         
  -3   3   8         51.03         50.93         6.72 o                         
  -1   3   8        914.61        950.78        24.82 o                         
   1   3   8        163.12        151.87        13.70 o                         
   3   3   8         15.34          5.48         8.46 o                         
   5   3   8         27.12         29.59         5.60 o                         
   7   3   8         54.95         55.11         5.83 o                         
   9   3   8        755.22        808.01        20.63 o                         
  11   3   8        173.05        155.96         8.66 o                         
 -14   4   8        200.84        236.33        13.39 o                         
 -12   4   8         92.50        102.44        11.82 o                         
 -10   4   8          1.05         -1.72         3.90 o                         
  -8   4   8        184.28        153.21        15.16 o                         
  -6   4   8        366.09        345.23        15.24 o                         
  -4   4   8          0.00         -0.97         3.98 o                         
  -2   4   8         12.17          8.99         5.81 o                         
   0   4   8          3.45          9.46         6.44 o                         
   2   4   8       3062.63       3179.53        42.85 o                         
   4   4   8        191.91        201.05        10.48 o                         
   6   4   8         42.33         41.54         5.14 o                         
   8   4   8         41.69         38.52         6.52 o                         
  10   4   8          7.26          9.38         2.91 o                         
  -7   5   8          1.34          3.49         4.24 o                         
  -5   5   8        140.10        138.88        11.70 o                         
  -3   5   8          0.62          2.32         5.30 o                         
  -1   5   8         70.01         65.48         5.97 o                         
   1   5   8         21.61         21.99         5.30 o                         
   3   5   8        303.68        311.99        14.96 o                         
   5   5   8          1.02         -2.16         2.16 o                         
 -20   1   9        263.52        288.24        12.96 o                         
 -18   1   9          0.03         -3.65         4.44 o                         
 -16   1   9       2647.45       2819.85        40.58 o                         
 -14   1   9         74.11         80.43        12.25 o                         
 -12   1   9         20.30         20.76         3.87 o                         
 -10   1   9        823.31        832.84        15.58 o                         
  -8   1   9       2333.05       2404.01        38.70 o                         
  -6   1   9        826.21        848.25        22.19 o                         
  -4   1   9          0.85          1.49         1.96 o                         
  -2   1   9        157.34        143.75         9.36 o                         
   0   1   9       1962.48       2036.12        31.41 o                         
   2   1   9       1132.90       1187.97        33.53 o                         
   4   1   9         46.88         55.64         9.34 o                         
   6   1   9        338.33        355.54        12.20 o                         
   8   1   9        200.97        211.52         8.83 o                         
  10   1   9        105.13        110.08         7.62 o                         
  12   1   9         15.32         13.15         3.46 o                         
  14   1   9        121.40        151.68        10.99 o                         
 -19   2   9         76.05         84.97         5.23 o                         
 -17   2   9        114.68        121.60        12.01 o                         
 -15   2   9        136.14        127.57        12.37 o                         
 -13   2   9        771.47        845.47        22.64 o                         
 -11   2   9          2.58         -3.13         3.80 o                         
  -9   2   9         12.30         15.02         3.68 o                         
  -7   2   9        637.06        622.57        19.23 o                         
  -5   2   9        687.84        721.55        30.78 o                         
  -3   2   9       5460.97       5704.99        85.44 o                         
  -1   2   9       1313.38       1282.47        39.70 o                         
   1   2   9       1080.29       1005.51        33.18 o                         
   3   2   9       1942.76       2183.86        95.00 o                         
   5   2   9        335.28        324.63        22.77 o                         
   7   2   9        160.03        147.95        14.53 o                         
   9   2   9         41.34         50.91         5.67 o                         
  11   2   9         29.63         32.81         4.42 o                         
  13   2   9          0.08          1.92         2.55 o                         
 -16   3   9          9.89         11.58         4.44 o                         
 -14   3   9          1.52          4.32         3.90 o                         
 -12   3   9        144.59        142.63        10.01 o                         
 -10   3   9         72.34         53.24        10.05 o                         
  -8   3   9         37.58         40.50        13.64 o                         
  -6   3   9        210.65        214.12        25.40 o                         
  -4   3   9        402.15        405.15        18.92 o                         
  -2   3   9       2538.91       2377.27        31.44 o                         
   0   3   9         25.97         43.43         5.67 o                         
   2   3   9        739.16        783.77        23.01 o                         
   4   3   9        305.45        316.23        19.40 o                         
   6   3   9        660.15        648.26        15.76 o                         
   8   3   9        119.68        111.18         8.16 o                         
  10   3   9         12.55         10.95         3.23 o                         
  12   3   9        160.90        151.36         9.89 o                         
 -13   4   9         10.80         10.40         5.46 o                         
 -11   4   9         44.14         32.55         7.19 o                         
  -9   4   9         35.71         31.48         5.93 o                         
  -7   4   9          4.34          0.37         4.01 o                         
  -5   4   9         26.48         23.38         8.48 o                         
  -3   4   9         12.00          8.40         7.30 o                         
  -1   4   9         10.95          4.16         5.50 o                         
   1   4   9         40.94         42.88         8.68 o                         
   3   4   9        523.47        568.12        17.69 o                         
   5   4   9         46.32         44.35         5.32 o                         
   7   4   9         21.25         20.15         3.83 o                         
   9   4   9        328.43        262.05        12.41 o                         
  -6   5   9        234.28        215.40        13.90 o                         
  -4   5   9         82.33         83.55         9.66 o                         
  -2   5   9        131.03        130.28        11.82 o                         
   0   5   9         65.08         72.97         6.17 o                         
   2   5   9         57.77         59.37         7.26 o                         
 -18   0  10          5.73         11.07         5.22 o                         
 -16   0  10        598.80        657.83        29.76 o                         
 -14   0  10        233.62        258.28        19.12 o                         
 -12   0  10         32.14         35.10         4.52 o                         
 -10   0  10        365.27        326.57        14.98 o                         
  -8   0  10       4667.70       4813.54       118.44 o                         
  -6   0  10      10667.58       9909.71        70.08 o                         
  -4   0  10         31.73         43.23         9.11 o                         
  -2   0  10       2431.64       2510.69       117.46 o                         
   0   0  10        136.45        170.60        11.98 o                         
   2   0  10       5479.25       5892.75        74.64 o                         
   4   0  10        293.83        300.47        13.01 o                         
   6   0  10       1883.28       1832.36        53.40 o                         
   8   0  10        147.23        145.83        13.78 o                         
  10   0  10       3073.05       3212.41        64.24 o                         
  12   0  10        932.83        950.66        30.35 o                         
  14   0  10         32.98         22.11         3.73 o                         
 -19   1  10         50.84         57.76         7.66 o                         
 -17   1  10         81.08         89.68        11.82 o                         
 -15   1  10       1406.71       1464.89        41.86 o                         
 -13   1  10        107.27        108.59         7.08 o                         
 -11   1  10        200.78        209.93         7.38 o                         
  -9   1  10        431.21        458.22        18.13 o                         
  -7   1  10         35.70         34.22         5.56 o                         
  -5   1  10        324.23        350.28        14.93 o                         
  -3   1  10         43.92         40.48         4.58 o                         
  -1   1  10        737.13        750.19        39.60 o                         
   1   1  10         41.44         54.18         7.34 o                         
   3   1  10        207.88        241.47        16.84 o                         
   5   1  10        136.70        149.21         8.13 o                         
   7   1  10         10.10         13.59         3.41 o                         
   9   1  10        623.69        684.62        17.29 o                         
  11   1  10         69.39         69.41         5.59 o                         
  13   1  10        170.49        185.09        12.17 o                         
 -18   2  10        117.80        114.38        10.13 o                         
 -16   2  10         50.17         51.12         9.38 o                         
 -14   2  10        163.29        155.25        10.80 o                         
 -12   2  10          3.16          0.66         5.22 o                         
 -10   2  10        355.87        324.06        10.59 o                         
  -8   2  10        117.42        124.68         6.36 o                         
  -6   2  10        642.19        624.87        18.39 o                         
  -4   2  10         16.77          9.78         5.97 o                         
  -2   2  10         31.79         37.87         8.74 o                         
   0   2  10         11.28         11.54         4.79 o                         
   2   2  10         15.06          3.85         8.83 o                         
   4   2  10          1.52         -1.81         4.16 o                         
   6   2  10        156.51        127.18        13.98 o                         
   8   2  10          3.51          0.46         3.03 o                         
  10   2  10         91.85         84.04         6.44 o                         
  12   2  10         33.73         30.88         3.58 o                         
 -15   3  10          0.14         -3.05         3.05 o                         
 -13   3  10         87.47         96.00         7.47 o                         
 -11   3  10        192.69        224.69        12.99 o                         
  -9   3  10        345.62        376.74        16.50 o                         
  -7   3  10       3863.14       4071.14        44.62 o                         
  -5   3  10        824.63        802.40        19.16 o                         
  -3   3  10         62.62         77.43         6.74 o                         
  -1   3  10       2279.91       2207.55        31.91 o                         
   1   3  10       1568.19       1610.73        42.31 o                         
   3   3  10       1040.93       1070.57        34.32 o                         
   5   3  10          0.84         -1.46         1.46 o                         
   7   3  10        718.22        678.47        16.08 o                         
   9   3  10        159.57        178.29         9.45 o                         
  11   3  10        224.64        223.51         8.40 o                         
 -14   4  10        502.18        678.13        20.65 o                         
 -12   4  10          2.70         -2.71         4.48 o                         
 -10   4  10         34.48         33.63         5.49 o                         
  -8   4  10          4.28         13.18         5.52 o                         
  -6   4  10        334.68        315.07        15.21 o                         
  -4   4  10        138.73        125.41        13.74 o                         
  -2   4  10         48.79         40.56         8.80 o                         
   0   4  10        504.82        537.99        25.64 o                         
   2   4  10         21.19         17.51         4.15 o                         
   4   4  10        194.72        199.15         9.65 o                         
   6   4  10         36.21         36.59         6.05 o                         
   8   4  10        121.06        108.41         8.05 o                         
  -7   5  10         15.50          9.38         4.04 o                         
  -5   5  10         14.94         11.27         4.28 o                         
  -3   5  10         29.50         36.75         6.71 o                         
  -1   5  10          0.84         -1.90         4.24 o                         
   1   5  10          7.32         11.19         4.52 o                         
   3   5  10         44.25         43.66         5.30 o                         
 -20   1  11          5.51          6.36         2.71 o                         
 -18   1  11        174.74        186.78        14.10 o                         
 -16   1  11        319.07        328.01        29.94 o                         
 -14   1  11       2799.66       2852.49        34.68 o                         
 -12   1  11        789.66        776.18        16.48 o                         
 -10   1  11         98.72         99.83         4.88 o                         
  -8   1  11        331.40        328.77        15.76 o                         
  -6   1  11        956.15       1017.73        31.65 o                         
  -4   1  11         35.07         29.21         6.87 o                         
  -2   1  11        676.05        709.37        17.96 o                         
   0   1  11        419.76        440.66        20.46 o                         
   2   1  11        328.35        345.18        11.14 o                         
   4   1  11         13.67         12.25         2.48 o                         
   6   1  11       2920.17       2909.25        36.14 o                         
   8   1  11       1056.30       1129.02        26.51 o                         
  10   1  11          0.02         -0.51         2.80 o                         
  12   1  11        252.67        280.15        15.82 o                         
 -17   2  11        301.79        306.85        17.16 o                         
 -15   2  11        142.31        146.83        10.00 o                         
 -13   2  11         37.82         42.62         6.43 o                         
 -11   2  11          1.20          8.01         3.55 o                         
  -9   2  11          4.39          6.46         3.25 o                         
  -7   2  11          1.54          5.04         3.03 o                         
  -5   2  11         71.57         77.50         5.14 o                         
  -3   2  11        254.41        226.07        10.42 o                         
  -1   2  11        778.73        776.12        20.69 o                         
   1   2  11        219.16        191.33         7.50 o                         
   3   2  11          1.94         -2.77         2.77 o                         
   5   2  11          9.38         15.61         5.30 o                         
   7   2  11        625.40        579.82        16.33 o                         
   9   2  11        586.60        619.25        15.60 o                         
  11   2  11          9.55          7.17         2.86 o                         
 -16   3  11         11.35          7.42         3.93 o                         
 -14   3  11          0.05         -2.87         5.85 o                         
 -12   3  11          3.29          0.35         5.07 o                         
 -10   3  11        722.59        619.19        20.85 o                         
  -8   3  11        669.81        701.20        21.96 o                         
  -6   3  11        842.82        828.52        23.43 o                         
  -4   3  11        287.67        266.93         9.69 o                         
  -2   3  11       2007.02       2014.61        25.93 o                         
   0   3  11       1389.83       1453.74        40.48 o                         
   2   3  11        240.38        260.46        10.16 o                         
   4   3  11          0.00          9.50         3.76 o                         
   6   3  11          0.30         -2.68         2.68 o                         
   8   3  11         48.89         33.82         4.88 o                         
  10   3  11        150.54        140.16         6.98 o                         
 -13   4  11        190.06        262.05        14.29 o                         
 -11   4  11        103.00        113.04        11.27 o                         
  -9   4  11         15.49         11.84         4.04 o                         
  -7   4  11        145.14        134.39         9.21 o                         
  -5   4  11          0.42          3.93         5.38 o                         
  -3   4  11         16.82         19.55         6.91 o                         
  -1   4  11          2.40          2.55         4.59 o                         
   1   4  11         12.08          9.37         7.70 o                         
   3   4  11          0.11          1.36         6.16 o                         
   5   4  11         68.69         80.18         8.44 o                         
   7   4  11         38.70         36.04         4.67 o                         
  -6   5  11          3.57          9.03         3.81 o                         
  -4   5  11         61.97         75.90         8.05 o                         
  -2   5  11          0.43         -1.81         1.81 o                         
   0   5  11        133.20        119.79         9.03 o                         
 -18   0  12       2087.79       2128.49        45.78 o                         
 -16   0  12        527.59        525.90        26.74 o                         
 -14   0  12       4761.44       4951.17        81.94 o                         
 -12   0  12        100.23         93.92         7.21 o                         
 -10   0  12       2587.36       2700.25        34.61 o                         
  -8   0  12        723.58        766.28        22.70 o                         
  -6   0  12       2711.79       2624.39        63.65 o                         
  -4   0  12          3.10          2.12         5.65 o                         
  -2   0  12       4117.03       4330.46        80.57 o                         
   0   0  12       1607.43       1698.55        40.64 o                         
   2   0  12          2.83          5.85         2.53 o                         
   4   0  12         18.17         31.86         5.33 o                         
   6   0  12         18.18         14.33         6.64 o                         
   8   0  12         73.36         68.46         7.18 o                         
  10   0  12        182.57        180.61        14.41 o                         
  12   0  12          0.92         -3.49         3.49 o                         
 -19   1  12         26.83         28.19         5.54 o                         
 -17   1  12        221.62        243.79        17.35 o                         
 -15   1  12          2.73          0.17         2.48 o                         
 -13   1  12        509.72        499.70        14.85 o                         
 -11   1  12          0.00         -3.56         3.77 o                         
  -9   1  12          5.61          6.54         2.34 o                         
  -7   1  12        657.89        668.09        12.65 o                         
  -5   1  12          0.79         -5.58         5.58 o                         
  -3   1  12        729.03        708.20        30.23 o                         
  -1   1  12         10.99          8.28         2.98 o                         
   1   1  12        955.21       1053.51        15.10 o                         
   3   1  12        515.36        511.32        12.43 o                         
   5   1  12          0.35          4.93         2.11 o                         
   7   1  12       1812.20       1947.84        34.64 o                         
   9   1  12          1.04          0.78         3.09 o                         
  11   1  12         13.40          2.00         4.46 o                         
 -18   2  12        152.13        143.63         6.53 o                         
 -16   2  12         28.33         30.69         6.95 o                         
 -14   2  12          0.66          4.24         3.97 o                         
 -12   2  12         68.22         63.63         7.75 o                         
 -10   2  12          0.05         -2.37         2.52 o                         
  -8   2  12         58.45         66.54         5.08 o                         
  -6   2  12          6.13          8.14         1.83 o                         
  -4   2  12        449.92        459.72        11.99 o                         
  -2   2  12        135.24        133.37        12.56 o                         
   0   2  12       1171.94       1159.27        18.44 o                         
   2   2  12        130.55        128.44         6.71 o                         
   4   2  12         89.13         78.71         7.24 o                         
   6   2  12         19.37          9.69         4.69 o                         
   8   2  12        891.33        857.43        18.33 o                         
  10   2  12         29.25         34.22         3.90 o                         
 -15   3  12        250.92        217.52        14.21 o                         
 -13   3  12          5.41          8.76         6.56 o                         
 -11   3  12         71.55         73.78        11.90 o                         
  -9   3  12        227.95        151.85        11.35 o                         
  -7   3  12       1094.60       1079.02        26.54 o                         
  -5   3  12        229.30        239.69        12.45 o                         
  -3   3  12        138.77        155.96        10.16 o                         
  -1   3  12       1843.07       1925.74        33.13 o                         
   1   3  12        902.98        943.43        18.69 o                         
   3   3  12        254.62        246.73        17.71 o                         
   5   3  12         14.49         13.62         3.55 o                         
   7   3  12        103.43        105.80         7.69 o                         
   9   3  12         72.04         59.59         4.80 o                         
 -12   4  12        129.55        159.18        11.62 o                         
 -10   4  12         13.49         21.44         6.64 o                         
  -8   4  12        143.95        127.22         9.99 o                         
  -6   4  12        503.59        453.38        15.40 o                         
  -4   4  12         54.91         74.05        10.92 o                         
  -2   4  12        284.18        291.57        18.02 o                         
   0   4  12         13.94          9.35         5.89 o                         
   2   4  12        230.31        226.40        14.68 o                         
   4   4  12          8.39          9.97         4.40 o                         
   6   4  12        130.22        136.44         8.80 o                         
  -5   5  12        161.63        168.68        22.11 o                         
  -3   5  12          9.63         19.87         4.12 o                         
  -1   5  12         33.17         29.29         4.83 o                         
 -18   1  13        150.02        136.87        12.17 o                         
 -16   1  13         68.54         75.73         7.19 o                         
 -14   1  13         15.86         15.85         3.65 o                         
 -12   1  13         29.04         32.32         4.43 o                         
 -10   1  13       1717.52       1677.98        21.90 o                         
  -8   1  13        684.52        671.76         9.76 o                         
  -6   1  13          4.48          0.51         2.10 o                         
  -4   1  13         72.92         73.16         3.64 o                         
  -2   1  13        655.67        642.18        11.67 o                         
   0   1  13       1781.67       1928.78        20.75 o                         
   2   1  13          0.14          2.57         1.95 o                         
   4   1  13          0.04          1.52         4.03 o                         
   6   1  13          0.00         -2.80         2.80 o                         
   8   1  13       2437.11       2596.09        34.34 o                         
  10   1  13          0.80          2.81         3.16 o                         
  12   1  13         13.14         17.98         3.38 o                         
 -17   2  13          0.98         -3.22         3.22 o                         
 -15   2  13         77.00         62.45         6.60 o                         
 -13   2  13          2.18         -2.95         4.15 o                         
 -11   2  13        845.80        900.92        24.04 o                         
  -9   2  13        382.30        416.30        11.46 o                         
  -7   2  13          0.42          5.80         2.99 o                         
  -5   2  13        959.11        933.37        17.70 o                         
  -3   2  13        580.37        531.34        18.09 o                         
  -1   2  13         22.60         21.61         3.08 o                         
   1   2  13        807.29        780.18        15.88 o                         
   3   2  13         35.79         52.52         9.17 o                         
   5   2  13        854.30        814.13        22.86 o                         
   7   2  13          6.03          1.05         3.39 o                         
   9   2  13         33.47         20.28         3.30 o                         
  11   2  13         78.37         83.04         7.03 o                         
 -16   3  13        172.03        195.22        10.84 o                         
 -14   3  13        396.69        433.67        20.73 o                         
 -12   3  13         18.45          8.48         4.91 o                         
 -10   3  13        145.32        147.79        16.63 o                         
  -8   3  13         98.68         65.39         8.54 o                         
  -6   3  13        860.38        877.83        23.55 o                         
  -4   3  13         56.48         51.50         6.03 o                         
  -2   3  13        454.27        485.02        17.07 o                         
   0   3  13        279.07        283.17        19.32 o                         
   2   3  13         31.87         30.26         4.49 o                         
   4   3  13         31.72         27.92         5.05 o                         
   6   3  13         44.64         41.51         5.49 o                         
   8   3  13          5.95         12.90         5.01 o                         
 -13   4  13         21.14         20.61         4.52 o                         
 -11   4  13         54.26         45.47         6.71 o                         
  -9   4  13        161.05        150.07         8.65 o                         
  -7   4  13         33.35         37.82         6.03 o                         
  -5   4  13        252.94        210.85        15.82 o                         
  -3   4  13         64.05         61.64        10.01 o                         
  -1   4  13         69.26         69.34         8.83 o                         
   1   4  13        270.47        276.44        10.60 o                         
   3   4  13        296.20        314.35        15.31 o                         
   5   4  13        114.93        136.05         8.56 o                         
 -18   0  14       2300.94       2293.71        44.33 o                         
 -16   0  14        862.30        934.01        33.41 o                         
 -14   0  14       1163.94       1219.57        40.48 o                         
 -12   0  14        238.00        244.17        12.98 o                         
 -10   0  14        253.82        241.97        11.12 o                         
  -8   0  14       1100.82       1145.48        19.12 o                         
  -6   0  14        731.64        767.09        13.47 o                         
  -4   0  14        400.67        432.84        10.21 o                         
  -2   0  14        191.09        181.47         9.44 o                         
   0   0  14        999.00       1060.67        27.06 o                         
   2   0  14        285.77        272.48        10.79 o                         
   4   0  14        841.05        786.22        31.92 o                         
   6   0  14        893.81        895.80        32.90 o                         
   8   0  14         45.91         51.43         8.87 o                         
  10   0  14          4.39          8.52         4.32 o                         
 -19   1  14         11.89          7.42         3.69 o                         
 -17   1  14        222.66        216.19        15.55 o                         
 -15   1  14        388.35        399.08        12.62 o                         
 -13   1  14        226.52        211.68         9.96 o                         
 -11   1  14         88.03         83.55         4.82 o                         
  -9   1  14        997.25        982.06        12.57 o                         
  -7   1  14          6.28          5.95         2.01 o                         
  -5   1  14        305.39        326.64         6.99 o                         
  -3   1  14        212.13        202.07         6.40 o                         
  -1   1  14         85.37         75.15         4.59 o                         
   1   1  14        296.89        287.81         9.77 o                         
   3   1  14        234.19        240.27        12.76 o                         
   5   1  14       1066.46       1019.88        25.52 o                         
   7   1  14         15.89         24.35         6.89 o                         
   9   1  14        376.79        342.89        27.47 o                         
  11   1  14         18.03         22.66         4.40 o                         
 -18   2  14         22.49         15.67         3.81 o                         
 -16   2  14         38.95         32.66         4.36 o                         
 -14   2  14         68.09         65.58         6.72 o                         
 -12   2  14        182.27        133.60         9.80 o                         
 -10   2  14         88.06         54.54        16.63 o                         
  -8   2  14        215.85        197.09         8.04 o                         
  -6   2  14         19.51         17.98         4.38 o                         
  -4   2  14       3108.22       3114.41       103.38 o                         
  -2   2  14        232.42        215.54        12.28 o                         
   0   2  14        280.83        281.30        11.20 o                         
   2   2  14        183.27        192.65         9.36 o                         
   4   2  14       1888.01       1959.32        35.57 o                         
   6   2  14         12.15         20.73         4.46 o                         
   8   2  14         53.83         52.63         4.44 o                         
  10   2  14        135.38        115.36         5.68 o                         
 -15   3  14         28.70         32.00         5.77 o                         
 -13   3  14          0.37         -1.14         5.73 o                         
 -11   3  14         36.92         43.70         9.70 o                         
  -9   3  14          0.29          3.64         3.77 o                         
  -7   3  14        675.71        642.33        19.92 o                         
  -5   3  14        243.68        235.68        10.01 o                         
  -3   3  14          0.26         -2.43         2.43 o                         
  -1   3  14         81.86         78.00         7.79 o                         
   1   3  14        154.72        118.69        12.96 o                         
   3   3  14          0.76          0.17         5.30 o                         
   5   3  14        131.72        128.12         8.11 o                         
   7   3  14        182.01        179.48         7.94 o                         
 -12   4  14        152.56        124.86         8.99 o                         
 -10   4  14        880.59        848.26        17.35 o                         
  -8   4  14         69.43         69.68         5.83 o                         
  -6   4  14          0.66          3.26         4.12 o                         
  -4   4  14        160.43        152.90         9.03 o                         
  -2   4  14        226.38        202.13        16.49 o                         
   0   4  14         69.20         60.80         4.93 o                         
   2   4  14          1.59         -3.30         3.30 o                         
   4   4  14        150.07        164.12         9.11 o                         
 -18   1  15         10.33          8.01         4.16 o                         
 -16   1  15        939.18        971.40        21.84 o                         
 -14   1  15          1.86          1.26         2.77 o                         
 -12   1  15        266.26        270.85        11.17 o                         
 -10   1  15         91.22         93.92         5.42 o                         
  -8   1  15       1499.47       1423.01        16.26 o                         
  -6   1  15        347.71        324.43         7.22 o                         
  -4   1  15         89.59         95.13         4.77 o                         
  -2   1  15         89.30         79.78         4.89 o                         
   0   1  15         75.14         95.15         7.03 o                         
   2   1  15          2.92         11.74         3.72 o                         
   4   1  15         14.89          7.56         3.08 o                         
   6   1  15        654.44        592.80        14.03 o                         
   8   1  15          5.54          2.12         7.60 o                         
  10   1  15        137.94        147.51         9.34 o                         
 -17   2  15         27.96         24.19         5.03 o                         
 -15   2  15          0.38          0.57         4.93 o                         
 -13   2  15        126.91        105.39         8.42 o                         
 -11   2  15        128.13        120.40         9.40 o                         
  -9   2  15        382.34        366.50         9.48 o                         
  -7   2  15         73.66         64.24         5.17 o                         
  -5   2  15         69.82         59.56         6.03 o                         
  -3   2  15       3084.71       2974.19        30.17 o                         
  -1   2  15        184.33        191.00         9.06 o                         
   1   2  15         91.73        105.94         7.15 o                         
   3   2  15        316.26        322.14        14.28 o                         
   5   2  15        877.16       1078.98        47.45 o                         
   7   2  15        215.73        224.66         9.62 o                         
   9   2  15        108.00        115.80         5.93 o                         
 -14   3  15         18.04         13.55         5.10 o                         
 -12   3  15        178.67        196.04        14.92 o                         
 -10   3  15          2.25         -0.53         3.55 o                         
  -8   3  15          2.56          2.40         4.75 o                         
  -6   3  15        167.38        157.95         9.97 o                         
  -4   3  15          2.54          3.33         3.76 o                         
  -2   3  15        136.80        137.04        10.31 o                         
   0   3  15         85.35         83.99        10.01 o                         
   2   3  15          1.08         -3.05         3.05 o                         
   4   3  15          2.36         -1.02         4.24 o                         
   6   3  15          6.65         11.69         2.74 o                         
 -11   4  15          0.13         -3.38         3.38 o                         
  -9   4  15        733.28        683.01        57.33 o                         
  -7   4  15          8.10         21.24         5.93 o                         
  -5   4  15          0.67         -2.83         4.79 o                         
  -3   4  15          1.52         -4.16         4.28 o                         
  -1   4  15         66.93         61.36        12.31 o                         
   1   4  15          0.32         -2.67         2.67 o                         
   3   4  15         24.50         29.96         4.12 o                         
 -18   0  16        231.62        234.05        12.96 o                         
 -16   0  16       1633.48       1719.91        41.97 o                         
 -14   0  16         66.62         67.87         7.00 o                         
 -12   0  16        592.52        568.99        19.40 o                         
 -10   0  16        653.51        701.82        21.65 o                         
  -8   0  16         12.36          9.98         3.45 o                         
  -6   0  16        635.36        624.38        12.93 o                         
  -4   0  16        872.60        887.40        16.63 o                         
  -2   0  16        484.62        497.41        18.35 o                         
   0   0  16        137.93        133.61         9.89 o                         
   2   0  16         89.84         67.81        10.84 o                         
   4   0  16        114.58         99.18        12.13 o                         
   6   0  16        270.50        278.03        17.16 o                         
   8   0  16         58.02         51.74         7.73 o                         
 -17   1  16         35.02         36.24         6.60 o                         
 -15   1  16        283.03        274.18         9.84 o                         
 -13   1  16        221.97        203.39         9.95 o                         
 -11   1  16          0.81          1.17         1.99 o                         
  -9   1  16         26.22         22.37         2.62 o                         
  -7   1  16        132.18        132.42         5.25 o                         
  -5   1  16          5.45          4.46         2.08 o                         
  -3   1  16       1752.36       1788.85        21.49 o                         
  -1   1  16        121.88        113.53         5.95 o                         
   1   1  16        171.28        155.53        10.65 o                         
   3   1  16          4.73          5.48         2.91 o                         
   5   1  16        275.59        240.05        11.39 o                         
   7   1  16         79.41         67.53         6.09 o                         
   9   1  16         32.16         35.61         6.16 o                         
 -16   2  16          1.52         -1.72         1.72 o                         
 -14   2  16          7.34          7.53         3.41 o                         
 -12   2  16         58.97         69.37         6.56 o                         
 -10   2  16        344.11        326.80        10.98 o                         
  -8   2  16          1.02          2.43         3.53 o                         
  -6   2  16         23.83         21.75         4.41 o                         
  -4   2  16        196.04        210.99        10.03 o                         
  -2   2  16       2201.95       2181.28        30.47 o                         
   0   2  16         70.88         61.80         5.64 o                         
   2   2  16         38.84         37.17         4.58 o                         
   4   2  16         11.49         11.48         4.12 o                         
   6   2  16       1030.98       1049.43        21.12 o                         
   8   2  16         23.25         26.48         3.12 o                         
 -15   3  16         10.20         20.69         3.77 o                         
 -13   3  16         86.29        108.68        10.29 o                         
 -11   3  16        168.68        172.13        13.98 o                         
  -9   3  16         26.40         17.07         5.58 o                         
  -7   3  16          9.98          4.63         3.18 o                         
  -5   3  16        103.94        107.02         8.16 o                         
  -3   3  16          0.65          0.68         2.25 o                         
  -1   3  16         68.39         65.01         8.07 o                         
   1   3  16         75.70         80.65         9.66 o                         
   3   3  16        321.15        367.65        22.30 o                         
   5   3  16        145.39        138.75        10.35 o                         
  -8   4  16        509.52        458.25        17.24 o                         
  -6   4  16        885.15       1076.93        27.84 o                         
  -4   4  16          9.63          4.55         4.08 o                         
  -2   4  16         78.87         76.18         5.28 o                         
   0   4  16          5.33         -0.79         1.73 o                         
 -18   1  17         13.71         11.78         3.42 o                         
 -16   1  17          8.53          1.69         3.46 o                         
 -14   1  17         51.83         45.88         4.37 o                         
 -12   1  17        104.69         95.98         5.76 o                         
 -10   1  17        190.32        188.88         7.13 o                         
  -8   1  17          3.45          2.60         2.04 o                         
  -6   1  17       2046.79       2115.76        20.97 o                         
  -4   1  17        915.58        897.77        15.49 o                         
  -2   1  17        398.96        394.61        10.43 o                         
   0   1  17        286.52        279.70        13.98 o                         
   2   1  17        903.97        852.80        18.06 o                         
   4   1  17         34.19         41.44         5.12 o                         
   6   1  17         52.17         54.03         5.58 o                         
   8   1  17         21.19         16.66         2.66 o                         
 -15   2  17        145.17        111.08         6.91 o                         
 -13   2  17        109.85        115.18         7.71 o                         
 -11   2  17        782.87        709.12        28.72 o                         
  -9   2  17          8.80         -1.49         1.68 o                         
  -7   2  17         53.29         48.78         5.25 o                         
  -5   2  17         29.67         24.60         4.65 o                         
  -3   2  17        155.02        168.97         7.52 o                         
  -1   2  17        142.72        132.42         7.84 o                         
   1   2  17        179.30        181.13         8.55 o                         
   3   2  17        131.33        140.66         8.75 o                         
   5   2  17        792.33        790.49        14.25 o                         
   7   2  17        353.22        407.80        10.33 o                         
 -14   3  17        211.05        198.32        10.80 o                         
 -12   3  17         23.89         25.72         5.77 o                         
 -10   3  17          0.08         -1.93         2.19 o                         
  -8   3  17         12.64         18.49         3.79 o                         
  -6   3  17         41.52         35.37         4.67 o                         
  -4   3  17         23.24         27.28         5.12 o                         
  -2   3  17        157.49        161.66         9.13 o                         
   0   3  17          5.55          8.95         3.81 o                         
   2   3  17          2.84         -0.04         3.18 o                         
   4   3  17         76.55         67.57         6.56 o                         
  -7   4  17        615.08        622.29        18.45 o                         
  -5   4  17        136.01        198.36        11.11 o                         
  -3   4  17          1.44         -1.10         6.81 o                         
 -18   0  18        309.16        275.75        11.62 o                         
 -16   0  18         18.21         18.81         5.26 o                         
 -14   0  18         11.27         17.59         5.61 o                         
 -12   0  18         47.67         39.35         6.08 o                         
 -10   0  18        318.25        332.76        11.69 o                         
  -8   0  18        115.52        108.45         7.13 o                         
  -6   0  18       1046.16       1102.57        21.83 o                         
  -4   0  18        354.05        359.54        15.87 o                         
  -2   0  18          0.95          0.83         4.63 o                         
   0   0  18          6.27         -2.79         6.64 o                         
   2   0  18       1700.90       1794.63        46.57 o                         
   4   0  18        436.29        419.69        20.81 o                         
   6   0  18         33.20         34.97         8.89 o                         
 -17   1  18        263.49        253.88        12.21 o                         
 -15   1  18          1.24          1.93         4.48 o                         
 -13   1  18         28.18         30.38         5.20 o                         
 -11   1  18        346.72        333.08         8.88 o                         
  -9   1  18        275.65        295.08         7.81 o                         
  -7   1  18        424.75        414.03        10.59 o                         
  -5   1  18       1139.41       1176.70        17.49 o                         
  -3   1  18         30.06         35.26         3.64 o                         
  -1   1  18        174.11        197.73         9.37 o                         
   1   1  18         95.56         98.62         8.45 o                         
   3   1  18          7.39          3.29         2.82 o                         
   5   1  18         49.04         40.56         4.00 o                         
   7   1  18          0.45          0.23         1.53 o                         
 -14   2  18          2.10          4.83         2.54 o                         
 -12   2  18         62.85         43.20         4.84 o                         
 -10   2  18         50.30         50.42         4.40 o                         
  -8   2  18        135.70        122.35         7.48 o                         
  -6   2  18         55.48         51.61         5.46 o                         
  -4   2  18        254.02        261.74        10.44 o                         
  -2   2  18        219.68        236.87         9.76 o                         
   0   2  18         33.93         28.68         4.94 o                         
   2   2  18         61.04         64.91         4.85 o                         
   4   2  18        182.60        183.85        10.91 o                         
   6   2  18         94.21        101.58         7.42 o                         
 -13   3  18          0.04          3.49         3.06 o                         
 -11   3  18         67.09         75.15         7.66 o                         
  -9   3  18         27.05         24.20         3.94 o                         
  -7   3  18          3.20          3.93         2.55 o                         
  -5   3  18        127.83        113.20        11.11 o                         
  -3   3  18          0.09          6.28         4.75 o                         
  -1   3  18          1.84          2.71         4.52 o                         
   1   3  18        666.55        726.58        22.54 o                         
   3   3  18        199.30        204.37        10.05 o                         
 -16   1  19        195.36        178.26        10.64 o                         
 -14   1  19         49.09         37.24         4.01 o                         
 -12   1  19         54.23         46.24         4.47 o                         
 -10   1  19         55.75         55.10         3.91 o                         
  -8   1  19        170.30        159.99         6.48 o                         
  -6   1  19       1088.26       1154.65        31.72 o                         
  -4   1  19        857.49        877.58        14.78 o                         
  -2   1  19        427.62        438.05        13.24 o                         
   0   1  19         33.65         31.76         5.18 o                         
   2   1  19          1.13          1.01         2.87 o                         
   4   1  19        283.20        260.80        21.58 o                         
   6   1  19         13.45          6.87         2.98 o                         
 -15   2  19        259.06        287.57        12.88 o                         
 -13   2  19          5.18          4.65         2.10 o                         
 -11   2  19         20.01         24.46         6.91 o                         
  -9   2  19          1.71         -0.03         3.27 o                         
  -7   2  19        360.00        362.28        11.71 o                         
  -5   2  19        121.22        132.80         7.44 o                         
  -3   2  19         56.60         64.24         6.47 o                         
  -1   2  19         79.30         84.81         6.62 o                         
   1   2  19         12.54          8.09         2.36 o                         
   3   2  19         35.56         31.94         3.59 o                         
 -12   3  19         48.54         27.68         4.95 o                         
 -10   3  19         42.07         41.58         5.85 o                         
  -8   3  19         76.34         94.80         7.26 o                         
  -6   3  19         46.22         58.78         7.85 o                         
  -4   3  19         38.00         42.92         7.42 o                         
  -2   3  19          6.57          2.00         3.61 o                         
   0   3  19        178.39        226.16        11.70 o                         
 -16   0  20         27.64         23.36         4.32 o                         
 -14   0  20         10.53          5.85         4.59 o                         
 -12   0  20        256.17        267.93        11.72 o                         
 -10   0  20        347.09        351.12        14.26 o                         
  -8   0  20        492.33        523.78        17.47 o                         
  -6   0  20        136.58        127.62        17.67 o                         
  -4   0  20       3286.96       3433.96       114.59 o                         
  -2   0  20         31.14         27.05         7.58 o                         
   0   0  20        848.87        835.69        29.96 o                         
   2   0  20         13.59          9.62         5.07 o                         
   4   0  20        867.10        664.49        98.18 o                         
 -15   1  20        147.01        153.09         9.93 o                         
 -13   1  20        373.20        351.28        12.22 o                         
 -11   1  20         20.23         25.22         4.81 o                         
  -9   1  20          3.05          5.61         2.88 o                         
  -7   1  20        221.22        235.11        12.21 o                         
  -5   1  20        424.82        409.74        12.57 o                         
  -3   1  20         36.52         39.89         4.32 o                         
  -1   1  20          1.46          3.47         2.68 o                         
   1   1  20        170.09        166.50        12.45 o                         
   3   1  20         84.81         82.22         8.03 o                         
 -14   2  20          0.49         -1.49         1.96 o                         
 -12   2  20         44.16         41.74         6.52 o                         
 -10   2  20        128.59        131.77        11.66 o                         
  -8   2  20         77.21         75.22         5.25 o                         
  -6   2  20         56.15         51.30         4.32 o                         
  -4   2  20         38.40         30.68         5.16 o                         
  -2   2  20          1.63         -3.53         3.53 o                         
   0   2  20         44.17         53.69         5.18 o                         
   2   2  20          1.16          5.22         2.43 o                         
  -7   3  20         79.63         87.99         7.73 o                         
  -5   3  20        184.45        182.81        10.80 o                         
 -14   1  21          1.08          1.77         1.74 o                         
 -12   1  21         17.47         16.61         5.26 o                         
 -10   1  21          7.69          2.74         2.45 o                         
  -8   1  21         23.29         18.71         3.59 o                         
  -6   1  21          3.92          2.79         3.59 o                         
  -4   1  21        127.46        132.87         6.90 o                         
  -2   1  21          9.06          7.97         3.57 o                         
   0   1  21        482.91        527.64        14.48 o                         
   2   1  21         66.09         63.38         4.62 o                         
 -13   2  21        245.77        226.24        11.15 o                         
 -11   2  21        158.46        164.55        10.99 o                         
  -9   2  21          0.87         -1.18         3.49 o                         
  -7   2  21        115.23        125.53         7.56 o                         
  -5   2  21         52.00         44.17         7.19 o                         
  -3   2  21          2.33          1.65         3.34 o                         
  -1   2  21        385.22        350.35        30.49 o                         
 -12   0  22        341.14        370.69        16.26 o                         
 -10   0  22        246.74        246.18        15.04 o                         
  -8   0  22       3926.75       4242.61        61.49 o                         
  -6   0  22         28.42         27.59         7.64 o                         
  -4   0  22          1.75         -3.97         4.08 o                         
  -2   0  22         76.73         64.90         8.40 o                         
   0   0  22         96.74         98.75         8.60 o                         
 -13   1  22         10.92          8.68         3.53 o                         
 -11   1  22          7.98          3.77         4.08 o                         
  -9   1  22          2.64          4.67         4.02 o                         
  -7   1  22          5.38          1.50         3.38 o                         
  -5   1  22        205.00        202.45         9.24 o                         
  -3   1  22         67.53         61.51         5.29 o                         
  -1   1  22         35.98         34.89         4.01 o                         
   1   1  22        109.29        107.43         7.54 o                         
 -10   2  22          0.83         -2.71         2.71 o                         
  -8   2  22         22.26         24.81         4.52 o                         
  -6   2  22          5.14          5.10         2.71 o                         
  -4   2  22         21.51         12.76         3.69 o                         
 -12   1  23        129.49        117.36         7.97 o                         
 -10   1  23          9.50          6.60         2.91 o                         
  -8   1  23        144.08        148.17         7.14 o                         
  -6   1  23        386.84        401.61        11.29 o                         
  -4   1  23          5.78          5.54         3.30 o                         
  -2   1  23        124.61        111.35         8.01 o                         
                                                                                
