# Supplementary material for: Managing negative linear compressibility and thermal expansion through steric hindrance: a case study of 1,2-bis­(4′-pyridyl)­ethane cocrystals
Source: IUCrJ. 2025 Jan 1;12(Pt 1):88–96. doi: 10.1107/S2052252524011734 (PMC11707692; doi:10.1107/S2052252524011734)
Supplement: Supplementary file 7 [file m-12-00088-etyfum_100ksup7.hkl]

data_etyfum_100k                                                                
_shelx_title ' etyfum_100k_a.res in I2/a'                                       
_shelx_refln_list_code          4                                               
_shelx_F_calc_maximum      209.92                                               
_exptl_crystal_F_000       632.00                                               
_reflns_d_resolution_high  0.8086                                               
                                                                                
loop_                                                                           
 _space_group_symop_operation_xyz                                               
 'x, y, z'                                                                      
 '-x+1/2, y, -z'                                                                
 'x+1/2, y+1/2, z+1/2'                                                          
 '-x+1, y+1/2, -z+1/2'                                                          
 '-x, -y, -z'                                                                   
 'x-1/2, -y, z'                                                                 
 '-x+1/2, -y+1/2, -z+1/2'                                                       
 'x, -y+1/2, z+1/2'                                                             
                                                                                
_cell_length_a    16.6633                                                       
_cell_length_b     4.7294                                                       
_cell_length_c    19.6488                                                       
_cell_angle_alpha  90.000                                                       
_cell_angle_beta  110.091                                                       
_cell_angle_gamma  90.000                                                       
                                                                                
_shelx_F_squared_multiplier     1.000                                           
                                                                                
loop_                                                                           
 _refln_index_h                                                                 
 _refln_index_k                                                                 
 _refln_index_l                                                                 
 _refln_F_squared_calc                                                          
 _refln_F_squared_meas                                                          
 _refln_F_squared_sigma                                                         
 _refln_observed_status                                                         
   2   0   0         26.00         38.61         2.59 o                         
   4   0   0       7251.31       6223.77        41.35 o                         
   6   0   0       5948.03       5528.83        48.24 o                         
   8   0   0       3630.50       3819.61        47.70 o                         
  10   0   0         77.81         86.85         6.53 o                         
  12   0   0         99.14        136.78         9.48 o                         
  14   0   0          3.14         13.12         6.23 o                         
  16   0   0        445.45        438.33        22.27 o                         
  18   0   0        718.10        645.54        20.66 o                         
   1   1   0        208.23        181.66         5.99 o                         
   3   1   0        403.42        410.25        12.54 o                         
   5   1   0          4.06          4.55         2.16 o                         
   7   1   0        190.15        193.09         8.37 o                         
   9   1   0        855.18        982.39        21.00 o                         
  11   1   0        108.22        116.74         7.31 o                         
  13   1   0        394.41        344.88        12.25 o                         
  15   1   0        245.69        216.98        17.00 o                         
  17   1   0         60.22         40.55         6.92 o                         
  19   1   0         69.27         50.38         5.20 o                         
   0   2   0       1230.12       1256.65        25.18 o                         
   2   2   0          2.74          1.60         2.10 o                         
   6   2   0        127.74        129.51        11.69 o                         
   8   2   0         85.05         76.40         6.64 o                         
  10   2   0          1.01          6.94         2.82 o                         
  12   2   0        153.66        153.50        10.06 o                         
  14   2   0        946.14        951.37        33.81 o                         
  16   2   0        121.16        105.16         7.36 o                         
  18   2   0         12.90          6.60         2.76 o                         
   1   3   0       2295.77       2326.27        47.14 o                         
   3   3   0        971.51        985.64        33.33 o                         
   5   3   0        189.11        228.22         9.43 o                         
   7   3   0        871.07        909.47        19.63 o                         
   9   3   0         65.16         76.17        13.78 o                         
  11   3   0          8.21         11.05         3.55 o                         
  13   3   0         38.58         42.05         8.67 o                         
  15   3   0          5.99          2.30         3.94 o                         
   0   4   0        105.08        104.84        12.03 o                         
   2   4   0        225.96        225.34         9.26 o                         
   4   4   0         74.99         82.07         7.80 o                         
   6   4   0        624.97        588.11        19.06 o                         
   8   4   0       1627.75       1693.49        46.32 o                         
  10   4   0        265.60        294.02        18.99 o                         
  12   4   0         47.93         48.76         7.72 o                         
  14   4   0         47.06         46.72         5.46 o                         
   1   5   0         19.45         14.64         3.62 o                         
   3   5   0         75.05         58.31         8.45 o                         
   5   5   0         87.36         91.19        10.31 o                         
   7   5   0        101.20        102.22        10.32 o                         
   9   5   0         62.56         59.54         6.90 o                         
 -18   1   1        101.71         90.08         9.00 o                         
 -16   1   1        415.61        372.37        20.66 o                         
 -14   1   1         98.16         80.76         7.96 o                         
 -12   1   1        153.77        136.79         5.47 o                         
 -10   1   1        784.19        787.66        31.07 o                         
  -8   1   1       1734.98       1829.53        42.82 o                         
  -6   1   1        167.94        160.16        10.51 o                         
  -4   1   1       7570.74       7176.22        55.98 o                         
  -2   1   1        405.80        392.29         7.95 o                         
   0   1   1       3145.33       3065.11        27.73 o                         
   2   1   1        849.41        851.29        18.18 o                         
   4   1   1       2270.08       2243.19        31.87 o                         
   6   1   1         65.41         56.56         4.67 o                         
   8   1   1       1178.72       1210.00        22.89 o                         
  10   1   1       1204.50       1287.41        18.43 o                         
  12   1   1        856.05        745.69        18.21 o                         
  14   1   1        296.48        254.92        18.85 o                         
  16   1   1          1.25         -1.07         4.07 o                         
  18   1   1         46.50         29.30         5.09 o                         
 -17   2   1         42.71         41.05         4.69 o                         
 -15   2   1         10.89          7.60         5.27 o                         
 -13   2   1       1724.46       1656.95        45.25 o                         
 -11   2   1         87.62         86.10         5.87 o                         
  -9   2   1       1136.48       1075.63        17.28 o                         
  -7   2   1       3109.72       3087.71        70.46 o                         
  -5   2   1        172.30        173.39        12.83 o                         
  -3   2   1       4106.75       4235.50        53.47 o                         
  -1   2   1       2581.51       2488.26        39.96 o                         
   1   2   1        247.74        251.08        11.30 o                         
   3   2   1        319.84        308.46        11.13 o                         
   5   2   1        948.42       1056.07        29.79 o                         
   7   2   1        367.62        353.01        13.36 o                         
   9   2   1        388.85        362.82        10.33 o                         
  11   2   1         50.10         56.24         4.93 o                         
  13   2   1        163.55        195.15        11.44 o                         
  15   2   1       2518.20       2579.25        52.41 o                         
  17   2   1         52.86         43.89         6.29 o                         
 -16   3   1         11.05         15.03         4.35 o                         
 -14   3   1         19.76         13.88         5.39 o                         
 -12   3   1       2643.21       2739.57        57.25 o                         
 -10   3   1        131.87        127.72         8.86 o                         
  -8   3   1        737.04        787.72        18.91 o                         
  -6   3   1        357.69        314.47        11.28 o                         
  -4   3   1       1089.88       1220.75        72.17 o                         
  -2   3   1        151.46        147.53        13.47 o                         
   0   3   1       2325.07       2366.36        32.26 o                         
   2   3   1        816.64        857.01        29.85 o                         
   4   3   1        147.98        122.05         8.78 o                         
   6   3   1        633.44        660.46        13.53 o                         
   8   3   1        696.41        628.46        14.26 o                         
  10   3   1          9.32          6.01         4.36 o                         
  12   3   1          1.77          1.01         2.24 o                         
  14   3   1         40.40         32.92         6.81 o                         
  16   3   1         22.74         22.45         4.13 o                         
 -13   4   1         14.88         10.56         5.21 o                         
 -11   4   1         32.25         23.56         7.32 o                         
  -9   4   1         31.49         28.23         7.92 o                         
  -7   4   1        855.98        818.24        22.40 o                         
  -5   4   1         38.78         30.88         5.88 o                         
  -3   4   1          7.96         14.82         3.47 o                         
  -1   4   1        864.72        868.37        21.88 o                         
   1   4   1         80.66         78.45         7.27 o                         
   3   4   1          3.20          3.12         6.23 o                         
   5   4   1         43.04         40.80         8.70 o                         
   7   4   1         94.50         91.92        12.35 o                         
   9   4   1       1517.59       1618.07        43.92 o                         
  11   4   1          4.83          7.36         6.00 o                         
  13   4   1          4.12         -0.44         3.33 o                         
  -8   5   1         51.82         51.81         7.06 o                         
  -6   5   1          0.70         -0.53         3.77 o                         
  -4   5   1        200.45        189.62         9.36 o                         
  -2   5   1         26.57         21.78         4.31 o                         
   0   5   1         59.81         53.33         5.09 o                         
   2   5   1        558.31        560.12        23.15 o                         
   4   5   1        319.62        339.77        18.06 o                         
   6   5   1          3.04         -0.04         4.00 o                         
   8   5   1         10.80          9.86         4.12 o                         
 -18   0   2         34.01         37.34         6.49 o                         
 -16   0   2       2420.85       2184.75        50.60 o                         
 -14   0   2          6.57         11.99         6.49 o                         
 -12   0   2       1724.19       1837.92        32.61 o                         
 -10   0   2        117.08         87.71         9.40 o                         
  -8   0   2       6130.21       6293.87        55.66 o                         
  -6   0   2       8297.79       7986.14        38.58 o                         
  -4   0   2       5465.61       5257.94        21.18 o                         
  -2   0   2        315.96        289.06         4.34 o                         
   0   0   2       1038.38       1032.07         8.54 o                         
   4   0   2        373.73        436.31        13.45 o                         
   6   0   2       1791.90       1663.90        30.75 o                         
   8   0   2       3692.41       3393.59        51.40 o                         
  10   0   2         37.97         61.74         4.97 o                         
  12   0   2        285.87        281.40        13.76 o                         
  14   0   2        754.74        722.09        30.10 o                         
  16   0   2        142.92        138.55        12.24 o                         
  18   0   2         83.19         74.57         6.34 o                         
 -19   1   2          2.72          4.05         3.03 o                         
 -17   1   2        101.86        113.21        11.86 o                         
 -15   1   2         36.68         51.91         6.33 o                         
 -13   1   2          8.38         10.68         3.76 o                         
 -11   1   2        733.91        719.62        12.57 o                         
  -9   1   2        858.47        879.05        20.21 o                         
  -7   1   2        779.54        863.22        15.51 o                         
  -5   1   2        425.65        390.85        14.69 o                         
  -3   1   2       5299.02       5087.64        31.62 o                         
  -1   1   2      11662.61      11131.17        59.58 o                         
   1   1   2       1508.99       1515.83        14.20 o                         
   3   1   2        921.72        934.59        19.05 o                         
   5   1   2       8871.03       8872.38        50.64 o                         
   7   1   2        182.33        165.42         8.51 o                         
   9   1   2          4.56          8.81         3.80 o                         
  11   1   2         93.38         88.67         6.50 o                         
  13   1   2          0.64         12.90         6.02 o                         
  15   1   2        679.98        650.62        28.00 o                         
  17   1   2         17.42         16.85         4.56 o                         
 -18   2   2         20.88         20.65         3.02 o                         
 -16   2   2          2.58          2.66         4.04 o                         
 -14   2   2        246.01        231.60        17.39 o                         
 -12   2   2        200.04        214.45         8.83 o                         
 -10   2   2         75.84         71.05         5.14 o                         
  -8   2   2        120.10        124.94         6.78 o                         
  -6   2   2        110.20         96.79        10.16 o                         
  -4   2   2         72.07         93.21         9.45 o                         
  -2   2   2       2341.30       2456.80        84.91 o                         
   0   2   2        366.09        359.27        14.56 o                         
   2   2   2       1063.73       1123.77        24.04 o                         
   4   2   2       1445.45       1576.46        33.96 o                         
   6   2   2        417.39        444.68        14.52 o                         
   8   2   2         84.19         93.34         5.35 o                         
  10   2   2       1105.05       1132.44        19.05 o                         
  12   2   2        543.85        555.99        36.97 o                         
  14   2   2       1520.19       1498.55        28.08 o                         
  16   2   2        150.13        170.29        11.98 o                         
 -17   3   2       1885.06       2065.03        31.07 o                         
 -15   3   2        293.78        346.88        17.53 o                         
 -13   3   2         26.99         22.82         7.85 o                         
 -11   3   2       3195.52       3150.15        63.35 o                         
  -9   3   2        437.35        455.83        14.88 o                         
  -7   3   2        655.34        613.45        16.14 o                         
  -5   3   2         45.22         45.23         4.02 o                         
  -3   3   2        937.24        866.75        31.48 o                         
  -1   3   2        726.13        756.22        28.09 o                         
   1   3   2       1638.21       1666.88        39.58 o                         
   3   3   2         13.31          6.32         8.55 o                         
   5   3   2        742.93        705.47        16.13 o                         
   7   3   2       1145.48       1083.35        24.96 o                         
   9   3   2         95.97         98.07         7.76 o                         
  11   3   2         56.91         40.86         4.79 o                         
  13   3   2         86.67         82.82        10.07 o                         
  15   3   2          2.76          2.48         2.12 o                         
 -14   4   2        193.55        214.28        11.42 o                         
 -12   4   2          0.32          2.23         3.81 o                         
 -10   4   2        266.53        264.18        18.18 o                         
  -8   4   2        829.15        838.27        24.20 o                         
  -6   4   2        185.72        186.31        11.28 o                         
  -4   4   2        238.89        220.69         9.65 o                         
  -2   4   2        124.00        117.12         8.70 o                         
   0   4   2        296.59        289.73        12.74 o                         
   2   4   2         55.09         46.65        10.43 o                         
   4   4   2        802.51        801.38        32.40 o                         
   6   4   2         67.92         71.22        10.70 o                         
   8   4   2       1925.04       1994.93        49.38 o                         
  10   4   2        276.51        324.21        18.57 o                         
  12   4   2         48.99         53.26         6.76 o                         
  -9   5   2         40.72         39.77         5.83 o                         
  -7   5   2          0.11          2.03         3.89 o                         
  -5   5   2         50.46         45.41         5.05 o                         
  -3   5   2         46.43         45.12         4.85 o                         
  -1   5   2          6.79          5.56         3.99 o                         
   1   5   2          0.56          0.93         4.91 o                         
   3   5   2        536.91        555.46        23.38 o                         
   5   5   2        192.90        166.33        12.94 o                         
   7   5   2        975.99       1035.62        27.96 o                         
   9   5   2         11.80          2.32         3.08 o                         
 -18   1   3        192.29        192.10        13.05 o                         
 -16   1   3         50.89         52.30         5.72 o                         
 -14   1   3         53.17         37.10        11.02 o                         
 -12   1   3        372.57        396.41        11.09 o                         
 -10   1   3        344.93        385.06        11.00 o                         
  -8   1   3        498.87        510.15         9.02 o                         
  -6   1   3        436.22        382.30         7.83 o                         
  -4   1   3      10303.49       9847.66        54.82 o                         
  -2   1   3      44067.62      40972.50       126.40 o                         
   0   1   3       1081.34       1073.97        11.34 o                         
   2   1   3       6295.39       5722.30        31.99 o                         
   4   1   3       2443.94       2550.33        38.05 o                         
   6   1   3       1089.57       1215.67        21.57 o                         
   8   1   3        718.46        752.80        30.67 o                         
  10   1   3       2069.74       2200.69        27.40 o                         
  12   1   3         52.95         49.12         6.48 o                         
  14   1   3        684.73        631.23        28.15 o                         
  16   1   3         21.24         18.24         5.52 o                         
 -17   2   3         31.29         43.16         7.34 o                         
 -15   2   3          9.14          8.16         6.26 o                         
 -13   2   3        235.18        239.26        17.83 o                         
 -11   2   3       1370.49       1366.01        20.91 o                         
  -9   2   3         84.66         68.98         5.97 o                         
  -7   2   3         72.47         68.13         8.73 o                         
  -5   2   3         47.04         46.37         7.68 o                         
  -3   2   3       2446.29       2460.79        42.61 o                         
  -1   2   3       6431.07       6390.65        64.51 o                         
   1   2   3        440.47        361.61        15.20 o                         
   3   2   3        536.46        525.12        12.62 o                         
   5   2   3        642.60        620.00        23.28 o                         
   7   2   3       2762.37       2963.69        41.12 o                         
   9   2   3          2.16         -1.23         2.20 o                         
  11   2   3        350.65        362.99        12.36 o                         
  13   2   3         10.88          4.34         4.78 o                         
  15   2   3         35.80         47.37         4.78 o                         
  17   2   3         33.04         16.30         3.89 o                         
 -16   3   3        744.31        800.21        23.95 o                         
 -14   3   3         70.53         72.51         9.86 o                         
 -12   3   3        193.37        175.51        15.54 o                         
 -10   3   3       2263.54       2267.78        53.19 o                         
  -8   3   3        162.59        172.05         9.03 o                         
  -6   3   3          6.36          7.58         2.65 o                         
  -4   3   3        298.82        313.97        13.12 o                         
  -2   3   3        242.48        272.78        17.80 o                         
   0   3   3        592.86        609.66        25.12 o                         
   2   3   3          1.20         -2.83         2.83 o                         
   4   3   3        655.13        611.27        16.94 o                         
   6   3   3         76.99         63.69         5.72 o                         
   8   3   3          0.34         -2.03         3.80 o                         
  10   3   3          3.35          0.30         2.71 o                         
  12   3   3          4.03         -0.86         3.25 o                         
  14   3   3         27.56         36.02         5.88 o                         
 -13   4   3          1.91          4.13         4.57 o                         
 -11   4   3          0.53          0.92         6.33 o                         
  -9   4   3          0.99          3.61         5.36 o                         
  -7   4   3          8.63         18.39         7.39 o                         
  -5   4   3        117.90        117.73        10.53 o                         
  -3   4   3        243.89        218.96        11.35 o                         
  -1   4   3          0.42         -2.52         5.12 o                         
   1   4   3        336.26        365.54        21.63 o                         
   3   4   3        538.12        593.09        27.92 o                         
   5   4   3        514.74        539.31        26.77 o                         
   7   4   3        199.36        197.68        16.50 o                         
   9   4   3        250.88        250.09        16.98 o                         
  11   4   3        289.78        296.68        15.70 o                         
  13   4   3        182.18        164.13         9.56 o                         
 -10   5   3         25.42         18.98         3.48 o                         
  -8   5   3         25.07         18.42         5.04 o                         
  -6   5   3        134.71        115.99         9.27 o                         
  -4   5   3         22.86         16.98         6.17 o                         
  -2   5   3        352.99        357.13        13.39 o                         
   0   5   3         55.27         60.43         5.93 o                         
   2   5   3        336.95        341.50        18.52 o                         
   4   5   3       2607.22       2708.84        49.84 o                         
   6   5   3         20.89         23.71         5.66 o                         
   8   5   3          4.58          7.07         3.28 o                         
 -18   0   4         19.20         17.43         6.04 o                         
 -16   0   4          2.28         -1.44         5.60 o                         
 -14   0   4        310.93        278.46        14.94 o                         
 -12   0   4       2413.58       2549.67        37.34 o                         
 -10   0   4       4007.34       4132.66        58.41 o                         
  -8   0   4        294.09        331.79        19.48 o                         
  -6   0   4        130.49        117.31         4.89 o                         
  -4   0   4        969.80       1013.86        12.90 o                         
  -2   0   4       1683.79       1567.28        37.06 o                         
   0   0   4       5762.84       5591.96        34.09 o                         
   2   0   4         31.24         27.18         4.27 o                         
   4   0   4        115.10        118.68         8.55 o                         
   6   0   4        872.29        864.72        25.02 o                         
   8   0   4          2.22          0.19         3.88 o                         
  10   0   4        414.89        421.91        16.25 o                         
  12   0   4          4.02          5.80         5.27 o                         
  14   0   4        222.39        244.59        17.38 o                         
  16   0   4        170.41        144.75        11.36 o                         
 -19   1   4        103.40        116.28         9.16 o                         
 -17   1   4        165.52        131.05         8.20 o                         
 -15   1   4          6.39          1.35         4.22 o                         
 -13   1   4         96.95         76.93         7.45 o                         
 -11   1   4          0.15          4.28         2.21 o                         
  -9   1   4        641.77        624.81        11.07 o                         
  -7   1   4        608.08        694.81        11.25 o                         
  -5   1   4       1112.02       1051.83        13.92 o                         
  -3   1   4      19067.60      18601.37        93.39 o                         
  -1   1   4       7586.72       7554.76        57.95 o                         
   1   1   4          2.00          4.01         1.89 o                         
   3   1   4       2509.15       2493.54        36.61 o                         
   5   1   4        683.61        718.64        22.95 o                         
   7   1   4        794.42        905.03        40.77 o                         
   9   1   4         78.93         81.13         6.20 o                         
  11   1   4       2754.12       2691.62        29.73 o                         
  13   1   4        454.21        509.11        14.19 o                         
  15   1   4        470.62        437.87        21.39 o                         
  17   1   4          0.63          2.66         3.10 o                         
 -18   2   4        113.36        135.03         7.01 o                         
 -16   2   4          9.95         12.93         5.21 o                         
 -14   2   4        760.74        820.80        31.32 o                         
 -12   2   4        302.75        293.98        14.32 o                         
 -10   2   4       1508.11       1492.63        22.93 o                         
  -8   2   4        127.51        107.23        12.00 o                         
  -6   2   4       1919.72       1860.73        43.12 o                         
  -4   2   4       1086.12       1169.18        31.62 o                         
  -2   2   4       6581.06       6851.22        71.56 o                         
   0   2   4        687.54        670.31        21.77 o                         
   2   2   4         11.74         11.04         2.84 o                         
   4   2   4        812.79        876.74        25.95 o                         
   6   2   4       1319.22       1429.28        27.58 o                         
   8   2   4         14.58         16.24         2.82 o                         
  10   2   4        417.55        371.18        10.01 o                         
  12   2   4        381.93        411.87        12.70 o                         
  14   2   4         35.48         32.13         7.82 o                         
  16   2   4        264.80        248.08        12.55 o                         
 -17   3   4         12.35         18.11         4.22 o                         
 -15   3   4        925.57        986.12        30.09 o                         
 -13   3   4        250.64        251.45        17.84 o                         
 -11   3   4        161.05        136.01        14.29 o                         
  -9   3   4       3908.99       3927.33        48.24 o                         
  -7   3   4       1014.79       1015.77        20.39 o                         
  -5   3   4         55.54         52.31         4.16 o                         
  -3   3   4       1991.96       2030.86        49.52 o                         
  -1   3   4          6.70          6.05         5.57 o                         
   1   3   4        123.09        122.47         8.04 o                         
   3   3   4        196.71        199.07        15.46 o                         
   5   3   4         96.36         82.40         6.24 o                         
   7   3   4        435.18        432.85        13.73 o                         
   9   3   4          2.29          1.55         3.41 o                         
  11   3   4         57.60         53.68         5.37 o                         
  13   3   4        624.37        603.05        21.48 o                         
 -14   4   4        103.97        118.63         6.53 o                         
 -12   4   4        321.96        341.02        18.31 o                         
 -10   4   4          2.61          4.19         4.18 o                         
  -8   4   4        205.67        212.56        11.82 o                         
  -6   4   4          9.64         11.48         3.67 o                         
  -4   4   4        557.15        534.36        14.59 o                         
  -2   4   4        409.31        381.20        21.93 o                         
   0   4   4        106.79         97.32        12.11 o                         
   2   4   4        904.27        902.74        34.23 o                         
   4   4   4        208.37        208.90        17.57 o                         
   6   4   4        480.72        497.51        25.83 o                         
   8   4   4        453.73        467.29        23.40 o                         
  10   4   4        255.11        253.26        15.32 o                         
  12   4   4        428.11        451.93        15.21 o                         
  -9   5   4         52.80         54.99         7.02 o                         
  -5   5   4        293.15        271.54        16.21 o                         
  -3   5   4         81.10         68.05         9.38 o                         
  -1   5   4        221.80        232.88        11.18 o                         
   1   5   4        314.79        328.47        18.18 o                         
   3   5   4        574.81        593.00        23.52 o                         
   5   5   4        104.68        105.18         9.94 o                         
   7   5   4          0.96         -0.85         3.99 o                         
 -20   1   5        124.89        103.27         7.60 o                         
 -18   1   5        334.08        360.93        18.42 o                         
 -16   1   5          5.03          4.92         3.77 o                         
 -14   1   5         61.61         63.38         7.33 o                         
 -12   1   5        367.99        342.16        11.58 o                         
 -10   1   5       3882.65       4092.76        45.80 o                         
  -8   1   5        133.53        139.14         5.01 o                         
  -6   1   5        235.77        261.00         6.01 o                         
  -4   1   5       4006.96       3991.27        35.98 o                         
  -2   1   5      16446.86      15901.16        91.59 o                         
   0   1   5       2804.21       2503.71        36.62 o                         
   2   1   5        519.16        565.15        17.53 o                         
   4   1   5          1.47          8.77         4.50 o                         
   6   1   5        835.97        804.36        27.45 o                         
   8   1   5        642.16        659.23        13.34 o                         
  10   1   5          0.02          0.72         3.47 o                         
  12   1   5       4397.03       4470.27        42.07 o                         
  14   1   5         48.91         40.33         8.07 o                         
  16   1   5         19.27         20.15         5.40 o                         
 -19   2   5        255.10        280.38        13.80 o                         
 -17   2   5         44.72         56.41         7.62 o                         
 -15   2   5        393.56        391.24        14.73 o                         
 -13   2   5       2243.44       2215.53        50.92 o                         
 -11   2   5         42.08         39.78         5.59 o                         
  -9   2   5       1699.74       1697.70        43.87 o                         
  -7   2   5        319.88        379.98        20.60 o                         
  -5   2   5       1141.07       1303.16        35.25 o                         
  -3   2   5         16.20         15.75         5.67 o                         
  -1   2   5        119.08        126.97        10.73 o                         
   1   2   5        479.16        457.00        19.07 o                         
   3   2   5       5156.69       5496.96        61.21 o                         
   5   2   5        494.64        457.64        15.24 o                         
   7   2   5        755.60        819.74        13.48 o                         
   9   2   5         54.80         41.81         3.87 o                         
  11   2   5        511.18        432.59        13.11 o                         
  13   2   5          9.32         13.61         3.38 o                         
  15   2   5         38.51         38.95         4.73 o                         
 -16   3   5        185.57        186.98        18.55 o                         
 -14   3   5        313.00        344.45        19.53 o                         
 -12   3   5        993.08       1038.64        36.35 o                         
 -10   3   5          5.47          4.70         6.37 o                         
  -8   3   5         76.01         60.05         5.62 o                         
  -6   3   5        177.89        191.36         7.68 o                         
  -4   3   5         11.37         10.79         3.70 o                         
  -2   3   5          0.82          1.17         4.84 o                         
   0   3   5          0.34          0.00         2.35 o                         
   2   3   5         50.63         29.48         6.86 o                         
   4   3   5        565.72        566.76        25.57 o                         
   6   3   5        615.10        607.07        16.08 o                         
   8   3   5         25.21         15.00         3.33 o                         
  10   3   5         12.44         16.85         3.53 o                         
  12   3   5         77.96         80.26         6.63 o                         
  14   3   5         85.21         80.39         7.05 o                         
 -13   4   5         65.36         61.75         8.21 o                         
 -11   4   5        115.21        119.27        12.25 o                         
  -9   4   5        454.06        436.81        16.14 o                         
  -7   4   5        280.36        297.24        13.65 o                         
  -5   4   5          8.61          3.88         3.72 o                         
  -3   4   5        347.98        333.50        20.46 o                         
  -1   4   5        812.23        827.76        32.23 o                         
   1   4   5          3.29          0.06         5.98 o                         
   3   4   5         20.98         15.12         6.07 o                         
   5   4   5        528.90        524.76        26.27 o                         
   7   4   5        440.24        459.20        23.09 o                         
   9   4   5         42.70         34.57         6.69 o                         
  11   4   5          7.63         12.75         3.59 o                         
 -10   5   5         53.33         44.47         5.66 o                         
  -8   5   5         27.22         16.69         4.42 o                         
  -6   5   5          0.67          4.48         3.89 o                         
  -4   5   5        294.94        280.99        16.77 o                         
  -2   5   5        281.42        285.59        12.12 o                         
   0   5   5         10.55          5.95         3.73 o                         
   2   5   5         10.13          5.20         4.72 o                         
   4   5   5        504.75        525.46        21.01 o                         
   6   5   5       2719.57       2827.72        42.71 o                         
 -18   0   6        478.52        429.46        20.19 o                         
 -16   0   6        127.67        112.21        12.83 o                         
 -14   0   6        686.05        737.33        30.04 o                         
 -12   0   6        438.67        476.07        16.03 o                         
 -10   0   6        599.34        656.35        22.72 o                         
  -8   0   6          2.10         -0.04         1.95 o                         
  -6   0   6       4592.32       4649.61        45.16 o                         
  -4   0   6       9036.62       8792.38        60.91 o                         
  -2   0   6        859.43        746.69         9.64 o                         
   0   0   6        795.20        609.05        11.69 o                         
   2   0   6      11100.48      11083.20        76.24 o                         
   4   0   6         63.23         56.70         7.07 o                         
   6   0   6        175.71        175.38        12.89 o                         
   8   0   6       6131.35       5858.58        81.93 o                         
  10   0   6       1520.80       1480.89        24.11 o                         
  12   0   6         96.61         98.76        12.33 o                         
  14   0   6         53.13         38.69         7.78 o                         
  16   0   6       1129.31       1091.93        24.02 o                         
 -19   1   6        303.67        348.40        15.82 o                         
 -17   1   6          0.04          3.80         5.50 o                         
 -15   1   6        168.64        154.26         9.88 o                         
 -13   1   6       1197.55       1178.35        21.92 o                         
 -11   1   6         82.02         87.63         5.81 o                         
  -9   1   6       1996.36       2078.84        26.38 o                         
  -7   1   6         65.46         61.42         9.38 o                         
  -5   1   6      14493.63      15132.69        76.53 o                         
  -3   1   6        320.90        368.34        15.41 o                         
  -1   1   6       5840.50       5597.77        24.86 o                         
   1   1   6        110.57        106.73         6.13 o                         
   3   1   6        576.94        538.65        19.74 o                         
   5   1   6       3678.76       3910.54        59.71 o                         
   7   1   6        177.39        148.03         9.12 o                         
   9   1   6         25.06         23.41         3.59 o                         
  11   1   6        245.15        262.90        10.60 o                         
  13   1   6        893.14        925.31        18.18 o                         
  15   1   6         55.61         62.29         8.12 o                         
 -18   2   6         37.00         34.90         4.24 o                         
 -16   2   6         84.52        108.78        11.44 o                         
 -14   2   6       1512.04       1565.73        42.76 o                         
 -12   2   6        299.14        285.64        13.97 o                         
 -10   2   6         41.95         28.54         3.51 o                         
  -8   2   6       1306.54       1310.34        40.50 o                         
  -6   2   6       4021.12       4227.71        67.22 o                         
  -4   2   6       1835.94       1988.12        43.65 o                         
  -2   2   6        430.49        425.54        19.97 o                         
   0   2   6       1801.34       1804.72        39.86 o                         
   2   2   6        371.53        356.43        17.84 o                         
   4   2   6         32.26         41.46         5.00 o                         
   6   2   6        153.12        153.05         6.68 o                         
   8   2   6        362.47        372.77         9.73 o                         
  10   2   6          9.09          8.29         3.11 o                         
  12   2   6        331.32        252.80        20.00 o                         
  14   2   6          3.17         -0.74         2.41 o                         
 -17   3   6        376.99        383.28        14.96 o                         
 -15   3   6         42.83         53.05         4.66 o                         
 -13   3   6        106.00         87.30        11.19 o                         
 -11   3   6        281.19        270.43        18.16 o                         
  -9   3   6         37.04         37.33         4.99 o                         
  -7   3   6         35.46         36.29         4.68 o                         
  -5   3   6        181.29        179.86        10.83 o                         
  -3   3   6        909.40        893.07        22.71 o                         
  -1   3   6        341.32        339.99        14.14 o                         
   1   3   6          2.51         -3.39         5.17 o                         
   3   3   6       1270.47       1219.10        36.95 o                         
   5   3   6        338.55        314.99        11.80 o                         
   7   3   6        121.68        112.78         8.58 o                         
   9   3   6         84.14         71.26         5.70 o                         
  11   3   6        111.69        117.45         7.87 o                         
  13   3   6         10.35         12.30         4.57 o                         
 -14   4   6        126.42        132.65         7.13 o                         
 -12   4   6          6.23          9.69         4.80 o                         
 -10   4   6        197.18        206.20        14.65 o                         
  -8   4   6         11.84         14.21         4.08 o                         
  -6   4   6        210.64        198.72        17.32 o                         
  -4   4   6        148.31        155.62        10.81 o                         
  -2   4   6        736.53        696.39        29.33 o                         
   0   4   6       1827.37       1882.08        48.49 o                         
   2   4   6        336.56        349.84        21.17 o                         
   4   4   6        308.81        316.81        13.49 o                         
   6   4   6         84.68         81.49         7.25 o                         
   8   4   6         68.39         80.57        10.09 o                         
  10   4   6         98.49         96.82         8.50 o                         
  -9   5   6          3.35         -3.77         3.77 o                         
  -7   5   6         29.18         23.37         3.72 o                         
  -5   5   6         15.43         15.73         6.31 o                         
  -3   5   6        136.61        135.67        12.41 o                         
  -1   5   6        231.46        217.89        10.70 o                         
   1   5   6          1.29          3.83         5.43 o                         
   3   5   6        736.21        761.55        25.00 o                         
   5   5   6        221.66        231.29        12.85 o                         
 -20   1   7         35.73         38.87         5.41 o                         
 -18   1   7        213.39        194.91        13.83 o                         
 -16   1   7         19.41         12.37         4.19 o                         
 -14   1   7        459.20        502.71        22.30 o                         
 -12   1   7        573.28        577.37        14.15 o                         
 -10   1   7          0.72          0.18         2.72 o                         
  -8   1   7         69.38         68.53         6.30 o                         
  -6   1   7         16.31         14.43         3.77 o                         
  -4   1   7       6595.07       6766.32        75.21 o                         
  -2   1   7       2761.62       2720.63        44.02 o                         
   0   1   7       2953.82       3076.42        45.80 o                         
   2   1   7          3.52          5.46         4.50 o                         
   4   1   7         70.66         73.48         8.74 o                         
   6   1   7        246.89        301.35        18.55 o                         
   8   1   7        382.12        376.75        15.30 o                         
  10   1   7        181.07        184.21        10.94 o                         
  12   1   7        154.93        157.23         8.12 o                         
  14   1   7        660.24        695.93        25.66 o                         
  16   1   7         10.11         10.70         3.53 o                         
 -19   2   7         32.97         36.46         3.55 o                         
 -17   2   7          2.26          9.60         4.92 o                         
 -15   2   7          0.00          1.31         3.44 o                         
 -13   2   7       1274.68       1287.99        38.05 o                         
 -11   2   7       1517.84       1521.60        31.42 o                         
  -9   2   7       1143.88       1198.71        26.90 o                         
  -7   2   7        812.79        801.31        31.41 o                         
  -5   2   7      14135.39      14909.87       127.47 o                         
  -3   2   7        333.39        334.40        18.83 o                         
  -1   2   7        127.49        114.46        11.42 o                         
   1   2   7        537.50        461.79        21.39 o                         
   3   2   7        912.51        981.30        31.98 o                         
   5   2   7        506.15        581.28        17.57 o                         
   7   2   7         63.57         53.57         4.39 o                         
   9   2   7        300.91        268.90        10.29 o                         
  11   2   7        621.91        673.50        20.02 o                         
  13   2   7        598.40        618.96        19.49 o                         
  15   2   7         20.61         19.13         4.18 o                         
 -16   3   7        145.46        139.95        10.96 o                         
 -14   3   7          0.12          9.80         4.60 o                         
 -12   3   7         21.35         10.19         6.44 o                         
 -10   3   7        124.15        128.03         9.58 o                         
  -8   3   7          1.55         -1.47         2.80 o                         
  -6   3   7        105.97        105.36         7.27 o                         
  -4   3   7        109.03        101.65         8.48 o                         
  -2   3   7        289.69        294.98        24.45 o                         
   0   3   7         74.15         68.66         7.56 o                         
   2   3   7        374.70        317.54        19.25 o                         
   4   3   7        329.55        323.32        14.89 o                         
   6   3   7         34.79         41.16         5.69 o                         
   8   3   7         43.32         34.09         4.42 o                         
  10   3   7        824.37        853.08        16.86 o                         
  12   3   7         17.66          9.91         3.11 o                         
 -13   4   7         47.25         48.41         5.14 o                         
 -11   4   7          2.68          3.36         4.64 o                         
  -9   4   7        207.85        230.69        18.08 o                         
  -7   4   7        494.81        475.15        25.83 o                         
  -5   4   7        660.37        672.75        30.72 o                         
  -3   4   7         84.58         84.55        11.16 o                         
  -1   4   7         15.11          5.56         5.63 o                         
   1   4   7       2271.26       2271.73        53.03 o                         
   3   4   7        108.47         97.76         7.95 o                         
   5   4   7         18.44         12.80         4.48 o                         
   7   4   7          0.55          2.25         3.06 o                         
  -8   5   7        191.68        151.39         9.46 o                         
  -6   5   7        342.25        338.04        17.56 o                         
  -4   5   7         24.34         19.28         6.46 o                         
  -2   5   7        136.55        122.46        12.13 o                         
   0   5   7        274.77        277.11        11.69 o                         
   2   5   7         56.93         51.89         8.03 o                         
   4   5   7          0.48         -2.64         4.09 o                         
   6   5   7         15.29         13.50         3.78 o                         
 -18   0   8         60.04         60.26         9.21 o                         
 -16   0   8        197.89        196.95        15.85 o                         
 -14   0   8       1121.76       1104.89        36.58 o                         
 -12   0   8        947.03        996.93        25.36 o                         
 -10   0   8         21.73         28.16         7.89 o                         
  -8   0   8       3380.26       3704.56        48.25 o                         
  -6   0   8        154.62        134.05         9.57 o                         
  -4   0   8        732.94        711.46        17.45 o                         
  -2   0   8         55.36         63.97         4.33 o                         
   0   0   8        763.75        722.07        14.78 o                         
   2   0   8          6.48          3.57         3.57 o                         
   4   0   8       1665.10       1804.55        40.03 o                         
   6   0   8         49.96         30.59         7.16 o                         
   8   0   8       2421.43       2221.63        36.51 o                         
  10   0   8      11799.23      11619.77        63.82 o                         
  12   0   8         96.22         74.45        10.03 o                         
  14   0   8        351.15        334.02        16.05 o                         
 -19   1   8        250.55        239.37        14.39 o                         
 -17   1   8         58.19         41.66         8.30 o                         
 -15   1   8        198.44        199.07        11.43 o                         
 -13   1   8        988.91       1052.76        22.19 o                         
 -11   1   8       1505.14       1519.87        16.52 o                         
  -9   1   8         17.47         15.72         4.10 o                         
  -7   1   8        227.65        253.06        11.91 o                         
  -5   1   8         89.58        100.15         7.68 o                         
  -3   1   8       1906.91       1973.23        23.35 o                         
  -1   1   8        813.07        881.02        17.10 o                         
   1   1   8       2726.63       2852.26        29.58 o                         
   3   1   8         77.25         55.60         8.00 o                         
   5   1   8        564.51        586.04        25.13 o                         
   7   1   8        340.22        311.91        12.49 o                         
   9   1   8        342.67        339.47        10.46 o                         
  11   1   8        116.25        115.70         9.36 o                         
  13   1   8          0.08          1.19         3.64 o                         
  15   1   8         24.30         33.88         5.23 o                         
 -18   2   8          0.10          2.58         3.25 o                         
 -16   2   8         81.80         78.72         9.76 o                         
 -14   2   8         31.42         25.89         5.02 o                         
 -12   2   8       4106.51       4135.61        51.35 o                         
 -10   2   8         35.45         30.83         4.00 o                         
  -8   2   8        148.81        155.23         9.99 o                         
  -6   2   8        213.80        227.45        17.30 o                         
  -4   2   8       8656.97       8848.55        99.68 o                         
  -2   2   8        121.67        118.24        12.23 o                         
   0   2   8        347.15        333.49        19.20 o                         
   2   2   8         21.46         20.09         5.82 o                         
   4   2   8        224.24        277.55        19.05 o                         
   6   2   8          4.35          1.24         3.28 o                         
   8   2   8         49.04         35.72         5.84 o                         
  10   2   8        174.34        170.11         8.97 o                         
  12   2   8         84.85         91.54         5.89 o                         
  14   2   8         32.07         51.43         4.18 o                         
 -17   3   8         60.24         66.53         6.53 o                         
 -15   3   8        101.81        101.69         7.47 o                         
 -13   3   8          2.73          2.46        11.30 o                         
 -11   3   8        101.77         87.52         8.09 o                         
  -9   3   8        407.22        418.36        24.28 o                         
  -7   3   8        154.28        143.42        11.07 o                         
  -5   3   8        442.38        473.32        18.00 o                         
  -3   3   8         59.86         55.14         6.82 o                         
  -1   3   8        935.48        956.74        24.26 o                         
   1   3   8        171.94        148.59        13.74 o                         
   3   3   8         21.38         19.77        11.58 o                         
   5   3   8         20.95         25.14         4.45 o                         
   7   3   8         69.39         66.87         5.56 o                         
   9   3   8        874.72        917.51        21.57 o                         
  11   3   8        192.95        183.04         8.96 o                         
 -14   4   8        253.00        294.60        14.85 o                         
 -12   4   8        129.25        142.03        13.20 o                         
 -10   4   8          2.33          0.54         3.57 o                         
  -8   4   8        211.71        175.73        15.69 o                         
  -6   4   8        429.33        410.07        16.30 o                         
  -4   4   8          0.32         -4.04         4.04 o                         
  -2   4   8         10.09         12.61         6.33 o                         
   0   4   8          5.21          4.94         5.30 o                         
   2   4   8       3466.47       3572.74        44.49 o                         
   4   4   8        246.97        259.41        12.05 o                         
   6   4   8         48.01         51.23         6.23 o                         
   8   4   8         67.90         54.33         7.76 o                         
  10   4   8         20.42         27.06         4.65 o                         
  -7   5   8          5.00          7.45         5.03 o                         
  -5   5   8        182.51        178.36        12.89 o                         
  -3   5   8          0.22          0.85         4.98 o                         
  -1   5   8        112.19        105.63        15.07 o                         
   1   5   8         32.57         27.09         6.14 o                         
   3   5   8        385.26        391.25        15.98 o                         
   5   5   8          0.00         -3.58         3.58 o                         
 -20   1   9        280.20        294.62        12.95 o                         
 -18   1   9          0.08          7.90         5.84 o                         
 -16   1   9       2824.58       3023.28        40.98 o                         
 -14   1   9         85.37         82.47         7.57 o                         
 -12   1   9         22.16         23.18         4.90 o                         
 -10   1   9        888.20        920.26        16.14 o                         
  -8   1   9       2435.91       2554.89        39.43 o                         
  -6   1   9        855.26        871.89        22.27 o                         
  -4   1   9          1.60          2.92         1.64 o                         
  -2   1   9        151.61        139.18        13.30 o                         
   0   1   9       1992.19       2038.82        34.05 o                         
   2   1   9       1162.16       1224.46        33.40 o                         
   4   1   9         55.61         51.73         8.72 o                         
   6   1   9        375.31        364.98        11.87 o                         
   8   1   9        189.89        199.46         8.38 o                         
  10   1   9        122.18        127.58         7.71 o                         
  12   1   9         15.80         17.92         3.45 o                         
  14   1   9        148.18        172.87        10.97 o                         
 -19   2   9         83.97         95.87         5.16 o                         
 -17   2   9        123.50        122.46        11.67 o                         
 -15   2   9        162.10        156.57         9.92 o                         
 -13   2   9        856.27        913.80        23.03 o                         
 -11   2   9          0.28         -3.34         3.34 o                         
  -9   2   9         10.96         14.77         5.31 o                         
  -7   2   9        686.04        695.05        19.98 o                         
  -5   2   9        785.71        837.25        32.86 o                         
  -3   2   9       5838.94       6041.52        86.14 o                         
  -1   2   9       1437.12       1499.03        42.19 o                         
   1   2   9       1167.64       1108.64        34.32 o                         
   3   2   9       2127.02       2300.59        51.47 o                         
   5   2   9        394.53        395.06        24.30 o                         
   7   2   9        189.55        167.83        15.21 o                         
   9   2   9         55.91         59.75         5.73 o                         
  11   2   9         29.65         33.15         4.27 o                         
  13   2   9          1.54         -0.45         2.24 o                         
 -16   3   9          7.12         10.43         4.24 o                         
 -14   3   9          0.78         -5.60         6.28 o                         
 -12   3   9        168.00        167.27        19.42 o                         
 -10   3   9         77.53         78.50        12.07 o                         
  -8   3   9         31.51         41.12         6.59 o                         
  -6   3   9        236.61        266.12        14.30 o                         
  -4   3   9        482.58        488.92        14.34 o                         
  -2   3   9       2824.22       2696.74        37.75 o                         
   0   3   9         35.32         33.49         4.37 o                         
   2   3   9        801.03        832.90        23.10 o                         
   4   3   9        351.92        361.66        20.15 o                         
   6   3   9        747.88        777.30        17.01 o                         
   8   3   9        144.46        149.66         9.23 o                         
  10   3   9         18.12         20.94         4.18 o                         
  12   3   9        187.06        166.28         9.57 o                         
 -13   4   9          8.27          5.22         5.04 o                         
 -11   4   9         67.55         61.71         9.22 o                         
  -9   4   9         51.74         49.27         6.60 o                         
  -7   4   9          1.77          1.70         3.92 o                         
  -5   4   9         22.46         21.08         7.00 o                         
  -3   4   9          9.69          3.35         4.97 o                         
  -1   4   9         10.99         12.97         5.96 o                         
   1   4   9         33.01         26.40         6.57 o                         
   3   4   9        539.06        568.43        17.26 o                         
   5   4   9         51.97         59.68         5.07 o                         
   7   4   9         24.43         21.48         3.82 o                         
   9   4   9        395.92        379.57        14.19 o                         
  -6   5   9        316.69        321.62        16.21 o                         
  -4   5   9        113.59         89.45         9.60 o                         
  -2   5   9        164.24        162.78        12.30 o                         
   0   5   9         82.63         82.03         6.35 o                         
   2   5   9         75.42         80.57         7.90 o                         
 -18   0  10          8.42          5.15         4.44 o                         
 -16   0  10        639.60        670.45        30.00 o                         
 -14   0  10        223.02        222.71        17.72 o                         
 -12   0  10         45.01         41.39         5.07 o                         
 -10   0  10        390.42        387.16        16.14 o                         
  -8   0  10       5040.94       5180.75        83.62 o                         
  -6   0  10      10930.09      10643.54        77.58 o                         
  -4   0  10         28.82         48.59         8.99 o                         
  -2   0  10       2527.90       2502.33        75.82 o                         
   0   0  10        138.20        162.45        11.00 o                         
   2   0  10       5660.29       6063.40        73.34 o                         
   4   0  10        294.77        307.44        12.93 o                         
   6   0  10       2016.60       1999.00        39.63 o                         
   8   0  10        193.51        195.25        15.93 o                         
  10   0  10       3230.26       3280.30        61.47 o                         
  12   0  10        965.00        997.86        29.65 o                         
  14   0  10         23.86         13.55         3.34 o                         
 -19   1  10         60.47         67.16         8.26 o                         
 -17   1  10        103.49        118.47        12.57 o                         
 -15   1  10       1494.23       1592.36        62.30 o                         
 -13   1  10        100.81        103.47         6.98 o                         
 -11   1  10        211.63        224.71         7.58 o                         
  -9   1  10        464.67        508.52        19.05 o                         
  -7   1  10         50.83         47.50         6.37 o                         
  -5   1  10        352.25        354.89        14.64 o                         
  -3   1  10         37.74         40.46         4.60 o                         
  -1   1  10        815.25        817.37        24.44 o                         
   1   1  10         42.14         57.54         7.40 o                         
   3   1  10        206.78        224.90        15.63 o                         
   5   1  10        143.74        162.56        12.23 o                         
   7   1  10         14.83          8.83         3.29 o                         
   9   1  10        663.08        710.12        16.93 o                         
  11   1  10         73.24         69.62         5.32 o                         
  13   1  10        212.48        215.78        12.89 o                         
 -18   2  10        148.80        133.28        10.19 o                         
 -16   2  10         59.14         60.75         9.91 o                         
 -14   2  10        149.51        145.77        10.14 o                         
 -12   2  10          9.45          8.87         3.79 o                         
 -10   2  10        382.78        383.27        11.26 o                         
  -8   2  10        128.64        143.31         8.41 o                         
  -6   2  10        676.42        656.09        17.99 o                         
  -4   2  10         29.92         30.95         8.19 o                         
  -2   2  10         33.30         48.56         7.40 o                         
   0   2  10          4.50          6.40         4.64 o                         
   2   2  10          8.20          8.19         3.74 o                         
   4   2  10          0.03         -0.50         5.05 o                         
   6   2  10        166.26        123.09        13.29 o                         
   8   2  10          4.64          2.36         4.03 o                         
  10   2  10         96.66         92.86         6.21 o                         
  12   2  10         36.53         40.55         3.69 o                         
 -15   3  10          0.04          0.09         2.71 o                         
 -13   3  10        104.29        104.62         8.26 o                         
 -11   3  10        254.40        308.45        15.25 o                         
  -9   3  10        403.09        442.18        22.96 o                         
  -7   3  10       4193.81       4364.19        45.63 o                         
  -5   3  10        889.30        848.75        19.54 o                         
  -3   3  10         82.96        110.53         7.43 o                         
  -1   3  10       2448.37       2406.03        37.73 o                         
   1   3  10       1692.93       1771.25        48.81 o                         
   3   3  10       1138.70       1091.00        33.97 o                         
   5   3  10          3.18          1.12         3.15 o                         
   7   3  10        818.87        837.00        17.72 o                         
   9   3  10        185.28        194.51         9.91 o                         
  11   3  10        255.47        251.19         8.55 o                         
 -14   4  10        581.21        814.60        22.58 o                         
 -12   4  10          3.11          1.89         4.14 o                         
 -10   4  10         32.48         29.23         5.33 o                         
  -8   4  10         10.69         19.82         6.92 o                         
  -6   4  10        397.02        371.32        14.87 o                         
  -4   4  10        168.20        150.67        14.64 o                         
  -2   4  10         47.63         50.40         9.24 o                         
   0   4  10        606.77        604.90        26.00 o                         
   2   4  10         34.17         34.56         5.13 o                         
   4   4  10        202.21        192.12         9.54 o                         
   6   4  10         38.80         37.80         6.39 o                         
   8   4  10        143.05        123.17         8.31 o                         
  -7   5  10         10.79         10.25         4.00 o                         
  -5   5  10         25.61         14.20         4.73 o                         
  -3   5  10         32.73         36.49         6.49 o                         
  -1   5  10          4.16          3.65         1.97 o                         
   1   5  10         12.90         15.28         5.10 o                         
   3   5  10         49.48         54.56         6.04 o                         
 -20   1  11          4.62          3.00         2.24 o                         
 -18   1  11        209.43        214.08        15.14 o                         
 -16   1  11        378.90        383.72        15.17 o                         
 -14   1  11       2961.83       3064.56        35.26 o                         
 -12   1  11        825.06        818.26        16.78 o                         
 -10   1  11        102.23        103.35         4.77 o                         
  -8   1  11        326.37        308.78        15.23 o                         
  -6   1  11        994.92       1027.74        47.63 o                         
  -4   1  11         33.20         20.67         6.28 o                         
  -2   1  11        689.73        694.83        17.59 o                         
   0   1  11        455.02        423.08        19.52 o                         
   2   1  11        322.27        341.17        10.74 o                         
   4   1  11         14.00         15.97         3.24 o                         
   6   1  11       3184.75       3145.07        51.64 o                         
   8   1  11       1104.73       1161.39        25.83 o                         
  10   1  11          0.07          4.77         3.10 o                         
  12   1  11        270.60        295.55        15.53 o                         
 -17   2  11        374.17        380.74        18.49 o                         
 -15   2  11        176.09        197.98        10.96 o                         
 -13   2  11         46.81         46.03         6.91 o                         
 -11   2  11          3.14          7.70         3.18 o                         
  -9   2  11          2.99          6.63         4.37 o                         
  -7   2  11          2.05          4.03         2.17 o                         
  -5   2  11         93.92         92.19         6.05 o                         
  -3   2  11        261.97        235.21         8.54 o                         
  -1   2  11        847.54        827.12        55.31 o                         
   1   2  11        215.71        182.30         7.71 o                         
   3   2  11          4.98         -2.38         3.51 o                         
   5   2  11          9.21         18.17         4.74 o                         
   7   2  11        727.12        678.99        17.02 o                         
   9   2  11        656.70        693.86        24.51 o                         
  11   2  11          9.61          2.76         2.07 o                         
 -16   3  11         11.68          8.58         4.73 o                         
 -14   3  11          0.68         -1.97         6.22 o                         
 -12   3  11          3.33          0.75         5.34 o                         
 -10   3  11        874.61        783.47        22.90 o                         
  -8   3  11        870.85        924.45        24.65 o                         
  -6   3  11        936.71        961.89        28.79 o                         
  -4   3  11        331.01        325.21        10.47 o                         
  -2   3  11       2174.15       2177.43        26.43 o                         
   0   3  11       1530.97       1580.34        40.94 o                         
   2   3  11        277.63        279.75        13.14 o                         
   4   3  11          1.77         -0.69         1.62 o                         
   6   3  11          3.21          6.05         3.98 o                         
   8   3  11         47.13         31.14         4.99 o                         
  10   3  11        182.40        179.63         7.57 o                         
 -13   4  11        227.28        293.61        14.93 o                         
 -11   4  11        112.56        128.59        11.71 o                         
  -9   4  11         20.57         14.53         4.28 o                         
  -7   4  11        156.47        156.60        10.79 o                         
  -5   4  11          0.41          8.87         4.85 o                         
  -3   4  11         13.75          8.11         5.72 o                         
  -1   4  11          0.96         -1.22         6.11 o                         
   1   4  11         22.56         18.16         3.97 o                         
   3   4  11          0.01         -0.61         2.96 o                         
   5   4  11         88.56         88.40         8.53 o                         
   7   4  11         42.44         37.70         5.07 o                         
  -6   5  11          5.81         18.18         4.30 o                         
  -4   5  11         82.60         83.37         9.50 o                         
  -2   5  11          0.32         -1.65         4.90 o                         
   0   5  11        170.08        165.78        10.59 o                         
 -18   0  12       2276.77       2299.15        46.11 o                         
 -16   0  12        512.09        538.08        25.98 o                         
 -14   0  12       5272.85       5566.16        85.06 o                         
 -12   0  12        116.08        109.83         8.64 o                         
 -10   0  12       2704.25       2776.81        34.62 o                         
  -8   0  12        749.15        769.95        22.09 o                         
  -6   0  12       2896.08       2855.08        66.25 o                         
  -4   0  12          8.21          9.02         7.23 o                         
  -2   0  12       4344.05       4452.11        61.93 o                         
   0   0  12       1664.41       1710.09        39.00 o                         
   2   0  12          5.93          9.68         3.04 o                         
   4   0  12         12.67         19.02         4.16 o                         
   6   0  12         11.25         14.65         5.67 o                         
   8   0  12         78.63         70.41         7.18 o                         
  10   0  12        226.37        221.80        14.66 o                         
  12   0  12          0.29          3.13         3.61 o                         
 -19   1  12         36.12         40.35         6.55 o                         
 -17   1  12        244.54        277.87        17.85 o                         
 -15   1  12          2.22         -0.65         5.07 o                         
 -13   1  12        544.36        562.95        15.49 o                         
 -11   1  12          0.20          4.46         3.01 o                         
  -9   1  12          6.16          6.87         2.24 o                         
  -7   1  12        663.82        702.74        12.82 o                         
  -5   1  12          1.55          4.38         5.33 o                         
  -3   1  12        772.62        768.16        31.78 o                         
  -1   1  12         10.44         13.27         4.19 o                         
   1   1  12       1017.12       1105.08        15.90 o                         
   3   1  12        572.75        556.31        12.66 o                         
   5   1  12          0.02         -2.43         2.43 o                         
   7   1  12       2050.61       2190.00        35.96 o                         
   9   1  12          0.84         -1.45         2.66 o                         
  11   1  12         15.80          8.23         3.30 o                         
 -18   2  12        160.31        133.53         6.35 o                         
 -16   2  12         39.51         38.33         5.13 o                         
 -14   2  12          1.28          5.53         4.33 o                         
 -12   2  12         76.32         87.73         8.25 o                         
 -10   2  12          0.02          0.76         2.22 o                         
  -8   2  12         69.75         80.80         5.41 o                         
  -6   2  12          4.92          2.91         2.86 o                         
  -4   2  12        515.35        539.31        13.83 o                         
  -2   2  12        132.62        134.35        10.54 o                         
   0   2  12       1242.39       1238.47        20.90 o                         
   2   2  12        144.36        141.12         6.92 o                         
   4   2  12         96.53         74.98         7.78 o                         
   6   2  12         19.55         13.48         7.20 o                         
   8   2  12        952.09        940.56        18.51 o                         
  10   2  12         31.89         37.00         3.75 o                         
 -15   3  12        298.38        263.97        15.24 o                         
 -13   3  12          5.91         11.44         7.09 o                         
 -11   3  12         84.66         57.74        11.23 o                         
  -9   3  12        197.10        143.00        10.05 o                         
  -7   3  12       1317.77       1344.60        29.37 o                         
  -5   3  12        245.65        257.70        13.24 o                         
  -3   3  12        162.32        177.29        10.47 o                         
  -1   3  12       1974.75       2007.12        38.40 o                         
   1   3  12        973.42        983.35        18.66 o                         
   3   3  12        302.31        294.46        18.44 o                         
   5   3  12         17.64         18.91         4.11 o                         
   7   3  12        133.69        140.52         8.36 o                         
   9   3  12         81.77         62.16         4.88 o                         
 -12   4  12        127.33        171.16        11.93 o                         
 -10   4  12         15.07         18.90         5.51 o                         
  -8   4  12        157.63        140.68         9.14 o                         
  -6   4  12        603.79        565.99        16.89 o                         
  -4   4  12         68.66         76.87        11.36 o                         
  -2   4  12        336.55        324.48        18.50 o                         
   0   4  12         23.06         32.50         4.63 o                         
   2   4  12        261.99        262.90        15.86 o                         
   4   4  12          8.16         10.09         4.77 o                         
   6   4  12        170.48        166.97         9.48 o                         
  -5   5  12        185.81        204.40        20.88 o                         
  -3   5  12         15.36         19.48         4.14 o                         
  -1   5  12         50.13         42.53         5.16 o                         
 -18   1  13        160.82        147.88        11.77 o                         
 -16   1  13         57.70         54.98         6.40 o                         
 -14   1  13         18.78         19.02         4.29 o                         
 -12   1  13         22.35         23.14         4.08 o                         
 -10   1  13       1881.42       1819.87        23.91 o                         
  -8   1  13        726.18        728.42        10.57 o                         
  -6   1  13          6.48          7.20         1.63 o                         
  -4   1  13         76.34         72.17         4.21 o                         
  -2   1  13        680.71        690.50        11.86 o                         
   0   1  13       1858.80       1939.98        26.45 o                         
   2   1  13          1.08          3.16         2.15 o                         
   4   1  13          0.07         -2.02         2.17 o                         
   6   1  13          0.60         -0.93         2.99 o                         
   8   1  13       2678.37       2857.49        42.44 o                         
  10   1  13          4.33          5.37         3.04 o                         
  12   1  13         12.71         17.24         3.88 o                         
 -17   2  13          1.43         -1.83         1.83 o                         
 -15   2  13         92.11         86.14         9.18 o                         
 -13   2  13          1.20          0.52         3.73 o                         
 -11   2  13        947.27        966.54        24.70 o                         
  -9   2  13        441.34        472.69        11.13 o                         
  -7   2  13          0.08          1.50         2.10 o                         
  -5   2  13       1053.86       1021.82        18.18 o                         
  -3   2  13        638.20        614.13        18.92 o                         
  -1   2  13         23.21         15.96         3.00 o                         
   1   2  13        850.09        789.52        21.47 o                         
   3   2  13         38.00         58.29         6.50 o                         
   5   2  13        965.24        967.95        24.31 o                         
   7   2  13         12.36          8.66         3.29 o                         
   9   2  13         37.48         25.36         4.06 o                         
  11   2  13        102.41        105.39         7.54 o                         
 -16   3  13        164.22        188.39        10.79 o                         
 -14   3  13        491.74        549.73        23.29 o                         
 -12   3  13         19.95          6.65         5.87 o                         
 -10   3  13        169.91        170.13        10.99 o                         
  -8   3  13        112.55         72.39         7.81 o                         
  -6   3  13       1073.00       1147.88        26.31 o                         
  -4   3  13         49.18         35.11         5.79 o                         
  -2   3  13        557.55        608.28        18.43 o                         
   0   3  13        231.16        211.24        16.11 o                         
   2   3  13         32.92         17.71         3.66 o                         
   4   3  13         42.53         40.74         5.53 o                         
   6   3  13         48.98         49.64         8.22 o                         
   8   3  13          8.34          8.22         2.76 o                         
 -13   4  13         35.30         29.63         4.63 o                         
 -11   4  13         62.52         59.45         7.78 o                         
  -9   4  13        171.77        164.44         8.85 o                         
  -7   4  13         30.36         36.17         4.75 o                         
  -5   4  13        332.04        274.38        17.14 o                         
  -3   4  13         66.08         70.82         9.61 o                         
  -1   4  13         82.94         74.29         9.21 o                         
   1   4  13        301.33        286.00        16.70 o                         
   3   4  13        374.18        389.75        16.59 o                         
   5   4  13        138.89        158.43         9.12 o                         
 -18   0  14       2644.76       2611.30        46.10 o                         
 -16   0  14        945.42        996.15        33.68 o                         
 -14   0  14       1217.44       1267.32        40.13 o                         
 -12   0  14        263.23        276.68        16.31 o                         
 -10   0  14        262.36        270.33        11.77 o                         
  -8   0  14       1125.33       1141.98        18.79 o                         
  -6   0  14        769.53        807.66        13.49 o                         
  -4   0  14        419.52        422.66         9.89 o                         
  -2   0  14        211.81        200.28         9.91 o                         
   0   0  14       1028.18       1076.92        20.04 o                         
   2   0  14        308.76        308.59        11.07 o                         
   4   0  14        945.13        869.88        33.22 o                         
   6   0  14        968.40        968.64        33.64 o                         
   8   0  14         52.51         58.07         6.45 o                         
  10   0  14          0.95         -0.50         4.04 o                         
 -19   1  14         11.03         14.30         3.54 o                         
 -17   1  14        240.10        221.72        15.18 o                         
 -15   1  14        435.42        459.56        16.08 o                         
 -13   1  14        250.89        244.11        10.48 o                         
 -11   1  14        110.64        103.05         5.69 o                         
  -9   1  14       1133.50       1098.60        13.11 o                         
  -7   1  14          8.00          7.59         2.38 o                         
  -5   1  14        326.10        348.31         7.07 o                         
  -3   1  14        234.27        230.57         6.60 o                         
  -1   1  14         75.23         57.96         4.01 o                         
   1   1  14        334.27        341.53        10.19 o                         
   3   1  14        257.13        261.06        14.69 o                         
   5   1  14       1162.35       1131.81        20.68 o                         
   7   1  14         14.84         15.11         7.99 o                         
   9   1  14        414.65        401.40        13.45 o                         
  11   1  14         16.60         17.72         3.99 o                         
 -16   2  14         36.24         24.95         4.42 o                         
 -14   2  14         73.82         70.12         7.23 o                         
 -12   2  14        201.81        168.17        10.54 o                         
 -10   2  14         75.54         62.42        10.91 o                         
  -8   2  14        246.79        234.44         8.61 o                         
  -6   2  14         20.64         20.58         3.70 o                         
  -4   2  14       3204.16       3112.98        35.22 o                         
  -2   2  14        266.48        242.70        12.70 o                         
   0   2  14        311.32        319.57        11.39 o                         
   2   2  14        179.76        197.10         9.08 o                         
   4   2  14       2046.88       2123.97        35.41 o                         
   6   2  14         21.00         18.35        16.37 o                         
   8   2  14         63.39         72.99         4.95 o                         
  10   2  14        150.31        123.44         5.77 o                         
 -15   3  14         39.20         47.50         6.92 o                         
 -13   3  14          2.87         -3.97         5.73 o                         
 -11   3  14         44.11         48.46         8.79 o                         
  -9   3  14          0.32          3.97         4.01 o                         
  -7   3  14        736.24        702.47        20.25 o                         
  -5   3  14        300.23        311.25        11.24 o                         
  -3   3  14          0.01          4.41         3.58 o                         
  -1   3  14         85.43         76.30        10.98 o                         
   1   3  14        174.03        139.90        12.75 o                         
   3   3  14          0.48          3.62         3.23 o                         
   5   3  14        165.94        171.07         8.90 o                         
   7   3  14        200.63        196.97        16.42 o                         
 -12   4  14        216.82        198.55        11.21 o                         
 -10   4  14       1084.73       1038.74        40.81 o                         
  -8   4  14         84.06         85.54         6.28 o                         
  -6   4  14          1.36         -1.66         4.53 o                         
  -4   4  14        188.71        174.67         9.52 o                         
  -2   4  14        269.37        249.96        11.73 o                         
   0   4  14         70.21         63.14         6.94 o                         
   2   4  14          2.83          0.19         3.19 o                         
   4   4  14        197.17        212.95        10.06 o                         
 -18   1  15         18.64         15.47         4.55 o                         
 -16   1  15       1073.66       1082.13        22.55 o                         
 -14   1  15          2.12          3.24         3.23 o                         
 -12   1  15        289.80        271.54        10.94 o                         
 -10   1  15         82.45         84.36         5.03 o                         
  -8   1  15       1587.03       1541.23        17.31 o                         
  -6   1  15        384.10        358.21         8.79 o                         
  -4   1  15         94.63         99.42         4.75 o                         
  -2   1  15         91.61         84.79         4.88 o                         
   0   1  15         70.86         88.04         6.83 o                         
   2   1  15          2.37          6.00         3.65 o                         
   4   1  15         20.03         19.04         3.96 o                         
   6   1  15        724.12        699.78        23.97 o                         
   8   1  15          8.62          1.89         4.12 o                         
  10   1  15        168.21        174.08        10.26 o                         
 -17   2  15         38.24         34.10         5.37 o                         
 -15   2  15          0.85          6.59         3.59 o                         
 -13   2  15        139.73        125.09         8.61 o                         
 -11   2  15        133.27        118.36         6.99 o                         
  -9   2  15        406.11        415.52        10.89 o                         
  -7   2  15         71.03         66.17         4.93 o                         
  -5   2  15         81.69         69.72         6.31 o                         
  -3   2  15       3348.25       3259.31        30.87 o                         
  -1   2  15        209.57        219.91         9.60 o                         
   1   2  15        120.03        121.32         7.27 o                         
   3   2  15        398.78        410.32        15.57 o                         
   5   2  15       1030.10       1275.08        25.59 o                         
   7   2  15        258.62        273.53         8.82 o                         
   9   2  15        130.74        131.39         6.07 o                         
 -14   3  15         16.96         22.60         5.58 o                         
 -12   3  15        209.29        211.66        15.22 o                         
 -10   3  15          2.39         -0.15         6.31 o                         
  -8   3  15          6.10          2.18         4.84 o                         
  -6   3  15        213.44        192.53        18.18 o                         
  -4   3  15          4.30         12.64         3.53 o                         
  -2   3  15        150.31        151.46         9.86 o                         
   0   3  15         86.27         82.46        10.25 o                         
   2   3  15          0.27          4.90         3.11 o                         
   4   3  15          1.91         -1.37         4.23 o                         
   6   3  15          4.05          9.71         2.74 o                         
 -11   4  15          2.24          4.75         2.84 o                         
  -9   4  15        950.20        847.22        65.68 o                         
  -7   4  15          4.83         22.37         5.66 o                         
  -5   4  15          1.76         -4.41         4.41 o                         
  -3   4  15          0.90          3.47         4.23 o                         
  -1   4  15         95.25         89.78         6.61 o                         
   1   4  15          0.17          4.97         3.18 o                         
 -18   0  16        218.47        213.61        12.35 o                         
 -16   0  16       1833.52       1894.85        43.17 o                         
 -14   0  16         84.26         84.83         7.34 o                         
 -12   0  16        669.70        696.00        21.13 o                         
 -10   0  16        751.10        788.10        22.61 o                         
  -8   0  16         11.16          9.77         3.84 o                         
  -6   0  16        699.71        674.45        13.22 o                         
  -4   0  16        930.17        958.16        16.92 o                         
  -2   0  16        512.71        516.06        18.10 o                         
   0   0  16        164.22        150.10         9.96 o                         
   2   0  16        102.97         85.61        11.84 o                         
   4   0  16        108.71         96.44        11.81 o                         
   6   0  16        290.53        330.43        18.29 o                         
   8   0  16         79.10         77.86        11.35 o                         
 -17   1  16         50.70         46.33         7.18 o                         
 -15   1  16        338.97        327.17        10.61 o                         
 -13   1  16        248.79        239.79        10.14 o                         
 -11   1  16          0.62          1.47         2.40 o                         
  -9   1  16         24.79         22.30         3.10 o                         
  -7   1  16        143.61        133.98         5.40 o                         
  -5   1  16         11.16          6.73         2.32 o                         
  -3   1  16       1929.59       1934.53        21.72 o                         
  -1   1  16        128.33        126.91         5.89 o                         
   1   1  16        185.67        167.06        10.92 o                         
   3   1  16          3.28          0.46         3.18 o                         
   5   1  16        298.16        275.62        12.24 o                         
   7   1  16         78.81         65.19         5.92 o                         
   9   1  16         47.29         43.90         5.88 o                         
 -16   2  16          3.36          0.78         1.88 o                         
 -14   2  16         10.89          8.72         3.50 o                         
 -12   2  16         75.01         76.85         6.89 o                         
 -10   2  16        372.79        324.93         9.56 o                         
  -8   2  16          1.12          3.22         3.14 o                         
  -6   2  16         25.14         16.40         3.80 o                         
  -4   2  16        203.61        208.33        12.77 o                         
  -2   2  16       2267.02       2246.12        44.22 o                         
   0   2  16         82.34         82.21         8.90 o                         
   2   2  16         47.10         40.11         5.71 o                         
   4   2  16         15.42         19.30         4.50 o                         
   6   2  16       1164.35       1205.58        22.99 o                         
   8   2  16         32.19         25.38         3.21 o                         
 -15   3  16          8.37         13.48         3.38 o                         
 -13   3  16        103.21        131.10        11.09 o                         
 -11   3  16        191.81        204.05        15.33 o                         
  -9   3  16         31.93         15.65         4.28 o                         
  -7   3  16          9.40          7.89         4.21 o                         
  -5   3  16        111.87        129.16        12.91 o                         
  -3   3  16          0.95         -4.96         4.96 o                         
  -1   3  16         73.32         74.19         6.31 o                         
   1   3  16         83.21         89.62         9.11 o                         
   3   3  16        365.01        437.54        13.13 o                         
   5   3  16        172.67        175.05         7.23 o                         
  -8   4  16        651.82        565.87        18.75 o                         
  -6   4  16       1120.75       1272.97        29.34 o                         
  -4   4  16         16.54         18.85         4.33 o                         
  -2   4  16        113.28        102.03         5.73 o                         
   0   4  16         11.20          9.98         2.89 o                         
 -18   1  17         13.23         16.39         4.11 o                         
 -16   1  17         12.52          8.70         4.14 o                         
 -14   1  17         59.16         53.67         5.08 o                         
 -12   1  17        111.72         97.53         5.71 o                         
 -10   1  17        199.13        183.66         6.98 o                         
  -8   1  17          4.75          3.81         2.14 o                         
  -6   1  17       2146.25       2185.94        20.86 o                         
  -4   1  17       1005.64        978.65        15.64 o                         
  -2   1  17        432.42        428.01        10.44 o                         
   0   1  17        302.55        312.09        14.42 o                         
   2   1  17       1013.48        981.44        19.06 o                         
   4   1  17         33.30         28.83         4.41 o                         
   6   1  17         54.82         50.14         5.46 o                         
   8   1  17         18.64         13.32         2.54 o                         
 -15   2  17        175.75        139.00        11.97 o                         
 -13   2  17        155.03        157.57         9.01 o                         
 -11   2  17        880.52        802.89        20.36 o                         
  -9   2  17         10.99         13.91         3.03 o                         
  -7   2  17         59.81         58.39         5.55 o                         
  -5   2  17         37.31         33.21         4.78 o                         
  -3   2  17        196.31        204.12         7.95 o                         
  -1   2  17        148.99        149.21         9.38 o                         
   1   2  17        203.97        216.20        11.06 o                         
   3   2  17        143.95        154.25        11.16 o                         
   5   2  17        932.94       1012.09        15.79 o                         
   7   2  17        403.48        464.20        21.50 o                         
 -14   3  17        250.89        249.16        12.16 o                         
 -12   3  17         36.18         33.38         6.68 o                         
 -10   3  17          0.00          0.37         2.66 o                         
  -8   3  17          8.11         17.09         5.21 o                         
  -6   3  17         37.86         32.74         4.64 o                         
  -4   3  17         23.85         27.38         6.47 o                         
  -2   3  17        176.16        164.59         8.82 o                         
   0   3  17          3.77         -4.38         4.38 o                         
   2   3  17          1.00          0.94         3.67 o                         
   4   3  17         92.59         81.68         6.86 o                         
  -7   4  17        762.67        749.67        19.82 o                         
  -5   4  17        126.40        164.53         9.90 o                         
  -3   4  17          0.45          6.72         2.17 o                         
 -18   0  18        366.71        340.64        12.96 o                         
 -16   0  18         18.16         24.25         6.00 o                         
 -14   0  18         14.60         12.16         6.78 o                         
 -12   0  18         58.90         49.11         6.47 o                         
 -10   0  18        343.41        368.23        12.20 o                         
  -8   0  18        111.57        111.33         7.47 o                         
  -6   0  18       1144.73       1153.97        22.00 o                         
  -4   0  18        399.17        407.01        16.49 o                         
  -2   0  18          3.43          3.30         2.90 o                         
   0   0  18          9.57         -0.37         5.30 o                         
   2   0  18       1957.84       2022.80        48.46 o                         
   4   0  18        468.62        414.37        20.42 o                         
   6   0  18         34.51         40.10         3.78 o                         
 -17   1  18        311.85        292.65        13.12 o                         
 -15   1  18          0.42         -0.94         2.41 o                         
 -13   1  18         34.16         38.35         4.54 o                         
 -11   1  18        393.69        395.98         9.56 o                         
  -9   1  18        333.51        343.69         8.33 o                         
  -7   1  18        465.63        455.67        10.66 o                         
  -5   1  18       1237.59       1253.23        17.56 o                         
  -3   1  18         29.90         33.82         4.51 o                         
  -1   1  18        175.87        184.65         8.67 o                         
   1   1  18        122.79        122.26         8.96 o                         
   3   1  18          5.87          8.52         3.67 o                         
   5   1  18         60.28         48.37         6.99 o                         
   7   1  18          0.23          1.49         4.30 o                         
 -14   2  18          0.82          1.59         3.03 o                         
 -12   2  18         86.17         64.20         8.94 o                         
 -10   2  18         58.81         54.71         4.60 o                         
  -8   2  18        153.27        149.08         7.85 o                         
  -6   2  18         67.64         67.75         5.75 o                         
  -4   2  18        266.90        262.06        10.15 o                         
  -2   2  18        252.01        271.03        10.11 o                         
   0   2  18         35.34         23.74         4.52 o                         
   2   2  18         70.88         77.00         5.00 o                         
   4   2  18        207.80        221.46         7.30 o                         
 -13   3  18          0.94         -2.17         3.31 o                         
 -11   3  18         82.07         84.29         8.61 o                         
  -9   3  18         33.22         27.53         4.32 o                         
  -7   3  18          5.48          3.44         2.99 o                         
  -5   3  18        156.55        135.68        11.75 o                         
  -3   3  18          0.02         -3.67         3.79 o                         
  -1   3  18          4.36         -1.79         3.91 o                         
   1   3  18        801.26        929.43        24.52 o                         
 -16   1  19        229.23        211.59        11.62 o                         
 -14   1  19         45.36         35.18         3.95 o                         
 -12   1  19         62.43         53.36         4.92 o                         
 -10   1  19         67.16         72.03         4.35 o                         
  -8   1  19        196.73        188.11         6.84 o                         
  -6   1  19       1197.04       1290.55        17.19 o                         
  -4   1  19        903.92        909.37        14.56 o                         
  -2   1  19        483.66        502.19        13.70 o                         
   0   1  19         34.14         32.99         5.44 o                         
   2   1  19          0.40         -3.05         3.42 o                         
   4   1  19        325.39        297.25         9.98 o                         
 -15   2  19        299.87        293.25        12.79 o                         
 -13   2  19          7.20          2.09         2.33 o                         
 -11   2  19         30.90         29.28         6.58 o                         
  -9   2  19          0.39          2.61         2.67 o                         
  -7   2  19        418.76        419.72        12.25 o                         
  -5   2  19        143.38        151.40         9.89 o                         
  -3   2  19         59.76         57.25         6.54 o                         
  -1   2  19         96.78         99.01         8.92 o                         
   1   2  19         11.32          6.11         2.31 o                         
   3   2  19         40.30         37.00         3.82 o                         
 -12   3  19         52.14         27.03         4.10 o                         
 -10   3  19         44.81         37.65         5.93 o                         
  -8   3  19         90.90        104.40         8.76 o                         
  -6   3  19         41.01         50.74         6.85 o                         
  -4   3  19         59.78         68.50         7.78 o                         
  -2   3  19         10.20         11.52         3.54 o                         
   0   3  19        230.23        281.35        12.92 o                         
 -16   0  20         31.23         36.63         5.21 o                         
 -14   0  20         14.14          6.09         3.85 o                         
 -12   0  20        306.20        309.90        12.42 o                         
 -10   0  20        361.47        370.23        14.52 o                         
  -8   0  20        542.35        599.94        18.27 o                         
  -6   0  20        127.20        121.36         9.09 o                         
  -4   0  20       3652.70       3831.20        61.77 o                         
  -2   0  20         33.10         32.06         7.50 o                         
   0   0  20        954.07        984.48        31.73 o                         
   2   0  20         18.81         23.58         5.25 o                         
   4   0  20        985.65        799.09        75.47 o                         
 -15   1  20        188.82        180.55        10.77 o                         
 -13   1  20        442.31        432.53        13.53 o                         
 -11   1  20         26.33         29.54         3.73 o                         
  -9   1  20          6.36          7.54         3.25 o                         
  -7   1  20        250.81        250.32        10.11 o                         
  -5   1  20        459.28        469.91        13.09 o                         
  -3   1  20         39.65         43.00         4.48 o                         
  -1   1  20          1.81          1.61         3.35 o                         
   1   1  20        194.50        214.47        15.83 o                         
   3   1  20         96.13         91.50         9.40 o                         
 -14   2  20          1.20          1.60         2.68 o                         
 -12   2  20         57.64         49.04         7.12 o                         
 -10   2  20        148.58        140.77        11.95 o                         
  -8   2  20         69.99         67.37         5.03 o                         
  -6   2  20         74.32         70.99         5.21 o                         
  -4   2  20         36.47         38.27         5.09 o                         
  -2   2  20          1.23          5.89         4.17 o                         
   0   2  20         52.06         55.09         3.83 o                         
   2   2  20          1.47         -0.58         2.45 o                         
  -7   3  20         90.85         97.49         7.90 o                         
  -5   3  20        229.07        223.01        11.80 o                         
 -14   1  21          0.67          0.59         1.85 o                         
 -12   1  21         15.38          7.00         4.67 o                         
 -10   1  21          8.91          2.27         2.61 o                         
  -8   1  21         23.03         21.44         3.63 o                         
  -6   1  21          6.02          2.68         3.47 o                         
  -4   1  21        130.49        145.49         6.99 o                         
  -2   1  21         13.42         15.84         3.83 o                         
   0   1  21        568.62        608.42        18.98 o                         
   2   1  21         73.46         66.97        14.40 o                         
 -13   2  21        275.27        244.47        11.34 o                         
 -11   2  21        192.41        195.75        11.76 o                         
  -9   2  21          1.65          9.33         4.03 o                         
  -7   2  21        144.27        147.00         7.95 o                         
  -5   2  21         55.73         49.05         7.37 o                         
  -3   2  21          4.21         -4.25         4.25 o                         
  -1   2  21        472.60        434.71        15.18 o                         
 -12   0  22        419.14        425.88        16.93 o                         
 -10   0  22        328.71        345.87        16.97 o                         
  -8   0  22       4456.42       4763.51        63.58 o                         
  -6   0  22         37.88         34.04         4.71 o                         
  -4   0  22          1.71         -2.83         4.06 o                         
  -2   0  22         73.67         73.85         8.02 o                         
   0   0  22        105.82         98.35         8.18 o                         
 -13   1  22         10.44          5.30         3.11 o                         
 -11   1  22         12.31          7.70         4.85 o                         
  -9   1  22          4.15          4.27         2.91 o                         
  -7   1  22          4.44          1.03         2.18 o                         
  -5   1  22        230.71        224.58        10.93 o                         
  -3   1  22         79.96         73.71         5.74 o                         
  -1   1  22         50.90         54.67         4.38 o                         
   1   1  22        131.46        101.22         7.28 o                         
 -10   2  22          1.95         -3.08         3.08 o                         
  -8   2  22         20.64         15.32         3.41 o                         
  -6   2  22          4.20          3.76         2.96 o                         
  -4   2  22         25.59         18.65         4.12 o                         
 -12   1  23        140.98        122.88         7.77 o                         
 -10   1  23         12.97         10.44         3.61 o                         
  -8   1  23        177.49        181.52         7.74 o                         
  -6   1  23        432.25        446.56        33.12 o                         
  -4   1  23          7.34         13.12         4.08 o                         
  -2   1  23        145.95        143.56         8.71 o                         
                                                                                
