# Supplementary material for: Managing negative linear compressibility and thermal expansion through steric hindrance: a case study of 1,2-bis­(4′-pyridyl)­ethane cocrystals
Source: IUCrJ. 2025 Jan 1;12(Pt 1):88–96. doi: 10.1107/S2052252524011734 (PMC11707692; doi:10.1107/S2052252524011734)
Supplement: Supplementary file 8 [file m-12-00088-etyfum_300k_bsup8.hkl]

data_etyfum_300k_b                                                              
_shelx_title ' etyfum_300k_b_a.res in I2/a'                                     
_shelx_refln_list_code          4                                               
_shelx_F_calc_maximum      223.52                                               
_exptl_crystal_F_000       632.00                                               
_reflns_d_resolution_high  0.8136                                               
                                                                                
loop_                                                                           
 _space_group_symop_operation_xyz                                               
 'x, y, z'                                                                      
 '-x+1/2, y, -z'                                                                
 'x+1/2, y+1/2, z+1/2'                                                          
 '-x+1, y+1/2, -z+1/2'                                                          
 '-x, -y, -z'                                                                   
 'x-1/2, -y, z'                                                                 
 '-x+1/2, -y+1/2, -z+1/2'                                                       
 'x, -y+1/2, z+1/2'                                                             
                                                                                
_cell_length_a    16.6920                                                       
_cell_length_b     4.8145                                                       
_cell_length_c    19.6756                                                       
_cell_angle_alpha  90.000                                                       
_cell_angle_beta  109.059                                                       
_cell_angle_gamma  90.000                                                       
                                                                                
_shelx_F_squared_multiplier     1.000                                           
                                                                                
loop_                                                                           
 _refln_index_h                                                                 
 _refln_index_k                                                                 
 _refln_index_l                                                                 
 _refln_F_squared_calc                                                          
 _refln_F_squared_meas                                                          
 _refln_F_squared_sigma                                                         
 _refln_observed_status                                                         
   2   0   0         21.36         30.53         1.37 o                         
   4   0   0       7277.73       6965.54        65.38 o                         
   6   0   0       4099.01       4389.16        93.09 o                         
   8   0   0       3358.49       3968.49        72.05 o                         
  10   0   0        137.97        148.40        11.20 o                         
  12   0   0         78.04         82.52         8.52 o                         
  14   0   0          0.76          1.04         1.44 o                         
  16   0   0        207.38        221.86        10.31 o                         
  18   0   0        252.17        230.49        11.06 o                         
   1   1   0        331.55        278.97         3.63 o                         
   3   1   0        369.83        409.68         7.24 o                         
   5   1   0         32.95         34.42         1.89 o                         
   7   1   0        143.50        148.84         5.47 o                         
   9   1   0        728.58        880.45        16.43 o                         
  11   1   0         32.69         33.06         4.22 o                         
  13   1   0        227.67        192.66        10.00 o                         
  15   1   0         97.45         94.79         5.91 o                         
  17   1   0          8.65          6.37         1.42 o                         
  19   1   0         17.04         16.79         2.39 o                         
   0   2   0       1518.26       1671.22        22.93 o                         
   2   2   0         47.88         47.49         2.46 o                         
   4   2   0         12.09          9.65         1.32 o                         
   6   2   0         66.06         63.62         4.68 o                         
   8   2   0         50.51         48.79         4.17 o                         
  10   2   0          2.81          3.82         1.14 o                         
  12   2   0         81.23         77.91         7.87 o                         
  14   2   0        268.46        303.28        10.77 o                         
  16   2   0        140.54        130.48         7.27 o                         
  18   2   0          4.02          4.62         1.80 o                         
   1   3   0       1836.43       1818.08        32.01 o                         
   3   3   0        429.81        449.39        12.60 o                         
   5   3   0         71.73         88.49         6.60 o                         
   7   3   0        576.30        542.60        15.28 o                         
   9   3   0          7.98          7.62         3.19 o                         
  11   3   0          9.11         12.07         7.23 o                         
  13   3   0          2.33          1.65         1.39 o                         
  15   3   0          0.03          0.58         1.59 o                         
   0   4   0          8.25         13.81         4.48 o                         
   2   4   0         33.31         33.56         3.49 o                         
   4   4   0         28.78         32.52         3.48 o                         
   6   4   0        146.69        132.18        10.24 o                         
   8   4   0        837.99        949.02        40.28 o                         
  10   4   0         85.12         93.02        11.22 o                         
  12   4   0         26.34         31.92         5.96 o                         
  14   4   0          0.26         -0.74         0.74 o                         
   1   5   0          6.33          5.56         1.92 o                         
   3   5   0         23.19         24.19         5.36 o                         
   5   5   0         75.37         86.32         7.28 o                         
   7   5   0         11.80         10.66         2.28 o                         
   9   5   0          1.83          3.51         1.76 o                         
 -18   1   1         27.79         25.39         2.53 o                         
 -16   1   1        153.34        147.63         7.20 o                         
 -14   1   1         38.47         27.76         3.82 o                         
 -12   1   1         71.46         61.27         4.71 o                         
 -10   1   1        562.80        526.39        12.90 o                         
  -8   1   1       1319.97       1493.09        20.75 o                         
  -6   1   1         44.74         42.69         2.68 o                         
  -4   1   1       8634.93       8573.38        99.56 o                         
  -2   1   1        357.50        345.13         5.07 o                         
   0   1   1       2530.23       2534.31        18.33 o                         
   2   1   1        885.98        924.09         9.49 o                         
   4   1   1       2395.82       2509.94        38.63 o                         
   6   1   1        117.61        132.28         4.87 o                         
   8   1   1        856.49        900.35        15.90 o                         
  10   1   1        835.71        930.92        26.01 o                         
  12   1   1        360.96        297.42        12.38 o                         
  14   1   1         84.57         76.76         5.42 o                         
  16   1   1          0.83          1.07         0.84 o                         
  18   1   1         38.59         33.15         3.08 o                         
 -17   2   1          2.82          4.02         1.27 o                         
 -15   2   1          8.38          8.72         2.02 o                         
 -13   2   1        511.33        506.57        20.62 o                         
 -11   2   1         19.28         19.01         3.45 o                         
  -9   2   1        516.35        497.90        14.42 o                         
  -7   2   1       1919.45       2065.78        29.51 o                         
  -5   2   1        142.47        138.73         5.89 o                         
  -3   2   1       3008.27       3295.22        32.16 o                         
  -1   2   1       1934.18       1946.09        18.28 o                         
   1   2   1        172.08        184.10         4.49 o                         
   3   2   1        171.53        184.50         5.50 o                         
   5   2   1        892.52       1025.98        17.57 o                         
   7   2   1        331.57        325.86        10.55 o                         
   9   2   1        422.81        403.07        13.17 o                         
  11   2   1         32.58         30.48         4.90 o                         
  13   2   1         72.04         95.33         6.04 o                         
  15   2   1        750.90        804.80        20.13 o                         
  17   2   1          8.69          9.78         2.08 o                         
 -16   3   1         11.73         13.28         2.49 o                         
 -14   3   1          1.74          2.62         1.49 o                         
 -12   3   1       1038.93       1142.54        32.09 o                         
 -10   3   1         26.76         19.77         5.54 o                         
  -8   3   1        542.59        495.73        27.67 o                         
  -6   3   1        122.62         98.23         6.35 o                         
  -4   3   1        741.51        824.30        18.06 o                         
  -2   3   1         66.88         63.63         5.76 o                         
   0   3   1       1280.55       1268.20        32.10 o                         
   2   3   1        637.06        671.80        15.43 o                         
   4   3   1         45.53         43.67         4.52 o                         
   6   3   1        221.50        209.81         9.05 o                         
   8   3   1        202.23        168.68        15.75 o                         
  10   3   1         32.56         40.14         5.51 o                         
  12   3   1          8.24          8.19         2.28 o                         
  14   3   1         39.27         29.79         3.31 o                         
 -13   4   1          2.99          0.92         1.25 o                         
 -11   4   1          4.48          2.40         1.89 o                         
  -9   4   1          2.93          2.86         1.52 o                         
  -7   4   1        640.97        685.41        24.28 o                         
  -5   4   1         49.23         50.49         5.18 o                         
  -3   4   1          4.72          5.19         1.84 o                         
  -1   4   1        496.73        490.14        16.46 o                         
   1   4   1         50.99         45.48         4.14 o                         
   3   4   1          5.93          7.73         1.84 o                         
   5   4   1          3.69          5.71         2.09 o                         
   7   4   1         18.10         14.76         3.79 o                         
   9   4   1        798.06        901.17        37.97 o                         
  11   4   1          1.56          1.29         1.39 o                         
  13   4   1          1.75          1.43         1.34 o                         
 -10   5   1         48.35         55.33         6.33 o                         
  -8   5   1          8.83          7.55         1.67 o                         
  -6   5   1          3.81          1.69         2.68 o                         
  -4   5   1         47.05         45.92         5.27 o                         
  -2   5   1          7.25          9.17         2.26 o                         
   0   5   1         14.51         18.19         3.52 o                         
   2   5   1        144.64        173.11        10.86 o                         
   4   5   1         42.18         44.71         5.24 o                         
   6   5   1          0.84          5.10         2.06 o                         
   8   5   1          2.11          0.18         1.71 o                         
  10   5   1         17.57         19.68         3.56 o                         
 -18   0   2          0.46          1.58         1.10 o                         
 -16   0   2        770.74        763.08        20.46 o                         
 -14   0   2         14.10         19.23         3.81 o                         
 -12   0   2       1345.41       1315.73        40.45 o                         
 -10   0   2         81.48         60.78        10.39 o                         
  -8   0   2       4748.48       5174.36        69.75 o                         
  -6   0   2       6840.10       7294.27        88.30 o                         
  -4   0   2       5897.64       6169.76        81.99 o                         
  -2   0   2        361.11        317.40         4.34 o                         
   0   0   2        946.15        886.22        11.53 o                         
   2   0   2      49961.04      45887.23       552.96 o                         
   4   0   2        244.16        327.82        11.10 o                         
   6   0   2       1364.06       1466.25        43.56 o                         
   8   0   2       2980.57       3112.28        59.36 o                         
  10   0   2         15.90         30.54         5.39 o                         
  12   0   2        167.24        154.08         8.77 o                         
  14   0   2        304.21        315.32        13.02 o                         
  16   0   2         32.82         26.31         3.38 o                         
  18   0   2         58.31         64.05         5.12 o                         
 -19   1   2          6.14          1.77         0.95 o                         
 -17   1   2         10.47         16.36         2.15 o                         
 -15   1   2         21.25         21.64         3.45 o                         
 -13   1   2          2.01          0.49         1.43 o                         
 -11   1   2        413.61        397.37        12.85 o                         
  -9   1   2        521.17        522.31        11.88 o                         
  -7   1   2        838.27        914.19        14.30 o                         
  -5   1   2        454.68        490.44         8.59 o                         
  -3   1   2       6160.71       6103.64        40.73 o                         
  -1   1   2      10806.50      10431.54        76.53 o                         
   1   1   2       1444.45       1548.25        12.79 o                         
   3   1   2        615.09        694.32         9.72 o                         
   5   1   2       7193.19       8060.22       100.65 o                         
   7   1   2        101.43        102.02         5.88 o                         
   9   1   2         26.12         31.11         4.30 o                         
  11   1   2          9.74          8.52         1.70 o                         
  13   1   2         10.42         17.93         2.45 o                         
  15   1   2        292.76        287.86        10.32 o                         
  17   1   2          1.76          1.97         1.10 o                         
 -18   2   2         10.65         15.53         2.49 o                         
 -16   2   2          0.83          1.01         1.41 o                         
 -14   2   2        140.98        138.37        10.32 o                         
 -12   2   2         35.51         41.09         5.79 o                         
 -10   2   2          7.60          5.84         1.68 o                         
  -8   2   2        127.96        143.81         7.10 o                         
  -6   2   2         13.95         11.64         1.77 o                         
  -4   2   2        206.28        268.81         7.95 o                         
  -2   2   2       1975.35       2106.13        30.37 o                         
   0   2   2        324.10        343.98         6.08 o                         
   2   2   2        894.21        936.54        12.36 o                         
   4   2   2       1182.80       1277.26        19.78 o                         
   6   2   2        176.26        175.18         7.25 o                         
   8   2   2         18.75         29.30         3.76 o                         
  10   2   2        456.00        412.16        17.98 o                         
  12   2   2        248.31        234.54         9.60 o                         
  14   2   2        645.43        662.03        18.67 o                         
  16   2   2         44.21         47.94         5.80 o                         
 -15   3   2         92.95        106.88        11.94 o                         
 -13   3   2          1.27          0.15         1.54 o                         
 -11   3   2       1822.65       1784.61        59.81 o                         
  -9   3   2        271.05        253.57        19.68 o                         
  -7   3   2        441.37        385.61        11.24 o                         
  -5   3   2         36.29         39.44         4.34 o                         
  -3   3   2        670.40        623.91        19.72 o                         
  -1   3   2        226.13        229.87         9.70 o                         
   1   3   2       1169.42       1145.39        20.63 o                         
   3   3   2          0.28          0.46         0.86 o                         
   5   3   2        464.44        446.45        15.59 o                         
   7   3   2        602.38        523.63        28.41 o                         
   9   3   2         39.70         49.74         8.59 o                         
  11   3   2          7.93          7.38         2.43 o                         
  13   3   2         21.28         23.82         3.10 o                         
  15   3   2         15.68         13.36         2.41 o                         
 -14   4   2         34.01         33.81         5.27 o                         
 -12   4   2          0.14         -2.31         2.40 o                         
 -10   4   2         56.49         65.54         9.79 o                         
  -8   4   2        247.15        267.95        21.02 o                         
  -6   4   2        219.11        238.71        11.43 o                         
  -4   4   2        125.06        129.55         7.13 o                         
  -2   4   2         73.96         69.89         6.05 o                         
   0   4   2         84.36         77.53         5.43 o                         
   2   4   2          3.96          4.65         1.80 o                         
   4   4   2        439.93        433.70        15.56 o                         
   6   4   2         25.55         33.99         4.16 o                         
   8   4   2        464.38        468.78        19.11 o                         
  10   4   2        139.80        166.09        14.60 o                         
  12   4   2          1.96          1.43         1.62 o                         
  -9   5   2          1.14         -0.18         0.92 o                         
  -7   5   2          1.14         -0.54         1.00 o                         
  -5   5   2          0.36          0.37         1.52 o                         
  -3   5   2          2.36          1.81         1.31 o                         
  -1   5   2          4.82          5.99         1.66 o                         
   1   5   2          3.55          7.96         2.24 o                         
   3   5   2         52.54         55.48         5.08 o                         
   5   5   2        189.46        202.46        11.04 o                         
   7   5   2        283.38        301.16        41.32 o                         
   9   5   2          3.60          3.23         1.85 o                         
 -18   1   3        100.40        102.91         5.30 o                         
 -16   1   3         27.58         25.07         4.31 o                         
 -14   1   3         28.76         20.60         4.25 o                         
 -12   1   3        380.57        337.32        15.44 o                         
 -10   1   3        406.74        441.89        11.44 o                         
  -8   1   3        247.77        269.26         7.72 o                         
  -6   1   3        202.04        160.88         5.47 o                         
  -4   1   3       8825.16       8905.76        58.59 o                         
  -2   1   3      45302.99      42689.53       271.43 o                         
   0   1   3        706.19        729.23         9.49 o                         
   2   1   3       5701.37       5571.08        51.21 o                         
   4   1   3       2231.70       2392.26        23.86 o                         
   6   1   3        886.75       1036.95        17.13 o                         
   8   1   3        293.18        330.58        13.87 o                         
  10   1   3       1070.91       1042.85        24.86 o                         
  12   1   3          8.49          2.25         2.34 o                         
  14   1   3        434.87        421.44        12.93 o                         
  16   1   3          3.85          3.28         1.34 o                         
  18   1   3         17.32         18.82         2.53 o                         
 -17   2   3          0.15          2.80         1.44 o                         
 -15   2   3         29.89         28.04         4.73 o                         
 -13   2   3         87.50         97.04         8.81 o                         
 -11   2   3        710.07        593.55        14.41 o                         
  -9   2   3         36.83         37.25         3.79 o                         
  -7   2   3         56.82         42.79         3.58 o                         
  -5   2   3         54.80         67.80         4.13 o                         
  -3   2   3       1903.37       2018.29        35.79 o                         
  -1   2   3       4435.74       4760.40        47.72 o                         
   1   2   3        215.34        177.89         4.82 o                         
   3   2   3        218.60        218.45         6.45 o                         
   5   2   3        364.65        374.96        11.42 o                         
   7   2   3       1985.12       2182.23        40.26 o                         
   9   2   3          0.93          2.67         1.71 o                         
  11   2   3         93.22        105.74         6.33 o                         
  13   2   3          0.67          1.18         1.29 o                         
  15   2   3         24.87         35.95         4.70 o                         
  17   2   3         33.65         28.36         4.48 o                         
 -16   3   3        152.78        166.51         8.90 o                         
 -14   3   3          3.76          2.55         2.41 o                         
 -12   3   3        113.94        110.39        12.98 o                         
 -10   3   3       1235.14       1158.02        45.59 o                         
  -8   3   3         24.16         20.62         3.38 o                         
  -6   3   3         73.87         82.70         6.56 o                         
  -4   3   3         92.15        110.41         8.25 o                         
  -2   3   3        496.35        542.71        15.78 o                         
   0   3   3        277.86        294.10        13.01 o                         
   2   3   3          2.52          1.92         1.27 o                         
   4   3   3        313.27        295.80        12.32 o                         
   6   3   3          9.28         11.78         2.03 o                         
   8   3   3          1.43          5.40         2.91 o                         
  10   3   3          2.46          4.30         2.86 o                         
  12   3   3          1.32          0.61         1.22 o                         
  14   3   3          0.87          1.76         2.19 o                         
 -13   4   3          5.00          4.48         2.77 o                         
 -11   4   3          0.00         -0.32         1.62 o                         
  -9   4   3         34.26         35.98         5.16 o                         
  -7   4   3          1.26          0.65         0.96 o                         
  -5   4   3         14.44         17.84         3.23 o                         
  -3   4   3        193.76        190.92        10.10 o                         
  -1   4   3          0.25          7.14         7.25 o                         
   1   4   3        198.64        208.29         9.08 o                         
   3   4   3        182.11        180.37         8.46 o                         
   5   4   3        187.44        197.30        10.29 o                         
   7   4   3         89.06        101.14         8.77 o                         
   9   4   3         60.79         61.45         6.77 o                         
  11   4   3         87.75         84.78        15.10 o                         
 -10   5   3          7.00          2.59         1.48 o                         
  -8   5   3          7.25          3.64         1.65 o                         
  -6   5   3         42.54         45.17         7.57 o                         
  -4   5   3          0.51          1.17         1.11 o                         
  -2   5   3         54.61         63.08         5.26 o                         
   0   5   3          2.73          3.17         1.37 o                         
   2   5   3         98.34        122.01         8.09 o                         
   4   5   3        571.35        693.72        21.89 o                         
   6   5   3         16.41         20.71         4.04 o                         
   8   5   3          2.47          1.02         1.48 o                         
 -20   0   4         73.78         56.21         6.05 o                         
 -18   0   4         14.76         11.84         2.13 o                         
 -16   0   4          0.32          2.24         1.24 o                         
 -14   0   4        146.93        143.88        15.15 o                         
 -12   0   4       1267.51       1128.32        36.38 o                         
 -10   0   4       2787.63       2978.25        59.02 o                         
  -8   0   4        426.74        481.53        10.23 o                         
  -6   0   4        252.84        229.26         5.37 o                         
  -4   0   4       1181.17       1281.73        13.18 o                         
  -2   0   4       1904.48       1722.37        21.79 o                         
   0   0   4       5494.01       5593.34        60.85 o                         
   2   0   4         14.26         14.99         2.03 o                         
   4   0   4        135.23        157.77         9.25 o                         
   6   0   4        595.21        706.85        14.64 o                         
   8   0   4         21.60         25.54         6.47 o                         
  10   0   4        238.64        191.22        20.23 o                         
  12   0   4         25.17         22.27         3.50 o                         
  14   0   4        220.05        249.30        14.96 o                         
  16   0   4         78.89         74.52         6.56 o                         
  18   0   4         11.55         18.06         3.51 o                         
 -19   1   4         31.33         37.32         3.31 o                         
 -17   1   4         79.99         70.78         4.77 o                         
 -15   1   4          5.70          6.46         2.37 o                         
 -13   1   4         42.75         37.54         5.33 o                         
 -11   1   4         10.80         18.51         2.39 o                         
  -9   1   4        315.28        325.34         9.13 o                         
  -7   1   4        722.18        862.77        12.53 o                         
  -5   1   4        625.04        572.29         8.47 o                         
  -3   1   4      14798.20      14482.63        91.79 o                         
  -1   1   4       7235.43       7322.90        48.37 o                         
   1   1   4          2.56          2.75         0.56 o                         
   3   1   4       1861.25       1912.92        20.10 o                         
   5   1   4        629.99        753.58        13.89 o                         
   7   1   4        765.16        926.38        20.20 o                         
   9   1   4         50.14         53.87         6.55 o                         
  11   1   4       1240.25       1135.44        25.68 o                         
  13   1   4        162.22        176.41         7.44 o                         
  15   1   4        143.24        157.56         8.28 o                         
  17   1   4          4.32          2.71         1.40 o                         
 -18   2   4         54.76         70.18         4.65 o                         
 -16   2   4          0.78          0.92         0.75 o                         
 -14   2   4        337.80        362.33        17.11 o                         
 -12   2   4        134.76        114.20         9.33 o                         
 -10   2   4       1150.00       1076.57        22.75 o                         
  -8   2   4        149.66        139.12         7.03 o                         
  -6   2   4       1838.24       1976.08        27.73 o                         
  -4   2   4        973.65       1080.68        15.99 o                         
  -2   2   4       6670.99       7105.03        54.53 o                         
   0   2   4        845.03        904.61        14.71 o                         
   2   2   4          2.52          2.71         1.26 o                         
   4   2   4        532.52        588.29        13.36 o                         
   6   2   4        878.28        934.47        24.96 o                         
   8   2   4         18.46         12.83         2.88 o                         
  10   2   4        243.91        222.94        10.75 o                         
  12   2   4        207.82        211.67         9.07 o                         
  14   2   4         16.07         13.71         2.44 o                         
  16   2   4        139.27        132.37        10.99 o                         
 -17   3   4         20.37         19.64         2.71 o                         
 -15   3   4        215.24        255.55         9.98 o                         
 -13   3   4         23.51         18.52         4.99 o                         
 -11   3   4        135.56        135.98        14.36 o                         
  -9   3   4       2117.42       1937.16        62.58 o                         
  -7   3   4        618.09        543.21        12.29 o                         
  -5   3   4         45.24         50.92         5.91 o                         
  -3   3   4       1262.39       1245.19        25.88 o                         
  -1   3   4          0.90          2.01         1.14 o                         
   1   3   4         40.52         49.27         5.27 o                         
   3   3   4        130.01        118.72         7.50 o                         
   5   3   4         86.51         65.64         4.84 o                         
   7   3   4        266.90        255.79        19.72 o                         
   9   3   4          0.01          0.65         1.66 o                         
  11   3   4          8.40          5.59         2.63 o                         
  13   3   4        212.20        207.10        17.30 o                         
 -14   4   4         19.78         19.54         4.11 o                         
 -12   4   4         98.37         93.90        10.81 o                         
 -10   4   4          0.88          1.06         1.39 o                         
  -8   4   4         53.58         51.13         6.45 o                         
  -6   4   4          0.40          1.47         1.14 o                         
  -4   4   4        200.40        200.58        15.04 o                         
  -2   4   4        167.45        162.24         9.30 o                         
   0   4   4         63.05         55.60         4.58 o                         
   2   4   4        238.93        236.50         9.78 o                         
   4   4   4        124.79        120.67         8.00 o                         
   6   4   4        286.51        286.56        12.28 o                         
   8   4   4         58.81         59.81         6.51 o                         
  10   4   4         91.47         86.25         7.32 o                         
  12   4   4         77.06         75.69        18.73 o                         
  -9   5   4          4.01          2.82         1.11 o                         
  -7   5   4         41.67         54.27         7.94 o                         
  -5   5   4        101.24        125.02         8.84 o                         
  -3   5   4        126.58        135.91         7.77 o                         
  -1   5   4         28.15         36.83         4.04 o                         
   1   5   4        116.12        135.40         6.61 o                         
   3   5   4        322.76        361.45        12.51 o                         
   5   5   4         51.55         51.92         5.30 o                         
   7   5   4         19.24         18.06         4.43 o                         
 -20   1   5         10.20         13.07         2.15 o                         
 -18   1   5         93.66        102.09         6.28 o                         
 -16   1   5          0.43         -1.20         1.45 o                         
 -14   1   5         23.71         19.80         3.86 o                         
 -12   1   5        155.13        126.56         7.06 o                         
 -10   1   5       2392.77       2556.93        31.61 o                         
  -8   1   5        144.26        142.66         5.04 o                         
  -6   1   5        195.99        230.35         6.26 o                         
  -4   1   5       4348.32       4439.59        32.94 o                         
  -2   1   5      12632.02      12557.66        80.63 o                         
   0   1   5       2934.26       2818.14        23.83 o                         
   2   1   5        393.25        487.27         9.40 o                         
   4   1   5          3.13          7.91         1.50 o                         
   6   1   5        929.21        951.95        17.61 o                         
   8   1   5        275.77        300.15        11.91 o                         
  10   1   5          4.33          5.73         1.59 o                         
  12   1   5       1970.88       2013.09        28.92 o                         
  14   1   5         15.66         17.40         2.49 o                         
  16   1   5          0.00          1.31         0.91 o                         
 -19   2   5         40.82         47.91         3.61 o                         
 -17   2   5         17.03         20.80         2.98 o                         
 -15   2   5        208.18        217.68        12.87 o                         
 -13   2   5       1098.84       1087.59        31.61 o                         
 -11   2   5         47.31         43.87         3.71 o                         
  -9   2   5       1097.58       1025.59        21.35 o                         
  -7   2   5        411.79        499.57        13.03 o                         
  -5   2   5        626.76        713.55        13.22 o                         
  -3   2   5          5.69          9.71         1.45 o                         
  -1   2   5          6.90          7.44         1.12 o                         
   1   2   5        300.48        297.48         8.30 o                         
   3   2   5       4229.64       4808.34        56.69 o                         
   5   2   5        271.44        247.11        11.08 o                         
   7   2   5        561.86        593.88        21.01 o                         
   9   2   5          0.34         -0.07         1.09 o                         
  11   2   5        124.68        104.89         9.06 o                         
  13   2   5          1.04          2.58         1.81 o                         
  15   2   5         12.26         12.99         2.38 o                         
 -16   3   5         12.57         13.11         2.11 o                         
 -14   3   5        102.73        111.27        12.19 o                         
 -12   3   5        334.24        348.58        23.37 o                         
 -10   3   5         95.10         80.69        11.13 o                         
  -8   3   5        104.76         92.32         6.85 o                         
  -6   3   5         11.68         12.70         3.16 o                         
  -4   3   5         31.58         32.34         4.06 o                         
  -2   3   5          5.52          5.97         2.02 o                         
   0   3   5         18.04         18.49         2.82 o                         
   2   3   5          7.16          0.77         3.53 o                         
   4   3   5        202.19        175.36         8.73 o                         
   6   3   5        254.60        242.91        16.93 o                         
   8   3   5          2.54          2.73         1.29 o                         
  10   3   5          0.86          1.34         2.17 o                         
  12   3   5         56.75         49.19         8.13 o                         
  14   3   5         21.54         16.21         3.97 o                         
 -15   4   5         15.80         13.39         3.00 o                         
 -13   4   5         36.30         38.75         6.56 o                         
 -11   4   5         32.95         25.96         5.77 o                         
  -9   4   5        140.60        143.60        10.39 o                         
  -7   4   5         88.82         99.54         7.31 o                         
  -5   4   5          0.67          0.31         1.03 o                         
  -3   4   5         76.95         68.08         6.03 o                         
  -1   4   5        392.01        402.68        12.92 o                         
   1   4   5         40.96         44.32         4.15 o                         
   3   4   5          5.57          5.22         1.50 o                         
   5   4   5        141.54        160.12         9.13 o                         
   7   4   5        124.22        142.14        10.37 o                         
   9   4   5          5.23          5.68         2.22 o                         
  11   4   5          3.31          3.59         1.38 o                         
  -8   5   5         14.86         11.36         3.65 o                         
  -6   5   5          0.80          1.02         1.66 o                         
  -4   5   5         98.79         99.02         6.51 o                         
  -2   5   5         69.26         76.70         5.81 o                         
   0   5   5          8.17         10.77         1.82 o                         
   2   5   5         14.50         14.20         2.37 o                         
   4   5   5        158.73        168.46         8.06 o                         
   6   5   5        585.96        593.71        90.14 o                         
   8   5   5         11.04          6.24         2.26 o                         
 -20   0   6         98.48         91.05         5.65 o                         
 -18   0   6        192.85        187.76        10.84 o                         
 -16   0   6         24.44         26.37         6.24 o                         
 -14   0   6        394.14        401.65        25.40 o                         
 -12   0   6        361.29        332.14        26.74 o                         
 -10   0   6        435.03        436.81        19.29 o                         
  -8   0   6          9.25         11.44         1.63 o                         
  -6   0   6       3766.86       3942.10        79.30 o                         
  -4   0   6       8274.18       8220.60        86.10 o                         
  -2   0   6        923.59        900.04        15.44 o                         
   0   0   6        898.09        789.04        15.08 o                         
   2   0   6       9410.76      10247.79       111.78 o                         
   4   0   6         48.71         47.67         3.91 o                         
   6   0   6        133.85        148.46         7.85 o                         
   8   0   6       3262.32       3192.04        95.15 o                         
  10   0   6        906.21        814.89        21.20 o                         
  12   0   6          3.69          2.83         2.14 o                         
  14   0   6         41.76         36.05         5.03 o                         
  16   0   6        214.05        258.20        11.31 o                         
 -19   1   6         47.19         54.16         4.14 o                         
 -17   1   6          2.86          1.72         1.74 o                         
 -15   1   6         85.23         71.47         7.43 o                         
 -13   1   6        690.11        609.13        22.24 o                         
 -11   1   6         78.96         83.42         5.67 o                         
  -9   1   6       1259.77       1295.59        18.07 o                         
  -7   1   6         48.20         41.33         2.53 o                         
  -5   1   6      12626.70      13761.23       102.32 o                         
  -3   1   6        392.12        409.21         6.92 o                         
  -1   1   6       4218.61       4399.10        37.11 o                         
   1   1   6         32.54         36.73         2.25 o                         
   3   1   6        344.66        335.41         7.82 o                         
   5   1   6       2669.93       3039.71        39.48 o                         
   7   1   6         75.52         54.92         4.98 o                         
   9   1   6         19.75         16.29         1.93 o                         
  11   1   6        103.66         93.13         6.00 o                         
  13   1   6        487.69        552.77        14.69 o                         
  15   1   6         29.56         28.96         3.31 o                         
 -18   2   6         13.34         13.34         1.79 o                         
 -16   2   6         42.49         48.27         5.68 o                         
 -14   2   6       1085.87       1118.68        38.96 o                         
 -12   2   6        236.76        212.14        18.24 o                         
 -10   2   6         10.60          7.49         1.81 o                         
  -8   2   6        808.97        775.75        17.44 o                         
  -6   2   6       3450.67       3528.59        54.85 o                         
  -4   2   6       2072.98       2242.96        26.26 o                         
  -2   2   6        526.40        527.49        10.84 o                         
   0   2   6       1303.38       1434.99        21.21 o                         
   2   2   6        122.89        137.08         6.11 o                         
   4   2   6         26.48         28.02         3.27 o                         
   6   2   6         98.93         99.11         6.98 o                         
   8   2   6        154.53        155.42        10.62 o                         
  10   2   6          1.39          1.57         1.31 o                         
  12   2   6        205.34        201.20        12.10 o                         
  14   2   6          0.18         -0.69         1.08 o                         
 -17   3   6        109.33        108.99         5.25 o                         
 -15   3   6          2.76          5.82         3.00 o                         
 -13   3   6         27.75         35.10         7.16 o                         
 -11   3   6        216.16        220.59        18.61 o                         
  -9   3   6         31.98         28.33         3.79 o                         
  -7   3   6         41.90         33.36         3.77 o                         
  -5   3   6         50.99         43.75         4.66 o                         
  -3   3   6        470.58        438.42        17.41 o                         
  -1   3   6        232.01        211.88        11.59 o                         
   1   3   6          0.78          2.54         1.55 o                         
   3   3   6        876.84        810.83        18.26 o                         
   5   3   6        227.92        206.52        12.66 o                         
   7   3   6         61.45         57.05         6.77 o                         
   9   3   6         29.09         28.73         4.85 o                         
  11   3   6          4.96          4.53         2.01 o                         
  13   3   6          0.86         -1.20         1.66 o                         
 -14   4   6         16.22         21.57         4.34 o                         
 -12   4   6          8.22          7.57         3.51 o                         
 -10   4   6         83.37         78.21        10.85 o                         
  -8   4   6          0.41          2.77         1.09 o                         
  -6   4   6        101.03         95.17         9.88 o                         
  -4   4   6          4.07          3.53         1.31 o                         
  -2   4   6        222.71        216.19         9.34 o                         
   0   4   6        701.05        739.80        18.02 o                         
   2   4   6         40.39         50.68         5.18 o                         
   4   4   6         88.69        110.13         7.53 o                         
   6   4   6         69.91         67.54         7.04 o                         
   8   4   6         22.64         21.40         3.83 o                         
  10   4   6          8.37          6.41         2.61 o                         
  -9   5   6          0.66          1.66         1.66 o                         
  -7   5   6         10.92          5.59         2.22 o                         
  -5   5   6          7.61         10.48         2.12 o                         
  -3   5   6         92.85        103.72         6.63 o                         
  -1   5   6         89.11         92.26         5.34 o                         
   1   5   6          1.32          0.91         0.90 o                         
   3   5   6        222.06        256.39        12.78 o                         
   5   5   6        218.79        231.69        12.47 o                         
   7   5   6        136.07        138.98        10.35 o                         
 -20   1   7          5.18          5.00         1.69 o                         
 -18   1   7         77.47         85.37         6.99 o                         
 -16   1   7         20.36         22.67         4.19 o                         
 -14   1   7        174.25        172.84        11.61 o                         
 -12   1   7        424.41        341.78        10.85 o                         
 -10   1   7         28.63         19.86         3.15 o                         
  -8   1   7        120.68        120.68         5.16 o                         
  -6   1   7         22.17         22.37         1.61 o                         
  -4   1   7       5240.45       5852.50        49.18 o                         
  -2   1   7       2436.90       2500.75        23.28 o                         
   0   1   7       2338.89       2480.41        47.81 o                         
   2   1   7         11.17         13.53         1.55 o                         
   4   1   7         60.63         71.08         4.40 o                         
   6   1   7        179.24        205.30         8.42 o                         
   8   1   7        251.16        196.44         7.01 o                         
  10   1   7         81.62         83.53         5.69 o                         
  12   1   7        157.44        171.49         8.13 o                         
  14   1   7        312.51        341.34        10.34 o                         
  16   1   7          1.02          0.46         1.18 o                         
 -19   2   7         14.22         17.67         2.07 o                         
 -17   2   7          0.02         -0.10         1.02 o                         
 -15   2   7          7.81         24.71        14.23 o                         
 -13   2   7        684.36        706.49        35.15 o                         
 -11   2   7        554.33        476.45        19.08 o                         
  -9   2   7        666.21        615.50        18.10 o                         
  -7   2   7        254.95        229.84         8.92 o                         
  -5   2   7       9162.90       9189.76        86.02 o                         
  -3   2   7        152.63        181.58         6.42 o                         
  -1   2   7        122.97        127.94         6.61 o                         
   1   2   7        411.48        339.05        10.20 o                         
   3   2   7        594.47        624.33        16.69 o                         
   5   2   7        520.81        560.15        15.10 o                         
   7   2   7         22.04         19.36         4.23 o                         
   9   2   7         99.71         99.57        14.92 o                         
  11   2   7        270.82        288.91        14.89 o                         
  13   2   7        192.18        212.75        11.41 o                         
  15   2   7          1.30          3.03         1.69 o                         
 -16   3   7         19.52         24.85         5.08 o                         
 -14   3   7          4.47          3.88         2.12 o                         
 -12   3   7         12.88          9.05         3.97 o                         
 -10   3   7        154.50        129.11        10.11 o                         
  -8   3   7          9.01          7.50         2.72 o                         
  -6   3   7         45.37         40.46         2.93 o                         
  -4   3   7        205.29        168.48         9.48 o                         
  -2   3   7         52.45         40.65         4.44 o                         
   0   3   7         80.31         83.48         6.45 o                         
   2   3   7         61.81         53.54         3.89 o                         
   4   3   7         85.84         84.38         6.50 o                         
   6   3   7         30.65         32.53         5.08 o                         
   8   3   7         27.37         21.26         4.08 o                         
  10   3   7        207.03        201.49        11.83 o                         
  12   3   7         12.77          9.51         3.37 o                         
 -15   4   7          0.14          1.20         0.92 o                         
 -13   4   7         12.86         14.18         3.93 o                         
 -11   4   7         13.85         13.53         4.11 o                         
  -9   4   7         75.15         83.42         7.81 o                         
  -7   4   7        141.02        127.36        12.46 o                         
  -5   4   7        420.74        414.12        15.20 o                         
  -3   4   7         19.58         22.41         2.96 o                         
  -1   4   7         11.54         13.18         2.31 o                         
   1   4   7       1138.62       1181.36        23.48 o                         
   3   4   7         97.92        101.10         7.26 o                         
   5   4   7         19.92         18.47         2.87 o                         
   7   4   7          3.46          1.53         3.37 o                         
   9   4   7        103.94         98.58         7.30 o                         
  -8   5   7         35.09         25.50         5.36 o                         
  -6   5   7         72.46         69.65         9.01 o                         
  -4   5   7          7.93         11.14         2.16 o                         
  -2   5   7         32.32         28.97         2.87 o                         
   0   5   7         68.83         76.05         4.96 o                         
   2   5   7          7.79          5.18         1.18 o                         
   4   5   7          3.30          1.88         1.20 o                         
   6   5   7          0.04          0.11         1.06 o                         
 -20   0   8         69.68         62.35         6.97 o                         
 -18   0   8         26.16         27.96         4.10 o                         
 -16   0   8         25.28         29.24         6.33 o                         
 -14   0   8        407.71        381.14        24.71 o                         
 -12   0   8        433.01        401.10        14.84 o                         
 -10   0   8         16.28         14.68         3.17 o                         
  -8   0   8       2956.46       3033.74        40.07 o                         
  -6   0   8        212.36        194.90         6.89 o                         
  -4   0   8        763.13        829.98        15.51 o                         
  -2   0   8         50.30         65.45         4.04 o                         
   0   0   8        635.53        620.04        18.32 o                         
   2   0   8          1.89          0.83         0.88 o                         
   4   0   8       1760.16       1996.59        41.86 o                         
   6   0   8         26.42         21.20         6.56 o                         
   8   0   8       1210.24       1017.33        25.15 o                         
  10   0   8       6030.67       5962.90       137.96 o                         
  12   0   8         53.48         56.85         7.41 o                         
  14   0   8        137.03        152.33         9.45 o                         
  16   0   8          0.02          1.89         1.25 o                         
 -19   1   8         86.56         89.03         5.49 o                         
 -17   1   8         73.06         67.68         5.40 o                         
 -15   1   8         39.42         35.22         5.24 o                         
 -13   1   8        466.12        442.42        15.33 o                         
 -11   1   8        838.73        756.03        31.94 o                         
  -9   1   8         12.77         12.83         2.35 o                         
  -7   1   8        133.68        145.15         4.77 o                         
  -5   1   8         58.59         73.52         3.10 o                         
  -3   1   8       2056.34       2312.02        25.32 o                         
  -1   1   8        565.67        646.21        11.13 o                         
   1   1   8       2209.21       2416.15        29.56 o                         
   3   1   8         63.69         52.66         3.42 o                         
   5   1   8        581.99        614.79        14.98 o                         
   7   1   8        123.57         88.34         5.85 o                         
   9   1   8        234.29        209.77         8.93 o                         
  11   1   8         45.76         46.14         4.18 o                         
  13   1   8          0.00          0.53         0.84 o                         
  15   1   8          4.41          5.35         1.31 o                         
 -18   2   8          0.04          1.11         1.78 o                         
 -16   2   8         23.50         27.01         4.27 o                         
 -14   2   8         27.67         28.31         6.51 o                         
 -12   2   8       2661.54       2426.41        51.36 o                         
 -10   2   8         11.23          7.80         1.32 o                         
  -8   2   8         33.60         30.41         3.42 o                         
  -6   2   8        644.47        647.86        13.93 o                         
  -4   2   8       5574.91       5502.40        61.86 o                         
  -2   2   8         17.22         19.28         2.59 o                         
   0   2   8        235.44        220.19         9.27 o                         
   2   2   8         18.85         13.59         2.36 o                         
   4   2   8         66.41         73.84         5.99 o                         
   6   2   8          0.08          0.70         1.65 o                         
   8   2   8         61.84         50.22         9.45 o                         
  10   2   8         82.18         81.49         7.84 o                         
  12   2   8         10.97         15.94         3.43 o                         
  14   2   8          1.88          1.48         1.66 o                         
 -17   3   8         24.48         26.18         3.11 o                         
 -15   3   8         40.85         31.41         6.24 o                         
 -13   3   8          2.15          1.62         1.80 o                         
 -11   3   8         24.25         17.14         5.17 o                         
  -9   3   8        311.06        306.31        15.96 o                         
  -7   3   8         85.98         78.16         5.40 o                         
  -5   3   8        231.08        215.75         7.31 o                         
  -3   3   8         25.08         19.23         2.18 o                         
  -1   3   8        680.60        594.40        13.51 o                         
   1   3   8        101.02         78.07         4.76 o                         
   3   3   8          4.06          3.35         1.56 o                         
   5   3   8         60.96         62.86         6.86 o                         
   7   3   8          7.84         13.29         3.16 o                         
   9   3   8        330.75        338.25        15.75 o                         
  11   3   8         65.50         69.84         9.33 o                         
  13   3   8         54.60         37.74         5.45 o                         
 -14   4   8         36.74         47.30         6.28 o                         
 -12   4   8         16.43         16.63         4.57 o                         
 -10   4   8          0.04          1.48         1.24 o                         
  -8   4   8         73.09         65.45         7.11 o                         
  -6   4   8        150.22        132.65         8.37 o                         
  -4   4   8          7.07          5.06         1.40 o                         
  -2   4   8         13.77          9.85         2.07 o                         
   0   4   8          0.01          0.73         0.86 o                         
   2   4   8       1508.77       1608.39        32.40 o                         
   4   4   8         42.60         50.89         5.01 o                         
   6   4   8         23.44         23.67         4.62 o                         
   8   4   8          1.59          1.35         1.23 o                         
  10   4   8          6.67          4.53         2.17 o                         
  -9   5   8         18.27         10.90         3.09 o                         
  -7   5   8          6.83          5.17         2.36 o                         
  -5   5   8         32.60         33.99         4.46 o                         
  -3   5   8          1.09         -0.34         0.85 o                         
  -1   5   8          2.68          1.28         0.71 o                         
   1   5   8          0.75          0.64         0.99 o                         
   3   5   8         62.24         61.26         5.61 o                         
   5   5   8         10.14         12.59         2.24 o                         
 -20   1   9         96.33         99.70         5.91 o                         
 -18   1   9          1.82          0.48         1.10 o                         
 -16   1   9       1362.80       1447.56        42.01 o                         
 -14   1   9         31.41         32.05         3.97 o                         
 -12   1   9         11.52         10.38         2.12 o                         
 -10   1   9        443.60        430.28        14.55 o                         
  -8   1   9       1787.98       1871.44        28.00 o                         
  -6   1   9        573.27        640.79        12.53 o                         
  -4   1   9          0.21          1.15         0.75 o                         
  -2   1   9        171.29        174.33         5.89 o                         
   0   1   9       1728.10       1831.07        25.14 o                         
   2   1   9       1029.06       1093.79        19.28 o                         
   4   1   9         13.27         18.45         2.79 o                         
   6   1   9        188.45        153.10         8.83 o                         
   8   1   9        162.94        153.06         7.57 o                         
  10   1   9         19.11         14.88         2.75 o                         
  12   1   9          7.50          7.10         1.75 o                         
  14   1   9         20.74         23.07         2.31 o                         
 -19   2   9         30.28         43.89         3.18 o                         
 -17   2   9         43.97         46.85         9.35 o                         
 -15   2   9         38.41         42.43         5.58 o                         
 -13   2   9        346.19        347.81        16.67 o                         
 -11   2   9         35.51         29.76         4.93 o                         
  -9   2   9         25.07         24.51         3.41 o                         
  -7   2   9        402.55        396.09        12.41 o                         
  -5   2   9        288.59        271.78         9.74 o                         
  -3   2   9       3535.96       3663.64        43.79 o                         
  -1   2   9        818.40        835.90        17.67 o                         
   1   2   9        632.84        620.58        19.97 o                         
   3   2   9       1193.66       1172.52        25.72 o                         
   5   2   9        147.31        127.83         6.81 o                         
   7   2   9         56.98         53.34         8.73 o                         
   9   2   9          7.98         12.90         3.41 o                         
  11   2   9         16.18         14.87         3.07 o                         
  13   2   9          2.53          0.93         0.80 o                         
 -16   3   9         13.01         14.60         3.79 o                         
 -14   3   9         13.00         12.66         4.30 o                         
 -12   3   9         65.10         65.26         9.84 o                         
 -10   3   9         36.25         25.03         6.37 o                         
  -8   3   9         60.41         53.84         5.25 o                         
  -6   3   9         92.75         83.82         5.64 o                         
  -4   3   9        155.92        143.26         6.54 o                         
  -2   3   9       1286.92       1122.32        19.59 o                         
   0   3   9          0.45          1.48         1.14 o                         
   2   3   9        495.44        493.57        16.46 o                         
   4   3   9        121.27        129.49        10.05 o                         
   6   3   9        267.96        254.91        14.27 o                         
   8   3   9         38.92         40.08         5.33 o                         
  10   3   9          3.41          1.94         1.99 o                         
  12   3   9         72.59         61.98         7.39 o                         
 -13   4   9          4.86          5.27         2.77 o                         
 -11   4   9          5.09          6.34         2.23 o                         
  -9   4   9          0.89         -0.09         1.48 o                         
  -7   4   9         21.01          9.73         2.58 o                         
  -5   4   9         28.85         26.55         3.30 o                         
  -3   4   9         12.67         12.36         2.14 o                         
  -1   4   9          3.36          6.44         1.73 o                         
   1   4   9         91.67        105.08         7.32 o                         
   3   4   9        369.78        413.27        14.56 o                         
   5   4   9         30.60         25.18         4.31 o                         
   7   4   9         10.94         13.07         2.63 o                         
   9   4   9         89.01         81.43         7.18 o                         
  -8   5   9          0.13          3.51         2.17 o                         
  -6   5   9         53.06         57.18         7.67 o                         
  -4   5   9         20.33         14.54         2.96 o                         
  -2   5   9         37.43         38.89         3.71 o                         
   0   5   9         19.48         24.32         2.90 o                         
   2   5   9         11.19          8.37         2.00 o                         
   4   5   9          3.25          3.46         1.42 o                         
 -20   0  10         40.80         31.68         4.94 o                         
 -18   0  10          0.18          0.74         1.24 o                         
 -16   0  10        373.89        364.42        23.88 o                         
 -14   0  10        202.12        195.84        12.26 o                         
 -12   0  10          1.08         -0.17         3.79 o                         
 -10   0  10        156.77        128.69         8.87 o                         
  -8   0  10       2955.36       2953.06        80.59 o                         
  -6   0  10       8010.39       7728.03       146.99 o                         
  -4   0  10         15.84         23.08         3.57 o                         
  -2   0  10       2134.90       2339.21        46.52 o                         
   0   0  10        208.59        237.68        12.38 o                         
   2   0  10       4167.70       4596.93       177.85 o                         
   4   0  10        198.02        193.05        13.19 o                         
   6   0  10       1243.41       1009.13        24.76 o                         
   8   0  10         47.52         42.53         9.75 o                         
  10   0  10       1766.87       1948.57        44.25 o                         
  12   0  10        536.52        585.82        21.13 o                         
  14   0  10         31.23         36.94         4.64 o                         
 -19   1  10         14.18         16.74         1.89 o                         
 -17   1  10         26.84         30.92         4.44 o                         
 -15   1  10        818.41        896.02        29.19 o                         
 -13   1  10         99.04         94.50         5.98 o                         
 -11   1  10        174.82        161.12         6.37 o                         
  -9   1  10        270.10        302.13        10.67 o                         
  -7   1  10          1.31          0.48         0.88 o                         
  -5   1  10        249.77        247.08         8.35 o                         
  -3   1  10         61.27         60.56         3.65 o                         
  -1   1  10        488.91        494.19        12.59 o                         
   1   1  10         52.99         66.40         4.49 o                         
   3   1  10        206.09        226.10        10.18 o                         
   5   1  10         62.52         62.79         4.84 o                         
   7   1  10          0.47          0.77         1.41 o                         
   9   1  10        396.11        404.43        12.63 o                         
  11   1  10         45.66         40.71         3.71 o                         
  13   1  10         32.17         32.90         2.90 o                         
 -18   2  10         27.88         27.64         3.57 o                         
 -16   2  10         22.15         23.79         3.78 o                         
 -14   2  10        129.29        134.02        10.04 o                         
 -12   2  10          7.67          6.97         2.61 o                         
 -10   2  10        237.78        181.86        11.67 o                         
  -8   2  10         61.73         59.80         6.45 o                         
  -6   2  10        417.58        391.92        12.37 o                         
  -4   2  10         12.80         11.86         2.10 o                         
  -2   2  10         28.91         32.09         3.33 o                         
   0   2  10         39.38         41.04         5.63 o                         
   2   2  10         67.23         56.00         6.22 o                         
   4   2  10          6.72          9.81         1.84 o                         
   6   2  10         80.40         67.34         7.07 o                         
   8   2  10          0.02         -0.88         1.95 o                         
  10   2  10         64.14         66.06         6.56 o                         
  12   2  10         14.77         17.06         2.90 o                         
 -17   3  10          5.86          5.13         1.80 o                         
 -15   3  10          1.21          1.76         1.94 o                         
 -13   3  10         30.77         35.33         7.44 o                         
 -11   3  10         48.51         56.99         6.68 o                         
  -9   3  10        142.35        145.43         8.78 o                         
  -7   3  10       2371.36       2254.37        65.91 o                         
  -5   3  10        458.74        384.58        12.48 o                         
  -3   3  10          3.78          3.35         1.97 o                         
  -1   3  10       1430.37       1306.26        28.34 o                         
   1   3  10        959.67        904.28        23.17 o                         
   3   3  10        564.79        559.57        21.79 o                         
   5   3  10          1.90          5.31         2.17 o                         
   7   3  10        285.05        264.56        11.26 o                         
   9   3  10         56.87         59.32         5.96 o                         
  11   3  10         97.45         88.63         9.19 o                         
 -14   4  10        186.73        249.18        13.76 o                         
 -12   4  10          1.28          0.51         1.52 o                         
 -10   4  10         31.33         26.88         6.05 o                         
  -8   4  10          3.62         -0.49         1.78 o                         
  -6   4  10        123.08        112.36         9.22 o                         
  -4   4  10         38.47         36.37         4.44 o                         
  -2   4  10         36.47         36.76         3.82 o                         
   0   4  10        171.23        184.23         8.37 o                         
   2   4  10          0.11          1.25         1.49 o                         
   4   4  10        142.24        152.32        10.14 o                         
   6   4  10         23.21         31.18         4.22 o                         
   8   4  10         40.08         39.67         4.07 o                         
  -7   5  10         24.51         26.19         4.76 o                         
  -5   5  10          0.01          2.05         2.66 o                         
  -3   5  10         13.52         14.44         2.69 o                         
  -1   5  10          1.38          1.46         0.92 o                         
   1   5  10          0.06          1.26         0.89 o                         
   3   5  10         12.97         15.66         2.59 o                         
 -20   1  11          4.34          4.20         1.94 o                         
 -18   1  11         31.08         28.77         3.24 o                         
 -16   1  11         92.19        107.32         8.73 o                         
 -14   1  11       1499.70       1553.68        31.61 o                         
 -12   1  11        520.71        446.09        13.27 o                         
 -10   1  11         90.49         79.62         5.65 o                         
  -8   1  11        304.71        302.62        10.67 o                         
  -6   1  11        789.17        816.87        15.66 o                         
  -4   1  11         46.29         41.87         3.24 o                         
  -2   1  11        626.49        602.67        12.82 o                         
   0   1  11        240.80        234.88         8.78 o                         
   2   1  11        276.19        303.95        10.66 o                         
   4   1  11          2.72          0.76         0.81 o                         
   6   1  11       1573.43       1448.18        29.85 o                         
   8   1  11        680.74        724.43        20.16 o                         
  10   1  11          0.09          0.82         1.01 o                         
  12   1  11        112.46        123.26         6.69 o                         
 -19   2  11          3.28          2.68         1.43 o                         
 -17   2  11         69.36         72.26         6.21 o                         
 -15   2  11         33.05         30.39         6.47 o                         
 -13   2  11          9.11         12.18         3.46 o                         
 -11   2  11          0.08          4.56         2.33 o                         
  -9   2  11          6.95          9.61         2.76 o                         
  -7   2  11          2.10          2.04         1.33 o                         
  -5   2  11          8.68         10.14         2.17 o                         
  -3   2  11        210.21        171.05         8.19 o                         
  -1   2  11        496.98        476.78        14.18 o                         
   1   2  11        239.51        199.21        11.94 o                         
   3   2  11          7.38          8.88         1.76 o                         
   5   2  11         12.22         15.56         3.51 o                         
   7   2  11        246.32        219.30        11.43 o                         
   9   2  11        256.34        276.92        13.85 o                         
  11   2  11          1.42          0.39         1.17 o                         
 -16   3  11          8.95          7.71         2.63 o                         
 -14   3  11          6.38          3.79         2.22 o                         
 -12   3  11          0.00         -2.96         2.96 o                         
 -10   3  11        239.79        174.04        16.63 o                         
  -8   3  11        114.49        114.14         9.60 o                         
  -6   3  11        463.87        404.93        15.10 o                         
  -4   3  11        113.73        113.86         9.36 o                         
  -2   3  11       1344.94       1272.14        34.36 o                         
   0   3  11        677.18        649.40        25.87 o                         
   2   3  11         88.16        100.32         9.01 o                         
   4   3  11         23.59         30.08         3.88 o                         
   6   3  11         10.41         10.52         2.40 o                         
   8   3  11         52.18         40.17         4.89 o                         
  10   3  11         46.88         42.08         6.47 o                         
 -13   4  11         59.80         83.32         8.08 o                         
 -11   4  11         77.15         57.92         8.22 o                         
  -9   4  11          6.75          3.88         2.77 o                         
  -7   4  11         78.33         79.88         7.59 o                         
  -5   4  11         13.95          9.98         2.20 o                         
  -3   4  11         26.13         27.92         3.91 o                         
  -1   4  11          2.19          3.04         1.51 o                         
   1   4  11          1.07          1.24         1.68 o                         
   3   4  11          6.71          4.06         1.84 o                         
   5   4  11         11.62         17.60         3.15 o                         
   7   4  11         15.60         11.09         4.16 o                         
  -8   5  11         31.66         25.22         4.20 o                         
  -6   5  11          3.07          4.11         1.99 o                         
  -4   5  11          9.98          8.79         2.17 o                         
  -2   5  11          0.03          0.05         0.89 o                         
   0   5  11         53.77         45.73         4.41 o                         
   2   5  11          3.83          2.14         2.01 o                         
 -20   0  12         70.44         75.70         7.25 o                         
 -18   0  12        865.73        993.55        37.23 o                         
 -16   0  12        351.24        354.91        23.00 o                         
 -14   0  12       2197.51       2302.91        49.32 o                         
 -12   0  12         43.23         44.85         8.08 o                         
 -10   0  12       1839.09       1778.28        47.68 o                         
  -8   0  12        620.44        605.79        24.51 o                         
  -6   0  12       1795.68       1827.00        44.75 o                         
  -4   0  12          2.41          1.12         1.31 o                         
  -2   0  12       3134.56       3212.61       127.39 o                         
   0   0  12       1300.75       1388.73        53.92 o                         
   2   0  12          0.71          0.60         2.45 o                         
   4   0  12         43.02         53.16         5.14 o                         
   6   0  12         19.45         18.90         4.01 o                         
   8   0  12         75.36         74.04         7.32 o                         
  10   0  12         74.77         70.56        11.39 o                         
  12   0  12          9.29          7.00         1.65 o                         
 -19   1  12          0.13          0.94         0.66 o                         
 -17   1  12         80.96         82.65         7.15 o                         
 -15   1  12          9.03          7.02         1.78 o                         
 -13   1  12        315.56        317.45        12.99 o                         
 -11   1  12          1.52          2.25         1.13 o                         
  -9   1  12          0.26          0.60         0.95 o                         
  -7   1  12        522.01        511.46        14.15 o                         
  -5   1  12          0.72          0.62         0.72 o                         
  -3   1  12        482.55        457.85        12.95 o                         
  -1   1  12         17.16         22.66         3.22 o                         
   1   1  12        589.22        601.71        15.67 o                         
   3   1  12        291.10        267.40         8.25 o                         
   5   1  12          6.81          7.58         2.43 o                         
   7   1  12        785.84        829.38        21.73 o                         
   9   1  12          1.24         -1.16         1.64 o                         
  11   1  12          2.23          1.99         0.91 o                         
  13   1  12          9.32         13.94         1.86 o                         
 -18   2  12         61.72         65.84         8.80 o                         
 -16   2  12          1.77          1.90         1.25 o                         
 -14   2  12          2.55          2.12         1.35 o                         
 -12   2  12         31.51         35.91         5.29 o                         
 -10   2  12          0.26         -0.64         1.92 o                         
  -8   2  12         28.84         25.61         4.32 o                         
  -6   2  12          5.80          2.47         1.43 o                         
  -4   2  12        187.50        169.05         7.42 o                         
  -2   2  12        109.01         97.18         6.48 o                         
   0   2  12        714.25        630.31        12.18 o                         
   2   2  12         57.39         42.25         3.93 o                         
   4   2  12         52.96         42.85         5.60 o                         
   6   2  12         14.87         15.43         2.99 o                         
   8   2  12        466.90        434.81        12.49 o                         
  10   2  12         12.45         11.24         2.48 o                         
  12   2  12          5.33          6.74         1.99 o                         
 -15   3  12         74.26         61.29         7.99 o                         
 -13   3  12          0.81          2.22         2.26 o                         
 -11   3  12         32.72         31.04         6.97 o                         
  -9   3  12        265.65        215.20        13.09 o                         
  -7   3  12        359.30        315.66        16.15 o                         
  -5   3  12        153.81        139.41         8.63 o                         
  -3   3  12         57.14         63.55         7.09 o                         
  -1   3  12       1167.31       1138.37        27.23 o                         
   1   3  12        566.46        565.25        17.82 o                         
   3   3  12        112.36        106.73         7.39 o                         
   5   3  12          4.27          2.15         2.17 o                         
   7   3  12         19.98         28.75         4.19 o                         
   9   3  12         31.51         19.29         2.91 o                         
 -12   4  12         80.20         69.14         7.67 o                         
 -10   4  12          8.22         15.57         4.39 o                         
  -8   4  12         94.99         83.19         8.24 o                         
  -6   4  12        171.20        173.29        15.13 o                         
  -4   4  12         16.02         17.95         3.00 o                         
  -2   4  12        114.97        124.40         7.69 o                         
   0   4  12          0.18          1.23         1.85 o                         
   2   4  12         91.98         89.00         7.54 o                         
   4   4  12          6.42          4.91         1.78 o                         
   6   4  12         25.96         27.58         3.35 o                         
  -7   5  12          6.18          7.11         2.22 o                         
  -5   5  12         77.22         99.99        12.56 o                         
  -3   5  12          0.13          1.16         0.89 o                         
  -1   5  12          1.34         -0.09         0.92 o                         
 -18   1  13         67.87         63.87         5.66 o                         
 -16   1  13         73.47         74.52         7.06 o                         
 -14   1  13          1.21          0.45         0.91 o                         
 -12   1  13         60.00         60.46         5.54 o                         
 -10   1  13        949.60        865.41        27.06 o                         
  -8   1  13        427.22        369.35        10.11 o                         
  -6   1  13          3.92          4.07         1.69 o                         
  -4   1  13         64.18         58.17         4.75 o                         
  -2   1  13        392.52        389.87        14.13 o                         
   0   1  13       1321.91       1258.30        27.43 o                         
   2   1  13          0.23          0.60         0.71 o                         
   4   1  13          4.52          7.30         2.01 o                         
   6   1  13          0.46          0.66         1.13 o                         
   8   1  13       1198.32       1346.13        27.95 o                         
  10   1  13          2.70          2.55         1.17 o                         
  12   1  13          8.38         13.67         1.85 o                         
 -17   2  13          0.80          1.44         0.94 o                         
 -15   2  13         26.84         25.31         5.73 o                         
 -13   2  13          8.44          5.35         2.08 o                         
 -11   2  13        423.87        439.21        34.34 o                         
  -9   2  13        131.51        143.47        22.79 o                         
  -7   2  13          0.73          0.88         1.75 o                         
  -5   2  13        607.91        538.38        15.32 o                         
  -3   2  13        291.15        242.64         7.42 o                         
  -1   2  13         17.21         12.58         2.22 o                         
   1   2  13        558.72        483.54        16.86 o                         
   3   2  13         27.47         36.03         4.32 o                         
   5   2  13        336.39        318.93        11.15 o                         
   7   2  13          2.97          4.00         1.41 o                         
   9   2  13         22.01         16.79         2.44 o                         
  11   2  13          6.48          8.82         2.36 o                         
 -16   3  13         83.68        107.39         9.19 o                         
 -14   3  13        108.50        121.06        11.64 o                         
 -12   3  13         13.58          5.74         2.77 o                         
 -10   3  13         58.48         58.18         6.45 o                         
  -8   3  13         53.89         41.13         5.10 o                         
  -6   3  13        216.50        211.10        10.55 o                         
  -4   3  13         76.37         74.05         6.23 o                         
  -2   3  13        159.50        157.03         9.06 o                         
   0   3  13        443.13        436.78        16.40 o                         
   2   3  13         21.21         21.63         3.29 o                         
   4   3  13          6.42          3.45         2.44 o                         
   6   3  13         19.41         16.97         3.28 o                         
   8   3  13          0.13          0.15         1.11 o                         
 -11   4  13         18.96         13.58         3.88 o                         
  -9   4  13        126.97        121.01        12.33 o                         
  -7   4  13         20.96         28.14         4.32 o                         
  -5   4  13         53.02         48.53         5.73 o                         
  -3   4  13         58.21         56.10         5.03 o                         
  -1   4  13         29.59         27.01         3.34 o                         
   1   4  13        105.57        132.03         9.04 o                         
   3   4  13         67.36         77.92         6.50 o                         
   5   4  13         32.61         37.66         3.95 o                         
 -18   0  14        812.99        922.09        34.18 o                         
 -16   0  14        392.26        437.77        24.85 o                         
 -14   0  14        636.08        676.38        23.56 o                         
 -12   0  14        123.43        138.70        14.55 o                         
 -10   0  14        161.00        148.11        23.97 o                         
  -8   0  14        866.04        798.59        19.62 o                         
  -6   0  14        484.59        454.62        22.10 o                         
  -4   0  14        354.54        317.61        34.83 o                         
  -2   0  14        103.71         80.99         7.38 o                         
   0   0  14        728.49        656.92        17.50 o                         
   2   0  14        135.45        129.83         7.90 o                         
   4   0  14        444.45        383.05        17.27 o                         
   6   0  14        521.62        565.63        21.16 o                         
   8   0  14         20.52         17.46         3.71 o                         
  10   0  14         13.27         17.12         2.42 o                         
 -19   1  14          3.06          2.85         1.03 o                         
 -17   1  14        127.70        124.91        11.02 o                         
 -15   1  14        146.31        177.09         9.09 o                         
 -13   1  14        106.55         97.72         7.03 o                         
 -11   1  14         12.98         11.71         3.12 o                         
  -9   1  14        414.04        371.27        17.08 o                         
  -7   1  14          1.53          2.26         1.16 o                         
  -5   1  14        211.62        211.37         7.53 o                         
  -3   1  14        105.56        100.05         4.99 o                         
  -1   1  14        112.71         92.49         4.87 o                         
   1   1  14        146.75        123.39         6.68 o                         
   3   1  14        112.41         94.96         5.36 o                         
   5   1  14        572.33        540.74        17.39 o                         
   7   1  14          4.80          2.37         3.58 o                         
   9   1  14        162.96        172.51         8.27 o                         
  11   1  14         13.01         15.29         2.01 o                         
 -18   2  14          2.69          4.20         1.89 o                         
 -16   2  14         28.67         18.79         3.14 o                         
 -14   2  14         33.67         41.22         5.10 o                         
 -12   2  14         76.25         66.45         7.12 o                         
 -10   2  14         93.92         77.47         7.74 o                         
  -8   2  14        117.74        106.47         9.13 o                         
  -6   2  14         15.14         13.91         3.23 o                         
  -4   2  14       2387.14       2142.59        38.80 o                         
  -2   2  14        114.13        101.89         6.24 o                         
   0   2  14        167.95        163.00         9.16 o                         
   2   2  14        130.75        155.83        10.91 o                         
   4   2  14       1048.30       1053.31        39.18 o                         
   6   2  14          0.39         -0.01         0.94 o                         
   8   2  14         15.63         15.16         2.41 o                         
  10   2  14         62.08         55.47         6.51 o                         
 -15   3  14          0.94          3.70         1.99 o                         
 -13   3  14          4.38          5.36         2.59 o                         
 -11   3  14         20.64         18.99         3.56 o                         
  -9   3  14          1.90          0.31         2.19 o                         
  -7   3  14        388.58        342.11        13.37 o                         
  -5   3  14         60.41         59.41         5.42 o                         
  -3   3  14          0.86          0.65         1.48 o                         
  -1   3  14         45.60         42.05         4.64 o                         
   1   3  14        109.53        107.18         7.31 o                         
   3   3  14          0.31          0.71         1.11 o                         
   5   3  14         27.79         29.91         5.10 o                         
   7   3  14        102.35         83.01         6.09 o                         
 -10   4  14        249.15        221.10        15.24 o                         
  -8   4  14         24.56         37.41         6.70 o                         
  -6   4  14          0.04          1.92         1.39 o                         
  -4   4  14         61.07         62.81         6.33 o                         
  -2   4  14         87.64         77.69         5.58 o                         
   0   4  14         52.95         54.19         5.56 o                         
   2   4  14          0.09          0.95         0.97 o                         
   4   4  14         36.89         40.91         3.93 o                         
 -18   1  15          0.02          0.49         1.52 o                         
 -16   1  15        298.28        340.81        20.02 o                         
 -14   1  15          0.09          0.92         1.20 o                         
 -12   1  15        147.27        157.09         8.96 o                         
 -10   1  15         92.03         81.40         7.98 o                         
  -8   1  15        893.54        854.94        27.16 o                         
  -6   1  15        186.17        171.79         9.31 o                         
  -4   1  15         58.66         55.56         4.69 o                         
  -2   1  15         63.32         56.84         5.32 o                         
   0   1  15         57.60         62.94         6.56 o                         
   2   1  15          1.97          3.55         1.29 o                         
   4   1  15          6.74          4.94         1.19 o                         
   6   1  15        284.87        282.35        10.04 o                         
   8   1  15          1.65          3.01         1.19 o                         
  10   1  15         48.27         57.11         3.88 o                         
 -17   2  15          2.39          1.43         1.62 o                         
 -15   2  15          0.51          0.89         1.02 o                         
 -13   2  15         60.42         50.73         6.00 o                         
 -11   2  15        102.17         87.34         8.12 o                         
  -9   2  15        260.05        253.78        14.73 o                         
  -7   2  15         58.49         58.67         6.86 o                         
  -5   2  15         27.22         28.93         4.91 o                         
  -3   2  15       1825.73       1766.04        42.51 o                         
  -1   2  15         62.30         61.56         4.86 o                         
   1   2  15         23.98         26.05         4.57 o                         
   3   2  15         54.72         63.08         6.78 o                         
   5   2  15        312.76        387.00        16.35 o                         
   7   2  15         69.30         70.73         6.17 o                         
   9   2  15         33.13         30.67         4.85 o                         
 -14   3  15          5.81          5.45         2.40 o                         
 -12   3  15         96.65         86.79         9.47 o                         
 -10   3  15          1.89          2.10         2.19 o                         
  -8   3  15          1.07          1.70         1.50 o                         
  -6   3  15         48.40         60.79         9.91 o                         
  -4   3  15          1.06          2.03         1.75 o                         
  -2   3  15         69.05         71.10         5.92 o                         
   0   3  15         68.18         61.94         5.41 o                         
   2   3  15          5.98          7.13         1.94 o                         
   4   3  15          1.63          0.61         1.87 o                         
   6   3  15          8.14          5.64         1.55 o                         
 -11   4  15         21.36         17.23         3.79 o                         
  -9   4  15        176.80        169.51        13.12 o                         
  -7   4  15         23.71         36.56         4.34 o                         
  -5   4  15          0.31          1.43         1.64 o                         
  -3   4  15          2.07          1.57         1.10 o                         
  -1   4  15          2.39          6.97         2.82 o                         
   1   4  15          0.35          0.14         1.76 o                         
 -18   0  16        155.08        159.99        11.87 o                         
 -16   0  16        643.65        794.25        33.21 o                         
 -14   0  16         10.22         12.22         4.39 o                         
 -12   0  16        241.11        282.85        20.83 o                         
 -10   0  16        274.90        294.61        15.32 o                         
  -8   0  16         20.92         17.34         3.70 o                         
  -6   0  16        314.98        300.00        15.45 o                         
  -4   0  16        446.34        426.51        15.00 o                         
  -2   0  16        334.79        299.56        12.44 o                         
   0   0  16         46.12         43.23         5.78 o                         
   2   0  16         41.72         37.85         5.43 o                         
   4   0  16         90.68         79.03         7.62 o                         
   6   0  16        147.78        158.64        11.18 o                         
   8   0  16          7.84         10.59         2.25 o                         
  10   0  16         45.62         57.83         6.28 o                         
 -17   1  16          4.40          7.37         2.31 o                         
 -15   1  16         86.21         90.01         6.13 o                         
 -13   1  16         98.88        113.21         7.35 o                         
 -11   1  16          0.01          1.41         1.38 o                         
  -9   1  16         27.95         23.40         4.45 o                         
  -7   1  16        107.72        112.24         7.61 o                         
  -5   1  16          3.83          5.71         1.67 o                         
  -3   1  16        985.03        970.78        23.86 o                         
  -1   1  16         66.01         65.32         5.92 o                         
   1   1  16         79.75         76.02         5.30 o                         
   3   1  16          5.56          4.10         1.34 o                         
   5   1  16        154.70        153.16         8.30 o                         
   7   1  16         53.74         50.84         4.41 o                         
   9   1  16          3.17          4.19         1.03 o                         
 -16   2  16          0.32          0.21         0.75 o                         
 -14   2  16          0.12          2.64         1.48 o                         
 -12   2  16         21.59         28.38         4.44 o                         
 -10   2  16        200.63        194.19        12.18 o                         
  -8   2  16          0.29          2.03         1.35 o                         
  -6   2  16         19.16         20.54         4.00 o                         
  -4   2  16        133.98        139.03         8.54 o                         
  -2   2  16       1621.78       1714.13        33.70 o                         
   0   2  16         36.06         25.58         8.59 o                         
   2   2  16         24.15         22.54         3.94 o                         
   4   2  16          0.21         -1.37         1.37 o                         
   6   2  16        484.20        476.42        18.68 o                         
   8   2  16          4.64          2.86         1.80 o                         
 -13   3  16         37.24         40.00         8.73 o                         
 -11   3  16         76.73         73.30         8.87 o                         
  -9   3  16          5.53          3.47         1.08 o                         
  -7   3  16         15.17         14.36         3.27 o                         
  -5   3  16         51.47         55.83         6.20 o                         
  -3   3  16          0.21         -0.88         2.22 o                         
  -1   3  16         34.14         35.52         6.97 o                         
   1   3  16         39.69         53.21         7.94 o                         
   3   3  16        131.27        136.97        11.87 o                         
   5   3  16         37.55         34.73         5.08 o                         
 -10   4  16          3.37         10.16         2.82 o                         
  -8   4  16        106.29         85.91         8.82 o                         
  -6   4  16        225.32        298.05        17.60 o                         
  -4   4  16          0.04         -0.28         2.22 o                         
  -2   4  16          8.17          6.37         2.03 o                         
   0   4  16          0.06         -0.32         1.25 o                         
 -16   1  17          0.78          0.55         1.06 o                         
 -14   1  17         23.83         22.27         2.94 o                         
 -12   1  17         42.50         48.88         4.85 o                         
 -10   1  17        154.24        168.00        12.68 o                         
  -8   1  17          1.24          1.44         1.39 o                         
  -6   1  17       1399.72       1420.47        30.13 o                         
  -4   1  17        522.89        481.66        14.09 o                         
  -2   1  17        228.43        208.70        11.35 o                         
   0   1  17        166.66        178.34         9.58 o                         
   2   1  17        419.47        420.12        12.61 o                         
   4   1  17         33.10         34.20         3.79 o                         
   6   1  17         26.52         26.82         3.11 o                         
   8   1  17         24.86         18.23         2.21 o                         
 -15   2  17         42.16         39.36         3.40 o                         
 -13   2  17          9.70         15.78         3.15 o                         
 -11   2  17        314.91        296.27        14.44 o                         
  -9   2  17         11.67         14.64         3.17 o                         
  -7   2  17         28.37         25.92         4.42 o                         
  -5   2  17          5.35          5.36         2.10 o                         
  -3   2  17         41.43         49.21         6.18 o                         
  -1   2  17        125.93        133.42         8.09 o                         
   1   2  17         98.31         97.47         8.21 o                         
   3   2  17         57.67         56.20         9.03 o                         
   5   2  17        268.68        284.30        15.40 o                         
   7   2  17        106.49        117.13         9.42 o                         
 -12   3  17          0.31          0.24         0.92 o                         
 -10   3  17          4.37          5.98         1.89 o                         
  -8   3  17         19.53         21.46         3.48 o                         
  -6   3  17         43.11         38.18         7.30 o                         
  -4   3  17         28.91         28.91         6.24 o                         
  -2   3  17         63.49         76.81         9.65 o                         
   0   3  17          5.23         12.06         3.88 o                         
   2   3  17         14.70         17.97         4.16 o                         
   4   3  17         16.37         11.59         2.86 o                         
  -9   4  17          1.97          0.69         0.92 o                         
  -7   4  17        215.26        198.05        12.75 o                         
  -5   4  17         76.20         88.17         8.41 o                         
 -16   0  18         25.16         32.79         5.77 o                         
 -14   0  18          2.10          5.12         1.77 o                         
 -12   0  18          6.67          5.26         2.61 o                         
 -10   0  18        188.32        200.62        12.68 o                         
  -8   0  18         91.97         95.66         8.65 o                         
  -6   0  18        630.98        691.58        24.44 o                         
  -4   0  18        140.52        136.70         8.34 o                         
  -2   0  18          0.00          0.16         0.75 o                         
   0   0  18          1.31          1.27         1.13 o                         
   2   0  18        654.89        740.53        19.75 o                         
   4   0  18        215.32        227.80         9.78 o                         
   6   0  18         16.09         14.22         2.71 o                         
 -17   1  18         80.72         78.73         6.65 o                         
 -15   1  18          2.54          2.58         1.02 o                         
 -13   1  18         14.77         18.63         2.77 o                         
 -11   1  18        154.41        174.82         9.10 o                         
  -9   1  18        100.96        111.70         9.14 o                         
  -7   1  18        216.34        218.41        10.66 o                         
  -5   1  18        641.63        727.58        20.42 o                         
  -3   1  18         30.03         34.51         3.62 o                         
  -1   1  18        150.46        163.54         9.06 o                         
   1   1  18         31.12         29.38         3.15 o                         
   3   1  18         12.44          9.39         2.08 o                         
   5   1  18         19.49         18.16         2.49 o                         
   7   1  18          0.05          0.78         0.92 o                         
 -14   2  18          8.81         11.02         2.38 o                         
 -12   2  18          8.68          7.70         2.68 o                         
 -10   2  18         17.11         16.40         5.75 o                         
  -8   2  18         55.01         50.89         6.00 o                         
  -6   2  18         29.81         43.00         5.61 o                         
  -4   2  18        171.48        182.27         9.41 o                         
  -2   2  18         90.74        103.12         6.92 o                         
   0   2  18         17.19         15.20         4.85 o                         
   2   2  18         22.18         23.96         3.71 o                         
   4   2  18         82.35         91.49         6.68 o                         
   6   2  18         15.66         16.86         3.56 o                         
 -11   3  18         33.70         42.54         6.00 o                         
  -9   3  18          9.78         11.43         2.63 o                         
  -7   3  18          0.09          2.16         1.47 o                         
  -5   3  18         50.28         55.15         7.90 o                         
  -3   3  18          0.62         -1.80         2.45 o                         
  -1   3  18          1.09          0.55         1.48 o                         
   1   3  18        205.25        219.57        14.06 o                         
 -16   1  19         54.17         66.32        14.34 o                         
 -14   1  19         43.09         41.02         3.22 o                         
 -12   1  19         16.85         16.96         2.55 o                         
 -10   1  19         16.42         20.17         3.85 o                         
  -8   1  19         62.96         67.17         5.68 o                         
  -6   1  19        534.66        579.97        17.62 o                         
  -4   1  19        547.84        578.29        17.67 o                         
  -2   1  19        203.32        219.78         8.98 o                         
   0   1  19         22.96         18.32         2.48 o                         
   2   1  19          2.82          2.52         0.96 o                         
   4   1  19        125.02        113.66         5.27 o                         
   6   1  19          3.46          1.57         0.80 o                         
 -13   2  19          1.72          0.86         0.87 o                         
 -11   2  19          0.01          0.96         1.25 o                         
  -9   2  19          3.87          1.29         1.41 o                         
  -7   2  19        111.81        123.71        12.91 o                         
  -5   2  19         37.68         48.59         5.74 o                         
  -3   2  19         24.71         30.73         3.62 o                         
  -1   2  19         27.50         27.50         4.07 o                         
   1   2  19          4.67          1.10         2.91 o                         
   3   2  19         17.86         19.13         2.96 o                         
 -10   3  19         24.65         28.41         4.71 o                         
  -8   3  19         22.09         41.60         4.33 o                         
  -6   3  19         36.71         40.10         7.11 o                         
  -4   3  19          0.57          4.80         2.31 o                         
  -2   3  19          2.94          6.51         2.68 o                         
   0   3  19         42.90         49.14         6.10 o                         
 -16   0  20          5.19          2.26         1.48 o                         
 -14   0  20          0.30          0.65         0.80 o                         
 -12   0  20        106.66        115.89         8.31 o                         
 -10   0  20        225.31        262.65        13.13 o                         
  -8   0  20        275.02        300.96        14.63 o                         
  -6   0  20        133.94        130.63         9.58 o                         
  -4   0  20       1560.71       1701.15        39.49 o                         
  -2   0  20          9.69          9.77         1.93 o                         
   0   0  20        404.02        435.43        13.80 o                         
   2   0  20          1.65          2.65         1.90 o                         
   4   0  20        329.73        289.98        31.45 o                         
 -15   1  20         29.12         37.41         3.77 o                         
 -13   1  20        123.43        131.28         8.21 o                         
 -11   1  20          8.33         10.93         2.84 o                         
  -9   1  20          1.72          1.45         1.35 o                         
  -7   1  20         90.01         84.76         6.10 o                         
  -5   1  20        236.61        257.09        11.05 o                         
  -3   1  20         21.40         28.08         3.45 o                         
  -1   1  20          0.00          1.94         1.47 o                         
   1   1  20         53.56         60.62         4.06 o                         
   3   1  20         35.28         41.39         3.58 o                         
 -14   2  20          0.40          2.91         1.25 o                         
 -12   2  20         12.29          9.27         2.19 o                         
 -10   2  20         46.65         53.92         5.39 o                         
  -8   2  20         70.00         80.97         7.21 o                         
  -6   2  20         11.56         11.18         2.73 o                         
  -4   2  20         20.68         24.19         3.07 o                         
  -2   2  20          4.90          3.26         0.82 o                         
   0   2  20         14.82         17.99         2.92 o                         
   2   2  20          0.55          0.00         0.67 o                         
  -7   3  20         17.39         18.12         2.50 o                         
  -5   3  20         61.53         50.32         9.03 o                         
  -3   3  20          0.29          1.25         0.97 o                         
 -14   1  21          7.48          6.45         1.57 o                         
 -12   1  21         19.17         18.22         2.99 o                         
 -10   1  21          3.70          2.48         4.11 o                         
  -8   1  21         16.78         13.72         2.42 o                         
  -6   1  21          1.49          2.43         1.19 o                         
  -4   1  21         71.49         74.97         6.21 o                         
  -2   1  21          0.39          0.06         1.31 o                         
   0   1  21        162.47        193.81         8.17 o                         
   2   1  21         35.25         38.84         4.02 o                         
 -11   2  21         41.33         50.53         6.70 o                         
  -9   2  21          0.02         -0.46         0.88 o                         
  -7   2  21         41.06         46.33         4.92 o                         
  -5   2  21         22.34         18.34         3.14 o                         
  -3   2  21          0.19          0.81         1.08 o                         
  -1   2  21        128.67        161.95        11.27 o                         
   1   2  21          0.51         -0.79         0.79 o                         
 -12   0  22        122.32        138.52        10.85 o                         
 -10   0  22         28.30         30.58         3.90 o                         
  -8   0  22       1672.87       1782.61       113.00 o                         
  -6   0  22          5.35          5.82         2.59 o                         
  -4   0  22          1.28          2.49         1.29 o                         
  -2   0  22         52.82         39.17         6.60 o                         
   0   0  22         35.31         36.03         5.68 o                         
 -13   1  22          6.34          5.39         1.94 o                         
 -11   1  22          2.00         -0.09         0.93 o                         
  -9   1  22          1.43          2.06         1.25 o                         
  -7   1  22         10.60          9.23         2.59 o                         
  -5   1  22         81.91         80.72         5.33 o                         
  -3   1  22         31.27         33.42         3.31 o                         
  -1   1  22          2.00          1.98         1.00 o                         
   1   1  22         31.14         31.50         4.76 o                         
 -10   2  22          0.15          0.35         0.97 o                         
  -8   2  22         12.63          9.49         3.97 o                         
  -6   2  22          9.89          6.44         1.66 o                         
  -4   2  22          8.53          5.99         1.60 o                         
  -2   2  22         28.44         30.58         4.62 o                         
 -10   1  23          0.58          0.09         0.81 o                         
  -8   1  23         34.15         33.71         4.73 o                         
  -6   1  23        146.53        148.09         6.44 o                         
  -4   1  23          3.77          3.19         0.81 o                         
  -2   1  23         46.46         47.85         5.87 o                         
  -6   0  24        444.27        405.95        17.97 o                         
                                                                                
