# Supplementary material for: Managing negative linear compressibility and thermal expansion through steric hindrance: a case study of 1,2-bis­(4′-pyridyl)­ethane cocrystals
Source: IUCrJ. 2025 Jan 1;12(Pt 1):88–96. doi: 10.1107/S2052252524011734 (PMC11707692; doi:10.1107/S2052252524011734)
Supplement: Supplementary file 9 [file m-12-00088-etyfum_200k_bsup9.hkl]

data_etyfum_200k_b                                                              
_shelx_title ' etyfum_200k_b_a.res in I2/a'                                     
_shelx_refln_list_code          4                                               
_shelx_F_calc_maximum      221.32                                               
_exptl_crystal_F_000       632.00                                               
_reflns_d_resolution_high  0.8130                                               
                                                                                
loop_                                                                           
 _space_group_symop_operation_xyz                                               
 'x, y, z'                                                                      
 '-x+1/2, y, -z'                                                                
 'x+1/2, y+1/2, z+1/2'                                                          
 '-x+1, y+1/2, -z+1/2'                                                          
 '-x, -y, -z'                                                                   
 'x-1/2, -y, z'                                                                 
 '-x+1/2, -y+1/2, -z+1/2'                                                       
 'x, -y+1/2, z+1/2'                                                             
                                                                                
_cell_length_a    16.6798                                                       
_cell_length_b     4.7618                                                       
_cell_length_c    19.6808                                                       
_cell_angle_alpha  90.000                                                       
_cell_angle_beta  109.657                                                       
_cell_angle_gamma  90.000                                                       
                                                                                
_shelx_F_squared_multiplier     1.000                                           
                                                                                
loop_                                                                           
 _refln_index_h                                                                 
 _refln_index_k                                                                 
 _refln_index_l                                                                 
 _refln_F_squared_calc                                                          
 _refln_F_squared_meas                                                          
 _refln_F_squared_sigma                                                         
 _refln_observed_status                                                         
   2   0   0         23.71         34.80         1.34 o                         
   4   0   0       7378.11       7104.23        85.18 o                         
   6   0   0       5004.99       5344.81       135.08 o                         
   8   0   0       3510.59       4453.97        82.81 o                         
  10   0   0        107.94        122.19         9.32 o                         
  12   0   0         86.73         80.48         6.05 o                         
  14   0   0          2.42          5.68         1.70 o                         
  16   0   0        306.67        333.58        11.84 o                         
  18   0   0        419.29        420.91        25.33 o                         
   1   1   0        262.52        235.74         3.25 o                         
   3   1   0        377.89        419.47         7.54 o                         
   5   1   0         12.69         15.23         1.36 o                         
   7   1   0        163.86        169.07         5.42 o                         
   9   1   0        763.28        938.27        16.65 o                         
  11   1   0         59.60         57.17         5.05 o                         
  13   1   0        295.40        252.60        10.58 o                         
  15   1   0        156.85        155.51         6.98 o                         
  17   1   0         22.72         16.15         1.92 o                         
  19   1   0         38.75         53.95         5.41 o                         
   0   2   0       1388.39       1487.31        22.52 o                         
   2   2   0         19.14         19.40         1.49 o                         
   4   2   0         11.94         10.86         1.33 o                         
   6   2   0         94.06        102.87         4.98 o                         
   8   2   0         59.65         64.44         4.44 o                         
  10   2   0          0.04          2.05         1.63 o                         
  12   2   0        113.43        115.43         8.72 o                         
  14   2   0        505.07        550.12        13.94 o                         
  16   2   0        141.70        137.53         6.78 o                         
  18   2   0          6.40          3.74         1.62 o                         
   1   3   0       2030.84       1990.07        32.98 o                         
   3   3   0        676.82        689.72        15.39 o                         
   5   3   0        124.03        144.36         7.92 o                         
   7   3   0        732.60        680.65        18.25 o                         
   9   3   0         25.96         22.22         5.68 o                         
  11   3   0         10.96         14.07         3.01 o                         
  13   3   0         15.49         19.01         3.40 o                         
  15   3   0          0.80          3.05         1.30 o                         
   0   4   0          4.99          1.35         2.61 o                         
   2   4   0         90.12         91.04         6.15 o                         
   4   4   0         41.51         42.58         3.71 o                         
   6   4   0        310.14        301.11        14.56 o                         
   8   4   0       1151.57       1256.00        46.97 o                         
  10   4   0        152.02        171.05        13.93 o                         
  12   4   0         36.12         41.38         6.22 o                         
   1   5   0         10.85         16.01         3.10 o                         
   3   5   0         38.96         37.36         4.38 o                         
   5   5   0         89.89         94.84         6.80 o                         
   7   5   0         34.60         37.00         4.00 o                         
   9   5   0         12.79         12.03         2.97 o                         
 -18   1   1         55.62         50.38         3.98 o                         
 -16   1   1        249.15        242.60         8.55 o                         
 -14   1   1         60.93         48.79         4.57 o                         
 -12   1   1         98.98         86.44         5.14 o                         
 -10   1   1        669.53        654.28        13.87 o                         
  -8   1   1       1500.62       1708.62        23.24 o                         
  -6   1   1        100.12        104.26         3.83 o                         
  -4   1   1       8106.38       8100.61       132.66 o                         
  -2   1   1        395.05        374.90         4.83 o                         
   0   1   1       2836.61       2860.80        24.15 o                         
   2   1   1        878.72        898.45         9.99 o                         
   4   1   1       2374.56       2498.73        33.99 o                         
   6   1   1         87.97        103.09         3.96 o                         
   8   1   1       1011.79       1062.92        17.34 o                         
  10   1   1        979.32       1068.55        27.45 o                         
  12   1   1        550.05        458.40        14.65 o                         
  14   1   1        161.24        137.68         6.67 o                         
  16   1   1          1.15          1.49         1.03 o                         
  18   1   1         45.16         32.74         2.95 o                         
 -17   2   1         10.51         11.32         1.68 o                         
 -15   2   1         12.26         10.92         1.93 o                         
 -13   2   1        952.09        963.26        28.64 o                         
 -11   2   1         43.53         32.26         4.96 o                         
  -9   2   1        765.62        730.42        17.02 o                         
  -7   2   1       2429.19       2621.82        44.37 o                         
  -5   2   1        149.78        173.66         6.17 o                         
  -3   2   1       3508.81       3867.68        41.09 o                         
  -1   2   1       2208.11       2300.63        24.15 o                         
   1   2   1        209.01        221.66         7.14 o                         
   3   2   1        233.94        273.60         6.44 o                         
   5   2   1        892.52       1034.48        17.72 o                         
   7   2   1        347.26        343.23        10.19 o                         
   9   2   1        421.14        368.89        11.82 o                         
  11   2   1         41.64         36.84         4.91 o                         
  13   2   1        104.26        128.36         7.41 o                         
  15   2   1       1392.69       1464.94        28.93 o                         
  17   2   1         21.76         18.51         2.68 o                         
 -16   3   1         12.75         15.40         2.29 o                         
 -14   3   1          6.73          5.16         1.96 o                         
 -12   3   1       1654.82       1742.74        41.97 o                         
 -10   3   1         65.35         59.77         8.83 o                         
  -8   3   1        606.46        610.02        29.66 o                         
  -6   3   1        203.41        174.96         7.97 o                         
  -4   3   1        876.58       1000.69        20.25 o                         
  -2   3   1         98.63         97.26         6.65 o                         
   0   3   1       1730.51       1773.12        47.55 o                         
   2   3   1        728.65        772.88        16.24 o                         
   4   3   1         86.92         75.49         5.55 o                         
   6   3   1        381.23        365.76        11.41 o                         
   8   3   1        378.97        334.53        21.14 o                         
  10   3   1         24.72         25.26         4.13 o                         
  12   3   1          1.61          1.89         1.53 o                         
  14   3   1         48.16         38.20         4.85 o                         
 -13   4   1          7.22          6.76         2.03 o                         
 -11   4   1         13.40         10.82         3.43 o                         
  -9   4   1         12.07         13.57         4.06 o                         
  -7   4   1        743.77        766.56        24.70 o                         
  -5   4   1         42.11         36.99         4.12 o                         
  -3   4   1          6.58          9.79         2.02 o                         
  -1   4   1        665.22        650.90        18.32 o                         
   1   4   1         65.22         61.82         4.39 o                         
   3   4   1          5.50          5.62         1.56 o                         
   5   4   1         15.84         20.69         3.65 o                         
   7   4   1         43.48         44.51         5.29 o                         
   9   4   1       1090.14       1286.52        46.70 o                         
  11   4   1          4.05          3.20         2.34 o                         
  13   4   1          2.04          1.80         1.40 o                         
 -10   5   1        107.66         97.49         7.62 o                         
  -8   5   1         24.07         21.81         2.92 o                         
  -6   5   1          1.71          1.54         1.18 o                         
  -4   5   1         95.66        112.97         7.65 o                         
  -2   5   1         14.65         20.11         3.34 o                         
   0   5   1         29.33         30.77         4.13 o                         
   2   5   1        283.62        326.65        13.93 o                         
   4   5   1        136.20        144.82         8.71 o                         
   6   5   1          1.18         -0.07         1.20 o                         
   8   5   1          6.64          7.44         2.70 o                         
 -18   0   2          6.53          7.58         1.54 o                         
 -16   0   2       1363.93       1290.04        27.42 o                         
 -14   0   2         11.41         18.93         6.78 o                         
 -12   0   2       1503.15       1471.30        42.56 o                         
 -10   0   2        103.69         73.60        10.50 o                         
  -8   0   2       5392.94       5966.86        84.26 o                         
  -6   0   2       7722.27       8133.49        94.33 o                         
  -4   0   2       5648.31       5934.81        94.34 o                         
  -2   0   2        334.88        291.71         4.25 o                         
   0   0   2        981.74        916.33        13.49 o                         
   2   0   2      48983.91      44991.66       695.71 o                         
   4   0   2        304.85        415.40        12.41 o                         
   6   0   2       1554.45       1693.80        78.07 o                         
   8   0   2       3344.18       3458.50        69.27 o                         
  10   0   2         22.51         48.90         6.23 o                         
  12   0   2        226.03        208.64         9.51 o                         
  14   0   2        469.59        478.24        15.15 o                         
  16   0   2         71.65         73.67         5.12 o                         
  18   0   2         75.71         85.08         6.38 o                         
 -19   1   2          5.30          3.37         1.01 o                         
 -17   1   2         35.60         44.23         3.41 o                         
 -15   1   2         29.16         33.93         3.77 o                         
 -13   1   2          3.37          5.58         2.24 o                         
 -11   1   2        564.80        535.16        14.17 o                         
  -9   1   2        681.69        674.83        13.16 o                         
  -7   1   2        799.19        945.24        14.59 o                         
  -5   1   2        468.63        472.84         8.00 o                         
  -3   1   2       5776.51       5678.54        48.59 o                         
  -1   1   2      11220.24      11051.81       101.21 o                         
   1   1   2       1492.44       1589.08        14.73 o                         
   3   1   2        754.14        839.49        11.30 o                         
   5   1   2       7987.74       8955.42       134.64 o                         
   7   1   2        132.92        123.48         5.33 o                         
   9   1   2         12.51         16.73         3.11 o                         
  11   1   2         35.69         31.94         2.74 o                         
  13   1   2          7.57         16.39         2.43 o                         
  15   1   2        431.54        416.10        11.67 o                         
  17   1   2          6.38          7.53         1.82 o                         
 -18   2   2         15.15         16.01         2.84 o                         
 -16   2   2          1.86          1.68         1.80 o                         
 -14   2   2        195.97        183.26        10.92 o                         
 -12   2   2         87.59         97.84         8.03 o                         
 -10   2   2         25.18         27.58         3.20 o                         
  -8   2   2        129.62        145.31         6.58 o                         
  -6   2   2         50.42         43.89         3.21 o                         
  -4   2   2        128.82        167.06         5.77 o                         
  -2   2   2       2137.00       2259.86        25.92 o                         
   0   2   2        335.19        374.82         6.21 o                         
   2   2   2        958.23       1042.34        13.55 o                         
   4   2   2       1332.56       1437.14        33.68 o                         
   6   2   2        289.32        312.14        10.51 o                         
   8   2   2         49.37         61.37         5.14 o                         
  10   2   2        721.28        650.71        31.44 o                         
  12   2   2        370.91        365.65        11.27 o                         
  14   2   2        992.87        991.51        22.84 o                         
  16   2   2         82.73         87.75         7.05 o                         
 -15   3   2        173.44        200.83         9.86 o                         
 -13   3   2          2.03          0.30         3.20 o                         
 -11   3   2       2401.53       2322.70        73.33 o                         
  -9   3   2        354.87        342.06        21.59 o                         
  -7   3   2        537.46        471.05        13.32 o                         
  -5   3   2         44.18         46.29         3.90 o                         
  -3   3   2        796.11        742.21        27.10 o                         
  -1   3   2        412.63        416.89        12.61 o                         
   1   3   2       1359.19       1346.92        22.78 o                         
   3   3   2          4.01          4.03         1.22 o                         
   5   3   2        579.41        578.87        17.04 o                         
   7   3   2        841.13        785.98        34.57 o                         
   9   3   2         58.11         59.86         8.79 o                         
  11   3   2         25.63         24.92         4.11 o                         
  13   3   2         40.06         39.79         3.70 o                         
  15   3   2         10.74         10.01         2.70 o                         
 -14   4   2         84.22         88.34         7.75 o                         
 -12   4   2          0.17          0.77         1.44 o                         
 -10   4   2        122.61        142.84        12.85 o                         
  -8   4   2        473.62        472.84        31.08 o                         
  -6   4   2        217.22        242.96        10.64 o                         
  -4   4   2        175.45        171.46         7.53 o                         
  -2   4   2         97.81         89.51         6.22 o                         
   0   4   2        164.83        153.61         7.16 o                         
   2   4   2         17.33         17.51         2.31 o                         
   4   4   2        597.95        571.77        17.11 o                         
   6   4   2         39.45         49.22         4.55 o                         
   8   4   2        954.95        991.56        36.35 o                         
  10   4   2        198.71        246.32        16.54 o                         
  12   4   2          9.70         11.54         3.43 o                         
  -9   5   2          9.33          9.78         2.97 o                         
  -7   5   2          1.03          1.19         1.28 o                         
  -5   5   2          8.09          5.50         2.34 o                         
  -3   5   2         11.81         10.42         2.04 o                         
  -1   5   2          7.61          7.70         2.13 o                         
   1   5   2          0.86          1.06         1.22 o                         
   3   5   2        175.09        177.50         7.85 o                         
   5   5   2        216.32        241.72        11.07 o                         
   7   5   2        522.63        597.35        25.02 o                         
   9   5   2          5.35          6.81         2.12 o                         
 -18   1   3        145.55        148.48         5.81 o                         
 -16   1   3         36.03         31.13         4.84 o                         
 -14   1   3         40.75         37.51         4.89 o                         
 -12   1   3        384.13        346.36        12.31 o                         
 -10   1   3        389.75        429.64        10.63 o                         
  -8   1   3        356.70        388.15         8.92 o                         
  -6   1   3        320.82        276.00         6.24 o                         
  -4   1   3       9543.35       9718.83        78.10 o                         
  -2   1   3      44813.04      42492.62       580.67 o                         
   0   1   3        916.61        896.88        10.40 o                         
   2   1   3       5986.30       5911.99        60.65 o                         
   4   1   3       2335.35       2570.69        28.43 o                         
   6   1   3        989.44       1141.52        18.28 o                         
   8   1   3        468.03        526.98        16.89 o                         
  10   1   3       1476.64       1397.53        29.27 o                         
  12   1   3         22.17         15.70         2.75 o                         
  14   1   3        545.72        526.95        13.70 o                         
  16   1   3          9.53          8.28         1.69 o                         
 -17   2   3          5.65          9.09         1.79 o                         
 -15   2   3         18.79         20.80         3.73 o                         
 -13   2   3        142.92        139.78         9.74 o                         
 -11   2   3        981.17        827.49        18.35 o                         
  -9   2   3         61.02         60.40         4.49 o                         
  -7   2   3         69.39         55.42         3.85 o                         
  -5   2   3         58.06         65.83         3.76 o                         
  -3   2   3       2121.48       2273.92        39.05 o                         
  -1   2   3       5358.09       5660.56        48.63 o                         
   1   2   3        326.02        280.45         6.35 o                         
   3   2   3        348.13        363.63         9.24 o                         
   5   2   3        464.28        469.72        11.41 o                         
   7   2   3       2345.31       2546.87        41.91 o                         
   9   2   3          0.89          0.31         1.04 o                         
  11   2   3        192.03        196.51         7.75 o                         
  13   2   3          3.30          2.08         1.48 o                         
  15   2   3         31.77         48.02         4.75 o                         
  17   2   3         38.97         38.72         4.64 o                         
 -16   3   3        341.53        356.03        14.99 o                         
 -14   3   3         21.83         20.27         3.56 o                         
 -12   3   3        135.58        156.85        14.29 o                         
 -10   3   3       1652.90       1568.05        55.35 o                         
  -8   3   3         74.07         62.67         6.88 o                         
  -6   3   3         35.43         48.81         4.68 o                         
  -4   3   3        170.35        193.50        10.28 o                         
  -2   3   3        385.55        451.12        13.58 o                         
   0   3   3        411.29        424.30        14.97 o                         
   2   3   3          1.52          2.80         1.20 o                         
   4   3   3        440.03        398.88        13.60 o                         
   6   3   3         28.52         36.50         3.84 o                         
   8   3   3          1.06          3.83         2.61 o                         
  10   3   3          3.48          4.24         2.70 o                         
  12   3   3          0.00          0.47         1.14 o                         
  14   3   3          8.46          9.86         2.30 o                         
 -13   4   3          5.07          5.27         2.43 o                         
 -11   4   3          0.01          0.54         1.62 o                         
  -9   4   3         15.75         11.10         2.48 o                         
  -7   4   3          2.41         -0.50         1.53 o                         
  -5   4   3         48.86         56.95         4.27 o                         
  -3   4   3        222.73        210.90         9.78 o                         
  -1   4   3          0.01         -0.83         0.98 o                         
   1   4   3        262.21        275.35         9.70 o                         
   3   4   3        312.40        321.56        10.61 o                         
   5   4   3        314.32        321.28        12.29 o                         
   7   4   3        143.66        162.99        17.33 o                         
   9   4   3        115.12        116.89         8.08 o                         
  11   4   3        155.12        177.59        12.80 o                         
 -10   5   3         11.95         11.31         2.57 o                         
  -8   5   3         12.54         12.31         2.32 o                         
  -6   5   3         77.34         80.09         9.06 o                         
  -4   5   3          3.94          3.32         1.42 o                         
  -2   5   3        144.66        170.78        10.55 o                         
   0   5   3         15.09         18.15         3.13 o                         
   2   5   3        178.51        178.36         7.91 o                         
   4   5   3       1258.62       1424.20        63.78 o                         
   6   5   3         14.87         13.91         2.53 o                         
   8   5   3          3.51          5.59         2.07 o                         
 -18   0   4         22.08         18.80         3.15 o                         
 -16   0   4          0.98          0.64         1.61 o                         
 -14   0   4        199.08        175.15        15.32 o                         
 -12   0   4       1721.91       1610.64        48.72 o                         
 -10   0   4       3359.91       3631.26        86.29 o                         
  -8   0   4        361.90        436.99         9.75 o                         
  -6   0   4        177.14        185.50         4.70 o                         
  -4   0   4       1072.65       1175.50        13.50 o                         
  -2   0   4       1779.61       1562.33        27.02 o                         
   0   0   4       5706.59       5742.67        76.13 o                         
   2   0   4         24.58         24.32         2.44 o                         
   4   0   4        124.24        144.34         5.71 o                         
   6   0   4        765.78        879.27        19.67 o                         
   8   0   4          2.70         -0.86         1.94 o                         
  10   0   4        303.14        249.49        13.50 o                         
  12   0   4         12.91         11.46         2.34 o                         
  14   0   4        224.74        254.65        12.01 o                         
  16   0   4        123.10        116.85        13.03 o                         
 -19   1   4         60.47         66.48         4.06 o                         
 -17   1   4        119.01        105.65         5.32 o                         
 -15   1   4          5.01          6.15         1.72 o                         
 -13   1   4         65.05         55.67         8.29 o                         
 -11   1   4          4.10         11.61         2.07 o                         
  -9   1   4        450.42        479.36        10.63 o                         
  -7   1   4        669.74        807.05        11.91 o                         
  -5   1   4        867.42        829.71        12.73 o                         
  -3   1   4      16885.81      16842.12       132.71 o                         
  -1   1   4       7491.82       7605.10        61.45 o                         
   1   1   4          2.82          4.26         0.67 o                         
   3   1   4       2174.84       2259.47        25.04 o                         
   5   1   4        659.67        771.88        13.90 o                         
   7   1   4        795.31        951.76        20.14 o                         
   9   1   4         65.37         67.64         5.39 o                         
  11   1   4       1845.87       1676.39        30.64 o                         
  13   1   4        275.36        304.16         9.06 o                         
  15   1   4        257.15        285.88        10.43 o                         
  17   1   4          2.44          0.12         1.04 o                         
 -18   2   4         79.57        101.18         5.11 o                         
 -16   2   4          4.38          4.81         3.03 o                         
 -14   2   4        494.71        496.39        19.15 o                         
 -12   2   4        207.92        177.23        10.77 o                         
 -10   2   4       1315.97       1248.00        24.19 o                         
  -8   2   4        135.78        122.37         6.11 o                         
  -6   2   4       1887.68       2019.75        32.57 o                         
  -4   2   4       1032.36       1168.50        18.70 o                         
  -2   2   4       6649.93       7106.29        60.41 o                         
   0   2   4        783.21        831.61        14.03 o                         
   2   2   4          0.74          2.39         0.95 o                         
   4   2   4        657.58        742.36        14.83 o                         
   6   2   4       1067.87       1131.28        27.37 o                         
   8   2   4         19.16         17.05         2.70 o                         
  10   2   4        317.40        294.89        11.61 o                         
  12   2   4        292.04        297.43        11.55 o                         
  14   2   4         25.92         23.64         2.91 o                         
  16   2   4        190.73        179.75        11.72 o                         
 -17   3   4         21.58         20.65         2.43 o                         
 -15   3   4        464.70        484.85        18.78 o                         
 -13   3   4         86.31         80.55         9.92 o                         
 -11   3   4        146.87        152.08        14.11 o                         
  -9   3   4       2898.42       2594.76        79.42 o                         
  -7   3   4        791.91        674.38        13.23 o                         
  -5   3   4         52.17         58.35         5.74 o                         
  -3   3   4       1591.73       1588.42        29.90 o                         
  -1   3   4          0.69          1.06         1.74 o                         
   1   3   4         68.09         88.54         6.59 o                         
   3   3   4        146.29        141.26         7.59 o                         
   5   3   4         88.44         64.51         3.96 o                         
   7   3   4        330.57        334.94        21.27 o                         
   9   3   4          0.27          0.63         1.89 o                         
  11   3   4         23.21         17.13         4.82 o                         
  13   3   4        371.05        327.29        13.01 o                         
 -14   4   4         49.04         54.22         6.13 o                         
 -12   4   4        176.92        179.53        13.66 o                         
 -10   4   4          0.30         -0.68         2.52 o                         
  -8   4   4         99.81        111.88         8.54 o                         
  -6   4   4          0.49          1.07         1.13 o                         
  -4   4   4        336.06        342.20        12.76 o                         
  -2   4   4        264.48        244.70         9.11 o                         
   0   4   4         81.28         74.08         4.91 o                         
   2   4   4        477.54        486.98        13.42 o                         
   4   4   4        163.12        166.27         8.66 o                         
   6   4   4        368.39        355.47        13.14 o                         
   8   4   4        167.03        169.01        10.09 o                         
  10   4   4        152.35        153.24        10.70 o                         
  12   4   4        180.55        183.49        11.04 o                         
  -9   5   4         16.60         12.38         2.07 o                         
  -7   5   4         83.58         78.61         8.56 o                         
  -5   5   4        171.03        185.85        10.39 o                         
  -3   5   4        125.51        135.17         7.00 o                         
  -1   5   4         76.96         92.58         5.79 o                         
   1   5   4        193.38        207.18         7.49 o                         
   3   5   4        453.22        500.33        16.99 o                         
   5   5   4         72.19         91.09         6.32 o                         
   7   5   4          7.12          7.57         2.61 o                         
 -20   1   5         38.38         34.57         4.33 o                         
 -18   1   5        175.33        191.55         8.02 o                         
 -16   1   5          2.25          1.96         1.76 o                         
 -14   1   5         40.55         37.79         4.92 o                         
 -12   1   5        250.78        205.50         8.28 o                         
 -10   1   5       3105.57       3269.49        41.10 o                         
  -8   1   5        146.93        154.03         4.86 o                         
  -6   1   5        212.04        250.29         5.40 o                         
  -4   1   5       4218.38       4382.46        38.08 o                         
  -2   1   5      14585.89      14634.60       116.22 o                         
   0   1   5       2905.37       2802.14        26.94 o                         
   2   1   5        447.25        536.90         9.78 o                         
   4   1   5          2.63          9.47         1.56 o                         
   6   1   5        886.60        926.36        17.72 o                         
   8   1   5        429.70        438.26        13.83 o                         
  10   1   5          1.08          2.35         1.22 o                         
  12   1   5       2925.63       3002.17        39.73 o                         
  14   1   5         27.62         26.65         3.38 o                         
  16   1   5          3.41          4.03         1.09 o                         
 -19   2   5        104.42        117.78         4.83 o                         
 -17   2   5         28.38         33.83         3.32 o                         
 -15   2   5        288.49        289.89        17.71 o                         
 -13   2   5       1594.66       1536.77        38.83 o                         
 -11   2   5         46.52         39.33         3.42 o                         
  -9   2   5       1356.34       1255.07        27.36 o                         
  -7   2   5        388.96        448.61        11.62 o                         
  -5   2   5        868.46        960.81        15.53 o                         
  -3   2   5         10.06         14.77         1.70 o                         
  -1   2   5         48.59         50.26         2.65 o                         
   1   2   5        395.63        409.87         9.46 o                         
   3   2   5       4644.70       5249.20        73.70 o                         
   5   2   5        364.90        338.16        11.19 o                         
   7   2   5        646.74        661.64        23.09 o                         
   9   2   5         11.69          6.99         1.83 o                         
  11   2   5        242.94        214.29        17.35 o                         
  13   2   5          3.58          5.87         2.28 o                         
  15   2   5         21.19         22.85         3.94 o                         
 -16   3   5         53.84         61.06         4.00 o                         
 -14   3   5        179.58        179.62        14.60 o                         
 -12   3   5        562.20        598.16        29.93 o                         
 -10   3   5         41.85         47.64         7.75 o                         
  -8   3   5         97.58         89.52         6.22 o                         
  -6   3   5         63.51         60.40         4.97 o                         
  -4   3   5         18.70         11.86         2.22 o                         
  -2   3   5          0.49         -0.97         1.32 o                         
   0   3   5          7.31          7.21         1.86 o                         
   2   3   5         21.70         12.82         4.96 o                         
   4   3   5        358.58        310.94        11.11 o                         
   6   3   5        402.98        373.76        16.32 o                         
   8   3   5          8.28          8.65         3.25 o                         
  10   3   5          2.81          2.32         1.90 o                         
  12   3   5         73.25         59.45         8.25 o                         
  14   3   5         39.21         33.80         4.87 o                         
 -13   4   5         48.49         57.51         7.21 o                         
 -11   4   5         62.96         67.79         8.56 o                         
  -9   4   5        268.20        249.08        12.70 o                         
  -7   4   5        157.83        162.74         9.52 o                         
  -5   4   5          2.79          0.25         1.47 o                         
  -3   4   5        166.62        155.35         7.19 o                         
  -1   4   5        545.79        551.30        14.44 o                         
   1   4   5         21.19         24.92         2.84 o                         
   3   4   5         15.59         14.84         3.21 o                         
   5   4   5        282.37        298.92        11.67 o                         
   7   4   5        246.85        256.75        12.83 o                         
   9   4   5         17.85         23.03         3.46 o                         
  11   4   5          4.18          4.61         1.39 o                         
  -8   5   5         19.75         12.30         3.16 o                         
  -6   5   5          0.64          2.43         1.44 o                         
  -4   5   5        175.02        177.10         7.93 o                         
  -2   5   5        154.12        162.91         7.74 o                         
   0   5   5         11.66         12.83         1.86 o                         
   2   5   5         11.83         15.62         2.36 o                         
   4   5   5        280.29        294.20         9.83 o                         
   6   5   5       1285.01       1212.62       197.28 o                         
 -20   0   6        195.36        163.96         7.14 o                         
 -18   0   6        315.54        299.44        12.82 o                         
 -16   0   6         55.94         49.26         7.93 o                         
 -14   0   6        536.88        483.27        26.37 o                         
 -12   0   6        410.50        384.02        26.95 o                         
 -10   0   6        505.12        527.48        20.17 o                         
  -8   0   6          0.84          2.65         0.93 o                         
  -6   0   6       4150.39       4416.52       125.06 o                         
  -4   0   6       8791.74       8708.42       128.58 o                         
  -2   0   6        859.79        858.00        15.55 o                         
   0   0   6        902.61        742.11        14.73 o                         
   2   0   6      10305.54      11219.87       148.40 o                         
   4   0   6         48.01         54.36         3.86 o                         
   6   0   6        150.98        158.34         9.57 o                         
   8   0   6       4487.99       4427.39       127.42 o                         
  10   0   6       1173.86       1048.81        34.13 o                         
  12   0   6         25.62         27.62         4.24 o                         
  14   0   6         46.39         48.38         5.16 o                         
  16   0   6        511.18        598.94        17.27 o                         
 -19   1   6        128.92        149.98         6.37 o                         
 -17   1   6          1.61          1.46         1.58 o                         
 -15   1   6        119.78        112.50         8.47 o                         
 -13   1   6        926.92        802.57        34.98 o                         
 -11   1   6         82.12         80.96         5.08 o                         
  -9   1   6       1655.92       1709.42        25.97 o                         
  -7   1   6         57.62         54.41         2.68 o                         
  -5   1   6      13617.72      14784.12       118.72 o                         
  -3   1   6        367.42        400.90         6.99 o                         
  -1   1   6       5048.43       5052.96        56.67 o                         
   1   1   6         64.99         67.15         2.82 o                         
   3   1   6        436.09        452.35         8.92 o                         
   5   1   6       3178.14       3500.19        52.38 o                         
   7   1   6        128.43        101.26         6.22 o                         
   9   1   6         20.97         13.59         1.79 o                         
  11   1   6        157.75        150.65         6.26 o                         
  13   1   6        657.65        715.76        16.14 o                         
  15   1   6         46.39         47.42         3.83 o                         
 -18   2   6         21.31         18.80         1.93 o                         
 -16   2   6         63.12         65.62         6.05 o                         
 -14   2   6       1286.36       1294.19        34.52 o                         
 -12   2   6        274.92        251.28        18.48 o                         
 -10   2   6         24.69         14.27         2.30 o                         
  -8   2   6       1072.50       1051.36        20.14 o                         
  -6   2   6       3758.23       3875.69        54.84 o                         
  -4   2   6       1996.32       2168.65        39.65 o                         
  -2   2   6        501.80        500.90        10.14 o                         
   0   2   6       1531.74       1676.31        24.27 o                         
   2   2   6        230.33        253.19         7.85 o                         
   4   2   6         30.04         32.44         3.32 o                         
   6   2   6        128.44        116.66         7.06 o                         
   8   2   6        239.26        250.43        12.60 o                         
  10   2   6          4.76          5.13         2.57 o                         
  12   2   6        248.80        228.74        11.86 o                         
  14   2   6          1.36          2.12         1.87 o                         
 -17   3   6        214.12        231.02         9.13 o                         
 -15   3   6         11.89         20.87         4.51 o                         
 -13   3   6         57.71         57.56         8.20 o                         
 -11   3   6        269.49        279.23        19.65 o                         
  -9   3   6         29.35         25.34         3.48 o                         
  -7   3   6         42.61         37.66         3.78 o                         
  -5   3   6         98.02         93.85         6.46 o                         
  -3   3   6        659.04        601.66        19.58 o                         
  -1   3   6        285.03        255.42        11.93 o                         
   1   3   6          0.99          3.45         1.78 o                         
   3   3   6       1043.42        950.97        17.02 o                         
   5   3   6        286.12        251.54        13.05 o                         
   7   3   6         87.42         80.09         7.45 o                         
   9   3   6         45.61         41.54         5.30 o                         
  11   3   6         30.07         28.31         3.84 o                         
  13   3   6          3.80          3.34         1.58 o                         
 -14   4   6         44.54         52.01         6.22 o                         
 -12   4   6          8.01         10.41         3.74 o                         
 -10   4   6        137.12        114.29         8.13 o                         
  -8   4   6          1.51          5.02         1.61 o                         
  -6   4   6        142.12        137.33         7.78 o                         
  -4   4   6         36.10         37.64         3.54 o                         
  -2   4   6        407.99        377.64        12.58 o                         
   0   4   6       1150.82       1175.18        23.05 o                         
   2   4   6        120.11        126.10         7.42 o                         
   4   4   6        162.74        176.98         8.80 o                         
   6   4   6         86.03         91.56         7.47 o                         
   8   4   6         43.46         48.38         5.18 o                         
  10   4   6         33.54         32.25         5.88 o                         
  -9   5   6          1.12         -0.50         1.62 o                         
  -7   5   6         21.83         11.81         3.34 o                         
  -5   5   6         12.12         12.43         1.99 o                         
  -3   5   6        118.91        124.66         6.61 o                         
  -1   5   6        142.16        148.00         6.15 o                         
   1   5   6          1.22          1.81         0.93 o                         
   3   5   6        410.04        457.07        12.81 o                         
   5   5   6        256.30        253.25        17.74 o                         
   7   5   6        315.27        291.76        14.11 o                         
 -20   1   7         17.09         12.92         1.94 o                         
 -18   1   7        124.75        135.24         8.16 o                         
 -16   1   7         19.43         25.92         4.14 o                         
 -14   1   7        283.75        292.02        14.10 o                         
 -12   1   7        497.95        416.99        11.27 o                         
 -10   1   7          6.78          4.93         1.17 o                         
  -8   1   7        101.10         98.48         4.28 o                         
  -6   1   7         18.88         17.84         1.31 o                         
  -4   1   7       5994.96       6576.01        63.67 o                         
  -2   1   7       2668.22       2703.59        27.59 o                         
   0   1   7       2601.21       2824.88        42.34 o                         
   2   1   7          6.83         10.38         1.32 o                         
   4   1   7         63.55         74.88         4.14 o                         
   6   1   7        223.22        258.24         8.84 o                         
   8   1   7        302.57        263.46         7.59 o                         
  10   1   7        128.06        119.57         6.18 o                         
  12   1   7        154.80        179.43         7.50 o                         
  14   1   7        459.08        491.41        11.86 o                         
  16   1   7          0.32         -0.05         0.84 o                         
 -19   2   7         21.84         26.11         2.25 o                         
 -17   2   7          0.36         -0.67         1.03 o                         
 -15   2   7          3.56          2.26         2.91 o                         
 -13   2   7        915.88        909.80        38.99 o                         
 -11   2   7        946.71        768.37        22.56 o                         
  -9   2   7        888.42        843.93        21.38 o                         
  -7   2   7        488.72        452.57        12.05 o                         
  -5   2   7      11625.64      11940.47       127.54 o                         
  -3   2   7        227.11        268.82         7.38 o                         
  -1   2   7        128.94        126.60         6.06 o                         
   1   2   7        472.42        435.64        12.24 o                         
   3   2   7        758.16        767.88        18.04 o                         
   5   2   7        531.98        573.40        16.33 o                         
   7   2   7         39.61         32.31         4.50 o                         
   9   2   7        177.63        154.82        10.04 o                         
  11   2   7        411.85        442.55        17.45 o                         
  13   2   7        329.76        353.90        13.87 o                         
  15   2   7          4.22          7.25         1.65 o                         
 -16   3   7         55.14         61.52         7.12 o                         
 -14   3   7          1.89          1.44         1.58 o                         
 -12   3   7         15.91         14.83         5.32 o                         
 -10   3   7        139.80        125.94         9.19 o                         
  -8   3   7          5.75          8.19         2.36 o                         
  -6   3   7         68.92         66.92         3.54 o                         
  -4   3   7        170.47        138.08         9.18 o                         
  -2   3   7        134.19        115.66         8.16 o                         
   0   3   7         72.64         78.99         5.74 o                         
   2   3   7        171.98        141.79         5.86 o                         
   4   3   7        177.07        157.35         8.19 o                         
   6   3   7         38.42         42.07         5.28 o                         
   8   3   7         35.84         32.53         4.98 o                         
  10   3   7        413.33        398.98        15.87 o                         
  12   3   7         13.83          6.08         2.70 o                         
 -13   4   7         22.73         19.56         4.28 o                         
 -11   4   7          7.77          5.68         2.30 o                         
  -9   4   7        128.76        136.02        14.24 o                         
  -7   4   7        261.48        256.59        10.71 o                         
  -5   4   7        539.46        551.20        16.68 o                         
  -3   4   7         37.57         35.59         3.44 o                         
  -1   4   7         11.17          9.16         1.69 o                         
   1   4   7       1628.00       1667.03        29.06 o                         
   3   4   7        100.21        101.12         6.57 o                         
   5   4   7         20.72         18.20         3.21 o                         
   7   4   7          0.62          2.44         2.55 o                         
   9   4   7        194.99        183.21         9.14 o                         
  -8   5   7         85.51         81.67         8.02 o                         
  -6   5   7        158.72        173.04        13.03 o                         
  -4   5   7         12.00         15.62         2.28 o                         
  -2   5   7         68.71         59.86         3.78 o                         
   0   5   7        140.52        148.36         6.02 o                         
   2   5   7         24.03         22.20         2.55 o                         
   4   5   7          0.51          0.01         1.65 o                         
   6   5   7          2.58          3.70         1.80 o                         
 -20   0   8        130.12        111.92         8.56 o                         
 -18   0   8         38.79         43.81         4.66 o                         
 -16   0   8         83.50         81.58        10.19 o                         
 -14   0   8        729.53        648.74        31.37 o                         
 -12   0   8        674.30        592.80        17.44 o                         
 -10   0   8         19.84         21.92         3.25 o                         
  -8   0   8       3217.99       3410.46        47.40 o                         
  -6   0   8        189.49        174.93         5.49 o                         
  -4   0   8        768.14        815.51        14.68 o                         
  -2   0   8         55.01         73.06         3.92 o                         
   0   0   8        696.37        695.77        19.28 o                         
   2   0   8          3.67          3.89         1.40 o                         
   4   0   8       1715.58       1950.38        42.71 o                         
   6   0   8         31.66         28.94         6.63 o                         
   8   0   8       1697.34       1450.26        30.93 o                         
  10   0   8       8418.18       8233.79       144.70 o                         
  12   0   8         70.21         72.66         6.67 o                         
  14   0   8        217.46        253.54        14.90 o                         
 -19   1   8        157.10        167.77         6.79 o                         
 -17   1   8         69.48         59.10         4.64 o                         
 -15   1   8         94.99         87.37         7.46 o                         
 -13   1   8        676.95        632.98        17.66 o                         
 -11   1   8       1149.21       1090.61        46.43 o                         
  -9   1   8         16.35         18.73         2.54 o                         
  -7   1   8        185.83        195.27         5.18 o                         
  -5   1   8         78.08         92.71         3.20 o                         
  -3   1   8       1990.65       2214.32        31.61 o                         
  -1   1   8        687.38        789.44        12.42 o                         
   1   1   8       2481.23       2696.59        34.45 o                         
   3   1   8         73.80         56.34         3.25 o                         
   5   1   8        587.43        619.46        16.03 o                         
   7   1   8        206.48        170.88         6.56 o                         
   9   1   8        293.37        260.84         9.28 o                         
  11   1   8         74.50         81.67         5.06 o                         
  13   1   8          0.00          0.78         0.98 o                         
  15   1   8         12.57         16.60         2.37 o                         
 -18   2   8          0.31          0.26         0.88 o                         
 -16   2   8         46.94         39.05         4.57 o                         
 -14   2   8         30.33         30.92         6.13 o                         
 -12   2   8       3405.52       3121.95        64.59 o                         
 -10   2   8         16.70         11.70         1.69 o                         
  -8   2   8         78.54         74.15         4.84 o                         
  -6   2   8        431.71        449.86        10.82 o                         
  -4   2   8       7139.08       7092.68        73.23 o                         
  -2   2   8         59.02         63.41         3.98 o                         
   0   2   8        289.51        281.23        15.19 o                         
   2   2   8         21.38         15.62         2.45 o                         
   4   2   8        127.37        128.50         7.32 o                         
   6   2   8          0.22         -0.20         1.91 o                         
   8   2   8         56.20         41.38         5.11 o                         
  10   2   8        124.48        135.95        10.10 o                         
  12   2   8         34.24         41.13         4.67 o                         
  14   2   8         10.87         17.08         3.45 o                         
 -17   3   8         41.74         44.11         3.73 o                         
 -15   3   8         65.83         58.32         7.53 o                         
 -13   3   8          0.22          3.16         2.70 o                         
 -11   3   8         47.25         45.03         7.66 o                         
  -9   3   8        362.03        379.56        16.62 o                         
  -7   3   8        117.99        108.35         5.85 o                         
  -5   3   8        334.92        287.74         7.94 o                         
  -3   3   8         34.37         29.67         2.53 o                         
  -1   3   8        813.66        750.06        14.73 o                         
   1   3   8        134.49        114.24         5.31 o                         
   3   3   8          6.97          3.59         1.38 o                         
   5   3   8         41.71         41.95         5.25 o                         
   7   3   8         24.45         23.37         3.86 o                         
   9   3   8        531.11        531.37        18.95 o                         
  11   3   8        114.79        106.10        10.32 o                         
  13   3   8        117.98         88.75         7.35 o                         
 -14   4   8         97.17        118.86         9.19 o                         
 -12   4   8         50.73         61.39         7.62 o                         
 -10   4   8          0.47          0.82         1.16 o                         
  -8   4   8        133.87        117.88        12.33 o                         
  -6   4   8        268.85        241.23        10.36 o                         
  -4   4   8          1.31          1.97         1.16 o                         
  -2   4   8         13.28          9.20         1.88 o                         
   0   4   8          0.95          2.16         1.21 o                         
   2   4   8       2336.20       2466.87        44.08 o                         
   4   4   8        106.57        110.83         9.31 o                         
   6   4   8         33.06         34.28         4.38 o                         
   8   4   8         13.15         12.56         3.29 o                         
  10   4   8          0.15          0.36         0.95 o                         
  -9   5   8         32.85         25.83         3.97 o                         
  -7   5   8          1.25          0.36         1.40 o                         
  -5   5   8         79.13         83.32         6.21 o                         
  -3   5   8          0.84          0.81         1.05 o                         
  -1   5   8         24.37         21.89         2.26 o                         
   1   5   8          5.02          9.23         2.15 o                         
   3   5   8        164.74        159.82         9.56 o                         
   5   5   8          6.94          5.77         1.85 o                         
 -20   1   9        170.49        181.81         7.55 o                         
 -18   1   9          0.92          0.35         1.06 o                         
 -16   1   9       1995.05       2117.72        47.56 o                         
 -14   1   9         48.53         49.42         4.48 o                         
 -12   1   9         16.18         14.93         2.35 o                         
 -10   1   9        658.29        630.69        19.46 o                         
  -8   1   9       2121.36       2209.05        32.02 o                         
  -6   1   9        743.68        782.66        13.66 o                         
  -4   1   9          0.55          2.25         0.82 o                         
  -2   1   9        169.90        163.25         5.29 o                         
   0   1   9       1876.14       2008.09        32.87 o                         
   2   1   9       1088.03       1182.77        20.06 o                         
   4   1   9         32.63         38.58         4.34 o                         
   6   1   9        268.15        237.93         9.68 o                         
   8   1   9        177.91        179.47         7.53 o                         
  10   1   9         53.66         58.07         4.21 o                         
  12   1   9         11.83          9.56         1.54 o                         
  14   1   9         58.99         65.21         3.50 o                         
 -19   2   9         50.98         62.16         3.46 o                         
 -17   2   9         77.95         89.17         6.56 o                         
 -15   2   9         86.03         85.58         7.21 o                         
 -13   2   9        567.96        572.11        20.67 o                         
 -11   2   9         10.48          8.09         5.05 o                         
  -9   2   9         16.74         14.26         2.25 o                         
  -7   2   9        525.18        487.50        15.37 o                         
  -5   2   9        480.02        476.04        12.38 o                         
  -3   2   9       4660.24       4765.89        58.31 o                         
  -1   2   9       1084.40       1097.02        27.68 o                         
   1   2   9        863.13        807.98        22.20 o                         
   3   2   9       1650.68       1559.08        30.14 o                         
   5   2   9        243.68        219.85        13.02 o                         
   7   2   9        107.64         99.41        11.29 o                         
   9   2   9         21.21         30.84         4.38 o                         
  11   2   9         23.98         28.44         3.94 o                         
  13   2   9          0.43          2.39         1.60 o                         
 -16   3   9         11.99         11.54         3.25 o                         
 -14   3   9          6.36          7.26         3.38 o                         
 -12   3   9        112.36         95.74        11.18 o                         
 -10   3   9         58.66         51.47         8.29 o                         
  -8   3   9         53.40         48.04         4.56 o                         
  -6   3   9        160.63        154.78         7.13 o                         
  -4   3   9        281.31        237.77         9.19 o                         
  -2   3   9       1959.03       1635.16        31.97 o                         
   0   3   9          8.64         10.27         1.89 o                         
   2   3   9        626.66        615.47        17.66 o                         
   4   3   9        214.28        204.87        18.14 o                         
   6   3   9        476.94        471.55        18.56 o                         
   8   3   9         71.38         62.41         6.05 o                         
  10   3   9          6.79          6.18         3.06 o                         
  12   3   9        117.24         98.03         8.25 o                         
 -13   4   9          9.43          7.98         2.70 o                         
 -11   4   9         20.09         15.49         2.90 o                         
  -9   4   9         11.38         11.90         3.88 o                         
  -7   4   9         11.26          9.65         2.60 o                         
  -5   4   9         29.73         29.40         3.15 o                         
  -3   4   9         12.53         12.15         1.99 o                         
  -1   4   9          6.93         10.75         2.37 o                         
   1   4   9         62.16         70.36         5.43 o                         
   3   4   9        467.67        524.55        15.53 o                         
   5   4   9         39.91         35.73         4.36 o                         
   7   4   9         17.76         15.63         2.76 o                         
   9   4   9        199.46        186.11        11.67 o                         
  -8   5   9          1.65          1.40         1.17 o                         
  -6   5   9        126.88        127.65        10.46 o                         
  -4   5   9         46.56         40.77         4.22 o                         
  -2   5   9         82.77         86.94         5.01 o                         
   0   5   9         40.30         41.32         4.18 o                         
   2   5   9         32.09         32.99         4.96 o                         
   4   5   9         14.55         12.73         2.50 o                         
 -20   0  10         49.26         48.36         5.54 o                         
 -18   0  10          2.79          3.65         1.70 o                         
 -16   0  10        509.88        525.10        27.31 o                         
 -14   0  10        232.40        229.57        12.25 o                         
 -12   0  10          5.28          6.35         2.36 o                         
 -10   0  10        272.82        222.04        10.69 o                         
  -8   0  10       3959.91       3963.71        98.97 o                         
  -6   0  10       9748.88       9825.99       220.46 o                         
  -4   0  10         23.32         30.86         3.37 o                         
  -2   0  10       2336.56       2573.18        53.01 o                         
   0   0  10        171.89        200.52        10.53 o                         
   2   0  10       4928.48       5425.03       284.66 o                         
   4   0  10        257.90        257.34        16.63 o                         
   6   0  10       1585.88       1324.35        28.94 o                         
   8   0  10         97.08         90.36         7.53 o                         
  10   0  10       2361.00       2592.70        55.74 o                         
  12   0  10        738.21        821.81        46.83 o                         
  14   0  10         33.17         35.42         3.62 o                         
 -19   1  10         31.02         33.52         4.15 o                         
 -17   1  10         49.90         57.76         5.63 o                         
 -15   1  10       1145.13       1200.63        32.54 o                         
 -13   1  10        107.13         97.51         5.53 o                         
 -11   1  10        194.92        177.53         6.19 o                         
  -9   1  10        370.21        386.80        11.35 o                         
  -7   1  10         16.83         13.61         1.61 o                         
  -5   1  10        311.72        299.88         7.92 o                         
  -3   1  10         56.17         57.72         3.28 o                         
  -1   1  10        635.29        653.67        12.20 o                         
   1   1  10         52.62         61.58         3.95 o                         
   3   1  10        205.25        237.29         9.66 o                         
   5   1  10        102.14         96.12         4.84 o                         
   7   1  10          2.03         -0.39         1.21 o                         
   9   1  10        516.80        529.52        13.76 o                         
  11   1  10         55.22         52.18         3.78 o                         
  13   1  10         85.77         87.19         4.40 o                         
 -18   2  10         70.06         70.42         5.43 o                         
 -16   2  10         34.17         32.24         4.26 o                         
 -14   2  10        149.73        153.12         9.78 o                         
 -12   2  10          0.17         -0.60         1.42 o                         
 -10   2  10        310.19        254.97        12.97 o                         
  -8   2  10         94.74        108.04         8.10 o                         
  -6   2  10        568.19        527.86        16.22 o                         
  -4   2  10          0.09          1.14         0.87 o                         
  -2   2  10         31.75         40.26         3.43 o                         
   0   2  10         22.08         17.88         2.64 o                         
   2   2  10         36.00         21.96         3.56 o                         
   4   2  10          3.17          2.94         1.16 o                         
   6   2  10        120.39         95.46        10.28 o                         
   8   2  10          0.50         -0.12         1.36 o                         
  10   2  10         75.54         72.67         6.34 o                         
  12   2  10         23.33         26.90         2.74 o                         
 -17   3  10          4.51          1.17         1.08 o                         
 -15   3  10          1.26          3.61         2.16 o                         
 -13   3  10         59.22         50.44         7.84 o                         
 -11   3  10        123.34        118.10         8.84 o                         
  -9   3  10        257.76        254.16        10.96 o                         
  -7   3  10       3261.91       3149.57       130.35 o                         
  -5   3  10        657.03        568.91        14.66 o                         
  -3   3  10         27.88         30.20         3.66 o                         
  -1   3  10       1907.69       1738.46        34.24 o                         
   1   3  10       1317.10       1236.66        27.31 o                         
   3   3  10        809.81        775.09        32.95 o                         
   5   3  10          0.24          1.62         1.65 o                         
   7   3  10        496.96        452.08        14.09 o                         
   9   3  10         96.46        116.73        14.92 o                         
  11   3  10        156.29        139.91        10.37 o                         
 -14   4  10        320.02        412.46        17.35 o                         
 -12   4  10          2.79          4.28         1.98 o                         
 -10   4  10         32.76         27.36         5.63 o                         
  -8   4  10          0.16         -1.43         1.43 o                         
  -6   4  10        219.91        213.63        30.24 o                         
  -4   4  10         90.12         78.53         5.83 o                         
  -2   4  10         47.07         53.95         4.17 o                         
   0   4  10        337.41        343.30        10.72 o                         
   2   4  10          7.15          4.82         1.64 o                         
   4   4  10        179.90        187.51        10.26 o                         
   6   4  10         31.28         39.36         8.90 o                         
   8   4  10         76.59         77.62         7.53 o                         
  -7   5  10         23.44         25.83         4.33 o                         
  -5   5  10          2.39          4.07         1.65 o                         
  -3   5  10         20.31         20.64         2.90 o                         
  -1   5  10          0.19          0.23         0.89 o                         
   1   5  10          1.31          2.01         1.49 o                         
   3   5  10         25.90         27.12         3.63 o                         
 -20   1  11          5.00          5.50         2.16 o                         
 -18   1  11         92.70         91.27         7.85 o                         
 -16   1  11        204.17        217.47        11.50 o                         
 -14   1  11       2193.67       2197.92        40.44 o                         
 -12   1  11        674.20        586.00        20.20 o                         
 -10   1  11        101.77         84.54         5.15 o                         
  -8   1  11        339.41        321.21        10.25 o                         
  -6   1  11        909.03        948.18        16.59 o                         
  -4   1  11         45.56         42.75         3.07 o                         
  -2   1  11        679.68        665.18        13.00 o                         
   0   1  11        350.61        331.16         9.83 o                         
   2   1  11        310.73        320.87        11.56 o                         
   4   1  11          6.50          4.16         1.06 o                         
   6   1  11       2253.64       2042.33        38.08 o                         
   8   1  11        885.57        940.25        22.60 o                         
  10   1  11          0.01         -1.14         1.14 o                         
  12   1  11        179.65        199.83         7.88 o                         
 -19   2  11          7.70          6.85         2.16 o                         
 -17   2  11        164.35        177.45         9.11 o                         
 -15   2  11         80.41         98.26        10.41 o                         
 -13   2  11         20.85         20.79         3.57 o                         
 -11   2  11          0.25          1.12         1.50 o                         
  -9   2  11          6.07          6.81         1.89 o                         
  -7   2  11          0.03          1.47         1.24 o                         
  -5   2  11         40.12         34.98         3.81 o                         
  -3   2  11        247.96        223.68         8.72 o                         
  -1   2  11        651.80        624.20        17.98 o                         
   1   2  11        221.77        180.05         8.52 o                         
   3   2  11          0.22         -0.44         1.35 o                         
   5   2  11          8.64         16.31         4.55 o                         
   7   2  11        423.48        377.84        17.97 o                         
   9   2  11        415.05        429.49        33.96 o                         
  11   2  11          4.84          3.53         1.20 o                         
 -16   3  11         12.59         11.90         3.02 o                         
 -14   3  11          2.82          2.79         2.48 o                         
 -12   3  11          0.50          2.01         1.56 o                         
 -10   3  11        471.10        366.22        22.72 o                         
  -8   3  11        369.89        373.27        16.65 o                         
  -6   3  11        691.68        627.47        18.23 o                         
  -4   3  11        207.88        205.95        15.73 o                         
  -2   3  11       1721.95       1589.30        32.35 o                         
   0   3  11       1055.52       1031.01        29.86 o                         
   2   3  11        166.49        166.19        10.59 o                         
   4   3  11          6.78          9.55         2.22 o                         
   6   3  11          1.61          1.32         1.38 o                         
   8   3  11         57.09         45.19         4.79 o                         
  10   3  11         92.69         89.06         8.38 o                         
 -13   4  11        119.59        134.18         9.29 o                         
 -11   4  11         94.08         93.93         9.29 o                         
  -9   4  11         11.01          6.22         2.75 o                         
  -7   4  11        122.64        115.03         8.29 o                         
  -5   4  11          5.85          1.35         1.92 o                         
  -3   4  11         23.38         21.29         3.10 o                         
  -1   4  11          2.33          1.46         1.33 o                         
   1   4  11          0.85          0.25         1.83 o                         
   3   4  11          2.33          1.30         1.26 o                         
   5   4  11         37.66         47.67         4.70 o                         
   7   4  11         27.07         22.46         5.23 o                         
  -6   5  11          2.66          5.68         2.25 o                         
  -4   5  11         29.95         38.28         3.70 o                         
  -2   5  11          0.13         -0.21         1.04 o                         
   0   5  11         92.89        102.05         8.47 o                         
 -20   0  12         99.20         87.49         7.26 o                         
 -18   0  12       1464.61       1675.95        53.41 o                         
 -16   0  12        451.31        480.12        25.47 o                         
 -14   0  12       3572.65       3574.36        71.54 o                         
 -12   0  12         80.52         90.24        10.41 o                         
 -10   0  12       2344.09       2218.86        54.95 o                         
  -8   0  12        712.05        703.87        20.69 o                         
  -6   0  12       2332.16       2402.98        54.86 o                         
  -4   0  12          0.09          0.49         1.45 o                         
  -2   0  12       3734.75       3977.73        91.43 o                         
   0   0  12       1509.89       1533.97       100.49 o                         
   2   0  12          2.13          7.75         3.70 o                         
   4   0  12         29.19         39.04         4.72 o                         
   6   0  12         17.67         18.66         3.51 o                         
   8   0  12         78.41         75.14         6.82 o                         
  10   0  12        128.22        130.54         8.47 o                         
  12   0  12          3.93          3.35         1.58 o                         
 -19   1  12          8.14          9.33         1.31 o                         
 -17   1  12        150.10        162.72         9.30 o                         
 -15   1  12          5.03          4.69         1.53 o                         
 -13   1  12        437.48        426.08        14.21 o                         
 -11   1  12          0.06          0.71         1.37 o                         
  -9   1  12          2.35          1.77         1.08 o                         
  -7   1  12        611.42        607.01        14.63 o                         
  -5   1  12          1.54          1.16         0.82 o                         
  -3   1  12        635.82        597.76        14.37 o                         
  -1   1  12         15.39         28.61         3.39 o                         
   1   1  12        795.15        782.74        17.34 o                         
   3   1  12        416.59        360.77         9.03 o                         
   5   1  12          3.03          4.63         1.95 o                         
   7   1  12       1274.07       1419.25        29.64 o                         
   9   1  12          1.30         -0.07         1.24 o                         
  11   1  12          6.98          4.79         1.24 o                         
  13   1  12         25.86         23.71         3.56 o                         
 -18   2  12        102.64        106.91         6.06 o                         
 -16   2  12          8.99          9.68         2.14 o                         
 -14   2  12          2.09          3.04         1.80 o                         
 -12   2  12         54.20         49.44         5.67 o                         
 -10   2  12          0.07          1.01         1.70 o                         
  -8   2  12         46.68         48.13         5.47 o                         
  -6   2  12          4.86          2.85         1.15 o                         
  -4   2  12        332.48        294.48         9.21 o                         
  -2   2  12        122.33        115.87         5.10 o                         
   0   2  12        982.53        841.11        13.80 o                         
   2   2  12        106.90         81.29         5.06 o                         
   4   2  12         70.33         56.59         4.98 o                         
   6   2  12         16.26         15.16         2.59 o                         
   8   2  12        675.86        645.87        14.87 o                         
  10   2  12         22.61         24.32         2.32 o                         
 -15   3  12        163.09        125.03        10.55 o                         
 -13   3  12          4.06          7.08         2.79 o                         
 -11   3  12         49.11         56.57         8.47 o                         
  -9   3  12        265.52        223.05        12.41 o                         
  -7   3  12        708.60        653.14        22.93 o                         
  -5   3  12        209.42        194.59         9.49 o                         
  -3   3  12         95.16        103.33         8.24 o                         
  -1   3  12       1558.32       1461.12        30.67 o                         
   1   3  12        782.08        762.57        20.20 o                         
   3   3  12        196.08        192.83         9.19 o                         
   5   3  12          9.38          8.67         2.82 o                         
   7   3  12         56.46         57.16         7.93 o                         
   9   3  12         52.86         37.77         5.41 o                         
 -12   4  12        111.41         93.57         8.16 o                         
 -10   4  12         11.10         12.94         3.88 o                         
  -8   4  12        129.57        119.01         8.24 o                         
  -6   4  12        347.01        305.33        13.83 o                         
  -4   4  12         36.32         42.19         4.18 o                         
  -2   4  12        194.77        206.74        12.82 o                         
   0   4  12          3.84          4.05         2.50 o                         
   2   4  12        163.21        167.33         9.53 o                         
   4   4  12          9.97          8.15         2.08 o                         
   6   4  12         64.54         64.80        10.23 o                         
  -5   5  12        122.13        126.07         8.88 o                         
  -3   5  12          2.78          8.16         2.52 o                         
  -1   5  12         11.92         12.53         2.70 o                         
 -18   1  13        118.53        116.85         7.37 o                         
 -16   1  13         78.45         78.30         6.55 o                         
 -14   1  13          6.69         11.99         2.08 o                         
 -12   1  13         43.50         43.97         4.36 o                         
 -10   1  13       1387.56       1259.41        33.54 o                         
  -8   1  13        604.42        536.16        11.65 o                         
  -6   1  13          4.53          3.42         1.30 o                         
  -4   1  13         68.04         64.35         4.56 o                         
  -2   1  13        538.63        529.22        15.66 o                         
   0   1  13       1628.60       1567.25        30.80 o                         
   2   1  13          0.00          0.64         0.96 o                         
   4   1  13          0.84          7.04         2.01 o                         
   6   1  13          0.00         -0.78         1.22 o                         
   8   1  13       1805.91       1994.51        36.75 o                         
  10   1  13          0.23         -0.30         1.41 o                         
  12   1  13          9.78         12.98         1.94 o                         
 -17   2  13          0.93          0.87         1.13 o                         
 -15   2  13         48.91         45.22         7.14 o                         
 -13   2  13          3.80          1.49         1.44 o                         
 -11   2  13        660.60        680.48        23.06 o                         
  -9   2  13        269.21        265.95        13.45 o                         
  -7   2  13          0.62          0.67         1.45 o                         
  -5   2  13        811.76        691.21        31.21 o                         
  -3   2  13        459.97        379.11         9.62 o                         
  -1   2  13         24.05         19.50         2.61 o                         
   1   2  13        710.21        610.07        15.11 o                         
   3   2  13         31.98         40.29         4.63 o                         
   5   2  13        600.90        580.30        14.60 o                         
   7   2  13          0.30          1.96         0.98 o                         
   9   2  13         30.37         24.36         2.76 o                         
  11   2  13         30.84         35.92         4.55 o                         
 -16   3  13        131.00        148.38        10.05 o                         
 -14   3  13        241.45        270.75        16.50 o                         
 -12   3  13         17.52         12.87         2.22 o                         
 -10   3  13        104.69         97.66         7.71 o                         
  -8   3  13         71.25         55.39         4.85 o                         
  -6   3  13        532.16        538.60        16.43 o                         
  -4   3  13         71.96         60.26         5.14 o                         
  -2   3  13        302.98        303.85        11.87 o                         
   0   3  13        368.48        366.10        13.10 o                         
   2   3  13         24.94         25.35         3.30 o                         
   4   3  13         19.68         13.67         2.43 o                         
   6   3  13         32.63         28.92         5.16 o                         
   8   3  13          2.04          0.89         0.95 o                         
 -11   4  13         40.00         34.53         5.23 o                         
  -9   4  13        158.75        145.36        12.26 o                         
  -7   4  13         29.84         30.38         4.00 o                         
  -5   4  13        142.53        131.12         8.65 o                         
  -3   4  13         64.82         73.36         7.50 o                         
  -1   4  13         54.78         45.79         4.00 o                         
   1   4  13        197.10        221.92        10.87 o                         
   3   4  13        166.38        179.55        13.45 o                         
   5   4  13         67.23         78.16         7.39 o                         
 -18   0  14       1556.72       1754.33        53.82 o                         
 -16   0  14        649.75        739.29        32.05 o                         
 -14   0  14        944.68        932.46        27.39 o                         
 -12   0  14        177.60        184.48        15.46 o                         
 -10   0  14        222.43        213.77        18.82 o                         
  -8   0  14       1033.00        942.36        18.95 o                         
  -6   0  14        658.66        622.53        24.77 o                         
  -4   0  14        385.20        361.41        18.25 o                         
  -2   0  14        164.86        134.90         8.83 o                         
   0   0  14        899.27        825.25        19.54 o                         
   2   0  14        214.44        186.56         8.80 o                         
   4   0  14        657.11        613.90        21.24 o                         
   6   0  14        726.99        748.57        25.92 o                         
   8   0  14         32.36         31.05         4.06 o                         
  10   0  14          9.78         16.35         2.14 o                         
 -19   1  14          6.43          7.36         2.55 o                         
 -17   1  14        194.21        195.95         9.86 o                         
 -15   1  14        267.37        296.79        11.04 o                         
 -13   1  14        172.94        155.63         8.19 o                         
 -11   1  14         45.66         45.23         5.61 o                         
  -9   1  14        744.85        687.47        22.95 o                         
  -7   1  14          4.21          4.91         1.30 o                         
  -5   1  14        268.92        268.83         8.34 o                         
  -3   1  14        168.53        154.50         5.77 o                         
  -1   1  14         97.16         76.45         4.07 o                         
   1   1  14        218.33        192.01         7.74 o                         
   3   1  14        177.84        159.87         7.14 o                         
   5   1  14        832.36        792.30        20.28 o                         
   7   1  14          9.39         11.35         2.18 o                         
   9   1  14        264.37        271.89         9.67 o                         
  11   1  14         17.27         17.47         2.40 o                         
 -18   2  14         10.01          9.96         2.75 o                         
 -16   2  14         35.55         24.75         3.39 o                         
 -14   2  14         51.95         54.55         5.35 o                         
 -12   2  14        125.60        113.36         8.46 o                         
 -10   2  14         94.87         68.94         6.70 o                         
  -8   2  14        174.64        157.58        10.21 o                         
  -6   2  14         18.26         20.49         3.65 o                         
  -4   2  14       2896.60       2547.85        45.63 o                         
  -2   2  14        180.06        162.04         7.31 o                         
   0   2  14        229.79        229.63        10.08 o                         
   2   2  14        163.14        170.65         8.60 o                         
   4   2  14       1520.63       1566.12        38.04 o                         
   6   2  14          1.97          2.56         1.28 o                         
   8   2  14         30.15         32.79         3.63 o                         
  10   2  14         97.97         81.54         7.17 o                         
 -15   3  14          8.45         14.47         3.29 o                         
 -13   3  14          0.43          2.30         1.16 o                         
 -11   3  14         29.94         36.64         6.13 o                         
  -9   3  14          0.23          1.53         1.49 o                         
  -7   3  14        589.31        542.69        16.24 o                         
  -5   3  14        140.94        143.97         7.94 o                         
  -3   3  14          0.74          0.33         1.19 o                         
  -1   3  14         73.98         77.16         5.72 o                         
   1   3  14        137.22        135.96         7.48 o                         
   3   3  14          1.03          2.04         1.18 o                         
   5   3  14         73.17         76.84         6.13 o                         
   7   3  14        143.85        129.85        10.95 o                         
 -10   4  14        560.72        501.89        22.58 o                         
  -8   4  14         46.30         59.36         7.57 o                         
  -6   4  14          0.00         -1.36         1.36 o                         
  -4   4  14        110.66        112.73        17.04 o                         
  -2   4  14        158.08        139.76         8.36 o                         
   0   4  14         65.72         69.78         5.70 o                         
   2   4  14          0.16          0.47         1.18 o                         
   4   4  14         86.32        110.25         8.56 o                         
 -18   1  15          2.54          3.90         1.35 o                         
 -16   1  15        620.13        712.20        21.40 o                         
 -14   1  15          0.04          0.78         1.10 o                         
 -12   1  15        216.45        223.50         9.98 o                         
 -10   1  15        100.87        100.12         8.08 o                         
  -8   1  15       1255.67       1200.44        32.75 o                         
  -6   1  15        277.64        242.91        11.40 o                         
  -4   1  15         77.02         77.16         5.65 o                         
  -2   1  15         80.49         70.77         5.44 o                         
   0   1  15         63.46         70.64         6.90 o                         
   2   1  15          3.35          7.32         1.68 o                         
   4   1  15         11.05         10.64         1.98 o                         
   6   1  15        463.51        457.99        12.19 o                         
   8   1  15          4.74          3.68         1.39 o                         
  10   1  15         90.41         97.50         4.60 o                         
 -17   2  15         11.85         10.19         2.84 o                         
 -15   2  15          0.86          1.11         1.29 o                         
 -13   2  15        101.13         97.52         7.62 o                         
 -11   2  15        121.74        113.61        12.62 o                         
  -9   2  15        333.83        326.46        15.14 o                         
  -7   2  15         65.41         61.64         6.33 o                         
  -5   2  15         48.00         49.58         5.75 o                         
  -3   2  15       2562.06       2524.47        55.72 o                         
  -1   2  15        124.93        134.01         6.62 o                         
   1   2  15         56.14         57.39         6.05 o                         
   3   2  15        166.53        177.78        10.47 o                         
   5   2  15        589.51        663.47        26.01 o                         
   7   2  15        136.22        132.54         9.06 o                         
   9   2  15         67.17         72.52         6.81 o                         
 -14   3  15         12.17         17.44         3.65 o                         
 -12   3  15        142.85        147.75        11.63 o                         
 -10   3  15          2.75          1.61         1.40 o                         
  -8   3  15          0.06          1.17         1.30 o                         
  -6   3  15        107.40        118.73         8.58 o                         
  -4   3  15          1.66          2.23         2.64 o                         
  -2   3  15        109.95        110.51         6.73 o                         
   0   3  15         82.31         73.49         5.33 o                         
   2   3  15          3.24          0.88         1.08 o                         
   4   3  15          3.39          3.16         1.29 o                         
   6   3  15          7.06          9.80         2.07 o                         
 -11   4  15          9.27          5.81         2.12 o                         
  -9   4  15        438.43        400.83        19.56 o                         
  -7   4  15         18.24         34.38         4.53 o                         
  -5   4  15          0.03          1.54         1.23 o                         
  -3   4  15          2.41          1.68         1.46 o                         
  -1   4  15         25.04         34.30         5.41 o                         
   1   4  15          1.52          2.30         1.53 o                         
 -18   0  16        216.11        228.70        13.57 o                         
 -16   0  16       1180.82       1310.14        45.34 o                         
 -14   0  16         33.54         48.75         6.42 o                         
 -12   0  16        426.38        468.31        25.56 o                         
 -10   0  16        523.97        535.38        42.10 o                         
  -8   0  16         17.64         22.31         3.88 o                         
  -6   0  16        490.76        457.35        18.18 o                         
  -4   0  16        699.06        636.12        17.83 o                         
  -2   0  16        444.00        408.25        13.80 o                         
   0   0  16        101.92         91.94         7.67 o                         
   2   0  16         66.58         64.29         6.39 o                         
   4   0  16        103.03         86.49         7.23 o                         
   6   0  16        220.28        235.29        12.03 o                         
   8   0  16         30.07         35.18         3.80 o                         
 -17   1  16         17.90         20.16         2.85 o                         
 -15   1  16        191.95        204.34         8.61 o                         
 -13   1  16        172.52        192.24         8.95 o                         
 -11   1  16          0.17         -0.44         1.27 o                         
  -9   1  16         32.26         28.04         8.45 o                         
  -7   1  16        127.00        131.70         7.58 o                         
  -5   1  16          0.10          0.07         1.49 o                         
  -3   1  16       1430.69       1421.20        30.16 o                         
  -1   1  16        104.11        100.17         7.05 o                         
   1   1  16        133.78        117.26         6.12 o                         
   3   1  16          5.09          2.89         1.68 o                         
   5   1  16        217.88        232.94         9.53 o                         
   7   1  16         72.02         70.40         4.67 o                         
   9   1  16         13.88         16.42         1.88 o                         
 -16   2  16          1.46          3.06         2.21 o                         
 -14   2  16          1.04          1.86         1.21 o                         
 -12   2  16         42.37         50.70         5.53 o                         
 -10   2  16        291.72        268.01        13.32 o                         
  -8   2  16          0.46          1.00         1.18 o                         
  -6   2  16         22.48         27.03         4.26 o                         
  -4   2  16        177.45        196.24        11.63 o                         
  -2   2  16       2041.33       2076.69        39.07 o                         
   0   2  16         55.02         41.97         5.07 o                         
   2   2  16         32.26         35.14         5.95 o                         
   4   2  16          1.06          0.58         2.52 o                         
   6   2  16        777.08        780.69        41.85 o                         
   8   2  16         13.55         12.40         2.93 o                         
 -13   3  16         64.91         59.55         4.67 o                         
 -11   3  16        132.34        140.04        11.40 o                         
  -9   3  16         16.43         13.60         2.74 o                         
  -7   3  16         13.64         22.11         3.63 o                         
  -5   3  16         78.18         83.81         6.96 o                         
  -3   3  16          1.16          0.99         1.98 o                         
  -1   3  16         55.20         51.94         5.26 o                         
   1   3  16         59.90         64.02         5.59 o                         
   3   3  16        232.89        254.88        14.60 o                         
   5   3  16         87.60         75.00         6.90 o                         
 -10   4  16          0.58          7.12         2.21 o                         
  -8   4  16        297.88        239.92        13.88 o                         
  -6   4  16        522.60        603.67        17.17 o                         
  -4   4  16          1.81          1.49         1.18 o                         
  -2   4  16         36.80         36.06         4.91 o                         
 -18   1  17          8.51          6.40         2.25 o                         
 -16   1  17          2.55          2.03         2.75 o                         
 -14   1  17         37.53         35.27         3.49 o                         
 -12   1  17         73.38         81.59         6.73 o                         
 -10   1  17        183.96        184.59        11.06 o                         
  -8   1  17          2.07          2.16         1.94 o                         
  -6   1  17       1836.45       1890.61        36.80 o                         
  -4   1  17        763.43        728.96        17.05 o                         
  -2   1  17        330.49        329.75        12.35 o                         
   0   1  17        240.86        241.98        11.96 o                         
   2   1  17        689.87        667.94        15.56 o                         
   4   1  17         35.72         39.09         3.77 o                         
   6   1  17         39.64         41.68         3.54 o                         
   8   1  17         25.38         18.47         1.95 o                         
 -15   2  17         90.11         77.00         5.80 o                         
 -13   2  17         52.49         71.32         6.33 o                         
 -11   2  17        580.22        539.55        19.02 o                         
  -9   2  17         13.27         15.71         3.28 o                         
  -7   2  17         43.30         42.79         5.33 o                         
  -5   2  17         16.59         19.95         3.81 o                         
  -3   2  17        100.84        106.28         8.27 o                         
  -1   2  17        145.47        152.94         7.92 o                         
   1   2  17        148.34        153.40         9.47 o                         
   3   2  17         92.90        100.92         7.19 o                         
   5   2  17        514.56        550.77        23.82 o                         
   7   2  17        224.26        267.82        13.57 o                         
 -12   3  17          6.90          8.32         3.11 o                         
 -10   3  17          1.54          4.58         1.61 o                         
  -8   3  17         17.70         24.97         4.53 o                         
  -6   3  17         46.24         41.38         4.72 o                         
  -4   3  17         26.81         29.57         5.81 o                         
  -2   3  17        112.62        118.54        11.13 o                         
   0   3  17          7.79          7.57         2.75 o                         
   2   3  17          8.89          8.92         3.02 o                         
  -7   4  17        420.24        389.16        17.31 o                         
  -5   4  17        120.76        133.96         9.29 o                         
 -18   0  18        176.72        175.11        10.28 o                         
 -16   0  18         26.33         32.45         5.32 o                         
 -14   0  18          5.66          8.00         2.37 o                         
 -12   0  18         28.95         32.09         4.31 o                         
 -10   0  18        270.62        288.83        13.85 o                         
  -8   0  18        110.94        112.52         8.57 o                         
  -6   0  18        923.21        928.08        37.48 o                         
  -4   0  18        250.61        252.53        10.64 o                         
  -2   0  18          0.29          0.38         1.07 o                         
   0   0  18          2.26         -0.92         1.48 o                         
   2   0  18       1199.52       1282.31        32.12 o                         
   4   0  18        341.18        350.35        14.22 o                         
   6   0  18         23.22         31.24         5.00 o                         
 -17   1  18        178.32        188.59         7.90 o                         
 -15   1  18          1.87         -0.66         0.98 o                         
 -13   1  18         25.09         32.04         3.30 o                         
 -11   1  18        274.23        276.21        13.32 o                         
  -9   1  18        198.26        219.98        12.03 o                         
  -7   1  18        344.82        352.94        12.86 o                         
  -5   1  18        966.11       1029.37        24.38 o                         
  -3   1  18         31.82         35.63         3.44 o                         
  -1   1  18        170.71        180.58         9.38 o                         
   1   1  18         62.79         60.59         4.14 o                         
   3   1  18         10.90          7.87         1.81 o                         
   5   1  18         35.20         32.20         3.06 o                         
   7   1  18          0.30          2.06         1.05 o                         
 -14   2  18          6.41          6.27         1.25 o                         
 -12   2  18         28.72         23.01         3.42 o                         
 -10   2  18         33.78         37.37         4.65 o                         
  -8   2  18        102.28        104.70         7.95 o                         
  -6   2  18         45.97         53.44         5.70 o                         
  -4   2  18        234.60        242.73        10.12 o                         
  -2   2  18        157.65        165.26         9.95 o                         
   0   2  18         27.20         26.46         5.32 o                         
   2   2  18         41.71         46.85         4.76 o                         
   4   2  18        133.14        141.15         7.60 o                         
 -11   3  18         53.77         62.25         6.63 o                         
  -9   3  18         21.99         20.90         3.01 o                         
  -7   3  18          0.34         -0.04         1.34 o                         
  -5   3  18         91.68         89.20         9.24 o                         
  -3   3  18          0.06         -0.27         2.07 o                         
  -1   3  18          0.02          1.98         2.12 o                         
   1   3  18        430.84        447.95        32.88 o                         
 -16   1  19        116.70        124.85        14.63 o                         
 -14   1  19         47.73         41.65         2.98 o                         
 -12   1  19         37.98         42.66         3.83 o                         
 -10   1  19         36.86         43.89         5.16 o                         
  -8   1  19        123.79        138.30         7.56 o                         
  -6   1  19        867.93        957.58        22.87 o                         
  -4   1  19        764.84        848.91        21.25 o                         
  -2   1  19        341.45        337.91        10.51 o                         
   0   1  19         31.45         23.50         2.58 o                         
   2   1  19          1.39         -0.09         1.01 o                         
   4   1  19        216.68        213.09         7.91 o                         
   6   1  19          9.52          4.87         1.80 o                         
 -13   2  19          3.01          1.18         1.08 o                         
 -11   2  19          4.89          8.42         2.30 o                         
  -9   2  19          4.01          1.14         3.02 o                         
  -7   2  19        231.02        246.08        12.09 o                         
  -5   2  19         80.27         90.66         7.12 o                         
  -3   2  19         45.71         50.87         4.23 o                         
  -1   2  19         53.49         63.43         5.72 o                         
   1   2  19          8.80          7.84         2.79 o                         
   3   2  19         28.64         29.28         3.39 o                         
 -10   3  19         36.09         37.86         4.96 o                         
  -8   3  19         49.24         71.28         5.23 o                         
  -6   3  19         49.25         55.27         4.62 o                         
  -4   3  19         11.34         10.68         3.11 o                         
  -2   3  19          3.84          2.30         1.67 o                         
   0   3  19        102.00        120.25         8.74 o                         
 -16   0  20         13.87         15.23         3.06 o                         
 -14   0  20          1.90          1.74         1.96 o                         
 -12   0  20        207.58        205.85        10.09 o                         
 -10   0  20        309.64        324.73        13.83 o                         
  -8   0  20        418.43        453.74        17.27 o                         
  -6   0  20        153.02        162.30         9.91 o                         
  -4   0  20       2599.11       2798.29        58.20 o                         
  -2   0  20         25.52         26.20         3.09 o                         
   0   0  20        667.93        699.77        17.41 o                         
   2   0  20          7.58          8.92         2.15 o                         
   4   0  20        606.93        523.94        49.69 o                         
 -15   1  20         83.54         96.78         8.20 o                         
 -13   1  20        266.58        251.47        10.06 o                         
 -11   1  20         18.22         27.62         3.84 o                         
  -9   1  20          0.03          2.20         2.52 o                         
  -7   1  20        166.53        169.80         8.11 o                         
  -5   1  20        355.06        376.98        12.70 o                         
  -3   1  20         32.89         39.36         3.86 o                         
  -1   1  20          0.47          2.00         1.08 o                         
   1   1  20        111.87        127.35         5.49 o                         
   3   1  20         64.28         76.27         4.43 o                         
 -14   2  20          0.04         -0.90         1.26 o                         
 -12   2  20         31.69         30.90         3.49 o                         
 -10   2  20         91.43        101.15         6.82 o                         
  -8   2  20         81.08         85.21         6.47 o                         
  -6   2  20         33.22         29.11         6.02 o                         
  -4   2  20         33.14         34.59         3.33 o                         
  -2   2  20          3.69          4.55         1.34 o                         
   0   2  20         30.85         35.90         5.00 o                         
   2   2  20          0.01         -0.21         0.91 o                         
  -7   3  20         49.20         53.55         5.72 o                         
  -5   3  20        132.29        107.79        21.41 o                         
  -3   3  20          2.00          1.26         1.44 o                         
 -14   1  21          2.45          1.57         0.95 o                         
 -12   1  21         20.75         18.49         2.77 o                         
 -10   1  21          6.27          6.08         1.87 o                         
  -8   1  21         25.38         24.79         2.90 o                         
  -6   1  21          0.09         -0.35         1.01 o                         
  -4   1  21        111.60        120.39         6.45 o                         
  -2   1  21          3.38          3.77         1.22 o                         
   0   1  21        331.54        369.87        10.89 o                         
   2   1  21         55.82         57.34         4.40 o                         
 -11   2  21        100.94        111.89         6.40 o                         
  -9   2  21          0.07          2.40         1.78 o                         
  -7   2  21         81.02         89.53         6.16 o                         
  -5   2  21         34.52         30.80         7.10 o                         
  -3   2  21          0.20          0.65         1.20 o                         
  -1   2  21        259.01        296.70        10.94 o                         
   1   2  21          3.46          3.29         1.35 o                         
 -12   0  22        243.67        261.06        14.47 o                         
 -10   0  22        129.69        126.16        10.41 o                         
  -8   0  22       3043.88       3412.25        92.63 o                         
  -6   0  22         14.63         15.41         4.15 o                         
  -4   0  22          2.30          2.79         1.40 o                         
  -2   0  22         72.02         68.20         7.75 o                         
   0   0  22         67.79         72.12         7.35 o                         
 -13   1  22          8.45          8.39         1.64 o                         
 -11   1  22          6.76          7.20         1.77 o                         
  -9   1  22          2.91          3.88         1.47 o                         
  -7   1  22          9.73          9.30         1.65 o                         
  -5   1  22        152.71        155.59         6.89 o                         
  -3   1  22         50.82         49.85         3.76 o                         
  -1   1  22         14.05         13.85         2.60 o                         
   1   1  22         71.29         67.56         6.31 o                         
 -10   2  22          0.05          2.09         1.10 o                         
  -8   2  22         19.00         23.10         2.80 o                         
  -6   2  22          8.45          6.84         1.62 o                         
  -4   2  22         18.69         16.45         3.38 o                         
  -2   2  22         63.83         68.78         6.31 o                         
 -10   1  23          3.47          5.56         1.49 o                         
  -8   1  23         87.99         93.46         5.73 o                         
  -6   1  23        298.89        290.10         8.74 o                         
  -4   1  23          6.48          5.92         1.24 o                         
  -2   1  23         89.44         92.58         7.62 o                         
  -6   0  24        827.32        726.49        25.69 o                         
                                                                                
