# Supplementary material for: Managing negative linear compressibility and thermal expansion through steric hindrance: a case study of 1,2-bis­(4′-pyridyl)­ethane cocrystals
Source: IUCrJ. 2025 Jan 1;12(Pt 1):88–96. doi: 10.1107/S2052252524011734 (PMC11707692; doi:10.1107/S2052252524011734)
Supplement: Supplementary file 10 [file m-12-00088-etyfum_190k_bsup10.hkl]

data_etyfum_190k_b                                                              
_shelx_title ' etyfum_190k_b_a.res in I2/a'                                     
_shelx_refln_list_code          4                                               
_shelx_F_calc_maximum      221.11                                               
_exptl_crystal_F_000       632.00                                               
_reflns_d_resolution_high  0.8129                                               
                                                                                
loop_                                                                           
 _space_group_symop_operation_xyz                                               
 'x, y, z'                                                                      
 '-x+1/2, y, -z'                                                                
 'x+1/2, y+1/2, z+1/2'                                                          
 '-x+1, y+1/2, -z+1/2'                                                          
 '-x, -y, -z'                                                                   
 'x-1/2, -y, z'                                                                 
 '-x+1/2, -y+1/2, -z+1/2'                                                       
 'x, -y+1/2, z+1/2'                                                             
                                                                                
_cell_length_a    16.6841                                                       
_cell_length_b     4.7564                                                       
_cell_length_c    19.6818                                                       
_cell_angle_alpha  90.000                                                       
_cell_angle_beta  109.740                                                       
_cell_angle_gamma  90.000                                                       
                                                                                
_shelx_F_squared_multiplier     1.000                                           
                                                                                
loop_                                                                           
 _refln_index_h                                                                 
 _refln_index_k                                                                 
 _refln_index_l                                                                 
 _refln_F_squared_calc                                                          
 _refln_F_squared_meas                                                          
 _refln_F_squared_sigma                                                         
 _refln_observed_status                                                         
   2   0   0         24.17         36.82         1.49 o                         
   4   0   0       7358.76       7082.29        90.01 o                         
   6   0   0       5104.18       5574.28       104.91 o                         
   8   0   0       3463.14       4323.95        84.06 o                         
  10   0   0        102.95        115.60         9.68 o                         
  12   0   0         80.22         79.76         5.74 o                         
  14   0   0          3.09          4.38         1.99 o                         
  16   0   0        332.28        345.66        12.97 o                         
  18   0   0        451.53        421.72        29.54 o                         
   1   1   0        266.56        232.62         3.41 o                         
   3   1   0        381.01        419.25         6.83 o                         
   5   1   0         11.10         14.27         1.20 o                         
   7   1   0        166.64        168.56         5.85 o                         
   9   1   0        766.44        942.34        17.62 o                         
  11   1   0         66.32         57.23         5.48 o                         
  13   1   0        314.63        284.46        12.11 o                         
  15   1   0        165.42        153.26         7.46 o                         
  17   1   0         26.45         18.46         2.25 o                         
   0   2   0       1360.95       1498.62        23.88 o                         
   2   2   0         15.57         17.51         1.51 o                         
   4   2   0         10.30          9.22         1.41 o                         
   6   2   0        102.98        101.30         5.29 o                         
   8   2   0         62.87         60.42         4.55 o                         
  10   2   0          0.01          3.58         1.89 o                         
  12   2   0        116.81        115.67         9.48 o                         
  14   2   0        541.16        593.48        15.66 o                         
  16   2   0        142.02        141.73         7.41 o                         
  18   2   0          6.79          5.48         2.15 o                         
   1   3   0       2049.96       1948.36        40.07 o                         
   3   3   0        717.68        713.30        20.16 o                         
   5   3   0        125.20        150.49         8.65 o                         
   7   3   0        773.61        673.55        19.46 o                         
   9   3   0         33.82         37.37         7.49 o                         
  11   3   0         10.50          7.26         2.88 o                         
  13   3   0         18.10         18.74         2.83 o                         
  15   3   0          1.01          1.33         1.02 o                         
   0   4   0          9.78          7.95         3.15 o                         
   2   4   0         93.64        101.50         8.51 o                         
   4   4   0         46.16         55.31         4.50 o                         
   6   4   0        341.06        309.60        15.90 o                         
   8   4   0       1207.09       1405.15        54.18 o                         
  10   4   0        167.17        198.78        16.36 o                         
  12   4   0         38.77         53.09         7.49 o                         
   1   5   0         12.69         12.60         2.84 o                         
   3   5   0         42.61         51.76         5.66 o                         
   5   5   0         91.69         98.12         7.53 o                         
   7   5   0         39.48         40.93         4.37 o                         
   9   5   0         15.44         19.74         4.07 o                         
 -18   1   1         61.15         55.06         3.59 o                         
 -16   1   1        264.94        267.84         9.71 o                         
 -14   1   1         64.97         52.88         5.11 o                         
 -12   1   1        100.49         93.22         6.36 o                         
 -10   1   1        671.65        653.32        14.77 o                         
  -8   1   1       1526.49       1748.83        24.92 o                         
  -6   1   1        104.88        108.62         4.21 o                         
  -4   1   1       8081.18       8012.67       124.73 o                         
  -2   1   1        403.45        367.42         5.05 o                         
   0   1   1       2895.16       3068.50        47.40 o                         
   2   1   1        877.08        891.25        13.52 o                         
   4   1   1       2356.82       2474.41        25.79 o                         
   6   1   1         85.45         94.00         4.05 o                         
   8   1   1       1014.28       1087.66        18.59 o                         
  10   1   1       1003.97       1114.65        25.88 o                         
  12   1   1        588.20        504.92        16.53 o                         
  14   1   1        174.59        151.56         7.54 o                         
  16   1   1          0.76          1.25         1.02 o                         
  18   1   1         50.11         33.24         3.47 o                         
 -17   2   1         11.42         14.56         2.19 o                         
 -15   2   1         12.26         12.98         2.12 o                         
 -13   2   1        994.31       1052.77        32.35 o                         
 -11   2   1         46.65         44.12         5.77 o                         
  -9   2   1        809.28        787.80        18.90 o                         
  -7   2   1       2469.28       2663.62        38.74 o                         
  -5   2   1        154.54        167.40         6.50 o                         
  -3   2   1       3621.18       3946.21        50.67 o                         
  -1   2   1       2234.72       2320.64        25.07 o                         
   1   2   1        212.45        231.61         5.95 o                         
   3   2   1        240.78        274.13         7.16 o                         
   5   2   1        894.68       1048.88        18.97 o                         
   7   2   1        350.14        338.36        10.77 o                         
   9   2   1        428.76        377.05        14.83 o                         
  11   2   1         40.01         37.85         5.44 o                         
  13   2   1        108.32        124.68         6.84 o                         
  15   2   1       1488.99       1574.61        32.11 o                         
  17   2   1         24.51         20.30         2.88 o                         
 -16   3   1         11.99         17.49         2.62 o                         
 -14   3   1          8.00         10.23         2.13 o                         
 -12   3   1       1739.58       1863.93        72.96 o                         
 -10   3   1         71.40         77.44        10.74 o                         
  -8   3   1        621.96        574.01        30.75 o                         
  -6   3   1        227.64        187.65         8.86 o                         
  -4   3   1        919.41       1030.95        21.59 o                         
  -2   3   1        101.47         96.70         6.16 o                         
   0   3   1       1787.98       1742.03        47.71 o                         
   2   3   1        739.29        768.61        17.25 o                         
   4   3   1         88.28         80.37         6.12 o                         
   6   3   1        403.24        384.14        12.61 o                         
   8   3   1        405.12        402.69        25.22 o                         
  10   3   1         23.44         27.75         4.54 o                         
  12   3   1          1.48          3.62         1.75 o                         
  14   3   1         46.56         40.08         4.70 o                         
 -13   4   1          6.52          9.69         3.34 o                         
 -11   4   1         13.20         13.02         4.29 o                         
  -9   4   1         13.31         17.04         5.35 o                         
  -7   4   1        762.18        764.09        26.44 o                         
  -5   4   1         39.75         31.35         3.95 o                         
  -3   4   1          6.51          8.22         1.72 o                         
  -1   4   1        687.12        764.39        26.02 o                         
   1   4   1         73.32         62.68         5.53 o                         
   3   4   1          5.94          7.18         1.94 o                         
   5   4   1         17.93         19.20         3.81 o                         
   7   4   1         47.66         54.63        12.06 o                         
   9   4   1       1142.65       1279.83        49.71 o                         
  11   4   1          3.94          5.44         3.43 o                         
  13   4   1          1.87         -0.18         1.42 o                         
 -10   5   1        119.26        104.90         8.59 o                         
  -8   5   1         23.64         21.02         4.34 o                         
  -6   5   1          1.56          0.73         2.65 o                         
  -4   5   1        104.70        114.03         8.28 o                         
  -2   5   1         17.49         22.62         3.70 o                         
   0   5   1         28.91         33.74         4.68 o                         
   2   5   1        304.32        332.04        15.22 o                         
   4   5   1        147.30        163.13        10.06 o                         
   6   5   1          0.91          0.01         1.06 o                         
   8   5   1          8.11          8.04         2.65 o                         
 -18   0   2          8.63         17.44         3.16 o                         
 -16   0   2       1470.68       1339.17        29.92 o                         
 -14   0   2         10.29          8.74         4.80 o                         
 -12   0   2       1508.95       1367.23       218.04 o                         
 -10   0   2        100.57         77.71        11.24 o                         
  -8   0   2       5439.52       6073.54       107.73 o                         
  -6   0   2       7816.02       8314.59        99.71 o                         
  -4   0   2       5670.11       5852.02        70.34 o                         
  -2   0   2        331.18        288.03         4.45 o                         
   0   0   2        992.10        917.31        14.13 o                         
   2   0   2      48887.70      44806.50       893.18 o                         
   4   0   2        300.53        416.26        13.24 o                         
   6   0   2       1601.35       1767.15        63.37 o                         
   8   0   2       3390.30       3634.22        75.31 o                         
  12   0   2        232.30        207.35        10.19 o                         
  14   0   2        487.51        499.58        16.67 o                         
  16   0   2         80.63         81.80         5.84 o                         
  18   0   2         79.60         81.67         5.55 o                         
 -19   1   2          5.15          2.65         0.97 o                         
 -17   1   2         40.42         46.59         3.73 o                         
 -15   1   2         28.88         35.73         4.22 o                         
 -13   1   2          3.70          1.07         1.77 o                         
 -11   1   2        606.51        555.94        17.19 o                         
  -9   1   2        694.96        719.86        14.58 o                         
  -7   1   2        802.69        933.79        15.34 o                         
  -5   1   2        468.06        465.33         8.38 o                         
  -3   1   2       5713.31       5569.90        53.10 o                         
  -1   1   2      11297.24      11017.10       104.03 o                         
   1   1   2       1476.47       1586.99        17.41 o                         
   3   1   2        764.90        865.56        12.16 o                         
   5   1   2       8095.89       8994.16       116.59 o                         
   7   1   2        134.68        145.55         7.01 o                         
   9   1   2         11.46         15.88         2.98 o                         
  11   1   2         40.54         37.19         3.14 o                         
  13   1   2          5.74         10.42         2.09 o                         
  15   1   2        455.00        461.22        14.52 o                         
  17   1   2          7.97         10.09         1.79 o                         
 -18   2   2         14.84         13.54         2.45 o                         
 -16   2   2          1.53          0.52         0.89 o                         
 -14   2   2        204.57        202.45        14.60 o                         
 -12   2   2        101.56        123.39        10.19 o                         
 -10   2   2         30.68         28.27         3.46 o                         
  -8   2   2        128.31        150.75         7.26 o                         
  -6   2   2         53.22         47.04         3.53 o                         
  -4   2   2        126.73        162.72         6.08 o                         
  -2   2   2       2129.90       2353.43        38.04 o                         
   0   2   2        330.42        369.72         6.80 o                         
   2   2   2        981.03       1064.37        20.80 o                         
   4   2   2       1344.20       1495.11        21.48 o                         
   6   2   2        298.04        315.58        10.17 o                         
   8   2   2         53.00         62.43         4.95 o                         
  10   2   2        757.93        685.56        24.37 o                         
  12   2   2        385.87        382.43        13.18 o                         
  14   2   2       1041.66       1071.64        25.44 o                         
  16   2   2         88.85         90.94         6.62 o                         
 -15   3   2        181.68        210.49         9.66 o                         
 -13   3   2          2.79          2.51         1.80 o                         
 -11   3   2       2502.61       2463.86        80.87 o                         
  -9   3   2        361.72        332.69        22.89 o                         
  -7   3   2        555.43        468.69        11.77 o                         
  -5   3   2         46.85         46.56         4.19 o                         
  -3   3   2        831.98        754.26        22.83 o                         
  -1   3   2        446.12        463.72        14.41 o                         
   1   3   2       1409.00       1351.40        24.27 o                         
   3   3   2          5.77          8.44         1.85 o                         
   5   3   2        587.38        558.01        17.86 o                         
   7   3   2        868.57        805.10        37.55 o                         
   9   3   2         63.14         68.12         7.22 o                         
  11   3   2         23.83         21.00         4.03 o                         
  13   3   2         43.02         38.70         3.97 o                         
  15   3   2         10.61         12.24         3.29 o                         
 -14   4   2         90.90        104.26         9.18 o                         
 -12   4   2          0.31          2.06         1.87 o                         
 -10   4   2        129.08        128.11        13.25 o                         
  -8   4   2        504.99        497.97        20.40 o                         
  -6   4   2        218.02        236.85        11.27 o                         
  -4   4   2        184.39        174.55         8.20 o                         
  -2   4   2         93.37         84.62         6.51 o                         
   0   4   2        183.84        163.18         7.84 o                         
   2   4   2         18.42         16.32         2.37 o                         
   4   4   2        611.74        603.44        21.23 o                         
   6   4   2         40.57         42.22         4.64 o                         
   8   4   2       1043.13       1088.08        45.00 o                         
  10   4   2        205.79        248.26        18.05 o                         
  12   4   2         11.60         12.84         3.56 o                         
  -9   5   2         11.36         14.21         3.38 o                         
  -7   5   2          0.80          1.43         1.46 o                         
  -5   5   2         11.99          6.61         1.86 o                         
  -3   5   2         14.50         15.74         3.52 o                         
  -1   5   2          7.07         13.57         3.16 o                         
   1   5   2          0.54          0.88         1.25 o                         
   3   5   2        199.34        206.61         9.28 o                         
   5   5   2        219.25        218.48        11.32 o                         
   7   5   2        562.04        617.60        27.50 o                         
   9   5   2          5.76          7.63         2.65 o                         
 -18   1   3        154.03        157.42         6.43 o                         
 -16   1   3         37.66         35.44         4.12 o                         
 -14   1   3         40.26         36.77         4.27 o                         
 -12   1   3        381.63        363.11        13.78 o                         
 -10   1   3        382.42        430.25        11.41 o                         
  -8   1   3        365.34        402.05         9.68 o                         
  -6   1   3        331.41        283.07         9.17 o                         
  -4   1   3       9595.87       9817.20        81.49 o                         
  -2   1   3      44746.39      41527.93       467.42 o                         
   0   1   3        927.10        919.11        14.52 o                         
   2   1   3       6011.43       5944.37        50.73 o                         
   4   1   3       2329.52       2583.59        28.92 o                         
   6   1   3        972.51       1131.98        20.01 o                         
   8   1   3        495.80        547.59        18.44 o                         
  10   1   3       1501.58       1478.77        31.97 o                         
  12   1   3         23.31         21.13         2.88 o                         
  14   1   3        574.66        553.13        15.09 o                         
  16   1   3         10.55         12.60         2.22 o                         
 -17   2   3          7.00         11.30         2.18 o                         
 -15   2   3         17.70         24.84         4.22 o                         
 -13   2   3        155.01        148.35        10.69 o                         
 -11   2   3       1011.96        870.06        25.15 o                         
  -9   2   3         67.59         65.11         4.96 o                         
  -7   2   3         69.16         55.90         4.11 o                         
  -5   2   3         56.16         59.13         3.81 o                         
  -3   2   3       2167.67       2226.45        52.35 o                         
  -1   2   3       5426.69       5966.38        56.19 o                         
   1   2   3        349.96        295.87         6.53 o                         
   3   2   3        370.48        369.41         8.75 o                         
   5   2   3        472.59        515.14        14.72 o                         
   7   2   3       2398.94       2581.78        44.53 o                         
   9   2   3          1.37         -0.57         1.43 o                         
  11   2   3        203.11        201.26         8.83 o                         
  13   2   3          3.62          2.36         1.52 o                         
  15   2   3         31.22         53.26         5.32 o                         
  17   2   3         38.99         30.56         4.57 o                         
 -16   3   3        369.00        404.26        14.72 o                         
 -14   3   3         24.46         26.12         5.99 o                         
 -12   3   3        141.64        139.34        10.24 o                         
 -10   3   3       1732.46       1656.11        61.08 o                         
  -8   3   3         82.44         75.30         7.93 o                         
  -6   3   3         31.19         40.40         4.52 o                         
  -4   3   3        174.25        203.72        11.38 o                         
  -2   3   3        372.11        406.58        13.77 o                         
   0   3   3        415.93        411.15        13.44 o                         
   2   3   3          1.92          3.73         1.04 o                         
   4   3   3        462.76        425.04        15.05 o                         
   6   3   3         31.83         33.97         3.82 o                         
   8   3   3          1.15          0.05         2.15 o                         
  10   3   3          4.07          3.61         3.29 o                         
  12   3   3          0.03          1.44         2.01 o                         
  14   3   3         10.12         10.74         4.84 o                         
 -13   4   3          5.46          4.39         2.38 o                         
 -11   4   3          0.07         -0.27         1.51 o                         
  -9   4   3         15.87         14.53         4.80 o                         
  -7   4   3          2.39          2.34         2.03 o                         
  -5   4   3         56.23         66.70         5.05 o                         
  -3   4   3        223.36        197.91        10.13 o                         
  -1   4   3          0.02          0.57         1.09 o                         
   1   4   3        274.47        277.99        10.53 o                         
   3   4   3        343.13        355.94        12.10 o                         
   5   4   3        341.38        344.59        17.18 o                         
   7   4   3        153.94        145.64        10.28 o                         
   9   4   3        124.93        127.54        23.30 o                         
  11   4   3        164.41        172.93        13.71 o                         
  -8   5   3         13.41         11.86         2.39 o                         
  -6   5   3         79.32         80.09         9.64 o                         
  -4   5   3          4.24          8.29         5.32 o                         
  -2   5   3        161.15        179.59         8.75 o                         
   0   5   3         15.81         20.72         3.58 o                         
   2   5   3        195.46        200.59        11.22 o                         
   4   5   3       1371.23       1439.09        36.13 o                         
   6   5   3         16.35         16.76         5.25 o                         
   8   5   3          2.94          1.55         1.87 o                         
 -18   0   4         20.57         17.18         3.21 o                         
 -16   0   4          1.19          1.86         1.73 o                         
 -14   0   4        211.67        213.95        18.14 o                         
 -12   0   4       1798.59       1592.70        46.99 o                         
 -10   0   4       3441.70       3533.64       212.56 o                         
  -8   0   4        365.92        418.20        13.61 o                         
  -6   0   4        182.15        178.10         4.68 o                         
  -4   0   4       1069.67       1136.89        15.01 o                         
  -2   0   4       1781.46       1622.23        29.83 o                         
   0   0   4       5717.81       5897.51        80.84 o                         
   2   0   4         24.02         26.39         2.84 o                         
   4   0   4        126.32        147.30         6.17 o                         
   6   0   4        781.08        847.60        17.25 o                         
   8   0   4          2.09          3.53         5.64 o                         
  10   0   4        317.03        263.59        19.14 o                         
  12   0   4         11.27          8.84         2.25 o                         
  14   0   4        235.90        264.56        11.48 o                         
  16   0   4        132.43        117.12         8.00 o                         
 -19   1   4         67.04         74.63         4.64 o                         
 -17   1   4        122.24        108.76         5.81 o                         
 -15   1   4          3.64          4.86         1.88 o                         
 -13   1   4         65.23         59.97         6.53 o                         
 -11   1   4          2.75         10.22         2.92 o                         
  -9   1   4        458.74        469.84        11.19 o                         
  -7   1   4        653.79        783.99        12.40 o                         
  -5   1   4        894.78        844.63        10.78 o                         
  -3   1   4      17085.06      17123.50       138.80 o                         
  -1   1   4       7521.25       7641.40        63.72 o                         
   1   1   4          2.65          3.62         0.55 o                         
   3   1   4       2212.51       2341.39        28.74 o                         
   5   1   4        641.30        769.05        14.68 o                         
   7   1   4        780.22        972.26        21.67 o                         
   9   1   4         64.66         65.25         5.69 o                         
  11   1   4       1934.85       1746.24        34.03 o                         
  13   1   4        291.77        327.30        11.41 o                         
  15   1   4        281.92        298.74        11.51 o                         
  17   1   4          2.12          0.48         0.83 o                         
 -18   2   4         82.33        102.19         5.57 o                         
 -16   2   4          5.02          3.74         1.51 o                         
 -14   2   4        516.55        547.60        21.74 o                         
 -12   2   4        211.97        198.31        12.37 o                         
 -10   2   4       1350.38       1297.01        26.52 o                         
  -8   2   4        141.72        120.86         6.51 o                         
  -6   2   4       1921.59       1986.92        30.31 o                         
  -4   2   4       1034.99       1161.52        17.91 o                         
  -2   2   4       6677.75       7215.23        68.15 o                         
   0   2   4        792.96        849.53        15.11 o                         
   2   2   4          1.07          1.11         1.50 o                         
   4   2   4        677.49        744.23        16.55 o                         
   6   2   4       1065.51       1192.65        30.11 o                         
   8   2   4         20.81         18.67         3.12 o                         
  10   2   4        336.98        290.47        10.69 o                         
  12   2   4        301.07        307.43        12.73 o                         
  14   2   4         24.43         25.65         3.91 o                         
  16   2   4        200.80        207.33        13.75 o                         
 -17   3   4         22.58         24.00         2.95 o                         
 -15   3   4        494.93        547.35        21.93 o                         
 -13   3   4         94.91         99.39         8.45 o                         
 -11   3   4        149.66        160.64        15.62 o                         
  -9   3   4       2995.13       2864.94        90.37 o                         
  -7   3   4        804.79        736.95        16.90 o                         
  -5   3   4         51.47         45.89         5.53 o                         
  -3   3   4       1626.38       1603.85        32.06 o                         
  -1   3   4          0.96          0.88         1.40 o                         
   1   3   4         75.62         91.18         8.79 o                         
   3   3   4        155.34        147.38         8.27 o                         
   5   3   4         89.35         68.14         4.96 o                         
   7   3   4        353.26        358.87        23.89 o                         
   9   3   4          0.14          2.42         2.83 o                         
  11   3   4         24.13         20.52         3.84 o                         
  13   3   4        395.15        354.05        18.02 o                         
 -14   4   4         54.89         71.45         7.72 o                         
 -12   4   4        194.13        205.04        15.81 o                         
 -10   4   4          0.36          2.51         2.74 o                         
  -8   4   4        111.28        120.12         9.62 o                         
  -6   4   4          1.45          3.88         1.39 o                         
  -4   4   4        343.13        363.29        17.09 o                         
  -2   4   4        274.04        257.23        14.61 o                         
   0   4   4         84.99         81.32         5.52 o                         
   2   4   4        518.29        492.70        14.57 o                         
   4   4   4        161.10        161.68         9.16 o                         
   6   4   4        375.45        371.62        14.00 o                         
   8   4   4        187.02        188.44        16.74 o                         
  10   4   4        163.87        160.29        21.18 o                         
  12   4   4        196.16        214.32        13.16 o                         
  -9   5   4         20.38         18.37         3.61 o                         
  -7   5   4         95.13         89.68         9.87 o                         
  -5   5   4        173.81        175.01        10.25 o                         
  -3   5   4        120.25        141.06         7.65 o                         
  -1   5   4         81.41         94.21         6.26 o                         
   1   5   4        202.66        219.82         8.32 o                         
   3   5   4        461.21        460.66        17.46 o                         
   5   5   4         75.34         88.81         6.77 o                         
   7   5   4          5.72          3.65         2.01 o                         
 -20   1   5         44.45         40.43         4.93 o                         
 -18   1   5        188.24        204.61         8.89 o                         
 -16   1   5          2.51          3.02         1.48 o                         
 -14   1   5         43.49         33.26         7.08 o                         
 -12   1   5        259.89        213.24         9.05 o                         
 -10   1   5       3184.78       3327.97        42.11 o                         
  -8   1   5        149.11        157.97         5.76 o                         
  -6   1   5        216.11        242.81         5.66 o                         
  -4   1   5       4185.47       4452.65        40.03 o                         
  -2   1   5      14766.22      14500.56       118.55 o                         
   0   1   5       2905.90       2774.84        32.35 o                         
   2   1   5        455.18        550.69        10.62 o                         
   4   1   5          1.63          9.64         1.95 o                         
   6   1   5        891.04        910.97        20.99 o                         
   8   1   5        432.59        460.64        15.19 o                         
  10   1   5          0.93          1.99         1.13 o                         
  12   1   5       3039.53       3068.63        42.52 o                         
  14   1   5         30.79         29.61         3.68 o                         
  16   1   5          3.51          1.08         1.02 o                         
 -19   2   5        118.27        129.90         6.80 o                         
 -17   2   5         31.05         40.43         3.80 o                         
 -15   2   5        305.13        322.08        15.78 o                         
 -13   2   5       1669.60       1604.80        42.66 o                         
 -11   2   5         48.84         42.54         3.91 o                         
  -9   2   5       1406.95       1294.70        25.52 o                         
  -7   2   5        370.30        442.21        12.31 o                         
  -5   2   5        922.33        984.02        16.73 o                         
  -3   2   5         10.98         14.50         1.61 o                         
  -1   2   5         53.69         56.98         3.02 o                         
   1   2   5        403.67        428.73        10.41 o                         
   3   2   5       4693.09       5340.97        72.38 o                         
   5   2   5        365.67        354.41        14.52 o                         
   7   2   5        664.81        660.69        22.56 o                         
   9   2   5         13.90          8.86         2.13 o                         
  11   2   5        269.86        260.37        20.51 o                         
  13   2   5          4.04          3.30         2.24 o                         
  15   2   5         25.27         22.09         3.20 o                         
 -16   3   5         63.12         74.40         8.22 o                         
 -14   3   5        195.15        197.04        11.43 o                         
 -12   3   5        603.78        612.85        32.62 o                         
 -10   3   5         38.10         30.34         6.76 o                         
  -8   3   5        101.98         92.65         6.71 o                         
  -6   3   5         76.19         69.69         5.69 o                         
  -4   3   5         17.29         15.32         2.68 o                         
  -2   3   5          0.67          0.07         1.15 o                         
   0   3   5          5.53          4.96         1.68 o                         
   2   3   5         22.31         13.80         3.34 o                         
   4   3   5        379.94        321.60        10.52 o                         
   6   3   5        429.85        416.24        18.66 o                         
   8   3   5         10.07          4.20         3.15 o                         
  10   3   5          3.29          7.31         3.61 o                         
  12   3   5         73.98         69.63         5.14 o                         
  14   3   5         42.12         32.62         5.25 o                         
 -13   4   5         51.30         49.98         7.17 o                         
 -11   4   5         67.99         75.06         9.91 o                         
  -9   4   5        281.54        273.49        14.40 o                         
  -7   4   5        165.89        193.02        13.69 o                         
  -5   4   5          2.87          1.85         1.31 o                         
  -3   4   5        186.72        170.15         8.15 o                         
  -1   4   5        573.07        579.26        15.98 o                         
   1   4   5         19.58         24.87         3.13 o                         
   3   4   5         16.11         14.43         3.23 o                         
   5   4   5        307.28        354.64        13.76 o                         
   7   4   5        261.18        265.31        14.00 o                         
   9   4   5         18.64         23.19         3.74 o                         
  11   4   5          4.45          5.92         1.72 o                         
  -8   5   5         20.17         13.48         3.84 o                         
  -6   5   5          0.40          0.17         0.95 o                         
  -4   5   5        192.43        187.71         8.73 o                         
  -2   5   5        167.15        183.27         8.80 o                         
   0   5   5         12.80         15.58         2.20 o                         
   2   5   5         11.16          8.17         2.24 o                         
   4   5   5        297.74        306.27        11.69 o                         
   6   5   5       1409.18       1551.67        50.21 o                         
 -20   0   6        210.99        192.16        11.79 o                         
 -18   0   6        336.86        320.77        33.79 o                         
 -16   0   6         65.18         68.90        10.14 o                         
 -14   0   6        566.19        489.49        28.69 o                         
 -12   0   6        415.54        434.71        31.02 o                         
 -10   0   6        501.02        537.98        22.06 o                         
  -8   0   6          0.90          2.40         0.96 o                         
  -6   0   6       4201.34       4409.22        64.49 o                         
  -4   0   6       8863.79       8702.26       100.01 o                         
  -2   0   6        863.95        859.52        16.46 o                         
   0   0   6        894.46        754.32        15.94 o                         
   2   0   6      10338.97      11573.02       158.16 o                         
   4   0   6         51.53         50.42         4.05 o                         
   6   0   6        160.66        186.72         8.93 o                         
   8   0   6       4639.48       4623.94       138.84 o                         
  10   0   6       1214.42       1047.10        35.81 o                         
  12   0   6         28.68         25.59         4.22 o                         
  14   0   6         46.56         47.18         5.94 o                         
  16   0   6        546.66        646.93        19.37 o                         
 -19   1   6        143.20        159.84         7.12 o                         
 -17   1   6          1.22          1.47         1.09 o                         
 -15   1   6        122.68        119.76         9.41 o                         
 -13   1   6        939.42        804.88        40.80 o                         
 -11   1   6         82.87         83.67         5.55 o                         
  -9   1   6       1698.04       1740.35        24.80 o                         
  -7   1   6         60.95         55.19         2.91 o                         
  -5   1   6      13778.95      15040.64       124.69 o                         
  -3   1   6        364.92        386.06         7.29 o                         
  -1   1   6       5140.56       5384.48        53.37 o                         
   1   1   6         69.69         72.62         3.17 o                         
   3   1   6        446.86        456.55         9.54 o                         
   5   1   6       3244.58       3657.09        47.98 o                         
   7   1   6        133.73        105.35         6.80 o                         
   9   1   6         23.21         18.89         2.06 o                         
  11   1   6        163.00        156.03         6.89 o                         
  13   1   6        678.53        750.63        21.11 o                         
  15   1   6         46.79         46.15         4.02 o                         
 -18   2   6         21.74         23.15         2.34 o                         
 -16   2   6         67.03         71.44         6.90 o                         
 -14   2   6       1307.41       1338.52        37.58 o                         
 -12   2   6        289.29        249.55        13.83 o                         
 -10   2   6         25.80         19.85         2.86 o                         
  -8   2   6       1114.08       1086.56        21.86 o                         
  -6   2   6       3823.55       3862.45        46.17 o                         
  -4   2   6       1987.08       2150.47        28.39 o                         
  -2   2   6        487.95        499.36        11.95 o                         
   0   2   6       1542.50       1646.18        28.25 o                         
   2   2   6        244.80        270.52         9.68 o                         
   4   2   6         34.01         35.38         3.63 o                         
   6   2   6        127.90        131.84         9.32 o                         
   8   2   6        237.35        241.30        13.31 o                         
  10   2   6          4.64          4.00         2.25 o                         
  12   2   6        264.60        236.45        13.06 o                         
  14   2   6          1.59          3.51         2.24 o                         
 -17   3   6        226.17        261.88        10.66 o                         
 -15   3   6         12.13         11.06         3.79 o                         
 -13   3   6         61.09         63.19         9.69 o                         
 -11   3   6        275.94        271.93        20.79 o                         
  -9   3   6         29.49         27.62         3.69 o                         
  -7   3   6         41.51         35.40         3.92 o                         
  -5   3   6        104.44         93.88         7.01 o                         
  -3   3   6        663.79        621.03        21.45 o                         
  -1   3   6        301.01        278.34        13.55 o                         
   1   3   6          1.65          3.46         2.06 o                         
   3   3   6       1061.47        974.58        31.14 o                         
   5   3   6        291.52        265.57        14.55 o                         
   7   3   6         90.69         83.33         8.08 o                         
   9   3   6         49.88         44.91         8.13 o                         
  11   3   6         35.05         36.74         4.80 o                         
  13   3   6          4.04          5.53         2.79 o                         
 -14   4   6         49.61         51.35         6.58 o                         
 -12   4   6          7.48          3.38         2.65 o                         
 -10   4   6        141.95        130.12        12.38 o                         
  -8   4   6          1.99          3.73         1.81 o                         
  -6   4   6        143.67        145.81         8.71 o                         
  -4   4   6         44.53         46.96         4.21 o                         
  -2   4   6        432.24        404.60        13.06 o                         
   0   4   6       1211.24       1265.62        25.86 o                         
   2   4   6        138.54        153.61         7.72 o                         
   4   4   6        175.09        199.20        10.07 o                         
   6   4   6         82.65         83.94         7.76 o                         
   8   4   6         49.93         59.00         6.03 o                         
  10   4   6         37.13         34.41         4.02 o                         
  -9   5   6          0.84          1.23         1.74 o                         
  -7   5   6         23.23         23.80         5.12 o                         
  -5   5   6         14.13         16.14         2.48 o                         
  -3   5   6        119.34        126.96         7.13 o                         
  -1   5   6        152.32        152.66         6.79 o                         
   1   5   6          0.99          2.05         0.76 o                         
   3   5   6        433.23        461.53        16.11 o                         
   5   5   6        258.87        256.73        25.40 o                         
   7   5   6        344.26        345.35        16.86 o                         
 -20   1   7         17.95         12.75         2.09 o                         
 -18   1   7        132.03        137.02         7.19 o                         
 -16   1   7         19.31         15.92         3.22 o                         
 -14   1   7        299.49        302.72        18.75 o                         
 -12   1   7        516.96        422.45        13.88 o                         
 -10   1   7          7.15          5.58         1.36 o                         
  -8   1   7        103.09         93.96         4.50 o                         
  -6   1   7         18.77         17.02         1.38 o                         
  -4   1   7       6052.94       6644.27        66.66 o                         
  -2   1   7       2692.57       2726.83        28.80 o                         
   0   1   7       2662.90       2945.63        32.92 o                         
   2   1   7          6.54          9.22         1.27 o                         
   4   1   7         65.59         78.63         4.63 o                         
   6   1   7        227.32        260.91         9.51 o                         
   8   1   7        311.16        255.28         7.42 o                         
  10   1   7        135.14        133.50         7.03 o                         
  12   1   7        160.64        168.98         7.80 o                         
  14   1   7        480.10        509.62        12.94 o                         
  16   1   7          0.51          2.90         1.18 o                         
 -19   2   7         21.99         24.07         2.38 o                         
 -17   2   7          0.35          0.20         1.30 o                         
 -15   2   7          3.45          3.47         2.04 o                         
 -13   2   7        971.23        952.62        42.99 o                         
 -11   2   7       1001.81        880.11        27.90 o                         
  -9   2   7        907.06        839.13        19.68 o                         
  -7   2   7        511.85        487.71        13.41 o                         
  -5   2   7      11853.57      12055.37       133.57 o                         
  -3   2   7        243.46        286.70         8.72 o                         
  -1   2   7        123.11        133.30         6.75 o                         
   1   2   7        482.22        434.86        12.05 o                         
   3   2   7        760.00        761.62        19.10 o                         
   5   2   7        533.65        591.18        20.62 o                         
   7   2   7         45.13         36.33         5.01 o                         
   9   2   7        186.32        166.89        15.31 o                         
  11   2   7        440.33        460.54        23.55 o                         
  13   2   7        360.00        381.67        34.72 o                         
  15   2   7          5.09          9.87         2.70 o                         
 -16   3   7         64.36         81.51         9.00 o                         
 -14   3   7          1.70          4.34         2.88 o                         
 -12   3   7         15.23         17.96         5.39 o                         
 -10   3   7        145.33        128.33        14.16 o                         
  -8   3   7          5.53          3.69         1.86 o                         
  -6   3   7         65.90         60.97         3.60 o                         
  -4   3   7        161.39        148.03        10.27 o                         
  -2   3   7        144.73        124.36         7.86 o                         
   0   3   7         70.33         71.64         5.91 o                         
   2   3   7        182.53        152.61         6.56 o                         
   4   3   7        185.56        174.87        11.56 o                         
   6   3   7         40.74         46.24         5.91 o                         
   8   3   7         39.34         35.12         5.23 o                         
  10   3   7        444.35        446.58        18.16 o                         
  12   3   7         14.97         16.77         4.11 o                         
 -13   4   7         25.72         25.26         5.12 o                         
 -11   4   7          6.34          0.78         2.10 o                         
  -9   4   7        139.82        153.17        11.28 o                         
  -7   4   7        283.63        273.53        13.19 o                         
  -5   4   7        553.69        557.79        19.01 o                         
  -3   4   7         40.00         41.97         3.96 o                         
  -1   4   7         12.79          9.50         2.14 o                         
   1   4   7       1683.27       1777.08        32.25 o                         
   3   4   7         98.79        113.69         7.57 o                         
   5   4   7         19.88         19.10         3.80 o                         
   7   4   7          0.78          2.86         1.43 o                         
   9   4   7        199.60        197.11        10.29 o                         
  -8   5   7         92.44         80.23         8.50 o                         
  -6   5   7        167.75        194.44        14.85 o                         
  -4   5   7         12.25         16.05         2.43 o                         
  -2   5   7         76.55         66.20         4.32 o                         
   0   5   7        156.53        157.84         6.74 o                         
   2   5   7         28.88         23.52         2.75 o                         
   4   5   7          0.17          1.06         1.06 o                         
   6   5   7          2.90          3.93         1.69 o                         
 -20   0   8        134.34        109.22        11.26 o                         
 -18   0   8         39.16         39.44         5.05 o                         
 -16   0   8         98.18        110.01        12.93 o                         
 -14   0   8        748.87        672.60        34.22 o                         
 -12   0   8        702.30        619.26        24.19 o                         
 -10   0   8         18.96         19.87         3.32 o                         
  -8   0   8       3211.41       3418.12        49.51 o                         
  -6   0   8        179.92        170.18         5.78 o                         
  -4   0   8        777.29        783.77        20.58 o                         
  -2   0   8         58.08         76.98         4.69 o                         
   0   0   8        701.50        712.63        41.03 o                         
   2   0   8          3.70          2.85         1.33 o                         
   4   0   8       1721.70       2003.49        49.24 o                         
   6   0   8         34.03         37.14         8.54 o                         
   8   0   8       1749.45       1511.10        33.85 o                         
  10   0   8       8695.63       8610.72       156.62 o                         
  12   0   8         70.97         75.18         7.34 o                         
  14   0   8        224.38        266.78        12.58 o                         
 -19   1   8        167.46        169.14         7.33 o                         
 -17   1   8         67.80         58.39         4.96 o                         
 -15   1   8        106.44         98.91         8.54 o                         
 -13   1   8        705.08        638.41        18.93 o                         
 -11   1   8       1206.50       1044.73        41.74 o                         
  -9   1   8         17.24         17.26         3.91 o                         
  -7   1   8        188.76        195.46         5.21 o                         
  -5   1   8         74.50         95.56         3.50 o                         
  -3   1   8       1980.22       2232.94        27.87 o                         
  -1   1   8        688.16        810.98        13.46 o                         
   1   1   8       2514.48       2751.88        36.85 o                         
   3   1   8         75.94         53.72         3.38 o                         
   5   1   8        612.36        615.41        15.32 o                         
   7   1   8        221.83        178.72         7.27 o                         
   9   1   8        297.19        272.48        10.14 o                         
  11   1   8         81.99         86.61         5.60 o                         
  13   1   8          0.01          0.62         1.17 o                         
  15   1   8         14.29         20.98         2.83 o                         
 -18   2   8          0.20          1.47         0.83 o                         
 -16   2   8         49.39         45.91         5.52 o                         
 -14   2   8         30.31         28.04         4.57 o                         
 -12   2   8       3497.90       3181.11        69.00 o                         
 -10   2   8         16.71         12.82         1.85 o                         
  -8   2   8         85.38         77.39         5.31 o                         
  -6   2   8        416.71        443.43        11.50 o                         
  -4   2   8       7265.95       7167.79        77.08 o                         
  -2   2   8         63.56         59.78         4.59 o                         
   0   2   8        297.41        305.69        11.14 o                         
   2   2   8         23.32         13.70         2.28 o                         
   4   2   8        132.79        146.34         8.33 o                         
   6   2   8          1.22          1.69         3.24 o                         
   8   2   8         57.18         58.46        12.11 o                         
  10   2   8        127.50        136.98        18.18 o                         
  12   2   8         37.37         41.02         4.98 o                         
  14   2   8         11.43         19.35         2.74 o                         
 -17   3   8         47.12         51.32        13.52 o                         
 -15   3   8         68.86         75.34         9.32 o                         
 -13   3   8          0.15         -0.96         1.83 o                         
 -11   3   8         51.30         45.92         8.59 o                         
  -9   3   8        370.61        377.22        17.71 o                         
  -7   3   8        124.21        112.29         6.40 o                         
  -5   3   8        342.58        309.12         8.89 o                         
  -3   3   8         36.09         29.79         2.67 o                         
  -1   3   8        823.66        745.59        15.72 o                         
   1   3   8        135.21        112.39         5.30 o                         
   3   3   8          6.05          0.70         1.14 o                         
   5   3   8         40.17         45.14         5.90 o                         
   7   3   8         28.34         32.02         4.97 o                         
   9   3   8        563.89        582.01        21.35 o                         
  11   3   8        120.70        110.15        11.15 o                         
 -14   4   8        108.94        137.79        10.65 o                         
 -12   4   8         56.63         67.98         8.59 o                         
 -10   4   8          0.46         -0.19         1.24 o                         
  -8   4   8        132.62        129.72        17.06 o                         
  -6   4   8        287.63        260.25        11.61 o                         
  -4   4   8          1.22          1.47         1.04 o                         
  -2   4   8         13.41          9.39         1.95 o                         
   0   4   8          1.81          1.42         1.22 o                         
   2   4   8       2451.26       2554.62        68.84 o                         
   4   4   8        121.49        135.28         7.94 o                         
   6   4   8         34.66         31.97         4.50 o                         
   8   4   8         15.58         11.19         2.48 o                         
  10   4   8          0.01          2.01         1.69 o                         
  -9   5   8         32.69         23.35         4.07 o                         
  -7   5   8          0.65         -0.59         1.32 o                         
  -5   5   8         88.80         83.73         6.64 o                         
  -3   5   8          0.99          0.02         0.83 o                         
  -1   5   8         28.63         22.91         2.45 o                         
   1   5   8          6.70          8.80         1.63 o                         
   3   5   8        182.54        178.64         9.28 o                         
   5   5   8          5.39          8.27         2.65 o                         
 -20   1   9        182.78        182.25         9.02 o                         
 -18   1   9          0.82          1.85         0.99 o                         
 -16   1   9       2100.99       2156.41        64.33 o                         
 -14   1   9         50.52         48.18         4.79 o                         
 -12   1   9         17.40         14.37         2.85 o                         
 -10   1   9        688.29        653.58        18.47 o                         
  -8   1   9       2196.66       2222.92        33.92 o                         
  -6   1   9        759.86        812.47        13.58 o                         
  -4   1   9          0.26          1.25         0.79 o                         
  -2   1   9        167.96        168.13         5.92 o                         
   0   1   9       1866.46       2054.83        30.11 o                         
   2   1   9       1107.58       1180.69        21.33 o                         
   4   1   9         34.08         37.01         3.96 o                         
   6   1   9        273.63        237.14        10.73 o                         
   8   1   9        180.74        181.30         8.15 o                         
  10   1   9         57.09         61.55         4.71 o                         
  12   1   9         11.91         13.93         2.16 o                         
  14   1   9         62.72         73.28         7.11 o                         
 -19   2   9         55.45         69.35         4.00 o                         
 -17   2   9         77.80         90.25         7.14 o                         
 -15   2   9         92.01         84.68         8.98 o                         
 -13   2   9        600.37        606.26        22.90 o                         
 -11   2   9          8.33          8.29         2.45 o                         
  -9   2   9         15.70         14.18         2.39 o                         
  -7   2   9        537.47        511.99        12.94 o                         
  -5   2   9        505.70        491.43        13.54 o                         
  -3   2   9       4810.35       4955.20        63.12 o                         
  -1   2   9       1112.98       1077.81        24.29 o                         
   1   2   9        899.29        855.95        24.54 o                         
   3   2   9       1702.82       1637.02        38.03 o                         
   5   2   9        248.59        231.12        14.35 o                         
   7   2   9        112.78         93.91        14.73 o                         
   9   2   9         22.34         34.55         7.01 o                         
  11   2   9         24.01         22.17         4.93 o                         
  13   2   9          0.41          2.67         1.55 o                         
 -16   3   9         11.38         14.16         3.75 o                         
 -14   3   9          7.12         11.47         3.84 o                         
 -12   3   9        117.91        107.00        12.88 o                         
 -10   3   9         62.71         65.88        10.01 o                         
  -8   3   9         49.32         42.64         4.70 o                         
  -6   3   9        166.18        159.50         7.84 o                         
  -4   3   9        299.39        257.77        10.19 o                         
  -2   3   9       2050.86       1768.70        27.49 o                         
   0   3   9         10.65         13.60         2.30 o                         
   2   3   9        631.34        615.86        18.82 o                         
   4   3   9        222.39        211.57        12.95 o                         
   6   3   9        491.85        474.06        19.93 o                         
   8   3   9         79.78         72.56         7.06 o                         
  10   3   9          8.32          6.49         3.02 o                         
  12   3   9        120.90         99.28         8.91 o                         
 -13   4   9          9.85          5.16         2.15 o                         
 -11   4   9         20.50         11.64         2.58 o                         
  -9   4   9         14.67         13.66         4.71 o                         
  -7   4   9          9.03          3.49         2.65 o                         
  -5   4   9         32.04         30.04         3.34 o                         
  -3   4   9         12.70         15.30         2.53 o                         
  -1   4   9          6.92         12.90         2.23 o                         
   1   4   9         60.93         65.93         6.60 o                         
   3   4   9        474.63        531.55        16.80 o                         
   5   4   9         40.17         37.93         7.58 o                         
   7   4   9         18.40         22.74         3.54 o                         
   9   4   9        213.19        185.63        12.43 o                         
  -8   5   9          1.99          4.80         2.19 o                         
  -6   5   9        139.93        136.70        11.65 o                         
  -4   5   9         49.84         45.14         4.72 o                         
  -2   5   9         90.04         96.03         7.02 o                         
   0   5   9         43.47         44.99         5.55 o                         
   2   5   9         33.93         36.60         4.02 o                         
   4   5   9         17.88         14.07         3.24 o                         
 -20   0  10         50.85         49.43         5.99 o                         
 -18   0  10          3.29          1.90         2.63 o                         
 -16   0  10        519.39        540.75        29.93 o                         
 -14   0  10        237.45        232.46        18.87 o                         
 -12   0  10          6.86          7.46         2.54 o                         
 -10   0  10        291.11        253.48        15.39 o                         
  -8   0  10       4082.73       4078.46        68.63 o                         
  -6   0  10       9819.14       9868.89       153.75 o                         
  -4   0  10         22.83         30.91         3.53 o                         
  -2   0  10       2389.75       2627.80        91.58 o                         
   0   0  10        165.96        194.76        11.15 o                         
   2   0  10       5002.51       5586.33       175.00 o                         
   4   0  10        263.10        246.10        16.17 o                         
   6   0  10       1628.48       1382.91        31.64 o                         
   8   0  10        102.96         96.14         8.33 o                         
  10   0  10       2458.11       2599.30        58.95 o                         
  12   0  10        751.91        843.65        25.89 o                         
  14   0  10         31.33         28.28         3.39 o                         
 -19   1  10         33.45         34.31         3.13 o                         
 -17   1  10         56.14         57.23         5.93 o                         
 -15   1  10       1185.16       1220.46        34.95 o                         
 -13   1  10        107.33        106.07         6.32 o                         
 -11   1  10        199.23        185.12         6.79 o                         
  -9   1  10        376.11        407.49        12.49 o                         
  -7   1  10         18.19         16.32         1.88 o                         
  -5   1  10        310.81        306.68         8.63 o                         
  -3   1  10         54.26         56.88         3.50 o                         
  -1   1  10        649.67        660.18        13.15 o                         
   1   1  10         54.24         64.18         4.36 o                         
   3   1  10        208.84        237.33        10.35 o                         
   5   1  10        102.78        108.14         5.53 o                         
   7   1  10          2.36          3.40         1.59 o                         
   9   1  10        541.08        551.49        15.12 o                         
  11   1  10         55.24         57.41         4.27 o                         
  13   1  10         91.57         99.46         6.79 o                         
 -18   2  10         76.58         80.72         6.76 o                         
 -16   2  10         35.61         38.65         5.53 o                         
 -14   2  10        152.34        154.18        10.56 o                         
 -12   2  10          0.23          0.18         1.30 o                         
 -10   2  10        321.65        256.07        14.03 o                         
  -8   2  10         97.30         96.17         6.96 o                         
  -6   2  10        570.09        527.93        16.59 o                         
  -4   2  10          0.49          2.93         1.05 o                         
  -2   2  10         33.72         41.50         3.79 o                         
   0   2  10         18.89         15.19         2.76 o                         
   2   2  10         33.58         26.07         4.01 o                         
   4   2  10          3.46          3.77         1.16 o                         
   6   2  10        127.24        112.00        11.83 o                         
   8   2  10          0.56         -0.75         1.45 o                         
  10   2  10         77.00         81.47         7.29 o                         
  12   2  10         26.47         29.80         3.75 o                         
 -17   3  10          4.58          2.97         1.42 o                         
 -15   3  10          1.14          1.01         1.92 o                         
 -13   3  10         60.15         50.90         8.45 o                         
 -11   3  10        136.42        153.92        15.35 o                         
  -9   3  10        261.88        257.91        11.90 o                         
  -7   3  10       3374.23       3266.19        71.48 o                         
  -5   3  10        684.65        585.09        15.99 o                         
  -3   3  10         30.20         29.06         3.76 o                         
  -1   3  10       1965.96       1802.89        48.96 o                         
   1   3  10       1332.91       1260.11        35.45 o                         
   3   3  10        835.65        782.47        26.98 o                         
   5   3  10          0.24          0.58         1.35 o                         
   7   3  10        519.15        456.98        15.19 o                         
   9   3  10        111.63        124.86        12.52 o                         
  11   3  10        161.47        131.44        10.78 o                         
 -12   4  10          2.36          1.87         1.64 o                         
 -10   4  10         33.12         19.28         5.03 o                         
  -8   4  10          0.08          3.97         1.49 o                         
  -6   4  10        230.84        210.32        20.29 o                         
  -4   4  10         98.10         83.25         5.58 o                         
  -2   4  10         49.45         45.08         4.07 o                         
   0   4  10        350.83        378.00        12.12 o                         
   2   4  10          8.91          5.46         1.81 o                         
   4   4  10        188.63        201.13        11.48 o                         
   6   4  10         34.19         31.08         4.08 o                         
   8   4  10         80.39         78.49         8.04 o                         
  -7   5  10         22.67         22.57         4.34 o                         
  -5   5  10          3.13          5.81         2.38 o                         
  -3   5  10         23.09         21.36         3.88 o                         
  -1   5  10          0.01         -0.35         0.86 o                         
   1   5  10          1.49          0.76         0.95 o                         
   3   5  10         27.95         28.19         4.43 o                         
 -20   1  11          4.73          2.74         1.14 o                         
 -18   1  11        101.87        106.78         6.18 o                         
 -16   1  11        216.44        216.44        12.32 o                         
 -14   1  11       2298.83       2283.08        43.83 o                         
 -12   1  11        682.63        606.42        18.60 o                         
 -10   1  11         98.63         95.41         7.90 o                         
  -8   1  11        343.68        325.91        11.05 o                         
  -6   1  11        933.84        977.64        19.56 o                         
  -4   1  11         45.94         41.74         3.13 o                         
  -2   1  11        686.15        679.92        14.01 o                         
   0   1  11        357.34        345.81        10.87 o                         
   2   1  11        317.72        351.24        13.05 o                         
   4   1  11          6.57          2.77         1.39 o                         
   6   1  11       2330.75       2109.39        45.11 o                         
   8   1  11        907.36        958.76        24.58 o                         
  10   1  11          0.04          0.51         0.94 o                         
  12   1  11        186.30        204.51         8.61 o                         
 -19   2  11          7.12          3.84         1.55 o                         
 -17   2  11        182.38        187.42        10.18 o                         
 -15   2  11         84.61         81.58         7.45 o                         
 -13   2  11         22.01         25.79         4.37 o                         
 -11   2  11          0.19          2.94         1.56 o                         
  -9   2  11          4.48          6.53         2.61 o                         
  -7   2  11          0.03          0.77         1.26 o                         
  -5   2  11         43.58         36.25         4.13 o                         
  -3   2  11        246.96        212.65         9.15 o                         
  -1   2  11        658.46        644.45        16.96 o                         
   1   2  11        222.32        181.75         9.27 o                         
   3   2  11          0.34          1.69         1.38 o                         
   5   2  11         10.00         13.47         3.21 o                         
   7   2  11        447.26        412.47        14.77 o                         
   9   2  11        442.05        435.20        17.72 o                         
  11   2  11          5.34          4.07         1.39 o                         
 -16   3  11         12.12         13.75         3.61 o                         
 -14   3  11          1.76         -0.18         1.78 o                         
 -12   3  11          0.92          3.24         3.02 o                         
 -10   3  11        495.34        429.43        17.74 o                         
  -8   3  11        415.80        404.12        22.11 o                         
  -6   3  11        700.68        649.71        20.00 o                         
  -4   3  11        218.84        196.03         8.75 o                         
  -2   3  11       1752.06       1623.73        39.01 o                         
   0   3  11       1100.33       1040.59        26.23 o                         
   2   3  11        176.45        174.70         9.53 o                         
   4   3  11          4.61          3.92         1.42 o                         
   6   3  11          1.15          0.94         1.04 o                         
   8   3  11         54.57         43.17         5.00 o                         
  10   3  11         99.61        101.65         9.59 o                         
 -13   4  11        130.47        132.95         9.96 o                         
 -11   4  11         94.06        106.68        10.60 o                         
  -9   4  11         11.99          8.91         3.88 o                         
  -7   4  11        123.33        118.99         9.02 o                         
  -5   4  11          5.38          2.71         1.26 o                         
  -3   4  11         21.97         24.14         3.58 o                         
  -1   4  11          2.44          2.24         1.32 o                         
   1   4  11          1.04          1.09         1.30 o                         
   3   4  11          2.00          2.50         2.10 o                         
   5   4  11         43.14         51.36         5.19 o                         
   7   4  11         28.33         22.48         2.83 o                         
  -6   5  11          3.09          5.30         2.24 o                         
  -4   5  11         33.65         38.71         4.01 o                         
  -2   5  11          0.07          1.38         1.12 o                         
   0   5  11        101.09         95.39         8.73 o                         
 -20   0  12        104.47         75.89         7.22 o                         
 -18   0  12       1549.77       1672.15        56.33 o                         
 -16   0  12        454.99        484.56        27.50 o                         
 -14   0  12       3756.68       3766.55        78.39 o                         
 -12   0  12         87.42         73.33        10.23 o                         
 -10   0  12       2421.94       2230.60        58.08 o                         
  -8   0  12        715.79        735.23        34.11 o                         
  -6   0  12       2432.27       2411.91        68.07 o                         
  -4   0  12          0.22          0.39         1.16 o                         
  -2   0  12       3797.01       3954.38        82.92 o                         
   0   0  12       1544.37       1589.86        47.56 o                         
   2   0  12          2.08          4.75         2.47 o                         
   4   0  12         29.86         35.48         4.84 o                         
   6   0  12         16.12         15.27         3.39 o                         
   8   0  12         77.74         78.34         7.41 o                         
  10   0  12        136.72        132.79        15.69 o                         
  12   0  12          3.87          3.32         1.90 o                         
 -19   1  12         10.32         10.01         1.73 o                         
 -17   1  12        157.66        167.41        10.13 o                         
 -15   1  12          4.59          6.23         3.62 o                         
 -13   1  12        455.05        435.81        19.48 o                         
 -11   1  12          0.11          0.62         1.33 o                         
  -9   1  12          3.19          3.26         1.64 o                         
  -7   1  12        622.53        619.03        14.35 o                         
  -5   1  12          1.82          1.57         0.87 o                         
  -3   1  12        652.71        640.32        15.74 o                         
  -1   1  12         13.88         19.30         3.07 o                         
   1   1  12        816.80        842.25        19.50 o                         
   3   1  12        434.81        365.54         9.77 o                         
   5   1  12          3.06          6.42         1.74 o                         
   7   1  12       1333.38       1433.23        31.85 o                         
   9   1  12          0.93          1.17         1.60 o                         
  11   1  12          7.09          6.09         1.65 o                         
 -18   2  12        114.43        130.67         7.38 o                         
 -16   2  12         10.49         11.44         2.65 o                         
 -14   2  12          1.92          0.67         1.30 o                         
 -12   2  12         58.67         77.87         8.86 o                         
 -10   2  12          0.10         -0.48         1.83 o                         
  -8   2  12         50.79         55.64         5.50 o                         
  -6   2  12          5.40          2.60         1.02 o                         
  -4   2  12        350.56        304.02        10.11 o                         
  -2   2  12        123.74        110.85         4.96 o                         
   0   2  12        996.95        866.86        16.82 o                         
   2   2  12        109.56         77.98         5.38 o                         
   4   2  12         72.27         46.43         4.81 o                         
   6   2  12         18.12         18.33         4.80 o                         
   8   2  12        691.52        657.97        18.39 o                         
  10   2  12         22.50         22.84         2.46 o                         
 -15   3  12        175.79        164.61        13.16 o                         
 -13   3  12          5.46          9.37         2.26 o                         
 -11   3  12         54.01         48.80         5.78 o                         
  -9   3  12        261.33        197.86        10.10 o                         
  -7   3  12        747.70        715.75        20.83 o                         
  -5   3  12        215.46        201.14         8.93 o                         
  -3   3  12        100.00        109.31         7.37 o                         
  -1   3  12       1603.48       1554.49        38.40 o                         
   1   3  12        807.30        786.98        32.55 o                         
   3   3  12        193.76        189.43         9.79 o                         
   5   3  12         10.52         11.23         2.27 o                         
   7   3  12         61.38         68.57         7.86 o                         
   9   3  12         51.80         38.33         5.94 o                         
 -10   4  12         11.08         13.16         4.11 o                         
  -8   4  12        131.32        127.32         9.14 o                         
  -6   4  12        366.66        343.50        15.76 o                         
  -4   4  12         39.68         39.44         4.27 o                         
  -2   4  12        204.84        217.09        10.07 o                         
   0   4  12          3.80          4.95         2.06 o                         
   2   4  12        169.60        179.53        10.61 o                         
   4   4  12          9.01          5.68         1.94 o                         
   6   4  12         73.06         72.10         6.33 o                         
  -5   5  12        132.09        148.83         7.44 o                         
  -3   5  12          3.16          8.50         2.60 o                         
  -1   5  12         14.07         13.61         3.02 o                         
 -18   1  13        121.27        131.19         8.02 o                         
 -16   1  13         80.05         75.38        10.10 o                         
 -14   1  13          6.38         10.25         2.01 o                         
 -12   1  13         42.28         46.15         4.86 o                         
 -10   1  13       1431.00       1297.49        36.39 o                         
  -8   1  13        606.29        548.58        13.56 o                         
  -6   1  13          4.68          6.86         2.12 o                         
  -4   1  13         72.16         74.55         5.31 o                         
  -2   1  13        552.87        549.44        17.22 o                         
   0   1  13       1654.83       1556.88        32.70 o                         
   2   1  13          0.00          0.13         1.03 o                         
   4   1  13          0.54          2.52         1.41 o                         
   6   1  13          0.01          2.26         1.38 o                         
   8   1  13       1881.90       2042.57        39.65 o                         
  10   1  13          0.08          0.47         0.91 o                         
  12   1  13          9.15         15.90         2.37 o                         
 -17   2  13          1.02          1.25         3.31 o                         
 -15   2  13         52.29         45.98         5.23 o                         
 -13   2  13          3.84          1.72         1.07 o                         
 -11   2  13        686.89        667.57        24.45 o                         
  -9   2  13        294.73        300.24        15.47 o                         
  -7   2  13          0.34          2.34         1.85 o                         
  -5   2  13        830.40        715.78        21.49 o                         
  -3   2  13        476.44        402.84        10.89 o                         
  -1   2  13         24.06         17.35         2.39 o                         
   1   2  13        716.62        630.24        16.60 o                         
   3   2  13         33.47         44.24         4.66 o                         
   5   2  13        624.39        605.06        16.02 o                         
   7   2  13          0.25         -0.27         1.20 o                         
   9   2  13         30.09         23.96         2.91 o                         
  11   2  13         32.66         34.68         4.84 o                         
 -16   3  13        137.00        155.02        11.10 o                         
 -14   3  13        256.68        287.10        18.32 o                         
 -12   3  13         18.26         13.52         2.78 o                         
 -10   3  13        103.82        108.57         8.96 o                         
  -8   3  13         75.12         53.14         5.06 o                         
  -6   3  13        577.04        582.33        18.45 o                         
  -4   3  13         71.39         70.68         5.18 o                         
  -2   3  13        322.85        321.51        13.20 o                         
   0   3  13        357.05        343.38        13.62 o                         
   2   3  13         28.01         29.15         3.89 o                         
   4   3  13         19.87         19.27         2.90 o                         
   6   3  13         33.80         32.84         4.38 o                         
   8   3  13          3.00          3.79         1.35 o                         
 -11   4  13         42.90         37.78         5.99 o                         
  -9   4  13        157.43        141.13        13.02 o                         
  -7   4  13         30.29         31.20         4.37 o                         
  -5   4  13        153.94        147.40         9.92 o                         
  -3   4  13         65.62         65.79         5.37 o                         
  -1   4  13         54.19         47.65         4.38 o                         
   1   4  13        207.94        239.21        12.19 o                         
   3   4  13        175.83        206.35        16.04 o                         
   5   4  13         70.79         88.08         8.41 o                         
 -18   0  14       1657.21       1898.25        60.03 o                         
 -16   0  14        695.21        728.62        33.81 o                         
 -14   0  14        982.18       1013.46        30.73 o                         
 -12   0  14        190.55        189.60        16.72 o                         
 -10   0  14        225.95        190.27        26.29 o                         
  -8   0  14       1055.85        951.76        23.74 o                         
  -6   0  14        663.43        579.18        25.48 o                         
  -4   0  14        397.77        353.84        19.47 o                         
  -2   0  14        171.06        144.28        10.08 o                         
   0   0  14        932.21        809.79        21.06 o                         
   2   0  14        224.99        199.41         9.84 o                         
   4   0  14        680.12        621.31        22.89 o                         
   6   0  14        768.96        809.14        26.72 o                         
   8   0  14         35.22         35.35         4.73 o                         
  10   0  14          9.81         12.28         2.26 o                         
 -19   1  14          5.91          6.03         1.69 o                         
 -17   1  14        197.81        194.93        10.55 o                         
 -15   1  14        281.29        318.98        12.32 o                         
 -13   1  14        178.08        173.90        10.37 o                         
 -11   1  14         48.35         42.72         5.73 o                         
  -9   1  14        778.39        727.55        25.41 o                         
  -7   1  14          4.88          6.28         1.84 o                         
  -5   1  14        275.99        270.41         7.86 o                         
  -3   1  14        170.57        158.39         6.30 o                         
  -1   1  14         96.77         77.67         4.42 o                         
   1   1  14        227.53        206.17         8.70 o                         
   3   1  14        181.08        162.83         7.01 o                         
   5   1  14        860.47        833.14        22.37 o                         
   7   1  14         10.05         12.96         2.52 o                         
   9   1  14        272.23        288.88         9.30 o                         
  11   1  14         16.36         16.84         2.07 o                         
 -18   2  14         10.59         12.52         3.24 o                         
 -16   2  14         36.24         21.92         3.40 o                         
 -14   2  14         54.13         52.23         4.64 o                         
 -12   2  14        134.09        107.54         8.93 o                         
 -10   2  14         93.49         71.55         7.32 o                         
  -8   2  14        179.83        163.82        19.23 o                         
  -6   2  14         18.19         19.95         3.86 o                         
  -4   2  14       2939.96       2657.45        61.02 o                         
  -2   2  14        176.84        154.50         7.76 o                         
   0   2  14        235.41        232.66        11.05 o                         
   2   2  14        162.77        175.54         9.45 o                         
   4   2  14       1563.85       1587.56        44.30 o                         
   6   2  14          3.21          5.28         1.71 o                         
   8   2  14         32.77         34.03         4.18 o                         
  10   2  14         97.48         79.04         7.54 o                         
 -15   3  14          9.87         19.23         4.02 o                         
 -13   3  14          0.14          0.46         1.17 o                         
 -11   3  14         30.88         34.72         6.49 o                         
  -9   3  14          0.40          1.81         1.29 o                         
  -7   3  14        607.50        548.67        17.52 o                         
  -5   3  14        154.58        155.93         9.96 o                         
  -3   3  14          0.46          0.16         1.35 o                         
  -1   3  14         76.11         71.99         5.98 o                         
   1   3  14        143.24        138.47         8.20 o                         
   3   3  14          0.70          2.64         1.37 o                         
   5   3  14         77.17         81.83         6.72 o                         
   7   3  14        150.59        119.28         8.41 o                         
 -10   4  14        601.82        555.51        25.77 o                         
  -8   4  14         50.38         67.49         6.81 o                         
  -6   4  14          0.03          0.88         1.39 o                         
  -4   4  14        114.87        124.14         8.66 o                         
  -2   4  14        168.96        164.37        11.79 o                         
   0   4  14         67.69         63.99         7.01 o                         
   2   4  14          0.19         -1.96         1.96 o                         
   4   4  14         93.67        100.01         8.73 o                         
 -18   1  15          3.35          5.07         1.63 o                         
 -16   1  15        662.69        769.75        24.10 o                         
 -14   1  15          0.06         -0.31         1.05 o                         
 -12   1  15        229.28        231.16        10.97 o                         
 -10   1  15         96.08         96.42         8.61 o                         
  -8   1  15       1299.20       1216.44        35.23 o                         
  -6   1  15        286.50        231.75         9.30 o                         
  -4   1  15         82.13         80.54         6.31 o                         
  -2   1  15         77.76         73.37         6.02 o                         
   0   1  15         67.27         74.58         6.07 o                         
   2   1  15          3.53          5.31         1.55 o                         
   4   1  15         11.74          9.28         2.87 o                         
   6   1  15        484.83        469.74        13.26 o                         
   8   1  15          4.68          4.55         1.26 o                         
  10   1  15         97.88        102.46         5.10 o                         
 -17   2  15         15.46         15.94         3.75 o                         
 -15   2  15          0.56          0.61         1.28 o                         
 -13   2  15         98.59         87.26         7.70 o                         
 -11   2  15        127.75        121.00         9.50 o                         
  -9   2  15        346.96        328.75        16.32 o                         
  -7   2  15         65.66         58.37         6.71 o                         
  -5   2  15         49.16         56.92         6.80 o                         
  -3   2  15       2638.44       2500.88       106.98 o                         
  -1   2  15        134.00        138.66         7.36 o                         
   1   2  15         60.26         63.54         6.86 o                         
   3   2  15        181.45        187.01         9.54 o                         
   5   2  15        626.93        711.50        27.07 o                         
   7   2  15        146.38        139.33         8.10 o                         
   9   2  15         69.64         68.53         7.08 o                         
 -14   3  15         14.41         13.84         3.24 o                         
 -12   3  15        147.97        154.19        12.93 o                         
 -10   3  15          3.13          3.15         1.73 o                         
  -8   3  15          0.27          0.68         1.12 o                         
  -6   3  15        116.54        128.51         7.87 o                         
  -4   3  15          1.95          4.80         1.51 o                         
  -2   3  15        113.73        109.77         7.23 o                         
   0   3  15         84.74         79.04         5.93 o                         
   2   3  15          3.37          1.65         0.92 o                         
   4   3  15          2.95         -0.06         1.11 o                         
   6   3  15          6.81          6.04         1.85 o                         
 -11   4  15          7.81          7.17         2.33 o                         
  -9   4  15        477.65        443.99        22.30 o                         
  -7   4  15         17.10         36.16         4.28 o                         
  -5   4  15          0.03         -0.05         1.42 o                         
  -3   4  15          2.19          3.61         1.52 o                         
  -1   4  15         28.02         33.85         5.89 o                         
   1   4  15          1.05         -0.96         1.37 o                         
 -18   0  16        222.00        253.70        15.49 o                         
 -16   0  16       1233.88       1424.29        50.85 o                         
 -14   0  16         35.59         40.97         9.02 o                         
 -12   0  16        447.71        476.06        27.50 o                         
 -10   0  16        543.14        564.56        29.42 o                         
  -8   0  16         16.29         16.15         3.68 o                         
  -6   0  16        512.74        480.55        20.06 o                         
  -4   0  16        717.92        660.62        19.51 o                         
  -2   0  16        456.33        412.11        14.93 o                         
   0   0  16        103.81         93.10        14.78 o                         
   2   0  16         71.54         68.20         7.20 o                         
   4   0  16        110.48         86.49         7.86 o                         
   6   0  16        229.81        244.00        12.76 o                         
   8   0  16         31.63         34.39         4.07 o                         
 -17   1  16         20.08         23.11         3.39 o                         
 -15   1  16        205.35        224.16         9.81 o                         
 -13   1  16        182.38        183.13        10.87 o                         
 -11   1  16          0.24          1.98         2.22 o                         
  -9   1  16         31.19         24.73         4.39 o                         
  -7   1  16        128.77        128.47         9.83 o                         
  -5   1  16          0.47          1.56         1.27 o                         
  -3   1  16       1464.10       1456.51        37.64 o                         
  -1   1  16        103.94         97.02         7.08 o                         
   1   1  16        134.59        126.37         6.87 o                         
   3   1  16          4.53          3.71         1.47 o                         
   5   1  16        227.78        225.59        10.07 o                         
   7   1  16         69.41         67.70         4.94 o                         
   9   1  16         14.76         17.76         2.10 o                         
 -16   2  16          1.93          0.87         1.01 o                         
 -14   2  16          1.46          3.31         1.60 o                         
 -12   2  16         47.03         42.26         6.51 o                         
 -10   2  16        310.43        285.99        14.91 o                         
  -8   2  16          0.47          0.90         1.46 o                         
  -6   2  16         22.75         21.56         4.02 o                         
  -4   2  16        180.11        198.84        16.63 o                         
  -2   2  16       2069.60       2092.53        41.75 o                         
   0   2  16         54.84         50.71         6.12 o                         
   2   2  16         32.14         34.20         4.96 o                         
   4   2  16          1.51          4.95         2.01 o                         
   6   2  16        792.45        797.14        36.07 o                         
   8   2  16         14.55         10.55         2.92 o                         
 -13   3  16         70.93         69.57        10.71 o                         
 -11   3  16        135.58        132.17        11.88 o                         
  -9   3  16         17.03         14.02         3.03 o                         
  -7   3  16         13.81         17.28         3.21 o                         
  -5   3  16         82.22         96.92         8.12 o                         
  -3   3  16          0.86         -0.95         1.29 o                         
  -1   3  16         55.87         55.02         5.81 o                         
   1   3  16         63.67         67.75         6.22 o                         
   3   3  16        245.29        265.49        12.77 o                         
   5   3  16         89.41         69.29         5.39 o                         
 -10   4  16          0.33          1.96         1.28 o                         
  -8   4  16        321.27        254.52        15.53 o                         
  -6   4  16        565.00        704.82        20.29 o                         
  -4   4  16          2.40          1.30         1.00 o                         
  -2   4  16         41.79         43.13         5.85 o                         
   0   4  16          1.09         -0.32         0.96 o                         
 -18   1  17          8.15          8.89         1.72 o                         
 -16   1  17          3.07          3.60         1.66 o                         
 -14   1  17         42.10         41.58         4.09 o                         
 -12   1  17         78.38         83.39         6.25 o                         
 -10   1  17        188.36        208.23        12.71 o                         
  -8   1  17          2.69          3.59         2.56 o                         
  -6   1  17       1883.57       1891.45        44.05 o                         
  -4   1  17        779.38        750.91        18.69 o                         
  -2   1  17        329.34        328.00        13.41 o                         
   0   1  17        248.64        249.97        11.43 o                         
   2   1  17        708.51        675.31        16.83 o                         
   4   1  17         38.13         43.00         4.26 o                         
   6   1  17         40.80         40.40         3.79 o                         
   8   1  17         25.26         19.48         2.17 o                         
 -15   2  17         93.30         75.84         6.05 o                         
 -13   2  17         58.22         68.56         6.34 o                         
 -11   2  17        586.53        552.55        20.71 o                         
  -9   2  17         14.11         18.05         3.62 o                         
  -7   2  17         46.79         52.44         6.27 o                         
  -5   2  17         17.49         14.94         3.26 o                         
  -3   2  17        107.61        116.59        11.83 o                         
  -1   2  17        148.09        152.52         8.61 o                         
   1   2  17        151.20        155.77        10.30 o                         
   3   2  17         97.45        103.52         7.90 o                         
   5   2  17        550.45        590.81        37.74 o                         
   7   2  17        239.00        267.41        14.48 o                         
 -12   3  17          9.58          9.14         2.97 o                         
 -10   3  17          1.26          4.77         1.69 o                         
  -8   3  17         17.41         22.04         3.76 o                         
  -6   3  17         47.48         43.49         5.15 o                         
  -4   3  17         29.95         37.23         6.85 o                         
  -2   3  17        119.23        120.48        12.11 o                         
   0   3  17          7.93          9.37         3.47 o                         
   2   3  17          7.72          7.04         2.97 o                         
  -7   4  17        457.05        433.62        19.87 o                         
  -5   4  17        122.04        141.22        10.33 o                         
 -18   0  18        192.58        203.44        12.02 o                         
 -16   0  18         28.19         34.77         5.89 o                         
 -14   0  18          5.23          5.61         4.04 o                         
 -12   0  18         29.53         30.93         6.40 o                         
 -10   0  18        281.47        301.83        15.25 o                         
  -8   0  18        113.46        132.02        10.55 o                         
  -6   0  18        918.10        947.12        30.22 o                         
  -4   0  18        268.11        269.50        11.93 o                         
  -2   0  18          0.18          2.68         1.77 o                         
   0   0  18          2.43          0.55         1.18 o                         
   2   0  18       1252.84       1336.80        39.41 o                         
   4   0  18        346.10        344.97        12.21 o                         
   6   0  18         25.91         33.31         5.62 o                         
 -17   1  18        188.69        195.83         8.75 o                         
 -15   1  18          1.59          1.41         0.89 o                         
 -13   1  18         27.79         37.73         3.92 o                         
 -11   1  18        295.63        307.53        15.22 o                         
  -9   1  18        209.93        232.45        13.34 o                         
  -7   1  18        348.56        343.92        13.63 o                         
  -5   1  18        993.71       1062.72        26.61 o                         
  -3   1  18         30.19         39.98         3.90 o                         
  -1   1  18        172.15        193.46         9.85 o                         
   1   1  18         70.21         75.53         5.86 o                         
   3   1  18          9.17          7.29         2.14 o                         
   5   1  18         37.36         36.44         3.48 o                         
   7   1  18          0.40          1.37         0.84 o                         
 -14   2  18          5.71          5.92         1.62 o                         
 -12   2  18         32.95         25.98         3.94 o                         
 -10   2  18         37.52         37.96         5.99 o                         
  -8   2  18        107.39        114.48         9.39 o                         
  -6   2  18         48.31         64.83         6.80 o                         
  -4   2  18        237.38        246.11        12.04 o                         
  -2   2  18        166.12        173.91        11.01 o                         
   0   2  18         27.69         19.25         3.55 o                         
   2   2  18         43.84         55.90         5.61 o                         
   4   2  18        142.19        150.28         9.11 o                         
 -11   3  18         58.10         76.11         7.90 o                         
  -9   3  18         21.85         25.72         4.87 o                         
  -7   3  18          0.31          3.53         1.38 o                         
  -5   3  18         96.18         99.36         7.93 o                         
  -3   3  18          0.13          1.28         1.92 o                         
  -1   3  18          0.03         -1.01         2.06 o                         
   1   3  18        452.03        521.97        23.53 o                         
 -16   1  19        127.13        139.89         7.46 o                         
 -14   1  19         47.60         46.22         3.93 o                         
 -12   1  19         37.27         38.06         3.87 o                         
 -10   1  19         37.90         45.83         5.67 o                         
  -8   1  19        128.87        124.40         7.74 o                         
  -6   1  19        900.38        979.17        24.80 o                         
  -4   1  19        786.94        841.72        22.62 o                         
  -2   1  19        350.21        373.98        12.00 o                         
   0   1  19         30.51         26.54         2.91 o                         
   2   1  19          1.60          0.69         1.04 o                         
   4   1  19        222.33        220.68         8.65 o                         
   6   1  19          8.93          6.53         2.28 o                         
 -13   2  19          3.22          2.98         1.55 o                         
 -11   2  19          6.70         12.27         2.69 o                         
  -9   2  19          2.77          2.07         1.51 o                         
  -7   2  19        248.13        264.41        13.49 o                         
  -5   2  19         85.79        102.48         8.20 o                         
  -3   2  19         45.85         52.01         4.69 o                         
  -1   2  19         56.04         62.26         5.50 o                         
   1   2  19          9.12         11.42         3.97 o                         
   3   2  19         30.54         29.19         4.93 o                         
 -10   3  19         35.85         50.30         6.12 o                         
  -8   3  19         50.98         69.57         5.64 o                         
  -6   3  19         48.60         51.48         4.87 o                         
  -4   3  19         12.97          8.32         2.70 o                         
  -2   3  19          4.56          4.66         2.01 o                         
   0   3  19        109.70        133.82        10.01 o                         
 -16   0  20         14.86         16.68         3.52 o                         
 -14   0  20          2.83          2.24         1.32 o                         
 -12   0  20        221.84        231.95        15.90 o                         
 -10   0  20        318.78        352.42        15.39 o                         
  -8   0  20        437.11        481.18        32.60 o                         
  -6   0  20        151.83        170.77        11.47 o                         
  -4   0  20       2648.30       2792.52        71.34 o                         
  -2   0  20         24.16         29.36         3.91 o                         
   0   0  20        680.73        731.00        23.73 o                         
   2   0  20          7.28          8.20         2.12 o                         
   4   0  20        628.40        576.81        39.93 o                         
 -15   1  20         89.62        102.03         5.10 o                         
 -13   1  20        276.29        279.45        14.03 o                         
 -11   1  20         19.77         26.52         3.82 o                         
  -9   1  20          0.29         -1.20         1.20 o                         
  -7   1  20        170.55        180.19         8.96 o                         
  -5   1  20        360.22        380.74        13.66 o                         
  -3   1  20         33.73         44.60         4.43 o                         
  -1   1  20          0.47          0.99         1.01 o                         
   1   1  20        121.97        132.88         6.06 o                         
   3   1  20         68.98         72.51         4.62 o                         
 -14   2  20          0.17         -1.87         1.87 o                         
 -12   2  20         33.87         34.20         3.89 o                         
 -10   2  20         99.86        104.42         7.41 o                         
  -8   2  20         84.71         86.09         7.01 o                         
  -6   2  20         33.91         35.68         4.54 o                         
  -4   2  20         33.72         32.69         3.47 o                         
  -2   2  20          4.08          5.86         1.54 o                         
   0   2  20         30.38         43.88         4.63 o                         
   2   2  20          0.00         -0.47         0.81 o                         
  -9   3  20        289.63        380.80        17.45 o                         
  -7   3  20         50.48         57.58         8.25 o                         
  -5   3  20        141.87        136.24        10.33 o                         
  -3   3  20          2.57          1.78         1.14 o                         
 -14   1  21          3.16          2.40         1.16 o                         
 -12   1  21         20.20         16.97         3.93 o                         
 -10   1  21          5.92          5.37         2.58 o                         
  -8   1  21         24.16         21.80         2.89 o                         
  -6   1  21          0.21          0.66         1.26 o                         
  -4   1  21        115.92        116.79         6.92 o                         
  -2   1  21          3.69          4.41         1.36 o                         
   0   1  21        348.23        388.66        12.02 o                         
   2   1  21         57.01         57.23         4.75 o                         
 -13   2  21        217.30        211.49        11.97 o                         
 -11   2  21        107.72        122.95         7.19 o                         
  -9   2  21          0.31          0.24         1.14 o                         
  -7   2  21         90.38        106.57         7.30 o                         
  -5   2  21         38.60         30.77         6.74 o                         
  -3   2  21          0.24          0.86         0.89 o                         
  -1   2  21        278.65        316.59        12.16 o                         
 -14   0  22        182.55        167.95        10.87 o                         
 -10   0  22        142.33        133.18        11.42 o                         
  -8   0  22       3162.22       3284.53        94.25 o                         
  -6   0  22         14.57         12.75         3.88 o                         
  -4   0  22          2.45          1.87         1.69 o                         
  -2   0  22         70.70         63.14         8.00 o                         
   0   0  22         69.34         75.89         8.09 o                         
 -13   1  22          7.92          9.28         1.76 o                         
 -11   1  22          6.47          3.98         1.48 o                         
  -9   1  22          2.66          2.43         2.74 o                         
  -7   1  22          8.34          8.78         1.72 o                         
  -5   1  22        158.85        166.79         7.67 o                         
  -3   1  22         52.53         53.43         4.84 o                         
  -1   1  22         15.10         16.03         2.18 o                         
   1   1  22         73.29         64.33         6.67 o                         
 -10   2  22          0.08          0.96         0.72 o                         
  -8   2  22         20.33         19.21         2.86 o                         
  -6   2  22          9.10          5.77         1.62 o                         
  -4   2  22         18.53         16.30         2.39 o                         
  -2   2  22         69.70         74.97         7.04 o                         
 -10   1  23          4.70          5.49         1.42 o                         
  -8   1  23         93.70        103.12         6.42 o                         
  -6   1  23        305.01        300.15         9.48 o                         
  -4   1  23          6.06          5.34         1.18 o                         
  -2   1  23         91.84         80.04         7.54 o                         
  -6   0  24        860.18        754.48        27.96 o                         
                                                                                
