# Supplementary material for: Managing negative linear compressibility and thermal expansion through steric hindrance: a case study of 1,2-bis­(4′-pyridyl)­ethane cocrystals
Source: IUCrJ. 2025 Jan 1;12(Pt 1):88–96. doi: 10.1107/S2052252524011734 (PMC11707692; doi:10.1107/S2052252524011734)
Supplement: Supplementary file 11 [file m-12-00088-etyfum_185k_bsup11.hkl]

data_etyfum_185k_b                                                              
_shelx_title ' etyfum_185k_b_a.res in I2/a'                                     
_shelx_refln_list_code          4                                               
_shelx_F_calc_maximum      220.56                                               
_exptl_crystal_F_000       632.00                                               
_reflns_d_resolution_high  0.8130                                               
                                                                                
loop_                                                                           
 _space_group_symop_operation_xyz                                               
 'x, y, z'                                                                      
 '-x+1/2, y, -z'                                                                
 'x+1/2, y+1/2, z+1/2'                                                          
 '-x+1, y+1/2, -z+1/2'                                                          
 '-x, -y, -z'                                                                   
 'x-1/2, -y, z'                                                                 
 '-x+1/2, -y+1/2, -z+1/2'                                                       
 'x, -y+1/2, z+1/2'                                                             
                                                                                
_cell_length_a    16.6800                                                       
_cell_length_b     4.7547                                                       
_cell_length_c    19.6846                                                       
_cell_angle_alpha  90.000                                                       
_cell_angle_beta  109.773                                                       
_cell_angle_gamma  90.000                                                       
                                                                                
_shelx_F_squared_multiplier     1.000                                           
                                                                                
loop_                                                                           
 _refln_index_h                                                                 
 _refln_index_k                                                                 
 _refln_index_l                                                                 
 _refln_F_squared_calc                                                          
 _refln_F_squared_meas                                                          
 _refln_F_squared_sigma                                                         
 _refln_observed_status                                                         
   2   0   0         23.25         36.04         1.48 o                         
   4   0   0       7384.93       6992.88        77.65 o                         
   6   0   0       5124.68       5541.81        75.33 o                         
   8   0   0       3530.24       4186.90        78.60 o                         
  10   0   0         92.76         98.62         9.04 o                         
  12   0   0         84.09         91.52         6.29 o                         
  14   0   0          2.54          1.51         0.98 o                         
  16   0   0        330.34        340.22        12.87 o                         
  18   0   0        435.81        449.11        22.38 o                         
   1   1   0        266.72        230.91         3.62 o                         
   3   1   0        372.79        397.73         9.74 o                         
   5   1   0         10.57         12.31         1.12 o                         
   7   1   0        160.92        169.25         5.91 o                         
   9   1   0        772.92        923.72        17.43 o                         
  11   1   0         64.21         59.72         5.72 o                         
  13   1   0        305.08        261.80        11.71 o                         
  15   1   0        160.09        154.71         7.53 o                         
  17   1   0         25.48         18.88         2.24 o                         
   0   2   0       1366.09       1499.47        23.27 o                         
   2   2   0         14.53         17.08         1.42 o                         
   4   2   0         11.70          9.61         1.39 o                         
   6   2   0         96.91        106.84         5.54 o                         
   8   2   0         62.68         64.64         4.82 o                         
  10   2   0          0.01         -0.21         0.93 o                         
  12   2   0        118.64        117.71         9.61 o                         
  14   2   0        549.04        579.20        15.43 o                         
  16   2   0        137.41        129.50         7.11 o                         
  18   2   0          7.35          5.42         2.00 o                         
   1   3   0       2043.78       2023.83        34.91 o                         
   3   3   0        717.63        705.02        16.79 o                         
   5   3   0        131.54        156.68         8.95 o                         
   7   3   0        755.96        688.55        19.70 o                         
   9   3   0         34.44         38.77         7.42 o                         
  11   3   0          8.70          8.90         2.87 o                         
  13   3   0         19.66         21.80         4.59 o                         
  15   3   0          1.06          1.35         0.96 o                         
   0   4   0         13.73         10.21         4.00 o                         
   2   4   0         96.22         93.76         6.75 o                         
   4   4   0         43.79         51.80         5.13 o                         
   6   4   0        344.53        309.58        16.01 o                         
   8   4   0       1185.81       1231.41        48.72 o                         
  10   4   0        162.60        201.53        16.61 o                         
  12   4   0         38.92         48.54         7.28 o                         
   1   5   0         11.70         12.18         2.70 o                         
   3   5   0         40.60         40.35         5.08 o                         
   5   5   0         87.42         94.65         7.45 o                         
   7   5   0         41.18         39.97         4.36 o                         
   9   5   0         14.96         14.48         3.46 o                         
 -18   1   1         61.19         52.94         3.56 o                         
 -16   1   1        271.69        265.36         9.69 o                         
 -14   1   1         64.65         52.47         5.20 o                         
 -12   1   1        103.92         85.73         6.07 o                         
 -10   1   1        691.18        661.26        14.97 o                         
  -8   1   1       1520.02       1764.01        29.89 o                         
  -6   1   1        107.43        113.19         4.35 o                         
  -4   1   1       8110.77       8165.73       140.08 o                         
  -2   1   1        396.12        376.67         5.71 o                         
   0   1   1       2886.36       2917.32        30.26 o                         
   2   1   1        872.31        899.49        10.29 o                         
   4   1   1       2354.08       2461.54        29.24 o                         
   6   1   1         82.81         93.30         4.10 o                         
   8   1   1       1019.50       1078.41        18.41 o                         
  10   1   1        986.32       1050.15        24.94 o                         
  12   1   1        590.87        486.84        16.27 o                         
  14   1   1        174.17        167.11         8.00 o                         
  16   1   1          0.64          0.82         0.84 o                         
  18   1   1         48.50         32.09         2.90 o                         
 -17   2   1         11.66         12.39         1.97 o                         
 -15   2   1         12.58         14.04         2.30 o                         
 -13   2   1       1003.38       1029.50        54.53 o                         
 -11   2   1         44.43         40.13         5.51 o                         
  -9   2   1        799.24        778.31        18.88 o                         
  -7   2   1       2492.78       2711.60        38.43 o                         
  -5   2   1        150.98        156.29         6.41 o                         
  -3   2   1       3575.15       4107.18        51.74 o                         
  -1   2   1       2269.36       2288.77        28.56 o                         
   1   2   1        218.66        233.98         6.31 o                         
   3   2   1        247.47        274.09         7.23 o                         
   5   2   1        899.94       1053.40        18.94 o                         
   7   2   1        351.22        347.04        11.11 o                         
   9   2   1        419.36        382.46        20.17 o                         
  11   2   1         42.14         45.95         5.93 o                         
  13   2   1        111.00        139.31         7.28 o                         
  15   2   1       1497.82       1609.90        32.04 o                         
  17   2   1         24.31         24.11         3.05 o                         
 -16   3   1         12.93         15.55         2.52 o                         
 -14   3   1          8.07         10.14         1.84 o                         
 -12   3   1       1749.78       1844.78        56.40 o                         
 -10   3   1         78.18         63.68         9.59 o                         
  -8   3   1        616.24        560.93        30.20 o                         
  -6   3   1        224.75        179.91         8.81 o                         
  -4   3   1        904.77        999.05        28.19 o                         
  -2   3   1        102.18         90.61         9.07 o                         
   0   3   1       1775.01       1765.02        57.18 o                         
   2   3   1        726.12        777.75        18.86 o                         
   4   3   1         91.46         84.52         6.41 o                         
   6   3   1        409.50        386.05        12.76 o                         
   8   3   1        414.80        376.90        24.29 o                         
  10   3   1         21.89         24.33         4.41 o                         
  12   3   1          1.82          1.26         1.53 o                         
  14   3   1         47.40         36.42         4.40 o                         
 -13   4   1          7.04         13.23         3.46 o                         
 -11   4   1         14.66         19.90         5.11 o                         
  -9   4   1         12.02         20.69         5.33 o                         
  -7   4   1        752.83        737.43        37.77 o                         
  -5   4   1         37.74         38.98         5.29 o                         
  -3   4   1          5.89          9.85         1.85 o                         
  -1   4   1        699.11        693.27        22.77 o                         
   1   4   1         70.68         70.60         5.88 o                         
   3   4   1          4.82          4.25         1.67 o                         
   5   4   1         18.01         19.49         3.76 o                         
   7   4   1         51.38         51.06         8.66 o                         
   9   4   1       1130.17       1235.85        47.61 o                         
  11   4   1          3.29         11.81         3.77 o                         
  13   4   1          2.08          2.40         1.69 o                         
 -10   5   1        120.27        114.80         8.97 o                         
  -8   5   1         24.42         30.95         5.24 o                         
  -6   5   1          1.68          1.28         1.29 o                         
  -4   5   1        109.96        117.27         8.56 o                         
  -2   5   1         19.38         27.57         4.15 o                         
   0   5   1         30.85         32.36         4.75 o                         
   2   5   1        308.88        351.64        15.75 o                         
   4   5   1        156.62        173.60        10.41 o                         
   6   5   1          1.37          1.14         1.55 o                         
   8   5   1          7.58          7.11         2.49 o                         
 -18   0   2         10.32         13.89         2.86 o                         
 -16   0   2       1468.18       1362.67        33.38 o                         
 -14   0   2          9.53          6.65         3.51 o                         
 -12   0   2       1518.59       1334.03        42.21 o                         
 -10   0   2        102.72         81.45        11.55 o                         
  -8   0   2       5451.20       5942.85        82.63 o                         
  -6   0   2       7834.30       8227.08        92.68 o                         
  -4   0   2       5654.79       5942.09        67.62 o                         
  -2   0   2        339.60        299.85         6.45 o                         
   0   0   2        986.52        924.31        13.54 o                         
   2   0   2      48647.49      43706.10       644.44 o                         
   4   0   2        325.95        426.12        13.36 o                         
   6   0   2       1589.10       1742.04        38.67 o                         
   8   0   2       3377.11       3578.26        72.00 o                         
  10   0   2         24.70         53.05         7.12 o                         
  12   0   2        226.57        220.68        10.62 o                         
  14   0   2        502.46        493.35        16.54 o                         
  16   0   2         76.51         71.22         5.44 o                         
  18   0   2         73.31         84.91         8.30 o                         
 -19   1   2          4.36          1.53         1.32 o                         
 -17   1   2         42.12         49.97         3.86 o                         
 -15   1   2         27.64         34.55         4.63 o                         
 -13   1   2          3.99          4.47         1.70 o                         
 -11   1   2        594.34        556.48        17.31 o                         
  -9   1   2        696.82        684.65        14.24 o                         
  -7   1   2        787.04        932.81        16.02 o                         
  -5   1   2        457.81        470.23         9.10 o                         
  -3   1   2       5664.76       5689.13        45.25 o                         
  -1   1   2      11272.77      11167.91        98.54 o                         
   1   1   2       1484.77       1562.63        14.89 o                         
   3   1   2        762.97        873.84        12.04 o                         
   5   1   2       8055.17       8931.38        86.11 o                         
   7   1   2        137.11        136.63         6.84 o                         
   9   1   2         12.07         16.82         3.20 o                         
  11   1   2         38.83         32.05         3.05 o                         
  13   1   2          5.45         12.58         2.33 o                         
  15   1   2        453.37        464.05        13.33 o                         
  17   1   2          9.14         11.39         1.93 o                         
 -18   2   2         15.67         19.71         2.26 o                         
 -16   2   2          2.11          1.18         1.05 o                         
 -14   2   2        207.65        202.07        12.52 o                         
 -12   2   2        104.86        123.33        15.39 o                         
 -10   2   2         31.11         29.32         3.49 o                         
  -8   2   2        129.25        149.48         7.36 o                         
  -6   2   2         56.56         51.72         3.84 o                         
  -4   2   2        125.93        171.83         6.46 o                         
  -2   2   2       2113.89       2293.45        32.49 o                         
   0   2   2        341.06        368.82         7.01 o                         
   2   2   2        980.50       1066.85        14.42 o                         
   4   2   2       1336.80       1494.30        21.15 o                         
   6   2   2        296.01        324.70        10.46 o                         
   8   2   2         50.75         58.27         4.80 o                         
  10   2   2        766.36        682.14        24.21 o                         
  12   2   2        380.59        368.95        12.21 o                         
  14   2   2       1049.90       1083.34        26.65 o                         
  16   2   2         90.28        101.06         7.07 o                         
 -15   3   2        185.59        221.01        10.36 o                         
 -13   3   2          3.63          3.22         1.84 o                         
 -11   3   2       2481.31       2539.52        80.02 o                         
  -9   3   2        355.73        357.94        23.71 o                         
  -7   3   2        549.84        467.42        12.10 o                         
  -5   3   2         46.80         45.37         4.25 o                         
  -3   3   2        816.37        765.74        23.11 o                         
  -1   3   2        464.00        467.21        14.62 o                         
   1   3   2       1381.99       1376.74        24.36 o                         
   3   3   2          5.01          6.84         1.61 o                         
   5   3   2        594.69        568.67        18.21 o                         
   7   3   2        871.60        847.99        38.41 o                         
   9   3   2         60.64         62.42         6.96 o                         
  11   3   2         24.99         22.58         4.29 o                         
  13   3   2         44.71         42.85         4.18 o                         
  15   3   2         10.54          8.75         2.71 o                         
 -14   4   2         90.90         93.35         8.57 o                         
 -12   4   2          0.13          4.66         2.40 o                         
 -10   4   2        132.26        142.29        14.03 o                         
  -8   4   2        509.15        516.01        27.04 o                         
  -6   4   2        209.89        219.05        10.87 o                         
  -4   4   2        184.53        182.45         8.43 o                         
  -2   4   2         94.07         90.87         6.85 o                         
   0   4   2        184.68        164.44         7.93 o                         
   2   4   2         20.58         19.94         2.74 o                         
   4   4   2        619.04        584.11        23.96 o                         
   6   4   2         41.10         49.97         5.10 o                         
   8   4   2       1059.49       1159.34        46.23 o                         
  10   4   2        198.69        204.24        16.21 o                         
  12   4   2         11.52         13.41         3.60 o                         
  -9   5   2         11.02         17.63         3.86 o                         
  -7   5   2          0.61          0.96         0.92 o                         
  -5   5   2         11.65         13.99         3.57 o                         
  -3   5   2         13.78          7.95         2.39 o                         
  -1   5   2          7.68         13.64         3.20 o                         
   1   5   2          0.41          1.76         2.26 o                         
   3   5   2        201.61        211.61         9.42 o                         
   5   5   2        214.19        210.99        11.11 o                         
   7   5   2        553.54        662.27        28.24 o                         
   9   5   2          5.44          5.37         2.04 o                         
 -18   1   3        152.32        146.96         6.25 o                         
 -16   1   3         37.62         31.14         3.78 o                         
 -14   1   3         39.89         32.43         3.96 o                         
 -12   1   3        382.23        342.89        13.17 o                         
 -10   1   3        388.58        419.01        11.35 o                         
  -8   1   3        371.64        409.68         9.87 o                         
  -6   1   3        339.10        303.81         6.57 o                         
  -4   1   3       9645.30      10016.25        77.99 o                         
  -2   1   3      44730.45      41801.55       599.98 o                         
   0   1   3        925.85        935.52        10.24 o                         
   2   1   3       5989.48       5933.58        49.64 o                         
   4   1   3       2357.40       2530.23        27.61 o                         
   6   1   3        999.69       1163.04        19.24 o                         
   8   1   3        500.01        534.18        18.34 o                         
  10   1   3       1540.25       1481.84        31.84 o                         
  12   1   3         23.35         24.39         3.08 o                         
  14   1   3        561.73        542.02        14.88 o                         
  16   1   3         10.02         10.82         2.01 o                         
 -17   2   3          7.16         13.57         2.21 o                         
 -15   2   3         18.24         19.49         3.76 o                         
 -13   2   3        156.52        146.59        10.69 o                         
 -11   2   3       1006.77        863.36        26.18 o                         
  -9   2   3         66.08         66.11         5.04 o                         
  -7   2   3         68.73         60.67         4.39 o                         
  -5   2   3         56.16         64.61         4.12 o                         
  -3   2   3       2117.24       2282.72        31.06 o                         
  -1   2   3       5470.46       5835.88        51.60 o                         
   1   2   3        355.60        301.82         7.21 o                         
   3   2   3        372.99        382.14         8.97 o                         
   5   2   3        471.35        506.77        14.65 o                         
   7   2   3       2413.26       2574.48        43.75 o                         
   9   2   3          1.04          2.14         1.42 o                         
  11   2   3        208.46        212.55         9.09 o                         
  13   2   3          4.84          5.66         2.39 o                         
  15   2   3         31.96         48.54         5.15 o                         
  17   2   3         36.99         26.29         4.31 o                         
 -16   3   3        378.20        390.20        14.28 o                         
 -14   3   3         23.60         26.26         4.18 o                         
 -12   3   3        138.05        135.95        10.05 o                         
 -10   3   3       1710.34       1563.55        57.51 o                         
  -8   3   3         83.55         74.78         6.41 o                         
  -6   3   3         27.65         33.55         4.26 o                         
  -4   3   3        183.61        195.50        11.33 o                         
  -2   3   3        362.68        434.87        14.47 o                         
   0   3   3        414.94        418.54        13.67 o                         
   2   3   3          1.72          1.05         0.83 o                         
   4   3   3        463.46        431.32        15.39 o                         
   6   3   3         31.37         39.91         4.34 o                         
   8   3   3          1.09          1.87         2.53 o                         
  10   3   3          3.72          4.93         3.38 o                         
  12   3   3          0.08          1.22         1.40 o                         
  14   3   3         10.34          8.31         1.87 o                         
 -13   4   3          5.24          4.26         2.49 o                         
 -11   4   3          0.10         -0.44         1.29 o                         
  -9   4   3         13.97         18.43         4.97 o                         
  -7   4   3          2.88          1.31         1.35 o                         
  -5   4   3         58.57         64.14         4.98 o                         
  -3   4   3        219.60        202.79        10.41 o                         
  -1   4   3          0.00          0.53         0.89 o                         
   1   4   3        271.96        275.48        10.53 o                         
   3   4   3        342.15        343.76        11.95 o                         
   5   4   3        336.16        343.89        13.76 o                         
   7   4   3        148.58        159.00        12.72 o                         
   9   4   3        131.44        114.93        13.03 o                         
  11   4   3        160.78        172.84        13.77 o                         
  -8   5   3         12.82          8.53         1.91 o                         
  -6   5   3         82.44         85.09        10.21 o                         
  -4   5   3          5.10          8.75         2.30 o                         
  -2   5   3        169.72        182.15         8.92 o                         
   0   5   3         16.20         17.56         5.15 o                         
   2   5   3        193.89        218.31         9.65 o                         
   4   5   3       1393.60       1534.16        36.95 o                         
   6   5   3         15.07         18.79         2.98 o                         
   8   5   3          4.02          0.44         1.55 o                         
 -18   0   4         18.50         12.41         2.55 o                         
 -16   0   4          0.71          4.96         1.49 o                         
 -14   0   4        218.01        203.21        17.81 o                         
 -12   0   4       1820.96       1537.40       167.49 o                         
 -10   0   4       3404.03       3624.80       170.04 o                         
  -8   0   4        368.21        421.24         9.71 o                         
  -6   0   4        178.39        177.66         4.73 o                         
  -4   0   4       1053.79       1162.50        15.43 o                         
  -2   0   4       1757.25       1657.81        28.62 o                         
   0   0   4       5714.11       5736.93        73.80 o                         
   2   0   4         24.35         22.42         2.59 o                         
   4   0   4        115.08        134.62         5.92 o                         
   6   0   4        754.91        835.30        25.87 o                         
   8   0   4          2.52          1.56         1.36 o                         
  10   0   4        316.48        299.18        16.01 o                         
  12   0   4         11.16         11.10         2.54 o                         
  14   0   4        230.53        233.50        10.88 o                         
  16   0   4        132.37        141.60        12.86 o                         
 -19   1   4         65.36         72.58         4.58 o                         
 -17   1   4        118.81        106.70         5.79 o                         
 -15   1   4          4.41          3.74         1.61 o                         
 -13   1   4         68.26         54.65         6.31 o                         
 -11   1   4          3.34          7.87         2.34 o                         
  -9   1   4        466.34        486.95        11.53 o                         
  -7   1   4        657.70        778.80        12.40 o                         
  -5   1   4        889.27        878.10        10.97 o                         
  -3   1   4      17229.84      17378.92       131.57 o                         
  -1   1   4       7486.98       7710.14        60.17 o                         
   1   1   4          3.56          5.05         0.55 o                         
   3   1   4       2213.10       2327.84        25.90 o                         
   5   1   4        660.34        767.15        14.56 o                         
   7   1   4        767.46        943.31        21.21 o                         
   9   1   4         64.02         62.23         5.66 o                         
  11   1   4       1939.52       1704.07        29.29 o                         
  13   1   4        295.11        323.87        11.36 o                         
  15   1   4        274.81        296.22        11.48 o                         
  17   1   4          2.54          0.62         0.76 o                         
 -18   2   4         84.29        104.75         5.64 o                         
 -16   2   4          5.37          5.71         1.43 o                         
 -14   2   4        525.06        537.79        21.40 o                         
 -12   2   4        209.78        186.13        12.00 o                         
 -10   2   4       1330.46       1275.28        29.23 o                         
  -8   2   4        135.49        127.79         6.83 o                         
  -6   2   4       1900.46       2039.58        30.65 o                         
  -4   2   4       1016.86       1171.22        17.97 o                         
  -2   2   4       6630.90       7156.52        64.14 o                         
   0   2   4        781.93        828.01        14.76 o                         
   2   2   4          2.08          4.12         0.99 o                         
   4   2   4        681.26        764.07        16.04 o                         
   6   2   4       1074.02       1215.61        30.50 o                         
   8   2   4         20.21         19.18         2.98 o                         
  10   2   4        333.14        290.62        10.77 o                         
  12   2   4        302.70        300.29        12.63 o                         
  14   2   4         22.89         20.74         3.55 o                         
  16   2   4        198.53        206.28        13.72 o                         
 -17   3   4         20.75         25.73         3.01 o                         
 -15   3   4        507.25        567.60        52.60 o                         
 -13   3   4        101.13        110.38         8.84 o                         
 -11   3   4        146.17        145.71        14.83 o                         
  -9   3   4       3013.08       2772.44        85.18 o                         
  -7   3   4        809.91        729.79        14.88 o                         
  -5   3   4         55.23         56.34         6.23 o                         
  -3   3   4       1643.52       1655.94        35.55 o                         
  -1   3   4          1.02          0.97         1.19 o                         
   1   3   4         74.56         80.67         6.80 o                         
   3   3   4        154.33        151.83         8.65 o                         
   5   3   4         89.57         67.83         5.05 o                         
   7   3   4        351.49        334.49        22.96 o                         
   9   3   4          0.19          2.49         3.06 o                         
  11   3   4         25.40         23.86         6.08 o                         
  13   3   4        393.34        348.98        29.20 o                         
 -14   4   4         59.36         71.41         7.77 o                         
 -12   4   4        190.84        219.47        16.43 o                         
 -10   4   4          0.12          1.60         2.93 o                         
  -8   4   4        110.09        115.21        10.04 o                         
  -6   4   4          1.07          0.68         0.96 o                         
  -4   4   4        351.68        370.26        14.40 o                         
  -2   4   4        276.93        260.12        10.27 o                         
   0   4   4         79.88         73.50         5.27 o                         
   2   4   4        523.10        526.63        15.14 o                         
   4   4   4        162.92        172.65         9.53 o                         
   6   4   4        377.50        373.65        17.44 o                         
   8   4   4        187.70        199.36        18.32 o                         
  10   4   4        166.59        160.45        23.11 o                         
  12   4   4        198.47        204.77        12.79 o                         
  -9   5   4         18.33         15.81         3.38 o                         
  -7   5   4         92.82         96.94        10.44 o                         
  -5   5   4        174.23        186.22        10.65 o                         
  -3   5   4        121.39        124.96         7.26 o                         
  -1   5   4         87.33        104.12         6.63 o                         
   1   5   4        201.49        210.41         8.17 o                         
   3   5   4        451.56        506.47        26.20 o                         
   5   5   4         74.72         86.22         6.65 o                         
   7   5   4          5.47          4.00         2.44 o                         
 -20   1   5         44.65         44.10         5.24 o                         
 -18   1   5        192.56        211.94         9.09 o                         
 -16   1   5          2.07          2.84         1.32 o                         
 -14   1   5         43.47         36.84         5.39 o                         
 -12   1   5        258.80        210.66         9.15 o                         
 -10   1   5       3209.34       3307.30        55.20 o                         
  -8   1   5        152.25        164.86         5.50 o                         
  -6   1   5        207.84        248.39         5.84 o                         
  -4   1   5       4212.09       4437.76        38.08 o                         
  -2   1   5      14809.35      14771.14       112.68 o                         
   0   1   5       2877.71       2811.70        36.12 o                         
   2   1   5        449.49        563.19        12.47 o                         
   4   1   5          1.81          9.63         1.67 o                         
   6   1   5        866.30        924.75        18.88 o                         
   8   1   5        441.71        467.47        15.38 o                         
  10   1   5          0.93          1.80         1.06 o                         
  12   1   5       3067.79       3095.61        41.47 o                         
  14   1   5         29.49         26.31         3.55 o                         
  16   1   5          5.32          3.94         1.27 o                         
 -19   2   5        120.93        133.39         6.86 o                         
 -17   2   5         31.36         40.96         3.95 o                         
 -15   2   5        295.52        308.91        15.43 o                         
 -13   2   5       1702.06       1630.44        42.14 o                         
 -11   2   5         47.78         38.59         3.71 o                         
  -9   2   5       1403.11       1263.86        28.24 o                         
  -7   2   5        377.13        444.96        12.68 o                         
  -5   2   5        904.98       1013.67        17.17 o                         
  -3   2   5         10.70         15.48         1.70 o                         
  -1   2   5         58.41         57.37         3.07 o                         
   1   2   5        409.73        411.84        10.27 o                         
   3   2   5       4719.34       5288.80        77.21 o                         
   5   2   5        385.54        357.03        14.82 o                         
   7   2   5        663.12        677.00        23.22 o                         
   9   2   5         15.73          9.85         1.96 o                         
  11   2   5        269.33        239.20        13.71 o                         
  13   2   5          4.70          6.89         8.15 o                         
  15   2   5         25.04         19.35         2.94 o                         
 -16   3   5         63.65         68.62         6.86 o                         
 -14   3   5        196.54        198.84        11.56 o                         
 -12   3   5        596.42        606.76        32.20 o                         
 -10   3   5         34.55         30.24         6.79 o                         
  -8   3   5         95.02         86.51         6.91 o                         
  -6   3   5         74.71         70.88         5.87 o                         
  -4   3   5         15.76         12.71         2.75 o                         
  -2   3   5          0.35          1.42         1.63 o                         
   0   3   5          5.41          8.21         1.96 o                         
   2   3   5         23.80         18.67         3.45 o                         
   4   3   5        367.99        334.21        10.85 o                         
   6   3   5        423.04        399.19        18.30 o                         
   8   3   5          9.37          4.31         1.64 o                         
  10   3   5          3.20          1.55         2.09 o                         
  12   3   5         74.62         73.95         5.39 o                         
  14   3   5         42.72         27.18         4.71 o                         
 -13   4   5         53.11         54.98         7.51 o                         
 -11   4   5         71.35         72.70         9.68 o                         
  -9   4   5        289.56        266.25        14.28 o                         
  -7   4   5        169.36        170.24         9.43 o                         
  -5   4   5          4.01          1.94         1.28 o                         
  -3   4   5        185.60        159.30         7.93 o                         
  -1   4   5        572.04        585.86        16.05 o                         
   1   4   5         18.17         17.89         2.59 o                         
   3   4   5         17.23         18.34         3.04 o                         
   5   4   5        310.47        323.79        14.52 o                         
   7   4   5        258.39        258.73        13.89 o                         
   9   4   5         21.12         22.64         3.69 o                         
  11   4   5          4.35          4.52         1.43 o                         
  -8   5   5         21.47         15.28         3.86 o                         
  -6   5   5          0.38          0.65         1.18 o                         
  -4   5   5        196.95        192.40         8.92 o                         
  -2   5   5        164.77        168.80         8.51 o                         
   0   5   5         12.25         13.37         2.28 o                         
   2   5   5         11.39         11.04         1.83 o                         
   4   5   5        301.31        314.39        12.50 o                         
   6   5   5       1425.69       1499.69        47.52 o                         
 -20   0   6        206.36        182.30        11.41 o                         
 -18   0   6        331.40        324.54        15.19 o                         
 -16   0   6         63.33         66.79         9.73 o                         
 -14   0   6        560.28        562.53        31.00 o                         
 -12   0   6        423.30        402.03        29.80 o                         
 -10   0   6        504.65        530.24        21.87 o                         
  -8   0   6          0.49          2.40         1.37 o                         
  -6   0   6       4251.70       4581.42        62.13 o                         
  -4   0   6       8862.90       8649.65        93.99 o                         
  -2   0   6        850.39        855.18        16.08 o                         
   0   0   6        906.92        740.23        15.44 o                         
   2   0   6      10293.71      11468.92       146.90 o                         
   4   0   6         50.65         55.21         4.33 o                         
   6   0   6        157.78        179.56         8.86 o                         
   8   0   6       4604.11       4662.84       135.62 o                         
  10   0   6       1204.11       1045.18        33.53 o                         
  12   0   6         31.76         32.31         4.97 o                         
  14   0   6         48.37         48.75         7.42 o                         
  16   0   6        548.67        669.27        19.55 o                         
 -19   1   6        143.34        169.67         8.07 o                         
 -17   1   6          1.13         -0.15         1.01 o                         
 -15   1   6        122.84        110.12         9.12 o                         
 -13   1   6        944.76        803.99        26.48 o                         
 -11   1   6         81.88         83.71         6.22 o                         
  -9   1   6       1716.39       1798.59        30.36 o                         
  -7   1   6         64.67         61.99         3.17 o                         
  -5   1   6      13720.54      15300.51       118.82 o                         
  -3   1   6        363.28        403.10         8.50 o                         
  -1   1   6       5125.08       5335.90        50.31 o                         
   1   1   6         71.23         74.68         3.27 o                         
   3   1   6        450.30        458.28         9.60 o                         
   5   1   6       3268.18       3587.94        45.32 o                         
   7   1   6        123.98         95.14         6.56 o                         
   9   1   6         22.79         20.95         2.15 o                         
  11   1   6        164.75        164.90         7.16 o                         
  13   1   6        674.11        744.47        17.61 o                         
  15   1   6         47.43         44.71         3.98 o                         
 -18   2   6         22.85         22.11         2.27 o                         
 -16   2   6         66.43         66.37         6.56 o                         
 -14   2   6       1293.99       1314.41        36.58 o                         
 -12   2   6        284.53        245.69        13.89 o                         
 -10   2   6         26.91         19.93         3.00 o                         
  -8   2   6       1108.25       1103.36        22.35 o                         
  -6   2   6       3833.04       4009.05        60.39 o                         
  -4   2   6       1977.97       2097.04        32.66 o                         
  -2   2   6        470.65        485.79        10.69 o                         
   0   2   6       1537.36       1699.82        25.56 o                         
   2   2   6        248.92        275.58        10.34 o                         
   4   2   6         32.13         38.36         3.89 o                         
   6   2   6        127.95        118.91         9.03 o                         
   8   2   6        245.33        251.41        13.75 o                         
  10   2   6          4.47          6.15         2.44 o                         
  12   2   6        258.87        244.48        13.34 o                         
  14   2   6          1.21          0.94         2.04 o                         
 -17   3   6        225.46        259.65        10.52 o                         
 -15   3   6         11.81         20.38         5.06 o                         
 -13   3   6         66.36         59.60         9.19 o                         
 -11   3   6        271.03        261.04        20.47 o                         
  -9   3   6         27.99         25.23         5.66 o                         
  -7   3   6         44.83         35.57         3.98 o                         
  -5   3   6        107.81         98.27         7.27 o                         
  -3   3   6        681.90        649.29        22.27 o                         
  -1   3   6        304.05        290.89        13.99 o                         
   1   3   6          1.06          1.64         1.39 o                         
   3   3   6       1065.68        960.13        18.38 o                         
   5   3   6        293.53        259.17        14.43 o                         
   7   3   6         90.59         74.78         7.70 o                         
   9   3   6         52.43         41.79         7.82 o                         
  11   3   6         39.32         35.28         4.67 o                         
  13   3   6          4.57          7.99         2.80 o                         
 -14   4   6         49.38         55.38         6.84 o                         
 -12   4   6          8.83          9.06         3.29 o                         
 -10   4   6        137.77        116.55         8.89 o                         
  -8   4   6          1.93          4.90         1.52 o                         
  -6   4   6        150.91        156.97         9.04 o                         
  -4   4   6         44.18         46.87         4.29 o                         
  -2   4   6        437.06        441.17        13.79 o                         
   0   4   6       1205.78       1241.68        25.27 o                         
   2   4   6        141.67        146.79         7.77 o                         
   4   4   6        173.99        194.30        10.06 o                         
   6   4   6         83.26         89.58         7.94 o                         
   8   4   6         48.13         46.37         5.45 o                         
  10   4   6         38.11         43.72         5.44 o                         
  -9   5   6          1.00          1.20         1.47 o                         
  -7   5   6         22.31         18.78         4.49 o                         
  -5   5   6         12.94         15.08         2.31 o                         
  -3   5   6        114.64        130.67         7.32 o                         
  -1   5   6        152.61        155.64         6.88 o                         
   1   5   6          1.04          1.08         0.99 o                         
   3   5   6        436.95        447.29        14.55 o                         
   5   5   6        246.19        232.06        36.37 o                         
   7   5   6        346.24        324.01        16.12 o                         
 -20   1   7         17.31         13.54         2.16 o                         
 -18   1   7        131.75        143.41         9.27 o                         
 -16   1   7         21.72         20.64         3.80 o                         
 -14   1   7        311.92        293.30        15.18 o                         
 -12   1   7        515.77        427.03        14.08 o                         
 -10   1   7          5.77          3.77         0.86 o                         
  -8   1   7         99.44         91.20         4.59 o                         
  -6   1   7         18.13         16.63         1.40 o                         
  -4   1   7       6074.21       6641.13        60.00 o                         
  -2   1   7       2694.40       2732.80        27.83 o                         
   0   1   7       2680.32       2904.80        50.15 o                         
   2   1   7          6.51          7.45         1.25 o                         
   4   1   7         67.81         80.38         4.71 o                         
   6   1   7        215.35        266.95         9.77 o                         
   8   1   7        321.06        266.39         7.66 o                         
  10   1   7        132.35        124.92         6.83 o                         
  12   1   7        163.09        167.11         7.85 o                         
  14   1   7        472.48        529.25        15.38 o                         
  16   1   7          0.59          0.43         1.13 o                         
 -19   2   7         21.79         25.15         2.43 o                         
 -17   2   7          0.27         -0.47         1.11 o                         
 -15   2   7          3.07          2.19         2.13 o                         
 -13   2   7        945.21        899.81        41.12 o                         
 -11   2   7       1015.21        850.07        34.31 o                         
  -9   2   7        931.04        853.54        20.17 o                         
  -7   2   7        528.34        514.28        14.66 o                         
  -5   2   7      11996.12      12211.76       127.75 o                         
  -3   2   7        240.90        287.82         8.35 o                         
  -1   2   7        127.52        136.62         6.98 o                         
   1   2   7        491.92        460.17        13.41 o                         
   3   2   7        770.50        790.11        19.65 o                         
   5   2   7        514.45        586.58        20.71 o                         
   7   2   7         40.48         31.49         5.46 o                         
   9   2   7        188.25        174.31        11.65 o                         
  11   2   7        437.22        466.94        19.39 o                         
  13   2   7        350.14        386.37        24.56 o                         
  15   2   7          4.46          4.80         1.82 o                         
 -16   3   7         68.55         79.31         8.93 o                         
 -14   3   7          1.44          1.11         1.60 o                         
 -12   3   7         16.68         21.36         5.55 o                         
 -10   3   7        137.09        122.79        13.86 o                         
  -8   3   7          4.46          1.91         1.17 o                         
  -6   3   7         68.01         62.18         3.67 o                         
  -4   3   7        160.53        135.51        13.72 o                         
  -2   3   7        153.33        133.90         8.31 o                         
   0   3   7         70.12         76.83         6.25 o                         
   2   3   7        186.38        161.91         6.85 o                         
   4   3   7        191.13        195.52        12.36 o                         
   6   3   7         38.33         37.35         5.44 o                         
   8   3   7         37.99         39.96         5.61 o                         
  10   3   7        441.46        471.99        18.72 o                         
  12   3   7         15.26         10.04         3.51 o                         
 -13   4   7         25.06         27.44         5.20 o                         
 -11   4   7          7.63          4.35         2.53 o                         
  -9   4   7        143.27        163.93        10.94 o                         
  -7   4   7        288.65        288.38        13.47 o                         
  -5   4   7        558.47        579.86        15.99 o                         
  -3   4   7         43.66         48.84         4.42 o                         
  -1   4   7         10.68          9.23         1.90 o                         
   1   4   7       1690.40       1777.81        44.06 o                         
   3   4   7         98.48         96.91         7.01 o                         
   5   4   7         18.38         13.23         4.11 o                         
   7   4   7          0.63          1.04         3.24 o                         
   9   4   7        199.01        196.61        16.90 o                         
  -8   5   7         93.84         84.02         8.79 o                         
  -6   5   7        173.80        176.70        14.30 o                         
  -4   5   7         13.19         13.02         2.24 o                         
  -2   5   7         79.46         74.57         6.22 o                         
   0   5   7        156.53        156.06         6.70 o                         
   2   5   7         30.40         27.47         3.10 o                         
   4   5   7          0.21          0.02         0.89 o                         
   6   5   7          2.56          4.97         2.26 o                         
 -20   0   8        134.09        105.07         6.08 o                         
 -18   0   8         38.99         37.74         4.76 o                         
 -16   0   8         98.71        102.18        12.61 o                         
 -14   0   8        763.23        743.36        36.50 o                         
 -12   0   8        715.95        615.17        24.94 o                         
 -10   0   8         17.86         22.72         3.54 o                         
  -8   0   8       3234.40       3596.41        50.29 o                         
  -6   0   8        184.94        173.89         5.95 o                         
  -4   0   8        772.66        809.28        19.65 o                         
  -2   0   8         58.19         73.31         4.30 o                         
   0   0   8        720.16        717.10        20.90 o                         
   2   0   8          6.17          7.34         1.58 o                         
   4   0   8       1690.84       1969.44        37.92 o                         
   6   0   8         34.08         27.31         7.64 o                         
   8   0   8       1798.50       1526.20        33.82 o                         
  10   0   8       8711.08       8645.77       149.16 o                         
  12   0   8         67.43         74.54         7.43 o                         
  14   0   8        231.22        258.70        12.43 o                         
 -19   1   8        166.04        167.16         7.29 o                         
 -17   1   8         68.71         64.30         5.25 o                         
 -15   1   8        110.04        117.19         9.46 o                         
 -13   1   8        707.95        645.11        19.07 o                         
 -11   1   8       1203.79       1055.14        28.68 o                         
  -9   1   8         18.29         19.14         3.15 o                         
  -7   1   8        187.67        203.76         5.43 o                         
  -5   1   8         76.72        101.09         3.70 o                         
  -3   1   8       1939.09       2226.91        27.04 o                         
  -1   1   8        711.31        807.25        13.37 o                         
   1   1   8       2506.31       2762.19        35.90 o                         
   3   1   8         74.30         56.58         3.57 o                         
   5   1   8        586.32        621.70        17.14 o                         
   7   1   8        217.63        168.65         7.15 o                         
   9   1   8        297.56        264.51        10.13 o                         
  11   1   8         81.73         87.93         5.69 o                         
  13   1   8          0.00          1.00         1.09 o                         
  15   1   8         13.80         17.28         2.14 o                         
 -18   2   8          0.11         -0.91         0.91 o                         
 -16   2   8         47.73         44.32         9.19 o                         
 -14   2   8         27.77         23.10         4.31 o                         
 -12   2   8       3483.62       3182.71        66.87 o                         
 -10   2   8         16.01         11.71         1.81 o                         
  -8   2   8         81.91         76.70         5.45 o                         
  -6   2   8        399.21        423.10        11.37 o                         
  -4   2   8       7308.25       7308.73        74.85 o                         
  -2   2   8         62.02         60.36         4.28 o                         
   0   2   8        293.42        295.11        11.11 o                         
   2   2   8         23.64         17.44         2.74 o                         
   4   2   8        139.76        147.87         8.57 o                         
   6   2   8          1.05          5.15         2.09 o                         
   8   2   8         58.15         61.31        13.52 o                         
  10   2   8        129.30        127.62         9.78 o                         
  12   2   8         38.40         47.99         5.50 o                         
  14   2   8         13.03         18.20         5.95 o                         
 -17   3   8         47.01         45.18        16.56 o                         
 -15   3   8         71.09         68.21         8.93 o                         
 -13   3   8          0.24         -0.22         1.42 o                         
 -11   3   8         55.32         52.09         9.15 o                         
  -9   3   8        373.07        356.13        17.14 o                         
  -7   3   8        127.40        103.46         6.15 o                         
  -5   3   8        365.32        310.29        10.40 o                         
  -3   3   8         36.29         28.74         2.72 o                         
  -1   3   8        831.75        735.01        15.59 o                         
   1   3   8        133.43        111.41         5.38 o                         
   3   3   8          7.92          4.95         1.52 o                         
   5   3   8         39.47         44.34         5.98 o                         
   7   3   8         29.07         31.41         4.96 o                         
   9   3   8        558.44        574.70        21.30 o                         
  11   3   8        126.96        114.53        11.59 o                         
 -14   4   8        113.39        129.41        10.26 o                         
 -12   4   8         58.48         61.42         8.13 o                         
 -10   4   8          0.56          1.00         1.27 o                         
  -8   4   8        136.57        126.86         9.78 o                         
  -6   4   8        289.57        247.92        13.81 o                         
  -4   4   8          1.25          4.54         1.46 o                         
  -2   4   8         13.12          9.04         1.95 o                         
   0   4   8          1.95          2.10         1.13 o                         
   2   4   8       2438.39       2536.74        46.39 o                         
   4   4   8        121.68        138.10         8.13 o                         
   6   4   8         35.07         31.11         4.56 o                         
   8   4   8         16.77         15.66         4.06 o                         
  10   4   8          0.06          0.27         0.98 o                         
  -9   5   8         34.26         22.20         3.95 o                         
  -7   5   8          0.40          0.36         1.11 o                         
  -5   5   8         88.91         85.02         6.74 o                         
  -3   5   8          0.68         -0.15         0.96 o                         
  -1   5   8         30.06         25.73         2.64 o                         
   1   5   8          6.75          9.83         1.77 o                         
   3   5   8        181.82        182.10         9.36 o                         
   5   5   8          5.38          5.82         2.26 o                         
 -20   1   9        183.46        185.64         8.24 o                         
 -18   1   9          0.54         -0.39         0.89 o                         
 -16   1   9       2110.28       2220.19        50.60 o                         
 -14   1   9         48.28         41.60         4.47 o                         
 -12   1   9         16.53         15.57         2.94 o                         
 -10   1   9        699.01        659.79        21.94 o                         
  -8   1   9       2185.59       2280.73        34.11 o                         
  -6   1   9        772.22        799.44        13.52 o                         
  -4   1   9          0.30         -0.44         0.60 o                         
  -2   1   9        168.38        172.67         5.34 o                         
   0   1   9       1873.32       2004.06        29.22 o                         
   2   1   9       1133.17       1177.25        25.40 o                         
   4   1   9         31.66         35.46         3.92 o                         
   6   1   9        275.72        241.53        10.61 o                         
   8   1   9        172.09        170.98         7.99 o                         
  10   1   9         59.51         69.77         5.33 o                         
  12   1   9         12.45         10.34         1.86 o                         
  14   1   9         62.07         93.67         8.39 o                         
 -19   2   9         54.61         64.35         3.85 o                         
 -17   2   9         81.01         95.11         7.30 o                         
 -15   2   9         93.51         87.95         8.00 o                         
 -13   2   9        610.37        607.51        22.92 o                         
 -11   2   9          6.13          4.04         1.53 o                         
  -9   2   9         16.82         15.62         2.48 o                         
  -7   2   9        545.03        521.41        13.29 o                         
  -5   2   9        512.27        501.13        13.90 o                         
  -3   2   9       4811.48       4957.99        60.84 o                         
  -1   2   9       1123.66       1135.49        22.07 o                         
   1   2   9        887.32        854.10        24.57 o                         
   3   2   9       1709.70       1648.39        35.59 o                         
   5   2   9        263.86        226.14        16.25 o                         
   7   2   9        112.36         95.71         8.45 o                         
   9   2   9         24.62         42.22         5.44 o                         
  11   2   9         25.34         23.58         3.85 o                         
  13   2   9          0.18          0.23         1.02 o                         
 -16   3   9         10.81          9.95         3.11 o                         
 -14   3   9          6.52          4.62         3.15 o                         
 -12   3   9        117.66        110.27        12.92 o                         
 -10   3   9         66.66         67.50        10.44 o                         
  -8   3   9         51.45         52.27         5.08 o                         
  -6   3   9        166.16        151.72         7.65 o                         
  -4   3   9        303.63        250.24        11.28 o                         
  -2   3   9       2063.88       1753.43        26.97 o                         
   0   3   9         11.45         17.11         2.54 o                         
   2   3   9        641.02        612.55        18.83 o                         
   4   3   9        227.47        222.03        13.38 o                         
   6   3   9        489.03        482.60        20.30 o                         
   8   3   9         80.57         80.38         7.52 o                         
  10   3   9          9.17          5.68         3.02 o                         
  12   3   9        117.62         97.21         8.88 o                         
 -13   4   9         10.02          8.26         2.98 o                         
 -11   4   9         23.96         14.60         2.92 o                         
  -9   4   9         13.78         10.17         3.95 o                         
  -7   4   9          7.87          1.94         1.78 o                         
  -5   4   9         29.06         32.97         3.54 o                         
  -3   4   9         12.89          9.35         2.01 o                         
  -1   4   9          7.67         11.20         2.53 o                         
   1   4   9         58.27         68.20         4.98 o                         
   3   4   9        475.78        515.41        16.58 o                         
   5   4   9         41.63         43.42         5.28 o                         
   7   4   9         16.81         20.47         3.39 o                         
   9   4   9        218.79        194.38        12.75 o                         
  -8   5   9          1.57          2.31         1.29 o                         
  -6   5   9        141.29        144.15        12.12 o                         
  -4   5   9         51.89         51.10         5.12 o                         
  -2   5   9         89.68        100.67         7.25 o                         
   0   5   9         43.26         43.34         3.69 o                         
   2   5   9         34.41         32.75         3.86 o                         
   4   5   9         19.55         17.41         3.46 o                         
 -20   0  10         53.58         43.96         5.55 o                         
 -18   0  10          2.95          3.10         1.68 o                         
 -16   0  10        520.79        513.23        29.00 o                         
 -14   0  10        238.56        228.57        18.83 o                         
 -12   0  10          7.67          6.50         2.78 o                         
 -10   0  10        301.87        266.44        16.17 o                         
  -8   0  10       4122.06       4170.35        84.55 o                         
  -6   0  10       9921.75      10430.53       169.37 o                         
  -4   0  10         23.36         30.93         4.89 o                         
  -2   0  10       2400.95       2681.93        86.29 o                         
   0   0  10        165.50        194.14        11.39 o                         
   2   0  10       5044.03       5426.71       158.01 o                         
   4   0  10        256.71        254.21        18.90 o                         
   6   0  10       1649.51       1371.88        31.19 o                         
   8   0  10        108.50         93.76         8.34 o                         
  10   0  10       2478.84       2641.00        58.15 o                         
  12   0  10        738.49        830.61        25.87 o                         
  14   0  10         32.69         40.50         4.06 o                         
 -19   1  10         33.20         37.33         3.33 o                         
 -17   1  10         56.56         63.69         6.33 o                         
 -15   1  10       1175.14       1215.57        34.47 o                         
 -13   1  10        106.94         98.20         6.07 o                         
 -11   1  10        195.17        189.55         9.20 o                         
  -9   1  10        381.71        428.39        13.08 o                         
  -7   1  10         20.91         16.18         2.09 o                         
  -5   1  10        313.59        312.65         8.85 o                         
  -3   1  10         56.96         58.16         3.62 o                         
  -1   1  10        675.82        705.90        13.85 o                         
   1   1  10         54.41         63.66         4.43 o                         
   3   1  10        207.69        236.75        10.52 o                         
   5   1  10        104.75        101.35         5.49 o                         
   7   1  10          2.68          0.88         1.14 o                         
   9   1  10        526.49        546.24        15.09 o                         
  11   1  10         55.62         52.29         4.15 o                         
  13   1  10         93.08         95.70         5.47 o                         
 -18   2  10         75.94         76.95         5.87 o                         
 -16   2  10         37.75         46.28         5.44 o                         
 -14   2  10        155.84        167.81        13.81 o                         
 -12   2  10          0.01          1.19         1.58 o                         
 -10   2  10        324.26        264.94        11.72 o                         
  -8   2  10        103.18        101.44         7.32 o                         
  -6   2  10        592.45        547.79        17.10 o                         
  -4   2  10          0.92          2.64         1.15 o                         
  -2   2  10         33.20         42.48         3.95 o                         
   0   2  10         20.13         19.38         3.17 o                         
   2   2  10         30.53         22.64         3.91 o                         
   4   2  10          2.64          2.98         1.10 o                         
   6   2  10        123.65        102.73        10.64 o                         
   8   2  10          0.80          0.58         1.65 o                         
  10   2  10         80.08         87.80         8.15 o                         
  12   2  10         23.96         21.51         3.19 o                         
 -17   3  10          5.32          5.42         2.04 o                         
 -15   3  10          0.52          0.62         1.87 o                         
 -13   3  10         59.26         51.51         8.53 o                         
 -11   3  10        139.66        131.81        14.39 o                         
  -9   3  10        275.97        267.31        12.02 o                         
  -7   3  10       3395.31       3339.10        70.31 o                         
  -5   3  10        679.56        570.05        15.73 o                         
  -3   3  10         34.29         38.48         4.37 o                         
  -1   3  10       1969.90       1740.77        35.75 o                         
   1   3  10       1356.42       1264.98        32.56 o                         
   3   3  10        838.33        812.77        27.60 o                         
   5   3  10          0.00         -0.91         1.35 o                         
   7   3  10        526.73        491.09        15.92 o                         
   9   3  10        108.26        117.59        12.30 o                         
  11   3  10        160.39        126.52        10.61 o                         
 -12   4  10          2.64          3.69         2.31 o                         
 -10   4  10         32.20         29.13         6.26 o                         
  -8   4  10          0.06          3.14         1.90 o                         
  -6   4  10        238.38        219.02        14.03 o                         
  -4   4  10        100.09         82.22         5.61 o                         
  -2   4  10         46.59         45.49         4.13 o                         
   0   4  10        356.03        375.98        12.25 o                         
   2   4  10         10.69          5.10         4.13 o                         
   4   4  10        183.92        184.17        11.10 o                         
   6   4  10         33.36         40.02         4.69 o                         
   8   4  10         78.03         80.69         8.22 o                         
  -7   5  10         22.76         22.52         4.44 o                         
  -5   5  10          3.82          3.67         2.29 o                         
  -3   5  10         21.58         18.77         3.31 o                         
  -1   5  10          0.05         -0.18         0.63 o                         
   1   5  10          2.09          2.64         2.29 o                         
   3   5  10         27.20         29.22         4.44 o                         
 -20   1  11          4.56          6.31         1.95 o                         
 -18   1  11        105.01        114.72         6.49 o                         
 -16   1  11        218.69        248.03        13.42 o                         
 -14   1  11       2308.30       2264.34        42.62 o                         
 -12   1  11        685.25        601.91        18.52 o                         
 -10   1  11        107.38         91.27         6.31 o                         
  -8   1  11        336.74        332.21        11.36 o                         
  -6   1  11        914.30        963.00        19.46 o                         
  -4   1  11         44.19         38.02         3.05 o                         
  -2   1  11        680.36        689.71        14.24 o                         
   0   1  11        360.35        356.02        11.21 o                         
   2   1  11        303.62        316.23        12.28 o                         
   4   1  11          7.27          6.06         1.45 o                         
   6   1  11       2359.72       2126.02        40.69 o                         
   8   1  11        907.18        953.42        24.38 o                         
  10   1  11          0.08          2.51         1.14 o                         
  12   1  11        187.76        215.44         8.87 o                         
 -19   2  11          7.34          6.31         2.40 o                         
 -17   2  11        186.04        196.56        10.45 o                         
 -15   2  11         91.27         81.76         7.50 o                         
 -13   2  11         22.82         23.44         4.22 o                         
 -11   2  11          0.33          0.91         1.95 o                         
  -9   2  11          5.65          5.61         1.57 o                         
  -7   2  11          0.01          2.03         1.10 o                         
  -5   2  11         46.80         36.01         4.36 o                         
  -3   2  11        253.52        214.12         9.42 o                         
  -1   2  11        669.99        643.18        17.16 o                         
   1   2  11        221.44        173.12         9.14 o                         
   3   2  11          0.31          0.40         0.94 o                         
   5   2  11          9.42         11.44         4.60 o                         
   7   2  11        452.26        410.49        14.82 o                         
   9   2  11        448.41        466.15        18.57 o                         
  11   2  11          5.29          2.22         1.25 o                         
 -16   3  11         12.97         10.66         3.06 o                         
 -14   3  11          2.04          1.91         1.69 o                         
 -12   3  11          0.92          3.82         2.71 o                         
 -10   3  11        508.28        395.75        14.86 o                         
  -8   3  11        433.78        422.44        19.13 o                         
  -6   3  11        719.62        629.45        23.77 o                         
  -4   3  11        218.85        198.55         8.93 o                         
  -2   3  11       1739.26       1622.56        34.28 o                         
   0   3  11       1109.14       1094.17        26.90 o                         
   2   3  11        175.45        173.73         9.60 o                         
   4   3  11          4.35          6.13         1.73 o                         
   6   3  11          0.90          0.49         1.16 o                         
   8   3  11         52.58         42.03         4.96 o                         
  10   3  11         98.86         96.32         9.41 o                         
 -13   4  11        130.52        147.30        10.39 o                         
 -11   4  11         94.62         98.28        10.30 o                         
  -9   4  11         12.56          8.84         3.51 o                         
  -7   4  11        130.04        125.43         9.39 o                         
  -5   4  11          4.38          3.96         2.02 o                         
  -3   4  11         22.60         30.39         3.78 o                         
  -1   4  11          2.01          2.21         1.17 o                         
   1   4  11          1.92          5.04         2.24 o                         
   3   4  11          1.65          1.33         1.20 o                         
   5   4  11         41.34         51.17         6.51 o                         
   7   4  11         29.84         22.02         3.57 o                         
  -6   5  11          3.35          8.26         2.71 o                         
  -4   5  11         33.22         42.92         4.24 o                         
  -2   5  11          0.05          0.85         0.83 o                         
   0   5  11        101.41         96.59         8.75 o                         
 -20   0  12        105.45         85.66         7.68 o                         
 -18   0  12       1580.26       1800.82        57.95 o                         
 -16   0  12        453.24        516.43        28.64 o                         
 -14   0  12       3801.61       3794.22        75.98 o                         
 -12   0  12         92.12         96.10        11.72 o                         
 -10   0  12       2403.20       2294.17        65.33 o                         
  -8   0  12        710.08        734.92        23.07 o                         
  -6   0  12       2410.58       2406.01        45.58 o                         
  -4   0  12          0.36         -0.69         1.29 o                         
  -2   0  12       3892.40       4153.84       265.17 o                         
   0   0  12       1567.77       1653.30        95.23 o                         
   2   0  12          2.91          3.82         2.66 o                         
   4   0  12         26.56         38.06         5.15 o                         
   6   0  12         15.14         13.49         3.03 o                         
   8   0  12         75.19         85.67        13.57 o                         
  10   0  12        132.51        124.55         9.07 o                         
  12   0  12          3.81          3.87         1.46 o                         
 -19   1  12         10.29         11.76         2.75 o                         
 -17   1  12        163.33        178.91        10.70 o                         
 -15   1  12          3.95          4.06         2.82 o                         
 -13   1  12        454.92        435.41        18.04 o                         
 -11   1  12          0.15          2.20         1.54 o                         
  -9   1  12          2.94          3.93         1.61 o                         
  -7   1  12        617.74        621.95        16.11 o                         
  -5   1  12          1.92          2.50         1.20 o                         
  -3   1  12        653.32        643.28        15.99 o                         
  -1   1  12         14.18         23.28         3.28 o                         
   1   1  12        825.32        853.28        19.77 o                         
   3   1  12        429.04        365.88         9.93 o                         
   5   1  12          2.14          4.26         1.45 o                         
   7   1  12       1355.20       1452.53        31.74 o                         
   9   1  12          1.11          2.36         1.14 o                         
  11   1  12          8.45          5.49         1.47 o                         
 -18   2  12        120.17        126.47         7.22 o                         
 -16   2  12         12.34         14.99         3.09 o                         
 -14   2  12          1.58          3.66         1.94 o                         
 -12   2  12         59.81         62.45         5.59 o                         
 -10   2  12          0.18          0.45         1.25 o                         
  -8   2  12         48.93         45.44         5.04 o                         
  -6   2  12          5.20          4.03         1.59 o                         
  -4   2  12        355.18        303.89        10.36 o                         
  -2   2  12        123.31        108.75         4.96 o                         
   0   2  12        992.23        850.97        17.53 o                         
   2   2  12        102.79         82.57         5.60 o                         
   4   2  12         75.18         57.43         5.42 o                         
   6   2  12         17.34         14.51         3.27 o                         
   8   2  12        690.14        658.92        18.98 o                         
  10   2  12         23.00         27.84         2.69 o                         
 -15   3  12        185.49        158.32        12.92 o                         
 -13   3  12          4.89          8.18         2.42 o                         
 -11   3  12         57.40         57.83         6.37 o                         
  -9   3  12        260.22        214.34        10.59 o                         
  -7   3  12        781.63        719.99        20.87 o                         
  -5   3  12        216.94        197.31         8.95 o                         
  -3   3  12         98.41        106.71         7.32 o                         
  -1   3  12       1600.12       1551.83        38.09 o                         
   1   3  12        806.03        746.43        21.30 o                         
   3   3  12        203.98        208.76        13.58 o                         
   5   3  12         10.66          6.32         1.56 o                         
   7   3  12         65.23         64.66         6.71 o                         
   9   3  12         54.62         54.71         7.11 o                         
 -10   4  12         11.96         17.36         4.49 o                         
  -8   4  12        126.00        123.15         9.26 o                         
  -6   4  12        376.08        359.70        18.72 o                         
  -4   4  12         41.71         45.09         5.55 o                         
  -2   4  12        206.50        223.23        11.72 o                         
   0   4  12          4.73          2.39         1.58 o                         
   2   4  12        169.74        169.48        10.44 o                         
   4   4  12          8.73          5.58         1.95 o                         
   6   4  12         75.82         76.44         5.46 o                         
  -5   5  12        127.44        152.73        12.57 o                         
  -3   5  12          3.62         10.97         2.84 o                         
  -1   5  12         13.98         14.57         3.11 o                         
 -18   1  13        126.50        127.40         8.02 o                         
 -16   1  13         78.72         78.26         7.17 o                         
 -14   1  13          6.02          9.12         1.84 o                         
 -12   1  13         41.00         47.83         4.98 o                         
 -10   1  13       1466.47       1292.05        35.91 o                         
  -8   1  13        626.37        540.39        14.69 o                         
  -6   1  13          4.04          3.64         1.90 o                         
  -4   1  13         72.07         63.43         4.93 o                         
  -2   1  13        565.21        554.61        17.56 o                         
   0   1  13       1656.64       1609.35        33.39 o                         
   2   1  13          0.01          1.12         0.94 o                         
   4   1  13          0.68          1.49         1.20 o                         
   6   1  13          0.00          1.61         1.67 o                         
   8   1  13       1902.71       2106.82        39.66 o                         
  10   1  13          0.04          0.88         0.95 o                         
  12   1  13         10.62         14.16         2.20 o                         
 -17   2  13          0.96          1.63         1.80 o                         
 -15   2  13         50.32         48.00         5.68 o                         
 -13   2  13          4.42          5.11         1.65 o                         
 -11   2  13        703.68        698.00        25.12 o                         
  -9   2  13        296.10        286.75        15.27 o                         
  -7   2  13          1.02         -0.34         1.28 o                         
  -5   2  13        836.96        701.98        27.99 o                         
  -3   2  13        482.61        407.17        11.07 o                         
  -1   2  13         23.58         21.21         2.53 o                         
   1   2  13        719.46        618.27        16.43 o                         
   3   2  13         33.57         41.75         4.58 o                         
   5   2  13        619.93        607.10        16.09 o                         
   7   2  13          0.82         -0.37         0.89 o                         
   9   2  13         29.87         26.34         3.00 o                         
  11   2  13         34.62         38.24         5.20 o                         
 -16   3  13        135.11        168.09        11.46 o                         
 -14   3  13        270.83        317.83        19.27 o                         
 -12   3  13         19.58         15.18         3.16 o                         
 -10   3  13        106.63        123.48         9.53 o                         
  -8   3  13         73.90         53.27         5.20 o                         
  -6   3  13        587.00        590.07        18.57 o                         
  -4   3  13         70.32         63.88         4.97 o                         
  -2   3  13        327.30        328.91        13.50 o                         
   0   3  13        335.86        343.04        13.74 o                         
   2   3  13         28.71         28.28         3.81 o                         
   4   3  13         19.59         14.40         2.51 o                         
   6   3  13         32.84         27.32         4.12 o                         
   8   3  13          2.72          4.51         1.36 o                         
 -11   4  13         45.18         38.19         5.91 o                         
  -9   4  13        158.49        144.55        13.41 o                         
  -7   4  13         28.94         22.40         4.91 o                         
  -5   4  13        160.33        153.84        10.17 o                         
  -3   4  13         63.48         67.42         6.67 o                         
  -1   4  13         58.46         53.83         6.42 o                         
   1   4  13        205.24        224.20        11.83 o                         
   3   4  13        182.29        202.48        10.46 o                         
   5   4  13         74.66         91.13         8.66 o                         
 -18   0  14       1683.75       1989.43        60.53 o                         
 -16   0  14        705.13        829.96        36.73 o                         
 -14   0  14       1002.40       1019.34        30.73 o                         
 -12   0  14        188.84        172.66        16.16 o                         
 -10   0  14        227.97        202.05        34.95 o                         
  -8   0  14       1025.59        923.20        20.04 o                         
  -6   0  14        668.69        639.56        40.39 o                         
  -4   0  14        399.77        362.59        16.10 o                         
  -2   0  14        162.93        143.82        10.07 o                         
   0   0  14        915.10        802.50        21.33 o                         
   2   0  14        216.18        201.10         9.96 o                         
   4   0  14        690.13        639.54        23.37 o                         
   6   0  14        769.10        785.58        26.17 o                         
   8   0  14         34.89         37.14         4.83 o                         
  10   0  14         10.22         14.88         2.24 o                         
 -19   1  14          5.77          8.63         1.91 o                         
 -17   1  14        196.09        200.77        10.80 o                         
 -15   1  14        282.98        308.53        12.23 o                         
 -13   1  14        180.11        168.70         9.28 o                         
 -11   1  14         56.01         53.87         6.31 o                         
  -9   1  14        792.54        684.39        24.59 o                         
  -7   1  14          4.47          5.97         1.31 o                         
  -5   1  14        283.14        267.88         7.93 o                         
  -3   1  14        167.81        164.92         6.51 o                         
  -1   1  14         93.41         74.95         4.41 o                         
   1   1  14        230.20        200.64         8.71 o                         
   3   1  14        190.12        163.15         7.04 o                         
   5   1  14        866.04        818.23        22.11 o                         
   7   1  14         11.65         14.48         2.78 o                         
   9   1  14        269.95        294.61         9.52 o                         
  11   1  14         16.37         19.75         2.20 o                         
 -18   2  14         10.77         16.30         3.46 o                         
 -16   2  14         38.07         26.08         5.37 o                         
 -14   2  14         56.63         53.83         4.67 o                         
 -12   2  14        135.80        106.53         9.03 o                         
 -10   2  14         92.90         74.20         7.56 o                         
  -8   2  14        183.90        163.38        11.35 o                         
  -6   2  14         17.88         19.45         3.95 o                         
  -4   2  14       2925.22       2643.18        59.16 o                         
  -2   2  14        181.29        154.60         7.79 o                         
   0   2  14        233.90        225.40        10.98 o                         
   2   2  14        165.83        178.73         9.63 o                         
   4   2  14       1561.32       1582.13        33.40 o                         
   6   2  14          3.01          6.27         1.93 o                         
   8   2  14         33.98         36.44         3.54 o                         
  10   2  14         99.05         80.11         7.68 o                         
 -15   3  14         11.01         19.58         4.04 o                         
 -13   3  14          0.15          2.58         3.29 o                         
 -11   3  14         30.39         34.59         6.71 o                         
  -9   3  14          0.24          0.15         1.08 o                         
  -7   3  14        613.74        528.64        17.16 o                         
  -5   3  14        156.11        156.74         9.00 o                         
  -3   3  14          0.67          0.80         1.16 o                         
  -1   3  14         77.02         69.01         5.88 o                         
   1   3  14        145.35        143.50         8.45 o                         
   3   3  14          0.58          0.49         0.98 o                         
   5   3  14         81.54         92.24         7.28 o                         
   7   3  14        152.99        137.31         7.73 o                         
 -10   4  14        629.41        611.73        27.09 o                         
  -8   4  14         50.02         59.72         5.74 o                         
  -6   4  14          0.10          1.88         1.84 o                         
  -4   4  14        116.92        117.12         8.50 o                         
  -2   4  14        171.84        155.70         9.65 o                         
   0   4  14         66.14         64.81         6.00 o                         
   2   4  14          0.23          0.56         1.89 o                         
   4   4  14         95.82        107.42         9.10 o                         
 -18   1  15          3.76          4.53         1.34 o                         
 -16   1  15        690.48        758.94        23.72 o                         
 -14   1  15          0.08          0.44         1.02 o                         
 -12   1  15        229.43        225.11        10.91 o                         
 -10   1  15        100.96        107.75         9.17 o                         
  -8   1  15       1311.58       1203.50        34.71 o                         
  -6   1  15        293.74        230.04        13.34 o                         
  -4   1  15         85.87         78.43         6.25 o                         
  -2   1  15         75.61         73.56         6.12 o                         
   0   1  15         67.53         77.65         7.94 o                         
   2   1  15          3.18          7.77         1.79 o                         
   4   1  15         11.71         10.87         2.09 o                         
   6   1  15        494.21        489.09        13.66 o                         
   8   1  15          4.13          4.44         1.22 o                         
  10   1  15         97.01        102.64         5.17 o                         
 -17   2  15         14.75         11.75         2.13 o                         
 -15   2  15          0.44         -0.04         0.91 o                         
 -13   2  15        101.64         99.48         8.36 o                         
 -11   2  15        128.90        108.75         9.03 o                         
  -9   2  15        345.95        313.11        20.98 o                         
  -7   2  15         66.56         59.70         6.83 o                         
  -5   2  15         46.93         47.72         6.11 o                         
  -3   2  15       2675.50       2510.20        57.15 o                         
  -1   2  15        133.39        131.60         7.24 o                         
   1   2  15         63.80         66.72        11.83 o                         
   3   2  15        195.39        203.20        10.83 o                         
   5   2  15        642.24        752.03        24.07 o                         
   7   2  15        141.95        132.87        10.86 o                         
   9   2  15         73.45         79.14         7.73 o                         
 -14   3  15         14.66         12.61         3.42 o                         
 -12   3  15        150.53        148.01        12.79 o                         
 -10   3  15          2.83          1.97         5.13 o                         
  -8   3  15          0.38          0.18         1.12 o                         
  -6   3  15        120.69        136.09         8.14 o                         
  -4   3  15          2.01          5.64         1.83 o                         
  -2   3  15        112.59        119.36         7.67 o                         
   0   3  15         81.58         81.02         6.13 o                         
   2   3  15          2.50         -0.15         1.14 o                         
   4   3  15          2.61          0.22         1.00 o                         
   6   3  15          6.71          5.34         1.47 o                         
 -11   4  15          6.54          5.02         2.09 o                         
  -9   4  15        494.40        465.89        22.96 o                         
  -7   4  15         16.21         36.84         4.33 o                         
  -5   4  15          0.09          1.14         1.53 o                         
  -3   4  15          2.71          2.42         1.26 o                         
  -1   4  15         31.56         32.68         5.64 o                         
   1   4  15          1.07          1.78         1.64 o                         
 -18   0  16        224.05        260.32        15.77 o                         
 -16   0  16       1240.43       1409.89        49.65 o                         
 -14   0  16         35.76         41.75         5.42 o                         
 -12   0  16        476.90        481.57        27.67 o                         
 -10   0  16        548.85        534.04        28.22 o                         
  -8   0  16         16.93         14.05         3.00 o                         
  -6   0  16        530.22        491.67        20.30 o                         
  -4   0  16        722.63        654.17        19.42 o                         
  -2   0  16        463.08        404.82        18.21 o                         
   0   0  16        102.33         96.42         8.63 o                         
   2   0  16         70.44         65.92         7.03 o                         
   4   0  16        106.95         84.83         7.96 o                         
   6   0  16        231.83        254.02        13.16 o                         
   8   0  16         33.55         33.58         4.11 o                         
 -17   1  16         21.48         22.95         3.34 o                         
 -15   1  16        212.43        220.75         9.82 o                         
 -13   1  16        184.80        190.97         9.66 o                         
 -11   1  16          0.30         -0.89         1.52 o                         
  -9   1  16         29.03         26.19         4.66 o                         
  -7   1  16        132.22        126.50         8.19 o                         
  -5   1  16          0.64          1.71         1.33 o                         
  -3   1  16       1507.30       1465.03        32.12 o                         
  -1   1  16        104.22        102.09         7.32 o                         
   1   1  16        132.62        130.86         7.09 o                         
   3   1  16          3.80          1.62         1.16 o                         
   5   1  16        227.55        228.64        10.31 o                         
   7   1  16         69.97         60.54         4.81 o                         
   9   1  16         15.20         19.18         2.22 o                         
 -16   2  16          1.70          4.22         2.22 o                         
 -14   2  16          2.04          2.02         1.33 o                         
 -12   2  16         49.55         61.56         6.45 o                         
 -10   2  16        308.19        305.78        15.52 o                         
  -8   2  16          0.51          0.77         3.42 o                         
  -6   2  16         21.68         19.83         4.02 o                         
  -4   2  16        182.57        205.90        13.94 o                         
  -2   2  16       2057.42       2029.57        40.03 o                         
   0   2  16         55.73         49.35         6.14 o                         
   2   2  16         32.86         29.82         4.64 o                         
   4   2  16          2.40          6.21         2.31 o                         
   6   2  16        804.74        806.49        26.51 o                         
   8   2  16         14.15         10.04         2.84 o                         
 -13   3  16         71.57         70.54        12.46 o                         
 -11   3  16        140.32        144.55        12.66 o                         
  -9   3  16         17.35         17.25         3.22 o                         
  -7   3  16         14.55         17.01         3.31 o                         
  -5   3  16         80.09         89.82         7.78 o                         
  -3   3  16          0.81          0.76         1.35 o                         
  -1   3  16         55.88         56.64         6.07 o                         
   1   3  16         63.03         71.21         7.13 o                         
   3   3  16        236.42        271.50        20.34 o                         
   5   3  16         94.55         77.44         7.68 o                         
 -10   4  16          0.11          4.17         1.91 o                         
  -8   4  16        336.97        271.52        16.12 o                         
  -6   4  16        568.25        719.66        20.37 o                         
  -4   4  16          2.98          4.06         1.44 o                         
  -2   4  16         43.44         42.59         5.77 o                         
   0   4  16          1.35          1.29         1.20 o                         
 -18   1  17          9.16          7.69         1.73 o                         
 -16   1  17          3.22          3.15         1.62 o                         
 -14   1  17         42.62         41.53         4.11 o                         
 -12   1  17         80.68         88.40         6.46 o                         
 -10   1  17        181.77        206.52        12.78 o                         
  -8   1  17          2.27          4.44         1.81 o                         
  -6   1  17       1906.27       1856.52        37.86 o                         
  -4   1  17        787.05        738.21        18.45 o                         
  -2   1  17        331.25        318.14        13.24 o                         
   0   1  17        245.78        240.12        11.29 o                         
   2   1  17        718.63        726.88        17.61 o                         
   4   1  17         37.91         42.51         4.20 o                         
   6   1  17         41.41         36.54         3.65 o                         
   8   1  17         25.18         19.10         2.16 o                         
 -15   2  17        102.39         86.49         5.08 o                         
 -13   2  17         60.46         71.49         6.69 o                         
 -11   2  17        612.74        612.95        22.02 o                         
  -9   2  17         13.43         16.12         3.55 o                         
  -7   2  17         47.36         40.19         5.56 o                         
  -5   2  17         19.02         22.09         7.51 o                         
  -3   2  17        117.20        133.24        10.16 o                         
  -1   2  17        146.29        146.09         8.52 o                         
   1   2  17        159.48        161.89        10.64 o                         
   3   2  17         99.30        108.62         8.20 o                         
   5   2  17        564.87        583.38        18.82 o                         
   7   2  17        236.60        251.44        14.03 o                         
 -12   3  17         10.34         13.06         3.11 o                         
 -10   3  17          0.87          0.56         0.98 o                         
  -8   3  17         17.30         23.03         3.80 o                         
  -6   3  17         45.15         38.64         4.93 o                         
  -4   3  17         28.34         34.11         6.66 o                         
  -2   3  17        120.88        131.67        12.92 o                         
   0   3  17          7.51          6.44         2.26 o                         
   2   3  17          7.91          5.20         2.22 o                         
  -7   4  17        455.53        469.93        20.83 o                         
  -5   4  17        122.03        147.26        10.79 o                         
 -18   0  18        200.72        216.27        12.52 o                         
 -16   0  18         29.04         40.46         6.53 o                         
 -14   0  18          7.26         10.97         2.59 o                         
 -12   0  18         32.90         42.32         7.42 o                         
 -10   0  18        288.15        290.54        15.08 o                         
  -8   0  18        116.38        112.92         9.41 o                         
  -6   0  18        934.13        962.82        30.47 o                         
  -4   0  18        282.58        258.62        11.77 o                         
  -2   0  18          0.20          0.91         1.40 o                         
   0   0  18          3.80          2.18         1.11 o                         
   2   0  18       1284.80       1328.70        42.20 o                         
   4   0  18        358.75        361.96        12.68 o                         
   6   0  18         26.55         35.57         5.95 o                         
 -17   1  18        187.58        193.05         8.73 o                         
 -15   1  18          2.39          3.78         1.19 o                         
 -13   1  18         26.04         34.76         3.81 o                         
 -11   1  18        288.53        294.28        14.94 o                         
  -9   1  18        210.98        237.15        13.68 o                         
  -7   1  18        360.15        351.83        13.90 o                         
  -5   1  18        996.41       1046.83        26.25 o                         
  -3   1  18         32.66         43.62         4.11 o                         
  -1   1  18        173.94        182.38         9.70 o                         
   1   1  18         72.79         83.50         6.30 o                         
   3   1  18          8.57          3.90         1.60 o                         
   5   1  18         39.18         36.93         3.57 o                         
   7   1  18          0.46          3.07         1.15 o                         
 -14   2  18          5.57          7.18         1.52 o                         
 -12   2  18         35.88         30.59         4.29 o                         
 -10   2  18         38.94         34.70         4.85 o                         
  -8   2  18        111.58        113.93         9.01 o                         
  -6   2  18         49.43         65.80         6.91 o                         
  -4   2  18        236.94        247.44        11.14 o                         
  -2   2  18        166.71        188.52        11.60 o                         
   0   2  18         29.15         20.25         4.57 o                         
   2   2  18         44.56         49.37         7.22 o                         
   4   2  18        143.28        149.65        10.61 o                         
 -11   3  18         56.49         74.70         7.95 o                         
  -9   3  18         22.82         21.94         3.28 o                         
  -7   3  18          0.36          2.80         1.25 o                         
  -5   3  18        101.73         95.33         7.26 o                         
  -3   3  18          0.01          2.89         2.58 o                         
  -1   3  18          0.12          0.89         1.11 o                         
   1   3  18        471.37        543.83        24.11 o                         
 -16   1  19        135.50        146.49         7.70 o                         
 -14   1  19         46.90         42.24         3.78 o                         
 -12   1  19         38.32         37.27         3.89 o                         
 -10   1  19         38.88         47.86         5.74 o                         
  -8   1  19        131.49        135.50         8.13 o                         
  -6   1  19        912.37        972.92        24.58 o                         
  -4   1  19        799.90        870.05        23.00 o                         
  -2   1  19        351.59        357.26        11.83 o                         
   0   1  19         29.65         22.90         3.14 o                         
   2   1  19          1.32          1.15         1.15 o                         
   4   1  19        224.07        214.39         9.00 o                         
   6   1  19          9.74          7.11         2.35 o                         
 -13   2  19          3.69          2.60         1.26 o                         
 -11   2  19          6.65          9.82         2.44 o                         
  -9   2  19          2.87          0.41         1.42 o                         
  -7   2  19        258.91        281.34        14.05 o                         
  -5   2  19         91.89        102.73         8.34 o                         
  -3   2  19         45.42         51.32         4.73 o                         
  -1   2  19         57.24         64.42         5.08 o                         
   1   2  19          8.02          8.17         3.24 o                         
   3   2  19         31.09         31.89         5.15 o                         
 -10   3  19         36.47         37.97         5.46 o                         
  -8   3  19         50.90         78.09         5.98 o                         
  -6   3  19         49.00         55.80         5.13 o                         
  -4   3  19         14.43         12.26         3.24 o                         
  -2   3  19          4.64          4.53         2.09 o                         
   0   3  19        116.18        129.72         9.99 o                         
 -16   0  20         17.85         21.18         4.00 o                         
 -14   0  20          2.70          0.67         1.91 o                         
 -12   0  20        212.29        216.18        15.41 o                         
 -10   0  20        328.96        334.22        15.04 o                         
  -8   0  20        440.24        451.65        18.47 o                         
  -6   0  20        145.35        160.19        10.68 o                         
  -4   0  20       2701.46       2855.58       127.41 o                         
  -2   0  20         24.70         20.39         2.79 o                         
   0   0  20        687.19        740.45        34.51 o                         
   2   0  20          7.34          8.20         2.26 o                         
   4   0  20        642.10        563.66        42.45 o                         
 -15   1  20         93.28        106.04         5.79 o                         
 -13   1  20        292.13        283.44        10.08 o                         
 -11   1  20         19.48         27.26         3.29 o                         
  -9   1  20          0.34         -0.90         1.14 o                         
  -7   1  20        181.37        169.58         8.87 o                         
  -5   1  20        362.68        383.82        13.92 o                         
  -3   1  20         34.34         38.93         4.16 o                         
  -1   1  20          0.24         -0.43         1.05 o                         
   1   1  20        121.91        134.06         6.16 o                         
   3   1  20         69.06         75.43         4.82 o                         
 -14   2  20          0.06         -0.71         0.71 o                         
 -12   2  20         34.71         31.44         4.73 o                         
 -10   2  20        100.66        107.05         7.57 o                         
  -8   2  20         85.74         85.01         7.08 o                         
  -6   2  20         37.65         37.93         4.72 o                         
  -4   2  20         33.35         32.64         3.49 o                         
  -2   2  20          3.60          3.34         1.13 o                         
   0   2  20         32.44         40.56         4.50 o                         
   2   2  20          0.08         -0.41         0.76 o                         
  -9   3  20        284.83        363.89        16.92 o                         
  -7   3  20         55.23         55.41         6.48 o                         
  -5   3  20        142.42        144.95        10.84 o                         
  -3   3  20          2.29         -0.27         1.42 o                         
 -14   1  21          3.27          2.89         1.18 o                         
 -12   1  21         20.78         19.26         3.07 o                         
 -10   1  21          6.14          8.32         2.29 o                         
  -8   1  21         24.24         21.91         2.96 o                         
  -6   1  21          0.28          1.19         1.20 o                         
  -4   1  21        112.88        124.62         7.18 o                         
  -2   1  21          4.53          6.55         1.70 o                         
   0   1  21        360.95        407.06        12.39 o                         
   2   1  21         58.91         57.54         9.46 o                         
 -13   2  21        214.95        224.31        12.35 o                         
 -11   2  21        110.55        126.70         7.36 o                         
  -9   2  21          0.17          0.94         0.95 o                         
  -7   2  21         87.48        104.03         9.30 o                         
  -5   2  21         39.00         33.98         4.16 o                         
  -3   2  21          0.21          0.29         1.10 o                         
  -1   2  21        287.39        333.26        17.34 o                         
 -14   0  22        186.40        194.91        11.95 o                         
 -10   0  22        148.77        135.89        11.77 o                         
  -8   0  22       3262.04       3573.40        96.86 o                         
  -6   0  22         15.44         19.32         4.71 o                         
  -4   0  22          2.52          3.11         1.82 o                         
  -2   0  22         69.68         69.94         8.62 o                         
   0   0  22         69.64         72.52         8.04 o                         
 -13   1  22          8.39          9.50         2.98 o                         
 -11   1  22          6.47          3.19         1.09 o                         
  -9   1  22          3.02          2.12         1.33 o                         
  -7   1  22          7.54          7.52         2.13 o                         
  -5   1  22        163.69        165.99         7.77 o                         
  -3   1  22         54.50         62.34         4.54 o                         
  -1   1  22         17.86         20.19         2.39 o                         
   1   1  22         75.65         67.59         7.02 o                         
 -10   2  22          0.12          0.30         0.87 o                         
  -8   2  22         20.45         22.79         3.00 o                         
  -6   2  22          8.96          6.41         1.62 o                         
  -4   2  22         18.39         16.80         2.43 o                         
  -2   2  22         68.45         85.26         7.73 o                         
 -10   1  23          4.80          6.30         1.55 o                         
  -8   1  23        102.16        106.59         6.58 o                         
  -6   1  23        310.68        314.75         9.81 o                         
  -4   1  23          6.38          7.74         1.46 o                         
  -2   1  23         92.99         96.77         8.53 o                         
  -6   0  24        877.25        816.15        29.13 o                         
                                                                                
