# Supplementary material for: Managing negative linear compressibility and thermal expansion through steric hindrance: a case study of 1,2-bis­(4′-pyridyl)­ethane cocrystals
Source: IUCrJ. 2025 Jan 1;12(Pt 1):88–96. doi: 10.1107/S2052252524011734 (PMC11707692; doi:10.1107/S2052252524011734)
Supplement: Supplementary file 12 [file m-12-00088-etyfum_180k_bsup12.hkl]

data_etyfum_180k_b                                                              
_shelx_title ' etyfum_180k_b_a.res in I2/a'                                     
_shelx_refln_list_code          4                                               
_shelx_F_calc_maximum      220.64                                               
_exptl_crystal_F_000       632.00                                               
_reflns_d_resolution_high  0.8130                                               
                                                                                
loop_                                                                           
 _space_group_symop_operation_xyz                                               
 'x, y, z'                                                                      
 '-x+1/2, y, -z'                                                                
 'x+1/2, y+1/2, z+1/2'                                                          
 '-x+1, y+1/2, -z+1/2'                                                          
 '-x, -y, -z'                                                                   
 'x-1/2, -y, z'                                                                 
 '-x+1/2, -y+1/2, -z+1/2'                                                       
 'x, -y+1/2, z+1/2'                                                             
                                                                                
_cell_length_a    16.6837                                                       
_cell_length_b     4.7513                                                       
_cell_length_c    19.6812                                                       
_cell_angle_alpha  90.000                                                       
_cell_angle_beta  109.784                                                       
_cell_angle_gamma  90.000                                                       
                                                                                
_shelx_F_squared_multiplier     1.000                                           
                                                                                
loop_                                                                           
 _refln_index_h                                                                 
 _refln_index_k                                                                 
 _refln_index_l                                                                 
 _refln_F_squared_calc                                                          
 _refln_F_squared_meas                                                          
 _refln_F_squared_sigma                                                         
 _refln_observed_status                                                         
   2   0   0         24.46         39.68         1.88 o                         
   4   0   0       7369.89       7150.28        80.08 o                         
   6   0   0       5190.73       5636.63        76.47 o                         
   8   0   0       3589.22       4157.76        76.58 o                         
  10   0   0         98.97        118.36         9.11 o                         
  12   0   0         84.92         93.19         5.83 o                         
  14   0   0          3.13          5.71         1.52 o                         
  16   0   0        335.00        361.10        12.50 o                         
  18   0   0        466.77        488.06        22.32 o                         
   1   1   0        264.42        228.01         3.19 o                         
   3   1   0        377.85        426.59         8.47 o                         
   5   1   0          9.40         11.78         1.02 o                         
   7   1   0        166.87        176.12         5.60 o                         
   9   1   0        788.55        914.60        16.29 o                         
  11   1   0         69.88         72.89         5.68 o                         
  13   1   0        332.03        255.47        10.78 o                         
  15   1   0        175.43        157.07         7.14 o                         
  17   1   0         28.98         22.26         2.32 o                         
   0   2   0       1371.71       1525.27        26.38 o                         
   2   2   0         13.39         14.63         1.41 o                         
   4   2   0         13.50         12.51         1.65 o                         
   6   2   0        101.06        108.66         5.18 o                         
   8   2   0         68.01         64.04         4.83 o                         
  10   2   0          0.02          1.28         1.14 o                         
  12   2   0        121.75        111.69         8.67 o                         
  14   2   0        595.26        635.23        18.79 o                         
  16   2   0        139.49        142.37         6.96 o                         
  18   2   0          7.56          6.29         2.11 o                         
   1   3   0       2074.84       2071.65        44.69 o                         
   3   3   0        742.24        701.17        17.45 o                         
   5   3   0        135.65        154.22         8.31 o                         
   7   3   0        759.09        693.01        23.16 o                         
   9   3   0         34.60         37.77         7.05 o                         
  11   3   0         10.04         15.67         3.55 o                         
  13   3   0         20.63         23.60         2.94 o                         
  15   3   0          1.58          3.07         1.30 o                         
   0   4   0         15.90         13.97         4.22 o                         
   2   4   0        106.04        112.43         9.08 o                         
   4   4   0         47.44         52.01         4.73 o                         
   6   4   0        363.21        352.43        16.01 o                         
   8   4   0       1220.76       1401.57        50.66 o                         
  10   4   0        174.71        189.39        14.96 o                         
  12   4   0         41.39         48.73         6.69 o                         
   1   5   0         13.15         12.89         2.89 o                         
   3   5   0         43.53         48.97         5.15 o                         
   5   5   0         91.74         99.18         7.14 o                         
   7   5   0         44.92         44.40         9.84 o                         
   9   5   0         18.16         21.51         3.91 o                         
 -18   1   1         61.87         58.84         4.78 o                         
 -16   1   1        282.10        273.12         9.24 o                         
 -14   1   1         69.37         65.34         5.39 o                         
 -12   1   1        109.15         93.82         5.94 o                         
 -10   1   1        703.31        645.92        13.81 o                         
  -8   1   1       1542.26       1760.37        25.43 o                         
  -6   1   1        111.64        118.30         4.11 o                         
  -4   1   1       8045.65       7959.55        94.09 o                         
  -2   1   1        404.54        372.99         5.24 o                         
   0   1   1       2893.86       2815.57        81.05 o                         
   2   1   1        878.61        894.38         9.91 o                         
   4   1   1       2360.38       2467.55        24.26 o                         
   6   1   1         81.25         93.11         3.76 o                         
   8   1   1       1041.90       1105.40        17.69 o                         
  10   1   1       1041.58       1087.28        23.84 o                         
  12   1   1        610.23        528.23        16.05 o                         
  14   1   1        182.15        166.72         7.44 o                         
  16   1   1          0.62          0.38         1.10 o                         
  18   1   1         48.95         35.61         2.86 o                         
 -17   2   1         15.12         16.90         2.24 o                         
 -15   2   1         14.06         16.15         2.17 o                         
 -13   2   1       1078.01       1091.63        33.46 o                         
 -11   2   1         51.15         45.18         5.50 o                         
  -9   2   1        830.15        792.80        17.87 o                         
  -7   2   1       2526.89       2780.53        51.56 o                         
  -5   2   1        154.15        167.37         6.13 o                         
  -3   2   1       3635.94       4008.69        45.91 o                         
  -1   2   1       2289.75       2293.96        27.80 o                         
   1   2   1        215.74        239.33         5.72 o                         
   3   2   1        264.03        290.49         6.94 o                         
   5   2   1        901.04       1053.93        19.40 o                         
   7   2   1        354.51        347.42        10.62 o                         
   9   2   1        415.76        391.55        13.86 o                         
  11   2   1         40.76         44.02         5.41 o                         
  13   2   1        115.06        139.12         6.79 o                         
  15   2   1       1600.26       1701.83        32.09 o                         
  17   2   1         24.64         18.23         2.54 o                         
 -16   3   1         13.37         18.01         3.05 o                         
 -14   3   1          8.54         10.50         1.75 o                         
 -12   3   1       1834.91       2000.48        66.02 o                         
 -10   3   1         77.28         88.25        10.78 o                         
  -8   3   1        629.37        598.36        29.64 o                         
  -6   3   1        232.98        193.23         8.47 o                         
  -4   3   1        931.41       1013.53        20.06 o                         
  -2   3   1        106.72        104.11         7.00 o                         
   0   3   1       1805.39       1778.33        38.92 o                         
   2   3   1        730.22        769.14        18.23 o                         
   4   3   1         94.69         90.03         6.10 o                         
   6   3   1        424.97        407.61        12.23 o                         
   8   3   1        432.22        411.89        24.03 o                         
  10   3   1         21.29         26.89         4.99 o                         
  12   3   1          1.17          1.30         1.03 o                         
  14   3   1         50.06         41.69         6.76 o                         
 -13   4   1          7.15          9.97         2.78 o                         
 -11   4   1         17.30         17.79         4.58 o                         
  -9   4   1         13.18         20.66         5.03 o                         
  -7   4   1        772.06        783.29        32.11 o                         
  -5   4   1         40.90         37.22         4.02 o                         
  -3   4   1          6.06          7.37         1.50 o                         
  -1   4   1        718.17        705.26        23.74 o                         
   1   4   1         73.53         69.07         5.44 o                         
   3   4   1          5.45          5.70         1.80 o                         
   5   4   1         18.87         25.95         5.70 o                         
   7   4   1         52.80         48.52         5.60 o                         
   9   4   1       1175.88       1313.63        47.65 o                         
  11   4   1          3.18          5.39         2.38 o                         
  13   4   1          2.56          5.16         2.02 o                         
  -8   5   1         26.31         40.51         5.61 o                         
  -6   5   1          1.64         -0.07         1.08 o                         
  -4   5   1        113.79        123.48        12.26 o                         
  -2   5   1         18.81         20.38         3.93 o                         
   0   5   1         33.70         32.82         4.36 o                         
   2   5   1        327.64        366.00        15.08 o                         
   4   5   1        166.71        177.58         9.79 o                         
   6   5   1          1.39          1.87         2.69 o                         
   8   5   1          7.52          7.90         2.34 o                         
 -18   0   2         11.84         14.71         2.72 o                         
 -16   0   2       1559.59       1428.21        29.48 o                         
 -14   0   2         12.23         12.57         3.16 o                         
 -12   0   2       1573.21       1413.77        52.19 o                         
 -10   0   2         93.12         60.18         9.12 o                         
  -8   0   2       5537.47       5955.78       101.57 o                         
  -6   0   2       7902.08       8369.84       130.18 o                         
  -4   0   2       5661.73       5972.41        75.70 o                         
  -2   0   2        330.03        282.38         4.79 o                         
   0   0   2        991.03        929.02        14.45 o                         
   2   0   2      48679.93      43681.73       657.48 o                         
   4   0   2        313.70        429.90        12.62 o                         
   6   0   2       1597.34       1721.24        58.41 o                         
   8   0   2       3472.11       3581.91        69.99 o                         
  10   0   2         24.81         51.75         6.38 o                         
  12   0   2        238.60        206.67         9.60 o                         
  14   0   2        513.68        546.83        16.55 o                         
  16   0   2         81.22         79.90         5.41 o                         
  18   0   2         80.84         96.74         8.35 o                         
 -19   1   2          3.60          1.05         0.77 o                         
 -17   1   2         44.56         46.54         3.50 o                         
 -15   1   2         31.20         36.99         4.06 o                         
 -13   1   2          5.00          3.48         1.38 o                         
 -11   1   2        622.64        565.70        16.22 o                         
  -9   1   2        727.26        726.90        13.84 o                         
  -7   1   2        801.68        939.59        14.48 o                         
  -5   1   2        466.59        474.12         8.38 o                         
  -3   1   2       5686.77       5626.03        51.73 o                         
  -1   1   2      11354.26      11094.58        99.12 o                         
   1   1   2       1482.29       1572.20        15.85 o                         
   3   1   2        789.60        886.64        11.65 o                         
   5   1   2       8143.71       8993.97        88.67 o                         
   7   1   2        138.10        139.95         6.45 o                         
   9   1   2         10.96         16.66         2.95 o                         
  11   1   2         44.57         40.75         3.37 o                         
  13   1   2          6.52         10.67         1.81 o                         
  15   1   2        489.87        499.11        13.10 o                         
  17   1   2         10.19         11.06         1.71 o                         
 -18   2   2         15.77         19.28         2.09 o                         
 -16   2   2          1.74          2.24         1.32 o                         
 -14   2   2        211.83        206.08        11.80 o                         
 -12   2   2        114.99        122.36         9.05 o                         
 -10   2   2         32.10         31.91         3.44 o                         
  -8   2   2        130.50        140.57         6.59 o                         
  -6   2   2         60.79         61.26         3.84 o                         
  -4   2   2        116.81        165.98         5.82 o                         
  -2   2   2       2139.85       2368.12        38.24 o                         
   0   2   2        340.52        373.79         6.21 o                         
   2   2   2       1005.12       1089.46        14.01 o                         
   4   2   2       1366.03       1517.06        30.03 o                         
   6   2   2        302.86        337.02         9.92 o                         
   8   2   2         55.07         62.00         4.61 o                         
  10   2   2        797.12        715.83        23.59 o                         
  12   2   2        408.68        390.72        11.88 o                         
  14   2   2       1108.00       1144.23        25.11 o                         
  16   2   2         98.24        102.03         8.08 o                         
 -15   3   2        200.88        219.71         8.61 o                         
 -13   3   2          4.92          9.16         2.53 o                         
 -11   3   2       2554.51       2677.43        80.98 o                         
  -9   3   2        361.65        334.64        21.51 o                         
  -7   3   2        561.18        485.58        11.29 o                         
  -5   3   2         47.51         49.61         4.07 o                         
  -3   3   2        830.42        798.64        22.20 o                         
  -1   3   2        477.68        477.49        13.78 o                         
   1   3   2       1413.93       1359.20        21.02 o                         
   3   3   2          5.70          6.12         1.33 o                         
   5   3   2        618.47        592.74        17.36 o                         
   7   3   2        900.31        827.42        36.02 o                         
   9   3   2         61.81         62.16         6.46 o                         
  11   3   2         25.94         20.98         3.93 o                         
  13   3   2         48.35         42.10         3.84 o                         
  15   3   2          9.91          8.94         2.74 o                         
 -14   4   2         98.41        112.37         8.85 o                         
 -12   4   2          0.21          2.69         2.52 o                         
 -10   4   2        143.14        146.55        13.20 o                         
  -8   4   2        535.79        539.72        24.23 o                         
  -6   4   2        209.38        222.04        10.21 o                         
  -4   4   2        187.31        191.60         8.05 o                         
  -2   4   2         95.75         98.96         7.88 o                         
   0   4   2        193.83        178.91         8.14 o                         
   2   4   2         23.27         22.76         2.68 o                         
   4   4   2        630.34        616.40        23.36 o                         
   6   4   2         44.20         49.94         5.63 o                         
   8   4   2       1112.74       1152.62        44.01 o                         
  10   4   2        208.75        244.10        16.75 o                         
  12   4   2         14.06         19.27         4.00 o                         
  -9   5   2         13.56         14.64         3.14 o                         
  -7   5   2          0.98          1.00         0.72 o                         
  -5   5   2         13.51         10.58         2.13 o                         
  -3   5   2         14.60         12.61         2.46 o                         
  -1   5   2          7.48          7.52         1.92 o                         
   1   5   2          0.43         -0.34         1.08 o                         
   3   5   2        220.71        236.48        12.20 o                         
   5   5   2        213.28        221.76        10.65 o                         
   7   5   2        581.98        634.29        26.23 o                         
   9   5   2          5.93          7.10         2.34 o                         
 -18   1   3        156.24        156.02         6.03 o                         
 -16   1   3         38.83         39.27         3.86 o                         
 -14   1   3         41.01         35.44         3.84 o                         
 -12   1   3        389.62        353.29        12.41 o                         
 -10   1   3        386.44        422.67        10.59 o                         
  -8   1   3        379.86        431.46         9.48 o                         
  -6   1   3        349.01        309.42         6.16 o                         
  -4   1   3       9729.64       9974.35        78.14 o                         
  -2   1   3      44742.32      43025.22       345.01 o                         
   0   1   3        937.73        939.15        12.49 o                         
   2   1   3       6094.47       6018.37        52.00 o                         
   4   1   3       2332.97       2541.96        27.07 o                         
   6   1   3       1020.84       1200.28        21.56 o                         
   8   1   3        531.90        547.57        17.30 o                         
  10   1   3       1592.84       1510.75        26.26 o                         
  12   1   3         26.66         26.18         2.89 o                         
  14   1   3        574.36        561.45        14.37 o                         
  16   1   3         10.85          8.90         1.81 o                         
 -17   2   3          8.33         12.67         2.03 o                         
 -15   2   3         19.20         21.47         4.29 o                         
 -13   2   3        166.21        163.80        10.68 o                         
 -11   2   3       1054.02        844.10        21.08 o                         
  -9   2   3         66.09         61.97         6.92 o                         
  -7   2   3         69.48         61.72         4.08 o                         
  -5   2   3         57.37         61.25         3.66 o                         
  -3   2   3       2152.49       2263.38        32.27 o                         
  -1   2   3       5507.65       5925.83        49.65 o                         
   1   2   3        352.95        310.16         7.73 o                         
   3   2   3        382.75        395.91         8.78 o                         
   5   2   3        491.20        533.84        14.09 o                         
   7   2   3       2427.64       2588.30        42.15 o                         
   9   2   3          1.16          1.77         0.99 o                         
  11   2   3        219.52        213.93         8.56 o                         
  13   2   3          4.36          3.04         1.57 o                         
  15   2   3         34.18         46.36         4.68 o                         
  17   2   3         39.57         40.06         4.94 o                         
 -16   3   3        417.79        438.64        14.51 o                         
 -14   3   3         27.17         31.04         6.20 o                         
 -12   3   3        143.36        161.48        10.34 o                         
 -10   3   3       1767.64       1707.74        58.75 o                         
  -8   3   3         88.21         87.37         6.50 o                         
  -6   3   3         27.35         32.42         3.83 o                         
  -4   3   3        188.22        214.77        11.08 o                         
  -2   3   3        361.78        412.97        13.03 o                         
   0   3   3        429.93        432.31        16.06 o                         
   2   3   3          1.22          4.96         1.48 o                         
   4   3   3        469.88        448.53        14.60 o                         
   6   3   3         33.48         35.52         3.64 o                         
   8   3   3          1.35          1.30         2.02 o                         
  10   3   3          4.05          6.06         2.92 o                         
  12   3   3          0.13         -1.47         1.47 o                         
  14   3   3         11.77         14.86         2.74 o                         
 -13   4   3          5.31          7.90         3.01 o                         
 -11   4   3          0.06         -0.36         1.48 o                         
  -9   4   3         12.21         17.83         4.40 o                         
  -7   4   3          2.54          2.41         2.36 o                         
  -5   4   3         60.48         69.24         4.74 o                         
  -3   4   3        230.40        209.22         9.82 o                         
  -1   4   3          0.01          1.32         1.23 o                         
   1   4   3        279.34        280.34        10.15 o                         
   3   4   3        359.68        356.09        11.34 o                         
   5   4   3        349.56        370.39        16.32 o                         
   7   4   3        151.73        160.74        13.05 o                         
   9   4   3        136.79        132.15         8.66 o                         
  11   4   3        176.04        201.66        14.01 o                         
  -8   5   3         13.83         11.44         2.05 o                         
  -6   5   3         85.47         82.77         9.21 o                         
  -4   5   3          6.06          4.96         1.44 o                         
  -2   5   3        180.12        191.88         8.58 o                         
   0   5   3         18.69         20.27         3.35 o                         
   2   5   3        203.67        215.34        12.43 o                         
   4   5   3       1474.44       1592.89        36.49 o                         
   6   5   3         16.48         21.89         3.04 o                         
   8   5   3          4.13          3.73         1.84 o                         
 -20   0   4        120.91         83.40         6.87 o                         
 -18   0   4         21.23         16.96         2.97 o                         
 -16   0   4          1.47          7.76         1.84 o                         
 -14   0   4        230.51        211.76        16.93 o                         
 -12   0   4       1892.63       1622.85        93.66 o                         
 -10   0   4       3522.32       3666.15        72.66 o                         
  -8   0   4        355.33        409.78         8.93 o                         
  -6   0   4        179.43        172.38         4.39 o                         
  -4   0   4       1045.25       1158.98        19.20 o                         
  -2   0   4       1762.07       1636.75        29.00 o                         
   0   0   4       5716.50       5808.35        75.38 o                         
   2   0   4         27.22         29.19         2.36 o                         
   4   0   4        122.45        136.04         5.50 o                         
   6   0   4        785.93        881.62        19.29 o                         
   8   0   4          1.54          2.20         1.40 o                         
  10   0   4        324.11        291.67        14.82 o                         
  12   0   4         12.19          7.42         2.04 o                         
  14   0   4        237.21        260.48        10.75 o                         
  16   0   4        134.08        116.58         7.79 o                         
 -19   1   4         70.79         68.08         4.13 o                         
 -17   1   4        126.34        107.80         5.44 o                         
 -15   1   4          4.09          3.70         1.05 o                         
 -13   1   4         71.84         66.00         6.26 o                         
 -11   1   4          4.36          9.00         2.08 o                         
  -9   1   4        483.46        497.55        10.89 o                         
  -7   1   4        646.80        801.39        11.90 o                         
  -5   1   4        926.98        894.13        10.97 o                         
  -3   1   4      17345.11      17439.26       134.22 o                         
  -1   1   4       7509.00       7645.51        60.23 o                         
   1   1   4          3.26          4.67         0.81 o                         
   3   1   4       2251.53       2364.05        25.66 o                         
   5   1   4        649.82        777.74        13.83 o                         
   7   1   4        790.40        947.93        20.98 o                         
   9   1   4         66.24         60.38         5.07 o                         
  11   1   4       2029.91       1808.53        30.54 o                         
  13   1   4        307.15        352.59        11.19 o                         
  15   1   4        295.56        310.37        11.07 o                         
  17   1   4          2.36          0.47         0.74 o                         
 -18   2   4         89.78        110.51         5.62 o                         
 -16   2   4          6.68          5.41         1.49 o                         
 -14   2   4        545.65        573.01        20.94 o                         
 -12   2   4        227.69        190.43        11.40 o                         
 -10   2   4       1357.55       1313.60        25.01 o                         
  -8   2   4        136.25        124.27         6.22 o                         
  -6   2   4       1904.71       2028.58        29.17 o                         
  -4   2   4       1033.50       1166.38        17.82 o                         
  -2   2   4       6686.18       7027.27        62.85 o                         
   0   2   4        773.37        841.57        14.12 o                         
   2   2   4          2.11          4.68         1.16 o                         
   4   2   4        689.99        763.88        15.05 o                         
   6   2   4       1099.77       1210.94        35.56 o                         
   8   2   4         18.24         21.53         3.02 o                         
  10   2   4        341.67        296.03        10.18 o                         
  12   2   4        322.06        319.79        12.25 o                         
  14   2   4         25.24         21.64         3.30 o                         
  16   2   4        210.33        217.87        13.29 o                         
 -17   3   4         22.19         26.98         2.84 o                         
 -15   3   4        544.57        594.23        22.91 o                         
 -13   3   4        112.19        113.86         8.34 o                         
 -11   3   4        145.21        156.25        14.46 o                         
  -9   3   4       3079.62       2867.73        85.15 o                         
  -7   3   4        842.41        738.17        14.10 o                         
  -5   3   4         50.98         58.86         5.71 o                         
  -3   3   4       1698.29       1682.80        31.15 o                         
  -1   3   4          1.64          0.74         1.04 o                         
   1   3   4         77.59         91.01         6.67 o                         
   3   3   4        156.26        132.91         7.36 o                         
   5   3   4         91.52         68.92         4.61 o                         
   7   3   4        360.52        349.60        22.01 o                         
   9   3   4          0.38          0.58         1.84 o                         
  11   3   4         26.53         24.44         3.83 o                         
  13   3   4        411.33        405.40        14.89 o                         
 -14   4   4         62.13         72.35         7.28 o                         
 -12   4   4        201.31        218.50        15.45 o                         
 -10   4   4          0.02          1.89         1.93 o                         
  -8   4   4        116.24        117.92         8.81 o                         
  -6   4   4          1.28          0.10         1.02 o                         
  -4   4   4        368.69        359.08        13.25 o                         
  -2   4   4        287.41        265.72         9.70 o                         
   0   4   4         83.66         73.69         4.99 o                         
   2   4   4        547.54        534.60        14.34 o                         
   4   4   4        164.27        167.28         8.80 o                         
   6   4   4        382.58        388.30        16.62 o                         
   8   4   4        203.15        215.69        11.46 o                         
  10   4   4        175.32        169.72        13.14 o                         
  12   4   4        219.52        209.56        12.17 o                         
  -9   5   4         19.80         14.60         3.14 o                         
  -7   5   4        102.62        102.49         9.79 o                         
  -5   5   4        183.00        204.82        10.41 o                         
  -3   5   4        121.00        134.93         7.04 o                         
  -1   5   4         94.07        103.84         6.17 o                         
   1   5   4        213.43        227.93         7.96 o                         
   3   5   4        469.47        533.10        19.69 o                         
   5   5   4         76.07         93.00         7.39 o                         
   7   5   4          4.82          6.51         2.29 o                         
 -20   1   5         52.22         50.17         5.21 o                         
 -18   1   5        200.48        208.50         8.47 o                         
 -16   1   5          1.98          1.58         1.37 o                         
 -14   1   5         45.86         46.24         5.73 o                         
 -12   1   5        267.95        226.46         8.79 o                         
 -10   1   5       3295.04       3469.87        44.39 o                         
  -8   1   5        152.11        154.16         4.92 o                         
  -6   1   5        212.65        252.32         5.18 o                         
  -4   1   5       4156.14       4408.87        37.69 o                         
  -2   1   5      14932.21      14866.41       115.19 o                         
   0   1   5       2869.53       2791.08        33.37 o                         
   2   1   5        460.79        552.55        12.62 o                         
   4   1   5          1.85          8.70         1.84 o                         
   6   1   5        867.82        870.20        18.47 o                         
   8   1   5        470.30        456.87        14.04 o                         
  10   1   5          0.52          1.07         0.76 o                         
  12   1   5       3216.73       3273.93        43.30 o                         
  14   1   5         32.13         36.77         3.81 o                         
  16   1   5          6.46          6.60         1.46 o                         
 -19   2   5        129.09        136.39         6.52 o                         
 -17   2   5         31.52         41.63         3.61 o                         
 -15   2   5        308.63        335.14        15.15 o                         
 -13   2   5       1755.29       1679.86        41.38 o                         
 -11   2   5         48.13         41.36         3.49 o                         
  -9   2   5       1424.15       1313.14        25.05 o                         
  -7   2   5        376.55        447.99        11.78 o                         
  -5   2   5        922.69       1019.88        16.22 o                         
  -3   2   5          9.77         13.66         1.51 o                         
  -1   2   5         64.96         68.11         3.11 o                         
   1   2   5        420.29        427.38         9.78 o                         
   3   2   5       4757.77       5365.25        68.48 o                         
   5   2   5        392.04        353.74        13.67 o                         
   7   2   5        679.83        704.92        22.05 o                         
   9   2   5         15.63          7.55         1.67 o                         
  11   2   5        285.80        271.55        13.77 o                         
  13   2   5          4.53          6.69         2.90 o                         
  15   2   5         26.05         27.27         3.28 o                         
 -16   3   5         72.91         80.82         8.60 o                         
 -14   3   5        213.00        234.55        11.74 o                         
 -12   3   5        632.92        657.96        31.89 o                         
 -10   3   5         32.50         29.37         6.29 o                         
  -8   3   5         93.62         91.50         7.56 o                         
  -6   3   5         83.03         79.96         5.78 o                         
  -4   3   5         15.93         14.45         2.50 o                         
  -2   3   5          0.21          0.82         1.57 o                         
   0   3   5          4.73          2.94         1.22 o                         
   2   3   5         24.42         14.31         2.84 o                         
   4   3   5        389.43        352.30        10.42 o                         
   6   3   5        439.05        432.05        17.83 o                         
   8   3   5         11.83          9.21         4.00 o                         
  10   3   5          4.03          4.63         2.34 o                         
  12   3   5         77.74         74.36         4.98 o                         
  14   3   5         45.39         34.31         4.90 o                         
 -13   4   5         55.22         60.81         7.50 o                         
 -11   4   5         73.84         73.25         9.16 o                         
  -9   4   5        304.51        283.61        13.79 o                         
  -7   4   5        179.23        188.19        11.86 o                         
  -5   4   5          4.62          4.17         1.26 o                         
  -3   4   5        192.44        182.16         7.91 o                         
  -1   4   5        596.12        588.84        15.18 o                         
   1   4   5         17.61         21.32         2.62 o                         
   3   4   5         17.39         16.49         2.69 o                         
   5   4   5        319.37        346.67        12.77 o                         
   7   4   5        272.56        280.30        13.50 o                         
   9   4   5         21.89         18.59         3.19 o                         
  11   4   5          4.81          4.32         1.91 o                         
  -8   5   5         21.11         14.15         3.50 o                         
  -6   5   5          0.64          0.19         1.59 o                         
  -4   5   5        200.89        195.73         8.41 o                         
  -2   5   5        177.86        184.66         8.28 o                         
   0   5   5         11.70         16.37         2.24 o                         
   2   5   5         12.14         13.98         1.80 o                         
   4   5   5        320.31        313.53        10.15 o                         
   6   5   5       1522.57       1620.97        48.73 o                         
 -20   0   6        226.70        194.15        11.23 o                         
 -18   0   6        353.30        320.53        21.31 o                         
 -16   0   6         75.03         82.32        10.33 o                         
 -14   0   6        590.45        542.45        28.43 o                         
 -12   0   6        439.78        387.46        27.04 o                         
 -10   0   6        515.16        585.74        21.51 o                         
  -8   0   6          0.76          2.51         0.75 o                         
  -6   0   6       4269.69       4503.54        48.25 o                         
  -4   0   6       8915.08       8801.36       100.05 o                         
  -2   0   6        881.00        853.33        15.43 o                         
   0   0   6        905.05        757.53        15.00 o                         
   2   0   6      10428.53      11506.98       148.83 o                         
   4   0   6         53.32         59.27         4.07 o                         
   6   0   6        165.52        183.99         8.26 o                         
   8   0   6       4833.04       4800.16       135.37 o                         
  10   0   6       1255.69       1106.70        32.83 o                         
  12   0   6         40.75         40.86         5.21 o                         
  14   0   6         49.46         51.81         5.49 o                         
  16   0   6        610.25        721.08        19.59 o                         
 -19   1   6        157.78        182.40         7.12 o                         
 -17   1   6          1.38         -0.24         1.00 o                         
 -15   1   6        128.50        128.98         9.15 o                         
 -13   1   6        974.66        828.97        35.53 o                         
 -11   1   6         87.45         88.29         5.97 o                         
  -9   1   6       1741.95       1804.17        24.06 o                         
  -7   1   6         64.90         59.97         2.86 o                         
  -5   1   6      13797.95      15540.06       121.81 o                         
  -3   1   6        361.74        378.96         8.94 o                         
  -1   1   6       5171.43       5339.49        50.04 o                         
   1   1   6         70.52         77.11         3.05 o                         
   3   1   6        452.51        462.60         9.08 o                         
   5   1   6       3272.45       3567.17        51.37 o                         
   7   1   6        133.29         91.69         5.94 o                         
   9   1   6         24.64         19.89         2.15 o                         
  11   1   6        173.36        165.57         6.73 o                         
  13   1   6        719.52        779.18        17.22 o                         
  15   1   6         50.72         54.79         4.11 o                         
 -18   2   6         24.14         26.09         2.29 o                         
 -16   2   6         69.68         83.37         6.92 o                         
 -14   2   6       1332.87       1347.51        49.56 o                         
 -12   2   6        279.84        245.18        12.84 o                         
 -10   2   6         27.25         21.51         2.91 o                         
  -8   2   6       1148.88       1078.48        33.01 o                         
  -6   2   6       3864.64       3993.47        52.97 o                         
  -4   2   6       1982.85       2145.64        26.73 o                         
  -2   2   6        472.93        479.89        11.16 o                         
   0   2   6       1565.31       1709.46        24.56 o                         
   2   2   6        255.59        285.75         9.40 o                         
   4   2   6         32.78         37.52         3.56 o                         
   6   2   6        135.42        133.81         8.82 o                         
   8   2   6        257.45        248.32        12.83 o                         
  10   2   6          5.24          6.98         1.90 o                         
  12   2   6        269.05        267.82        15.47 o                         
  14   2   6          1.03          0.98         0.90 o                         
 -17   3   6        241.00        269.78        11.30 o                         
 -15   3   6         14.59         18.14         4.45 o                         
 -13   3   6         68.73         62.56         8.80 o                         
 -11   3   6        274.20        286.67        20.26 o                         
  -9   3   6         27.09         26.13         3.42 o                         
  -7   3   6         43.16         36.71         3.91 o                         
  -5   3   6        112.97        102.74         6.80 o                         
  -3   3   6        696.58        662.68        20.95 o                         
  -1   3   6        309.81        277.55        12.59 o                         
   1   3   6          1.76          4.12         1.32 o                         
   3   3   6       1074.98       1008.70        26.54 o                         
   5   3   6        299.22        279.11        14.01 o                         
   7   3   6         92.67         80.33         7.41 o                         
   9   3   6         55.77         57.58         8.62 o                         
  11   3   6         40.27         47.37         5.02 o                         
  13   3   6          4.77          6.29         2.47 o                         
 -14   4   6         56.57         65.98         7.01 o                         
 -12   4   6          8.28          5.88         2.74 o                         
 -10   4   6        144.76        129.87         8.80 o                         
  -8   4   6          2.40          3.85         1.35 o                         
  -6   4   6        149.42        153.34         8.36 o                         
  -4   4   6         51.81         44.79         3.83 o                         
  -2   4   6        460.08        455.02        13.15 o                         
   0   4   6       1259.95       1313.75        24.94 o                         
   2   4   6        153.92        160.23         7.47 o                         
   4   4   6        184.13        204.82         9.63 o                         
   6   4   6         85.19         82.71         7.16 o                         
   8   4   6         51.30         57.76         7.97 o                         
  10   4   6         42.29         40.49         6.24 o                         
  -9   5   6          1.13         -0.76         0.76 o                         
  -7   5   6         23.89         17.96         4.00 o                         
  -5   5   6         14.47         18.48         2.52 o                         
  -3   5   6        119.59        142.70        11.54 o                         
  -1   5   6        160.57        166.53        10.26 o                         
   1   5   6          0.98          1.27         0.56 o                         
   3   5   6        459.55        482.57        13.22 o                         
   5   5   6        250.56        238.65        38.69 o                         
   7   5   6        369.50        361.59        16.26 o                         
 -20   1   7         19.51         15.81         2.14 o                         
 -18   1   7        143.97        145.92         6.93 o                         
 -16   1   7         20.03         23.31         3.92 o                         
 -14   1   7        331.95        318.53        14.82 o                         
 -12   1   7        525.13        445.82        13.45 o                         
 -10   1   7          4.46          1.42         0.79 o                         
  -8   1   7        100.63         92.74         4.26 o                         
  -6   1   7         17.84         15.41         1.32 o                         
  -4   1   7       6110.97       6677.04        59.24 o                         
  -2   1   7       2696.54       2760.62        35.35 o                         
   0   1   7       2699.58       2916.40        40.12 o                         
   2   1   7          6.81         12.17         1.40 o                         
   4   1   7         65.64         75.14         4.20 o                         
   6   1   7        224.50        253.72         8.76 o                         
   8   1   7        322.61        266.89         7.16 o                         
  10   1   7        141.30        135.12         6.68 o                         
  12   1   7        161.91        188.22         7.82 o                         
  14   1   7        501.67        529.07        14.57 o                         
  16   1   7          0.88          1.35         0.70 o                         
 -19   2   7         22.45         26.94         2.32 o                         
 -17   2   7          0.32          1.46         0.88 o                         
 -15   2   7          3.40          4.64         1.65 o                         
 -13   2   7        967.23        937.05        39.97 o                         
 -11   2   7       1060.61        877.99        26.31 o                         
  -9   2   7        948.10        900.42        20.58 o                         
  -7   2   7        547.26        532.40        13.33 o                         
  -5   2   7      12183.83      12345.33       129.00 o                         
  -3   2   7        242.98        282.03         7.69 o                         
  -1   2   7        125.63        132.09         6.28 o                         
   1   2   7        485.63        456.18        12.38 o                         
   3   2   7        794.24        779.69        18.19 o                         
   5   2   7        529.67        603.17        23.91 o                         
   7   2   7         43.75         34.74         4.63 o                         
   9   2   7        194.45        181.96        11.12 o                         
  11   2   7        452.11        500.61        18.94 o                         
  13   2   7        376.11        408.97        33.30 o                         
  15   2   7          5.03          7.64         2.16 o                         
 -16   3   7         72.96         83.94         8.58 o                         
 -14   3   7          1.13          3.10         2.43 o                         
 -12   3   7         16.77         20.79         5.25 o                         
 -10   3   7        139.90        135.19        13.52 o                         
  -8   3   7          4.49          6.63         1.98 o                         
  -6   3   7         70.40         63.91         3.43 o                         
  -4   3   7        161.26        138.27         9.30 o                         
  -2   3   7        161.46        137.71         7.78 o                         
   0   3   7         71.49         72.75         5.54 o                         
   2   3   7        199.21        168.71         6.45 o                         
   4   3   7        203.36        185.51        11.19 o                         
   6   3   7         37.80         37.11         5.03 o                         
   8   3   7         39.46         35.28         4.85 o                         
  10   3   7        479.61        463.84        17.44 o                         
  12   3   7         15.99         11.59         3.50 o                         
 -13   4   7         27.40         23.67         4.54 o                         
 -11   4   7          6.96          3.01         2.43 o                         
  -9   4   7        150.94        158.78        13.11 o                         
  -7   4   7        300.66        281.80        12.12 o                         
  -5   4   7        577.86        575.55        16.11 o                         
  -3   4   7         45.99         39.37         3.60 o                         
  -1   4   7         10.40          7.08         1.47 o                         
   1   4   7       1743.96       1794.45        30.59 o                         
   3   4   7        100.70        100.06         6.58 o                         
   5   4   7         19.39         17.60         4.85 o                         
   7   4   7          0.47          0.06         0.99 o                         
   9   4   7        211.24        208.11        13.34 o                         
  -8   5   7        100.90         83.40         8.17 o                         
  -6   5   7        183.62        203.05        14.24 o                         
  -4   5   7         14.24         16.70         2.28 o                         
  -2   5   7         84.99         77.97         5.34 o                         
   0   5   7        167.94        164.23         6.44 o                         
   2   5   7         30.99         28.57         2.93 o                         
   4   5   7          0.20          0.49         2.25 o                         
   6   5   7          3.01          4.18         1.48 o                         
 -20   0   8        138.79        112.63         5.93 o                         
 -18   0   8         40.23         36.61         4.24 o                         
 -16   0   8        106.60        117.04        12.31 o                         
 -14   0   8        797.73        747.43        34.36 o                         
 -12   0   8        734.82        631.02        22.95 o                         
 -10   0   8         17.00         16.62         2.82 o                         
  -8   0   8       3285.78       3594.77        48.98 o                         
  -6   0   8        178.36        171.66         5.45 o                         
  -4   0   8        757.09        810.30        16.60 o                         
  -2   0   8         53.15         70.69         4.53 o                         
   0   0   8        725.32        729.63        31.53 o                         
   2   0   8          3.70          2.67         0.98 o                         
   4   0   8       1692.23       1990.10        47.16 o                         
   6   0   8         37.80         27.94         6.83 o                         
   8   0   8       1818.26       1580.64        33.12 o                         
  10   0   8       9128.18       9123.03       155.85 o                         
  12   0   8         72.47         78.63         7.05 o                         
  14   0   8        253.65        274.51        14.12 o                         
 -19   1   8        176.22        182.77         7.13 o                         
 -17   1   8         65.89         65.47         4.93 o                         
 -15   1   8        113.35        107.78         8.40 o                         
 -13   1   8        744.00        671.66        18.38 o                         
 -11   1   8       1238.12       1085.92        23.92 o                         
  -9   1   8         19.78         22.10         2.79 o                         
  -7   1   8        193.37        202.80         5.00 o                         
  -5   1   8         79.13        102.53         3.63 o                         
  -3   1   8       1944.59       2243.58        26.36 o                         
  -1   1   8        707.85        819.25        12.76 o                         
   1   1   8       2545.02       2734.75        39.19 o                         
   3   1   8         78.02         53.39         3.15 o                         
   5   1   8        588.38        605.49        14.16 o                         
   7   1   8        227.48        184.97         6.98 o                         
   9   1   8        310.17        290.88         9.98 o                         
  11   1   8         83.91         82.66         5.14 o                         
  13   1   8          0.01          1.41         0.88 o                         
  15   1   8         14.74         20.09         2.10 o                         
 -18   2   8          0.15          0.94         1.19 o                         
 -16   2   8         52.97         48.88         5.33 o                         
 -14   2   8         30.09         34.36         5.32 o                         
 -12   2   8       3574.11       3239.67        82.14 o                         
 -10   2   8         18.72         14.62         1.74 o                         
  -8   2   8         90.91         82.05         5.14 o                         
  -6   2   8        382.77        405.14        10.28 o                         
  -4   2   8       7423.73       7368.45        74.58 o                         
  -2   2   8         69.51         76.09         4.99 o                         
   0   2   8        300.76        310.03        10.52 o                         
   2   2   8         21.17         15.59         2.34 o                         
   4   2   8        143.64        145.45         7.78 o                         
   6   2   8          1.53          5.48         2.78 o                         
   8   2   8         58.96         57.30        24.03 o                         
  10   2   8        131.27        130.76         9.22 o                         
  12   2   8         40.28         42.21         5.30 o                         
  14   2   8         15.39         24.80         4.81 o                         
 -17   3   8         50.56         51.23         3.96 o                         
 -15   3   8         75.16         77.74         8.76 o                         
 -13   3   8          0.07         -0.27         1.89 o                         
 -11   3   8         57.00         60.09         9.70 o                         
  -9   3   8        376.93        388.15        16.80 o                         
  -7   3   8        126.60        124.74         7.38 o                         
  -5   3   8        365.77        323.50         8.60 o                         
  -3   3   8         38.04         29.84         2.46 o                         
  -1   3   8        857.34        745.69        14.78 o                         
   1   3   8        136.93        117.95         5.12 o                         
   3   3   8          9.48          5.29         1.50 o                         
   5   3   8         39.47         44.58         5.40 o                         
   7   3   8         30.57         38.12         6.69 o                         
   9   3   8        595.11        595.53        20.37 o                         
  11   3   8        135.45        131.05        11.50 o                         
 -14   4   8        119.51        140.98        10.11 o                         
 -12   4   8         60.59         59.01         7.59 o                         
 -10   4   8          0.43          0.73         1.06 o                         
  -8   4   8        143.55        133.45         9.41 o                         
  -6   4   8        301.07        289.06        11.60 o                         
  -4   4   8          0.69          2.33         1.63 o                         
  -2   4   8         12.69          6.85         1.53 o                         
   0   4   8          1.78          1.38         0.95 o                         
   2   4   8       2521.52       2711.19        47.20 o                         
   4   4   8        133.66        144.81         7.75 o                         
   6   4   8         35.40         33.83         4.35 o                         
   8   4   8         18.91         17.65         2.79 o                         
  10   4   8          0.07          0.04         0.72 o                         
  -9   5   8         37.84         33.64         4.49 o                         
  -7   5   8          0.13          2.69         2.20 o                         
  -5   5   8         93.72         87.90         6.38 o                         
  -3   5   8          0.52         -0.61         0.73 o                         
  -1   5   8         31.13         25.81         2.37 o                         
   1   5   8          8.29         13.23         1.96 o                         
   3   5   8        191.01        180.66         8.73 o                         
   5   5   8          5.58          3.91         1.57 o                         
 -20   1   9        196.13        196.11         9.14 o                         
 -18   1   9          0.28          1.15         1.03 o                         
 -16   1   9       2217.63       2287.42        54.28 o                         
 -14   1   9         54.10         52.34         4.72 o                         
 -12   1   9         16.73         15.08         2.21 o                         
 -10   1   9        711.63        682.71        21.85 o                         
  -8   1   9       2210.34       2321.35        33.04 o                         
  -6   1   9        781.21        834.10        13.10 o                         
  -4   1   9          0.30          1.92         0.71 o                         
  -2   1   9        164.67        170.74         4.94 o                         
   0   1   9       1904.24       2016.53        27.23 o                         
   2   1   9       1121.29       1175.71        20.06 o                         
   4   1   9         33.81         39.67         3.85 o                         
   6   1   9        289.72        264.03        10.36 o                         
   8   1   9        181.79        178.60         7.63 o                         
  10   1   9         65.21         74.40         4.91 o                         
  12   1   9         11.75          9.51         1.78 o                         
  14   1   9         70.03         83.63         5.85 o                         
 -19   2   9         56.94         69.96         3.74 o                         
 -17   2   9         85.16         96.55        10.35 o                         
 -15   2   9         96.08         94.84         7.65 o                         
 -13   2   9        639.41        611.77        21.63 o                         
 -11   2   9          5.16          3.58         1.55 o                         
  -9   2   9         16.43         16.88         2.40 o                         
  -7   2   9        554.08        529.13        13.41 o                         
  -5   2   9        534.58        509.64        13.00 o                         
  -3   2   9       4923.37       5065.51        60.65 o                         
  -1   2   9       1128.25       1136.51        20.83 o                         
   1   2   9        908.90        874.04        23.24 o                         
   3   2   9       1746.00       1615.08        30.66 o                         
   5   2   9        271.91        237.20        15.40 o                         
   7   2   9        119.76        103.28         8.22 o                         
   9   2   9         25.67         45.52         8.22 o                         
  11   2   9         25.12         25.52         3.74 o                         
  13   2   9          0.05         -0.72         0.90 o                         
 -16   3   9         11.11         12.04         3.37 o                         
 -14   3   9          5.39          6.92         3.32 o                         
 -12   3   9        126.65        124.77        12.84 o                         
 -10   3   9         67.43         65.43         6.70 o                         
  -8   3   9         52.77         48.86         4.61 o                         
  -6   3   9        175.45        177.55         7.76 o                         
  -4   3   9        315.45        266.17         9.43 o                         
  -2   3   9       2133.35       1824.90        42.65 o                         
   0   3   9         12.59         15.71         2.41 o                         
   2   3   9        651.06        622.19        17.80 o                         
   4   3   9        235.79        237.04        19.92 o                         
   6   3   9        515.55        507.35        19.50 o                         
   8   3   9         84.04         75.56         6.72 o                         
  10   3   9          9.26         12.17         3.77 o                         
  12   3   9        127.70        100.20         8.35 o                         
 -13   4   9          9.57          9.93         2.92 o                         
 -11   4   9         25.15         19.43         3.11 o                         
  -9   4   9         17.26         21.11         5.30 o                         
  -7   4   9          7.56          4.81         2.06 o                         
  -5   4   9         28.94         25.75         2.99 o                         
  -3   4   9         14.14         15.11         2.33 o                         
  -1   4   9          8.08         11.19         2.13 o                         
   1   4   9         56.69         57.27         4.23 o                         
   3   4   9        491.13        554.42        16.20 o                         
   5   4   9         42.09         38.69         4.68 o                         
   7   4   9         18.68         17.95         4.87 o                         
   9   4   9        233.56        197.70        12.04 o                         
  -8   5   9          1.47          0.09         0.81 o                         
  -6   5   9        152.68        144.48        11.27 o                         
  -4   5   9         54.27         56.73         5.14 o                         
  -2   5   9         96.13         97.97         7.97 o                         
   0   5   9         46.12         49.03         4.06 o                         
   2   5   9         36.08         38.43         3.86 o                         
   4   5   9         20.51         19.22         3.46 o                         
 -20   0  10         56.08         44.91         5.25 o                         
 -18   0  10          2.91          2.37         1.66 o                         
 -16   0  10        540.27        561.63        28.61 o                         
 -14   0  10        235.18        214.37        16.98 o                         
 -12   0  10         10.06         10.59         3.15 o                         
 -10   0  10        311.41        298.63        15.87 o                         
  -8   0  10       4175.12       4356.44       140.46 o                         
  -6   0  10      10022.26       9940.66       189.62 o                         
  -4   0  10         23.77         32.27         3.41 o                         
  -2   0  10       2417.70       2723.01        62.50 o                         
   0   0  10        171.69        196.96        10.57 o                         
   2   0  10       5054.65       5689.39       210.59 o                         
   4   0  10        266.65        271.04        14.92 o                         
   6   0  10       1691.25       1416.77        30.56 o                         
   8   0  10        109.24        103.23         9.18 o                         
  10   0  10       2580.83       2701.00        57.48 o                         
  12   0  10        787.59        852.00        24.69 o                         
  14   0  10         35.60         41.79         3.89 o                         
 -19   1  10         37.09         42.81         3.35 o                         
 -17   1  10         56.63         65.47         5.91 o                         
 -15   1  10       1211.97       1243.17        33.25 o                         
 -13   1  10        110.04         98.86         5.67 o                         
 -11   1  10        203.98        184.31         6.36 o                         
  -9   1  10        383.20        438.18        12.26 o                         
  -7   1  10         23.57         21.28         2.09 o                         
  -5   1  10        329.51        319.90         8.47 o                         
  -3   1  10         52.45         52.77         3.14 o                         
  -1   1  10        671.81        708.99        12.92 o                         
   1   1  10         52.07         60.83         3.97 o                         
   3   1  10        207.71        240.68         9.83 o                         
   5   1  10        108.08        106.58         5.20 o                         
   7   1  10          2.33          3.27         1.27 o                         
   9   1  10        546.88        579.49        14.72 o                         
  11   1  10         62.00         62.78         4.26 o                         
  13   1  10        103.94        115.96         5.50 o                         
 -18   2  10         85.51         96.99         6.22 o                         
 -16   2  10         40.17         40.03         4.94 o                         
 -14   2  10        158.08        171.86        10.46 o                         
 -12   2  10          0.00          1.03         1.16 o                         
 -10   2  10        333.91        263.57        10.91 o                         
  -8   2  10         98.76         98.02         6.62 o                         
  -6   2  10        584.94        539.30        15.76 o                         
  -4   2  10          1.68          2.72         1.10 o                         
  -2   2  10         30.35         39.09         3.46 o                         
   0   2  10         17.71         19.17         2.77 o                         
   2   2  10         29.56         20.31         3.42 o                         
   4   2  10          2.77          4.06         1.02 o                         
   6   2  10        127.91        123.30         8.98 o                         
   8   2  10          0.99          0.05         0.97 o                         
  10   2  10         82.03         93.31         8.06 o                         
  12   2  10         26.59         24.13         3.21 o                         
 -17   3  10          4.32          3.01         1.17 o                         
 -15   3  10          0.77          2.29         1.75 o                         
 -13   3  10         64.15         46.53         7.50 o                         
 -11   3  10        149.59        162.54        14.96 o                         
  -9   3  10        287.52        281.82        11.64 o                         
  -7   3  10       3491.36       3374.65        69.08 o                         
  -5   3  10        697.97        603.28        15.29 o                         
  -3   3  10         38.73         42.71         4.26 o                         
  -1   3  10       2008.35       1805.66        35.14 o                         
   1   3  10       1381.28       1300.80        28.39 o                         
   3   3  10        857.39        846.67        26.71 o                         
   5   3  10          0.00         -0.91         1.55 o                         
   7   3  10        553.02        504.70        15.13 o                         
   9   3  10        112.52        129.80        11.86 o                         
  11   3  10        174.88        135.81        10.20 o                         
 -12   4  10          3.06          2.07         1.35 o                         
 -10   4  10         31.81         30.45         5.93 o                         
  -8   4  10          0.02          1.60         1.15 o                         
  -6   4  10        244.82        213.65        11.93 o                         
  -4   4  10        107.72         86.43         5.27 o                         
  -2   4  10         48.62         46.99         3.90 o                         
   0   4  10        376.53        416.03        16.79 o                         
   2   4  10         11.25         13.41         4.31 o                         
   4   4  10        189.59        204.37        16.91 o                         
   6   4  10         34.94         38.73         4.29 o                         
   8   4  10         84.53         90.81         8.13 o                         
  -7   5  10         23.13         26.27         4.27 o                         
  -5   5  10          4.65          5.03         1.51 o                         
  -3   5  10         22.75         22.73         3.93 o                         
  -1   5  10          0.03          1.63         0.87 o                         
   1   5  10          2.86          6.06         1.60 o                         
   3   5  10         30.57         26.41         3.95 o                         
 -20   1  11          4.82          8.62         2.38 o                         
 -18   1  11        112.31        117.25         6.04 o                         
 -16   1  11        228.33        246.81        12.40 o                         
 -14   1  11       2388.63       2332.99        46.19 o                         
 -12   1  11        701.96        631.84        17.88 o                         
 -10   1  11        104.57         96.83         6.54 o                         
  -8   1  11        336.38        327.46        10.43 o                         
  -6   1  11        921.20        988.76        18.58 o                         
  -4   1  11         41.55         34.33         2.70 o                         
  -2   1  11        691.94        670.91        13.11 o                         
   0   1  11        363.98        351.36        12.39 o                         
   2   1  11        315.99        338.03        10.74 o                         
   4   1  11          7.10          4.61         1.71 o                         
   6   1  11       2434.33       2264.81        47.16 o                         
   8   1  11        938.48        986.28        23.69 o                         
  10   1  11          0.16          2.03         0.90 o                         
  12   1  11        205.25        235.54        10.75 o                         
 -19   2  11          8.42          8.94         2.20 o                         
 -17   2  11        204.10        226.40        10.56 o                         
 -15   2  11         97.68         92.43         7.38 o                         
 -13   2  11         23.51         22.15         3.89 o                         
 -11   2  11          0.32          5.44         7.12 o                         
  -9   2  11          4.99          3.96         2.18 o                         
  -7   2  11          0.05          1.16         1.03 o                         
  -5   2  11         49.24         39.73         4.11 o                         
  -3   2  11        257.95        234.39         9.08 o                         
  -1   2  11        677.99        656.33        16.16 o                         
   1   2  11        221.22        177.06         8.50 o                         
   3   2  11          0.02          1.06         0.95 o                         
   5   2  11          9.49         12.81         3.13 o                         
   7   2  11        479.62        434.28        24.13 o                         
   9   2  11        464.96        467.73        17.50 o                         
  11   2  11          5.02          1.37         1.50 o                         
 -16   3  11         14.52         17.07         3.82 o                         
 -14   3  11          1.66          0.22         1.71 o                         
 -12   3  11          1.46          2.56         1.47 o                         
 -10   3  11        541.68        446.76        20.94 o                         
  -8   3  11        459.30        442.21        18.45 o                         
  -6   3  11        744.93        713.40        24.16 o                         
  -4   3  11        229.66        208.48         8.49 o                         
  -2   3  11       1785.11       1653.63        40.88 o                         
   0   3  11       1145.34       1097.54        25.52 o                         
   2   3  11        185.97        183.52         9.19 o                         
   4   3  11          3.65          4.04         1.29 o                         
   6   3  11          0.90          1.75         1.32 o                         
   8   3  11         55.83         40.22         4.39 o                         
  10   3  11        104.04        101.59         9.03 o                         
 -13   4  11        135.15        138.55         9.43 o                         
 -11   4  11         99.82         88.03         9.03 o                         
  -9   4  11         12.03          4.81         2.38 o                         
  -7   4  11        132.01        120.59         8.53 o                         
  -5   4  11          4.29          0.91         1.15 o                         
  -3   4  11         24.42         24.84         3.31 o                         
  -1   4  11          2.23         -0.81         2.04 o                         
   1   4  11          2.66          1.97         1.51 o                         
   3   4  11          1.38          1.14         1.13 o                         
   5   4  11         43.18         57.36         5.21 o                         
   7   4  11         32.51         22.38         3.12 o                         
  -6   5  11          3.24          6.29         2.07 o                         
  -4   5  11         37.24         47.76         4.14 o                         
  -2   5  11          0.17          0.62         1.01 o                         
   0   5  11        107.64        103.97         8.44 o                         
 -20   0  12        104.71         81.29         6.92 o                         
 -18   0  12       1670.13       1847.41        57.08 o                         
 -16   0  12        483.68        521.25        26.86 o                         
 -14   0  12       3967.68       4032.18        77.96 o                         
 -12   0  12         89.87         84.21        10.20 o                         
 -10   0  12       2433.45       2406.15        59.22 o                         
  -8   0  12        715.76        729.72        21.30 o                         
  -6   0  12       2467.82       2579.40        65.35 o                         
  -4   0  12          0.75          0.67         1.10 o                         
  -2   0  12       3904.09       4101.35       131.93 o                         
   0   0  12       1564.60       1626.63        86.57 o                         
   2   0  12          2.74          4.49         3.64 o                         
   4   0  12         27.13         37.92         4.77 o                         
   6   0  12         15.99         16.67         3.26 o                         
   8   0  12         81.18         80.55         7.22 o                         
  10   0  12        140.55        137.90        10.69 o                         
  12   0  12          3.62          4.50         1.50 o                         
 -19   1  12         12.18         14.86         2.28 o                         
 -17   1  12        171.09        185.25        10.06 o                         
 -15   1  12          3.53          2.07         1.08 o                         
 -13   1  12        462.83        471.29        15.19 o                         
 -11   1  12          0.07         -0.20         1.10 o                         
  -9   1  12          2.33         -0.03         1.04 o                         
  -7   1  12        628.62        620.43        14.98 o                         
  -5   1  12          2.76          2.70         1.12 o                         
  -3   1  12        661.57        643.59        14.86 o                         
  -1   1  12         13.88         22.90         3.46 o                         
   1   1  12        844.55        853.59        18.53 o                         
   3   1  12        451.34        386.82        10.16 o                         
   5   1  12          2.07          3.60         1.21 o                         
   7   1  12       1425.32       1510.79        31.25 o                         
   9   1  12          1.26          0.32         0.97 o                         
  11   1  12          9.74          6.95         1.77 o                         
 -18   2  12        124.64        141.02         7.17 o                         
 -16   2  12         13.61         16.80         3.02 o                         
 -14   2  12          1.76          2.36         2.54 o                         
 -12   2  12         61.10         64.93         5.31 o                         
 -10   2  12          0.17         -0.70         0.96 o                         
  -8   2  12         50.83         43.71         4.61 o                         
  -6   2  12          5.13          3.07         1.18 o                         
  -4   2  12        367.77        322.51        10.92 o                         
  -2   2  12        131.03        107.68         4.59 o                         
   0   2  12       1017.90        881.25        16.00 o                         
   2   2  12        107.93         86.30         5.26 o                         
   4   2  12         78.21         62.51         7.05 o                         
   6   2  12         18.58         13.05         3.10 o                         
   8   2  12        736.25        702.15        18.10 o                         
  10   2  12         24.55         24.69         2.35 o                         
 -15   3  12        195.19        166.49        12.40 o                         
 -13   3  12          5.73         10.08         2.36 o                         
 -11   3  12         59.36         58.18         5.92 o                         
  -9   3  12        252.01        176.81        10.93 o                         
  -7   3  12        812.18        767.26        20.44 o                         
  -5   3  12        224.00        206.19         8.51 o                         
  -3   3  12        102.11        104.16         6.76 o                         
  -1   3  12       1628.63       1576.35        32.29 o                         
   1   3  12        824.76        793.67        20.82 o                         
   3   3  12        211.27        199.10         9.50 o                         
   5   3  12         10.56         11.58         2.05 o                         
   7   3  12         69.78         72.96         6.10 o                         
   9   3  12         57.44         47.97         6.29 o                         
 -10   4  12         11.93         15.49         4.09 o                         
  -8   4  12        130.53        118.58         8.19 o                         
  -6   4  12        397.90        353.13        15.16 o                         
  -4   4  12         42.47         39.74         4.92 o                         
  -2   4  12        214.39        235.63         9.96 o                         
   0   4  12          5.64          8.23         2.28 o                         
   2   4  12        179.30        166.02         9.57 o                         
   4   4  12          9.31          7.14         1.90 o                         
   6   4  12         80.06         82.59         7.77 o                         
  -5   5  12        132.29        159.15        25.11 o                         
  -3   5  12          4.05          5.97         1.98 o                         
  -1   5  12         15.97         14.55         2.87 o                         
 -18   1  13        130.38        139.92         7.81 o                         
 -16   1  13         77.91         78.54         6.65 o                         
 -14   1  13          6.61         10.79         1.96 o                         
 -12   1  13         40.08         42.60         4.36 o                         
 -10   1  13       1501.67       1328.28        36.54 o                         
  -8   1  13        627.85        562.85        12.97 o                         
  -6   1  13          4.78          7.56         2.01 o                         
  -4   1  13         69.16         63.65         4.57 o                         
  -2   1  13        565.29        540.58        16.06 o                         
   0   1  13       1693.94       1658.90        32.07 o                         
   2   1  13          0.01          1.91         1.11 o                         
   4   1  13          0.68          1.95         1.23 o                         
   6   1  13          0.01          1.73         1.10 o                         
   8   1  13       1986.58       2242.50        40.16 o                         
  10   1  13          0.02          1.50         1.06 o                         
  12   1  13         11.51         13.23         2.69 o                         
 -17   2  13          0.78         -0.77         1.57 o                         
 -15   2  13         56.01         58.48         5.54 o                         
 -13   2  13          4.17          3.95         1.55 o                         
 -11   2  13        724.09        738.71        24.39 o                         
  -9   2  13        313.33        295.22        14.48 o                         
  -7   2  13          0.87         -0.57         1.66 o                         
  -5   2  13        853.31        773.37        24.62 o                         
  -3   2  13        494.80        410.24         9.87 o                         
  -1   2  13         23.67         19.07         2.24 o                         
   1   2  13        725.53        640.42        15.76 o                         
   3   2  13         35.46         43.51         4.45 o                         
   5   2  13        650.08        635.45        15.58 o                         
   7   2  13          1.11          1.24         0.82 o                         
   9   2  13         32.27         26.68         2.83 o                         
  11   2  13         37.68         36.65         4.63 o                         
 -16   3  13        138.22        182.07        11.27 o                         
 -14   3  13        289.15        281.69        17.02 o                         
 -12   3  13         18.47         15.51         3.44 o                         
 -10   3  13        108.70        123.05         8.78 o                         
  -8   3  13         79.51         56.36         4.90 o                         
  -6   3  13        619.98        609.54        17.79 o                         
  -4   3  13         69.84         59.35         4.44 o                         
  -2   3  13        340.67        333.88        12.68 o                         
   0   3  13        340.11        345.39        12.86 o                         
   2   3  13         30.28         34.47         3.88 o                         
   4   3  13         21.40         19.23         2.70 o                         
   6   3  13         34.02         26.92         3.65 o                         
   8   3  13          2.89          1.42         2.07 o                         
 -11   4  13         47.81         39.79         5.75 o                         
  -9   4  13        165.85        161.86        13.25 o                         
  -7   4  13         30.62         27.41         4.56 o                         
  -5   4  13        168.32        150.88         9.38 o                         
  -3   4  13         62.96         74.80         8.67 o                         
  -1   4  13         61.69         55.50         4.48 o                         
   1   4  13        212.60        244.62        11.56 o                         
   3   4  13        194.68        225.15        12.33 o                         
   5   4  13         79.25         99.88         8.44 o                         
 -18   0  14       1770.64       1981.75        58.61 o                         
 -16   0  14        732.34        829.21        34.58 o                         
 -14   0  14       1025.68       1064.81        29.82 o                         
 -12   0  14        203.61        203.99        16.30 o                         
 -10   0  14        238.17        203.76        27.28 o                         
  -8   0  14       1036.01        928.16        33.77 o                         
  -6   0  14        666.86        639.38        25.20 o                         
  -4   0  14        404.99        361.00        14.78 o                         
  -2   0  14        169.53        134.51         8.92 o                         
   0   0  14        937.35        827.82        25.70 o                         
   2   0  14        227.39        205.54         9.39 o                         
   4   0  14        714.82        653.98        22.40 o                         
   6   0  14        789.58        844.01        25.90 o                         
   8   0  14         36.38         38.80         4.80 o                         
  10   0  14         10.15         10.94         1.69 o                         
 -19   1  14          7.26          6.22         1.52 o                         
 -17   1  14        209.15        214.68        10.39 o                         
 -15   1  14        302.37        327.71        11.76 o                         
 -13   1  14        189.73        190.47         9.22 o                         
 -11   1  14         55.85         43.68         5.29 o                         
  -9   1  14        829.51        701.03        23.49 o                         
  -7   1  14          5.14          6.19         1.46 o                         
  -5   1  14        277.79        284.29         7.60 o                         
  -3   1  14        181.55        171.71         6.38 o                         
  -1   1  14         93.47         75.56         4.10 o                         
   1   1  14        240.16        216.36         8.43 o                         
   3   1  14        189.99        168.54         6.74 o                         
   5   1  14        912.71        833.63        21.23 o                         
   7   1  14         10.78          9.90         2.35 o                         
   9   1  14        291.18        321.53         9.35 o                         
  11   1  14         18.22         21.10         2.12 o                         
 -18   2  14         12.84         16.66         3.28 o                         
 -16   2  14         38.05         27.94         3.52 o                         
 -14   2  14         58.95         57.10         4.44 o                         
 -12   2  14        140.45        121.62         8.88 o                         
 -10   2  14         91.30         66.39         6.61 o                         
  -8   2  14        190.21        175.44        10.99 o                         
  -6   2  14         17.07         22.57         3.90 o                         
  -4   2  14       2978.70       2633.11        66.09 o                         
  -2   2  14        191.93        170.99         7.69 o                         
   0   2  14        241.83        229.64         9.34 o                         
   2   2  14        168.88        182.39         9.16 o                         
   4   2  14       1626.31       1649.99        43.93 o                         
   6   2  14          3.27          4.66         1.58 o                         
   8   2  14         39.05         38.51         5.15 o                         
  10   2  14        107.52         93.82         7.72 o                         
 -15   3  14         11.06         14.28         3.28 o                         
 -13   3  14          0.05          0.92         0.69 o                         
 -11   3  14         30.13         44.70         5.00 o                         
  -9   3  14          0.18         -0.33         1.56 o                         
  -7   3  14        630.74        570.30        16.87 o                         
  -5   3  14        165.00        161.20         8.47 o                         
  -3   3  14          0.62          1.59         1.40 o                         
  -1   3  14         78.45         72.72         5.67 o                         
   1   3  14        144.74        145.95         7.92 o                         
   3   3  14          0.63          0.47         0.82 o                         
   5   3  14         85.85         98.12         6.95 o                         
   7   3  14        158.39        126.15         9.54 o                         
 -10   4  14        661.39        596.03        25.33 o                         
  -8   4  14         50.64         65.64         9.25 o                         
  -6   4  14          0.13          1.04         1.09 o                         
  -4   4  14        126.25        121.23        16.71 o                         
  -2   4  14        180.26        169.99        18.41 o                         
   0   4  14         69.19         72.93         5.95 o                         
   2   4  14          0.26         -0.91         1.11 o                         
   4   4  14        100.26        110.44         8.67 o                         
 -18   1  15          4.19          6.53         1.70 o                         
 -16   1  15        722.40        816.34        23.42 o                         
 -14   1  15          0.24          0.38         1.03 o                         
 -12   1  15        235.52        217.92        12.21 o                         
 -10   1  15         97.73         94.93        11.95 o                         
  -8   1  15       1332.98       1227.35        33.48 o                         
  -6   1  15        302.31        254.24        12.89 o                         
  -4   1  15         87.84         89.49         6.22 o                         
  -2   1  15         80.02         75.36         5.69 o                         
   0   1  15         66.78         64.89         5.22 o                         
   2   1  15          3.25          6.19         1.49 o                         
   4   1  15         12.34         11.14         1.97 o                         
   6   1  15        514.82        509.17        13.17 o                         
   8   1  15          4.33          4.81         1.17 o                         
  10   1  15        105.58        112.44         5.06 o                         
 -17   2  15         17.02         14.73         2.27 o                         
 -15   2  15          0.34          0.03         1.04 o                         
 -13   2  15        106.43         93.07         7.40 o                         
 -11   2  15        129.69        106.19         8.32 o                         
  -9   2  15        353.49        341.03        15.65 o                         
  -7   2  15         63.91         65.04         6.57 o                         
  -5   2  15         49.87         49.78         5.79 o                         
  -3   2  15       2706.65       2586.42        56.51 o                         
  -1   2  15        142.52        143.22         7.04 o                         
   1   2  15         67.91         69.07         7.07 o                         
   3   2  15        201.05        204.27        12.12 o                         
   5   2  15        677.69        816.86        23.88 o                         
   7   2  15        151.82        149.22         7.32 o                         
   9   2  15         81.27         76.31         7.01 o                         
 -14   3  15         14.77         16.98         3.55 o                         
 -12   3  15        155.69        152.21        11.99 o                         
 -10   3  15          2.45          2.22         1.15 o                         
  -8   3  15          0.63          0.87         1.50 o                         
  -6   3  15        120.07        134.47         7.54 o                         
  -4   3  15          2.15          6.58         1.78 o                         
  -2   3  15        118.13        119.04         7.11 o                         
   0   3  15         83.92         82.09         5.71 o                         
   2   3  15          2.57          1.21         0.88 o                         
   4   3  15          2.57         -0.04         1.17 o                         
   6   3  15          7.19          7.20         1.55 o                         
 -11   4  15          5.84          3.91         1.75 o                         
  -9   4  15        522.53        474.90        21.78 o                         
  -7   4  15         16.46         30.76         3.65 o                         
  -5   4  15          0.11         -0.32         2.02 o                         
  -3   4  15          2.48          3.10         1.41 o                         
  -1   4  15         33.40         44.51         6.06 o                         
   1   4  15          1.05         -1.12         1.26 o                         
 -18   0  16        235.76        270.64        15.05 o                         
 -16   0  16       1306.89       1527.95        50.26 o                         
 -14   0  16         39.98         39.10         4.82 o                         
 -12   0  16        478.33        464.48        25.29 o                         
 -10   0  16        564.34        550.91        32.22 o                         
  -8   0  16         16.68         12.66         3.97 o                         
  -6   0  16        518.72        489.63        18.98 o                         
  -4   0  16        763.95        702.43        28.25 o                         
  -2   0  16        482.23        442.21        17.84 o                         
   0   0  16        105.57         96.87         7.98 o                         
   2   0  16         75.81         67.16         6.65 o                         
   4   0  16        110.72         93.34         7.68 o                         
   6   0  16        234.33        249.12        12.13 o                         
   8   0  16         35.30         35.63         3.93 o                         
 -17   1  16         22.53         29.77         3.60 o                         
 -15   1  16        223.65        235.86         9.44 o                         
 -13   1  16        188.81        198.28         9.19 o                         
 -11   1  16          0.52          0.31         1.17 o                         
  -9   1  16         29.45         22.30         3.68 o                         
  -7   1  16        133.08        130.74         8.16 o                         
  -5   1  16          0.65         -0.36         1.16 o                         
  -3   1  16       1528.42       1516.80        31.45 o                         
  -1   1  16        104.55        101.35         6.74 o                         
   1   1  16        139.24        136.38         6.73 o                         
   3   1  16          4.66          5.48         1.48 o                         
   5   1  16        238.92        245.85         9.99 o                         
   7   1  16         73.85         63.85         4.56 o                         
   9   1  16         16.31         19.38         2.36 o                         
 -16   2  16          2.06          1.26         1.26 o                         
 -14   2  16          2.60          1.02         4.06 o                         
 -12   2  16         52.56         58.21         5.88 o                         
 -10   2  16        319.16        302.68        14.40 o                         
  -8   2  16          0.74         -0.16         1.52 o                         
  -6   2  16         24.56         28.07         4.37 o                         
  -4   2  16        181.29        200.06        14.93 o                         
  -2   2  16       2104.33       2116.17        39.74 o                         
   0   2  16         56.66         57.16         6.11 o                         
   2   2  16         36.51         35.97         4.65 o                         
   4   2  16          3.09          3.38         1.44 o                         
   6   2  16        854.26        818.77        27.28 o                         
   8   2  16         14.69         13.74         2.92 o                         
 -13   3  16         77.39         74.62        10.44 o                         
 -11   3  16        143.05        144.78         8.49 o                         
  -9   3  16         19.14         13.74         2.87 o                         
  -7   3  16         13.57         19.29         3.35 o                         
  -5   3  16         83.05         87.51         7.17 o                         
  -3   3  16          1.17          0.11         1.35 o                         
  -1   3  16         58.49         61.86         5.81 o                         
   1   3  16         65.21         71.58         6.01 o                         
   3   3  16        251.66        281.08        11.54 o                         
   5   3  16         98.47         80.97         5.06 o                         
 -10   4  16          0.01          1.48         1.17 o                         
  -8   4  16        366.25        280.39        15.36 o                         
  -6   4  16        603.63        758.57        20.10 o                         
  -4   4  16          3.00          2.27         1.10 o                         
  -2   4  16         45.98         46.44         5.61 o                         
   0   4  16          1.75          1.71         1.08 o                         
 -18   1  17          9.67          8.93         1.68 o                         
 -16   1  17          3.83          3.00         1.25 o                         
 -14   1  17         44.72         48.16         4.11 o                         
 -12   1  17         86.13         96.14         6.27 o                         
 -10   1  17        186.89        201.81        11.70 o                         
  -8   1  17          2.66          0.77         3.05 o                         
  -6   1  17       1933.34       1963.81        37.72 o                         
  -4   1  17        811.39        800.26        18.27 o                         
  -2   1  17        342.72        348.86        13.04 o                         
   0   1  17        254.17        258.50        10.99 o                         
   2   1  17        749.29        723.04        16.59 o                         
   4   1  17         38.03         40.06         4.20 o                         
   6   1  17         45.13         48.90         3.85 o                         
   8   1  17         26.80         21.40         2.11 o                         
 -15   2  17        105.59         91.33         5.83 o                         
 -13   2  17         63.31         86.23         6.79 o                         
 -11   2  17        637.75        607.77        20.58 o                         
  -9   2  17         13.83         14.69         3.00 o                         
  -7   2  17         48.52         41.74         5.18 o                         
  -5   2  17         20.77         17.86         3.59 o                         
  -3   2  17        120.14        134.00         9.43 o                         
  -1   2  17        144.96        152.52         8.95 o                         
   1   2  17        161.49        170.28        10.11 o                         
   3   2  17        105.86        106.67        11.59 o                         
   5   2  17        592.82        616.67        18.40 o                         
   7   2  17        258.34        272.66        13.74 o                         
 -12   3  17         11.71         14.28         3.50 o                         
 -10   3  17          0.74          0.82         0.83 o                         
  -8   3  17         17.49         29.45         3.87 o                         
  -6   3  17         48.12         42.69         4.89 o                         
  -4   3  17         26.08         34.18         6.06 o                         
  -2   3  17        127.29        137.43        12.31 o                         
   0   3  17          7.73         12.13         3.32 o                         
   2   3  17          8.57         12.53         3.23 o                         
  -7   4  17        471.77        485.72        20.12 o                         
  -5   4  17        124.76        138.82         9.70 o                         
 -18   0  18        212.85        232.78        12.17 o                         
 -16   0  18         27.30         38.09         5.75 o                         
 -14   0  18          7.14          8.69         2.11 o                         
 -12   0  18         33.41         30.41         5.84 o                         
 -10   0  18        288.78        288.59        14.00 o                         
  -8   0  18        120.16        118.99         9.01 o                         
  -6   0  18        958.82        986.43        29.18 o                         
  -4   0  18        280.80        266.70        11.15 o                         
  -2   0  18          0.42          0.07         1.05 o                         
   0   0  18          3.06          0.75         1.24 o                         
   2   0  18       1341.44       1426.41        29.49 o                         
   4   0  18        366.01        366.91        16.23 o                         
   6   0  18         26.31         30.32         4.99 o                         
 -17   1  18        202.19        206.38         8.44 o                         
 -15   1  18          1.76          1.35         0.66 o                         
 -13   1  18         27.77         32.28         3.78 o                         
 -11   1  18        301.77        316.61        14.51 o                         
  -9   1  18        221.06        247.26        12.99 o                         
  -7   1  18        354.35        363.16        13.22 o                         
  -5   1  18       1023.75       1096.31        25.60 o                         
  -3   1  18         31.44         31.87         3.21 o                         
  -1   1  18        176.21        182.71         9.04 o                         
   1   1  18         75.81         84.46         5.86 o                         
   3   1  18          8.91          6.19         1.51 o                         
   5   1  18         40.71         36.81         3.24 o                         
   7   1  18          0.40          0.89         0.90 o                         
 -14   2  18          4.66          4.87         1.10 o                         
 -12   2  18         39.69         36.43         4.29 o                         
 -10   2  18         39.35         39.86        10.96 o                         
  -8   2  18        115.25        120.59         8.66 o                         
  -6   2  18         50.30         68.77         6.50 o                         
  -4   2  18        244.94        261.29        10.66 o                         
  -2   2  18        175.56        178.56        10.45 o                         
   0   2  18         29.95         22.00         3.54 o                         
   2   2  18         47.22         54.45         5.24 o                         
   4   2  18        147.43        157.00         8.19 o                         
 -11   3  18         59.62         74.78         7.32 o                         
  -9   3  18         24.83         27.66         4.15 o                         
  -7   3  18          0.92          3.80         1.35 o                         
  -5   3  18        102.44         95.42         6.78 o                         
  -3   3  18          0.10          0.04         1.03 o                         
  -1   3  18          0.33         -2.07         2.07 o                         
   1   3  18        490.67        549.81        22.86 o                         
 -16   1  19        142.72        156.05        12.67 o                         
 -14   1  19         49.49         45.43         5.01 o                         
 -12   1  19         40.36         41.57         3.82 o                         
 -10   1  19         39.51         50.47         5.45 o                         
  -8   1  19        136.58        149.73         7.96 o                         
  -6   1  19        949.46       1017.05        23.93 o                         
  -4   1  19        814.49        886.94        21.96 o                         
  -2   1  19        361.72        382.53        11.46 o                         
   0   1  19         31.95         28.84         3.25 o                         
   2   1  19          1.64          0.95         1.05 o                         
   4   1  19        236.39        241.65         8.59 o                         
   6   1  19          9.91          7.64         2.20 o                         
 -13   2  19          3.63          3.93         1.57 o                         
 -11   2  19          7.48          8.84         2.43 o                         
  -9   2  19          2.99          0.83         1.21 o                         
  -7   2  19        263.53        293.76        13.42 o                         
  -5   2  19         94.40        106.04         7.91 o                         
  -3   2  19         48.11         55.74         4.53 o                         
  -1   2  19         61.07         62.68         4.65 o                         
   1   2  19          9.15         11.05         3.19 o                         
   3   2  19         32.38         31.53         4.94 o                         
 -10   3  19         35.13         48.42         5.52 o                         
  -8   3  19         54.20         81.91         5.71 o                         
  -6   3  19         51.06         56.37         4.74 o                         
  -4   3  19         15.16         20.30         4.13 o                         
  -2   3  19          5.18          5.16         1.75 o                         
   0   3  19        126.15        152.30        10.11 o                         
 -16   0  20         17.37         16.17         3.19 o                         
 -14   0  20          4.54          3.86         2.25 o                         
 -12   0  20        229.62        243.15        15.23 o                         
 -10   0  20        324.64        345.82        14.35 o                         
  -8   0  20        460.88        488.14        18.05 o                         
  -6   0  20        154.73        153.02         9.67 o                         
  -4   0  20       2792.58       2977.86       116.41 o                         
  -2   0  20         26.14         25.70         3.10 o                         
   0   0  20        727.93        772.58        23.24 o                         
   2   0  20          7.62          9.91         2.39 o                         
   4   0  20        689.90        617.07        26.21 o                         
 -15   1  20         98.21        111.50         4.98 o                         
 -13   1  20        301.92        311.65         9.92 o                         
 -11   1  20         19.66         26.62         2.90 o                         
  -9   1  20          0.35         -0.18         1.38 o                         
  -7   1  20        187.46        188.19         8.69 o                         
  -5   1  20        367.32        393.45        13.22 o                         
  -3   1  20         33.07         40.11         3.93 o                         
  -1   1  20          0.56          1.81         0.97 o                         
   1   1  20        126.33        138.43         5.82 o                         
   3   1  20         69.80         82.36         4.67 o                         
 -14   2  20          0.15         -0.31         0.90 o                         
 -12   2  20         35.15         37.09         3.77 o                         
 -10   2  20        110.10        113.84         7.27 o                         
  -8   2  20         81.38         89.30        12.08 o                         
  -6   2  20         39.24         37.74         4.47 o                         
  -4   2  20         35.53         34.31         3.44 o                         
  -2   2  20          4.14          2.59         1.03 o                         
   0   2  20         33.95         37.87         4.08 o                         
   2   2  20          0.04          0.14         0.63 o                         
  -9   3  20        298.77        379.01        16.35 o                         
  -7   3  20         56.62         55.18         7.39 o                         
  -5   3  20        152.52        138.19         9.75 o                         
  -3   3  20          2.61          2.02         0.81 o                         
 -14   1  21          2.88          1.73         0.67 o                         
 -12   1  21         21.41         18.84         3.66 o                         
 -10   1  21          6.06          5.03         1.75 o                         
  -8   1  21         26.76         24.89         2.90 o                         
  -6   1  21          0.41          0.79         0.89 o                         
  -4   1  21        118.22        128.33         6.77 o                         
  -2   1  21          4.44          5.51         1.72 o                         
   0   1  21        377.20        428.71        18.30 o                         
   2   1  21         59.33         62.88         8.74 o                         
 -13   2  21        224.88        223.66        11.63 o                         
 -11   2  21        115.52        125.29        11.21 o                         
  -9   2  21          0.19          0.55         1.00 o                         
  -7   2  21         92.71        117.20         7.19 o                         
  -5   2  21         39.65         33.49         5.21 o                         
  -3   2  21          0.42          0.64         0.75 o                         
  -1   2  21        300.42        331.78        19.42 o                         
 -14   0  22        197.70        197.88        11.23 o                         
 -10   0  22        158.59        138.96        11.05 o                         
  -8   0  22       3363.40       3740.59        98.85 o                         
  -6   0  22         16.42         15.45         4.09 o                         
  -4   0  22          1.79          3.64         2.07 o                         
  -2   0  22         73.35         68.40         7.86 o                         
   0   0  22         75.20         69.66         7.23 o                         
 -13   1  22          7.85          7.25         1.50 o                         
 -11   1  22          8.17          4.38         1.73 o                         
  -9   1  22          2.23          4.42         1.37 o                         
  -7   1  22          8.39          8.65         1.71 o                         
  -5   1  22        169.34        178.71         7.49 o                         
  -3   1  22         56.53         58.82         4.04 o                         
  -1   1  22         18.54         22.95         2.33 o                         
   1   1  22         80.95         75.05         6.78 o                         
 -10   2  22          0.03         -0.78         0.78 o                         
  -8   2  22         22.75         21.38         3.41 o                         
  -6   2  22          9.03          4.71         1.33 o                         
  -4   2  22         19.67         19.36         5.16 o                         
  -2   2  22         75.08         83.99         7.01 o                         
 -10   1  23          5.01          8.89         1.75 o                         
  -8   1  23        103.90        106.73         6.13 o                         
  -6   1  23        332.11        315.99         9.20 o                         
  -4   1  23          7.04          7.62         1.36 o                         
  -2   1  23        100.54         99.44         7.95 o                         
  -6   0  24        905.73        802.98        27.58 o                         
                                                                                
