# Supplementary material for: Managing negative linear compressibility and thermal expansion through steric hindrance: a case study of 1,2-bis­(4′-pyridyl)­ethane cocrystals
Source: IUCrJ. 2025 Jan 1;12(Pt 1):88–96. doi: 10.1107/S2052252524011734 (PMC11707692; doi:10.1107/S2052252524011734)
Supplement: Supplementary file 13 [file m-12-00088-etyfum_175k_bsup13.hkl]

data_etyfum_175k_b                                                              
_shelx_title ' etyfum_175k_b_a.res in I2/a'                                     
_shelx_refln_list_code          4                                               
_shelx_F_calc_maximum      220.61                                               
_exptl_crystal_F_000       632.00                                               
_reflns_d_resolution_high  0.8131                                               
                                                                                
loop_                                                                           
 _space_group_symop_operation_xyz                                               
 'x, y, z'                                                                      
 '-x+1/2, y, -z'                                                                
 'x+1/2, y+1/2, z+1/2'                                                          
 '-x+1, y+1/2, -z+1/2'                                                          
 '-x, -y, -z'                                                                   
 'x-1/2, -y, z'                                                                 
 '-x+1/2, -y+1/2, -z+1/2'                                                       
 'x, -y+1/2, z+1/2'                                                             
                                                                                
_cell_length_a    16.6837                                                       
_cell_length_b     4.7500                                                       
_cell_length_c    19.6845                                                       
_cell_angle_alpha  90.000                                                       
_cell_angle_beta  109.814                                                       
_cell_angle_gamma  90.000                                                       
                                                                                
_shelx_F_squared_multiplier     1.000                                           
                                                                                
loop_                                                                           
 _refln_index_h                                                                 
 _refln_index_k                                                                 
 _refln_index_l                                                                 
 _refln_F_squared_calc                                                          
 _refln_F_squared_meas                                                          
 _refln_F_squared_sigma                                                         
 _refln_observed_status                                                         
   2   0   0         26.50         38.58         1.59 o                         
   4   0   0       7413.44       7139.87        60.52 o                         
   6   0   0       5219.52       5740.36        62.40 o                         
   8   0   0       3533.92       4128.92        66.51 o                         
  10   0   0         94.85        101.50         9.43 o                         
  12   0   0         85.40         87.66         6.35 o                         
  14   0   0          3.26          8.15         2.57 o                         
  16   0   0        346.91        365.89        13.62 o                         
  18   0   0        480.19        483.49        23.38 o                         
   1   1   0        255.72        227.01         4.15 o                         
   3   1   0        380.65        433.16         6.95 o                         
   5   1   0         10.41         11.69         1.14 o                         
   7   1   0        165.78        179.03         6.34 o                         
   9   1   0        790.46        933.19        17.44 o                         
  11   1   0         69.67         63.50         6.07 o                         
  13   1   0        320.65        258.35        11.84 o                         
  15   1   0        176.97        165.49         8.07 o                         
  17   1   0         28.01         20.38         2.54 o                         
   0   2   0       1329.22       1488.82        21.20 o                         
   2   2   0         12.56         12.54         1.29 o                         
   4   2   0         11.98         12.79         1.56 o                         
   6   2   0        101.02        107.92         5.84 o                         
   8   2   0         68.48         71.58         5.37 o                         
  10   2   0          0.28          3.09         1.34 o                         
  12   2   0        123.76        112.06         9.70 o                         
  14   2   0        591.73        625.63        16.23 o                         
  16   2   0        135.53        135.82         7.60 o                         
  18   2   0          6.43          3.49         2.04 o                         
   1   3   0       2078.97       2086.24        33.67 o                         
   3   3   0        742.49        762.45        17.70 o                         
   5   3   0        136.17        163.98         9.64 o                         
   7   3   0        759.88        709.68        20.33 o                         
   9   3   0         37.65         36.06         7.47 o                         
  11   3   0          9.91          7.94         4.26 o                         
  13   3   0         20.87         26.08         4.18 o                         
  15   3   0          1.47          3.99         1.36 o                         
   0   4   0         17.57         19.25         5.80 o                         
   2   4   0        111.13        115.62         8.02 o                         
   4   4   0         49.54         61.76         5.85 o                         
   6   4   0        365.50        344.67        17.31 o                         
   8   4   0       1239.30       1289.44        48.92 o                         
  10   4   0        179.54        199.96        16.99 o                         
  12   4   0         41.83         52.87         7.79 o                         
   1   5   0         11.97         11.85         2.77 o                         
   3   5   0         44.98         46.04         6.77 o                         
   5   5   0         90.88         97.68         7.86 o                         
   7   5   0         44.09         40.97         4.55 o                         
   9   5   0         19.16         24.64         4.62 o                         
 -18   1   1         65.29         60.15         3.95 o                         
 -16   1   1        284.22        265.93        10.02 o                         
 -14   1   1         74.39         58.90         5.63 o                         
 -12   1   1        107.63         89.00         6.51 o                         
 -10   1   1        701.11        664.29        15.17 o                         
  -8   1   1       1564.75       1771.31        23.26 o                         
  -6   1   1        118.44        117.05         4.58 o                         
  -4   1   1       7998.70       7962.79        87.05 o                         
  -2   1   1        406.12        384.30         5.35 o                         
   0   1   1       2933.83       2937.16        36.18 o                         
   2   1   1        876.69        897.72         9.30 o                         
   4   1   1       2340.39       2485.06        24.56 o                         
   6   1   1         81.77         91.73         4.22 o                         
   8   1   1       1034.95       1126.08        18.53 o                         
  10   1   1       1049.73       1116.97        25.60 o                         
  12   1   1        633.49        539.10        17.29 o                         
  14   1   1        179.93        160.57         8.11 o                         
  16   1   1          0.73         -0.16         1.17 o                         
  18   1   1         45.32         35.17         3.21 o                         
 -17   2   1         15.61         14.24         2.32 o                         
 -15   2   1         14.67         14.44         3.24 o                         
 -13   2   1       1090.63       1119.01        32.61 o                         
 -11   2   1         53.13         44.72         6.10 o                         
  -9   2   1        847.10        819.28        19.76 o                         
  -7   2   1       2574.06       2773.23        36.06 o                         
  -5   2   1        158.11        173.37         6.99 o                         
  -3   2   1       3651.40       4150.25        40.71 o                         
  -1   2   1       2329.60       2355.28        21.83 o                         
   1   2   1        212.56        240.36         6.31 o                         
   3   2   1        260.10        300.60         7.81 o                         
   5   2   1        907.48       1072.08        18.63 o                         
   7   2   1        367.34        352.68        11.52 o                         
   9   2   1        409.93        378.01        15.30 o                         
  11   2   1         43.31         35.31         5.75 o                         
  13   2   1        117.52        140.11         7.62 o                         
  15   2   1       1611.29       1676.40        31.09 o                         
  17   2   1         27.25         22.32         3.51 o                         
 -16   3   1         13.04         15.77         2.54 o                         
 -14   3   1          9.60         11.74         2.33 o                         
 -12   3   1       1858.63       1939.10        44.35 o                         
 -10   3   1         79.72         75.88        11.23 o                         
  -8   3   1        631.68        613.19        32.16 o                         
  -6   3   1        237.71        200.69         9.78 o                         
  -4   3   1        919.34       1028.30        21.48 o                         
  -2   3   1        107.60        119.65         7.35 o                         
   0   3   1       1855.09       1847.60        37.72 o                         
   2   3   1        733.31        766.43        19.49 o                         
   4   3   1         97.57         89.99         6.97 o                         
   6   3   1        441.96        425.37        13.87 o                         
   8   3   1        442.49        390.13        25.41 o                         
  10   3   1         23.40         23.27         4.74 o                         
  12   3   1          0.76          3.23         2.23 o                         
  14   3   1         48.04         43.87         5.12 o                         
 -13   4   1          6.28          9.83         2.99 o                         
 -11   4   1         15.72         11.55         4.35 o                         
  -9   4   1         14.04         23.38         6.12 o                         
  -7   4   1        767.41        740.15        25.90 o                         
  -5   4   1         37.44         36.61         3.93 o                         
  -3   4   1          6.84          9.22         2.03 o                         
  -1   4   1        727.63        713.92        25.77 o                         
   1   4   1         72.62         65.15         5.97 o                         
   3   4   1          5.10          4.56         1.85 o                         
   5   4   1         20.80         34.48         5.53 o                         
   7   4   1         55.71         57.92         6.85 o                         
   9   4   1       1173.16       1255.60        46.80 o                         
  11   4   1          3.27         11.01         3.90 o                         
  13   4   1          1.81          2.04         1.31 o                         
  -8   5   1         27.43         33.75         5.75 o                         
  -6   5   1          1.62          2.22         0.75 o                         
  -4   5   1        122.17        115.09         8.86 o                         
  -2   5   1         18.35         21.87         3.94 o                         
   0   5   1         31.50         39.59         6.48 o                         
   2   5   1        329.98        397.46        17.27 o                         
   4   5   1        169.68        183.38        29.67 o                         
   6   5   1          1.67          0.80         1.38 o                         
   8   5   1          7.68          6.80         2.58 o                         
 -18   0   2         10.95         15.72         5.12 o                         
 -16   0   2       1559.93       1449.11        29.61 o                         
 -14   0   2          9.76          8.28         4.24 o                         
 -12   0   2       1576.90       1410.57        44.60 o                         
 -10   0   2         98.73         73.07        11.37 o                         
  -8   0   2       5586.02       6044.47        68.30 o                         
  -6   0   2       7883.27       8279.30        81.80 o                         
  -4   0   2       5649.57       5888.08        53.26 o                         
  -2   0   2        330.16        287.97         4.10 o                         
   0   0   2       1000.87        949.80        16.87 o                         
   2   0   2      48667.05      45295.27       478.18 o                         
   4   0   2        315.17        426.99        13.52 o                         
   6   0   2       1620.76       1703.08        47.47 o                         
   8   0   2       3458.67       3480.71        91.26 o                         
  10   0   2         21.05         47.91         6.94 o                         
  12   0   2        236.46        214.93        10.72 o                         
  14   0   2        536.00        536.94        21.18 o                         
  16   0   2         88.43         85.86         6.26 o                         
  18   0   2         77.57        103.92         9.56 o                         
 -19   1   2          4.24          2.10         0.96 o                         
 -17   1   2         50.15         58.22         4.40 o                         
 -15   1   2         31.47         41.61         4.75 o                         
 -13   1   2          4.44          5.94         2.76 o                         
 -11   1   2        633.31        572.92        22.49 o                         
  -9   1   2        744.53        729.45        14.76 o                         
  -7   1   2        811.20        932.75        14.79 o                         
  -5   1   2        462.02        481.82         8.51 o                         
  -3   1   2       5670.13       5583.75        64.08 o                         
  -1   1   2      11384.15      11250.49        76.23 o                         
   1   1   2       1495.85       1584.97        13.94 o                         
   3   1   2        794.66        881.43        11.38 o                         
   5   1   2       8166.59       9160.56       112.75 o                         
   7   1   2        148.09        143.14         7.42 o                         
   9   1   2          9.56         12.87         3.06 o                         
  11   1   2         41.89         36.20         3.31 o                         
  13   1   2          6.27         11.32         1.91 o                         
  15   1   2        473.69        490.47        13.93 o                         
  17   1   2          9.25          9.23         1.82 o                         
 -18   2   2         15.46         16.41         2.21 o                         
 -16   2   2          2.19          2.00         0.82 o                         
 -14   2   2        215.67        203.37        13.05 o                         
 -12   2   2        117.99        140.26        10.83 o                         
 -10   2   2         36.23         34.81         4.17 o                         
  -8   2   2        124.41        142.99         7.53 o                         
  -6   2   2         61.03         52.74         4.10 o                         
  -4   2   2        118.21        162.23         6.46 o                         
  -2   2   2       2144.92       2357.75        32.63 o                         
   0   2   2        335.96        372.74         6.63 o                         
   2   2   2        966.77       1087.51        17.68 o                         
   4   2   2       1357.74       1532.24        29.80 o                         
   6   2   2        312.41        352.68        11.32 o                         
   8   2   2         61.41         66.23         5.64 o                         
  10   2   2        803.80        725.40        25.32 o                         
  12   2   2        407.95        401.03        13.12 o                         
  14   2   2       1100.46       1119.37        25.29 o                         
  16   2   2        100.13        105.86        10.96 o                         
 -15   3   2        196.39        218.17         9.44 o                         
 -13   3   2          4.49          3.15         2.51 o                         
 -11   3   2       2555.51       2477.49        73.07 o                         
  -9   3   2        360.08        376.49        25.05 o                         
  -7   3   2        558.76        479.16        12.31 o                         
  -5   3   2         48.65         39.85         4.10 o                         
  -3   3   2        839.07        801.18        23.93 o                         
  -1   3   2        482.59        495.94        15.46 o                         
   1   3   2       1422.68       1383.56        21.89 o                         
   3   3   2          6.39          8.20         1.78 o                         
   5   3   2        613.48        569.77        18.83 o                         
   7   3   2        908.16        825.47        37.74 o                         
   9   3   2         62.79         71.06         7.71 o                         
  11   3   2         26.52         21.23         6.21 o                         
  13   3   2         49.01         46.29         4.57 o                         
  15   3   2          9.04          8.15         2.54 o                         
 -14   4   2        100.08        104.28         9.42 o                         
 -12   4   2          0.18          1.77         1.90 o                         
 -10   4   2        148.29        163.31        15.72 o                         
  -8   4   2        543.58        523.00        49.92 o                         
  -6   4   2        207.08        216.77        11.18 o                         
  -4   4   2        191.69        184.47         8.81 o                         
  -2   4   2         99.20         92.88         7.23 o                         
   0   4   2        193.25        175.86         8.57 o                         
   2   4   2         24.64         23.46         3.13 o                         
   4   4   2        643.94        597.37        18.89 o                         
   6   4   2         45.20         52.04         6.58 o                         
   8   4   2       1147.27       1213.92        46.52 o                         
  10   4   2        212.06        256.58        18.89 o                         
  12   4   2         14.63         15.81         3.85 o                         
  -9   5   2         12.44         19.16         4.03 o                         
  -7   5   2          0.43          0.69         2.88 o                         
  -5   5   2         15.99         17.68         3.48 o                         
  -3   5   2         17.00         16.90         3.31 o                         
  -1   5   2          8.81         10.28         3.03 o                         
   1   5   2          0.10          1.92         1.51 o                         
   3   5   2        233.08        231.83        10.21 o                         
   5   5   2        212.28        224.21        11.83 o                         
   7   5   2        600.78        662.43        27.86 o                         
   9   5   2          6.73          4.48         2.17 o                         
 -18   1   3        155.44        157.63         6.75 o                         
 -16   1   3         37.88         33.25         4.13 o                         
 -14   1   3         42.70         35.47         4.37 o                         
 -12   1   3        376.98        342.95        13.57 o                         
 -10   1   3        391.74        416.72        11.51 o                         
  -8   1   3        389.97        429.80        10.28 o                         
  -6   1   3        355.11        308.80         6.71 o                         
  -4   1   3       9710.39       9854.40        77.65 o                         
  -2   1   3      44699.55      42806.27       467.24 o                         
   0   1   3        948.05        955.97        13.25 o                         
   2   1   3       6074.10       6005.10        58.38 o                         
   4   1   3       2342.06       2640.94        28.45 o                         
   6   1   3       1006.88       1210.14        24.15 o                         
   8   1   3        543.17        571.65        19.28 o                         
  10   1   3       1600.87       1523.60        27.08 o                         
  12   1   3         25.46         22.72         3.14 o                         
  14   1   3        578.21        550.12        15.17 o                         
  16   1   3         11.42         10.17         2.69 o                         
 -17   2   3          9.38         15.62         2.10 o                         
 -15   2   3         16.25         20.04         3.85 o                         
 -13   2   3        169.49        179.26        12.43 o                         
 -11   2   3       1051.42        884.15        23.03 o                         
  -9   2   3         69.72         62.97         5.93 o                         
  -7   2   3         69.31         60.99         4.65 o                         
  -5   2   3         56.23         62.26         4.19 o                         
  -3   2   3       2179.77       2313.61        27.36 o                         
  -1   2   3       5567.04       6059.26        44.13 o                         
   1   2   3        361.69        325.58         7.34 o                         
   3   2   3        392.57        403.34         9.44 o                         
   5   2   3        497.80        529.00        13.50 o                         
   7   2   3       2444.67       2681.58        42.63 o                         
   9   2   3          1.46          2.51         1.20 o                         
  11   2   3        230.80        227.63         9.83 o                         
  13   2   3          4.37          3.69         1.55 o                         
  15   2   3         34.87         51.18         5.78 o                         
  17   2   3         36.42         25.96         4.39 o                         
 -16   3   3        422.82        443.06        15.39 o                         
 -14   3   3         30.76         31.60         4.68 o                         
 -12   3   3        142.90        150.86        12.64 o                         
 -10   3   3       1775.02       1759.43        59.21 o                         
  -8   3   3         92.36         83.58        11.28 o                         
  -6   3   3         26.50         34.75         4.50 o                         
  -4   3   3        193.32        209.57        12.31 o                         
  -2   3   3        341.78        384.34        15.23 o                         
   0   3   3        439.90        448.78        13.01 o                         
   2   3   3          2.01          2.88         1.94 o                         
   4   3   3        473.96        462.88        16.61 o                         
   6   3   3         35.43         42.13         5.46 o                         
   8   3   3          1.30          0.23         1.18 o                         
  10   3   3          4.61          5.16         2.29 o                         
  12   3   3          0.08         -1.04         1.43 o                         
  14   3   3         12.63         10.85         2.51 o                         
 -13   4   3          5.10          6.34         2.76 o                         
 -11   4   3          0.28          3.13         2.99 o                         
  -9   4   3         11.11          8.11         3.49 o                         
  -7   4   3          3.50          2.67         1.54 o                         
  -5   4   3         63.66         69.80         5.40 o                         
  -3   4   3        221.22        203.42        10.82 o                         
  -1   4   3          0.01          1.04         1.16 o                         
   1   4   3        279.37        285.46        11.79 o                         
   3   4   3        370.10        369.30        12.66 o                         
   5   4   3        348.29        352.16        14.25 o                         
   7   4   3        150.19        171.75        11.82 o                         
   9   4   3        136.47        136.43         9.85 o                         
  11   4   3        183.48        201.45        15.31 o                         
  -8   5   3         14.03          9.84         2.18 o                         
  -6   5   3         90.82         84.08        10.51 o                         
  -4   5   3          5.97          7.32         2.26 o                         
  -2   5   3        188.16        204.13         9.86 o                         
   0   5   3         20.52         23.48         4.03 o                         
   2   5   3        214.90        242.28        10.54 o                         
   4   5   3       1509.57       1682.56        36.77 o                         
   6   5   3         17.82         18.32         3.92 o                         
   8   5   3          3.65          3.13         1.68 o                         
 -20   0   4        118.14         80.00         7.43 o                         
 -18   0   4         21.43         16.65         3.15 o                         
 -16   0   4          0.44          4.70         1.74 o                         
 -14   0   4        233.28        219.75        19.43 o                         
 -12   0   4       1935.38       1650.62        75.58 o                         
 -10   0   4       3526.82       3568.75        96.60 o                         
  -8   0   4        343.58        398.22         9.42 o                         
  -6   0   4        174.72        168.73         5.16 o                         
  -4   0   4       1054.89       1127.12        14.02 o                         
  -2   0   4       1756.19       1541.89        33.38 o                         
   0   0   4       5687.77       5849.25        57.91 o                         
   2   0   4         25.27         25.96         2.32 o                         
   4   0   4        120.99        140.61         5.55 o                         
   6   0   4        800.60        853.93        19.55 o                         
   8   0   4          1.13          3.41         2.26 o                         
  10   0   4        333.52        283.73        15.91 o                         
  12   0   4         12.28         12.63         2.68 o                         
  14   0   4        231.32        244.65        12.33 o                         
  16   0   4        135.99        115.22         8.33 o                         
 -19   1   4         70.77         74.61         6.31 o                         
 -17   1   4        122.49        109.35         6.11 o                         
 -15   1   4          4.51          6.53         1.73 o                         
 -13   1   4         71.70         72.08         7.59 o                         
 -11   1   4          2.89          8.77         2.74 o                         
  -9   1   4        501.20        500.86        11.81 o                         
  -7   1   4        649.65        785.32        12.22 o                         
  -5   1   4        942.98        916.97        10.64 o                         
  -3   1   4      17547.75      17599.84       110.51 o                         
  -1   1   4       7501.35       7655.48        49.18 o                         
   1   1   4          4.02          5.81         0.85 o                         
   3   1   4       2251.59       2388.01        22.98 o                         
   5   1   4        658.07        803.51        14.70 o                         
   7   1   4        786.73        952.65        21.07 o                         
   9   1   4         68.99         68.34         6.14 o                         
  11   1   4       2033.75       1808.83        34.79 o                         
  13   1   4        314.35        351.32        15.00 o                         
  15   1   4        299.10        327.76        12.32 o                         
  17   1   4          2.35          2.74         1.11 o                         
 -18   2   4         88.24        105.10         5.90 o                         
 -16   2   4          6.74          8.68         1.97 o                         
 -14   2   4        547.99        556.77        22.13 o                         
 -12   2   4        230.04        184.85        12.59 o                         
 -10   2   4       1349.51       1311.39        31.80 o                         
  -8   2   4        133.68        123.20         6.99 o                         
  -6   2   4       1906.72       2007.72        30.37 o                         
  -4   2   4       1059.38       1180.12        18.31 o                         
  -2   2   4       6675.71       7271.96        82.37 o                         
   0   2   4        757.07        819.47        13.23 o                         
   2   2   4          2.33          5.33         2.53 o                         
   4   2   4        692.33        793.23        16.49 o                         
   6   2   4       1093.34       1228.79        30.42 o                         
   8   2   4         18.79         16.93         3.03 o                         
  10   2   4        347.60        298.40        11.49 o                         
  12   2   4        305.20        337.77        13.82 o                         
  14   2   4         26.02         27.17         4.19 o                         
  16   2   4        203.52        209.42        14.22 o                         
 -17   3   4         22.33         26.75         3.14 o                         
 -15   3   4        554.17        633.75        37.71 o                         
 -13   3   4        116.89        126.14        10.03 o                         
 -11   3   4        148.13        141.84        15.40 o                         
  -9   3   4       3122.43       2842.16        79.50 o                         
  -7   3   4        847.66        725.58        19.45 o                         
  -5   3   4         52.99         47.51         5.81 o                         
  -3   3   4       1702.13       1691.87        31.87 o                         
  -1   3   4          1.02          0.54         1.46 o                         
   1   3   4         77.07         90.02         7.53 o                         
   3   3   4        158.01        157.10         9.06 o                         
   5   3   4         92.63         67.35         5.28 o                         
   7   3   4        355.98        362.59        24.69 o                         
   9   3   4          0.35         -0.86         1.00 o                         
  11   3   4         29.53         19.91         5.98 o                         
  13   3   4        412.64        373.67        23.85 o                         
 -14   4   4         62.51         80.68         8.56 o                         
 -12   4   4        207.16        196.79        15.99 o                         
 -10   4   4          0.04          0.14         2.27 o                         
  -8   4   4        121.84        123.65        10.22 o                         
  -6   4   4          2.45          1.38         1.19 o                         
  -4   4   4        369.08        354.40        14.46 o                         
  -2   4   4        302.29        284.77        11.10 o                         
   0   4   4         84.74         74.39         5.58 o                         
   2   4   4        558.32        533.14        15.47 o                         
   4   4   4        166.66        180.54        10.13 o                         
   6   4   4        388.00        373.65        17.89 o                         
   8   4   4        211.96        213.95        12.72 o                         
  10   4   4        174.89        157.14        21.00 o                         
  12   4   4        221.06        224.19        13.68 o                         
  -9   5   4         21.21         14.63         3.40 o                         
  -7   5   4        100.86        119.82        11.96 o                         
  -5   5   4        186.36        202.50        11.57 o                         
  -3   5   4        116.50        136.46         7.97 o                         
  -1   5   4         99.38        109.54         7.16 o                         
   1   5   4        213.95        227.32         8.77 o                         
   3   5   4        472.13        515.91        18.85 o                         
   5   5   4         77.11         79.33         7.25 o                         
   7   5   4          3.09          4.35         2.13 o                         
 -20   1   5         53.75         54.95         6.12 o                         
 -18   1   5        206.20        220.73         9.59 o                         
 -16   1   5          2.38          3.46         1.62 o                         
 -14   1   5         47.59         47.10         6.09 o                         
 -12   1   5        272.05        227.22         9.83 o                         
 -10   1   5       3318.76       3401.13        48.89 o                         
  -8   1   5        152.19        158.06         5.60 o                         
  -6   1   5        219.25        251.90         5.95 o                         
  -4   1   5       4149.50       4397.31        32.36 o                         
  -2   1   5      15025.25      15147.47        86.12 o                         
   0   1   5       2904.30       2797.14        26.85 o                         
   2   1   5        459.43        565.66        10.65 o                         
   4   1   5          1.93          9.65         1.74 o                         
   6   1   5        858.32        902.43        18.30 o                         
   8   1   5        465.78        475.33        15.89 o                         
  10   1   5          0.68          2.15         0.97 o                         
  12   1   5       3231.17       3235.30        44.61 o                         
  14   1   5         32.78         32.60         3.95 o                         
  16   1   5          5.92          5.11         1.26 o                         
 -19   2   5        133.35        138.74         7.29 o                         
 -17   2   5         31.40         37.23         3.90 o                         
 -15   2   5        321.81        319.43        16.78 o                         
 -13   2   5       1762.37       1605.03        40.23 o                         
 -11   2   5         44.40         34.64         3.61 o                         
  -9   2   5       1421.46       1330.08        25.55 o                         
  -7   2   5        365.44        442.42        12.86 o                         
  -5   2   5        930.30       1025.57        16.82 o                         
  -3   2   5         11.76         18.01         1.93 o                         
  -1   2   5         64.97         66.82         3.49 o                         
   1   2   5        429.04        457.32        11.07 o                         
   3   2   5       4761.97       5471.37        60.15 o                         
   5   2   5        398.53        385.94        15.99 o                         
   7   2   5        691.50        679.48        23.78 o                         
   9   2   5         15.39          7.74         1.72 o                         
  11   2   5        293.04        271.43        12.85 o                         
  13   2   5          4.43          7.93         3.96 o                         
  15   2   5         27.54         23.42         3.29 o                         
 -16   3   5         75.33         88.02        12.48 o                         
 -14   3   5        213.47        219.78        12.60 o                         
 -12   3   5        657.94        684.17        34.84 o                         
 -10   3   5         30.10         32.34         7.47 o                         
  -8   3   5         91.38         86.03         6.83 o                         
  -6   3   5         88.70         83.37         6.61 o                         
  -4   3   5         14.90         13.04         2.55 o                         
  -2   3   5          0.28          0.80         0.93 o                         
   0   3   5          3.87          4.27         1.33 o                         
   2   3   5         28.77         21.78         3.72 o                         
   4   3   5        399.58        344.54        12.27 o                         
   6   3   5        457.80        433.34        19.79 o                         
   8   3   5         13.39         15.04         5.12 o                         
  10   3   5          3.34          5.89         3.35 o                         
  12   3   5         75.17         75.49         5.63 o                         
  14   3   5         44.51         40.50         5.98 o                         
 -13   4   5         56.15         66.09         8.70 o                         
 -11   4   5         74.46         60.52         9.42 o                         
  -9   4   5        305.95        284.61        15.27 o                         
  -7   4   5        179.73        192.39        10.48 o                         
  -5   4   5          3.62          2.50         1.27 o                         
  -3   4   5        204.77        196.00         9.20 o                         
  -1   4   5        598.12        608.20        16.68 o                         
   1   4   5         16.11         18.80         2.58 o                         
   3   4   5         17.09         13.84         2.90 o                         
   5   4   5        326.49        348.59        14.07 o                         
   7   4   5        285.08        287.08        15.16 o                         
   9   4   5         24.18         24.98         4.14 o                         
  11   4   5          5.09          4.06         2.17 o                         
  -8   5   5         21.19         16.08         4.03 o                         
  -6   5   5          0.55          0.34         0.74 o                         
  -4   5   5        205.45        209.49         9.69 o                         
  -2   5   5        184.97        201.21         9.68 o                         
   0   5   5         12.76         12.99         2.13 o                         
   2   5   5         11.80         12.57         2.62 o                         
   4   5   5        327.88        311.68        15.92 o                         
   6   5   5       1550.98       1582.35        45.26 o                         
 -20   0   6        230.20        220.70        13.00 o                         
 -18   0   6        347.66        331.06        15.04 o                         
 -16   0   6         73.42         69.04        10.78 o                         
 -14   0   6        590.47        581.98        32.34 o                         
 -12   0   6        449.51        412.96        30.99 o                         
 -10   0   6        534.70        557.06        32.25 o                         
  -8   0   6          0.43          1.30         0.60 o                         
  -6   0   6       4306.52       4439.80        72.72 o                         
  -4   0   6       8946.49       8805.34       136.74 o                         
  -2   0   6        879.18        855.48        14.87 o                         
   0   0   6        879.53        749.22        15.01 o                         
   2   0   6      10457.74      11844.12       115.92 o                         
   4   0   6         54.55         59.49         4.67 o                         
   6   0   6        163.02        184.25         9.30 o                         
   8   0   6       4843.18       4725.21       122.45 o                         
  10   0   6       1282.39       1134.18        26.06 o                         
  12   0   6         36.66         36.80         5.44 o                         
  14   0   6         49.24         46.79         5.79 o                         
  16   0   6        624.56        728.41        19.95 o                         
 -19   1   6        159.03        182.93         7.85 o                         
 -17   1   6          0.86         -1.06         1.06 o                         
 -15   1   6        128.41        114.97        13.95 o                         
 -13   1   6        979.14        836.77        27.25 o                         
 -11   1   6         80.17         82.25         6.52 o                         
  -9   1   6       1739.59       1812.23        22.44 o                         
  -7   1   6         62.06         63.00         3.30 o                         
  -5   1   6      13849.55      15365.28        96.91 o                         
  -3   1   6        353.56        373.90         7.86 o                         
  -1   1   6       5298.92       5504.63        41.78 o                         
   1   1   6         72.55         77.44         3.51 o                         
   3   1   6        465.42        473.65         9.90 o                         
   5   1   6       3301.62       3632.81        41.52 o                         
   7   1   6        144.65        107.50         7.32 o                         
   9   1   6         23.26         18.15         2.12 o                         
  11   1   6        174.87        169.57         7.51 o                         
  13   1   6        703.21        771.91        17.80 o                         
  15   1   6         47.99         46.69         4.25 o                         
 -18   2   6         24.18         25.73         2.56 o                         
 -16   2   6         68.83         72.26        11.39 o                         
 -14   2   6       1325.15       1374.57        36.45 o                         
 -12   2   6        277.99        250.97        14.65 o                         
 -10   2   6         28.59         19.12         2.94 o                         
  -8   2   6       1148.61       1102.80        27.39 o                         
  -6   2   6       3860.16       4025.76        48.65 o                         
  -4   2   6       1954.57       2114.08        25.27 o                         
  -2   2   6        482.72        487.64        11.92 o                         
   0   2   6       1580.74       1791.33        25.82 o                         
   2   2   6        260.00        297.43        10.70 o                         
   4   2   6         33.42         36.29         4.03 o                         
   6   2   6        135.76        125.35         9.75 o                         
   8   2   6        262.17        263.29        14.67 o                         
  10   2   6          4.73          5.32         2.48 o                         
  12   2   6        258.49        255.71        14.12 o                         
  14   2   6          1.50          2.16         1.14 o                         
 -17   3   6        248.47        255.02        10.54 o                         
 -15   3   6         14.47         16.72         4.44 o                         
 -13   3   6         69.58         71.76        10.92 o                         
 -11   3   6        277.79        268.72        21.61 o                         
  -9   3   6         30.70         27.31         5.46 o                         
  -7   3   6         41.25         34.19         3.99 o                         
  -5   3   6        111.94        107.22         7.92 o                         
  -3   3   6        724.09        675.97        23.14 o                         
  -1   3   6        300.84        270.53        13.91 o                         
   1   3   6          1.69          2.75         1.61 o                         
   3   3   6       1092.67       1029.12        19.03 o                         
   5   3   6        291.23        272.14        18.05 o                         
   7   3   6         92.77         84.85        12.05 o                         
   9   3   6         54.88         49.11         8.79 o                         
  11   3   6         43.79         41.23         5.62 o                         
  13   3   6          4.52          5.07         1.95 o                         
 -14   4   6         55.75         62.38         7.57 o                         
 -12   4   6          8.34         10.01         3.71 o                         
 -10   4   6        148.02        140.11        11.17 o                         
  -8   4   6          2.57          4.60         1.65 o                         
  -6   4   6        156.48        157.14         9.45 o                         
  -4   4   6         56.41         59.40         5.06 o                         
  -2   4   6        466.45        435.77        14.02 o                         
   0   4   6       1275.31       1306.62        25.43 o                         
   2   4   6        159.06        165.30         8.39 o                         
   4   4   6        193.55        198.07        11.11 o                         
   6   4   6         83.03         86.53         8.36 o                         
   8   4   6         51.55         51.11         5.99 o                         
  10   4   6         44.17         46.70         4.85 o                         
  -9   5   6          1.18          0.77         0.68 o                         
  -7   5   6         22.41         19.52         4.62 o                         
  -5   5   6         13.15         14.12         2.34 o                         
  -3   5   6        119.11        124.31         7.44 o                         
  -1   5   6        159.71        173.76         7.57 o                         
   1   5   6          1.21          1.56         0.59 o                         
   3   5   6        466.52        484.11        14.08 o                         
   5   5   6        246.10        232.40        32.59 o                         
   7   5   6        385.84        366.30        17.17 o                         
 -20   1   7         21.62         13.44         2.24 o                         
 -18   1   7        138.61        157.15         8.07 o                         
 -16   1   7         19.34         24.49         4.36 o                         
 -14   1   7        344.06        299.10        16.09 o                         
 -12   1   7        523.84        454.72        14.97 o                         
 -10   1   7          3.86          2.77         0.81 o                         
  -8   1   7         95.88         91.60         4.76 o                         
  -6   1   7         18.31         15.21         1.46 o                         
  -4   1   7       6151.74       6861.21        52.48 o                         
  -2   1   7       2705.95       2769.10        25.04 o                         
   0   1   7       2705.00       2990.90        28.22 o                         
   2   1   7          6.85         11.52         1.54 o                         
   4   1   7         69.17         81.58         4.96 o                         
   6   1   7        226.25        262.89        10.02 o                         
   8   1   7        325.62        276.77         8.14 o                         
  10   1   7        137.22        128.69         7.27 o                         
  12   1   7        162.24        165.23         8.07 o                         
  14   1   7        504.30        550.30        23.16 o                         
  16   1   7          0.89          0.73         0.67 o                         
 -19   2   7         22.29         27.16         2.65 o                         
 -17   2   7          0.72          0.95         1.19 o                         
 -15   2   7          2.71          2.10         1.12 o                         
 -13   2   7        987.73        975.50        43.04 o                         
 -11   2   7       1089.09        957.08        54.18 o                         
  -9   2   7        961.68        904.85        20.96 o                         
  -7   2   7        557.59        525.46        14.44 o                         
  -5   2   7      12359.22      12374.98       108.40 o                         
  -3   2   7        253.69        300.51         8.79 o                         
  -1   2   7        132.47        132.74         7.17 o                         
   1   2   7        487.19        443.65        12.47 o                         
   3   2   7        795.76        817.13        20.18 o                         
   5   2   7        534.06        562.30        21.00 o                         
   7   2   7         48.89         37.52         5.39 o                         
   9   2   7        194.77        179.60        12.37 o                         
  11   2   7        456.92        514.89        20.71 o                         
  13   2   7        376.32        413.12        16.52 o                         
  15   2   7          6.11          6.75         2.27 o                         
 -16   3   7         78.37         93.86        10.10 o                         
 -14   3   7          0.78          1.95         2.27 o                         
 -12   3   7         16.70         16.67         4.85 o                         
 -10   3   7        135.45        126.34        14.72 o                         
  -8   3   7          5.04          3.64         1.47 o                         
  -6   3   7         73.24         69.55         4.29 o                         
  -4   3   7        153.35        134.23        10.32 o                         
  -2   3   7        167.70        133.01         8.74 o                         
   0   3   7         73.36         63.65         5.99 o                         
   2   3   7        206.50        180.85         7.57 o                         
   4   3   7        207.52        209.49        13.55 o                         
   6   3   7         40.07         42.48         6.24 o                         
   8   3   7         39.76         39.00         5.98 o                         
  10   3   7        498.93        485.19        19.56 o                         
  12   3   7         14.49         16.99         4.58 o                         
 -13   4   7         29.24         35.70         6.39 o                         
 -11   4   7          7.61          5.53         2.49 o                         
  -9   4   7        154.63        162.99        11.35 o                         
  -7   4   7        311.70        298.63        16.66 o                         
  -5   4   7        568.29        589.23        24.26 o                         
  -3   4   7         46.53         50.36         4.67 o                         
  -1   4   7         11.74         11.18         2.29 o                         
   1   4   7       1773.59       1828.64        35.30 o                         
   3   4   7         97.10         98.17         7.43 o                         
   5   4   7         21.72         18.55         3.81 o                         
   7   4   7          0.14          2.36         1.86 o                         
   9   4   7        216.65        199.59        12.82 o                         
  -8   5   7        106.88         96.58         9.88 o                         
  -6   5   7        194.90        185.37        15.22 o                         
  -4   5   7         15.44         18.98         2.76 o                         
  -2   5   7         83.32         82.97         5.11 o                         
   0   5   7        170.31        166.48         7.21 o                         
   2   5   7         33.63         36.32         3.75 o                         
   4   5   7          0.22          0.78         1.11 o                         
   6   5   7          3.53          4.39         1.90 o                         
 -20   0   8        139.72        111.73         6.58 o                         
 -18   0   8         41.20         37.56         4.96 o                         
 -16   0   8        111.68        107.18        13.50 o                         
 -14   0   8        823.21        762.68        37.51 o                         
 -12   0   8        765.83        665.94        25.70 o                         
 -10   0   8         14.80         20.40         3.57 o                         
  -8   0   8       3321.94       3479.45        43.21 o                         
  -6   0   8        180.06        174.11         6.16 o                         
  -4   0   8        765.49        805.20        16.70 o                         
  -2   0   8         52.18         67.10         4.23 o                         
   0   0   8        729.33        733.65        20.84 o                         
   2   0   8          4.24          4.28         1.27 o                         
   4   0   8       1678.01       1984.66        34.86 o                         
   6   0   8         31.13         36.10         8.70 o                         
   8   0   8       1853.41       1616.89        33.58 o                         
  10   0   8       9110.60       8844.29       124.27 o                         
  12   0   8         71.67         80.79         9.26 o                         
  14   0   8        250.25        262.52        12.89 o                         
 -19   1   8        179.44        179.41         7.79 o                         
 -17   1   8         67.28         61.51         5.35 o                         
 -15   1   8        117.23        114.02         9.88 o                         
 -13   1   8        749.21        710.16        24.24 o                         
 -11   1   8       1242.62       1075.17        25.22 o                         
  -9   1   8         18.27         19.94         2.98 o                         
  -7   1   8        186.39        208.71         5.65 o                         
  -5   1   8         81.00         98.66         4.00 o                         
  -3   1   8       1975.38       2247.63        28.70 o                         
  -1   1   8        728.98        837.77        13.37 o                         
   1   1   8       2538.27       2853.13        33.10 o                         
   3   1   8         82.10         60.92         3.85 o                         
   5   1   8        598.39        628.16        15.80 o                         
   7   1   8        233.43        180.95         9.86 o                         
   9   1   8        305.44        284.60        10.83 o                         
  11   1   8         83.47         89.51         6.03 o                         
  13   1   8          0.03          0.38         0.83 o                         
  15   1   8         14.97         22.72         2.55 o                         
 -18   2   8          0.16          0.80         0.52 o                         
 -16   2   8         52.52         50.65         6.01 o                         
 -14   2   8         30.75         26.16         4.67 o                         
 -12   2   8       3603.77       3431.15        64.02 o                         
 -10   2   8         21.23         16.98         2.15 o                         
  -8   2   8         95.21         89.97         6.13 o                         
  -6   2   8        369.40        389.24        11.04 o                         
  -4   2   8       7529.52       7485.20        63.45 o                         
  -2   2   8         69.49         65.86         4.72 o                         
   0   2   8        303.63        293.76        11.55 o                         
   2   2   8         21.57         15.65         2.66 o                         
   4   2   8        150.39        165.09         9.53 o                         
   6   2   8          1.20          0.79         1.00 o                         
   8   2   8         61.28         67.95        26.34 o                         
  10   2   8        132.36        142.38        10.75 o                         
  12   2   8         42.23         47.10         5.69 o                         
  14   2   8         13.54         19.28         2.80 o                         
 -17   3   8         51.07         49.06         6.43 o                         
 -15   3   8         77.00         77.10         9.97 o                         
 -13   3   8          0.08          0.14         1.81 o                         
 -11   3   8         60.05         54.09         9.60 o                         
  -9   3   8        381.99        390.57        18.50 o                         
  -7   3   8        130.20        119.70         8.05 o                         
  -5   3   8        372.77        315.64         9.34 o                         
  -3   3   8         37.51         27.01         2.70 o                         
  -1   3   8        850.92        756.59        15.91 o                         
   1   3   8        138.87        112.39         5.99 o                         
   3   3   8          9.51          3.80         1.88 o                         
   5   3   8         36.43         41.23         5.86 o                         
   7   3   8         33.48         45.51         6.33 o                         
   9   3   8        594.07        637.42        26.48 o                         
  11   3   8        134.08        121.45        12.41 o                         
 -14   4   8        125.85        142.20        11.19 o                         
 -12   4   8         66.33         78.69         9.74 o                         
 -10   4   8          0.87          2.43         1.41 o                         
  -8   4   8        148.64        154.19        17.96 o                         
  -6   4   8        316.14        270.39        14.90 o                         
  -4   4   8          0.87          1.75         0.92 o                         
  -2   4   8         13.70         12.02         2.41 o                         
   0   4   8          1.72          2.09         1.34 o                         
   2   4   8       2575.10       2756.58        62.43 o                         
   4   4   8        137.75        141.46         9.28 o                         
   6   4   8         37.42         36.43         5.16 o                         
   8   4   8         19.62         16.54         3.24 o                         
  10   4   8          0.52          1.27         1.00 o                         
  -9   5   8         37.12         25.73         4.44 o                         
  -7   5   8          0.18          1.31         1.90 o                         
  -5   5   8         94.84         95.06         7.48 o                         
  -3   5   8          0.96          0.77         0.95 o                         
  -1   5   8         36.45         33.65         3.19 o                         
   1   5   8          8.41         10.57         3.76 o                         
   3   5   8        201.73        196.33        10.06 o                         
   5   5   8          5.01          1.90         1.63 o                         
 -20   1   9        195.07        193.87        15.15 o                         
 -18   1   9          0.32          1.70         1.06 o                         
 -16   1   9       2229.48       2341.35        49.18 o                         
 -14   1   9         55.21         50.23         5.28 o                         
 -12   1   9         15.66         15.17         2.70 o                         
 -10   1   9        725.42        688.04        19.53 o                         
  -8   1   9       2231.50       2316.46        41.61 o                         
  -6   1   9        780.06        848.29        13.76 o                         
  -4   1   9          0.48          0.67         0.59 o                         
  -2   1   9        162.05        169.88         5.53 o                         
   0   1   9       1909.80       2049.37        24.55 o                         
   2   1   9       1120.65       1219.17        21.29 o                         
   4   1   9         36.19         42.80         4.56 o                         
   6   1   9        282.72        257.47        13.41 o                         
   8   1   9        187.10        182.27         8.55 o                         
  10   1   9         69.67         67.80         5.22 o                         
  12   1   9         13.79         13.19         2.15 o                         
  14   1   9         75.64         88.61         5.31 o                         
 -19   2   9         59.39         75.79         4.40 o                         
 -17   2   9         86.07         95.60         8.86 o                         
 -15   2   9        104.30        107.56         9.15 o                         
 -13   2   9        648.43        661.39        24.47 o                         
 -11   2   9          5.56          3.97         1.81 o                         
  -9   2   9         15.58         13.35         2.23 o                         
  -7   2   9        562.84        516.73        13.46 o                         
  -5   2   9        556.43        538.91        14.58 o                         
  -3   2   9       4998.98       5229.63        55.33 o                         
  -1   2   9       1149.26       1215.96        25.47 o                         
   1   2   9        933.64        912.96        25.65 o                         
   3   2   9       1765.38       1670.07        32.57 o                         
   5   2   9        272.47        254.11        23.33 o                         
   7   2   9        127.49        104.09         9.32 o                         
   9   2   9         26.00         36.66        15.31 o                         
  11   2   9         24.37         26.58         4.23 o                         
  13   2   9          0.06          0.29         0.91 o                         
 -16   3   9          9.99         13.00         3.71 o                         
 -14   3   9          5.26          6.39         3.08 o                         
 -12   3   9        125.13        115.24        13.95 o                         
 -10   3   9         68.21         63.35         7.41 o                         
  -8   3   9         47.19         52.93         5.50 o                         
  -6   3   9        179.27        156.25         8.10 o                         
  -4   3   9        321.43        269.75        11.11 o                         
  -2   3   9       2164.56       1877.65        31.32 o                         
   0   3   9         12.57         13.35         2.46 o                         
   2   3   9        665.61        596.07        18.79 o                         
   4   3   9        238.69        251.60        14.97 o                         
   6   3   9        546.52        518.48        21.78 o                         
   8   3   9         84.62         80.32         7.94 o                         
  10   3   9          8.32          5.48         2.76 o                         
  12   3   9        126.30        107.59         9.51 o                         
 -13   4   9          9.46         10.01         3.17 o                         
 -11   4   9         28.31         24.74         4.00 o                         
  -9   4   9         17.71         14.77         4.80 o                         
  -7   4   9          7.15          0.13         1.52 o                         
  -5   4   9         27.89         26.41         3.37 o                         
  -3   4   9         10.54          4.78         1.47 o                         
  -1   4   9          7.58          9.62         2.04 o                         
   1   4   9         55.54         56.92         4.80 o                         
   3   4   9        478.86        530.76        17.12 o                         
   5   4   9         40.66         42.00         5.47 o                         
   7   4   9         18.95         16.97         3.10 o                         
   9   4   9        241.21        221.16        13.95 o                         
  -8   5   9          1.74         -0.86         1.45 o                         
  -6   5   9        157.68        160.82        13.32 o                         
  -4   5   9         60.62         55.07         5.55 o                         
  -2   5   9         93.49         98.47         7.54 o                         
   0   5   9         49.89         55.65         5.88 o                         
   2   5   9         38.01         43.92         4.64 o                         
   4   5   9         21.91         21.97         4.08 o                         
 -20   0  10         53.11         44.44         5.89 o                         
 -18   0  10          2.55          0.24         1.16 o                         
 -16   0  10        530.85        604.85        32.57 o                         
 -14   0  10        239.90        249.38        20.75 o                         
 -12   0  10         11.66         14.97         3.70 o                         
 -10   0  10        302.66        280.74        17.07 o                         
  -8   0  10       4260.73       4201.82        73.78 o                         
  -6   0  10      10096.63      10219.11       162.71 o                         
  -4   0  10         18.88         28.73         4.55 o                         
  -2   0  10       2434.74       2706.83        51.03 o                         
   0   0  10        171.64        211.25        12.27 o                         
   2   0  10       5169.93       5701.23       103.22 o                         
   4   0  10        272.75        281.26        16.88 o                         
   6   0  10       1703.24       1421.02        30.99 o                         
   8   0  10        115.06        104.77         9.27 o                         
  10   0  10       2566.17       2674.24        53.78 o                         
  12   0  10        789.57        868.44        25.80 o                         
  14   0  10         31.40         37.61         4.12 o                         
 -19   1  10         35.60         42.31         3.11 o                         
 -17   1  10         59.92         72.92         7.20 o                         
 -15   1  10       1218.18       1313.56        35.62 o                         
 -13   1  10        108.57        107.24         6.76 o                         
 -11   1  10        201.98        180.60         7.15 o                         
  -9   1  10        398.60        436.13        13.51 o                         
  -7   1  10         26.15         24.40         2.54 o                         
  -5   1  10        336.72        322.96         9.24 o                         
  -3   1  10         52.85         53.70         3.66 o                         
  -1   1  10        690.69        702.02        13.75 o                         
   1   1  10         54.21         58.69         4.49 o                         
   3   1  10        208.37        237.99        10.99 o                         
   5   1  10        110.55        106.27         5.85 o                         
   7   1  10          2.95          2.84         1.15 o                         
   9   1  10        557.83        574.26        16.03 o                         
  11   1  10         59.52         57.03         4.56 o                         
  13   1  10        104.87        113.76         5.44 o                         
 -18   2  10         86.46         92.35         8.22 o                         
 -16   2  10         41.45         49.24         5.87 o                         
 -14   2  10        159.42        167.39        11.72 o                         
 -12   2  10          0.05          1.33         1.63 o                         
 -10   2  10        335.81        269.87        12.42 o                         
  -8   2  10        100.25        101.92         7.61 o                         
  -6   2  10        592.92        564.98        17.70 o                         
  -4   2  10          2.37          2.55         0.99 o                         
  -2   2  10         33.69         38.89         3.97 o                         
   0   2  10         17.59         15.18         2.91 o                         
   2   2  10         28.57         20.34         4.38 o                         
   4   2  10          2.52          2.72         1.12 o                         
   6   2  10        129.78        111.41         9.65 o                         
   8   2  10          1.35          1.49         1.33 o                         
  10   2  10         83.53         85.30         7.85 o                         
  12   2  10         24.30         24.40         3.58 o                         
 -17   3  10          3.65          1.04         0.72 o                         
 -15   3  10          0.60         -0.09         0.95 o                         
 -13   3  10         71.80         66.37        10.06 o                         
 -11   3  10        160.64        167.07        16.99 o                         
  -9   3  10        283.54        293.88        21.76 o                         
  -7   3  10       3563.28       3441.07        64.74 o                         
  -5   3  10        724.68        575.68        16.06 o                         
  -3   3  10         39.98         38.76         4.63 o                         
  -1   3  10       2034.86       1851.01        48.09 o                         
   1   3  10       1388.61       1313.16        29.23 o                         
   3   3  10        870.02        866.17        28.85 o                         
   5   3  10          0.00          0.83         1.34 o                         
   7   3  10        553.60        520.33        16.76 o                         
   9   3  10        116.37        131.69        13.41 o                         
  11   3  10        168.78        153.89        12.05 o                         
 -12   4  10          3.41          4.35         1.99 o                         
 -10   4  10         32.96         27.04         6.57 o                         
  -8   4  10          0.13          3.23         2.10 o                         
  -6   4  10        257.14        241.19        14.32 o                         
  -4   4  10        110.44         93.04         6.20 o                         
  -2   4  10         48.59         54.51         4.75 o                         
   0   4  10        381.16        412.32        13.15 o                         
   2   4  10         11.03          8.89         2.99 o                         
   4   4  10        189.59        213.94        12.49 o                         
   6   4  10         33.03         37.18         4.72 o                         
   8   4  10         86.76         85.66         8.74 o                         
  -7   5  10         20.51         16.90         3.90 o                         
  -5   5  10          4.78          5.95         2.31 o                         
  -3   5  10         22.68         23.44         3.48 o                         
  -1   5  10          0.01         -0.54         1.54 o                         
   1   5  10          2.45          4.30         2.56 o                         
   3   5  10         28.72         29.63         4.76 o                         
 -20   1  11          5.15          4.98         1.77 o                         
 -18   1  11        116.59        130.55         7.26 o                         
 -16   1  11        243.19        258.40        14.32 o                         
 -14   1  11       2436.97       2461.31        42.35 o                         
 -12   1  11        713.87        635.28        19.44 o                         
 -10   1  11        105.92         89.79         6.08 o                         
  -8   1  11        339.19        328.75        11.73 o                         
  -6   1  11        945.86        973.83        19.57 o                         
  -4   1  11         42.38         35.25         3.12 o                         
  -2   1  11        700.64        707.60        14.51 o                         
   0   1  11        378.34        359.39        11.69 o                         
   2   1  11        317.06        347.39        12.11 o                         
   4   1  11          7.23          5.00         1.42 o                         
   6   1  11       2489.36       2249.75        39.62 o                         
   8   1  11        921.71        980.68        24.56 o                         
  10   1  11          0.07         -0.58         0.88 o                         
  12   1  11        199.11        226.88         9.42 o                         
 -19   2  11          8.25         10.46         2.81 o                         
 -17   2  11        210.53        230.96        13.34 o                         
 -15   2  11         98.43         99.91        18.71 o                         
 -13   2  11         26.42         26.76         4.70 o                         
 -11   2  11          0.16          4.61         2.99 o                         
  -9   2  11          4.95          6.62         1.89 o                         
  -7   2  11          0.23          1.30         0.84 o                         
  -5   2  11         50.86         43.79         4.90 o                         
  -3   2  11        262.59        222.54         9.93 o                         
  -1   2  11        697.42        672.54        18.02 o                         
   1   2  11        222.16        180.14         9.76 o                         
   3   2  11          0.02          2.63         1.38 o                         
   5   2  11          8.42         12.80         3.33 o                         
   7   2  11        481.47        441.25        15.77 o                         
   9   2  11        476.43        489.45        19.42 o                         
  11   2  11          6.82          5.91         1.56 o                         
 -16   3  11         12.67         12.59         3.81 o                         
 -14   3  11          1.53          1.22         2.31 o                         
 -12   3  11          1.41          0.38         2.88 o                         
 -10   3  11        560.17        452.90        14.08 o                         
  -8   3  11        487.98        483.58        21.18 o                         
  -6   3  11        750.77        698.58        41.56 o                         
  -4   3  11        231.98        217.85         9.71 o                         
  -2   3  11       1814.78       1701.16        33.83 o                         
   0   3  11       1177.42       1126.70        34.11 o                         
   2   3  11        199.59        197.06        10.73 o                         
   4   3  11          3.13          3.65         1.37 o                         
   6   3  11          0.50          0.95         1.27 o                         
   8   3  11         52.92         41.21         6.12 o                         
  10   3  11        105.57         94.18         9.65 o                         
 -11   4  11        100.93         93.82        10.65 o                         
  -9   4  11         13.45          9.24         4.26 o                         
  -7   4  11        140.41        139.91        10.41 o                         
  -5   4  11          3.18          3.34         2.53 o                         
  -3   4  11         21.75         28.39         3.97 o                         
  -1   4  11          1.71          2.74         1.47 o                         
   1   4  11          2.82          1.47         1.50 o                         
   3   4  11          1.45          0.36         0.88 o                         
   5   4  11         49.72         51.31         5.50 o                         
   7   4  11         30.48         25.20         3.25 o                         
  -6   5  11          3.52          8.34         2.85 o                         
  -4   5  11         36.33         50.43         4.80 o                         
  -2   5  11          0.05          1.12         0.80 o                         
   0   5  11        107.13         93.18         8.97 o                         
 -18   0  12       1685.67       1872.59        55.77 o                         
 -16   0  12        492.59        535.41        30.17 o                         
 -14   0  12       4007.38       4074.46        71.43 o                         
 -12   0  12         92.21         84.85        11.64 o                         
 -10   0  12       2452.57       2357.41        57.16 o                         
  -8   0  12        733.77        739.19        23.19 o                         
  -6   0  12       2525.97       2509.70        43.61 o                         
  -4   0  12          0.94          0.89         1.50 o                         
  -2   0  12       3933.36       4140.60       121.02 o                         
   0   0  12       1573.35       1621.43        41.99 o                         
   2   0  12          1.97          1.72         1.40 o                         
   4   0  12         26.20         31.33         4.91 o                         
   6   0  12         16.23         13.08         3.08 o                         
   8   0  12         74.17         71.94         7.72 o                         
  10   0  12        148.01        134.27         9.81 o                         
  12   0  12          3.06          3.66         1.59 o                         
 -19   1  12         14.30         18.50         2.91 o                         
 -17   1  12        180.42        192.97        12.59 o                         
 -15   1  12          3.32          2.26         0.95 o                         
 -13   1  12        461.28        489.96        17.06 o                         
 -11   1  12          0.06         -0.13         1.36 o                         
  -9   1  12          2.77          2.02         1.20 o                         
  -7   1  12        637.12        631.20        16.45 o                         
  -5   1  12          2.14          1.94         1.08 o                         
  -3   1  12        666.49        664.59        16.51 o                         
  -1   1  12         14.31         25.08         3.69 o                         
   1   1  12        858.26        872.31        20.28 o                         
   3   1  12        452.65        389.85        10.61 o                         
   5   1  12          2.46          1.99         1.13 o                         
   7   1  12       1426.90       1524.07        32.19 o                         
   9   1  12          1.59          2.45         1.25 o                         
  11   1  12          9.03          6.21         1.67 o                         
 -18   2  12        126.83        145.19         9.92 o                         
 -16   2  12         14.89         12.54         2.96 o                         
 -14   2  12          1.98          7.38         2.25 o                         
 -12   2  12         64.86         70.77         6.42 o                         
 -10   2  12          0.02         -0.07         1.76 o                         
  -8   2  12         54.97         52.89         5.64 o                         
  -6   2  12          3.64          1.77         1.44 o                         
  -4   2  12        379.50        325.23        11.02 o                         
  -2   2  12        131.49        115.47         5.41 o                         
   0   2  12       1055.52        886.58        15.33 o                         
   2   2  12        113.93         96.75         6.36 o                         
   4   2  12         79.51         61.18         6.00 o                         
   6   2  12         18.36         14.09         6.52 o                         
   8   2  12        742.05        726.12        22.28 o                         
  10   2  12         24.95         24.98         2.69 o                         
 -15   3  12        201.79        164.89        13.77 o                         
 -13   3  12          4.54          7.64         2.38 o                         
 -11   3  12         58.55         54.46         6.52 o                         
  -9   3  12        254.11        205.63        10.78 o                         
  -7   3  12        840.38        778.87        22.01 o                         
  -5   3  12        226.61        198.10         9.34 o                         
  -3   3  12        106.67        108.60         7.79 o                         
  -1   3  12       1665.08       1599.94        38.83 o                         
   1   3  12        827.85        829.65        32.78 o                         
   3   3  12        213.71        221.36        11.22 o                         
   5   3  12         11.78         12.25         2.50 o                         
   7   3  12         74.06         80.56         7.36 o                         
   9   3  12         55.83         42.99         6.57 o                         
 -10   4  12         12.82         12.73         4.21 o                         
  -8   4  12        137.35        150.58        13.70 o                         
  -6   4  12        399.46        366.53        17.00 o                         
  -4   4  12         43.12         40.91         5.67 o                         
  -2   4  12        223.69        222.08        14.60 o                         
   0   4  12          6.14          8.84         2.63 o                         
   2   4  12        184.18        191.80        11.52 o                         
   4   4  12          9.31          7.76         2.03 o                         
   6   4  12         84.50         96.67         9.51 o                         
  -5   5  12        135.44        165.37        22.47 o                         
  -3   5  12          4.56          9.92         3.08 o                         
  -1   5  12         19.18         18.35         3.71 o                         
 -18   1  13        134.18        138.60         8.82 o                         
 -16   1  13         78.69         78.93         7.63 o                         
 -14   1  13          8.60         12.99         2.40 o                         
 -12   1  13         41.03         39.60         4.79 o                         
 -10   1  13       1539.88       1323.53        35.89 o                         
  -8   1  13        637.21        587.77        14.55 o                         
  -6   1  13          5.86          5.01         2.13 o                         
  -4   1  13         74.67         64.24         5.22 o                         
  -2   1  13        580.52        578.59        18.38 o                         
   0   1  13       1726.09       1646.82        33.18 o                         
   2   1  13          0.01         -0.47         0.64 o                         
   4   1  13          0.26          2.50         1.20 o                         
   6   1  13          0.01          0.97         1.11 o                         
   8   1  13       2005.49       2216.07        38.28 o                         
  10   1  13          0.00          0.29         0.94 o                         
  12   1  13         10.96         14.74         2.46 o                         
 -17   2  13          1.13          1.55         0.88 o                         
 -15   2  13         57.15         56.57         6.23 o                         
 -13   2  13          3.24          2.90         1.29 o                         
 -11   2  13        743.71        729.05        26.17 o                         
  -9   2  13        329.08        320.56        16.90 o                         
  -7   2  13          0.64          2.74         2.14 o                         
  -5   2  13        871.89        753.44        27.01 o                         
  -3   2  13        504.59        418.00        11.06 o                         
  -1   2  13         25.12         19.54         2.46 o                         
   1   2  13        728.19        643.45        18.11 o                         
   3   2  13         33.24         41.08         4.78 o                         
   5   2  13        681.05        656.15        17.10 o                         
   7   2  13          1.14          0.93         1.09 o                         
   9   2  13         29.12         21.83         2.90 o                         
  11   2  13         41.21         45.30         5.98 o                         
 -16   3  13        138.85        182.11        12.46 o                         
 -14   3  13        297.58        324.49        20.20 o                         
 -12   3  13         19.18         10.09         2.99 o                         
 -10   3  13        114.87        110.81         9.48 o                         
  -8   3  13         80.87         61.03         5.81 o                         
  -6   3  13        658.25        673.33        20.21 o                         
  -4   3  13         71.61         58.59         5.00 o                         
  -2   3  13        350.41        355.84        22.55 o                         
   0   3  13        335.75        339.12        14.15 o                         
   2   3  13         27.75         25.34         3.74 o                         
   4   3  13         24.94         23.82         3.50 o                         
   6   3  13         34.66         29.25         4.29 o                         
   8   3  13          3.55          6.21         1.74 o                         
 -11   4  13         46.75         37.55         6.34 o                         
  -9   4  13        164.68        158.87        14.68 o                         
  -7   4  13         31.06         31.11         4.72 o                         
  -5   4  13        184.90        161.13        12.16 o                         
  -3   4  13         65.43         75.59         7.50 o                         
  -1   4  13         61.82         60.79         5.23 o                         
   1   4  13        216.93        254.18        15.27 o                         
   3   4  13        205.29        216.48        11.18 o                         
   5   4  13         76.22         92.23         9.11 o                         
 -18   0  14       1823.99       2149.01        58.62 o                         
 -16   0  14        747.12        892.83        38.60 o                         
 -14   0  14       1059.86       1085.61        31.49 o                         
 -12   0  14        202.22        195.06        17.80 o                         
 -10   0  14        243.13        220.71        26.50 o                         
  -8   0  14       1068.44        962.86        20.48 o                         
  -6   0  14        699.78        682.57        28.85 o                         
  -4   0  14        421.42        387.35        24.56 o                         
  -2   0  14        184.42        160.31        11.19 o                         
   0   0  14        941.02        844.78        20.98 o                         
   2   0  14        235.97        221.02        10.90 o                         
   4   0  14        726.85        671.96        24.37 o                         
   6   0  14        777.83        865.06        27.76 o                         
   8   0  14         40.03         36.11         8.24 o                         
  10   0  14          8.13          9.12         1.88 o                         
 -19   1  14          7.82          9.04         1.85 o                         
 -17   1  14        208.46        235.55        12.28 o                         
 -15   1  14        317.11        347.86        13.60 o                         
 -13   1  14        197.99        188.90        10.41 o                         
 -11   1  14         56.38         47.72         6.31 o                         
  -9   1  14        860.63        753.38        26.32 o                         
  -7   1  14          5.09          4.43         1.14 o                         
  -5   1  14        282.18        273.08         8.35 o                         
  -3   1  14        183.63        167.68         6.93 o                         
  -1   1  14         93.19         77.05         4.67 o                         
   1   1  14        243.70        216.99         9.51 o                         
   3   1  14        192.92        171.43        10.80 o                         
   5   1  14        917.39        853.92        22.81 o                         
   7   1  14         11.50         12.55         2.66 o                         
   9   1  14        298.86        321.63        10.23 o                         
  11   1  14         18.42         22.14         2.44 o                         
 -18   2  14         13.47         17.03         3.71 o                         
 -16   2  14         41.98         30.83         4.31 o                         
 -14   2  14         61.81         64.67         6.72 o                         
 -12   2  14        149.80        126.04        19.03 o                         
 -10   2  14         93.40         74.90        10.31 o                         
  -8   2  14        197.87        177.54        12.56 o                         
  -6   2  14         18.89         20.00         4.11 o                         
  -4   2  14       3009.94       2772.92        56.64 o                         
  -2   2  14        197.61        172.31         9.22 o                         
   0   2  14        252.36        242.29        10.19 o                         
   2   2  14        168.07        171.38         9.87 o                         
   4   2  14       1652.01       1713.80        33.79 o                         
   6   2  14          4.84          6.33         1.88 o                         
   8   2  14         37.15         39.08         3.88 o                         
  10   2  14        106.74         86.52         8.38 o                         
 -15   3  14         11.47         21.02         4.48 o                         
 -13   3  14          0.04          1.83         1.22 o                         
 -11   3  14         34.25         32.65         4.89 o                         
  -9   3  14          0.08          0.47         0.79 o                         
  -7   3  14        637.87        545.63        17.82 o                         
  -5   3  14        171.84        165.07         9.69 o                         
  -3   3  14          0.62          2.51         1.22 o                         
  -1   3  14         80.18         72.36         6.31 o                         
   1   3  14        147.77        151.36         9.08 o                         
   3   3  14          0.54          0.30         0.79 o                         
   5   3  14         89.76         91.87         7.60 o                         
   7   3  14        160.67        132.51        12.34 o                         
 -10   4  14        685.26        629.86        27.45 o                         
  -8   4  14         53.83         71.65         6.61 o                         
  -6   4  14          0.12          0.21         0.91 o                         
  -4   4  14        124.72        123.79         9.18 o                         
  -2   4  14        186.94        184.00        19.93 o                         
   0   4  14         68.91         72.17         6.69 o                         
   2   4  14          0.44          0.61         0.97 o                         
   4   4  14        104.18        124.80        10.19 o                         
 -18   1  15          3.57          5.62         1.86 o                         
 -16   1  15        748.22        863.53        25.57 o                         
 -14   1  15          0.29          1.97         0.93 o                         
 -12   1  15        235.71        249.77        14.81 o                         
 -10   1  15         98.60        101.89        10.35 o                         
  -8   1  15       1353.77       1259.28        35.17 o                         
  -6   1  15        307.28        239.87         9.61 o                         
  -4   1  15         88.10         88.35         7.00 o                         
  -2   1  15         85.83         80.30         6.74 o                         
   0   1  15         68.69         81.36         6.77 o                         
   2   1  15          3.04          4.22         1.26 o                         
   4   1  15         11.32         10.19         2.02 o                         
   6   1  15        530.81        537.67        14.70 o                         
   8   1  15          5.29          6.28         1.55 o                         
  10   1  15        103.92        109.79         5.57 o                         
 -17   2  15         19.08         14.50         2.53 o                         
 -15   2  15          0.70          0.44         0.84 o                         
 -13   2  15        108.29         99.15         8.68 o                         
 -11   2  15        132.92        125.09        10.39 o                         
  -9   2  15        366.23        368.41        18.17 o                         
  -7   2  15         64.43         56.82         7.00 o                         
  -5   2  15         50.98         45.84         6.41 o                         
  -3   2  15       2788.18       2656.99        55.58 o                         
  -1   2  15        149.12        147.55         8.10 o                         
   1   2  15         66.50         58.89         7.14 o                         
   3   2  15        215.48        222.77        13.81 o                         
   5   2  15        697.90        814.74        31.39 o                         
   7   2  15        157.84        156.20         9.06 o                         
   9   2  15         81.67         83.04         8.29 o                         
 -14   3  15         14.71         12.19         3.49 o                         
 -12   3  15        161.37        157.69        13.77 o                         
 -10   3  15          2.84          3.70         1.56 o                         
  -8   3  15          0.39         -0.31         1.13 o                         
  -6   3  15        134.05        143.43         8.75 o                         
  -4   3  15          2.32          5.35         1.92 o                         
  -2   3  15        121.69        125.19         8.21 o                         
   0   3  15         82.21         84.30         6.53 o                         
   2   3  15          2.31          1.44         1.18 o                         
   4   3  15          3.38          2.75         1.49 o                         
   6   3  15          6.96          7.28         1.86 o                         
 -11   4  15          5.48          4.39         1.86 o                         
  -9   4  15        550.75        553.35        25.32 o                         
  -7   4  15         15.17         38.29         4.71 o                         
  -5   4  15          0.10          1.33         0.77 o                         
  -3   4  15          1.74         -1.08         1.10 o                         
  -1   4  15         36.55         42.17         6.80 o                         
   1   4  15          1.83          1.09         1.36 o                         
 -18   0  16        235.79        256.45        16.13 o                         
 -16   0  16       1358.53       1570.16        50.96 o                         
 -14   0  16         43.98         45.01         5.75 o                         
 -12   0  16        497.10        533.37        29.76 o                         
 -10   0  16        590.91        577.95        22.69 o                         
  -8   0  16         15.63         11.97         3.07 o                         
  -6   0  16        554.32        493.50        20.91 o                         
  -4   0  16        781.01        679.36        23.54 o                         
  -2   0  16        487.22        437.34        19.39 o                         
   0   0  16        111.72         98.47         9.40 o                         
   2   0  16         77.82         77.00         8.19 o                         
   4   0  16        118.28         98.78        12.55 o                         
   6   0  16        236.14        264.91        13.91 o                         
   8   0  16         38.57         42.59         4.84 o                         
 -17   1  16         24.30         24.49         3.68 o                         
 -15   1  16        228.12        242.93        10.70 o                         
 -13   1  16        197.89        212.70        10.78 o                         
 -11   1  16          0.37          0.12         1.21 o                         
  -9   1  16         28.52         29.16         5.11 o                         
  -7   1  16        132.51        121.57         8.39 o                         
  -5   1  16          0.60          0.23         1.23 o                         
  -3   1  16       1569.10       1504.29        31.84 o                         
  -1   1  16        108.90        101.89         7.68 o                         
   1   1  16        147.40        139.30         7.68 o                         
   3   1  16          4.62          4.24         1.47 o                         
   5   1  16        233.62        253.06        11.40 o                         
   7   1  16         74.49         65.15         5.17 o                         
   9   1  16         18.86         24.98         2.66 o                         
 -16   2  16          1.88          0.63         1.72 o                         
 -14   2  16          1.86          1.89         1.77 o                         
 -12   2  16         54.75         65.62         9.90 o                         
 -10   2  16        331.23        321.22        16.60 o                         
  -8   2  16          0.76          0.98         1.53 o                         
  -6   2  16         24.95         23.78         4.50 o                         
  -4   2  16        191.26        195.07        13.17 o                         
  -2   2  16       2130.61       2180.60        39.86 o                         
   0   2  16         59.31         56.86         6.88 o                         
   2   2  16         35.24         35.29         5.49 o                         
   4   2  16          2.95          2.35         2.04 o                         
   6   2  16        853.54        869.99        56.72 o                         
   8   2  16         16.50         13.00         3.40 o                         
 -13   3  16         81.21         85.22        10.96 o                         
 -11   3  16        150.00        152.61        10.00 o                         
  -9   3  16         18.95         12.05         3.42 o                         
  -7   3  16         13.27         20.62         4.12 o                         
  -5   3  16         86.63         97.42         6.89 o                         
  -3   3  16          1.52          0.77         0.89 o                         
  -1   3  16         59.70         62.27         6.55 o                         
   1   3  16         66.41         77.70         7.17 o                         
   3   3  16        258.21        278.89        13.18 o                         
   5   3  16        104.69         80.13        10.76 o                         
 -10   4  16          0.01          2.40         1.36 o                         
  -8   4  16        382.17        315.79        17.89 o                         
  -6   4  16        632.30        776.27        33.30 o                         
  -4   4  16          3.68          2.88         1.08 o                         
  -2   4  16         50.91         57.44         7.16 o                         
   0   4  16          2.37          1.45         0.82 o                         
 -18   1  17          9.43         10.10         1.90 o                         
 -16   1  17          2.70          1.62         1.00 o                         
 -14   1  17         47.17         41.76         4.46 o                         
 -12   1  17         93.27        102.06         8.98 o                         
 -10   1  17        196.47        205.56        13.35 o                         
  -8   1  17          2.19          0.87         0.93 o                         
  -6   1  17       1985.15       1924.36        37.92 o                         
  -4   1  17        848.04        782.02        19.24 o                         
  -2   1  17        358.20        350.89        14.54 o                         
   0   1  17        256.81        265.56        12.42 o                         
   2   1  17        773.43        754.58        18.15 o                         
   4   1  17         37.27         39.41         4.38 o                         
   6   1  17         44.57         47.74         4.38 o                         
   8   1  17         24.94         19.36         2.23 o                         
 -15   2  17        109.23         91.56         6.14 o                         
 -13   2  17         70.66         81.49         7.48 o                         
 -11   2  17        658.67        625.91        22.70 o                         
  -9   2  17         14.37         10.95         3.20 o                         
  -7   2  17         49.41         46.36         6.09 o                         
  -5   2  17         21.19         21.01         4.37 o                         
  -3   2  17        126.62        142.13        10.97 o                         
  -1   2  17        147.45        143.59         8.94 o                         
   1   2  17        164.60        170.92        11.56 o                         
   3   2  17        102.92        116.08        13.09 o                         
   5   2  17        609.92        647.38        29.45 o                         
   7   2  17        270.12        301.66        15.95 o                         
 -12   3  17         12.25         15.90         3.76 o                         
 -10   3  17          0.46          2.34         1.15 o                         
  -8   3  17         15.53         17.12         3.56 o                         
  -6   3  17         45.69         37.75         5.07 o                         
  -4   3  17         27.94         34.25         7.02 o                         
  -2   3  17        131.94        141.11        13.95 o                         
   0   3  17          7.85         16.67         4.71 o                         
   2   3  17          6.63          7.16         3.04 o                         
  -7   4  17        502.19        469.31        20.52 o                         
  -5   4  17        128.46        143.01        10.74 o                         
 -18   0  18        234.89        242.58        13.64 o                         
 -16   0  18         25.31         40.73         6.89 o                         
 -14   0  18          7.47          9.64         2.55 o                         
 -12   0  18         38.02         39.37         7.25 o                         
 -10   0  18        293.33        306.30        16.08 o                         
  -8   0  18        118.96        107.03         9.75 o                         
  -6   0  18        987.89       1006.90        36.49 o                         
  -4   0  18        292.64        268.33        12.53 o                         
  -2   0  18          0.22          1.26         1.95 o                         
   0   0  18          2.64          0.16         1.06 o                         
   2   0  18       1366.66       1408.69        36.08 o                         
   4   0  18        385.90        394.51        19.01 o                         
   6   0  18         27.78         34.52         6.25 o                         
 -17   1  18        218.13        222.25         9.72 o                         
 -15   1  18          1.53          1.20         1.05 o                         
 -13   1  18         30.02         34.23         3.92 o                         
 -11   1  18        325.05        348.48        16.97 o                         
  -9   1  18        233.90        266.93        15.20 o                         
  -7   1  18        367.95        379.11        15.00 o                         
  -5   1  18       1060.66       1092.99        26.63 o                         
  -3   1  18         32.67         33.38         3.83 o                         
  -1   1  18        175.58        178.47        10.05 o                         
   1   1  18         79.98         84.91         6.71 o                         
   3   1  18          9.19          5.47         1.59 o                         
   5   1  18         41.19         38.75         4.64 o                         
   7   1  18          0.56          1.93         1.25 o                         
 -14   2  18          5.11          6.08         1.44 o                         
 -12   2  18         40.47         40.35         5.24 o                         
 -10   2  18         41.54         36.52         6.57 o                         
  -8   2  18        116.50        114.97         9.54 o                         
  -6   2  18         52.14         63.79         7.19 o                         
  -4   2  18        253.99        255.04        11.78 o                         
  -2   2  18        184.26        191.39        27.34 o                         
   0   2  18         28.38         22.42        12.23 o                         
   2   2  18         48.23         55.71         6.00 o                         
   4   2  18        150.69        156.45        12.19 o                         
 -11   3  18         63.40         83.04         8.83 o                         
  -9   3  18         25.50         28.39         3.99 o                         
  -7   3  18          0.76          0.90         1.03 o                         
  -5   3  18        108.44        107.53         8.10 o                         
  -3   3  18          0.06          0.32         0.91 o                         
  -1   3  18          0.64          1.99         1.99 o                         
   1   3  18        514.52        541.66        24.05 o                         
 -16   1  19        148.07        168.52        10.08 o                         
 -14   1  19         48.83         46.40         4.12 o                         
 -12   1  19         43.23         40.59         4.31 o                         
 -10   1  19         42.73         48.69         6.75 o                         
  -8   1  19        143.81        140.89         8.71 o                         
  -6   1  19        985.26       1055.93        25.57 o                         
  -4   1  19        828.08        876.49        23.13 o                         
  -2   1  19        372.43        400.34        12.94 o                         
   0   1  19         32.35         34.48         4.11 o                         
   2   1  19          1.53          1.57         1.38 o                         
   4   1  19        236.05        231.52        10.07 o                         
   6   1  19         10.16          5.21         2.17 o                         
 -15   2  19        233.28        267.77        14.59 o                         
 -13   2  19          3.52          1.07         3.28 o                         
 -11   2  19          9.84         13.72         2.85 o                         
  -9   2  19          2.56         -0.87         0.95 o                         
  -7   2  19        275.03        319.45        15.70 o                         
  -5   2  19         96.84        123.80         9.65 o                         
  -3   2  19         49.51         61.03         5.37 o                         
  -1   2  19         61.24         63.38        10.10 o                         
   1   2  19          9.86         10.24         3.58 o                         
   3   2  19         32.33         34.70         5.80 o                         
 -10   3  19         36.97         46.26         4.57 o                         
  -8   3  19         54.24         82.12         6.50 o                         
  -6   3  19         50.32         54.20         5.28 o                         
  -4   3  19         18.24         18.89         4.39 o                         
  -2   3  19          4.80          4.35         2.17 o                         
   0   3  19        126.47        151.58        11.33 o                         
 -16   0  20         16.89         12.59         3.26 o                         
 -14   0  20          6.38          3.76         2.13 o                         
 -12   0  20        246.90        241.09        16.94 o                         
 -10   0  20        321.28        335.90        18.35 o                         
  -8   0  20        467.74        502.73        26.18 o                         
  -6   0  20        164.23        157.16        11.03 o                         
  -4   0  20       2918.39       3003.48        98.12 o                         
  -2   0  20         26.73         30.81         4.88 o                         
   0   0  20        754.96        822.34        25.40 o                         
   2   0  20         10.01         16.38         3.14 o                         
   4   0  20        698.89        613.99        45.23 o                         
 -15   1  20        105.87        125.25         5.96 o                         
 -13   1  20        318.38        310.41        15.88 o                         
 -11   1  20         20.90         24.98         3.21 o                         
  -9   1  20          0.95          0.35         1.59 o                         
  -7   1  20        195.45        192.18         9.88 o                         
  -5   1  20        379.88        418.03        14.98 o                         
  -3   1  20         35.05         42.73         4.65 o                         
  -1   1  20          0.68          1.66         0.75 o                         
   1   1  20        133.18        154.67         6.96 o                         
   3   1  20         77.03         83.68         5.31 o                         
 -14   2  20          0.13          2.27         1.59 o                         
 -12   2  20         36.49         39.48         4.47 o                         
 -10   2  20        109.26        125.33         8.68 o                         
  -8   2  20         87.88         92.66         7.77 o                         
  -6   2  20         42.35         38.06         5.04 o                         
  -4   2  20         37.50         33.72         3.74 o                         
  -2   2  20          3.64          2.28         1.78 o                         
   0   2  20         35.02         47.63         5.89 o                         
   2   2  20          0.12          0.59         0.73 o                         
  -9   3  20        315.56        384.50        15.83 o                         
  -7   3  20         59.24         66.03        10.08 o                         
  -5   3  20        162.82        156.60        11.78 o                         
  -3   3  20          3.80          4.44         1.54 o                         
 -14   1  21          2.20          0.59         0.99 o                         
 -12   1  21         20.53         18.52         3.20 o                         
 -10   1  21          6.58          4.98         1.58 o                         
  -8   1  21         26.66         23.64         3.21 o                         
  -6   1  21          0.74          2.28         0.95 o                         
  -4   1  21        124.67        132.62         7.81 o                         
  -2   1  21          5.03          4.68         1.49 o                         
   0   1  21        388.67        439.94        13.09 o                         
   2   1  21         60.54         64.10         5.28 o                         
 -13   2  21        238.16        236.70        13.09 o                         
 -11   2  21        125.61        142.14         8.20 o                         
  -9   2  21          0.48          2.44         1.26 o                         
  -7   2  21         99.63        114.70         8.07 o                         
  -5   2  21         39.07         32.12         4.28 o                         
  -3   2  21          0.58          1.16         0.88 o                         
  -1   2  21        313.83        362.58        17.35 o                         
 -14   0  22        219.11        200.55        12.55 o                         
 -10   0  22        169.57        168.56        13.77 o                         
  -8   0  22       3531.14       3794.60        88.11 o                         
  -6   0  22         20.03         27.32         6.25 o                         
  -4   0  22          2.17          1.04         1.54 o                         
  -2   0  22         72.34         67.72         9.15 o                         
   0   0  22         77.37         66.95         8.24 o                         
 -11   1  22          7.84          6.34         3.58 o                         
  -9   1  22          2.88          2.58         1.18 o                         
  -7   1  22          7.94          6.86         1.59 o                         
  -5   1  22        179.47        180.40         8.46 o                         
  -3   1  22         57.35         60.59         4.70 o                         
  -1   1  22         18.65         21.62         2.58 o                         
   1   1  22         87.03         75.15         7.79 o                         
 -10   2  22          0.06          0.17         0.64 o                         
  -8   2  22         22.16         23.16         3.18 o                         
  -6   2  22          8.98          7.75         1.89 o                         
  -4   2  22         20.87         17.58         2.72 o                         
  -2   2  22         77.41         84.03         7.97 o                         
 -10   1  23          5.81          5.18         2.76 o                         
  -8   1  23        108.24        110.50         7.06 o                         
  -6   1  23        350.80        341.45        10.43 o                         
  -4   1  23          6.29          5.17         1.08 o                         
  -2   1  23        104.24        110.13         9.51 o                         
  -6   0  24        957.36        899.04        29.54 o                         
                                                                                
