# Supplementary material for: Managing negative linear compressibility and thermal expansion through steric hindrance: a case study of 1,2-bis­(4′-pyridyl)­ethane cocrystals
Source: IUCrJ. 2025 Jan 1;12(Pt 1):88–96. doi: 10.1107/S2052252524011734 (PMC11707692; doi:10.1107/S2052252524011734)
Supplement: Supplementary file 14 [file m-12-00088-etyfum_170k_bsup14.hkl]

data_etyfum_170k_b                                                              
_shelx_title ' etyfum_170k_b_a.res in I2/a'                                     
_shelx_refln_list_code          4                                               
_shelx_F_calc_maximum      220.03                                               
_exptl_crystal_F_000       632.00                                               
_reflns_d_resolution_high  0.8132                                               
                                                                                
loop_                                                                           
 _space_group_symop_operation_xyz                                               
 'x, y, z'                                                                      
 '-x+1/2, y, -z'                                                                
 'x+1/2, y+1/2, z+1/2'                                                          
 '-x+1, y+1/2, -z+1/2'                                                          
 '-x, -y, -z'                                                                   
 'x-1/2, -y, z'                                                                 
 '-x+1/2, -y+1/2, -z+1/2'                                                       
 'x, -y+1/2, z+1/2'                                                             
                                                                                
_cell_length_a    16.6847                                                       
_cell_length_b     4.7475                                                       
_cell_length_c    19.6847                                                       
_cell_angle_alpha  90.000                                                       
_cell_angle_beta  109.844                                                       
_cell_angle_gamma  90.000                                                       
                                                                                
_shelx_F_squared_multiplier     1.000                                           
                                                                                
loop_                                                                           
 _refln_index_h                                                                 
 _refln_index_k                                                                 
 _refln_index_l                                                                 
 _refln_F_squared_calc                                                          
 _refln_F_squared_meas                                                          
 _refln_F_squared_sigma                                                         
 _refln_observed_status                                                         
   2   0   0         25.73         37.81         1.70 o                         
   4   0   0       7326.18       7004.49        77.01 o                         
   6   0   0       5254.17       5685.21        76.06 o                         
   8   0   0       3522.85       4128.97        75.94 o                         
  10   0   0         98.41        111.23         9.20 o                         
  12   0   0         82.59         90.44         6.61 o                         
  14   0   0          3.03          5.62         2.02 o                         
  16   0   0        355.84        361.35        12.83 o                         
  18   0   0        473.60        505.64        23.33 o                         
   1   1   0        251.73        222.65         3.26 o                         
   3   1   0        388.89        440.66         7.78 o                         
   5   1   0          8.85         12.29         1.09 o                         
   7   1   0        164.45        182.46         5.98 o                         
   9   1   0        799.88        949.47        17.18 o                         
  11   1   0         73.40         63.48         5.53 o                         
  13   1   0        321.40        274.61        11.53 o                         
  15   1   0        178.58        171.18         7.71 o                         
  17   1   0         31.07         24.00         2.92 o                         
   0   2   0       1332.43       1479.64        22.56 o                         
   2   2   0         10.98         11.15         1.16 o                         
   4   2   0         12.58         11.18         1.63 o                         
   6   2   0        106.55        113.19         5.57 o                         
   8   2   0         64.53         68.38         4.87 o                         
  10   2   0          0.12          1.40         1.19 o                         
  12   2   0        123.99        121.65        10.06 o                         
  14   2   0        600.00        668.75        16.27 o                         
  16   2   0        132.63        131.66         7.01 o                         
  18   2   0          7.60          8.03         2.39 o                         
   1   3   0       2074.74       2059.52        38.07 o                         
   3   3   0        766.14        770.66        17.41 o                         
   5   3   0        140.85        153.62         9.30 o                         
   7   3   0        779.61        688.00        19.14 o                         
   9   3   0         36.60         33.13         7.00 o                         
  11   3   0          9.34         12.59         3.14 o                         
  13   3   0         23.18         27.53         3.40 o                         
  15   3   0          1.58          2.26         1.14 o                         
   0   4   0         21.40         15.75         4.96 o                         
   2   4   0        118.06        113.96         7.39 o                         
   4   4   0         47.80         53.69         5.00 o                         
   6   4   0        384.61        371.52        17.05 o                         
   8   4   0       1261.12       1361.49        50.82 o                         
  10   4   0        183.07        209.72        16.34 o                         
  12   4   0         40.80         51.36         7.13 o                         
   1   5   0         12.65         17.53         3.48 o                         
   3   5   0         45.32         42.49         4.99 o                         
   5   5   0         90.02        100.62         7.47 o                         
   7   5   0         46.33         42.28         4.41 o                         
   9   5   0         20.59         21.80         4.02 o                         
 -18   1   1         65.97         59.95         3.68 o                         
 -16   1   1        292.16        276.19         9.61 o                         
 -14   1   1         74.13         61.24         5.37 o                         
 -12   1   1        106.97         90.50         6.07 o                         
 -10   1   1        696.83        662.10        14.52 o                         
  -8   1   1       1560.49       1755.55        24.03 o                         
  -6   1   1        117.01        120.48         4.38 o                         
  -4   1   1       7936.11       8112.03       125.65 o                         
  -2   1   1        395.76        382.33         5.04 o                         
   0   1   1       2936.20       2983.86        27.42 o                         
   2   1   1        867.66        900.93        10.12 o                         
   4   1   1       2351.93       2507.65        24.58 o                         
   6   1   1         79.96         87.00         3.84 o                         
   8   1   1       1067.67       1107.54        18.20 o                         
  10   1   1       1032.92       1106.85        24.86 o                         
  12   1   1        625.89        535.05        16.50 o                         
  14   1   1        184.97        160.29         7.53 o                         
  16   1   1          0.77          0.97         0.92 o                         
  18   1   1         47.93         31.77         2.91 o                         
 -17   2   1         14.81         16.03         2.36 o                         
 -15   2   1         12.61         12.79         2.03 o                         
 -13   2   1       1113.63       1136.29        32.53 o                         
 -11   2   1         55.20         46.39         5.77 o                         
  -9   2   1        868.67        830.86        19.11 o                         
  -7   2   1       2589.38       2782.61        42.63 o                         
  -5   2   1        154.12        167.88         6.49 o                         
  -3   2   1       3692.15       4116.81        60.69 o                         
  -1   2   1       2348.55       2353.30        33.00 o                         
   1   2   1        216.99        248.55         6.34 o                         
   3   2   1        258.65        296.66         7.36 o                         
   5   2   1        904.17       1066.99        20.78 o                         
   7   2   1        362.73        342.76        10.69 o                         
   9   2   1        409.93        386.98        14.53 o                         
  11   2   1         43.27         38.52         5.31 o                         
  13   2   1        114.14        144.04         7.19 o                         
  15   2   1       1651.30       1710.98        32.64 o                         
  17   2   1         29.75         22.37         6.00 o                         
 -16   3   1         14.27         17.96         4.29 o                         
 -14   3   1         10.64         11.52         2.13 o                         
 -12   3   1       1883.59       2065.15        54.77 o                         
 -10   3   1         84.14         71.98        10.06 o                         
  -8   3   1        629.57        640.45        31.77 o                         
  -6   3   1        253.01        206.02         9.19 o                         
  -4   3   1        933.97       1051.79        21.24 o                         
  -2   3   1        113.27        107.68         9.03 o                         
   0   3   1       1880.25       1828.53        38.75 o                         
   2   3   1        745.28        761.10        18.77 o                         
   4   3   1         99.84         98.82         8.53 o                         
   6   3   1        448.98        423.21        13.02 o                         
   8   3   1        462.03        417.82        25.05 o                         
  10   3   1         19.75         22.56         6.32 o                         
  12   3   1          0.42          1.18         1.13 o                         
  14   3   1         45.01         35.76         4.37 o                         
 -13   4   1          6.77          5.24         2.21 o                         
 -11   4   1         19.19         23.29         5.10 o                         
  -9   4   1         16.64         18.41         5.14 o                         
  -7   4   1        770.93        748.42        53.30 o                         
  -5   4   1         40.07         35.03         3.59 o                         
  -3   4   1          7.50         11.24         1.99 o                         
  -1   4   1        722.72        687.21        24.23 o                         
   1   4   1         72.09         64.14         5.43 o                         
   3   4   1          5.48          5.99         1.91 o                         
   5   4   1         20.56         29.26         4.75 o                         
   7   4   1         56.74         63.24         9.00 o                         
   9   4   1       1188.67       1266.27        47.30 o                         
  11   4   1          3.43         12.50         3.84 o                         
  13   4   1          2.92          3.75         1.58 o                         
  -8   5   1         27.54         35.25         5.42 o                         
  -6   5   1          1.42          1.79         1.09 o                         
  -4   5   1        119.00        125.39         9.59 o                         
  -2   5   1         18.44         24.27         3.91 o                         
   0   5   1         35.62         37.63         4.94 o                         
   2   5   1        341.84        394.65        17.06 o                         
   4   5   1        175.46        188.81        10.59 o                         
   6   5   1          0.94          0.33         1.83 o                         
   8   5   1          8.58          8.21         2.39 o                         
 -18   0   2         12.60         15.71         2.93 o                         
 -16   0   2       1606.13       1463.80        30.30 o                         
 -14   0   2         11.53         12.29         3.23 o                         
 -12   0   2       1562.02       1480.34        54.45 o                         
 -10   0   2        110.71         78.26        10.88 o                         
  -8   0   2       5606.31       6000.69        82.09 o                         
  -6   0   2       7944.30       8311.78       107.79 o                         
  -4   0   2       5582.62       5842.91        73.83 o                         
  -2   0   2        325.89        285.94         4.27 o                         
   0   0   2       1000.28        931.22        13.47 o                         
   2   0   2      48413.51      45114.44       659.62 o                         
   4   0   2        318.32        445.42        13.36 o                         
   6   0   2       1590.24       1765.74        37.93 o                         
   8   0   2       3462.50       3537.43        69.60 o                         
  10   0   2         21.77         42.68         6.10 o                         
  12   0   2        240.92        208.22         9.84 o                         
  14   0   2        529.16        532.22        16.72 o                         
  16   0   2         84.91         91.13         5.99 o                         
  18   0   2         74.04         92.83         8.53 o                         
 -19   1   2          3.72          0.31         0.79 o                         
 -17   1   2         49.27         55.76         4.00 o                         
 -15   1   2         28.70         41.72         4.51 o                         
 -13   1   2          5.14          2.50         1.57 o                         
 -11   1   2        618.89        565.75        16.90 o                         
  -9   1   2        739.45        721.78        14.18 o                         
  -7   1   2        788.03        938.49        15.28 o                         
  -5   1   2        465.12        467.60         8.51 o                         
  -3   1   2       5586.91       5523.54        53.81 o                         
  -1   1   2      11393.53      11307.41       101.49 o                         
   1   1   2       1489.66       1578.84        22.95 o                         
   3   1   2        799.45        900.51        12.04 o                         
   5   1   2       8226.77       9190.25       117.66 o                         
   7   1   2        149.76        145.46         5.60 o                         
   9   1   2         10.97         17.88         3.33 o                         
  11   1   2         45.76         33.60         2.99 o                         
  13   1   2          4.38          8.71         2.01 o                         
  15   1   2        481.65        493.48        13.39 o                         
  17   1   2         11.60         11.79         2.06 o                         
 -18   2   2         17.32         19.45         2.28 o                         
 -16   2   2          1.40          0.80         0.87 o                         
 -14   2   2        212.46        205.64        12.21 o                         
 -12   2   2        115.97        138.56        10.02 o                         
 -10   2   2         37.10         30.40         3.06 o                         
  -8   2   2        121.32        144.21         7.04 o                         
  -6   2   2         61.72         63.13         4.24 o                         
  -4   2   2        110.39        146.26         5.76 o                         
  -2   2   2       2170.66       2344.22        39.79 o                         
   0   2   2        340.86        372.72         6.50 o                         
   2   2   2        986.90       1093.64        14.43 o                         
   4   2   2       1351.84       1517.16        21.46 o                         
   6   2   2        315.55        355.57        11.80 o                         
   8   2   2         59.91         62.78         4.88 o                         
  10   2   2        809.86        750.15        25.06 o                         
  12   2   2        413.11        399.68        12.40 o                         
  14   2   2       1123.53       1137.99        25.50 o                         
  16   2   2         99.45        104.09         9.75 o                         
 -15   3   2        206.66        225.77         9.06 o                         
 -13   3   2          4.88          5.65         2.11 o                         
 -11   3   2       2607.67       2547.44        60.86 o                         
  -9   3   2        367.17        370.20        23.56 o                         
  -7   3   2        572.50        471.06        11.55 o                         
  -5   3   2         46.46         53.00         4.47 o                         
  -3   3   2        833.76        794.01        23.08 o                         
  -1   3   2        502.13        511.77        14.99 o                         
   1   3   2       1418.80       1412.58        22.17 o                         
   3   3   2          6.32          6.31         1.84 o                         
   5   3   2        619.69        574.40        19.93 o                         
   7   3   2        923.59        825.57        36.96 o                         
   9   3   2         63.08         70.90         7.16 o                         
  11   3   2         29.82         30.22         4.75 o                         
  13   3   2         48.19         45.01         4.16 o                         
  15   3   2          9.33          6.45         2.57 o                         
 -14   4   2        105.20        106.24         8.85 o                         
 -12   4   2          0.33          0.72         1.67 o                         
 -10   4   2        154.44        161.52        14.44 o                         
  -8   4   2        567.53        574.57        37.07 o                         
  -6   4   2        205.42        222.35        10.60 o                         
  -4   4   2        192.87        185.36         8.25 o                         
  -2   4   2        101.27         98.07         6.77 o                         
   0   4   2        199.31        178.27         8.04 o                         
   2   4   2         24.88         23.19         2.74 o                         
   4   4   2        643.06        640.50        23.01 o                         
   6   4   2         43.87         52.37         6.18 o                         
   8   4   2       1183.63       1260.94        47.84 o                         
  10   4   2        214.53        257.97        17.78 o                         
  12   4   2         14.77         20.44         4.06 o                         
  -9   5   2         14.42         17.74         3.70 o                         
  -7   5   2          0.86          3.24         1.44 o                         
  -5   5   2         15.59         14.52         2.97 o                         
  -3   5   2         17.26         17.00         3.08 o                         
  -1   5   2          7.34          9.39         3.75 o                         
   1   5   2          0.14         -1.41         1.41 o                         
   3   5   2        243.75        258.35        14.77 o                         
   5   5   2        207.75        208.07        10.75 o                         
   7   5   2        616.06        606.91        26.00 o                         
   9   5   2          7.22          4.83         1.76 o                         
 -18   1   3        161.88        151.70         6.21 o                         
 -16   1   3         38.93         35.42         3.94 o                         
 -14   1   3         42.99         34.45         4.02 o                         
 -12   1   3        375.54        351.22        12.85 o                         
 -10   1   3        380.71        404.45        10.71 o                         
  -8   1   3        392.01        440.32         9.96 o                         
  -6   1   3        364.99        312.27         6.50 o                         
  -4   1   3       9744.67      10032.41        77.14 o                         
  -2   1   3      44665.17      42508.35       333.41 o                         
   0   1   3        938.94        973.48        11.48 o                         
   2   1   3       6056.67       6049.79        61.91 o                         
   4   1   3       2351.57       2624.94        36.13 o                         
   6   1   3        993.94       1182.67        22.00 o                         
   8   1   3        533.63        575.29        18.53 o                         
  10   1   3       1596.59       1535.87        27.15 o                         
  12   1   3         28.22         25.38         3.03 o                         
  14   1   3        582.07        567.26        14.84 o                         
  16   1   3         10.83          6.30         1.60 o                         
 -17   2   3         10.15         15.06         2.02 o                         
 -15   2   3         14.72         12.45         3.23 o                         
 -13   2   3        166.21        183.79        11.63 o                         
 -11   2   3       1078.70        885.28        28.98 o                         
  -9   2   3         74.20         66.27         5.02 o                         
  -7   2   3         69.90         59.65         4.23 o                         
  -5   2   3         56.24         60.76         3.88 o                         
  -3   2   3       2161.33       2289.23        36.08 o                         
  -1   2   3       5657.27       6036.42        50.50 o                         
   1   2   3        373.26        319.91         6.77 o                         
   3   2   3        401.71        417.83         9.24 o                         
   5   2   3        504.93        527.70        12.89 o                         
   7   2   3       2445.75       2666.36        43.90 o                         
   9   2   3          1.10          1.37         1.08 o                         
  11   2   3        237.21        228.02         9.20 o                         
  13   2   3          4.98          5.65         1.83 o                         
  15   2   3         31.10         45.37         8.10 o                         
  17   2   3         36.30         28.61         4.33 o                         
 -16   3   3        431.41        455.69        15.22 o                         
 -14   3   3         29.45         29.84         4.35 o                         
 -12   3   3        144.30        152.61        13.27 o                         
 -10   3   3       1822.76       1803.68        61.87 o                         
  -8   3   3         94.48         87.37         7.86 o                         
  -6   3   3         24.57         29.88         3.93 o                         
  -4   3   3        199.91        222.80        11.90 o                         
  -2   3   3        338.29        390.06        13.28 o                         
   0   3   3        460.13        446.99        12.28 o                         
   2   3   3          1.32          1.77         1.05 o                         
   4   3   3        497.69        467.98        15.66 o                         
   6   3   3         37.02         41.46         5.09 o                         
   8   3   3          1.17          1.76         2.21 o                         
  10   3   3          3.60          3.13         2.17 o                         
  12   3   3          0.15          0.10         1.62 o                         
  14   3   3         13.76         14.86         3.23 o                         
 -13   4   3          4.32          3.88         1.67 o                         
 -11   4   3          0.21          2.44         1.76 o                         
  -9   4   3         10.08         12.32         4.24 o                         
  -7   4   3          2.90          2.36         2.04 o                         
  -5   4   3         66.89         71.41         5.03 o                         
  -3   4   3        224.46        207.57        10.15 o                         
  -1   4   3          0.00          0.78         1.26 o                         
   1   4   3        282.84        289.93        10.42 o                         
   3   4   3        369.78        358.52        11.72 o                         
   5   4   3        366.89        368.79        13.80 o                         
   7   4   3        157.43        164.44        10.66 o                         
   9   4   3        145.37        138.44        11.55 o                         
  11   4   3        182.68        197.49        14.17 o                         
  -8   5   3         14.31         12.68         2.38 o                         
  -6   5   3         87.32         82.27         9.66 o                         
  -4   5   3          6.84          7.37         3.43 o                         
  -2   5   3        190.39        205.34         9.23 o                         
   0   5   3         22.23         20.33         3.48 o                         
   2   5   3        211.50        218.34        11.81 o                         
   4   5   3       1554.95       1765.90        44.84 o                         
   6   5   3         16.11         17.49         5.12 o                         
   8   5   3          3.29         -0.14         1.13 o                         
 -20   0   4        125.07         87.15         7.36 o                         
 -18   0   4         19.93         12.47         2.83 o                         
 -16   0   4          0.52          2.11         1.11 o                         
 -14   0   4        225.19        194.56        17.01 o                         
 -12   0   4       1925.75       1620.89        95.70 o                         
 -10   0   4       3584.57       3716.87        73.75 o                         
  -8   0   4        351.64        388.87         8.95 o                         
  -6   0   4        173.63        171.09         4.47 o                         
  -4   0   4       1058.83       1169.35        13.39 o                         
  -2   0   4       1760.46       1531.95        21.64 o                         
   0   0   4       5704.38       5815.09        74.05 o                         
   2   0   4         28.13         26.47         2.16 o                         
   4   0   4        119.86        148.25         5.33 o                         
   6   0   4        791.24        855.17        25.63 o                         
   8   0   4          0.56          0.68         1.22 o                         
  10   0   4        327.33        279.40        20.47 o                         
  12   0   4         10.93          9.67         2.29 o                         
  14   0   4        229.15        242.18        10.70 o                         
  16   0   4        136.74        123.08         8.06 o                         
 -19   1   4         71.81         83.40         4.79 o                         
 -17   1   4        128.98        115.32         5.86 o                         
 -15   1   4          3.88          5.80         1.70 o                         
 -13   1   4         71.54         63.85         6.44 o                         
 -11   1   4          3.12          8.86         2.24 o                         
  -9   1   4        503.01        531.93        11.71 o                         
  -7   1   4        643.05        777.42        15.44 o                         
  -5   1   4        937.04        927.10        11.14 o                         
  -3   1   4      17602.98      17566.56       139.29 o                         
  -1   1   4       7518.08       7723.86        59.63 o                         
   1   1   4          3.40          4.53         0.56 o                         
   3   1   4       2258.53       2385.92        25.93 o                         
   5   1   4        650.26        777.79        14.34 o                         
   7   1   4        791.80        954.12        20.74 o                         
   9   1   4         70.45         65.58         5.57 o                         
  11   1   4       2076.11       1867.24        31.38 o                         
  13   1   4        320.58        349.34        11.47 o                         
  15   1   4        306.62        332.08        11.79 o                         
  17   1   4          2.19          1.20         0.92 o                         
 -18   2   4         90.68        111.24         5.67 o                         
 -16   2   4          5.92          5.25         1.77 o                         
 -14   2   4        553.76        562.92        31.73 o                         
 -12   2   4        227.50        187.46        11.74 o                         
 -10   2   4       1375.39       1319.14        32.83 o                         
  -8   2   4        137.75        127.87         6.63 o                         
  -6   2   4       1886.06       2046.24        30.01 o                         
  -4   2   4       1047.26       1158.91        17.39 o                         
  -2   2   4       6618.92       7269.50        68.06 o                         
   0   2   4        764.69        830.58        13.30 o                         
   2   2   4          3.15          5.10         1.99 o                         
   4   2   4        700.66        796.07        17.46 o                         
   6   2   4       1119.57       1237.32        26.15 o                         
   8   2   4         17.86         15.99         2.79 o                         
  10   2   4        344.65        298.24        12.17 o                         
  12   2   4        307.98        341.13        13.05 o                         
  14   2   4         23.27         26.42         3.93 o                         
  16   2   4        203.27        208.46        13.45 o                         
 -17   3   4         20.79         23.01         2.75 o                         
 -15   3   4        555.35        642.73        46.91 o                         
 -13   3   4        123.59        144.29         9.89 o                         
 -11   3   4        148.22        152.72        14.80 o                         
  -9   3   4       3148.29       2935.37        87.15 o                         
  -7   3   4        848.55        765.26        19.22 o                         
  -5   3   4         53.02         52.10         5.92 o                         
  -3   3   4       1717.41       1679.03        32.04 o                         
  -1   3   4          1.68          1.70         1.36 o                         
   1   3   4         78.62         92.36         7.12 o                         
   3   3   4        158.34        155.24         9.89 o                         
   5   3   4         91.38         65.96         4.77 o                         
   7   3   4        357.11        346.74        22.93 o                         
   9   3   4          0.66         -0.90         1.71 o                         
  11   3   4         27.40         21.55         4.29 o                         
  13   3   4        425.37        394.99        17.91 o                         
 -14   4   4         65.50         76.27         7.72 o                         
 -12   4   4        210.33        226.24        16.16 o                         
 -10   4   4          0.09          0.86         2.57 o                         
  -8   4   4        127.73        136.29         9.97 o                         
  -6   4   4          2.02          0.54         0.93 o                         
  -4   4   4        386.05        376.61        14.05 o                         
  -2   4   4        299.30        271.53        10.13 o                         
   0   4   4         86.10         82.48         5.44 o                         
   2   4   4        572.84        569.13        15.28 o                         
   4   4   4        165.57        172.72         9.25 o                         
   6   4   4        390.53        377.58        18.98 o                         
   8   4   4        222.01        225.97        12.27 o                         
  10   4   4        174.34        163.64        20.67 o                         
  12   4   4        230.16        231.61        13.22 o                         
  -9   5   4         23.62         21.44         3.88 o                         
  -7   5   4        105.62        102.31        10.33 o                         
  -5   5   4        196.87        217.95        11.33 o                         
  -3   5   4        114.51        130.91         7.75 o                         
  -1   5   4        104.45        120.43         6.98 o                         
   1   5   4        220.61        228.36         8.50 o                         
   3   5   4        474.22        546.45        18.85 o                         
   5   5   4         79.49         86.57         6.44 o                         
   7   5   4          2.95          1.67         1.62 o                         
 -20   1   5         53.72         53.39         5.64 o                         
 -18   1   5        208.52        231.49         9.27 o                         
 -16   1   5          2.69          1.85         1.51 o                         
 -14   1   5         47.25         44.05         5.63 o                         
 -12   1   5        282.10        225.48         9.14 o                         
 -10   1   5       3332.22       3424.91        55.50 o                         
  -8   1   5        152.33        156.26         5.20 o                         
  -6   1   5        223.16        250.98         5.70 o                         
  -4   1   5       4197.60       4371.17        38.71 o                         
  -2   1   5      15103.42      15250.25       115.21 o                         
   0   1   5       2870.41       2833.98        32.38 o                         
   2   1   5        453.06        569.12        10.58 o                         
   4   1   5          2.19          9.88         1.69 o                         
   6   1   5        875.66        896.34        19.64 o                         
   8   1   5        473.14        477.05        15.04 o                         
  10   1   5          0.41          1.48         0.99 o                         
  12   1   5       3261.01       3243.04        41.93 o                         
  14   1   5         33.79         31.92         3.68 o                         
  16   1   5          7.58          6.75         1.53 o                         
 -19   2   5        132.70        157.46         7.33 o                         
 -17   2   5         36.11         45.11         6.00 o                         
 -15   2   5        319.77        319.00        15.18 o                         
 -13   2   5       1793.21       1632.09        41.23 o                         
 -11   2   5         46.92         41.76         3.77 o                         
  -9   2   5       1473.24       1396.82        26.04 o                         
  -7   2   5        364.98        437.56        12.16 o                         
  -5   2   5        956.35       1073.23        17.32 o                         
  -3   2   5         11.81         17.89         1.81 o                         
  -1   2   5         68.62         73.19         3.42 o                         
   1   2   5        420.19        450.41        10.60 o                         
   3   2   5       4797.73       5440.23        69.27 o                         
   5   2   5        405.47        384.20        15.02 o                         
   7   2   5        684.28        725.87        23.47 o                         
   9   2   5         19.48         12.92         2.20 o                         
  11   2   5        303.03        276.99        11.80 o                         
  13   2   5          4.03          5.09         2.16 o                         
  15   2   5         28.17         23.79         7.02 o                         
 -16   3   5         80.84         96.99         6.60 o                         
 -14   3   5        218.08        211.30        11.58 o                         
 -12   3   5        672.90        698.12        33.98 o                         
 -10   3   5         26.23         24.24         6.14 o                         
  -8   3   5         92.87         86.18         6.58 o                         
  -6   3   5         92.96         99.42         6.72 o                         
  -4   3   5         14.56         12.86         2.45 o                         
  -2   3   5          0.14          2.42         1.44 o                         
   0   3   5          3.66          6.14         1.75 o                         
   2   3   5         25.82         22.05         3.60 o                         
   4   3   5        414.83        352.52        10.88 o                         
   6   3   5        461.32        447.20        19.04 o                         
   8   3   5         12.46          6.54         3.34 o                         
  10   3   5          4.09          4.06         3.25 o                         
  12   3   5         72.35         75.06         5.22 o                         
  14   3   5         49.76         41.97         5.69 o                         
 -13   4   5         55.18         54.79         7.22 o                         
 -11   4   5         73.57         74.83         9.66 o                         
  -9   4   5        311.39        281.22        20.51 o                         
  -7   4   5        188.28        196.45         9.85 o                         
  -5   4   5          4.86          4.41         1.71 o                         
  -3   4   5        207.06        193.32        11.54 o                         
  -1   4   5        606.15        589.27        15.68 o                         
   1   4   5         15.06         20.36         2.77 o                         
   3   4   5         17.61         17.17         3.05 o                         
   5   4   5        335.75        343.61        13.16 o                         
   7   4   5        284.11        298.89        30.08 o                         
   9   4   5         23.17         20.29         3.59 o                         
  11   4   5          4.49          5.80         1.58 o                         
  -8   5   5         21.07         17.01         4.15 o                         
  -6   5   5          0.55          0.71         1.83 o                         
  -4   5   5        205.87        200.42         8.89 o                         
  -2   5   5        187.63        198.51         8.99 o                         
   0   5   5         11.93         13.76         2.03 o                         
   2   5   5         10.96         13.08         1.92 o                         
   4   5   5        325.62        322.77        15.83 o                         
   6   5   5       1605.49       1741.13        51.67 o                         
 -20   0   6        231.03        223.31        12.59 o                         
 -18   0   6        361.94        345.99        14.57 o                         
 -16   0   6         77.67         75.82        10.70 o                         
 -14   0   6        580.14        532.54        29.29 o                         
 -12   0   6        440.00        429.69        29.61 o                         
 -10   0   6        520.48        583.08        32.13 o                         
  -8   0   6          0.01          1.90         0.87 o                         
  -6   0   6       4319.42       4513.29        96.08 o                         
  -4   0   6       8935.03       9036.91        96.80 o                         
  -2   0   6        866.12        824.60        18.33 o                         
   0   0   6        881.43        741.62        19.00 o                         
   2   0   6      10470.30      11716.77       148.49 o                         
   4   0   6         58.52         65.26         5.60 o                         
   6   0   6        158.69        172.26        11.20 o                         
   8   0   6       4859.99       4847.41       136.61 o                         
  10   0   6       1269.93       1118.17        25.73 o                         
  12   0   6         42.05         45.31         8.10 o                         
  14   0   6         51.09         38.11         4.88 o                         
  16   0   6        633.46        743.76        33.89 o                         
 -19   1   6        168.62        187.91         7.67 o                         
 -17   1   6          0.84          2.43         1.76 o                         
 -15   1   6        136.18        110.98        12.82 o                         
 -13   1   6       1010.12        839.87        48.83 o                         
 -11   1   6         83.03         84.85         6.14 o                         
  -9   1   6       1760.61       1832.48        24.38 o                         
  -7   1   6         61.53         58.90         3.00 o                         
  -5   1   6      13871.61      15508.44       128.05 o                         
  -3   1   6        343.49        374.71         8.60 o                         
  -1   1   6       5292.48       5439.18        50.55 o                         
   1   1   6         74.75         77.98         3.26 o                         
   3   1   6        477.40        493.50         9.79 o                         
   5   1   6       3304.65       3623.69        48.84 o                         
   7   1   6        144.09        109.16         6.79 o                         
   9   1   6         22.88         19.68         2.01 o                         
  11   1   6        176.40        171.32         7.88 o                         
  13   1   6        703.30        790.95        17.69 o                         
  15   1   6         51.16         54.93         4.34 o                         
 -18   2   6         26.07         23.94         2.28 o                         
 -16   2   6         73.61         86.04         7.32 o                         
 -14   2   6       1346.95       1323.89        35.72 o                         
 -12   2   6        293.24        266.55        14.09 o                         
 -10   2   6         29.87         25.82         3.23 o                         
  -8   2   6       1164.71       1128.76        30.66 o                         
  -6   2   6       3846.12       4077.38        48.90 o                         
  -4   2   6       1957.48       2117.99        26.94 o                         
  -2   2   6        475.34        487.09        11.50 o                         
   0   2   6       1593.47       1806.42        26.85 o                         
   2   2   6        270.73        292.12        10.04 o                         
   4   2   6         33.51         36.75         3.74 o                         
   6   2   6        134.75        140.49         9.60 o                         
   8   2   6        259.49        243.74        19.56 o                         
  10   2   6          5.87          8.67         2.79 o                         
  12   2   6        265.14        254.36        13.34 o                         
  14   2   6          1.40          1.23         1.38 o                         
 -17   3   6        249.70        273.68        10.49 o                         
 -15   3   6         15.62         19.55         3.32 o                         
 -13   3   6         67.63         62.23         9.34 o                         
 -11   3   6        281.21        278.27        20.62 o                         
  -9   3   6         28.38         24.76         4.22 o                         
  -7   3   6         40.31         33.28         3.75 o                         
  -5   3   6        116.36        104.95         7.33 o                         
  -3   3   6        718.80        670.39        22.04 o                         
  -1   3   6        310.26        262.62        12.86 o                         
   1   3   6          1.50          3.37         1.29 o                         
   3   3   6       1088.98        994.79        25.25 o                         
   5   3   6        295.70        290.46        15.02 o                         
   7   3   6         93.50         78.57        10.70 o                         
   9   3   6         54.27         42.29         7.81 o                         
  11   3   6         49.13         40.57         5.55 o                         
  13   3   6          4.70          4.02         1.90 o                         
 -14   4   6         59.15         61.15         7.04 o                         
 -12   4   6          8.19          5.96         2.93 o                         
 -10   4   6        146.98        124.20         8.95 o                         
  -8   4   6          3.19         10.67         2.56 o                         
  -6   4   6        154.32        156.65         8.80 o                         
  -4   4   6         58.47         60.00         4.71 o                         
  -2   4   6        486.68        452.15        13.74 o                         
   0   4   6       1308.55       1328.37        26.23 o                         
   2   4   6        169.39        173.42         7.96 o                         
   4   4   6        194.83        219.02        10.35 o                         
   6   4   6         83.52         78.98         7.39 o                         
   8   4   6         50.93         52.07         8.19 o                         
  10   4   6         45.09         42.46         4.29 o                         
  -9   5   6          1.31          0.50         1.31 o                         
  -7   5   6         24.64         23.11         4.87 o                         
  -5   5   6         13.16         15.40         2.34 o                         
  -3   5   6        123.28        141.03         7.63 o                         
  -1   5   6        162.31        168.04         6.97 o                         
   1   5   6          1.11          2.95         1.05 o                         
   3   5   6        480.29        495.13        13.82 o                         
   5   5   6        245.27        234.00        36.15 o                         
   7   5   6        399.30        374.36        16.92 o                         
 -20   1   7         20.70         15.85         2.38 o                         
 -18   1   7        141.59        161.12         7.67 o                         
 -16   1   7         18.48         21.79         3.81 o                         
 -14   1   7        333.37        312.54        15.41 o                         
 -12   1   7        530.45        442.32        13.96 o                         
 -10   1   7          4.10          2.61         0.99 o                         
  -8   1   7         92.30         91.81         4.46 o                         
  -6   1   7         17.14         14.75         1.37 o                         
  -4   1   7       6167.23       6853.99        59.73 o                         
  -2   1   7       2712.03       2764.11        27.66 o                         
   0   1   7       2722.17       2994.18        33.10 o                         
   2   1   7          7.05         10.92         1.46 o                         
   4   1   7         68.92         81.96         4.67 o                         
   6   1   7        225.72        269.65        10.72 o                         
   8   1   7        324.43        262.43         7.37 o                         
  10   1   7        142.40        141.29         7.13 o                         
  12   1   7        159.93        171.13         9.94 o                         
  14   1   7        496.91        553.26        15.35 o                         
  16   1   7          0.91         -0.48         0.88 o                         
 -19   2   7         22.43         27.15         3.33 o                         
 -17   2   7          0.35          0.02         1.11 o                         
 -15   2   7          2.03          0.60         1.69 o                         
 -13   2   7       1003.82        907.33        28.35 o                         
 -11   2   7       1107.69        977.07        29.00 o                         
  -9   2   7        960.29        922.29        21.15 o                         
  -7   2   7        577.21        556.31        14.45 o                         
  -5   2   7      12440.43      12613.22       129.66 o                         
  -3   2   7        251.05        303.24         8.39 o                         
  -1   2   7        129.19        146.26         7.13 o                         
   1   2   7        502.15        457.72        11.94 o                         
   3   2   7        788.64        817.36        19.55 o                         
   5   2   7        526.28        568.29        21.31 o                         
   7   2   7         43.52         34.64         4.85 o                         
   9   2   7        199.86        188.09        11.90 o                         
  11   2   7        468.91        519.26        20.01 o                         
  13   2   7        385.76        431.98        25.16 o                         
  15   2   7          6.46         10.83         2.53 o                         
 -16   3   7         77.35         80.33         8.67 o                         
 -14   3   7          0.76         -0.54         2.26 o                         
 -12   3   7         15.15         16.88         5.01 o                         
 -10   3   7        141.91        139.23        14.44 o                         
  -8   3   7          4.31          4.93         1.79 o                         
  -6   3   7         75.35         63.68         3.84 o                         
  -4   3   7        151.14        126.46         9.37 o                         
  -2   3   7        175.35        143.17         8.43 o                         
   0   3   7         70.94         74.96         5.96 o                         
   2   3   7        214.44        180.64         7.05 o                         
   4   3   7        215.05        203.53        12.30 o                         
   6   3   7         38.10         42.00         5.70 o                         
   8   3   7         38.53         33.91         5.01 o                         
  10   3   7        509.26        509.82        19.13 o                         
  12   3   7         16.30         11.06         3.43 o                         
 -13   4   7         28.41         27.44         5.10 o                         
 -11   4   7          5.43          2.03         1.94 o                         
  -9   4   7        149.75        163.70        11.28 o                         
  -7   4   7        316.32        293.42        17.55 o                         
  -5   4   7        575.71        587.07        15.65 o                         
  -3   4   7         49.35         48.47         4.29 o                         
  -1   4   7         10.91          7.84         1.84 o                         
   1   4   7       1773.52       1745.55        30.50 o                         
   3   4   7         97.84        100.87         6.93 o                         
   5   4   7         19.21         14.73         3.07 o                         
   7   4   7          0.13          0.73         1.45 o                         
   9   4   7        215.53        214.30        12.05 o                         
  -8   5   7        110.81        106.73         9.70 o                         
  -6   5   7        195.91        205.79        15.16 o                         
  -4   5   7         14.82         18.84         2.59 o                         
  -2   5   7         85.10         74.27         4.52 o                         
   0   5   7        174.85        169.94         7.31 o                         
   2   5   7         33.38         28.36         3.04 o                         
   4   5   7          0.04         -0.75         1.02 o                         
   6   5   7          3.94          3.38         1.53 o                         
 -20   0   8        146.70        118.76         6.36 o                         
 -18   0   8         43.29         41.47         4.96 o                         
 -16   0   8        115.72        137.06        14.22 o                         
 -14   0   8        828.19        751.42        35.88 o                         
 -12   0   8        755.71        667.80        33.46 o                         
 -10   0   8         19.05         24.71         3.56 o                         
  -8   0   8       3274.30       3406.76        61.30 o                         
  -6   0   8        184.55        164.52         5.62 o                         
  -4   0   8        770.19        788.71        16.72 o                         
  -2   0   8         54.28         68.33         3.96 o                         
   0   0   8        734.33        721.30        26.92 o                         
   2   0   8          4.59          3.92         2.26 o                         
   4   0   8       1714.21       1936.25        35.99 o                         
   6   0   8         35.12         29.38         7.31 o                         
   8   0   8       1867.50       1616.15        34.13 o                         
  10   0   8       9213.80       9031.86       152.52 o                         
  12   0   8         68.81         72.53         6.93 o                         
  14   0   8        250.06        272.38        12.44 o                         
 -19   1   8        188.19        190.03         7.56 o                         
 -17   1   8         65.80         59.82         4.96 o                         
 -15   1   8        126.42        122.70         9.37 o                         
 -13   1   8        766.01        694.70        23.18 o                         
 -11   1   8       1280.91       1070.66        28.26 o                         
  -9   1   8         18.86         18.92         2.08 o                         
  -7   1   8        194.67        206.06         5.31 o                         
  -5   1   8         83.94         97.11         3.71 o                         
  -3   1   8       1959.32       2231.04        26.53 o                         
  -1   1   8        718.46        861.44        13.61 o                         
   1   1   8       2558.20       2857.70        36.18 o                         
   3   1   8         78.27         56.00         3.47 o                         
   5   1   8        582.96        592.77        14.68 o                         
   7   1   8        242.63        187.42         6.63 o                         
   9   1   8        313.39        287.04        10.27 o                         
  11   1   8         85.59         80.48         5.31 o                         
  13   1   8          0.06          2.82         1.10 o                         
  15   1   8         15.81         20.88         2.25 o                         
 -18   2   8          0.09         -0.29         1.17 o                         
 -16   2   8         56.79         55.47         5.85 o                         
 -14   2   8         32.27         28.33         4.57 o                         
 -12   2   8       3639.75       3438.99        69.61 o                         
 -10   2   8         21.07         16.60         2.08 o                         
  -8   2   8         94.06         92.29         5.76 o                         
  -6   2   8        361.53        392.33        10.57 o                         
  -4   2   8       7564.05       7613.73        76.30 o                         
  -2   2   8         73.96         65.02         4.73 o                         
   0   2   8        306.78        338.01        11.77 o                         
   2   2   8         20.35         14.28         2.44 o                         
   4   2   8        150.98        169.02        10.94 o                         
   6   2   8          1.28          3.30         1.99 o                         
   8   2   8         53.78         65.01        18.32 o                         
  10   2   8        132.75        136.00         9.81 o                         
  12   2   8         44.96         56.80         5.77 o                         
  14   2   8         16.49         22.00         2.88 o                         
 -17   3   8         50.25         48.65         6.00 o                         
 -15   3   8         78.19         80.56         9.25 o                         
 -13   3   8          0.02         -1.76         2.03 o                         
 -11   3   8         61.12         74.01        10.38 o                         
  -9   3   8        377.05        372.57        16.99 o                         
  -7   3   8        134.57        122.60         7.65 o                         
  -5   3   8        376.23        329.76         9.02 o                         
  -3   3   8         39.02         36.30         2.95 o                         
  -1   3   8        848.64        750.21        15.33 o                         
   1   3   8        142.24        116.06         5.65 o                         
   3   3   8          9.92          5.54         1.74 o                         
   5   3   8         36.23         35.67         5.10 o                         
   7   3   8         34.34         43.03         5.71 o                         
   9   3   8        604.33        656.47        22.50 o                         
  11   3   8        135.13        135.57        12.41 o                         
 -14   4   8        135.80        152.36        10.83 o                         
 -12   4   8         66.83         79.75         9.21 o                         
 -10   4   8          0.73         -0.31         1.44 o                         
  -8   4   8        151.93        131.26         9.70 o                         
  -6   4   8        314.80        286.46        11.98 o                         
  -4   4   8          0.36          1.37         1.30 o                         
  -2   4   8         12.11          6.31         1.54 o                         
   0   4   8          2.17          3.54         1.15 o                         
   2   4   8       2617.46       2718.36        56.82 o                         
   4   4   8        142.12        151.37         8.30 o                         
   6   4   8         36.23         38.08         4.78 o                         
   8   4   8         21.39         20.73         3.24 o                         
  -9   5   8         38.19         29.92         4.47 o                         
  -7   5   8          0.07          1.94         2.26 o                         
  -5   5   8        101.35         93.24         6.88 o                         
  -3   5   8          0.75          1.17         0.91 o                         
  -1   5   8         37.88         32.26         3.70 o                         
   1   5   8          9.13         11.89         2.03 o                         
   3   5   8        207.21        196.65         9.41 o                         
   5   5   8          4.08          2.08         1.08 o                         
 -20   1   9        204.67        206.00         8.57 o                         
 -18   1   9          0.57          2.64         1.55 o                         
 -16   1   9       2254.17       2431.07        53.04 o                         
 -14   1   9         53.31         52.93         4.97 o                         
 -12   1   9         18.16         14.32         2.39 o                         
 -10   1   9        744.89        709.78        19.14 o                         
  -8   1   9       2241.52       2342.72        34.00 o                         
  -6   1   9        789.74        827.76        14.36 o                         
  -4   1   9          0.42         -0.05         0.81 o                         
  -2   1   9        168.31        171.17         5.18 o                         
   0   1   9       1912.66       2079.61        29.24 o                         
   2   1   9       1134.91       1193.87        20.93 o                         
   4   1   9         36.78         44.50         4.32 o                         
   6   1   9        290.78        256.48        10.68 o                         
   8   1   9        177.44        182.19         8.02 o                         
  10   1   9         70.58         77.20         5.20 o                         
  12   1   9         12.26         12.05         1.93 o                         
  14   1   9         77.18         85.36         5.55 o                         
 -19   2   9         59.69         72.08         3.99 o                         
 -17   2   9         85.81         96.78         7.14 o                         
 -15   2   9        105.65        103.00         8.32 o                         
 -13   2   9        661.27        706.75        24.44 o                         
 -11   2   9          4.23          0.74         1.79 o                         
  -9   2   9         14.55         11.73         2.26 o                         
  -7   2   9        562.06        534.09        13.09 o                         
  -5   2   9        561.73        543.21        14.08 o                         
  -3   2   9       5019.56       5204.67        69.73 o                         
  -1   2   9       1162.57       1236.12        22.92 o                         
   1   2   9        935.36        911.30        21.30 o                         
   3   2   9       1788.17       1703.68        32.98 o                         
   5   2   9        273.41        237.62        14.52 o                         
   7   2   9        129.74        108.54         8.82 o                         
   9   2   9         28.69         46.90        15.19 o                         
  11   2   9         22.90         27.34         4.12 o                         
  13   2   9          0.03          1.88         1.69 o                         
 -16   3   9         11.19         12.46         3.57 o                         
 -14   3   9          4.95          9.30         3.70 o                         
 -12   3   9        125.67        121.13        13.22 o                         
 -10   3   9         67.80         63.69         7.00 o                         
  -8   3   9         48.66         47.90         4.84 o                         
  -6   3   9        181.96        167.63         7.84 o                         
  -4   3   9        329.29        280.74        10.01 o                         
  -2   3   9       2191.54       1881.33        39.45 o                         
   0   3   9         14.84         19.39         2.71 o                         
   2   3   9        662.01        608.51        18.79 o                         
   4   3   9        246.78        246.41        13.85 o                         
   6   3   9        534.63        541.71        21.17 o                         
   8   3   9         87.57        101.58         8.29 o                         
  10   3   9          8.74         14.08         4.60 o                         
  12   3   9        128.71         98.84         8.57 o                         
 -13   4   9          9.92         18.14         4.02 o                         
 -11   4   9         27.83         20.86         3.33 o                         
  -9   4   9         20.03         20.17         5.46 o                         
  -7   4   9          7.83          4.55         2.44 o                         
  -5   4   9         28.63         25.38         2.97 o                         
  -3   4   9         12.14          9.79         2.03 o                         
  -1   4   9          7.95         14.44         2.42 o                         
   1   4   9         51.03         52.44         4.25 o                         
   3   4   9        480.50        533.52        22.26 o                         
   5   4   9         41.71         41.21         6.30 o                         
   7   4   9         19.02         25.47         3.59 o                         
   9   4   9        248.14        215.54        13.04 o                         
  -8   5   9          2.03          2.84         1.13 o                         
  -6   5   9        166.51        160.35        12.55 o                         
  -4   5   9         59.89         62.38         5.47 o                         
  -2   5   9        101.18        108.26         7.26 o                         
   0   5   9         50.10         48.94         4.47 o                         
   2   5   9         39.84         43.65         4.29 o                         
   4   5   9         23.21         18.01         3.57 o                         
 -20   0  10         52.74         43.78         5.55 o                         
 -18   0  10          4.39          3.61         1.64 o                         
 -16   0  10        556.57        589.76        30.78 o                         
 -14   0  10        241.35        229.94        18.46 o                         
 -12   0  10         12.18         12.15         3.12 o                         
 -10   0  10        298.81        260.09        15.47 o                         
  -8   0  10       4322.70       4470.34       156.49 o                         
  -6   0  10      10199.49      10149.00       167.46 o                         
  -4   0  10         20.79         29.95         4.35 o                         
  -2   0  10       2413.07       2731.69        55.85 o                         
   0   0  10        163.03        199.48        11.14 o                         
   2   0  10       5176.95       5707.46       222.36 o                         
   4   0  10        268.27        273.43        15.65 o                         
   6   0  10       1714.47       1424.35        31.28 o                         
   8   0  10        123.30        108.20         8.74 o                         
  10   0  10       2578.95       2788.31        59.18 o                         
  12   0  10        784.21        882.56        25.74 o                         
  14   0  10         33.81         36.96         3.83 o                         
 -19   1  10         40.15         44.61         3.84 o                         
 -17   1  10         65.81         71.59         6.57 o                         
 -15   1  10       1252.75       1297.38        35.31 o                         
 -13   1  10        110.20        101.61         8.27 o                         
 -11   1  10        199.58        181.83         6.67 o                         
  -9   1  10        404.09        425.32        12.66 o                         
  -7   1  10         26.43         21.91         2.29 o                         
  -5   1  10        324.56        320.05         8.72 o                         
  -3   1  10         49.35         59.17         3.54 o                         
  -1   1  10        700.04        724.67        13.61 o                         
   1   1  10         52.36         61.30         4.27 o                         
   3   1  10        210.28        232.30        11.86 o                         
   5   1  10        113.20        105.08         5.38 o                         
   7   1  10          4.09          4.47         1.82 o                         
   9   1  10        560.05        582.69        15.25 o                         
  11   1  10         59.73         57.80         4.25 o                         
  13   1  10        112.32        118.93         9.22 o                         
 -18   2  10         92.30         98.39         6.49 o                         
 -16   2  10         42.53         43.33         5.17 o                         
 -14   2  10        154.57        154.97        14.42 o                         
 -12   2  10          0.00          1.33         1.34 o                         
 -10   2  10        335.88        267.99        11.59 o                         
  -8   2  10        103.99        102.62         7.15 o                         
  -6   2  10        596.98        547.77        16.71 o                         
  -4   2  10          3.35          4.24         1.42 o                         
  -2   2  10         32.07         37.90         3.65 o                         
   0   2  10         14.57         13.25         2.57 o                         
   2   2  10         27.50         21.95         3.87 o                         
   4   2  10          2.03          4.88         1.42 o                         
   6   2  10        132.10        110.86        10.56 o                         
   8   2  10          1.11          0.24         1.72 o                         
  10   2  10         81.02         85.63        13.97 o                         
  12   2  10         24.78         27.35         3.60 o                         
 -17   3  10          3.92          3.52         1.85 o                         
 -15   3  10          0.89         -1.31         1.85 o                         
 -13   3  10         69.66         64.67         9.16 o                         
 -11   3  10        158.23        160.53        15.43 o                         
  -9   3  10        296.50        292.51        12.34 o                         
  -7   3  10       3541.07       3409.51        69.95 o                         
  -5   3  10        722.48        611.35        15.96 o                         
  -3   3  10         40.54         36.82         4.23 o                         
  -1   3  10       2059.93       1959.12        45.66 o                         
   1   3  10       1399.65       1370.31        30.10 o                         
   3   3  10        878.59        895.63        28.66 o                         
   5   3  10          0.06          0.90         1.40 o                         
   7   3  10        560.68        522.62        16.13 o                         
   9   3  10        120.89        145.14        13.27 o                         
  11   3  10        168.65        145.77        11.01 o                         
 -12   4  10          2.78          7.45         2.66 o                         
 -10   4  10         33.62         26.81         5.78 o                         
  -8   4  10          0.16          3.95         1.43 o                         
  -6   4  10        263.93        258.49        23.13 o                         
  -4   4  10        113.22        102.00         6.07 o                         
  -2   4  10         49.67         47.62         4.13 o                         
   0   4  10        399.50        408.97        12.38 o                         
   2   4  10         13.16         12.75         3.02 o                         
   4   4  10        190.06        198.29        11.26 o                         
   6   4  10         33.50         41.32         4.59 o                         
   8   4  10         88.15         90.26         8.44 o                         
  -7   5  10         20.58         19.32         4.15 o                         
  -5   5  10          5.43          8.16         1.99 o                         
  -3   5  10         22.69         24.08         3.31 o                         
  -1   5  10          0.04         -1.60         1.60 o                         
   1   5  10          2.99          4.56         2.39 o                         
   3   5  10         30.07         25.59         4.06 o                         
 -20   1  11          4.34          4.24         1.62 o                         
 -18   1  11        122.64        131.96         6.73 o                         
 -16   1  11        244.67        263.03        13.53 o                         
 -14   1  11       2468.03       2487.53        44.76 o                         
 -12   1  11        724.26        654.45        21.89 o                         
 -10   1  11         99.65         99.37         5.96 o                         
  -8   1  11        341.37        329.57        11.07 o                         
  -6   1  11        943.04        990.14        19.15 o                         
  -4   1  11         42.43         34.43         2.86 o                         
  -2   1  11        703.89        694.46        15.17 o                         
   0   1  11        368.47        364.23        11.12 o                         
   2   1  11        319.43        326.69        12.28 o                         
   4   1  11          7.46          5.67         1.29 o                         
   6   1  11       2482.20       2263.28        41.74 o                         
   8   1  11        934.35        989.56        24.34 o                         
  10   1  11          0.18          1.08         1.29 o                         
  12   1  11        201.03        230.81         8.98 o                         
 -19   2  11          8.46          5.42         1.90 o                         
 -17   2  11        217.42        225.56        10.91 o                         
 -15   2  11        101.52        109.50         8.39 o                         
 -13   2  11         27.13         37.68         5.19 o                         
 -11   2  11          0.42          2.33         2.39 o                         
  -9   2  11          4.46          5.83         1.74 o                         
  -7   2  11          0.24          0.43         1.07 o                         
  -5   2  11         53.99         42.57         4.63 o                         
  -3   2  11        251.70        216.97         9.26 o                         
  -1   2  11        698.70        703.04        17.78 o                         
   1   2  11        222.25        165.00         8.70 o                         
   3   2  11          0.04          2.16         1.77 o                         
   5   2  11          9.01         11.01         3.08 o                         
   7   2  11        493.68        452.46        15.96 o                         
   9   2  11        484.20        511.60        19.10 o                         
  11   2  11          6.60          3.87         1.29 o                         
 -16   3  11         12.19         15.75         3.79 o                         
 -14   3  11          1.39         -1.49         1.90 o                         
 -12   3  11          1.59          0.92         1.37 o                         
 -10   3  11        574.33        497.81        21.61 o                         
  -8   3  11        500.75        469.46        17.09 o                         
  -6   3  11        767.64        723.56        25.13 o                         
  -4   3  11        241.69        216.69         9.07 o                         
  -2   3  11       1828.60       1728.72        35.00 o                         
   0   3  11       1186.66       1113.51        22.85 o                         
   2   3  11        195.87        200.16        10.07 o                         
   4   3  11          2.48          5.24         1.62 o                         
   6   3  11          0.17          0.54         1.24 o                         
   8   3  11         52.01         36.47         4.56 o                         
  10   3  11        110.53        101.36         9.30 o                         
 -11   4  11        100.91         97.21         9.97 o                         
  -9   4  11         12.74          8.80         2.38 o                         
  -7   4  11        134.47        133.90         9.51 o                         
  -5   4  11          2.98          1.22         1.41 o                         
  -3   4  11         21.16         24.11         3.45 o                         
  -1   4  11          2.12          1.52         1.20 o                         
   1   4  11          3.59          3.06         1.82 o                         
   3   4  11          1.05          0.25         1.57 o                         
   5   4  11         48.49         55.58         5.41 o                         
   7   4  11         30.43         29.65         4.96 o                         
  -6   5  11          3.17          6.09         2.08 o                         
  -4   5  11         41.03         56.47         4.74 o                         
  -2   5  11          0.12          0.92         0.91 o                         
   0   5  11        110.88        116.08         9.39 o                         
 -18   0  12       1715.71       1917.64        59.57 o                         
 -16   0  12        474.34        506.86        27.80 o                         
 -14   0  12       4128.25       4110.55        85.05 o                         
 -12   0  12         96.46         78.53        10.38 o                         
 -10   0  12       2481.90       2358.41        59.93 o                         
  -8   0  12        733.93        751.03        22.65 o                         
  -6   0  12       2551.20       2448.92        55.19 o                         
  -4   0  12          1.10         -0.35         1.99 o                         
  -2   0  12       3984.83       4160.87        82.03 o                         
   0   0  12       1567.22       1620.43        42.40 o                         
   2   0  12          3.06          7.18         4.42 o                         
   4   0  12         22.83         34.25         5.28 o                         
   6   0  12         14.52         18.98         3.78 o                         
   8   0  12         77.42         81.24        11.55 o                         
  10   0  12        147.84        148.46         9.75 o                         
  12   0  12          1.68          0.46         1.07 o                         
 -19   1  12         14.06         17.96         2.72 o                         
 -17   1  12        178.20        200.78        11.05 o                         
 -15   1  12          3.33          2.42         1.36 o                         
 -13   1  12        472.27        488.01        16.21 o                         
 -11   1  12          0.00          1.19         3.59 o                         
  -9   1  12          3.34          3.11         1.75 o                         
  -7   1  12        637.23        634.23        15.91 o                         
  -5   1  12          2.32          2.09         0.93 o                         
  -3   1  12        675.91        665.01        15.86 o                         
  -1   1  12         13.66         20.22         2.93 o                         
   1   1  12        873.61        902.85        19.94 o                         
   3   1  12        455.85        391.19        10.06 o                         
   5   1  12          1.86          4.68         1.72 o                         
   7   1  12       1476.22       1547.42        32.45 o                         
   9   1  12          1.35          2.34         1.64 o                         
  11   1  12          8.89          5.23         1.71 o                         
 -18   2  12        126.39        142.61         7.54 o                         
 -16   2  12         14.81         15.01         3.00 o                         
 -14   2  12          2.13          1.62         3.99 o                         
 -12   2  12         66.31         65.97         5.78 o                         
 -10   2  12          0.15         -0.78         1.86 o                         
  -8   2  12         52.82         52.26         5.39 o                         
  -6   2  12          5.23          3.91         1.39 o                         
  -4   2  12        380.53        337.99        10.64 o                         
  -2   2  12        127.35        110.66         4.92 o                         
   0   2  12       1048.78        900.20        22.25 o                         
   2   2  12        115.55         95.18         5.87 o                         
   4   2  12         77.05         57.28         5.45 o                         
   6   2  12         17.37         14.30         3.37 o                         
   8   2  12        739.92        706.10        31.90 o                         
  10   2  12         24.58         25.99         2.62 o                         
 -15   3  12        202.89        171.04        13.09 o                         
 -13   3  12          6.16          9.09         2.46 o                         
 -11   3  12         56.86         46.84         5.63 o                         
  -9   3  12        254.09        199.99         9.98 o                         
  -7   3  12        860.26        812.03        21.91 o                         
  -5   3  12        224.79        204.16         8.85 o                         
  -3   3  12        106.53        109.31         7.31 o                         
  -1   3  12       1663.74       1601.27        33.59 o                         
   1   3  12        842.47        837.30        22.21 o                         
   3   3  12        216.81        204.56        10.09 o                         
   5   3  12         12.56         13.04         2.82 o                         
   7   3  12         77.60         89.52         7.09 o                         
   9   3  12         55.78         49.24         6.59 o                         
 -10   4  12         12.85         17.51         4.47 o                         
  -8   4  12        136.06        127.08         8.99 o                         
  -6   4  12        413.55        409.71        29.20 o                         
  -4   4  12         45.01         45.68         6.30 o                         
  -2   4  12        225.73        243.80        13.33 o                         
   0   4  12          6.14          7.72         2.71 o                         
   2   4  12        187.76        194.99        10.86 o                         
   4   4  12          8.80          8.68         2.09 o                         
   6   4  12         87.73         93.87         8.76 o                         
  -5   5  12        137.45        164.97        15.23 o                         
  -3   5  12          5.30         10.61         2.66 o                         
  -1   5  12         20.28         23.38         3.97 o                         
 -18   1  13        134.20        139.91         8.22 o                         
 -16   1  13         78.68         79.90         7.05 o                         
 -14   1  13          7.86         11.01         2.31 o                         
 -12   1  13         38.69         41.24         4.50 o                         
 -10   1  13       1562.41       1372.85        36.78 o                         
  -8   1  13        640.70        593.53        14.11 o                         
  -6   1  13          5.26          5.54         1.95 o                         
  -4   1  13         72.57         68.35         4.98 o                         
  -2   1  13        583.21        546.78        19.63 o                         
   0   1  13       1724.71       1644.03        33.05 o                         
   2   1  13          0.03          2.42         1.34 o                         
   4   1  13          0.28          1.34         1.29 o                         
   6   1  13          0.06          1.65         1.32 o                         
   8   1  13       2013.06       2259.00        40.96 o                         
  10   1  13          0.02         -0.14         1.13 o                         
  12   1  13         11.48         13.48         1.78 o                         
 -17   2  13          1.01          0.33         1.96 o                         
 -15   2  13         57.74         61.42         6.03 o                         
 -13   2  13          3.28          3.05         1.55 o                         
 -11   2  13        748.04        769.99        26.18 o                         
  -9   2  13        321.69        320.67        15.94 o                         
  -7   2  13          0.62          1.34         1.34 o                         
  -5   2  13        878.10        784.15        27.39 o                         
  -3   2  13        512.46        430.77        10.67 o                         
  -1   2  13         23.01         20.60         2.48 o                         
   1   2  13        738.20        652.09        16.50 o                         
   3   2  13         35.66         44.65         4.63 o                         
   5   2  13        689.37        680.03        16.84 o                         
   7   2  13          1.62          1.47         1.07 o                         
   9   2  13         30.47         23.42         2.79 o                         
  11   2  13         42.13         47.52         5.73 o                         
 -16   3  13        147.44        198.21        12.14 o                         
 -14   3  13        304.69        298.04        18.19 o                         
 -12   3  13         19.10         17.63         3.17 o                         
 -10   3  13        116.06        126.11         7.64 o                         
  -8   3  13         84.58         66.33         5.66 o                         
  -6   3  13        668.54        678.05        19.63 o                         
  -4   3  13         66.75         62.03         4.76 o                         
  -2   3  13        369.70        360.76        13.70 o                         
   0   3  13        327.77        321.41        12.92 o                         
   2   3  13         29.23         30.11         3.86 o                         
   4   3  13         24.41         24.69         3.31 o                         
   6   3  13         34.82         34.49         4.46 o                         
   8   3  13          3.77          4.99         2.30 o                         
 -11   4  13         47.65         37.32         5.96 o                         
  -9   4  13        163.63        152.81        13.40 o                         
  -7   4  13         31.23         29.18         6.32 o                         
  -5   4  13        183.89        167.13        10.32 o                         
  -3   4  13         65.13         63.17         6.38 o                         
  -1   4  13         60.84         54.15         4.63 o                         
   1   4  13        218.04        237.72        11.85 o                         
   3   4  13        210.43        237.86        25.12 o                         
   5   4  13         78.17        100.32         8.76 o                         
 -18   0  14       1867.67       2118.87        62.28 o                         
 -16   0  14        767.68        878.19        37.32 o                         
 -14   0  14       1063.90       1098.96        31.34 o                         
 -12   0  14        208.79        190.90        16.52 o                         
 -10   0  14        241.11        220.85        24.21 o                         
  -8   0  14       1073.26        943.22        20.52 o                         
  -6   0  14        677.30        700.80        27.95 o                         
  -4   0  14        427.26        375.23        15.85 o                         
  -2   0  14        174.85        143.59         9.75 o                         
   0   0  14        963.87        825.61        20.04 o                         
   2   0  14        237.58        204.90         9.88 o                         
   4   0  14        729.23        679.06        23.70 o                         
   6   0  14        813.78        867.04        27.30 o                         
   8   0  14         40.91         38.59         4.95 o                         
  10   0  14          6.73          7.92         1.60 o                         
 -19   1  14          6.48          8.35         3.54 o                         
 -17   1  14        213.70        232.09        11.46 o                         
 -15   1  14        321.03        347.12        12.75 o                         
 -13   1  14        192.48        192.28        11.21 o                         
 -11   1  14         61.14         53.62         6.31 o                         
  -9   1  14        871.80        796.03        34.32 o                         
  -7   1  14          4.93          3.27         1.59 o                         
  -5   1  14        287.43        282.99         7.96 o                         
  -3   1  14        185.99        166.88         6.42 o                         
  -1   1  14         91.52         74.09         4.26 o                         
   1   1  14        249.85        222.60         8.96 o                         
   3   1  14        195.14        171.05         7.97 o                         
   5   1  14        920.67        876.01        22.59 o                         
   7   1  14         11.36         14.61         2.73 o                         
   9   1  14        297.29        328.04        11.38 o                         
  11   1  14         18.47         21.54         2.28 o                         
 -18   2  14         13.71         15.75         3.20 o                         
 -16   2  14         38.96         31.02         4.10 o                         
 -14   2  14         59.33         59.90        12.25 o                         
 -12   2  14        154.27        122.59         9.58 o                         
 -10   2  14         90.45         72.57         7.46 o                         
  -8   2  14        199.89        190.36        12.16 o                         
  -6   2  14         18.07         20.22         3.77 o                         
  -4   2  14       3042.49       2720.70        59.43 o                         
  -2   2  14        197.59        165.01         7.92 o                         
   0   2  14        249.39        232.57         9.36 o                         
   2   2  14        165.54        177.48         9.42 o                         
   4   2  14       1646.73       1695.60        49.27 o                         
   6   2  14          5.53          6.72         1.91 o                         
   8   2  14         38.82         41.88         3.74 o                         
  10   2  14        106.99         93.15         8.08 o                         
 -15   3  14         12.84         22.43         4.20 o                         
 -13   3  14          0.01          1.99         1.99 o                         
 -11   3  14         32.28         38.68         4.96 o                         
  -9   3  14          0.03          0.84         1.04 o                         
  -7   3  14        640.63        566.47        17.44 o                         
  -5   3  14        178.74        192.42        11.01 o                         
  -3   3  14          0.43          1.33         1.23 o                         
  -1   3  14         81.52         80.46         6.22 o                         
   1   3  14        145.12        150.99         8.37 o                         
   3   3  14          0.74          0.20         0.99 o                         
   5   3  14         93.68        104.45         7.56 o                         
   7   3  14        161.03        131.52         9.59 o                         
 -10   4  14        704.40        685.26        28.43 o                         
  -8   4  14         56.33         72.26        11.15 o                         
  -6   4  14          0.09          1.62         1.23 o                         
  -4   4  14        127.99        127.36         8.58 o                         
  -2   4  14        187.69        179.80        23.11 o                         
   0   4  14         68.56         65.55         5.93 o                         
   2   4  14          0.46          1.19         1.67 o                         
   4   4  14        107.99        127.49         9.66 o                         
 -18   1  15          5.25          4.16         1.40 o                         
 -16   1  15        765.01        870.94        25.31 o                         
 -14   1  15          0.17          0.59         1.08 o                         
 -12   1  15        240.21        233.78        13.36 o                         
 -10   1  15         98.20         99.33         8.73 o                         
  -8   1  15       1383.95       1248.99        34.88 o                         
  -6   1  15        314.27        250.68        14.40 o                         
  -4   1  15         84.50         80.82         6.23 o                         
  -2   1  15         84.22         78.34         6.09 o                         
   0   1  15         66.83         74.96         6.05 o                         
   2   1  15          2.94          4.20         1.79 o                         
   4   1  15         12.81         11.74         2.23 o                         
   6   1  15        535.09        544.37        14.24 o                         
   8   1  15          5.59          5.34         1.30 o                         
  10   1  15        103.74        109.33         5.19 o                         
 -17   2  15         19.36         15.67         2.87 o                         
 -15   2  15          0.56         -0.31         0.87 o                         
 -13   2  15        111.81        103.42         8.33 o                         
 -11   2  15        130.01        128.12        12.23 o                         
  -9   2  15        362.48        342.05        16.48 o                         
  -7   2  15         65.36         65.92         7.06 o                         
  -5   2  15         53.73         62.39         7.36 o                         
  -3   2  15       2797.48       2690.23        59.11 o                         
  -1   2  15        153.08        149.81         7.60 o                         
   1   2  15         71.51         76.97         7.54 o                         
   3   2  15        223.66        234.70        10.60 o                         
   5   2  15        715.12        842.55        34.73 o                         
   7   2  15        162.89        156.18         7.25 o                         
   9   2  15         83.13         82.27         7.81 o                         
 -12   3  15        162.91        169.65        13.45 o                         
 -10   3  15          2.38          5.67         2.45 o                         
  -8   3  15          0.95          1.56         1.19 o                         
  -6   3  15        131.52        142.75         8.15 o                         
  -4   3  15          2.29          4.93         1.96 o                         
  -2   3  15        122.66        122.02         7.50 o                         
   0   3  15         85.93         76.28         6.37 o                         
   2   3  15          2.68          2.39         1.95 o                         
   4   3  15          3.04          1.88         1.56 o                         
   6   3  15          5.76          6.35         1.66 o                         
 -11   4  15          4.14          1.35         1.31 o                         
  -9   4  15        557.64        552.08        24.73 o                         
  -7   4  15         14.95         32.19         3.92 o                         
  -5   4  15          0.27          1.95         1.11 o                         
  -3   4  15          1.93          0.87         1.71 o                         
  -1   4  15         38.97         48.20         6.68 o                         
   1   4  15          1.04          1.81         1.53 o                         
 -18   0  16        235.11        289.24        16.38 o                         
 -16   0  16       1373.98       1579.25        52.89 o                         
 -14   0  16         45.30         62.14         6.35 o                         
 -12   0  16        505.27        542.02        28.61 o                         
 -10   0  16        588.08        594.26        34.66 o                         
  -8   0  16         16.21         14.01         2.95 o                         
  -6   0  16        556.01        491.50        23.49 o                         
  -4   0  16        782.71        694.26        19.66 o                         
  -2   0  16        493.71        446.04        18.60 o                         
   0   0  16        114.20        100.44         8.55 o                         
   2   0  16         78.01         76.02         7.50 o                         
   4   0  16        109.58         91.07         8.01 o                         
   6   0  16        235.98        261.59        12.97 o                         
   8   0  16         38.27         38.67         4.32 o                         
 -17   1  16         25.87         34.16         3.97 o                         
 -15   1  16        234.08        240.59         9.99 o                         
 -13   1  16        199.49        226.64        10.40 o                         
 -11   1  16          0.21         -0.64         1.45 o                         
  -9   1  16         27.71         20.58         3.80 o                         
  -7   1  16        134.21        131.06         8.13 o                         
  -5   1  16          1.43          2.49         1.45 o                         
  -3   1  16       1588.63       1530.64        32.53 o                         
  -1   1  16        106.80        102.10         7.18 o                         
   1   1  16        143.48        135.73         7.09 o                         
   3   1  16          3.78          2.89         1.33 o                         
   5   1  16        239.61        247.40        10.58 o                         
   7   1  16         72.95         70.23         6.10 o                         
   9   1  16         20.10         23.02         2.36 o                         
 -16   2  16          2.02          1.85         1.62 o                         
 -14   2  16          2.80          5.42         2.03 o                         
 -12   2  16         53.19         58.75         7.58 o                         
 -10   2  16        334.42        305.43        20.67 o                         
  -8   2  16          0.74          0.89         1.67 o                         
  -6   2  16         23.34         21.67         4.22 o                         
  -4   2  16        184.86        178.49        11.73 o                         
  -2   2  16       2143.42       2189.62        41.49 o                         
   0   2  16         61.27         54.91         6.19 o                         
   2   2  16         35.03         36.72         5.04 o                         
   4   2  16          3.07          2.57         1.67 o                         
   6   2  16        855.88        879.32        51.29 o                         
   8   2  16         16.17         14.58         3.20 o                         
 -13   3  16         80.41         77.02         5.71 o                         
 -11   3  16        149.79        146.10         9.12 o                         
  -9   3  16         20.61         14.51         3.84 o                         
  -7   3  16         12.95         16.29         3.41 o                         
  -5   3  16         89.52         97.99         6.44 o                         
  -3   3  16          1.05         -0.04         1.41 o                         
  -1   3  16         57.72         61.51         6.07 o                         
   1   3  16         66.90         75.59        15.30 o                         
   3   3  16        261.96        276.93        11.95 o                         
   5   3  16        105.99         85.20        11.12 o                         
 -10   4  16          0.02          0.32         1.04 o                         
  -8   4  16        389.97        341.46        17.83 o                         
  -6   4  16        659.61        825.85        21.71 o                         
  -4   4  16          4.42          4.23         1.33 o                         
  -2   4  16         52.27         56.91         6.59 o                         
   0   4  16          2.31          0.45         0.99 o                         
 -18   1  17          9.29          9.70         1.76 o                         
 -16   1  17          4.04          2.45         2.82 o                         
 -14   1  17         49.24         47.39         4.43 o                         
 -12   1  17         87.45         93.12         7.98 o                         
 -10   1  17        193.77        212.42        12.75 o                         
  -8   1  17          3.64          8.08         2.80 o                         
  -6   1  17       1991.98       1964.84        38.63 o                         
  -4   1  17        844.14        784.57        18.73 o                         
  -2   1  17        354.98        337.49        13.44 o                         
   0   1  17        259.84        270.91        13.67 o                         
   2   1  17        777.10        792.02        18.18 o                         
   4   1  17         39.28         37.72         3.97 o                         
   6   1  17         44.36         51.31         4.24 o                         
   8   1  17         23.94         15.98         2.41 o                         
 -15   2  17        109.18         82.92         5.91 o                         
 -13   2  17         76.65         88.58         8.19 o                         
 -11   2  17        670.01        664.29        22.74 o                         
  -9   2  17         13.54         20.41         3.90 o                         
  -7   2  17         51.04         50.75         6.22 o                         
  -5   2  17         23.20         20.39         3.97 o                         
  -3   2  17        130.70        140.50        10.21 o                         
  -1   2  17        148.94        149.84         8.49 o                         
   1   2  17        162.38        165.98        10.63 o                         
   3   2  17        104.03        120.03         8.43 o                         
   5   2  17        623.13        663.45        47.93 o                         
   7   2  17        270.74        312.17        15.66 o                         
 -12   3  17         13.89         13.18         3.34 o                         
 -10   3  17          0.71          2.92         1.56 o                         
  -8   3  17         16.69         22.13         3.78 o                         
  -6   3  17         47.51         35.40         4.72 o                         
  -4   3  17         26.84         24.28         5.46 o                         
  -2   3  17        131.05        133.81        12.64 o                         
   0   3  17          7.07          7.54         3.16 o                         
   2   3  17          6.08          4.11         2.71 o                         
  -7   4  17        504.85        478.70        20.44 o                         
  -5   4  17        127.44        141.94        10.06 o                         
 -18   0  18        237.09        261.80        13.63 o                         
 -16   0  18         27.16         43.14         6.41 o                         
 -14   0  18          7.31         10.50         2.54 o                         
 -12   0  18         37.00         41.20         7.22 o                         
 -10   0  18        302.92        314.28        15.33 o                         
  -8   0  18        119.95        120.79         9.55 o                         
  -6   0  18       1004.02       1007.15        30.54 o                         
  -4   0  18        300.56        275.38        11.94 o                         
  -2   0  18          0.58          2.34         1.55 o                         
   0   0  18          3.01          2.47         1.67 o                         
   2   0  18       1405.55       1468.95        39.34 o                         
   4   0  18        378.30        395.01        18.20 o                         
   6   0  18         26.66         33.31         5.73 o                         
 -17   1  18        219.33        229.72         9.37 o                         
 -15   1  18          1.60          0.51         1.17 o                         
 -13   1  18         30.03         40.64         4.08 o                         
 -11   1  18        320.44        345.91        20.53 o                         
  -9   1  18        235.05        257.84        14.02 o                         
  -7   1  18        373.34        371.76        14.07 o                         
  -5   1  18       1056.48       1165.58        27.44 o                         
  -3   1  18         31.02         37.50         3.75 o                         
  -1   1  18        173.55        195.02        11.41 o                         
   1   1  18         83.44         93.13         6.48 o                         
   3   1  18          7.91          4.42         1.56 o                         
   5   1  18         42.60         41.94         3.71 o                         
   7   1  18          0.53          1.33         1.94 o                         
 -14   2  18          4.96          6.48         1.93 o                         
 -12   2  18         46.14         39.97         4.93 o                         
 -10   2  18         41.50         42.23         5.27 o                         
  -8   2  18        119.05        118.72         9.07 o                         
  -6   2  18         51.52         67.17         6.91 o                         
  -4   2  18        255.12        258.09        11.09 o                         
  -2   2  18        181.54        197.23        11.76 o                         
   0   2  18         29.60         21.50         3.64 o                         
   2   2  18         48.34         51.27         5.37 o                         
   4   2  18        153.78        160.94         8.72 o                         
 -11   3  18         62.72         83.63         8.30 o                         
  -9   3  18         25.96         29.47         3.78 o                         
  -7   3  18          0.76          4.22         1.77 o                         
  -5   3  18        107.08        101.55         7.32 o                         
  -3   3  18          0.11          2.93         2.03 o                         
  -1   3  18          0.45          1.94         1.53 o                         
   1   3  18        524.72        560.56        24.14 o                         
 -16   1  19        150.20        167.03        16.31 o                         
 -14   1  19         49.85         47.20         3.90 o                         
 -12   1  19         41.76         41.83         4.11 o                         
 -10   1  19         42.49         48.24         5.67 o                         
  -8   1  19        145.99        152.93        10.04 o                         
  -6   1  19        994.95       1104.24        26.02 o                         
  -4   1  19        843.99        881.41        22.72 o                         
  -2   1  19        383.44        398.86        12.27 o                         
   0   1  19         32.10         29.65         3.62 o                         
   2   1  19          0.96         -0.23         0.96 o                         
   4   1  19        241.71        236.26         8.98 o                         
   6   1  19          9.60          4.78         1.90 o                         
 -15   2  19        233.25        253.86        13.58 o                         
 -13   2  19          3.24          0.33         1.20 o                         
 -11   2  19         10.44         18.87         6.75 o                         
  -9   2  19          2.34          1.01         1.35 o                         
  -7   2  19        283.52        305.44        26.11 o                         
  -5   2  19         98.58        109.35         8.44 o                         
  -3   2  19         47.85         58.06         4.88 o                         
  -1   2  19         63.64         69.92         8.17 o                         
   1   2  19          8.58          8.80         2.84 o                         
   3   2  19         32.77         36.06         5.51 o                         
 -10   3  19         37.82         44.55         4.14 o                         
  -8   3  19         59.86         84.71        10.56 o                         
  -6   3  19         49.75         55.89         5.78 o                         
  -4   3  19         19.33         18.73         4.29 o                         
  -2   3  19          5.33          5.69         2.08 o                         
   0   3  19        130.54        152.27        10.70 o                         
 -16   0  20         16.44         18.86         3.75 o                         
 -14   0  20          5.25          1.44         2.12 o                         
 -10   0  20        340.92        349.33        15.04 o                         
  -8   0  20        472.46        525.68        19.57 o                         
  -6   0  20        152.73        151.50        15.07 o                         
  -4   0  20       2924.50       3272.45        94.46 o                         
  -2   0  20         25.98         22.93         4.00 o                         
   0   0  20        750.52        806.48        24.67 o                         
   2   0  20          9.26         11.26         2.49 o                         
   4   0  20        704.93        630.08        39.99 o                         
 -15   1  20        110.51        124.49         5.58 o                         
 -13   1  20        322.57        320.89        13.88 o                         
 -11   1  20         20.34         21.43         3.51 o                         
  -9   1  20          0.97          1.18         1.49 o                         
  -7   1  20        199.37        201.53         9.49 o                         
  -5   1  20        383.84        412.89        14.15 o                         
  -3   1  20         34.70         42.47         4.34 o                         
  -1   1  20          0.73          1.37         0.83 o                         
   1   1  20        137.33        161.25         6.62 o                         
   3   1  20         76.59         90.90         5.17 o                         
 -14   2  20          0.21         -0.05         1.13 o                         
 -12   2  20         37.88         43.69         4.43 o                         
 -10   2  20        118.63        118.09        11.55 o                         
  -8   2  20         83.68         86.39         8.51 o                         
  -6   2  20         42.07         43.55         5.09 o                         
  -4   2  20         36.09         36.68         3.70 o                         
  -2   2  20          3.91          5.19         1.42 o                         
   0   2  20         35.84         36.74         4.56 o                         
   2   2  20          0.10         -0.54         0.94 o                         
  -9   3  20        321.73        383.54        35.65 o                         
  -7   3  20         60.73         59.87         9.03 o                         
  -5   3  20        164.43        171.36        11.55 o                         
  -3   3  20          3.67          2.48         1.13 o                         
 -14   1  21          2.70          2.64         1.27 o                         
 -12   1  21         21.14         14.93         2.57 o                         
 -10   1  21          6.92          5.06         2.03 o                         
  -8   1  21         27.82         24.64         3.16 o                         
  -6   1  21          0.64          2.09         1.31 o                         
  -4   1  21        122.37        138.43         7.44 o                         
  -2   1  21          4.83          3.11         1.96 o                         
   0   1  21        399.48        417.08        18.53 o                         
   2   1  21         59.69         59.49         4.73 o                         
 -13   2  21        237.06        236.80        12.55 o                         
 -11   2  21        125.63        135.81         7.50 o                         
  -9   2  21          0.59          1.79         1.27 o                         
  -7   2  21        100.27        110.86         7.42 o                         
  -5   2  21         42.41         41.43         4.47 o                         
  -3   2  21          0.88          0.27         1.23 o                         
  -1   2  21        321.71        373.12        16.11 o                         
 -14   0  22        212.72        184.99        11.33 o                         
 -10   0  22        180.73        164.46        12.68 o                         
  -8   0  22       3561.68       3746.23        99.06 o                         
  -6   0  22         19.23         24.33         5.51 o                         
  -4   0  22          2.53          4.11         2.44 o                         
  -2   0  22         71.09         71.31         8.48 o                         
   0   0  22         75.23         72.61         7.85 o                         
 -11   1  22          8.00          5.22         3.52 o                         
  -9   1  22          2.84          2.80         2.08 o                         
  -7   1  22          7.46          4.31         2.37 o                         
  -5   1  22        180.49        191.67         8.15 o                         
  -3   1  22         58.15         58.39         4.46 o                         
  -1   1  22         21.17         22.40         2.46 o                         
   1   1  22         86.48         80.33         7.45 o                         
 -10   2  22          0.07         -0.26         1.81 o                         
  -8   2  22         22.88         22.98         3.61 o                         
  -6   2  22          8.82          7.10         1.74 o                         
  -4   2  22         20.45         17.72         2.75 o                         
  -2   2  22         79.84         89.76         7.72 o                         
 -10   1  23          5.77          6.80         1.53 o                         
  -8   1  23        115.17        111.89         6.63 o                         
  -6   1  23        345.48        340.87        10.03 o                         
  -4   1  23          6.94          5.08         1.23 o                         
  -2   1  23        102.90        102.81         8.67 o                         
  -6   0  24        964.44        819.03        28.57 o                         
                                                                                
