# Supplementary material for: Managing negative linear compressibility and thermal expansion through steric hindrance: a case study of 1,2-bis­(4′-pyridyl)­ethane cocrystals
Source: IUCrJ. 2025 Jan 1;12(Pt 1):88–96. doi: 10.1107/S2052252524011734 (PMC11707692; doi:10.1107/S2052252524011734)
Supplement: Supplementary file 15 [file m-12-00088-etyfum_165k_bsup15.hkl]

data_etyfum_165k_b                                                              
_shelx_title ' etyfum_165k_b_a.res in I2/a'                                     
_shelx_refln_list_code          4                                               
_shelx_F_calc_maximum      219.96                                               
_exptl_crystal_F_000       632.00                                               
_reflns_d_resolution_high  0.8126                                               
                                                                                
loop_                                                                           
 _space_group_symop_operation_xyz                                               
 'x, y, z'                                                                      
 '-x+1/2, y, -z'                                                                
 'x+1/2, y+1/2, z+1/2'                                                          
 '-x+1, y+1/2, -z+1/2'                                                          
 '-x, -y, -z'                                                                   
 'x-1/2, -y, z'                                                                 
 '-x+1/2, -y+1/2, -z+1/2'                                                       
 'x, -y+1/2, z+1/2'                                                             
                                                                                
_cell_length_a    16.6819                                                       
_cell_length_b     4.7422                                                       
_cell_length_c    19.6945                                                       
_cell_angle_alpha  90.000                                                       
_cell_angle_beta  109.915                                                       
_cell_angle_gamma  90.000                                                       
                                                                                
_shelx_F_squared_multiplier     1.000                                           
                                                                                
loop_                                                                           
 _refln_index_h                                                                 
 _refln_index_k                                                                 
 _refln_index_l                                                                 
 _refln_F_squared_calc                                                          
 _refln_F_squared_meas                                                          
 _refln_F_squared_sigma                                                         
 _refln_observed_status                                                         
   2   0   0         23.87         38.65         2.33 o                         
   4   0   0       7335.42       7090.56        77.46 o                         
   6   0   0       5305.73       5835.80        91.71 o                         
   8   0   0       3545.26       4382.38        79.70 o                         
  10   0   0         97.65        111.72         9.28 o                         
  12   0   0         88.09        101.73         6.33 o                         
  14   0   0          3.76          4.34         1.57 o                         
  16   0   0        362.02        367.72        12.73 o                         
  18   0   0        509.04        525.11        23.51 o                         
   1   1   0        252.14        214.06         3.11 o                         
   3   1   0        389.67        433.20         6.64 o                         
   5   1   0          8.29          9.84         0.95 o                         
   7   1   0        169.00        178.28         5.78 o                         
   9   1   0        780.05        945.06        16.87 o                         
  11   1   0         77.77         74.62         5.96 o                         
  13   1   0        323.62        285.92        11.61 o                         
  15   1   0        185.90        169.93         7.55 o                         
  17   1   0         32.54         22.20         2.84 o                         
   0   2   0       1311.83       1442.37        21.73 o                         
   2   2   0         11.23         10.37         1.16 o                         
   4   2   0         12.30         10.99         1.55 o                         
   6   2   0        107.61        112.30         5.38 o                         
   8   2   0         68.98         68.66         5.03 o                         
  10   2   0          0.18          2.75         1.24 o                         
  12   2   0        127.37        121.66        13.27 o                         
  14   2   0        627.19        672.67        18.57 o                         
  16   2   0        138.39        137.09         6.95 o                         
  18   2   0          8.35          4.97         1.71 o                         
   1   3   0       2094.02       2093.53        34.49 o                         
   3   3   0        782.68        798.80        17.25 o                         
   5   3   0        150.30        158.65         7.59 o                         
   7   3   0        786.18        705.58        19.14 o                         
   9   3   0         40.79         44.19         7.80 o                         
  11   3   0          8.60         13.92         5.15 o                         
  13   3   0         24.79         25.27         4.13 o                         
  15   3   0          1.68          2.00         1.24 o                         
   0   4   0         24.10         23.65         6.15 o                         
   2   4   0        119.28        114.69         7.24 o                         
   4   4   0         47.76         55.93         5.14 o                         
   6   4   0        400.12        356.44        16.57 o                         
   8   4   0       1271.05       1477.46        52.96 o                         
  10   4   0        186.57        229.71        16.87 o                         
  12   4   0         44.75         49.21         6.88 o                         
   1   5   0         14.20         16.10         3.17 o                         
   3   5   0         48.32         52.37        11.31 o                         
   5   5   0         86.92         94.81         7.13 o                         
   7   5   0         52.16         43.59         4.39 o                         
   9   5   0         22.05         21.31         3.85 o                         
 -18   1   1         69.83         56.75         3.48 o                         
 -16   1   1        303.96        288.00         9.66 o                         
 -14   1   1         69.42         61.92         5.29 o                         
 -12   1   1        109.35         98.50         6.22 o                         
 -10   1   1        698.42        680.39        14.48 o                         
  -8   1   1       1583.24       1751.00        23.54 o                         
  -6   1   1        117.11        122.59         4.30 o                         
  -4   1   1       7923.66       7899.42       111.43 o                         
  -2   1   1        390.65        384.48         4.98 o                         
   0   1   1       2933.48       2902.93        26.35 o                         
   2   1   1        868.32        888.29         9.85 o                         
   4   1   1       2345.82       2472.19        25.44 o                         
   6   1   1         77.96         88.99         3.80 o                         
   8   1   1       1075.41       1132.41        18.14 o                         
  10   1   1       1038.16       1139.90        25.35 o                         
  12   1   1        649.03        534.54        16.32 o                         
  14   1   1        196.71        178.69        10.30 o                         
  16   1   1          0.69          0.89         1.11 o                         
  18   1   1         49.78         31.43         3.34 o                         
 -17   2   1         15.19         17.65         2.33 o                         
 -15   2   1         13.17         15.50         2.24 o                         
 -13   2   1       1166.08       1242.75        48.89 o                         
 -11   2   1         53.81         53.74         6.10 o                         
  -9   2   1        880.80        846.25        18.83 o                         
  -7   2   1       2616.09       2819.09        41.26 o                         
  -5   2   1        154.30        167.51         6.28 o                         
  -3   2   1       3701.42       4000.15        45.07 o                         
  -1   2   1       2349.02       2371.31        22.57 o                         
   1   2   1        211.18        239.10         5.83 o                         
   3   2   1        272.98        303.75         7.28 o                         
   5   2   1        909.94       1051.77        17.99 o                         
   7   2   1        350.33        337.31        10.35 o                         
   9   2   1        412.96        383.50        21.44 o                         
  11   2   1         45.03         44.02         5.60 o                         
  13   2   1        125.06        152.00         8.36 o                         
  15   2   1       1728.95       1789.71        33.22 o                         
  17   2   1         31.63         24.45         4.68 o                         
 -16   3   1         13.03         19.95         4.73 o                         
 -14   3   1         11.22         16.77         2.56 o                         
 -12   3   1       1954.88       2119.66        70.94 o                         
 -10   3   1         92.88         95.49        11.75 o                         
  -8   3   1        635.36        635.38        31.41 o                         
  -6   3   1        248.41        212.74         9.08 o                         
  -4   3   1        955.99       1031.60        24.24 o                         
  -2   3   1        111.05        125.68         9.71 o                         
   0   3   1       1901.24       1792.18        35.72 o                         
   2   3   1        741.08        786.59        18.80 o                         
   4   3   1        110.57         98.03         6.52 o                         
   6   3   1        464.46        440.03        13.03 o                         
   8   3   1        467.37        448.20        25.85 o                         
  10   3   1         18.59         18.94         3.78 o                         
  12   3   1          0.68          2.64         1.32 o                         
  14   3   1         45.35         40.37         6.05 o                         
 -13   4   1          8.49         11.66         3.41 o                         
 -11   4   1         17.82         18.44         4.88 o                         
  -9   4   1         15.44         19.07         4.54 o                         
  -7   4   1        771.02        793.29        25.92 o                         
  -5   4   1         39.38         35.49         3.49 o                         
  -3   4   1          6.66          7.67         1.70 o                         
  -1   4   1        735.45        698.75        29.60 o                         
   1   4   1         73.47         66.31         5.52 o                         
   3   4   1          4.09          4.31         1.47 o                         
   5   4   1         22.27         25.37         8.78 o                         
   7   4   1         59.26         62.72         6.61 o                         
   9   4   1       1206.32       1390.89        49.65 o                         
  11   4   1          3.35          8.53         3.22 o                         
  13   4   1          1.89          3.27         1.85 o                         
  -8   5   1         27.82         30.92         4.97 o                         
  -6   5   1          1.68          1.25         1.34 o                         
  -4   5   1        129.96        134.81         8.71 o                         
  -2   5   1         21.32         28.10         4.02 o                         
   0   5   1         37.06         46.14         5.38 o                         
   2   5   1        359.20        400.39        16.18 o                         
   4   5   1        190.34        192.69        35.85 o                         
   6   5   1          1.48         -0.35         1.32 o                         
   8   5   1          9.05         10.97         3.17 o                         
 -18   0   2         12.93         13.11         2.72 o                         
 -16   0   2       1679.52       1510.12        30.51 o                         
 -14   0   2          9.11         16.45         6.27 o                         
 -12   0   2       1585.51       1522.43        47.77 o                         
 -10   0   2        107.67         71.99        10.29 o                         
  -8   0   2       5642.91       6196.84       105.48 o                         
  -6   0   2       7948.08       8442.46       115.70 o                         
  -4   0   2       5577.00       5793.84        64.19 o                         
  -2   0   2        331.46        284.46         4.50 o                         
   0   0   2       1005.19        945.21        13.53 o                         
   2   0   2      48383.43      46804.05      2046.39 o                         
   4   0   2        323.48        457.46        27.14 o                         
   6   0   2       1646.39       1836.88        47.45 o                         
   8   0   2       3439.49       3677.33        71.42 o                         
  10   0   2         25.88         50.17         6.60 o                         
  12   0   2        251.24        227.10        10.23 o                         
  14   0   2        549.45        547.17        16.75 o                         
  16   0   2         90.83         91.05         5.86 o                         
  18   0   2         79.51         97.69         8.63 o                         
 -19   1   2          4.71          2.61         1.06 o                         
 -17   1   2         54.20         61.65         4.13 o                         
 -15   1   2         31.37         42.69         4.40 o                         
 -13   1   2          5.59          6.36         2.17 o                         
 -11   1   2        631.84        592.44        17.08 o                         
  -9   1   2        745.81        769.71        14.44 o                         
  -7   1   2        779.42        916.84        14.38 o                         
  -5   1   2        456.42        468.26         7.46 o                         
  -3   1   2       5619.15       5539.00        44.76 o                         
  -1   1   2      11390.65      11183.20        97.04 o                         
   1   1   2       1488.00       1607.58        17.63 o                         
   3   1   2        802.08        898.12        11.82 o                         
   5   1   2       8271.51       9171.69       154.26 o                         
   7   1   2        147.21        148.61         5.52 o                         
   9   1   2         10.81         14.54         2.91 o                         
  11   1   2         50.62         41.91         3.28 o                         
  13   1   2          5.02         12.51         2.34 o                         
  15   1   2        497.17        509.08        13.37 o                         
  17   1   2         11.27          9.88         1.94 o                         
 -18   2   2         16.08         19.68         2.23 o                         
 -16   2   2          1.94          0.43         1.32 o                         
 -14   2   2        223.70        219.88        14.19 o                         
 -12   2   2        123.73        151.21        10.43 o                         
 -10   2   2         37.95         30.53         3.01 o                         
  -8   2   2        122.91        141.04         6.77 o                         
  -6   2   2         69.97         63.60         4.02 o                         
  -4   2   2        108.98        146.92         5.55 o                         
  -2   2   2       2189.98       2355.17        26.46 o                         
   0   2   2        349.90        392.87         7.70 o                         
   2   2   2        998.54       1086.18        14.10 o                         
   4   2   2       1354.08       1538.67        20.75 o                         
   6   2   2        328.39        355.94        10.42 o                         
   8   2   2         62.69         70.24         5.00 o                         
  10   2   2        831.43        751.14        24.66 o                         
  12   2   2        414.88        416.07        12.46 o                         
  14   2   2       1154.44       1185.89        25.72 o                         
  16   2   2        104.49        115.22        10.49 o                         
 -15   3   2        212.17        241.13         9.19 o                         
 -13   3   2          6.64          6.98         4.27 o                         
 -11   3   2       2637.56       2512.61        54.47 o                         
  -9   3   2        374.61        352.37        22.82 o                         
  -7   3   2        563.41        481.73        11.41 o                         
  -5   3   2         46.20         40.03         4.22 o                         
  -3   3   2        841.53        809.32        22.75 o                         
  -1   3   2        515.33        523.20        14.81 o                         
   1   3   2       1428.59       1418.79        21.92 o                         
   3   3   2          6.37          7.60         1.78 o                         
   5   3   2        633.77        598.56        17.75 o                         
   7   3   2        933.90        900.65        38.58 o                         
   9   3   2         69.23         75.68         7.28 o                         
  11   3   2         30.56         27.59         4.51 o                         
  13   3   2         53.01         53.90         4.54 o                         
  15   3   2          9.74         10.92         2.93 o                         
 -14   4   2        108.67        127.00         9.56 o                         
 -12   4   2          0.29         -1.17         1.85 o                         
 -10   4   2        158.85        173.28        14.73 o                         
  -8   4   2        586.52        597.22        27.85 o                         
  -6   4   2        202.00        221.49        10.40 o                         
  -4   4   2        192.58        187.10         8.13 o                         
  -2   4   2        102.27         97.64         6.73 o                         
   0   4   2        213.91        185.80         8.05 o                         
   2   4   2         27.89         26.06         3.91 o                         
   4   4   2        657.13        639.93        23.07 o                         
   6   4   2         44.37         51.41         6.20 o                         
   8   4   2       1246.02       1435.08        51.21 o                         
  10   4   2        215.18        229.56        16.48 o                         
  12   4   2         15.08         15.36         3.66 o                         
  -9   5   2         15.00         16.68         3.71 o                         
  -7   5   2          0.55          1.28         1.10 o                         
  -5   5   2         17.72         15.45         3.41 o                         
  -3   5   2         20.70         20.48         3.54 o                         
  -1   5   2          7.82          5.97         2.21 o                         
   1   5   2          0.17          0.02         1.42 o                         
   3   5   2        268.08        266.17        14.39 o                         
   5   5   2        211.54        209.31        10.57 o                         
   7   5   2        633.02        693.62        27.80 o                         
   9   5   2          6.38          3.32         1.61 o                         
 -18   1   3        165.92        167.49         6.42 o                         
 -16   1   3         37.65         37.05         3.98 o                         
 -14   1   3         46.22         37.18         4.04 o                         
 -12   1   3        387.38        357.64        12.77 o                         
 -10   1   3        382.40        406.35        12.86 o                         
  -8   1   3        396.44        440.27         9.75 o                         
  -6   1   3        356.00        315.12         6.33 o                         
  -4   1   3       9799.17       9992.77        82.24 o                         
  -2   1   3      44632.77      42331.86       411.67 o                         
   0   1   3        963.28        973.74        16.55 o                         
   2   1   3       6101.07       6058.55        60.05 o                         
   4   1   3       2345.60       2623.81        27.41 o                         
   6   1   3       1006.66       1214.63        21.97 o                         
   8   1   3        547.68        601.37        18.73 o                         
  10   1   3       1654.68       1612.40        27.74 o                         
  12   1   3         26.70         27.00         3.15 o                         
  14   1   3        593.95        585.45        14.90 o                         
  16   1   3         12.63         14.75         2.36 o                         
 -17   2   3         11.64         18.83         2.17 o                         
 -15   2   3         15.92         12.59         3.17 o                         
 -13   2   3        177.46        191.76        11.79 o                         
 -11   2   3       1097.07        895.77        26.67 o                         
  -9   2   3         71.88         60.75         4.59 o                         
  -7   2   3         72.41         59.81         4.11 o                         
  -5   2   3         56.76         57.95         3.65 o                         
  -3   2   3       2209.54       2318.46        26.50 o                         
  -1   2   3       5647.57       6041.27        54.11 o                         
   1   2   3        368.36        327.65         7.74 o                         
   3   2   3        408.15        420.43         9.06 o                         
   5   2   3        507.86        527.78        12.54 o                         
   7   2   3       2467.40       2634.43        42.71 o                         
   9   2   3          0.59          0.10         1.14 o                         
  11   2   3        243.56        239.80         9.21 o                         
  13   2   3          5.37          3.24         1.58 o                         
  15   2   3         34.33         47.83         4.98 o                         
  17   2   3         39.74         32.53         4.44 o                         
 -16   3   3        453.87        486.35        15.61 o                         
 -14   3   3         31.00         25.78         4.03 o                         
 -12   3   3        144.31        155.56        16.22 o                         
 -10   3   3       1857.86       1866.75        62.87 o                         
  -8   3   3        100.66        101.73         8.26 o                         
  -6   3   3         22.25         30.03         3.80 o                         
  -4   3   3        206.75        227.44        11.68 o                         
  -2   3   3        330.91        397.51        13.04 o                         
   0   3   3        447.36        466.99        12.38 o                         
   2   3   3          2.22          3.27         1.64 o                         
   4   3   3        503.42        451.86        14.95 o                         
   6   3   3         37.23         39.12         4.75 o                         
   8   3   3          0.98          1.56         2.58 o                         
  10   3   3          4.06          4.88         3.29 o                         
  12   3   3          0.34          1.52         1.49 o                         
  14   3   3         14.07         14.10         2.64 o                         
 -13   4   3          3.83          5.07         2.34 o                         
 -11   4   3          0.18         -1.27         2.24 o                         
  -9   4   3          9.99          9.61         3.85 o                         
  -7   4   3          4.89          2.77         1.71 o                         
  -5   4   3         72.97         86.39         5.50 o                         
  -3   4   3        223.83        200.81         9.81 o                         
  -1   4   3          0.08          0.40         1.03 o                         
   1   4   3        283.52        283.06        10.20 o                         
   3   4   3        379.47        382.56        12.06 o                         
   5   4   3        375.69        381.45        13.86 o                         
   7   4   3        160.39        183.58        18.07 o                         
   9   4   3        154.04        172.99        14.44 o                         
  11   4   3        185.69        205.18        14.29 o                         
  -8   5   3         15.71         13.46         2.35 o                         
  -6   5   3         92.70         77.40         9.32 o                         
  -4   5   3          6.69          7.69         2.14 o                         
  -2   5   3        202.51        216.37        16.61 o                         
   0   5   3         23.37         27.10         4.07 o                         
   2   5   3        223.51        221.80         9.27 o                         
   4   5   3       1630.50       1811.33        39.99 o                         
   6   5   3         15.38         15.42         4.88 o                         
   8   5   3          4.20          2.78         2.00 o                         
 -18   0   4         19.61         12.92         2.61 o                         
 -16   0   4          0.85          2.34         3.15 o                         
 -14   0   4        234.42        213.03        17.36 o                         
 -12   0   4       1928.62       1732.25        74.91 o                         
 -10   0   4       3604.11       3740.99        73.38 o                         
  -8   0   4        354.50        393.04         8.83 o                         
  -6   0   4        168.27        159.07         4.22 o                         
  -4   0   4       1040.04       1136.16        12.97 o                         
  -2   0   4       1751.89       1611.74        28.52 o                         
   0   0   4       5732.17       5902.35        74.75 o                         
   2   0   4         27.54         26.96         2.20 o                         
   4   0   4        121.54        128.41         5.44 o                         
   6   0   4        810.01        878.32        19.66 o                         
   8   0   4          0.34          1.19         1.50 o                         
  10   0   4        339.47        285.01        14.94 o                         
  12   0   4          8.81          6.81         2.07 o                         
  14   0   4        232.32        257.53        10.81 o                         
  16   0   4        141.26        130.42         8.08 o                         
 -19   1   4         77.07         84.06         4.70 o                         
 -17   1   4        134.70        115.10         5.76 o                         
 -15   1   4          4.98          7.61         2.02 o                         
 -13   1   4         73.72         67.07         6.50 o                         
 -11   1   4          2.40          9.69         2.32 o                         
  -9   1   4        514.08        534.67        11.51 o                         
  -7   1   4        634.96        768.07        11.66 o                         
  -5   1   4        951.35        924.61        10.91 o                         
  -3   1   4      17759.48      17201.29       119.70 o                         
  -1   1   4       7514.39       7680.12        58.98 o                         
   1   1   4          3.91          4.93         0.74 o                         
   3   1   4       2302.39       2427.35        30.94 o                         
   5   1   4        654.94        775.89        14.04 o                         
   7   1   4        799.98        957.94        20.50 o                         
   9   1   4         68.60         64.34         5.41 o                         
  11   1   4       2121.85       1920.20        31.58 o                         
  13   1   4        333.07        372.73        11.69 o                         
  15   1   4        321.21        341.92        11.77 o                         
  17   1   4          2.00         -0.01         0.88 o                         
 -18   2   4         95.66        120.14         5.77 o                         
 -16   2   4          6.13          6.70         2.73 o                         
 -14   2   4        584.49        626.14        22.31 o                         
 -12   2   4        231.58        218.88        12.55 o                         
 -10   2   4       1362.44       1261.54        27.73 o                         
  -8   2   4        134.75        122.20         6.30 o                         
  -6   2   4       1907.02       1985.55        28.69 o                         
  -4   2   4       1037.36       1179.20        17.19 o                         
  -2   2   4       6632.39       7333.55        82.53 o                         
   0   2   4        752.66        801.88        17.25 o                         
   2   2   4          4.54          6.30         1.09 o                         
   4   2   4        706.43        809.70        15.82 o                         
   6   2   4       1128.82       1289.62        26.16 o                         
   8   2   4         18.37         18.24         2.67 o                         
  10   2   4        346.42        301.31        10.42 o                         
  12   2   4        320.14        323.96        12.46 o                         
  14   2   4         24.55         24.36         7.51 o                         
  16   2   4        215.69        218.35        13.46 o                         
 -17   3   4         20.23         22.67         2.74 o                         
 -15   3   4        600.92        644.70        34.63 o                         
 -13   3   4        129.86        133.51         9.80 o                         
 -11   3   4        147.55        153.48        14.73 o                         
  -9   3   4       3201.29       3033.15        88.91 o                         
  -7   3   4        868.79        765.63        19.81 o                         
  -5   3   4         54.14         52.19         5.62 o                         
  -3   3   4       1730.36       1698.95        31.66 o                         
  -1   3   4          1.82          1.50         1.33 o                         
   1   3   4         82.05         95.26         7.08 o                         
   3   3   4        157.87        149.14         8.21 o                         
   5   3   4         90.25         70.14         4.78 o                         
   7   3   4        367.74        362.66        23.26 o                         
   9   3   4          0.45          3.61         2.58 o                         
  11   3   4         33.67         31.48         4.45 o                         
  13   3   4        442.93        412.35        20.36 o                         
 -14   4   4         68.23         86.96         8.19 o                         
 -12   4   4        224.67        252.19        16.92 o                         
 -10   4   4          0.02          0.15         1.95 o                         
  -8   4   4        129.91        121.54         9.27 o                         
  -6   4   4          2.36          0.76         1.20 o                         
  -4   4   4        390.57        386.95        14.03 o                         
  -2   4   4        304.39        283.57        10.69 o                         
   0   4   4         87.22         79.54         5.27 o                         
   2   4   4        605.56        606.75        15.67 o                         
   4   4   4        170.61        171.39         9.11 o                         
   6   4   4        389.49        406.32        17.31 o                         
   8   4   4        234.40        238.06        12.49 o                         
  10   4   4        187.32        175.17        13.90 o                         
  12   4   4        245.71        236.49        13.12 o                         
  -7   5   4        108.57        106.22        10.34 o                         
  -5   5   4        196.79        209.50        10.83 o                         
  -3   5   4        112.88        133.92         7.12 o                         
  -1   5   4        110.37        125.29         6.92 o                         
   1   5   4        224.71        246.89        11.62 o                         
   3   5   4        489.14        526.95        30.19 o                         
   5   5   4         77.26         85.53         8.19 o                         
   7   5   4          2.97          2.63         2.15 o                         
 -20   1   5         58.32         60.67         5.90 o                         
 -18   1   5        225.24        235.71         9.21 o                         
 -16   1   5          2.96          1.45         1.14 o                         
 -14   1   5         46.60         47.70         5.49 o                         
 -12   1   5        286.95        236.31        11.38 o                         
 -10   1   5       3377.61       3479.34        44.92 o                         
  -8   1   5        148.47        148.74         4.92 o                         
  -6   1   5        225.50        256.18         5.63 o                         
  -4   1   5       4151.57       4278.87        36.03 o                         
  -2   1   5      15256.57      15535.30       117.28 o                         
   0   1   5       2869.29       2808.64        28.53 o                         
   2   1   5        456.67        563.23        10.29 o                         
   4   1   5          1.72          9.30         2.06 o                         
   6   1   5        849.11        899.83        17.24 o                         
   8   1   5        481.23        486.89        16.39 o                         
  10   1   5          0.62          2.40         1.20 o                         
  12   1   5       3345.24       3375.45        42.76 o                         
  14   1   5         34.45         35.61         3.79 o                         
  16   1   5          7.08          6.91         1.52 o                         
 -19   2   5        149.34        163.53         7.35 o                         
 -17   2   5         33.60         40.80         3.80 o                         
 -15   2   5        321.65        339.26        15.55 o                         
 -13   2   5       1845.99       1820.92        43.81 o                         
 -11   2   5         46.55         38.08         3.57 o                         
  -9   2   5       1471.84       1355.14        25.85 o                         
  -7   2   5        375.19        435.84        13.07 o                         
  -5   2   5        965.85       1040.08        16.54 o                         
  -3   2   5         11.65         16.99         1.75 o                         
  -1   2   5         75.68         77.32         3.42 o                         
   1   2   5        423.76        446.59        10.25 o                         
   3   2   5       4847.09       5500.44        69.06 o                         
   5   2   5        407.16        400.07        18.74 o                         
   7   2   5        684.25        714.13        22.68 o                         
   9   2   5         21.36         12.20         2.23 o                         
  11   2   5        306.54        304.85        15.04 o                         
  13   2   5          4.82          4.97         2.08 o                         
  15   2   5         29.24         21.95         5.36 o                         
 -16   3   5         82.72         93.89        11.31 o                         
 -14   3   5        228.28        235.80        12.07 o                         
 -12   3   5        688.73        777.50        35.90 o                         
 -10   3   5         24.30         27.21         6.63 o                         
  -8   3   5         88.54         84.97         6.20 o                         
  -6   3   5         97.53         99.35         6.54 o                         
  -4   3   5         16.33         14.40         2.64 o                         
  -2   3   5          0.00          0.47         1.41 o                         
   0   3   5          3.40          4.68         1.85 o                         
   2   3   5         29.77         17.88         3.13 o                         
   4   3   5        414.85        370.96        11.17 o                         
   6   3   5        471.53        408.99        24.63 o                         
   8   3   5         13.38         11.07         4.15 o                         
  10   3   5          3.75          1.22         2.39 o                         
  12   3   5         75.83         77.72         5.27 o                         
  14   3   5         52.43         41.94         5.56 o                         
 -13   4   5         54.45         64.72         7.90 o                         
 -11   4   5         78.21         79.98         9.85 o                         
  -9   4   5        324.57        319.94        17.78 o                         
  -7   4   5        194.66        202.23         9.84 o                         
  -5   4   5          3.64          2.51         1.29 o                         
  -3   4   5        216.65        198.47         8.50 o                         
  -1   4   5        631.22        611.47        15.75 o                         
   1   4   5         13.02         12.32         2.15 o                         
   3   4   5         18.84         19.31         3.24 o                         
   5   4   5        353.23        369.34        13.48 o                         
   7   4   5        297.27        288.00        14.41 o                         
   9   4   5         25.42         25.42         3.71 o                         
  11   4   5          4.70          5.99         1.69 o                         
  -8   5   5         23.92         17.02         4.00 o                         
  -6   5   5          0.32         -0.14         0.96 o                         
  -4   5   5        218.97        212.81         8.92 o                         
  -2   5   5        194.36        199.82         8.77 o                         
   0   5   5         12.52         13.18         1.88 o                         
   2   5   5         11.00         16.05         2.70 o                         
   4   5   5        343.98        354.69        13.74 o                         
   6   5   5       1682.91       1748.14        51.21 o                         
 -20   0   6        247.06        221.22        12.24 o                         
 -18   0   6        367.17        366.07        26.53 o                         
 -16   0   6         73.84         73.99        10.05 o                         
 -14   0   6        598.19        553.06        29.31 o                         
 -12   0   6        447.09        407.58        28.58 o                         
 -10   0   6        527.67        575.69        31.07 o                         
  -8   0   6          0.07          2.33         0.83 o                         
  -6   0   6       4325.88       4543.09        71.77 o                         
  -4   0   6       9008.19       8958.96        95.34 o                         
  -2   0   6        881.87        848.56        20.47 o                         
   0   0   6        893.12        750.62        15.09 o                         
   2   0   6      10517.77      11758.15       175.36 o                         
   4   0   6         56.60         62.83         4.31 o                         
   6   0   6        163.52        181.84         8.48 o                         
   8   0   6       4952.67       4968.22       138.22 o                         
  10   0   6       1289.19       1130.81        30.93 o                         
  12   0   6         42.33         39.01         5.37 o                         
  14   0   6         49.33         45.46         6.90 o                         
  16   0   6        667.51        768.18        24.53 o                         
 -19   1   6        178.97        197.29         7.55 o                         
 -17   1   6          0.77          0.88         1.37 o                         
 -15   1   6        135.79        115.34        12.53 o                         
 -13   1   6       1016.74        842.71        43.70 o                         
 -11   1   6         82.33         82.20         5.91 o                         
  -9   1   6       1791.13       1874.27        23.32 o                         
  -7   1   6         62.90         59.09         3.35 o                         
  -5   1   6      13952.77      15476.83       118.45 o                         
  -3   1   6        358.77        378.13         7.04 o                         
  -1   1   6       5316.65       5597.96        85.79 o                         
   1   1   6         79.28         86.16         3.37 o                         
   3   1   6        475.88        495.87         9.60 o                         
   5   1   6       3348.12       3735.85        50.44 o                         
   7   1   6        144.00        107.31         6.60 o                         
   9   1   6         23.07         20.40         2.02 o                         
  11   1   6        178.47        169.38         6.88 o                         
  13   1   6        733.66        791.85        17.38 o                         
  15   1   6         51.40         58.27         5.73 o                         
 -18   2   6         24.48         24.94         2.35 o                         
 -16   2   6         77.59         87.41         7.27 o                         
 -14   2   6       1354.04       1364.90        36.16 o                         
 -12   2   6        298.28        268.58        13.79 o                         
 -10   2   6         33.22         27.87         3.33 o                         
  -8   2   6       1161.14       1131.18        21.40 o                         
  -6   2   6       3894.09       3948.02        54.73 o                         
  -4   2   6       1960.46       2111.32        32.95 o                         
  -2   2   6        467.93        477.03        11.13 o                         
   0   2   6       1582.99       1782.90        25.51 o                         
   2   2   6        278.86        300.84         9.93 o                         
   4   2   6         35.97         35.87         3.61 o                         
   6   2   6        128.62        128.18         8.91 o                         
   8   2   6        269.54        266.96        14.18 o                         
  10   2   6          5.14          5.61         2.98 o                         
  12   2   6        270.83        253.67        16.02 o                         
  14   2   6          1.40          3.14         1.49 o                         
 -17   3   6        265.80        279.50        10.48 o                         
 -15   3   6         17.88         16.71         3.00 o                         
 -13   3   6         75.69         84.81        10.63 o                         
 -11   3   6        279.14        310.13        21.65 o                         
  -9   3   6         28.54         25.93         3.68 o                         
  -7   3   6         41.36         32.77         3.17 o                         
  -5   3   6        119.90         85.73         7.53 o                         
  -3   3   6        732.74        703.53        25.99 o                         
  -1   3   6        308.51        282.32        13.25 o                         
   1   3   6          1.84          6.52         2.26 o                         
   3   3   6       1084.30        986.62        19.32 o                         
   5   3   6        308.41        289.94        14.60 o                         
   7   3   6         93.31         78.72        10.34 o                         
   9   3   6         57.91         48.97         8.10 o                         
  11   3   6         48.67         49.13         5.30 o                         
  13   3   6          5.98          6.63         2.73 o                         
 -14   4   6         62.04         67.60         7.17 o                         
 -12   4   6          9.52          7.90         3.46 o                         
 -10   4   6        156.22        148.55         9.67 o                         
  -8   4   6          3.46          5.36         1.95 o                         
  -6   4   6        160.03        161.86         8.78 o                         
  -4   4   6         65.34         63.40         4.76 o                         
  -2   4   6        495.64        480.44        13.80 o                         
   0   4   6       1353.26       1383.73        25.98 o                         
   2   4   6        178.15        187.81         8.20 o                         
   4   4   6        195.69        211.96        10.05 o                         
   6   4   6         85.47         90.18         7.63 o                         
   8   4   6         54.04         60.25         5.90 o                         
  10   4   6         48.70         41.70         4.26 o                         
  -9   5   6          1.82          2.98         1.71 o                         
  -7   5   6         24.70         25.12         4.97 o                         
  -5   5   6         13.79         14.02         2.18 o                         
  -3   5   6        119.99        135.38        10.23 o                         
  -1   5   6        166.36        167.69         6.78 o                         
   1   5   6          1.23          2.10         1.01 o                         
   3   5   6        491.15        549.86        17.64 o                         
   5   5   6        244.10        227.14        14.85 o                         
   7   5   6        417.45        368.36        16.48 o                         
 -20   1   7         21.20         17.65         2.40 o                         
 -18   1   7        150.65        158.64        11.02 o                         
 -16   1   7         22.00         25.80         5.85 o                         
 -14   1   7        347.68        324.63        16.39 o                         
 -12   1   7        531.70        453.40        13.80 o                         
 -10   1   7          2.73          1.08         0.88 o                         
  -8   1   7         96.57         91.94         3.92 o                         
  -6   1   7         17.30         17.73         1.47 o                         
  -4   1   7       6243.49       6785.92        90.68 o                         
  -2   1   7       2721.31       2817.14        27.87 o                         
   0   1   7       2756.72       3030.18        42.67 o                         
   2   1   7          6.49         10.80         1.35 o                         
   4   1   7         65.32         81.36         4.53 o                         
   6   1   7        230.13        272.72        10.60 o                         
   8   1   7        334.82        280.41         7.30 o                         
  10   1   7        144.27        134.88         6.85 o                         
  12   1   7        164.95        171.76         7.56 o                         
  14   1   7        517.82        556.28        15.04 o                         
  16   1   7          1.20          0.33         0.83 o                         
 -19   2   7         25.17         28.62         2.47 o                         
 -17   2   7          0.60          0.00         1.34 o                         
 -15   2   7          2.86          1.92         1.70 o                         
 -13   2   7       1023.16        962.95        50.40 o                         
 -11   2   7       1137.10        991.97        40.04 o                         
  -9   2   7        977.54        900.55        19.62 o                         
  -7   2   7        601.75        570.18        14.04 o                         
  -5   2   7      12574.00      12682.91       129.43 o                         
  -3   2   7        257.77        302.93         8.21 o                         
  -1   2   7        132.47        145.03         6.83 o                         
   1   2   7        502.16        459.50        11.62 o                         
   3   2   7        820.55        837.65        19.40 o                         
   5   2   7        522.96        596.58        31.87 o                         
   7   2   7         46.03         40.53         5.17 o                         
   9   2   7        215.45        195.26        11.78 o                         
  11   2   7        476.74        494.07        18.94 o                         
  13   2   7        402.14        431.83        20.41 o                         
  15   2   7          6.81         10.19         2.78 o                         
 -16   3   7         86.57         88.52         9.02 o                         
 -14   3   7          1.01          0.83         2.49 o                         
 -12   3   7         16.33         23.26         6.19 o                         
 -10   3   7        136.76        139.83        14.34 o                         
  -8   3   7          4.41          3.76         2.98 o                         
  -6   3   7         73.86         65.24         3.79 o                         
  -4   3   7        155.49        132.30        10.14 o                         
  -2   3   7        184.69        164.44         8.80 o                         
   0   3   7         70.13         68.10         5.74 o                         
   2   3   7        225.65        195.52         7.23 o                         
   4   3   7        221.30        218.25        12.53 o                         
   6   3   7         36.65         52.84         6.10 o                         
   8   3   7         38.23         33.29         7.12 o                         
  10   3   7        520.59        519.64        18.87 o                         
  12   3   7         17.00         10.78         3.56 o                         
 -13   4   7         32.05         28.48         5.12 o                         
 -11   4   7          6.22          1.95         1.66 o                         
  -9   4   7        161.00        157.40        10.26 o                         
  -7   4   7        335.40        316.37        12.33 o                         
  -5   4   7        589.51        577.19        15.28 o                         
  -3   4   7         50.73         54.94         4.46 o                         
  -1   4   7         10.88         10.30         2.16 o                         
   1   4   7       1838.02       1843.80        33.04 o                         
   3   4   7         98.86        102.96         6.88 o                         
   5   4   7         18.21         17.29         4.61 o                         
   7   4   7          0.33         -1.01         1.62 o                         
   9   4   7        224.97        207.99        18.48 o                         
  -8   5   7        115.63         99.78         9.17 o                         
  -6   5   7        207.39        214.88        15.12 o                         
  -4   5   7         14.91         14.57         2.32 o                         
  -2   5   7         89.80         86.55         4.74 o                         
   0   5   7        182.85        183.52         6.96 o                         
   2   5   7         35.54         31.49         3.13 o                         
   4   5   7          0.02          0.51         1.80 o                         
   6   5   7          3.78          7.75         2.54 o                         
 -20   0   8        157.08        118.37        12.97 o                         
 -18   0   8         48.08         47.82         5.51 o                         
 -16   0   8        118.56        126.95        13.22 o                         
 -14   0   8        866.25        728.10        34.24 o                         
 -12   0   8        783.18        644.75        23.66 o                         
 -10   0   8         16.15         18.59         2.94 o                         
  -8   0   8       3339.67       3456.15        58.23 o                         
  -6   0   8        181.44        168.17         5.54 o                         
  -4   0   8        759.99        801.57        19.03 o                         
  -2   0   8         54.94         68.67         3.89 o                         
   0   0   8        741.54        760.47        17.09 o                         
   2   0   8          3.43          1.57         2.34 o                         
   4   0   8       1714.27       1906.82        35.05 o                         
   6   0   8         34.76         35.26         8.19 o                         
   8   0   8       1916.08       1654.08        34.15 o                         
  10   0   8       9365.29       9273.91       155.00 o                         
  12   0   8         69.69         77.39         7.10 o                         
  14   0   8        255.47        278.57        12.28 o                         
 -19   1   8        192.26        183.52         7.74 o                         
 -17   1   8         68.05         61.71         7.97 o                         
 -15   1   8        126.91        129.92         9.40 o                         
 -13   1   8        775.34        699.07        20.18 o                         
 -11   1   8       1274.87       1089.48        24.29 o                         
  -9   1   8         19.11         21.06         2.27 o                         
  -7   1   8        200.73        216.05         5.29 o                         
  -5   1   8         82.19         96.94         3.60 o                         
  -3   1   8       1954.16       2218.37        26.06 o                         
  -1   1   8        735.93        865.89        14.53 o                         
   1   1   8       2588.37       2891.97        36.10 o                         
   3   1   8         77.33         59.53         3.46 o                         
   5   1   8        582.22        604.01        14.51 o                         
   7   1   8        240.72        201.55         7.42 o                         
   9   1   8        308.52        289.00        10.07 o                         
  11   1   8         86.20         93.51         5.58 o                         
  13   1   8          0.01         -0.69         1.01 o                         
  15   1   8         15.51         19.16         2.14 o                         
 -18   2   8          0.21          0.95         1.06 o                         
 -16   2   8         55.90         49.61         5.52 o                         
 -14   2   8         31.08         27.71         4.45 o                         
 -12   2   8       3659.40       3397.39        67.90 o                         
 -10   2   8         20.54         14.26         1.91 o                         
  -8   2   8         94.32         97.29         5.74 o                         
  -6   2   8        351.49        368.00         9.95 o                         
  -4   2   8       7692.64       7744.09        76.74 o                         
  -2   2   8         76.17         71.57         4.91 o                         
   0   2   8        305.78        324.42        11.22 o                         
   2   2   8         22.26         16.49         3.12 o                         
   4   2   8        159.59        166.18         8.72 o                         
   6   2   8          1.87          1.55         1.93 o                         
   8   2   8         59.96         64.24        23.82 o                         
  10   2   8        133.35        128.87         9.31 o                         
  12   2   8         47.97         58.75         5.75 o                         
  14   2   8         16.01         23.30         2.90 o                         
 -17   3   8         51.40         56.04         6.29 o                         
 -15   3   8         79.86         79.35         9.32 o                         
 -13   3   8          0.02          0.78         1.95 o                         
 -11   3   8         63.49         64.28         9.61 o                         
  -9   3   8        391.74        383.15        16.95 o                         
  -7   3   8        130.99        122.90         7.45 o                         
  -5   3   8        375.87        336.34         8.93 o                         
  -3   3   8         43.11         37.66         2.92 o                         
  -1   3   8        860.42        783.26        14.50 o                         
   1   3   8        140.68        120.14         5.66 o                         
   3   3   8          9.90          6.00         1.82 o                         
   5   3   8         33.76         36.76         5.18 o                         
   7   3   8         34.04         42.65         8.22 o                         
   9   3   8        616.35        634.97        21.46 o                         
  11   3   8        143.23        132.36        11.80 o                         
 -14   4   8        141.44        157.14        10.83 o                         
 -12   4   8         71.74         87.40         9.36 o                         
 -10   4   8          0.98          1.05         1.24 o                         
  -8   4   8        154.90        146.59        11.29 o                         
  -6   4   8        327.99        278.30        11.58 o                         
  -4   4   8          0.33          0.39         1.03 o                         
  -2   4   8         12.87          8.96         1.90 o                         
   0   4   8          1.97          3.23         1.19 o                         
   2   4   8       2669.72       2813.98        48.39 o                         
   4   4   8        148.47        165.61         8.51 o                         
   6   4   8         35.95         49.82         5.44 o                         
   8   4   8         22.46         22.49         3.29 o                         
  -7   5   8          0.07          1.66         1.80 o                         
  -5   5   8        105.87         96.98         6.83 o                         
  -3   5   8          0.65         -0.73         0.93 o                         
  -1   5   8         43.44         36.42         4.22 o                         
   1   5   8          9.80         13.06         1.97 o                         
   3   5   8        220.01        206.26         9.46 o                         
   5   5   8          3.41         -0.05         1.22 o                         
 -20   1   9        208.21        222.39        20.34 o                         
 -18   1   9          0.48          1.72         1.41 o                         
 -16   1   9       2319.73       2395.12        51.57 o                         
 -14   1   9         52.70         47.13         4.59 o                         
 -12   1   9         15.96         12.33         2.17 o                         
 -10   1   9        748.92        688.09        18.27 o                         
  -8   1   9       2269.24       2336.52        36.99 o                         
  -6   1   9        799.16        858.71        13.46 o                         
  -4   1   9          0.44         -0.14         0.72 o                         
  -2   1   9        165.87        175.17         5.15 o                         
   0   1   9       1927.35       2100.02        38.59 o                         
   2   1   9       1125.65       1214.15        20.81 o                         
   4   1   9         38.40         43.07         4.16 o                         
   6   1   9        297.71        263.63        10.58 o                         
   8   1   9        183.24        175.94         7.71 o                         
  10   1   9         70.32         74.96         5.03 o                         
  12   1   9         13.17         14.62         2.06 o                         
  14   1   9         78.98        111.16         6.74 o                         
 -19   2   9         61.82         72.02         3.90 o                         
 -17   2   9         93.51        104.99         7.39 o                         
 -15   2   9        108.35        106.21         8.38 o                         
 -13   2   9        682.40        689.56        23.48 o                         
 -11   2   9          4.35          2.29         1.56 o                         
  -9   2   9         14.81         13.48         2.22 o                         
  -7   2   9        573.26        540.60        12.87 o                         
  -5   2   9        576.58        566.79        14.10 o                         
  -3   2   9       5119.09       5414.08        68.90 o                         
  -1   2   9       1177.44       1221.01        22.33 o                         
   1   2   9        945.69        923.78        21.11 o                         
   3   2   9       1823.60       1766.15        33.18 o                         
   5   2   9        288.36        246.44        14.30 o                         
   7   2   9        126.42        109.72         8.63 o                         
   9   2   9         29.46         51.93        12.00 o                         
  11   2   9         27.14         28.47         3.99 o                         
  13   2   9          0.01         -0.35         1.39 o                         
 -16   3   9          9.05          6.97         2.73 o                         
 -14   3   9          6.20          9.22         3.51 o                         
 -12   3   9        129.08        125.83        13.36 o                         
 -10   3   9         72.46         57.96         6.42 o                         
  -8   3   9         44.62         42.63         4.53 o                         
  -6   3   9        185.93        179.28         7.99 o                         
  -4   3   9        343.40        291.23        13.20 o                         
  -2   3   9       2265.46       1970.03        48.14 o                         
   0   3   9         15.81         19.03         3.04 o                         
   2   3   9        660.83        642.58        19.19 o                         
   4   3   9        262.22        251.36        13.59 o                         
   6   3   9        544.77        570.19        21.17 o                         
   8   3   9         88.64         87.53         8.39 o                         
  10   3   9          9.32         11.95         3.90 o                         
  12   3   9        132.32        105.88         8.73 o                         
 -13   4   9          9.60         11.95         3.02 o                         
 -11   4   9         31.44         24.47         3.67 o                         
  -9   4   9         20.08         22.24         4.01 o                         
  -7   4   9          6.37          0.94         1.43 o                         
  -5   4   9         27.61         28.20         3.26 o                         
  -3   4   9         11.41          7.59         2.25 o                         
  -1   4   9          7.67          7.55         2.25 o                         
   1   4   9         52.19         56.75         4.40 o                         
   3   4   9        498.90        534.52        16.10 o                         
   5   4   9         44.17         45.33         5.11 o                         
   7   4   9         18.56         20.61         3.24 o                         
   9   4   9        247.27        220.05        12.88 o                         
  -8   5   9          2.45          1.27         1.27 o                         
  -6   5   9        177.50        179.90        16.46 o                         
  -4   5   9         61.44         62.21         5.49 o                         
  -2   5   9        103.21        110.71         7.21 o                         
   0   5   9         51.30         50.50         3.78 o                         
   2   5   9         41.31         47.95         4.41 o                         
   4   5   9         24.93         21.70         3.76 o                         
 -20   0  10         56.99         43.06         5.41 o                         
 -18   0  10          4.31          4.45         1.97 o                         
 -16   0  10        563.49        570.13        29.41 o                         
 -14   0  10        240.62        230.44        17.95 o                         
 -12   0  10         14.11         16.50         3.69 o                         
 -10   0  10        322.52        290.58        15.81 o                         
  -8   0  10       4376.21       4509.86        70.10 o                         
  -6   0  10      10304.67      10485.07       212.48 o                         
  -4   0  10         24.59         31.48         4.25 o                         
  -2   0  10       2448.45       2695.34        85.32 o                         
   0   0  10        163.50        180.54        10.35 o                         
   2   0  10       5152.82       5717.59       101.29 o                         
   4   0  10        280.57        280.92        15.52 o                         
   6   0  10       1713.05       1434.82        31.03 o                         
   8   0  10        118.93        107.17         8.60 o                         
  10   0  10       2666.20       2863.48        59.37 o                         
  12   0  10        799.05        871.58        25.00 o                         
  14   0  10         34.03         34.39         4.05 o                         
 -19   1  10         38.10         47.90         5.41 o                         
 -17   1  10         63.57         76.51         6.74 o                         
 -15   1  10       1277.35       1312.06        34.66 o                         
 -13   1  10        111.26         99.68         6.76 o                         
 -11   1  10        202.12        188.07         7.50 o                         
  -9   1  10        407.79        436.40        12.49 o                         
  -7   1  10         27.93         27.48         2.53 o                         
  -5   1  10        334.70        332.85         9.93 o                         
  -3   1  10         55.36         62.59         3.55 o                         
  -1   1  10        700.32        724.17        13.56 o                         
   1   1  10         52.98         59.72         4.09 o                         
   3   1  10        205.13        242.97        10.20 o                         
   5   1  10        113.27        110.94         5.44 o                         
   7   1  10          4.63          5.11         1.88 o                         
   9   1  10        553.03        569.87        14.70 o                         
  11   1  10         59.15         53.91         3.99 o                         
  13   1  10        116.21        110.31         7.17 o                         
 -18   2  10         90.37        101.49         9.29 o                         
 -16   2  10         42.16         44.48         5.09 o                         
 -14   2  10        160.07        189.51        11.31 o                         
 -12   2  10          0.20          0.65         1.61 o                         
 -10   2  10        338.98        301.62        14.03 o                         
  -8   2  10        105.85        101.36         5.45 o                         
  -6   2  10        621.96        555.91        16.39 o                         
  -4   2  10          4.81          3.40         1.38 o                         
  -2   2  10         31.01         37.21         3.61 o                         
   0   2  10         14.00         19.13         3.18 o                         
   2   2  10         24.27         20.42         3.73 o                         
   4   2  10          1.96          2.81         1.36 o                         
   6   2  10        131.41        105.96         6.87 o                         
   8   2  10          1.58          5.72         2.12 o                         
  10   2  10         86.18         91.05         8.46 o                         
  12   2  10         25.72         27.41         3.48 o                         
 -17   3  10          4.28          3.27         1.46 o                         
 -15   3  10          0.67         -0.63         1.95 o                         
 -13   3  10         74.04         68.13         9.51 o                         
 -11   3  10        162.63        190.60        16.73 o                         
  -9   3  10        306.65        302.02        15.03 o                         
  -7   3  10       3651.83       3398.73        68.81 o                         
  -5   3  10        729.45        625.09        15.88 o                         
  -3   3  10         42.48         40.35         4.32 o                         
  -1   3  10       2104.57       1914.74        36.83 o                         
   1   3  10       1439.89       1353.55        29.39 o                         
   3   3  10        891.65        897.21        27.90 o                         
   5   3  10          0.07          2.06         1.41 o                         
   7   3  10        592.33        541.96        16.07 o                         
   9   3  10        121.24        135.78        12.39 o                         
  11   3  10        181.15        158.70        11.27 o                         
 -12   4  10          3.12          4.10         2.34 o                         
 -10   4  10         33.91         29.07         6.05 o                         
  -8   4  10          0.24          4.45         1.93 o                         
  -6   4  10        264.75        247.93        13.24 o                         
  -4   4  10        118.49        100.92         6.46 o                         
  -2   4  10         50.12         52.61         4.25 o                         
   0   4  10        405.02        439.24        12.67 o                         
   2   4  10         14.02          9.63         2.11 o                         
   4   4  10        189.06        180.50        10.36 o                         
   6   4  10         32.10         36.50         4.39 o                         
   8   4  10         89.38         86.18         8.00 o                         
  -7   5  10         21.09         20.04         4.19 o                         
  -5   5  10          5.79          5.45         2.22 o                         
  -3   5  10         23.88         21.57         3.07 o                         
  -1   5  10          0.04          1.85         1.00 o                         
   1   5  10          3.88          5.02         1.37 o                         
   3   5  10         33.05         33.94         4.63 o                         
 -20   1  11          5.76          7.46         2.24 o                         
 -18   1  11        128.70        131.62         6.62 o                         
 -16   1  11        255.59        278.04        13.63 o                         
 -14   1  11       2523.19       2501.37        44.10 o                         
 -12   1  11        727.70        640.17        18.31 o                         
 -10   1  11        111.20        102.60         5.90 o                         
  -8   1  11        341.72        332.65        10.78 o                         
  -6   1  11        949.15        947.37        20.31 o                         
  -4   1  11         39.66         38.40         3.18 o                         
  -2   1  11        698.28        700.06        14.51 o                         
   0   1  11        379.15        371.50        11.00 o                         
   2   1  11        329.17        345.60        11.13 o                         
   4   1  11          7.87          8.96         1.46 o                         
   6   1  11       2534.74       2304.96        41.56 o                         
   8   1  11        946.69        986.15        23.75 o                         
  10   1  11          0.11          1.27         1.07 o                         
  12   1  11        204.71        240.00         9.76 o                         
 -19   2  11         10.37         10.10         2.58 o                         
 -17   2  11        230.75        248.80        11.39 o                         
 -15   2  11        108.44        113.61         8.43 o                         
 -13   2  11         26.79         33.41         4.77 o                         
 -11   2  11          0.38          4.89         2.72 o                         
  -9   2  11          4.25          3.82         1.40 o                         
  -7   2  11          0.17          2.61         1.22 o                         
  -5   2  11         54.79         44.17         4.59 o                         
  -3   2  11        263.34        226.86         9.17 o                         
  -1   2  11        702.53        698.96        17.27 o                         
   1   2  11        211.94        174.03         8.83 o                         
   3   2  11          0.03          0.56         1.30 o                         
   5   2  11          8.53         10.60         2.90 o                         
   7   2  11        509.14        466.28        15.08 o                         
   9   2  11        485.13        482.01        17.97 o                         
  11   2  11          6.27          3.26         1.00 o                         
 -16   3  11         13.45         12.29         3.27 o                         
 -14   3  11          0.90          0.88         2.34 o                         
 -12   3  11          1.23          1.70         1.68 o                         
 -10   3  11        587.63        451.75        15.22 o                         
  -8   3  11        539.33        514.81        16.46 o                         
  -6   3  11        774.42        711.25        19.78 o                         
  -4   3  11        247.88        228.18         9.13 o                         
  -2   3  11       1857.03       1723.38        34.43 o                         
   0   3  11       1218.41       1142.08        22.93 o                         
   2   3  11        199.40        193.45         9.71 o                         
   4   3  11          1.74          3.78         1.65 o                         
   6   3  11          0.36         -0.50         1.23 o                         
   8   3  11         48.75         36.53         4.40 o                         
  10   3  11        113.39        103.93         9.32 o                         
 -11   4  11        101.17        102.91        10.24 o                         
  -9   4  11         15.59          9.54         3.39 o                         
  -7   4  11        136.95        136.31         9.28 o                         
  -5   4  11          2.71          0.50         1.54 o                         
  -3   4  11         20.15         15.25         3.09 o                         
  -1   4  11          1.73         -0.15         1.28 o                         
   1   4  11          4.18          3.56         2.14 o                         
   3   4  11          1.25         -1.27         1.27 o                         
   5   4  11         48.44         52.62         5.05 o                         
   7   4  11         34.62         34.09         5.07 o                         
  -6   5  11          3.82          9.61         2.73 o                         
  -4   5  11         41.91         49.10         4.31 o                         
  -2   5  11          0.13          1.62         0.96 o                         
   0   5  11        114.38        118.32         9.17 o                         
 -18   0  12       1784.59       1919.91        58.67 o                         
 -16   0  12        489.21        528.77        27.85 o                         
 -14   0  12       4176.77       4204.32        79.78 o                         
 -12   0  12         97.74         77.11        10.00 o                         
 -10   0  12       2517.31       2335.77        56.94 o                         
  -8   0  12        736.45        761.30        22.43 o                         
  -6   0  12       2590.72       2550.97        80.67 o                         
  -4   0  12          1.14          1.08         1.73 o                         
  -2   0  12       4005.95       4173.17       215.13 o                         
   0   0  12       1584.39       1614.31        41.41 o                         
   2   0  12          2.98          3.71         3.51 o                         
   4   0  12         23.26         27.55         4.19 o                         
   6   0  12         17.86         19.46         3.76 o                         
   8   0  12         75.52         79.89         7.38 o                         
  10   0  12        147.88        149.88         9.47 o                         
  12   0  12          2.81          2.36         1.26 o                         
 -19   1  12         15.42         15.89         2.59 o                         
 -17   1  12        190.38        196.19        10.59 o                         
 -15   1  12          2.79          3.19         1.41 o                         
 -13   1  12        482.30        486.15        20.58 o                         
 -11   1  12          0.01         13.18        14.22 o                         
  -9   1  12          3.44          0.36         1.56 o                         
  -7   1  12        639.79        645.89        17.14 o                         
  -5   1  12          2.60          2.57         0.98 o                         
  -3   1  12        676.73        665.13        16.19 o                         
  -1   1  12         14.19         20.11         2.97 o                         
   1   1  12        877.28        910.12        19.62 o                         
   3   1  12        461.51        394.57         9.86 o                         
   5   1  12          1.57          2.24         1.75 o                         
   7   1  12       1492.09       1584.46        32.21 o                         
   9   1  12          1.34          2.30         1.61 o                         
  11   1  12         10.48          8.30         1.67 o                         
 -18   2  12        132.79        152.14         7.72 o                         
 -16   2  12         14.02         11.71         2.71 o                         
 -14   2  12          1.86          2.87         1.40 o                         
 -12   2  12         66.16         69.81         5.66 o                         
 -10   2  12          0.00          0.34         1.55 o                         
  -8   2  12         55.84         56.74         5.39 o                         
  -6   2  12          6.21          4.63         1.43 o                         
  -4   2  12        404.08        355.10        13.31 o                         
  -2   2  12        131.70        116.81         4.96 o                         
   0   2  12       1060.89        908.27        14.88 o                         
   2   2  12        119.37         96.99         5.43 o                         
   4   2  12         78.93         64.48         5.53 o                         
   6   2  12         18.20         18.40         5.88 o                         
   8   2  12        756.96        703.07        21.44 o                         
  10   2  12         25.12         24.70         2.49 o                         
 -15   3  12        213.08        184.89        13.31 o                         
 -13   3  12          5.35          6.52         2.22 o                         
 -11   3  12         60.78         56.47         6.10 o                         
  -9   3  12        251.18        208.54         9.95 o                         
  -7   3  12        895.25        820.03        21.57 o                         
  -5   3  12        230.03        222.70         9.09 o                         
  -3   3  12        108.47        117.22         7.47 o                         
  -1   3  12       1709.65       1592.74        32.88 o                         
   1   3  12        848.29        854.54        22.11 o                         
   3   3  12        227.73        219.17        10.17 o                         
   5   3  12         11.33          7.39         2.07 o                         
   7   3  12         77.42         77.22         6.40 o                         
   9   3  12         62.22         52.62         6.58 o                         
 -10   4  12         13.65         14.92         4.19 o                         
  -8   4  12        139.54        134.11         8.90 o                         
  -6   4  12        428.91        379.62        23.58 o                         
  -4   4  12         47.52         47.54         5.44 o                         
  -2   4  12        230.26        236.33        10.17 o                         
   0   4  12          7.66          6.86         3.93 o                         
   2   4  12        190.52        180.13        10.10 o                         
   4   4  12          8.92          6.95         1.83 o                         
   6   4  12         87.70         93.01         8.34 o                         
  -5   5  12        142.84        156.33         7.24 o                         
  -3   5  12          5.95         10.00         2.63 o                         
  -1   5  12         19.11         18.92         3.41 o                         
 -18   1  13        141.08        140.56         8.01 o                         
 -16   1  13         78.61         76.79         7.27 o                         
 -14   1  13          8.79          9.66         2.39 o                         
 -12   1  13         38.23         40.95         4.36 o                         
 -10   1  13       1588.82       1398.76        36.48 o                         
  -8   1  13        666.35        590.26        15.34 o                         
  -6   1  13          5.03          8.40         2.18 o                         
  -4   1  13         69.15         67.70         4.91 o                         
  -2   1  13        580.38        572.73        19.81 o                         
   0   1  13       1738.59       1656.83        32.46 o                         
   2   1  13          0.02          0.59         1.09 o                         
   4   1  13          0.17          1.86         1.56 o                         
   6   1  13          0.00          0.82         1.72 o                         
   8   1  13       2070.03       2257.03        40.15 o                         
  10   1  13          0.05          1.40         1.07 o                         
  12   1  13         11.61         17.36         1.93 o                         
 -17   2  13          0.83          0.75         1.21 o                         
 -15   2  13         63.47         57.41         4.69 o                         
 -13   2  13          3.34          4.08         2.72 o                         
 -11   2  13        773.93        744.12        25.08 o                         
  -9   2  13        349.12        362.05        16.57 o                         
  -7   2  13          0.62         -0.74         1.65 o                         
  -5   2  13        903.83        781.29        25.24 o                         
  -3   2  13        526.89        452.53        10.42 o                         
  -1   2  13         26.20         24.24         2.61 o                         
   1   2  13        742.39        668.94        16.44 o                         
   3   2  13         33.74         44.41         4.60 o                         
   5   2  13        695.49        689.00        16.50 o                         
   7   2  13          1.71          0.85         0.92 o                         
   9   2  13         32.53         25.77         2.97 o                         
  11   2  13         46.55         47.01         5.51 o                         
 -16   3  13        147.78        179.38        11.31 o                         
 -14   3  13        319.18        341.83        19.22 o                         
 -12   3  13         20.43         15.99         3.19 o                         
 -10   3  13        116.44        119.65         7.30 o                         
  -8   3  13         82.28         59.44         5.25 o                         
  -6   3  13        703.52        694.84        19.52 o                         
  -4   3  13         66.88         59.00         4.57 o                         
  -2   3  13        369.83        368.94        13.67 o                         
   0   3  13        315.60        315.39        12.51 o                         
   2   3  13         30.42         31.63         3.90 o                         
   4   3  13         22.32         24.03         3.22 o                         
   6   3  13         34.06         35.34         4.44 o                         
   8   3  13          3.50          8.70         4.17 o                         
 -11   4  13         50.86         45.21         6.34 o                         
  -9   4  13        169.03        161.72        13.66 o                         
  -7   4  13         30.26         34.87         4.50 o                         
  -5   4  13        195.72        173.77        13.66 o                         
  -3   4  13         63.98         70.59         6.52 o                         
  -1   4  13         65.05         59.77         4.81 o                         
   1   4  13        227.81        255.20        12.00 o                         
   3   4  13        218.69        237.77        10.74 o                         
   5   4  13         83.53         96.71         8.39 o                         
 -18   0  14       1947.10       2268.08        64.57 o                         
 -16   0  14        789.01        855.34        35.90 o                         
 -14   0  14       1089.96       1081.35        30.40 o                         
 -12   0  14        204.77        202.40        16.53 o                         
 -10   0  14        238.86        204.27        11.81 o                         
  -8   0  14       1076.00       1016.64        35.65 o                         
  -6   0  14        704.00        684.21        27.07 o                         
  -4   0  14        414.93        392.90        15.87 o                         
  -2   0  14        187.70        144.66        10.99 o                         
   0   0  14        964.15        807.79        26.99 o                         
   2   0  14        237.60        215.50         9.85 o                         
   4   0  14        751.27        679.11        23.07 o                         
   6   0  14        797.64        820.38        46.77 o                         
   8   0  14         38.00         43.55         5.12 o                         
  10   0  14          7.78          7.45         1.59 o                         
 -19   1  14          8.17          8.47         2.10 o                         
 -17   1  14        217.78        226.06        10.91 o                         
 -15   1  14        329.72        357.12        12.58 o                         
 -13   1  14        200.86        184.34         9.33 o                         
 -11   1  14         64.39         59.32         6.51 o                         
  -9   1  14        891.96        791.48        25.70 o                         
  -7   1  14          5.53          4.72         1.24 o                         
  -5   1  14        291.31        286.63         7.84 o                         
  -3   1  14        194.45        180.08         6.51 o                         
  -1   1  14         89.71         68.42         4.00 o                         
   1   1  14        249.99        221.37         7.79 o                         
   3   1  14        200.53        176.60         7.85 o                         
   5   1  14        931.16        854.67        21.63 o                         
   7   1  14         13.02         16.22         2.81 o                         
   9   1  14        302.95        333.73        11.12 o                         
  11   1  14         18.32         20.81         2.18 o                         
 -18   2  14         14.31         13.80         3.12 o                         
 -16   2  14         41.68         31.58         3.98 o                         
 -14   2  14         60.13         60.41         5.83 o                         
 -12   2  14        154.16        135.82        10.12 o                         
 -10   2  14         89.48         70.23         7.02 o                         
  -8   2  14        194.94        170.24        12.73 o                         
  -6   2  14         19.92         24.37         4.28 o                         
  -4   2  14       3069.71       2728.57        58.65 o                         
  -2   2  14        201.96        183.97         8.21 o                         
   0   2  14        243.46        235.37         9.30 o                         
   2   2  14        169.79        175.08         9.11 o                         
   4   2  14       1676.38       1683.72        39.68 o                         
   6   2  14          5.49          6.98         1.92 o                         
   8   2  14         40.24         43.04         3.73 o                         
  10   2  14        111.84         96.47         8.10 o                         
 -15   3  14         14.49         26.24         4.34 o                         
 -13   3  14          0.01         -0.37         1.02 o                         
 -11   3  14         34.27         39.07         4.98 o                         
  -9   3  14          0.05          0.08         1.18 o                         
  -7   3  14        653.99        594.37        17.58 o                         
  -5   3  14        184.38        199.27         9.68 o                         
  -3   3  14          0.44          1.13         2.09 o                         
  -1   3  14         80.83         75.94         5.96 o                         
   1   3  14        154.90        154.77         9.77 o                         
   3   3  14          0.47          1.31         1.18 o                         
   5   3  14         96.44        108.82         7.56 o                         
   7   3  14        159.79        130.92        10.68 o                         
 -10   4  14        742.40        675.33        28.04 o                         
  -8   4  14         60.33         75.36         6.14 o                         
  -6   4  14          0.18          1.93         1.49 o                         
  -4   4  14        130.96        122.42         8.78 o                         
  -2   4  14        196.10        174.41         9.67 o                         
   0   4  14         67.53         70.70         5.91 o                         
   2   4  14          0.25         -1.27         1.27 o                         
   4   4  14        113.42        128.90         9.46 o                         
 -18   1  15          6.55          6.76         1.74 o                         
 -16   1  15        787.08        888.13        25.05 o                         
 -14   1  15          0.27         -0.51         1.50 o                         
 -12   1  15        244.33        234.42        13.08 o                         
 -10   1  15         94.31         96.43         8.29 o                         
  -8   1  15       1422.81       1291.50        34.93 o                         
  -6   1  15        318.36        263.61        10.16 o                         
  -4   1  15         89.63         87.43         6.31 o                         
  -2   1  15         84.30         88.14         6.37 o                         
   0   1  15         65.13         64.72         5.48 o                         
   2   1  15          3.90          7.08         1.86 o                         
   4   1  15         12.84         15.34         2.44 o                         
   6   1  15        544.22        535.40        13.69 o                         
   8   1  15          4.28          0.82         1.09 o                         
  10   1  15        109.43        116.48         5.21 o                         
 -17   2  15         20.55         18.55         2.64 o                         
 -15   2  15          0.60          0.18         0.99 o                         
 -13   2  15        115.72        105.09         8.19 o                         
 -11   2  15        135.78        120.55         9.19 o                         
  -9   2  15        372.14        361.28        16.55 o                         
  -7   2  15         62.60         52.54         6.22 o                         
  -5   2  15         53.25         50.67         6.03 o                         
  -3   2  15       2843.79       2691.59        58.20 o                         
  -1   2  15        157.50        146.46         7.31 o                         
   1   2  15         75.22         85.98         7.86 o                         
   3   2  15        228.64        221.79        10.01 o                         
   5   2  15        719.69        819.07        26.34 o                         
   7   2  15        161.79        162.84         7.26 o                         
   9   2  15         84.05         78.76         7.32 o                         
 -12   3  15        169.99        158.60        12.78 o                         
 -10   3  15          2.93          3.87         2.02 o                         
  -8   3  15          1.26          0.72         1.65 o                         
  -6   3  15        141.70        154.97         8.27 o                         
  -4   3  15          2.60          6.45         2.15 o                         
  -2   3  15        125.90        127.95         9.17 o                         
   0   3  15         81.13         84.28         5.98 o                         
   2   3  15          1.87          0.39         1.04 o                         
   4   3  15          2.95          0.84         1.56 o                         
   6   3  15          7.68          7.56         1.81 o                         
 -11   4  15          3.30         -0.63         1.32 o                         
  -9   4  15        592.24        562.76        24.68 o                         
  -7   4  15         15.67         33.42         3.92 o                         
  -5   4  15          0.25          0.16         1.48 o                         
  -3   4  15          2.46          2.14         1.24 o                         
  -1   4  15         44.93         50.33         6.58 o                         
   1   4  15          0.83         -2.15         2.15 o                         
 -18   0  16        245.72        276.19        15.56 o                         
 -16   0  16       1427.68       1544.66        50.97 o                         
 -14   0  16         45.64         58.48         8.24 o                         
 -12   0  16        529.97        522.82        27.46 o                         
 -10   0  16        619.11        591.29        21.69 o                         
  -8   0  16         17.02         17.39         3.84 o                         
  -6   0  16        554.33        510.04        43.58 o                         
  -4   0  16        788.65        718.95        22.85 o                         
  -2   0  16        497.69        439.43        28.19 o                         
   0   0  16        123.13        109.49         8.64 o                         
   2   0  16         78.81         80.40         7.48 o                         
   4   0  16        108.03         92.06         7.93 o                         
   6   0  16        248.14        261.62        17.22 o                         
   8   0  16         42.58         43.97         4.51 o                         
 -17   1  16         25.06         28.49         3.56 o                         
 -15   1  16        246.39        248.94         9.94 o                         
 -13   1  16        209.19        215.55         9.85 o                         
 -11   1  16          0.51         -0.03         1.49 o                         
  -9   1  16         30.71         20.72         3.98 o                         
  -7   1  16        138.23        131.09         7.98 o                         
  -5   1  16          1.63          2.54         1.52 o                         
  -3   1  16       1587.07       1525.91        31.97 o                         
  -1   1  16        114.46        115.13         7.46 o                         
   1   1  16        145.05        134.50         6.91 o                         
   3   1  16          4.72          4.89         1.94 o                         
   5   1  16        246.19        253.47        13.71 o                         
   7   1  16         72.87         57.12         4.46 o                         
   9   1  16         19.94         23.02         2.30 o                         
 -16   2  16          2.03         -0.05         1.32 o                         
 -14   2  16          3.03          3.28         3.71 o                         
 -12   2  16         58.74         66.70         6.68 o                         
 -10   2  16        334.92        303.25        14.85 o                         
  -8   2  16          0.62          1.18         1.62 o                         
  -6   2  16         22.49         17.71         5.22 o                         
  -4   2  16        191.86        193.63        11.98 o                         
  -2   2  16       2150.85       2142.44        40.19 o                         
   0   2  16         63.25         57.82         8.58 o                         
   2   2  16         34.35         26.56         4.36 o                         
   4   2  16          5.03          6.24         1.93 o                         
   6   2  16        879.96        871.22        39.55 o                         
   8   2  16         16.91         12.92         2.93 o                         
 -13   3  16         81.88         81.95         5.91 o                         
 -11   3  16        160.09        158.73         9.31 o                         
  -9   3  16         20.55         23.75         7.88 o                         
  -7   3  16         12.18         18.42         3.43 o                         
  -5   3  16         88.54        101.91         6.44 o                         
  -3   3  16          1.40          3.43         1.76 o                         
  -1   3  16         61.27         71.59         6.49 o                         
   1   3  16         68.72         84.23         8.07 o                         
   3   3  16        262.73        311.14        12.46 o                         
   5   3  16        102.97         90.05         6.32 o                         
 -10   4  16          0.10          0.34         1.07 o                         
  -8   4  16        410.50        376.75        18.68 o                         
  -6   4  16        688.69        872.36        25.99 o                         
  -4   4  16          4.24          3.69         1.61 o                         
  -2   4  16         56.02         55.11         6.39 o                         
   0   4  16          2.70          2.58         1.46 o                         
 -18   1  17          9.42         11.43         2.00 o                         
 -16   1  17          4.38          6.96         2.56 o                         
 -14   1  17         48.20         46.35         4.89 o                         
 -12   1  17         92.89         94.04         7.91 o                         
 -10   1  17        188.30        200.08        12.09 o                         
  -8   1  17          3.74          4.39         2.07 o                         
  -6   1  17       2016.30       2007.38        38.63 o                         
  -4   1  17        863.42        823.95        22.24 o                         
  -2   1  17        350.96        349.72        13.39 o                         
   0   1  17        261.40        282.91        11.76 o                         
   2   1  17        793.49        773.04        17.47 o                         
   4   1  17         34.33         35.58         3.76 o                         
   6   1  17         47.59         38.71         3.61 o                         
   8   1  17         24.28         17.83         2.50 o                         
 -15   2  17        118.41        112.08         8.56 o                         
 -13   2  17         79.49         93.80         7.31 o                         
 -11   2  17        686.11        680.10        22.47 o                         
  -9   2  17         13.76         18.93         4.93 o                         
  -7   2  17         50.41         49.97         5.86 o                         
  -5   2  17         23.90         19.88         3.87 o                         
  -3   2  17        128.95        139.18         9.95 o                         
  -1   2  17        146.98        146.26         8.16 o                         
   1   2  17        167.12        176.78        10.64 o                         
   3   2  17        108.66        123.54         8.35 o                         
   5   2  17        636.44        658.84        43.50 o                         
   7   2  17        274.59        304.38        14.92 o                         
 -12   3  17         15.73         17.36         3.66 o                         
 -10   3  17          0.95          2.92         1.32 o                         
  -8   3  17         16.29         22.81         3.61 o                         
  -6   3  17         45.25         38.91         4.73 o                         
  -4   3  17         26.22         29.39         4.16 o                         
  -2   3  17        136.53        152.90        13.27 o                         
   0   3  17          7.73         13.66         3.71 o                         
   2   3  17          5.47          5.07         2.00 o                         
  -7   4  17        528.56        535.70        21.70 o                         
  -5   4  17        130.76        153.14        10.39 o                         
 -18   0  18        245.38        264.82        13.46 o                         
 -16   0  18         28.03         30.04         5.27 o                         
 -14   0  18          8.34          7.80         2.10 o                         
 -12   0  18         37.06         42.53         7.02 o                         
 -10   0  18        311.60        305.74        14.72 o                         
  -8   0  18        118.54        119.12         9.25 o                         
  -6   0  18       1014.17       1007.93        30.01 o                         
  -4   0  18        292.55        286.38        11.89 o                         
  -2   0  18          0.30          3.97         1.80 o                         
   0   0  18          3.06          1.19         1.15 o                         
   2   0  18       1432.29       1471.27        45.46 o                         
   4   0  18        383.47        381.48        12.54 o                         
   6   0  18         27.79         25.21         4.88 o                         
 -17   1  18        229.71        240.32         9.47 o                         
 -15   1  18          2.06          0.78         1.41 o                         
 -13   1  18         30.02         43.03         4.09 o                         
 -11   1  18        336.78        349.23        15.63 o                         
  -9   1  18        239.74        249.26        13.41 o                         
  -7   1  18        387.53        393.63        14.23 o                         
  -5   1  18       1084.80       1155.29        26.84 o                         
  -3   1  18         30.95         31.58         3.45 o                         
  -1   1  18        171.01        184.92         9.39 o                         
   1   1  18         79.91         84.16         5.99 o                         
   3   1  18          7.65          4.64         1.64 o                         
   5   1  18         41.32         42.93         3.69 o                         
   7   1  18          0.33          3.03         1.12 o                         
 -14   2  18          5.14          5.94         1.72 o                         
 -12   2  18         48.05         40.09         4.70 o                         
 -10   2  18         45.98         53.82         7.27 o                         
  -8   2  18        123.22        124.34         9.09 o                         
  -6   2  18         54.00         65.44         6.66 o                         
  -4   2  18        253.60        261.75        10.99 o                         
  -2   2  18        189.91        204.72        11.56 o                         
   0   2  18         31.50         30.47         4.26 o                         
   2   2  18         47.24         66.42         5.95 o                         
   4   2  18        153.70        161.31         8.55 o                         
 -11   3  18         67.15         85.74         8.29 o                         
  -9   3  18         28.68         31.78         3.90 o                         
  -7   3  18          0.88          5.11         1.81 o                         
  -5   3  18        112.44        111.45         7.53 o                         
  -3   3  18          0.04          2.19         2.49 o                         
  -1   3  18          0.41          1.32         2.19 o                         
   1   3  18        532.79        591.98        24.34 o                         
 -16   1  19        157.37        169.01        10.56 o                         
 -14   1  19         47.20         44.13         3.67 o                         
 -12   1  19         44.25         45.31         4.18 o                         
 -10   1  19         42.20         56.29         6.02 o                         
  -8   1  19        143.88        151.89         8.31 o                         
  -6   1  19       1015.74       1087.14        25.31 o                         
  -4   1  19        837.96        924.14        22.85 o                         
  -2   1  19        392.48        405.94        12.13 o                         
   0   1  19         31.10         25.23         3.28 o                         
   2   1  19          1.44          3.11         1.18 o                         
   4   1  19        246.95        234.84        10.76 o                         
 -15   2  19        240.61        260.63        13.56 o                         
 -13   2  19          4.75          3.32         1.51 o                         
 -11   2  19         11.32         14.68         2.82 o                         
  -9   2  19          2.55         -0.90         2.71 o                         
  -7   2  19        290.71        301.49        13.97 o                         
  -5   2  19        102.97        110.66         8.31 o                         
  -3   2  19         49.62         54.26         4.60 o                         
  -1   2  19         62.97         70.05         6.14 o                         
   1   2  19         10.75          7.90         2.93 o                         
   3   2  19         34.32         34.68         5.27 o                         
 -10   3  19         39.63         55.06         4.57 o                         
  -8   3  19         61.37         90.39         6.21 o                         
  -6   3  19         51.41         51.73         4.72 o                         
  -4   3  19         21.07         22.34         4.44 o                         
  -2   3  19          4.75          3.07         1.80 o                         
   0   3  19        140.85        163.43        10.83 o                         
 -16   0  20         20.14         21.61         4.10 o                         
 -14   0  20          6.79          7.56         2.73 o                         
 -10   0  20        354.62        346.81        21.51 o                         
  -8   0  20        479.94        564.28        29.51 o                         
  -6   0  20        160.31        170.99        15.51 o                         
  -4   0  20       2950.59       3219.35        92.23 o                         
  -2   0  20         29.80         32.42         4.57 o                         
   0   0  20        752.46        804.11        28.24 o                         
   2   0  20          9.27         11.06         2.46 o                         
   4   0  20        730.32        621.86        45.36 o                         
 -15   1  20        114.25        126.09         5.51 o                         
 -13   1  20        336.22        340.18        10.70 o                         
 -11   1  20         23.02         30.07         8.83 o                         
  -9   1  20          1.22         -1.19         3.49 o                         
  -7   1  20        199.03        203.70         9.32 o                         
  -5   1  20        387.25        408.03        13.84 o                         
  -3   1  20         36.93         36.99         3.91 o                         
  -1   1  20          0.65          0.52         0.97 o                         
   1   1  20        136.15        153.31         6.28 o                         
   3   1  20         75.23         89.50         4.98 o                         
 -14   2  20          0.17          1.66         1.12 o                         
 -12   2  20         42.57         45.94         4.43 o                         
 -10   2  20        118.44        127.42         8.00 o                         
  -8   2  20         83.00         77.49         6.43 o                         
  -6   2  20         45.63         39.06         4.59 o                         
  -4   2  20         36.86         33.37         3.42 o                         
  -2   2  20          3.24          1.69         1.16 o                         
   0   2  20         35.34         41.37         4.31 o                         
   2   2  20          0.24          0.83         1.05 o                         
  -9   3  20        330.18        411.19        17.05 o                         
  -7   3  20         63.18         71.52         7.22 o                         
  -5   3  20        162.90        165.63        11.12 o                         
  -3   3  20          3.75          2.19         1.22 o                         
 -14   1  21          2.93          3.34         1.30 o                         
 -12   1  21         19.49         16.52         2.76 o                         
 -10   1  21          6.88          7.91         2.10 o                         
  -8   1  21         28.49         25.12         3.06 o                         
  -6   1  21          0.89          0.86         1.15 o                         
  -4   1  21        129.11        139.57         7.28 o                         
  -2   1  21          6.04          7.59         1.76 o                         
   0   1  21        408.53        453.41        12.56 o                         
   2   1  21         61.69         60.48         4.66 o                         
 -13   2  21        247.23        242.15        12.44 o                         
 -11   2  21        129.40        151.01         7.79 o                         
  -9   2  21          0.62          1.98         1.59 o                         
  -7   2  21        105.11        126.15         7.72 o                         
  -5   2  21         41.44         40.22         4.25 o                         
  -3   2  21          0.38         -0.75         0.75 o                         
  -1   2  21        329.97        372.82        23.24 o                         
 -14   0  22        223.67        206.30        11.85 o                         
 -10   0  22        191.27        187.57        13.41 o                         
  -8   0  22       3648.28       4013.78       103.64 o                         
  -6   0  22         19.76         25.51         5.66 o                         
  -4   0  22          3.22          9.07         3.27 o                         
  -2   0  22         72.70         67.45         8.14 o                         
   0   0  22         82.09         75.79         7.85 o                         
 -11   1  22          8.48          5.56         1.66 o                         
  -9   1  22          3.42          2.90         2.56 o                         
  -7   1  22          7.48          7.13         1.91 o                         
  -5   1  22        177.54        179.49         7.73 o                         
  -3   1  22         57.62         59.23         4.19 o                         
  -1   1  22         22.56         25.89         2.64 o                         
   1   1  22         86.89         73.25         6.93 o                         
 -10   2  22          0.25          1.63         0.83 o                         
  -8   2  22         23.22         27.10         3.15 o                         
  -6   2  22          7.20          2.20         2.68 o                         
  -4   2  22         20.36         17.48         2.48 o                         
  -2   2  22         81.73         86.52         7.36 o                         
 -10   1  23          6.00          5.80         1.58 o                         
  -8   1  23        114.38        123.05        11.46 o                         
  -6   1  23        360.27        354.61        12.85 o                         
  -4   1  23          6.23          6.11         1.39 o                         
  -2   1  23        104.08        112.51         8.73 o                         
  -6   0  24        979.98        944.93        30.92 o                         
                                                                                
