# Supplementary material for: Managing negative linear compressibility and thermal expansion through steric hindrance: a case study of 1,2-bis­(4′-pyridyl)­ethane cocrystals
Source: IUCrJ. 2025 Jan 1;12(Pt 1):88–96. doi: 10.1107/S2052252524011734 (PMC11707692; doi:10.1107/S2052252524011734)
Supplement: Supplementary file 16 [file m-12-00088-etyfum_160k_bsup16.hkl]

data_etyfum_160k_b                                                              
_shelx_title ' etyfum_160k_b_a.res in I2/a'                                     
_shelx_refln_list_code          4                                               
_shelx_F_calc_maximum      220.06                                               
_exptl_crystal_F_000       632.00                                               
_reflns_d_resolution_high  0.8132                                               
                                                                                
loop_                                                                           
 _space_group_symop_operation_xyz                                               
 'x, y, z'                                                                      
 '-x+1/2, y, -z'                                                                
 'x+1/2, y+1/2, z+1/2'                                                          
 '-x+1, y+1/2, -z+1/2'                                                          
 '-x, -y, -z'                                                                   
 'x-1/2, -y, z'                                                                 
 '-x+1/2, -y+1/2, -z+1/2'                                                       
 'x, -y+1/2, z+1/2'                                                             
                                                                                
_cell_length_a    16.6868                                                       
_cell_length_b     4.7394                                                       
_cell_length_c    19.6945                                                       
_cell_angle_alpha  90.000                                                       
_cell_angle_beta  109.936                                                       
_cell_angle_gamma  90.000                                                       
                                                                                
_shelx_F_squared_multiplier     1.000                                           
                                                                                
loop_                                                                           
 _refln_index_h                                                                 
 _refln_index_k                                                                 
 _refln_index_l                                                                 
 _refln_F_squared_calc                                                          
 _refln_F_squared_meas                                                          
 _refln_F_squared_sigma                                                         
 _refln_observed_status                                                         
   2   0   0         24.79         37.25         1.94 o                         
   4   0   0       7409.69       7071.47        77.69 o                         
   6   0   0       5404.24       5942.20       118.15 o                         
   8   0   0       3574.61       4243.16        78.51 o                         
  10   0   0         94.43        105.67         9.05 o                         
  12   0   0         88.71        103.12         6.54 o                         
  14   0   0          3.45          6.52         1.87 o                         
  16   0   0        377.95        392.93        13.67 o                         
  18   0   0        514.86        525.57        24.14 o                         
   1   1   0        244.97        217.51         3.24 o                         
   3   1   0        386.57        421.34         9.07 o                         
   5   1   0          8.20          9.97         0.97 o                         
   7   1   0        167.14        180.38         6.01 o                         
   9   1   0        789.49        947.54        17.52 o                         
  11   1   0         76.88         75.76         6.26 o                         
  13   1   0        328.25        283.38        11.99 o                         
  15   1   0        185.91        167.13         7.74 o                         
  17   1   0         34.22         33.18         3.03 o                         
   0   2   0       1312.07       1450.97        22.39 o                         
   2   2   0          9.99         10.06         1.08 o                         
   4   2   0         11.14          8.90         1.33 o                         
   6   2   0        110.62        116.43         5.74 o                         
   8   2   0         71.91         79.89         5.29 o                         
  10   2   0          0.19          0.94         1.13 o                         
  12   2   0        129.51        118.97         9.53 o                         
  14   2   0        648.06        703.11        19.61 o                         
  16   2   0        132.53        129.85         6.99 o                         
  18   2   0          9.14          6.38         2.14 o                         
   1   3   0       2095.32       2049.29        34.99 o                         
   3   3   0        792.58        798.58        21.21 o                         
   5   3   0        147.99        159.33         7.94 o                         
   7   3   0        797.36        746.35        20.42 o                         
   9   3   0         42.32         48.18         8.29 o                         
  11   3   0          8.21          8.52         2.54 o                         
  13   3   0         25.21         22.94         3.15 o                         
  15   3   0          2.10          2.57         1.66 o                         
   0   4   0         28.91         28.05         6.47 o                         
   2   4   0        123.72        128.56         7.95 o                         
   4   4   0         48.41         57.92         7.39 o                         
   6   4   0        407.60        411.23        18.43 o                         
   8   4   0       1293.49       1405.58        52.60 o                         
  10   4   0        190.70        219.59        17.08 o                         
  12   4   0         46.19         52.37         7.33 o                         
   1   5   0         15.23         16.22         3.24 o                         
   3   5   0         49.38         45.17         6.06 o                         
   5   5   0         88.76         91.93         7.23 o                         
   7   5   0         53.58         52.69         4.94 o                         
   9   5   0         23.49         23.82         4.42 o                         
 -18   1   1         68.81         64.34         3.85 o                         
 -16   1   1        306.70        302.37        10.25 o                         
 -14   1   1         77.80         64.16         5.51 o                         
 -12   1   1        110.51         91.95         5.42 o                         
 -10   1   1        719.48        683.04        14.98 o                         
  -8   1   1       1596.85       1783.58        24.45 o                         
  -6   1   1        130.51        132.61         4.66 o                         
  -4   1   1       7889.46       8071.67       118.79 o                         
  -2   1   1        390.27        389.93         5.17 o                         
   0   1   1       2969.27       2936.71        29.97 o                         
   2   1   1        869.74        892.03        10.10 o                         
   4   1   1       2328.81       2490.99        31.14 o                         
   6   1   1         76.91         88.06         3.95 o                         
   8   1   1       1079.40       1141.76        18.86 o                         
  10   1   1       1064.40       1168.15        26.23 o                         
  12   1   1        661.87        561.54        17.33 o                         
  14   1   1        198.65        176.86         8.11 o                         
  16   1   1          0.60         -1.08         1.08 o                         
  18   1   1         48.53         38.27         3.13 o                         
 -17   2   1         17.27         18.74         2.42 o                         
 -15   2   1         13.00         12.65         2.15 o                         
 -13   2   1       1197.05       1211.76        34.58 o                         
 -11   2   1         58.72         54.87         6.25 o                         
  -9   2   1        896.67        863.46        19.77 o                         
  -7   2   1       2640.81       2819.50        38.97 o                         
  -5   2   1        160.78        165.64         6.50 o                         
  -3   2   1       3770.92       4094.91        56.10 o                         
  -1   2   1       2356.82       2393.14        31.62 o                         
   1   2   1        220.39        239.36         6.07 o                         
   3   2   1        271.39        300.98         7.55 o                         
   5   2   1        907.38       1073.90        18.89 o                         
   7   2   1        361.31        343.93        18.83 o                         
   9   2   1        408.18        380.46        14.58 o                         
  11   2   1         44.81         42.90         5.66 o                         
  13   2   1        120.93        149.73         8.62 o                         
  15   2   1       1769.28       1858.95        34.89 o                         
  17   2   1         30.66         27.70         3.31 o                         
 -16   3   1         13.65         16.36         2.63 o                         
 -14   3   1         11.61         14.92         2.59 o                         
 -12   3   1       1973.04       2101.16        48.85 o                         
 -10   3   1         90.57         92.04        11.93 o                         
  -8   3   1        638.09        633.41        32.29 o                         
  -6   3   1        263.37        216.70         9.59 o                         
  -4   3   1        964.30       1050.78        24.48 o                         
  -2   3   1        114.21        121.41         7.70 o                         
   0   3   1       1919.66       1897.73        46.52 o                         
   2   3   1        751.93        760.89        19.05 o                         
   4   3   1        108.15        102.36         6.95 o                         
   6   3   1        477.51        461.23        13.89 o                         
   8   3   1        484.45        484.72        27.78 o                         
  10   3   1         18.98         22.06         4.55 o                         
  12   3   1          0.18         -0.15         1.20 o                         
  14   3   1         43.66         36.27         7.74 o                         
 -13   4   1          7.64         14.25         3.69 o                         
 -11   4   1         17.90         18.03         4.69 o                         
  -9   4   1         15.50         27.73         6.51 o                         
  -7   4   1        760.53        760.36        26.02 o                         
  -5   4   1         38.99         36.75         3.58 o                         
  -3   4   1          6.46          7.97         1.60 o                         
  -1   4   1        724.24        747.01        25.71 o                         
   1   4   1         75.86         70.76         5.84 o                         
   3   4   1          4.87          4.39         1.44 o                         
   5   4   1         20.86         25.57         4.46 o                         
   7   4   1         59.52         64.80        10.02 o                         
   9   4   1       1221.91       1402.62        51.23 o                         
  11   4   1          3.21         13.02         3.83 o                         
  13   4   1          2.18          2.64         2.00 o                         
  -8   5   1         28.92         30.78         5.15 o                         
  -6   5   1          1.44          1.19         1.05 o                         
  -4   5   1        128.18        132.49         8.97 o                         
  -2   5   1         20.89         26.89         4.39 o                         
   0   5   1         39.70         42.14         5.23 o                         
   2   5   1        370.72        430.59        17.32 o                         
   4   5   1        192.81        187.09        10.28 o                         
   6   5   1          1.65          0.84         2.46 o                         
   8   5   1          8.54         11.34         3.19 o                         
 -18   0   2         15.19         17.18         2.92 o                         
 -16   0   2       1714.62       1559.93        32.01 o                         
 -14   0   2          8.43          9.82         2.91 o                         
 -12   0   2       1600.52       1498.81        73.00 o                         
 -10   0   2        114.86         85.34        11.57 o                         
  -8   0   2       5699.80       6252.47       145.66 o                         
  -6   0   2       8010.10       8416.91       116.24 o                         
  -4   0   2       5565.06       5784.58        57.17 o                         
  -2   0   2        325.65        285.54         4.32 o                         
   0   0   2        998.15        945.40        13.64 o                         
   2   0   2      48427.80      44856.57       687.92 o                         
   4   0   2        340.93        440.11        15.80 o                         
   6   0   2       1651.65       1824.95        39.44 o                         
   8   0   2       3516.70       3731.74        73.19 o                         
  10   0   2         22.00         53.34         8.65 o                         
  12   0   2        243.33        215.81        10.28 o                         
  14   0   2        554.26        572.63        17.77 o                         
  16   0   2         91.63         89.53         6.06 o                         
  18   0   2         77.89         92.58         8.61 o                         
 -19   1   2          3.96          2.64         0.83 o                         
 -17   1   2         56.93         62.67         4.32 o                         
 -15   1   2         29.79         45.78         4.68 o                         
 -13   1   2          5.41          6.31         1.90 o                         
 -11   1   2        654.03        609.29        17.93 o                         
  -9   1   2        744.62        748.19        14.68 o                         
  -7   1   2        769.09        937.65        15.06 o                         
  -5   1   2        452.68        459.72         7.66 o                         
  -3   1   2       5541.67       5535.73        83.58 o                         
  -1   1   2      11419.79      11314.74        98.72 o                         
   1   1   2       1489.43       1594.66        17.45 o                         
   3   1   2        802.34        909.90        12.24 o                         
   5   1   2       8249.28       9251.59        92.61 o                         
   7   1   2        156.97        147.45         5.73 o                         
   9   1   2          8.84         13.26         2.88 o                         
  11   1   2         53.74         43.81         3.48 o                         
  13   1   2          4.34          7.89         1.68 o                         
  15   1   2        509.85        520.82        14.06 o                         
  17   1   2         10.99         13.04         2.01 o                         
 -18   2   2         17.86         18.32         2.19 o                         
 -16   2   2          1.69          1.08         0.88 o                         
 -14   2   2        219.26        221.22        13.01 o                         
 -12   2   2        133.45        156.46        10.91 o                         
 -10   2   2         43.79         35.29         3.37 o                         
  -8   2   2        126.25        143.94         7.13 o                         
  -6   2   2         68.69         65.06         4.27 o                         
  -4   2   2         98.51        137.03         5.56 o                         
  -2   2   2       2186.32       2378.97        33.21 o                         
   0   2   2        341.68        386.90         6.67 o                         
   2   2   2        991.56       1112.79        14.76 o                         
   4   2   2       1359.48       1546.79        21.42 o                         
   6   2   2        326.10        375.21        11.17 o                         
   8   2   2         61.88         70.49         5.22 o                         
  10   2   2        848.43        795.30        41.26 o                         
  12   2   2        427.16        423.80        13.04 o                         
  14   2   2       1170.37       1189.02        26.51 o                         
  16   2   2        103.28        109.72         9.86 o                         
 -15   3   2        220.95        245.16         9.60 o                         
 -13   3   2          7.46          8.72         2.24 o                         
 -11   3   2       2675.26       2622.98        84.23 o                         
  -9   3   2        370.67        385.77        24.68 o                         
  -7   3   2        577.93        504.66        12.15 o                         
  -5   3   2         48.12         45.68         4.07 o                         
  -3   3   2        845.08        816.74        23.77 o                         
  -1   3   2        529.95        558.45        18.11 o                         
   1   3   2       1450.25       1464.06        23.05 o                         
   3   3   2          6.53          3.89         1.73 o                         
   5   3   2        629.74        593.76        18.42 o                         
   7   3   2        941.93        885.56        39.30 o                         
   9   3   2         69.28         74.56         7.44 o                         
  11   3   2         30.35         27.00         3.79 o                         
  13   3   2         53.45         50.45         4.40 o                         
  15   3   2          8.30          5.83         2.09 o                         
 -14   4   2        112.49        125.87         9.88 o                         
 -12   4   2          0.31         -0.36         1.59 o                         
 -10   4   2        161.67        169.23        15.12 o                         
  -8   4   2        595.77        624.55        22.90 o                         
  -6   4   2        205.04        235.42        15.51 o                         
  -4   4   2        195.26        191.69         8.51 o                         
  -2   4   2        102.77         99.40         7.02 o                         
   0   4   2        218.55        191.60         8.46 o                         
   2   4   2         28.75         26.90         3.06 o                         
   4   4   2        663.06        666.49        24.29 o                         
   6   4   2         44.68         52.17         6.18 o                         
   8   4   2       1266.50       1400.12        51.69 o                         
  10   4   2        218.85        254.20        17.90 o                         
  12   4   2         17.89         24.09         4.92 o                         
  -9   5   2         16.33         13.48         3.37 o                         
  -7   5   2          0.47          1.87         0.94 o                         
  -5   5   2         19.92         22.27         3.58 o                         
  -3   5   2         20.51         25.63         3.94 o                         
  -1   5   2          7.09          6.20         1.86 o                         
   1   5   2          0.18          0.55         1.25 o                         
   3   5   2        278.14        289.57        15.37 o                         
   5   5   2        208.15        208.17        10.83 o                         
   7   5   2        648.47        702.63        28.78 o                         
   9   5   2          6.99          7.92         2.41 o                         
 -18   1   3        169.60        164.12         6.55 o                         
 -16   1   3         40.14         39.65         4.29 o                         
 -14   1   3         46.22         42.66         4.60 o                         
 -12   1   3        377.41        362.36        13.34 o                         
 -10   1   3        383.80        404.13        10.90 o                         
  -8   1   3        409.63        443.63        10.14 o                         
  -6   1   3        371.61        330.17         6.75 o                         
  -4   1   3       9800.74      10044.41        77.08 o                         
  -2   1   3      44585.53      42102.36       425.77 o                         
   0   1   3        962.58        985.74        14.05 o                         
   2   1   3       6149.79       6031.30        56.22 o                         
   4   1   3       2354.30       2608.43        28.58 o                         
   6   1   3       1032.07       1228.24        22.85 o                         
   8   1   3        564.02        637.70        20.08 o                         
  10   1   3       1671.13       1571.41        28.00 o                         
  12   1   3         29.42         30.80         3.98 o                         
  14   1   3        600.60        584.14        15.35 o                         
  16   1   3         12.69         10.82         2.21 o                         
 -17   2   3         12.85         16.88         2.08 o                         
 -15   2   3         13.93         15.83         3.43 o                         
 -13   2   3        177.12        191.82        12.20 o                         
 -11   2   3       1130.51        929.76        23.09 o                         
  -9   2   3         74.48         69.04         5.08 o                         
  -7   2   3         72.36         66.81         4.54 o                         
  -5   2   3         54.81         56.21         3.72 o                         
  -3   2   3       2213.01       2338.82        27.25 o                         
  -1   2   3       5738.73       6157.77        54.05 o                         
   1   2   3        379.02        333.65         7.02 o                         
   3   2   3        428.29        438.69         9.64 o                         
   5   2   3        498.23        515.80        12.92 o                         
   7   2   3       2497.03       2686.07        44.60 o                         
   9   2   3          1.69         -1.26         2.86 o                         
  11   2   3        251.14        249.43         9.83 o                         
  13   2   3          5.62          6.39         1.90 o                         
  15   2   3         33.72         61.30         8.38 o                         
  17   2   3         37.38         24.23         4.05 o                         
 -16   3   3        473.82        488.98        22.14 o                         
 -14   3   3         33.81         34.71         4.64 o                         
 -12   3   3        154.86        161.28        10.93 o                         
 -10   3   3       1860.64       1845.36        63.80 o                         
  -8   3   3        106.54        102.05         8.53 o                         
  -6   3   3         19.65         25.51         3.69 o                         
  -4   3   3        206.46        242.92        12.63 o                         
  -2   3   3        320.06        378.12        13.24 o                         
   0   3   3        469.00        457.82        12.72 o                         
   2   3   3          2.31          2.54         0.87 o                         
   4   3   3        520.87        484.05        16.18 o                         
   6   3   3         41.27         53.49         7.57 o                         
   8   3   3          0.86          2.23         2.41 o                         
  10   3   3          4.55          7.40         2.75 o                         
  12   3   3          0.33          2.26         1.24 o                         
  14   3   3         15.92         16.57         3.28 o                         
 -13   4   3          4.29          4.19         1.82 o                         
 -11   4   3          0.29          3.96         3.01 o                         
  -9   4   3          9.51         10.34         4.10 o                         
  -7   4   3          4.60          2.48         1.14 o                         
  -5   4   3         75.47         75.20         7.28 o                         
  -3   4   3        228.75        222.12        10.63 o                         
  -1   4   3          0.11         -0.45         1.88 o                         
   1   4   3        284.64        295.45        10.78 o                         
   3   4   3        395.53        414.62        15.09 o                         
   5   4   3        377.62        374.04        16.23 o                         
   7   4   3        158.17        158.79        16.85 o                         
   9   4   3        155.02        162.08        14.48 o                         
  11   4   3        191.13        206.07        14.85 o                         
  -8   5   3         13.61          9.14         2.06 o                         
  -6   5   3         92.15         86.43        10.02 o                         
  -4   5   3          8.02         12.71         2.69 o                         
  -2   5   3        203.36        232.08        12.44 o                         
   0   5   3         23.67         26.17         3.99 o                         
   2   5   3        221.45        242.98        10.07 o                         
   4   5   3       1660.58       1775.20        40.33 o                         
   6   5   3         15.97         20.27         4.37 o                         
   8   5   3          4.42          7.47         2.73 o                         
 -20   0   4        129.86         88.89         7.47 o                         
 -18   0   4         19.25         14.77         3.02 o                         
 -16   0   4          0.37          1.14         1.64 o                         
 -14   0   4        241.94        217.86        18.22 o                         
 -12   0   4       2031.59       1808.69        48.78 o                         
 -10   0   4       3614.11       3754.67        74.82 o                         
  -8   0   4        333.11        397.93        10.60 o                         
  -6   0   4        171.59        154.70         3.66 o                         
  -4   0   4       1030.61       1155.40        13.40 o                         
  -2   0   4       1745.28       1568.41        22.55 o                         
   0   0   4       5688.51       5624.62        71.88 o                         
   2   0   4         29.22         26.96         2.23 o                         
   4   0   4        117.88        135.28         5.12 o                         
   6   0   4        822.96        870.31        23.93 o                         
   8   0   4          0.81          1.04         1.65 o                         
  10   0   4        341.04        275.52        15.11 o                         
  12   0   4         10.30          7.86         2.01 o                         
  14   0   4        231.88        246.65        10.97 o                         
  16   0   4        138.30        130.04         8.40 o                         
 -19   1   4         80.78         86.13         4.91 o                         
 -17   1   4        133.81        117.58         6.04 o                         
 -15   1   4          4.52          4.75         1.81 o                         
 -13   1   4         75.15         62.58         6.51 o                         
 -11   1   4          2.35          8.27         2.01 o                         
  -9   1   4        531.72        533.06        11.93 o                         
  -7   1   4        643.89        777.04        11.27 o                         
  -5   1   4        972.99        947.34        11.37 o                         
  -3   1   4      17818.38      17750.65       124.11 o                         
  -1   1   4       7549.78       7549.90        58.48 o                         
   1   1   4          3.44          5.33         0.59 o                         
   3   1   4       2318.95       2403.87        25.32 o                         
   5   1   4        660.69        793.05        14.66 o                         
   7   1   4        774.54        966.91        21.31 o                         
   9   1   4         71.64         71.85         5.91 o                         
  11   1   4       2147.22       1981.14        33.17 o                         
  13   1   4        344.77        387.20        12.38 o                         
  15   1   4        325.33        337.65        12.09 o                         
  17   1   4          2.39          3.41         1.08 o                         
 -18   2   4         94.03        109.26         5.65 o                         
 -16   2   4          7.46          8.15         2.41 o                         
 -14   2   4        585.45        626.78        23.15 o                         
 -12   2   4        234.97        237.92        23.84 o                         
 -10   2   4       1363.99       1294.26        26.45 o                         
  -8   2   4        141.51        121.71         6.54 o                         
  -6   2   4       1902.13       1993.59        29.96 o                         
  -4   2   4       1037.38       1167.27        17.63 o                         
  -2   2   4       6566.59       7270.14        64.51 o                         
   0   2   4        749.62        820.04        13.35 o                         
   2   2   4          4.77          6.40         1.19 o                         
   4   2   4        717.05        821.07        16.53 o                         
   6   2   4       1132.79       1288.30        27.12 o                         
   8   2   4         18.08         17.83         3.06 o                         
  10   2   4        344.72        310.68        10.99 o                         
  12   2   4        321.08        353.17        13.58 o                         
  14   2   4         25.88         26.04         5.56 o                         
  16   2   4        215.85        218.68        14.07 o                         
 -17   3   4         19.42         23.28         2.89 o                         
 -15   3   4        607.43        687.18        21.60 o                         
 -13   3   4        140.57        139.03         9.85 o                         
 -11   3   4        148.35        162.94        15.76 o                         
  -9   3   4       3224.67       3209.73        94.45 o                         
  -7   3   4        873.38        783.59        15.31 o                         
  -5   3   4         54.36         52.99         6.01 o                         
  -3   3   4       1723.57       1736.56        40.62 o                         
  -1   3   4          2.99          1.48         0.94 o                         
   1   3   4         85.16         95.50         7.40 o                         
   3   3   4        156.82        148.24        10.00 o                         
   5   3   4         88.03         68.44         4.99 o                         
   7   3   4        373.21        343.05        23.18 o                         
   9   3   4          0.47          0.64         2.41 o                         
  11   3   4         33.58         27.98         4.28 o                         
  13   3   4        446.23        433.22        19.64 o                         
 -14   4   4         68.28         75.41         7.83 o                         
 -12   4   4        223.42        257.71        17.58 o                         
 -10   4   4          0.01          1.41         2.37 o                         
  -8   4   4        135.24        135.96        11.79 o                         
  -6   4   4          2.36          0.89         0.74 o                         
  -4   4   4        403.31        406.22        14.89 o                         
  -2   4   4        309.62        287.71        10.64 o                         
   0   4   4         88.59         83.57         5.61 o                         
   2   4   4        624.78        607.24        16.17 o                         
   4   4   4        171.09        171.13         9.42 o                         
   6   4   4        399.48        406.44        17.77 o                         
   8   4   4        244.80        240.16        12.69 o                         
  10   4   4        188.06        168.11        31.26 o                         
  12   4   4        251.88        250.29        14.03 o                         
  -7   5   4        111.23        102.56        10.43 o                         
  -5   5   4        197.77        193.41        10.65 o                         
  -3   5   4        106.17        122.13        10.55 o                         
  -1   5   4        112.31        126.19         7.19 o                         
   1   5   4        229.60        243.27        10.09 o                         
   3   5   4        482.03        546.38        31.65 o                         
   5   5   4         79.22         77.64         6.88 o                         
   7   5   4          2.46          4.33         2.09 o                         
 -20   1   5         61.34         60.11         6.06 o                         
 -18   1   5        230.02        250.80         9.82 o                         
 -16   1   5          2.97          3.32         1.17 o                         
 -14   1   5         51.77         48.52         5.75 o                         
 -12   1   5        299.40        237.82         9.52 o                         
 -10   1   5       3446.04       3585.12        49.49 o                         
  -8   1   5        149.72        158.48         5.30 o                         
  -6   1   5        220.16        254.10         5.80 o                         
  -4   1   5       4159.14       4380.30        37.23 o                         
  -2   1   5      15338.92      15436.57       116.63 o                         
   0   1   5       2883.24       2811.62        27.88 o                         
   2   1   5        469.24        564.30        10.74 o                         
   4   1   5          1.28          5.84         1.67 o                         
   6   1   5        859.94        902.77        21.80 o                         
   8   1   5        486.05        472.05        17.41 o                         
  10   1   5          0.30          1.04         0.86 o                         
  12   1   5       3383.39       3472.85        49.57 o                         
  14   1   5         33.75         37.05         4.04 o                         
  16   1   5          8.33          8.23         1.47 o                         
 -19   2   5        149.75        162.70         7.63 o                         
 -17   2   5         37.05         52.82         4.41 o                         
 -15   2   5        332.16        345.10        16.21 o                         
 -13   2   5       1872.30       1965.44       122.02 o                         
 -11   2   5         45.28         41.50         3.77 o                         
  -9   2   5       1520.72       1344.20        27.44 o                         
  -7   2   5        354.37        448.47        13.83 o                         
  -5   2   5        969.16       1086.26        17.59 o                         
  -3   2   5         12.48         16.93         1.95 o                         
  -1   2   5         77.54         84.53         4.09 o                         
   1   2   5        420.12        459.75        10.80 o                         
   3   2   5       4816.12       5559.99        81.05 o                         
   5   2   5        419.24        401.20        15.55 o                         
   7   2   5        688.58        711.38        23.55 o                         
   9   2   5         22.63         15.50         2.32 o                         
  11   2   5        321.00        289.75        12.32 o                         
  13   2   5          5.83          5.43         2.11 o                         
  15   2   5         28.97         30.75         3.72 o                         
 -16   3   5         93.21        108.43        11.36 o                         
 -14   3   5        236.15        246.63        14.16 o                         
 -12   3   5        714.88        742.02        36.02 o                         
 -10   3   5         25.42         22.27         6.24 o                         
  -8   3   5         88.44         84.58         6.43 o                         
  -6   3   5        105.73        109.96         7.19 o                         
  -4   3   5         15.58         13.44         2.62 o                         
  -2   3   5          0.00          1.69         1.39 o                         
   0   3   5          2.62          3.45         1.15 o                         
   2   3   5         29.93         23.71         3.68 o                         
   4   3   5        415.59        368.60        11.33 o                         
   6   3   5        484.08        445.10        26.73 o                         
   8   3   5         14.16         14.16         4.74 o                         
  10   3   5          4.23          8.42         3.73 o                         
  12   3   5         77.34         81.71         5.52 o                         
  14   3   5         53.22         44.63         5.78 o                         
 -13   4   5         59.14         69.90         8.29 o                         
 -11   4   5         82.68         79.60        10.06 o                         
  -9   4   5        329.72        301.90        15.07 o                         
  -7   4   5        196.06        204.34        10.23 o                         
  -5   4   5          4.50          3.59         1.68 o                         
  -3   4   5        226.91        206.31         8.97 o                         
  -1   4   5        632.56        615.25        16.30 o                         
   1   4   5         11.78         14.36         2.14 o                         
   3   4   5         18.89         21.56         3.34 o                         
   5   4   5        363.86        373.04        13.95 o                         
   7   4   5        298.49        330.56        26.39 o                         
   9   4   5         25.26         27.33         3.89 o                         
  11   4   5          4.71          2.91         1.15 o                         
  -8   5   5         24.62         13.89         3.55 o                         
  -6   5   5          0.25          0.76         1.01 o                         
  -4   5   5        220.33        199.82         8.92 o                         
  -2   5   5        196.32        205.28         9.21 o                         
   0   5   5         13.05         16.69         2.20 o                         
   2   5   5         11.10         10.67         1.75 o                         
   4   5   5        343.36        359.87        14.30 o                         
   6   5   5       1704.01       1815.58        53.74 o                         
 -20   0   6        257.56        226.06        12.80 o                         
 -18   0   6        378.24        357.28        17.87 o                         
 -16   0   6         81.05         70.18        10.25 o                         
 -14   0   6        601.07        521.38        29.19 o                         
 -12   0   6        447.45        388.00        28.60 o                         
 -10   0   6        543.56        583.64        32.11 o                         
  -8   0   6          0.01          0.61         0.72 o                         
  -6   0   6       4366.07       4572.77        88.68 o                         
  -4   0   6       9091.30       8985.95        96.58 o                         
  -2   0   6        846.36        822.11        15.60 o                         
   0   0   6        899.13        759.28        18.72 o                         
   2   0   6      10507.48      11652.49       205.66 o                         
   4   0   6         53.58         59.12         4.36 o                         
   6   0   6        164.33        179.93        10.61 o                         
   8   0   6       5003.51       4735.26       135.57 o                         
  10   0   6       1288.99       1160.39        26.77 o                         
  12   0   6         43.45         40.48         5.43 o                         
  14   0   6         47.82         45.86         5.53 o                         
  16   0   6        676.48        805.66        21.51 o                         
 -19   1   6        184.78        208.66         8.04 o                         
 -17   1   6          0.39          1.23         1.00 o                         
 -15   1   6        143.45        117.31        13.12 o                         
 -13   1   6       1033.60        867.67        70.13 o                         
 -11   1   6         77.50         79.13         5.96 o                         
  -9   1   6       1810.25       1881.58        24.00 o                         
  -7   1   6         59.84         56.67         2.98 o                         
  -5   1   6      13996.13      15487.88       125.47 o                         
  -3   1   6        339.28        375.09         6.89 o                         
  -1   1   6       5417.60       5555.19        83.95 o                         
   1   1   6         82.01         85.11         3.47 o                         
   3   1   6        470.98        485.11        10.61 o                         
   5   1   6       3401.99       3767.61        51.85 o                         
   7   1   6        142.58        108.55         6.88 o                         
   9   1   6         24.77         22.07         2.26 o                         
  11   1   6        183.25        167.18         7.13 o                         
  13   1   6        730.73        781.77        17.85 o                         
  15   1   6         50.37         54.42         4.31 o                         
 -18   2   6         27.56         28.03         2.55 o                         
 -16   2   6         76.52         74.30         6.90 o                         
 -14   2   6       1367.59       1349.33        36.85 o                         
 -12   2   6        297.21        259.50        14.13 o                         
 -10   2   6         31.41         22.87         2.74 o                         
  -8   2   6       1165.66       1169.66        22.67 o                         
  -6   2   6       3896.24       3996.32        58.92 o                         
  -4   2   6       1932.66       2070.54        26.71 o                         
  -2   2   6        456.56        462.59        12.51 o                         
   0   2   6       1612.74       1808.12        26.44 o                         
   2   2   6        286.78        314.71        10.58 o                         
   4   2   6         34.37         37.97         3.81 o                         
   6   2   6        136.01        134.37         9.59 o                         
   8   2   6        271.44        269.79        10.00 o                         
  10   2   6          5.20          7.00         2.44 o                         
  12   2   6        269.27        243.84        13.07 o                         
  14   2   6          1.73          3.74         1.46 o                         
 -17   3   6        269.76        295.41        11.22 o                         
 -15   3   6         18.62         18.71         5.69 o                         
 -13   3   6         78.39         91.81        11.38 o                         
 -11   3   6        274.85        259.80        20.45 o                         
  -9   3   6         27.46         24.71         3.56 o                         
  -7   3   6         38.75         29.00         2.99 o                         
  -5   3   6        129.97        112.31         7.71 o                         
  -3   3   6        735.57        704.39        27.86 o                         
  -1   3   6        307.35        273.15        13.48 o                         
   1   3   6          2.15          1.40         1.32 o                         
   3   3   6       1091.71       1023.29        20.28 o                         
   5   3   6        299.92        275.46        14.68 o                         
   7   3   6         95.79         78.65        10.88 o                         
   9   3   6         59.54         49.46         8.47 o                         
  11   3   6         52.35         54.74         5.76 o                         
  13   3   6          6.57          8.20         2.55 o                         
 -14   4   6         67.40         70.63         7.56 o                         
 -12   4   6          7.55          6.19         2.82 o                         
 -10   4   6        152.74        131.79        13.34 o                         
  -8   4   6          4.54          7.33         1.96 o                         
  -6   4   6        157.95        154.08         8.80 o                         
  -4   4   6         67.44         65.56         5.00 o                         
  -2   4   6        512.12        500.02        14.55 o                         
   0   4   6       1359.98       1426.72        27.22 o                         
   2   4   6        187.42        197.17         8.69 o                         
   4   4   6        201.44        217.05        11.80 o                         
   6   4   6         84.84         97.01         8.14 o                         
   8   4   6         53.70         64.09         6.21 o                         
  10   4   6         50.77         47.26         4.57 o                         
  -9   5   6          1.62          1.50         1.32 o                         
  -7   5   6         26.40         25.46         5.28 o                         
  -5   5   6         14.22         16.55         2.36 o                         
  -3   5   6        119.39        139.05         7.33 o                         
  -1   5   6        168.91        170.07         9.85 o                         
   1   5   6          1.14          0.55         0.69 o                         
   3   5   6        505.28        516.60        14.24 o                         
   5   5   6        240.11        215.14        44.56 o                         
 -20   1   7         23.80         19.30         2.66 o                         
 -18   1   7        147.67        164.70         7.85 o                         
 -16   1   7         21.18         17.31         5.37 o                         
 -14   1   7        361.43        347.97        16.36 o                         
 -12   1   7        544.07        466.62        14.54 o                         
 -10   1   7          2.00          0.62         0.73 o                         
  -8   1   7         92.53         92.75         4.58 o                         
  -6   1   7         15.70         15.07         1.49 o                         
  -4   1   7       6259.77       6801.05        96.14 o                         
  -2   1   7       2731.47       2788.30        28.05 o                         
   0   1   7       2767.22       2958.29        49.20 o                         
   2   1   7          6.10         11.03         1.43 o                         
   4   1   7         63.68         75.91         4.52 o                         
   6   1   7        218.68        269.89        10.90 o                         
   8   1   7        328.71        268.95         7.41 o                         
  10   1   7        143.55        145.12         7.33 o                         
  12   1   7        159.20        170.09         7.83 o                         
  14   1   7        515.63        568.74        15.78 o                         
  16   1   7          1.85          1.89         0.93 o                         
 -19   2   7         25.30         29.06         2.57 o                         
 -17   2   7          0.38          2.10         1.73 o                         
 -15   2   7          1.70          1.39         1.64 o                         
 -13   2   7       1051.90        983.98        30.24 o                         
 -11   2   7       1164.82       1019.39        36.52 o                         
  -9   2   7        999.80        905.03        22.55 o                         
  -7   2   7        606.77        585.21        14.90 o                         
  -5   2   7      12656.63      12918.87       132.79 o                         
  -3   2   7        255.00        311.99         8.63 o                         
  -1   2   7        132.35        136.17         6.81 o                         
   1   2   7        501.86        472.10        12.22 o                         
   3   2   7        803.64        861.20        20.39 o                         
   5   2   7        516.97        580.92        20.54 o                         
   7   2   7         48.45         35.41         5.83 o                         
   9   2   7        214.77        217.66        12.83 o                         
  11   2   7        488.07        516.34        20.13 o                         
  13   2   7        410.82        447.27        31.95 o                         
  15   2   7          6.16         12.66         2.96 o                         
 -16   3   7         89.20        105.56        10.11 o                         
 -14   3   7          0.26         -0.05         2.37 o                         
 -12   3   7         16.32         23.64         5.92 o                         
 -10   3   7        140.55        138.30        14.85 o                         
  -8   3   7          4.18          2.91         1.57 o                         
  -6   3   7         77.35         74.09         4.19 o                         
  -4   3   7        141.72        118.85         9.30 o                         
  -2   3   7        188.63        156.26         8.89 o                         
   0   3   7         69.44         68.92         5.80 o                         
   2   3   7        228.55        198.62         7.49 o                         
   4   3   7        225.88        199.89        18.63 o                         
   6   3   7         38.53         44.65         5.86 o                         
   8   3   7         39.27         37.66         5.35 o                         
  10   3   7        537.49        536.42        19.79 o                         
  12   3   7         16.31         11.38         3.55 o                         
 -13   4   7         33.14         35.16         5.92 o                         
 -11   4   7          5.67          5.74         3.14 o                         
  -9   4   7        164.15        180.15        11.29 o                         
  -7   4   7        338.93        304.76        12.51 o                         
  -5   4   7        583.55        583.99        25.66 o                         
  -3   4   7         51.78         56.94         4.65 o                         
  -1   4   7         12.28         11.43         2.21 o                         
   1   4   7       1827.87       1868.62        32.33 o                         
   3   4   7         98.58         99.18         7.04 o                         
   5   4   7         18.22         15.93         3.31 o                         
   7   4   7          0.21         -1.00         1.54 o                         
   9   4   7        224.81        213.55        21.29 o                         
  -8   5   7        120.22        111.53        10.02 o                         
  -6   5   7        214.31        230.84        16.12 o                         
  -4   5   7         15.41         14.21         3.68 o                         
  -2   5   7         93.03         88.07         8.05 o                         
   0   5   7        186.17        182.28         7.14 o                         
   2   5   7         35.89         33.22         3.35 o                         
   4   5   7          0.03         -0.50         1.11 o                         
   6   5   7          4.65          7.61         2.55 o                         
 -20   0   8        153.88        125.49         7.76 o                         
 -18   0   8         47.34         42.75         4.90 o                         
 -16   0   8        134.11        136.89        14.16 o                         
 -14   0   8        872.19        808.92        37.62 o                         
 -12   0   8        822.58        705.07        32.56 o                         
 -10   0   8         17.09         17.74         3.01 o                         
  -8   0   8       3320.44       3396.88        61.80 o                         
  -6   0   8        183.77        160.31         5.63 o                         
  -4   0   8        757.95        811.62        24.17 o                         
  -2   0   8         53.39         67.76         3.98 o                         
   0   0   8        737.09        736.28        17.18 o                         
   2   0   8          4.77          5.33         1.38 o                         
   4   0   8       1662.82       1910.63        35.84 o                         
   6   0   8         34.43         27.73         7.38 o                         
   8   0   8       1916.72       1691.64        35.62 o                         
  10   0   8       9471.19       9509.30       160.15 o                         
  12   0   8         74.86         84.08         7.74 o                         
  14   0   8        264.86        284.15        12.89 o                         
 -19   1   8        195.65        185.64         8.76 o                         
 -17   1   8         68.13         65.02         9.06 o                         
 -15   1   8        137.85        122.31         9.44 o                         
 -13   1   8        805.23        720.20        28.81 o                         
 -11   1   8       1321.04       1170.22        36.83 o                         
  -9   1   8         19.22         23.96         2.43 o                         
  -7   1   8        202.43        219.54         5.56 o                         
  -5   1   8         83.67         99.87         3.80 o                         
  -3   1   8       1954.14       2199.45        26.42 o                         
  -1   1   8        739.09        844.80        13.57 o                         
   1   1   8       2586.00       2855.06        36.34 o                         
   3   1   8         81.30         57.97         3.55 o                         
   5   1   8        590.89        601.86        14.93 o                         
   7   1   8        248.38        196.65         6.89 o                         
   9   1   8        310.33        283.30        10.34 o                         
  11   1   8         91.57         98.06         7.52 o                         
  13   1   8          0.00          0.77         0.97 o                         
  15   1   8         16.73         21.92         2.35 o                         
 -18   2   8          0.02          0.33         0.91 o                         
 -16   2   8         59.58         55.33         5.95 o                         
 -14   2   8         27.37         33.24         5.19 o                         
 -12   2   8       3694.06       3380.55        69.07 o                         
 -10   2   8         21.11         15.84         2.00 o                         
  -8   2   8        101.51        101.44         6.17 o                         
  -6   2   8        341.51        352.86        10.14 o                         
  -4   2   8       7774.90       7735.76        77.59 o                         
  -2   2   8         83.58         82.01         4.95 o                         
   0   2   8        306.22        328.58        10.25 o                         
   2   2   8         22.70         16.75         2.63 o                         
   4   2   8        162.94        170.40         9.05 o                         
   6   2   8          1.92          0.23         3.39 o                         
   8   2   8         58.54         55.53        16.28 o                         
  10   2   8        136.19        142.66        10.24 o                         
  12   2   8         49.05         60.65         6.02 o                         
  14   2   8         17.24         23.13         4.44 o                         
 -17   3   8         52.05         59.61         6.74 o                         
 -15   3   8         80.54         86.89        10.06 o                         
 -13   3   8          0.04          5.19         3.23 o                         
 -11   3   8         68.29         61.25         9.61 o                         
  -9   3   8        384.71        396.65        19.40 o                         
  -7   3   8        132.37        120.14         7.75 o                         
  -5   3   8        381.13        328.36         9.17 o                         
  -3   3   8         42.27         36.22         2.98 o                         
  -1   3   8        855.56        749.22        14.53 o                         
   1   3   8        139.42        121.18         5.86 o                         
   3   3   8          9.73          3.99         1.44 o                         
   5   3   8         34.76         38.55         9.45 o                         
   7   3   8         36.56         45.11         5.82 o                         
   9   3   8        623.53        615.69        21.65 o                         
  11   3   8        144.92        124.10        11.66 o                         
 -14   4   8        151.40        164.85        11.43 o                         
 -12   4   8         70.74         77.78         9.15 o                         
 -10   4   8          0.82          0.76         1.54 o                         
  -8   4   8        157.74        165.30        15.67 o                         
  -6   4   8        325.83        284.06        12.14 o                         
  -4   4   8          0.14          1.48         1.18 o                         
  -2   4   8         12.45         12.25         2.20 o                         
   0   4   8          2.71          3.90         1.43 o                         
   2   4   8       2685.18       2815.73        49.37 o                         
   4   4   8        152.87        159.39         8.57 o                         
   6   4   8         36.69         37.39         5.51 o                         
   8   4   8         23.42         21.54         5.49 o                         
  -7   5   8          0.00          0.55         1.50 o                         
  -5   5   8        113.82        100.26         7.17 o                         
  -3   5   8          0.66         -0.27         0.94 o                         
  -1   5   8         47.37         42.50         3.26 o                         
   1   5   8         11.43         14.46         2.14 o                         
   3   5   8        228.88        202.52         9.61 o                         
   5   5   8          3.23          0.91         0.91 o                         
 -20   1   9        220.81        209.16        11.38 o                         
 -18   1   9          0.24         -0.07         1.09 o                         
 -16   1   9       2365.78       2427.11        74.50 o                         
 -14   1   9         56.52         48.41         4.85 o                         
 -12   1   9         17.66         15.89         2.73 o                         
 -10   1   9        777.05        720.81        30.47 o                         
  -8   1   9       2285.03       2354.83        34.31 o                         
  -6   1   9        807.97        850.83        13.82 o                         
  -4   1   9          0.94          1.71         0.62 o                         
  -2   1   9        168.00        167.99         5.21 o                         
   0   1   9       1898.49       2071.41        29.36 o                         
   2   1   9       1150.71       1192.45        21.11 o                         
   4   1   9         38.55         42.73         4.22 o                         
   6   1   9        297.08        270.88        11.10 o                         
   8   1   9        179.18        173.63         8.05 o                         
  10   1   9         74.11         74.62         5.18 o                         
  12   1   9         12.85          9.29         1.70 o                         
  14   1   9         81.95         97.50         8.32 o                         
 -19   2   9         65.00         78.62         3.63 o                         
 -17   2   9         94.53        105.89         7.68 o                         
 -15   2   9        116.41        117.09        13.75 o                         
 -13   2   9        697.96        677.37        24.13 o                         
 -11   2   9          3.38          2.67         1.14 o                         
  -9   2   9         14.40         13.65         2.26 o                         
  -7   2   9        596.23        550.42        13.51 o                         
  -5   2   9        593.33        593.60        14.99 o                         
  -3   2   9       5181.05       5366.28        64.07 o                         
  -1   2   9       1195.76       1240.90        23.14 o                         
   1   2   9        952.93        920.76        21.71 o                         
   3   2   9       1841.04       1757.08        33.85 o                         
   5   2   9        289.61        255.23        26.21 o                         
   7   2   9        130.11        113.50         9.11 o                         
   9   2   9         28.77         59.16        20.74 o                         
  11   2   9         26.82         29.99         4.38 o                         
  13   2   9          0.00         -0.09         0.94 o                         
 -16   3   9          9.61          9.24         2.78 o                         
 -14   3   9          5.06          0.96         2.28 o                         
 -12   3   9        125.00        112.26        13.02 o                         
 -10   3   9         68.77         70.25         7.35 o                         
  -8   3   9         48.23         49.27         6.16 o                         
  -6   3   9        186.94        182.23         8.35 o                         
  -4   3   9        353.03        284.80         9.65 o                         
  -2   3   9       2264.95       1997.82        33.96 o                         
   0   3   9         15.22         18.96         3.75 o                         
   2   3   9        672.58        651.19        19.21 o                         
   4   3   9        257.22        244.88        16.44 o                         
   6   3   9        552.38        562.87        21.66 o                         
   8   3   9         93.03         96.80         8.02 o                         
  10   3   9         10.53         11.93         4.10 o                         
  12   3   9        135.66        105.06         8.83 o                         
 -13   4   9         10.62          5.37         2.19 o                         
 -11   4   9         31.45         22.66         3.58 o                         
  -9   4   9         23.32         20.95         4.04 o                         
  -7   4   9          5.82          1.57         2.03 o                         
  -5   4   9         29.33         27.90         3.24 o                         
  -3   4   9         11.65         10.94         1.99 o                         
  -1   4   9          7.57         10.05         2.47 o                         
   1   4   9         48.88         55.18         4.47 o                         
   3   4   9        483.04        540.44        16.71 o                         
   5   4   9         45.35         38.02         4.97 o                         
   7   4   9         18.39         22.33         3.37 o                         
   9   4   9        253.46        221.10        13.16 o                         
  -8   5   9          2.77          3.60         1.82 o                         
  -6   5   9        184.51        194.23         9.61 o                         
  -4   5   9         63.09         62.66         5.53 o                         
  -2   5   9        105.49        116.11         7.57 o                         
   0   5   9         53.05         53.04         3.98 o                         
   2   5   9         42.60         43.17         4.33 o                         
   4   5   9         24.24         22.59         4.01 o                         
 -20   0  10         56.51         48.45         5.83 o                         
 -18   0  10          4.93          8.38         3.55 o                         
 -16   0  10        567.45        617.43        31.60 o                         
 -14   0  10        244.33        249.88        19.40 o                         
 -12   0  10         16.47         17.97         6.38 o                         
 -10   0  10        327.96        289.08        16.36 o                         
  -8   0  10       4379.44       4439.74        70.56 o                         
  -6   0  10      10464.02      10268.55       169.26 o                         
  -4   0  10         22.37         31.05         4.56 o                         
  -2   0  10       2437.52       2723.66        55.79 o                         
   0   0  10        162.00        187.37        10.81 o                         
   2   0  10       5212.19       5665.50       116.24 o                         
   4   0  10        264.79        261.90        23.84 o                         
   6   0  10       1726.61       1423.63        31.73 o                         
   8   0  10        127.26        109.27         8.97 o                         
  10   0  10       2642.24       2900.08        61.32 o                         
  12   0  10        796.50        901.45        26.43 o                         
  14   0  10         30.37         28.44         3.31 o                         
 -19   1  10         41.68         50.87         4.06 o                         
 -17   1  10         73.44         82.30         7.11 o                         
 -15   1  10       1284.69       1327.57        35.87 o                         
 -13   1  10        103.50         93.57         6.76 o                         
 -11   1  10        197.82        175.17         6.58 o                         
  -9   1  10        406.92        411.41        12.54 o                         
  -7   1  10         33.25         28.85         2.62 o                         
  -5   1  10        329.64        327.58         9.59 o                         
  -3   1  10         51.92         61.39         3.66 o                         
  -1   1  10        712.53        695.95        13.36 o                         
   1   1  10         52.79         60.39         4.26 o                         
   3   1  10        210.67        229.84        10.20 o                         
   5   1  10        111.78        112.01         5.67 o                         
   7   1  10          4.35          1.24         1.10 o                         
   9   1  10        571.92        586.91        15.54 o                         
  11   1  10         58.48         61.14         4.40 o                         
  13   1  10        114.50        128.59        10.64 o                         
 -18   2  10         97.01        103.14        12.39 o                         
 -16   2  10         47.71         47.25         5.55 o                         
 -14   2  10        160.85        170.73        11.12 o                         
 -12   2  10          0.68          1.27         0.94 o                         
 -10   2  10        340.25        286.27        12.11 o                         
  -8   2  10        109.08        107.42         6.56 o                         
  -6   2  10        613.42        572.99        17.25 o                         
  -4   2  10          6.37          5.91         1.29 o                         
  -2   2  10         34.49         43.93         3.96 o                         
   0   2  10         12.96         11.78         2.40 o                         
   2   2  10         20.15         17.30         2.96 o                         
   4   2  10          1.76          2.38         1.18 o                         
   6   2  10        134.97        112.90         7.34 o                         
   8   2  10          1.80          0.50         1.42 o                         
  10   2  10         86.19         99.87         7.95 o                         
  12   2  10         26.22         30.14         3.70 o                         
 -17   3  10          4.13          4.51         2.19 o                         
 -15   3  10          0.33         -0.77         2.00 o                         
 -13   3  10         68.72         63.66         9.24 o                         
 -11   3  10        170.67        181.40        11.57 o                         
  -9   3  10        310.20        296.51        12.64 o                         
  -7   3  10       3653.88       3393.45        70.24 o                         
  -5   3  10        738.45        612.93        16.21 o                         
  -3   3  10         47.64         53.58         5.17 o                         
  -1   3  10       2109.56       1905.16        37.54 o                         
   1   3  10       1437.21       1380.06        30.50 o                         
   3   3  10        906.93        856.20        27.85 o                         
   5   3  10          0.10          0.33         1.30 o                         
   7   3  10        590.32        546.15        16.53 o                         
   9   3  10        123.88        151.97        13.43 o                         
  11   3  10        181.77        155.02        11.34 o                         
 -12   4  10          2.84          2.00         1.00 o                         
 -10   4  10         35.40         28.74         6.10 o                         
  -8   4  10          0.63          3.44         1.81 o                         
  -6   4  10        277.72        259.31        13.92 o                         
  -4   4  10        119.25         98.81         6.38 o                         
  -2   4  10         50.43         52.58         4.39 o                         
   0   4  10        412.57        448.67        13.25 o                         
   2   4  10         15.14         13.47         2.49 o                         
   4   4  10        187.20        183.20        10.85 o                         
   6   4  10         32.10         38.53         5.67 o                         
   8   4  10         94.98         88.03         8.29 o                         
  -7   5  10         20.14         20.72         4.05 o                         
  -5   5  10          7.06         10.62         2.28 o                         
  -3   5  10         26.89         26.34         3.54 o                         
  -1   5  10          0.22          0.46         1.05 o                         
   1   5  10          3.68          3.01         1.46 o                         
   3   5  10         33.29         30.33         4.42 o                         
 -20   1  11          4.28          2.73         0.87 o                         
 -18   1  11        139.78        144.38         7.15 o                         
 -16   1  11        270.56        261.50        13.48 o                         
 -14   1  11       2582.18       2500.11        45.11 o                         
 -12   1  11        740.39        640.42        18.93 o                         
 -10   1  11        110.30         97.48         5.92 o                         
  -8   1  11        340.18        328.56        13.47 o                         
  -6   1  11        953.77       1003.53        19.45 o                         
  -4   1  11         42.31         34.63         2.89 o                         
  -2   1  11        696.31        694.48        14.09 o                         
   0   1  11        381.39        364.57        11.19 o                         
   2   1  11        312.06        341.37        13.60 o                         
   4   1  11          7.63          7.43         1.40 o                         
   6   1  11       2550.08       2355.61        43.30 o                         
   8   1  11        955.35       1011.99        24.95 o                         
  10   1  11          0.06          0.22         0.89 o                         
  12   1  11        211.93        231.15         9.08 o                         
 -19   2  11         10.55         12.34         2.78 o                         
 -17   2  11        241.24        266.49        12.20 o                         
 -15   2  11        111.86        117.92         8.94 o                         
 -13   2  11         31.35         34.89         5.05 o                         
 -11   2  11          0.77          1.47         7.06 o                         
  -9   2  11          4.37          3.45         1.60 o                         
  -7   2  11          0.45          1.28         1.26 o                         
  -5   2  11         59.74         50.52         4.93 o                         
  -3   2  11        260.39        221.16         9.41 o                         
  -1   2  11        711.92        698.20        17.79 o                         
   1   2  11        218.19        176.63         9.12 o                         
   3   2  11          0.00          1.63         1.35 o                         
   5   2  11          8.65         10.79         2.80 o                         
   7   2  11        512.41        467.49        15.63 o                         
   9   2  11        499.18        527.17        19.62 o                         
  11   2  11          5.99          2.85         1.96 o                         
 -16   3  11         12.27          9.61         3.14 o                         
 -14   3  11          0.72          1.37         2.00 o                         
 -12   3  11          1.29          2.56         1.54 o                         
 -10   3  11        603.87        507.29        16.40 o                         
  -8   3  11        551.13        526.69        17.26 o                         
  -6   3  11        792.31        708.03        20.36 o                         
  -4   3  11        251.34        229.82         8.42 o                         
  -2   3  11       1863.66       1723.04        39.93 o                         
   0   3  11       1226.15       1145.19        23.56 o                         
   2   3  11        202.01        202.40        10.24 o                         
   4   3  11          1.29          4.59         1.48 o                         
   6   3  11          0.18         -0.50         1.43 o                         
   8   3  11         46.56         32.31         4.19 o                         
  10   3  11        115.44        108.38         9.70 o                         
 -11   4  11        101.74         77.87         9.06 o                         
  -9   4  11         15.22         15.88         6.56 o                         
  -7   4  11        133.33        127.47         9.19 o                         
  -5   4  11          2.14         -0.74         1.42 o                         
  -3   4  11         19.91         22.86         3.21 o                         
  -1   4  11          1.76          2.54         1.18 o                         
   1   4  11          4.03          2.34         1.15 o                         
   3   4  11          1.05          0.28         1.14 o                         
   5   4  11         53.10         60.40         5.63 o                         
   7   4  11         35.37         38.80         5.56 o                         
  -6   5  11          2.95          4.10         2.14 o                         
  -4   5  11         44.89         52.00         5.40 o                         
  -2   5  11          0.28          0.97         0.89 o                         
   0   5  11        115.46        103.69         8.74 o                         
 -18   0  12       1835.01       1997.19        61.43 o                         
 -16   0  12        475.59        548.84        29.10 o                         
 -14   0  12       4311.73       4376.39        83.98 o                         
 -12   0  12        104.26         88.12        11.07 o                         
 -10   0  12       2524.44       2423.77        60.05 o                         
  -8   0  12        730.02        733.49        22.62 o                         
  -6   0  12       2586.96       2580.94        57.79 o                         
  -4   0  12          1.13          0.89         1.12 o                         
  -2   0  12       4031.80       4065.26        97.10 o                         
   0   0  12       1638.82       1601.64        90.12 o                         
   2   0  12          3.32          6.33         3.05 o                         
   4   0  12         24.49         24.05         5.37 o                         
   6   0  12         14.26         19.54         3.83 o                         
   8   0  12         72.91         74.73         7.41 o                         
  10   0  12        153.68        153.66         9.98 o                         
  12   0  12          1.98          1.86         1.25 o                         
 -19   1  12         16.24         23.11         3.14 o                         
 -17   1  12        192.80        216.83        11.49 o                         
 -15   1  12          3.32          3.43         1.50 o                         
 -13   1  12        480.32        476.13        16.17 o                         
 -11   1  12          0.02          4.67         3.96 o                         
  -9   1  12          3.95          2.00         1.68 o                         
  -7   1  12        634.98        635.24        16.08 o                         
  -5   1  12          2.76          2.84         0.98 o                         
  -3   1  12        683.60        659.74        15.91 o                         
  -1   1  12         13.55         20.24         2.89 o                         
   1   1  12        881.66        892.29        20.23 o                         
   3   1  12        462.01        388.15        10.08 o                         
   5   1  12          1.58          1.92         1.16 o                         
   7   1  12       1496.65       1626.97        33.84 o                         
   9   1  12          1.04          1.10         1.44 o                         
  11   1  12         10.05          4.30         1.31 o                         
 -18   2  12        139.38        145.47         7.78 o                         
 -16   2  12         20.32         19.02         3.46 o                         
 -14   2  12          1.68          1.49         1.97 o                         
 -12   2  12         68.53         65.44         5.72 o                         
 -10   2  12          0.06         -1.67         1.67 o                         
  -8   2  12         54.37         51.64         4.06 o                         
  -6   2  12          4.58          2.83         1.85 o                         
  -4   2  12        404.99        359.95        12.76 o                         
  -2   2  12        132.64        121.81         5.24 o                         
   0   2  12       1066.05        913.34        15.36 o                         
   2   2  12        117.69         92.82         5.19 o                         
   4   2  12         79.89         63.23         5.60 o                         
   6   2  12         19.16         13.43         3.48 o                         
   8   2  12        752.38        728.35        19.23 o                         
  10   2  12         25.59         25.45         2.97 o                         
 -15   3  12        223.73        196.41        14.21 o                         
 -13   3  12          5.28          8.83         2.28 o                         
 -11   3  12         65.03         57.69         6.37 o                         
  -9   3  12        243.83        174.82         9.41 o                         
  -7   3  12        917.23        849.44        22.77 o                         
  -5   3  12        232.21        216.35         9.27 o                         
  -3   3  12        115.05        115.97         8.25 o                         
  -1   3  12       1692.80       1582.07        41.84 o                         
   1   3  12        852.94        845.78        22.59 o                         
   3   3  12        228.54        239.26        10.99 o                         
   5   3  12         11.70         13.65         2.67 o                         
   7   3  12         79.43         78.34         6.60 o                         
   9   3  12         58.71         51.51         6.69 o                         
 -10   4  12         13.00         11.43         3.83 o                         
  -8   4  12        138.41        123.84         8.82 o                         
  -6   4  12        438.64        386.77        18.10 o                         
  -4   4  12         46.24         55.30         6.10 o                         
  -2   4  12        239.03        245.93        14.12 o                         
   0   4  12          7.83          6.00         2.20 o                         
   2   4  12        197.13        208.96        11.33 o                         
   4   4  12          8.27          4.58         1.47 o                         
   6   4  12         92.26         92.63         8.56 o                         
  -5   5  12        144.34        171.00        14.41 o                         
  -3   5  12          6.01          7.38         2.32 o                         
  -1   5  12         19.88         15.62         3.01 o                         
 -18   1  13        139.09        144.23         8.34 o                         
 -16   1  13         79.13         82.59         9.52 o                         
 -14   1  13         10.30         17.45         3.03 o                         
 -12   1  13         36.50         44.60         5.80 o                         
 -10   1  13       1605.26       1392.64        37.39 o                         
  -8   1  13        685.91        597.75        14.22 o                         
  -6   1  13          4.45          5.98         1.65 o                         
  -4   1  13         71.43         60.52         4.74 o                         
  -2   1  13        591.59        587.53        17.77 o                         
   0   1  13       1730.84       1666.12        33.44 o                         
   2   1  13          0.04          0.90         0.85 o                         
   4   1  13          0.21          0.88         1.09 o                         
   6   1  13          0.02         -1.63         2.02 o                         
   8   1  13       2087.50       2282.48        41.48 o                         
  10   1  13          0.12          2.84         1.66 o                         
  12   1  13         11.00         17.29         1.97 o                         
 -17   2  13          0.94          4.45         5.81 o                         
 -15   2  13         63.24         58.95         5.19 o                         
 -13   2  13          2.30          3.06         1.23 o                         
 -11   2  13        780.64        744.41        25.93 o                         
  -9   2  13        352.08        330.48        16.39 o                         
  -7   2  13          0.35          0.60         1.94 o                         
  -5   2  13        890.75        811.76        37.23 o                         
  -3   2  13        526.71        438.42        11.23 o                         
  -1   2  13         25.53         22.40         2.56 o                         
   1   2  13        750.25        663.85        16.91 o                         
   3   2  13         34.07         39.93         4.49 o                         
   5   2  13        697.19        678.40        16.87 o                         
   7   2  13          2.02          1.05         0.83 o                         
   9   2  13         32.48         24.73         2.94 o                         
 -16   3  13        148.82        187.35        11.93 o                         
 -14   3  13        333.01        355.62        20.22 o                         
 -12   3  13         19.78         10.72         2.66 o                         
 -10   3  13        127.59        135.93         8.05 o                         
  -8   3  13         87.47         68.98         5.84 o                         
  -6   3  13        735.51        747.72        21.10 o                         
  -4   3  13         64.50         60.15         4.74 o                         
  -2   3  13        388.06        386.26        15.59 o                         
   0   3  13        303.37        298.24        12.60 o                         
   2   3  13         28.99         31.33         3.82 o                         
   4   3  13         23.36         21.58         3.29 o                         
   6   3  13         36.94         37.82         4.57 o                         
   8   3  13          3.58          6.82         2.66 o                         
 -11   4  13         52.68         47.41         6.69 o                         
  -9   4  13        167.69        155.93        13.75 o                         
  -7   4  13         30.53         29.50         4.31 o                         
  -5   4  13        198.03        191.33        15.51 o                         
  -3   4  13         66.51         65.27         6.35 o                         
  -1   4  13         64.58         59.82         4.87 o                         
   1   4  13        235.66        264.82        12.66 o                         
   3   4  13        222.18        248.36        11.41 o                         
   5   4  13         85.36         98.91         8.74 o                         
 -18   0  14       2026.70       2257.22        65.58 o                         
 -16   0  14        810.52        865.98        37.21 o                         
 -14   0  14       1109.05       1104.30        42.76 o                         
 -12   0  14        214.98        200.28        17.21 o                         
 -10   0  14        249.10        218.63        34.93 o                         
  -8   0  14       1078.34        979.98        23.76 o                         
  -6   0  14        712.97        716.27        28.70 o                         
  -4   0  14        418.29        393.61        16.38 o                         
  -2   0  14        185.17        144.11         9.78 o                         
   0   0  14        971.14        870.86        25.16 o                         
   2   0  14        239.56        208.33        13.41 o                         
   4   0  14        756.20        700.08        24.39 o                         
   6   0  14        823.87        849.82        27.31 o                         
   8   0  14         39.11         38.98         4.91 o                         
  10   0  14          8.78         11.95         2.00 o                         
 -19   1  14          6.79          6.21         2.30 o                         
 -17   1  14        213.52        227.26        11.33 o                         
 -15   1  14        337.48        372.68        13.37 o                         
 -13   1  14        204.59        190.63         9.85 o                         
 -11   1  14         68.72         55.23         6.42 o                         
  -9   1  14        917.87        805.32        42.90 o                         
  -7   1  14          5.13          3.51         1.32 o                         
  -5   1  14        289.05        285.05         8.10 o                         
  -3   1  14        193.70        173.95         7.58 o                         
  -1   1  14         86.08         76.81         4.41 o                         
   1   1  14        250.77        235.45         8.38 o                         
   3   1  14        200.53        179.30         8.23 o                         
   5   1  14        935.42        894.69        23.08 o                         
   7   1  14         11.80         12.74         2.52 o                         
   9   1  14        304.09        313.39        11.17 o                         
  11   1  14         16.97         21.04         2.75 o                         
 -18   2  14         15.23         19.04         3.64 o                         
 -16   2  14         41.24         31.69         4.11 o                         
 -14   2  14         64.87         57.04         5.87 o                         
 -12   2  14        154.18        140.53        10.29 o                         
 -10   2  14         84.58         66.53         7.29 o                         
  -8   2  14        201.55        172.12        11.58 o                         
  -6   2  14         19.52         18.75         7.72 o                         
  -4   2  14       3040.54       2769.86        73.82 o                         
  -2   2  14        197.57        170.91         8.19 o                         
   0   2  14        249.32        233.47         9.51 o                         
   2   2  14        167.91        176.52         9.47 o                         
   4   2  14       1676.41       1700.99        35.09 o                         
   6   2  14          7.13         12.78         2.34 o                         
   8   2  14         40.19         46.18         3.95 o                         
  10   2  14        108.70         79.56         7.56 o                         
 -15   3  14         18.26         25.27         4.55 o                         
 -13   3  14          0.01          1.84         1.84 o                         
 -11   3  14         35.24         44.62         5.39 o                         
  -9   3  14          0.02          3.24         1.57 o                         
  -7   3  14        660.80        592.81        18.15 o                         
  -5   3  14        194.02        200.37        10.11 o                         
  -3   3  14          0.40          1.55         1.19 o                         
  -1   3  14         79.68         73.69         5.98 o                         
   1   3  14        152.22        145.67         8.34 o                         
   3   3  14          0.32          1.56         1.35 o                         
   5   3  14        102.08         99.50        10.79 o                         
   7   3  14        162.79        126.58         7.79 o                         
 -10   4  14        758.53        737.74        30.19 o                         
  -8   4  14         57.91         71.66         6.15 o                         
  -6   4  14          0.37          2.03         1.55 o                         
  -4   4  14        138.56        139.37         9.10 o                         
  -2   4  14        193.33        173.42        13.82 o                         
   0   4  14         68.62         62.81         5.84 o                         
   2   4  14          0.41         -0.34         1.16 o                         
   4   4  14        111.92        129.29         9.70 o                         
 -18   1  15          6.32          8.23         2.96 o                         
 -16   1  15        826.12        910.06        26.15 o                         
 -14   1  15          0.26         -0.05         1.20 o                         
 -12   1  15        250.96        249.45        14.01 o                         
 -10   1  15         99.45        107.56         9.11 o                         
  -8   1  15       1411.52       1256.75        36.59 o                         
  -6   1  15        321.30        283.36        12.07 o                         
  -4   1  15         94.45         90.52         6.70 o                         
  -2   1  15         80.80         74.53         6.00 o                         
   0   1  15         69.04         67.62         5.89 o                         
   2   1  15          3.66          4.53         1.68 o                         
   4   1  15         13.16         13.59         2.29 o                         
   6   1  15        553.62        549.39        14.44 o                         
   8   1  15          5.02          5.96         1.31 o                         
  10   1  15        111.26        117.39         5.42 o                         
 -17   2  15         22.23         22.82         2.91 o                         
 -15   2  15          0.49          0.46         0.75 o                         
 -13   2  15        118.11        113.59         8.89 o                         
 -11   2  15        132.74        113.11         9.31 o                         
  -9   2  15        371.27        362.04        17.18 o                         
  -7   2  15         64.46         65.94         7.10 o                         
  -5   2  15         57.14         56.46         6.61 o                         
  -3   2  15       2870.25       2714.61        48.94 o                         
  -1   2  15        156.53        152.56         7.73 o                         
   1   2  15         76.21         85.89         8.11 o                         
   3   2  15        233.95        225.82        10.47 o                         
   5   2  15        734.58        829.35        27.84 o                         
   7   2  15        166.26        156.69        10.99 o                         
   9   2  15         86.81         78.51         7.47 o                         
 -12   3  15        173.65        176.33        14.12 o                         
 -10   3  15          2.66          1.84         2.69 o                         
  -8   3  15          1.32         -0.63         1.13 o                         
  -6   3  15        143.86        161.86         8.78 o                         
  -4   3  15          3.10          6.02         1.64 o                         
  -2   3  15        128.70        135.69         9.76 o                         
   0   3  15         85.65         86.19         6.20 o                         
   2   3  15          1.71          0.07         1.27 o                         
   4   3  15          2.88         -0.13         1.12 o                         
   6   3  15          7.09          8.86         2.23 o                         
  -9   4  15        611.85        540.15        24.77 o                         
  -7   4  15         13.09         32.82         3.97 o                         
  -5   4  15          0.26          0.37         1.57 o                         
  -3   4  15          2.07          2.63         1.16 o                         
  -1   4  15         44.95         43.63         6.28 o                         
   1   4  15          1.00          3.01         1.50 o                         
 -18   0  16        234.01        259.26        15.53 o                         
 -16   0  16       1462.58       1697.76        55.60 o                         
 -14   0  16         49.57         52.64         8.29 o                         
 -12   0  16        552.44        577.44        30.19 o                         
 -10   0  16        627.05        618.85        22.94 o                         
  -8   0  16         14.52         15.49         3.45 o                         
  -6   0  16        567.43        492.90        20.61 o                         
  -4   0  16        799.80        715.98        28.39 o                         
  -2   0  16        495.11        408.99        18.01 o                         
   0   0  16        115.86        102.02         8.72 o                         
   2   0  16         79.19         75.56         7.70 o                         
   4   0  16        114.31         98.38         8.42 o                         
   6   0  16        251.74        269.00        10.77 o                         
   8   0  16         41.87         42.99         4.54 o                         
 -17   1  16         30.43         33.70         3.99 o                         
 -15   1  16        255.87        261.73        10.60 o                         
 -13   1  16        203.56        213.39        10.22 o                         
 -11   1  16          0.87          0.85         1.71 o                         
  -9   1  16         29.91         25.50         4.58 o                         
  -7   1  16        130.01        126.65         8.10 o                         
  -5   1  16          2.57          3.54         1.49 o                         
  -3   1  16       1623.10       1590.42        33.74 o                         
  -1   1  16        113.98        104.91         7.37 o                         
   1   1  16        146.78        149.40         7.56 o                         
   3   1  16          3.71          2.50         1.60 o                         
   5   1  16        241.45        245.74        10.60 o                         
   7   1  16         72.30         64.29         6.85 o                         
   9   1  16         21.33         28.13         2.65 o                         
 -16   2  16          1.35         -0.64         1.00 o                         
 -14   2  16          3.53          4.29         1.26 o                         
 -12   2  16         55.69         74.33         7.21 o                         
 -10   2  16        332.04        304.05        15.42 o                         
  -8   2  16          0.35          1.73         1.96 o                         
  -6   2  16         22.60         16.94         4.83 o                         
  -4   2  16        192.26        198.62        12.67 o                         
  -2   2  16       2137.92       2109.41        40.83 o                         
   0   2  16         62.83         54.26         6.36 o                         
   2   2  16         35.04         30.46         4.72 o                         
   4   2  16          4.39          5.99         2.00 o                         
   6   2  16        884.07        865.55        48.77 o                         
   8   2  16         19.41         18.17         3.60 o                         
 -13   3  16         83.64         87.18         6.30 o                         
 -11   3  16        158.55        168.42         9.93 o                         
  -9   3  16         22.43         17.67         3.43 o                         
  -7   3  16         12.50         13.07         3.12 o                         
  -5   3  16         89.94         99.97         6.61 o                         
  -3   3  16          1.02         -0.80         1.36 o                         
  -1   3  16         64.47         65.36         6.92 o                         
   1   3  16         70.16         79.95         6.71 o                         
   3   3  16        268.83        313.97        12.96 o                         
   5   3  16        106.79         85.75         8.77 o                         
 -10   4  16          0.23          1.55         1.28 o                         
  -8   4  16        426.59        348.33        18.26 o                         
  -6   4  16        709.93        884.12        46.91 o                         
  -4   4  16          4.72          5.33         1.40 o                         
  -2   4  16         57.60         65.03         7.10 o                         
   0   4  16          2.60          4.92         1.87 o                         
 -18   1  17         10.29         12.36         2.37 o                         
 -16   1  17          4.31          3.83         1.64 o                         
 -14   1  17         49.34         53.82         4.72 o                         
 -12   1  17         93.61        102.41         8.62 o                         
 -10   1  17        191.99        207.21        12.73 o                         
  -8   1  17          3.04          4.24         1.89 o                         
  -6   1  17       2010.16       2003.12        44.80 o                         
  -4   1  17        863.25        816.27        22.41 o                         
  -2   1  17        350.51        353.23        13.95 o                         
   0   1  17        266.24        266.20        14.83 o                         
   2   1  17        789.76        766.95        20.88 o                         
   4   1  17         35.95         34.07         3.83 o                         
   6   1  17         45.95         46.66         4.07 o                         
   8   1  17         24.96         19.40         2.12 o                         
 -15   2  17        125.12        110.27        13.43 o                         
 -13   2  17         84.42         93.86         6.04 o                         
 -11   2  17        718.23        670.18        23.15 o                         
  -9   2  17         14.19         18.68         3.78 o                         
  -7   2  17         52.12         57.74         6.63 o                         
  -5   2  17         25.55         23.20         4.32 o                         
  -3   2  17        136.86        139.37        10.32 o                         
  -1   2  17        146.87        152.11         8.59 o                         
   1   2  17        170.00        181.36        11.25 o                         
   3   2  17        113.38        112.98         8.30 o                         
   5   2  17        641.22        669.72        34.54 o                         
   7   2  17        283.08        307.76        15.44 o                         
 -12   3  17         17.22         18.22         4.01 o                         
 -10   3  17          0.62          1.56         1.62 o                         
  -8   3  17         16.72         20.59         3.55 o                         
  -6   3  17         46.67         37.30         4.89 o                         
  -4   3  17         27.89         31.44         4.44 o                         
  -2   3  17        135.28        149.46        13.66 o                         
   0   3  17          7.69          8.67         1.86 o                         
   2   3  17          5.52          4.86         1.48 o                         
  -7   4  17        541.04        504.40        21.36 o                         
  -5   4  17        125.86        134.66         9.97 o                         
 -18   0  18        267.39        287.22        14.53 o                         
 -16   0  18         26.20         31.60         5.56 o                         
 -14   0  18         10.00         18.12         4.42 o                         
 -12   0  18         42.46         48.91         7.79 o                         
 -10   0  18        310.82        317.76        29.49 o                         
  -8   0  18        119.75        116.80         9.47 o                         
  -6   0  18        991.99       1043.34        31.48 o                         
  -4   0  18        303.04        280.14        12.17 o                         
  -2   0  18          0.19          3.34         1.59 o                         
   0   0  18          3.75          2.73         1.22 o                         
   2   0  18       1431.87       1447.86        37.48 o                         
   4   0  18        388.91        388.52        12.92 o                         
   6   0  18         29.00         28.96         5.28 o                         
 -17   1  18        230.06        243.52        16.21 o                         
 -15   1  18          1.77          3.14         1.77 o                         
 -13   1  18         29.03         35.68         3.81 o                         
 -11   1  18        328.38        340.35        23.50 o                         
  -9   1  18        248.33        261.18        14.34 o                         
  -7   1  18        393.50        405.09        14.97 o                         
  -5   1  18       1089.98       1150.97        27.58 o                         
  -3   1  18         30.57         35.05         6.00 o                         
  -1   1  18        174.93        189.12         9.81 o                         
   1   1  18         85.44         96.43         6.68 o                         
   3   1  18          6.47          1.90         1.14 o                         
   5   1  18         43.73         40.47         3.64 o                         
   7   1  18          0.57          2.74         0.91 o                         
 -14   2  18          4.45          4.66         1.59 o                         
 -12   2  18         46.60         42.32         6.60 o                         
 -10   2  18         45.81         44.25         5.31 o                         
  -8   2  18        128.13        124.12         9.35 o                         
  -6   2  18         55.06         71.85         7.25 o                         
  -4   2  18        253.51        256.85        11.21 o                         
  -2   2  18        191.38        197.64        11.75 o                         
   0   2  18         29.44         20.35         3.68 o                         
   2   2  18         47.93         57.96         9.24 o                         
   4   2  18        161.40        165.72        13.91 o                         
 -11   3  18         66.89         79.69         8.24 o                         
  -9   3  18         26.22         32.29         4.10 o                         
  -7   3  18          1.45          3.99         1.44 o                         
  -5   3  18        114.44        116.25        11.32 o                         
  -3   3  18          0.02          0.32         1.37 o                         
  -1   3  18          0.55         -0.18         1.23 o                         
   1   3  18        532.65        605.77        25.37 o                         
 -16   1  19        165.42        178.37         8.45 o                         
 -14   1  19         48.21         40.58         3.64 o                         
 -12   1  19         45.74         45.12         4.32 o                         
 -10   1  19         46.58         56.41         6.24 o                         
  -8   1  19        150.81        160.13         8.80 o                         
  -6   1  19       1029.28       1111.90        26.57 o                         
  -4   1  19        847.12        909.81        23.38 o                         
  -2   1  19        389.70        415.91        12.74 o                         
   0   1  19         30.81         29.92         3.59 o                         
   2   1  19          1.60          1.12         1.08 o                         
   4   1  19        247.87        252.39         9.29 o                         
 -15   2  19        246.59        287.95        15.03 o                         
 -13   2  19          5.00          7.45         2.00 o                         
 -11   2  19         11.05         17.33         3.20 o                         
  -9   2  19          2.61         -0.49         1.55 o                         
  -7   2  19        305.16        336.84        15.35 o                         
  -5   2  19        107.42        115.66         8.74 o                         
  -3   2  19         53.92         61.72         5.25 o                         
  -1   2  19         65.54         72.53         6.47 o                         
   1   2  19         10.25         12.84         4.10 o                         
   3   2  19         33.38         37.57         5.60 o                         
 -10   3  19         36.75         50.62         5.58 o                         
  -8   3  19         63.13         93.46         7.47 o                         
  -6   3  19         50.55         58.00         6.01 o                         
  -4   3  19         22.62         25.78         4.92 o                         
  -2   3  19          5.25          7.01         3.14 o                         
   0   3  19        141.59        167.09        11.29 o                         
 -16   0  20         19.99         21.18         4.01 o                         
 -14   0  20          6.29          3.55         1.96 o                         
 -10   0  20        340.89        359.67        22.72 o                         
  -8   0  20        487.67        560.27        30.37 o                         
  -6   0  20        151.58        173.14        16.17 o                         
  -4   0  20       2979.79       3380.96        97.73 o                         
  -2   0  20         28.79         26.89         6.08 o                         
   0   0  20        749.47        836.23        30.72 o                         
   2   0  20          9.96         15.18         2.98 o                         
   4   0  20        730.45        648.08        44.31 o                         
 -15   1  20        126.88        134.31         5.88 o                         
 -13   1  20        346.31        358.36        11.44 o                         
 -11   1  20         22.68         27.28         3.98 o                         
  -9   1  20          1.62         -1.60         3.73 o                         
  -7   1  20        200.65        211.23         9.90 o                         
  -5   1  20        389.10        411.93        14.37 o                         
  -3   1  20         35.27         40.57         4.18 o                         
  -1   1  20          0.46          2.26         1.49 o                         
   1   1  20        143.40        161.55         6.70 o                         
   3   1  20         76.96         84.62         5.03 o                         
 -14   2  20          0.22          0.96         1.23 o                         
 -12   2  20         40.87         38.09         4.18 o                         
 -10   2  20        121.30        142.21         8.79 o                         
  -8   2  20         83.87         81.89         6.89 o                         
  -6   2  20         48.50         49.05         5.38 o                         
  -4   2  20         36.80         34.99         3.63 o                         
  -2   2  20          3.68          6.11         1.59 o                         
   0   2  20         35.73         36.43         4.31 o                         
   2   2  20          0.20         -0.35         1.82 o                         
  -9   3  20        328.95        434.43        13.52 o                         
  -7   3  20         67.74         69.15         5.05 o                         
  -5   3  20        164.97        178.74        12.02 o                         
  -3   3  20          3.68          2.23         1.55 o                         
 -14   1  21          1.85          0.28         0.72 o                         
 -12   1  21         20.23         17.08         2.30 o                         
 -10   1  21          6.14          4.31         1.10 o                         
  -8   1  21         26.72         23.33         3.94 o                         
  -6   1  21          0.98         -0.24         1.51 o                         
  -4   1  21        129.04        131.94         7.31 o                         
  -2   1  21          6.54          8.09         1.97 o                         
   0   1  21        413.78        472.93        15.14 o                         
   2   1  21         64.18         60.93         4.79 o                         
 -13   2  21        243.94        245.91        13.12 o                         
 -11   2  21        136.83        158.42         8.36 o                         
  -9   2  21          0.34          0.75         1.03 o                         
  -7   2  21        107.23        128.83         8.13 o                         
  -5   2  21         43.90         42.21         4.53 o                         
  -3   2  21          0.62         -0.81         1.34 o                         
  -1   2  21        332.97        390.29        25.00 o                         
 -14   0  22        220.53        211.12        12.39 o                         
 -10   0  22        205.66        206.16        14.57 o                         
  -8   0  22       3693.44       4016.69       105.33 o                         
  -6   0  22         19.22         20.81         5.15 o                         
  -4   0  22          2.67          1.50         1.37 o                         
  -2   0  22         72.30         70.22         8.65 o                         
   0   0  22         79.29         79.88         8.38 o                         
 -11   1  22          8.98          9.29         2.00 o                         
  -9   1  22          2.75          3.20         2.12 o                         
  -7   1  22          6.23          3.68         1.25 o                         
  -5   1  22        186.98        190.69         9.61 o                         
  -3   1  22         59.70         61.76         4.44 o                         
  -1   1  22         22.13         27.05         2.75 o                         
   1   1  22         87.97         82.88         7.65 o                         
 -10   2  22          0.37          2.27         1.11 o                         
  -8   2  22         25.03         23.25         3.03 o                         
  -6   2  22          7.45          4.23         1.46 o                         
  -4   2  22         21.47         14.92         2.39 o                         
  -2   2  22         84.22         94.08         7.97 o                         
 -10   1  23          7.03          7.10         3.05 o                         
  -8   1  23        118.30        125.31        13.23 o                         
  -6   1  23        366.21        343.07        12.30 o                         
  -4   1  23          6.49          7.23         1.39 o                         
  -2   1  23        106.24        114.44         9.15 o                         
  -6   0  24        992.18        984.11        32.65 o                         
                                                                                
