# Supplementary material for: Managing negative linear compressibility and thermal expansion through steric hindrance: a case study of 1,2-bis­(4′-pyridyl)­ethane cocrystals
Source: IUCrJ. 2025 Jan 1;12(Pt 1):88–96. doi: 10.1107/S2052252524011734 (PMC11707692; doi:10.1107/S2052252524011734)
Supplement: Supplementary file 17 [file m-12-00088-etyfum_155k_bsup17.hkl]

data_etyfum_155k_b                                                              
_shelx_title ' etyfum_155k_b_a.res in I2/a'                                     
_shelx_refln_list_code          4                                               
_shelx_F_calc_maximum      219.99                                               
_exptl_crystal_F_000       632.00                                               
_reflns_d_resolution_high  0.8127                                               
                                                                                
loop_                                                                           
 _space_group_symop_operation_xyz                                               
 'x, y, z'                                                                      
 '-x+1/2, y, -z'                                                                
 'x+1/2, y+1/2, z+1/2'                                                          
 '-x+1, y+1/2, -z+1/2'                                                          
 '-x, -y, -z'                                                                   
 'x-1/2, -y, z'                                                                 
 '-x+1/2, -y+1/2, -z+1/2'                                                       
 'x, -y+1/2, z+1/2'                                                             
                                                                                
_cell_length_a    16.6821                                                       
_cell_length_b     4.7392                                                       
_cell_length_c    19.6849                                                       
_cell_angle_alpha  90.000                                                       
_cell_angle_beta  109.948                                                       
_cell_angle_gamma  90.000                                                       
                                                                                
_shelx_F_squared_multiplier     1.000                                           
                                                                                
loop_                                                                           
 _refln_index_h                                                                 
 _refln_index_k                                                                 
 _refln_index_l                                                                 
 _refln_F_squared_calc                                                          
 _refln_F_squared_meas                                                          
 _refln_F_squared_sigma                                                         
 _refln_observed_status                                                         
   2   0   0         26.58         38.26         1.51 o                         
   4   0   0       7407.06       7192.68        89.09 o                         
   6   0   0       5446.30       6053.64        90.01 o                         
   8   0   0       3552.17       4176.71        83.24 o                         
  10   0   0         89.59        101.49         8.57 o                         
  12   0   0         92.15         97.18         6.12 o                         
  14   0   0          3.58          7.08         1.85 o                         
  16   0   0        366.71        362.57        15.35 o                         
  18   0   0        524.68        566.58        25.61 o                         
   1   1   0        244.90        217.45         3.26 o                         
   3   1   0        384.44        420.93         9.49 o                         
   5   1   0          8.55         10.04         0.96 o                         
   7   1   0        169.71        183.83         5.94 o                         
   9   1   0        784.47        955.43        17.65 o                         
  11   1   0         75.92         77.40         6.08 o                         
  13   1   0        337.32        274.71        13.97 o                         
  15   1   0        190.51        180.25         7.81 o                         
  17   1   0         34.59         32.88         2.94 o                         
   0   2   0       1292.36       1413.78        27.34 o                         
   2   2   0          9.83          9.11         1.01 o                         
   4   2   0          9.21          7.24         1.13 o                         
   6   2   0        115.52        117.34         5.65 o                         
   8   2   0         71.95         78.05         7.75 o                         
  10   2   0          0.04          2.08         1.57 o                         
  12   2   0        125.02        110.11         8.80 o                         
  14   2   0        666.85        717.62        19.77 o                         
  16   2   0        134.72        126.91         6.72 o                         
  18   2   0          9.56          6.65         2.05 o                         
   1   3   0       2112.17       2143.92        37.53 o                         
   3   3   0        805.47        828.75        22.69 o                         
   5   3   0        153.55        175.74         8.15 o                         
   7   3   0        797.95        737.13        20.22 o                         
   9   3   0         44.47         41.09         7.58 o                         
  11   3   0          8.15         15.35         3.47 o                         
  13   3   0         25.73         25.80         3.78 o                         
  15   3   0          2.14          1.71         1.53 o                         
   0   4   0         32.88         22.73         5.81 o                         
   2   4   0        128.67        131.62         7.97 o                         
   4   4   0         52.29         57.15         5.17 o                         
   6   4   0        425.98        391.31        21.20 o                         
   8   4   0       1319.30       1507.34        56.48 o                         
  10   4   0        195.37        221.51        16.78 o                         
  12   4   0         45.20         44.30         6.37 o                         
   1   5   0         13.77         15.85         3.25 o                         
   3   5   0         53.56         52.78         6.02 o                         
   5   5   0         90.61         96.59         8.69 o                         
   7   5   0         56.27         54.93         4.92 o                         
   9   5   0         27.40         22.78         3.86 o                         
 -18   1   1         70.55         67.51         3.87 o                         
 -16   1   1        310.58        320.98        10.43 o                         
 -14   1   1         74.79         63.32         6.55 o                         
 -12   1   1        117.55         99.99         5.49 o                         
 -10   1   1        719.00        699.20        15.10 o                         
  -8   1   1       1586.44       1802.23        25.57 o                         
  -6   1   1        132.57        137.80         4.65 o                         
  -4   1   1       7868.46       7999.01        91.14 o                         
  -2   1   1        409.78        388.11         5.06 o                         
   0   1   1       2982.09       3067.54        32.48 o                         
   2   1   1        882.62        897.54        10.75 o                         
   4   1   1       2329.12       2497.79        27.21 o                         
   6   1   1         75.94         84.67         3.75 o                         
   8   1   1       1064.62       1173.17        19.50 o                         
  10   1   1       1069.00       1144.29        25.91 o                         
  12   1   1        669.82        564.25        17.04 o                         
  14   1   1        205.69        177.70         7.85 o                         
  16   1   1          0.70          1.86         0.87 o                         
  18   1   1         46.44         31.85         2.80 o                         
 -17   2   1         18.01         22.21         2.59 o                         
 -15   2   1         12.84          8.95         1.81 o                         
 -13   2   1       1216.78       1256.88        35.68 o                         
 -11   2   1         60.10         58.21         6.23 o                         
  -9   2   1        920.79        896.27        20.30 o                         
  -7   2   1       2665.05       2943.20        46.51 o                         
  -5   2   1        162.33        169.06         6.45 o                         
  -3   2   1       3804.65       4146.77        51.38 o                         
  -1   2   1       2378.20       2466.52        25.50 o                         
   1   2   1        224.79        242.44         6.05 o                         
   3   2   1        278.33        319.63         7.72 o                         
   5   2   1        904.22       1092.21        27.00 o                         
   7   2   1        361.42        351.63        15.06 o                         
   9   2   1        410.95        386.80        17.22 o                         
  11   2   1         46.22         46.23         5.61 o                         
  13   2   1        123.57        153.98         8.66 o                         
  15   2   1       1790.76       1861.86        36.36 o                         
  17   2   1         31.45         23.26         2.90 o                         
 -16   3   1         12.27         14.91         2.41 o                         
 -14   3   1         12.25         14.20         2.32 o                         
 -12   3   1       2014.11       2064.60        50.04 o                         
 -10   3   1         94.99         91.90        11.34 o                         
  -8   3   1        646.44        671.60        33.33 o                         
  -6   3   1        264.94        223.64         9.55 o                         
  -4   3   1        971.09       1068.29        24.28 o                         
  -2   3   1        113.54        100.01         7.26 o                         
   0   3   1       1956.60       1968.92        39.44 o                         
   2   3   1        752.92        776.86        22.22 o                         
   4   3   1        113.65        101.01         6.73 o                         
   6   3   1        477.44        472.82        15.36 o                         
   8   3   1        498.75        479.23        27.52 o                         
  10   3   1         17.97         18.67         3.65 o                         
  12   3   1          0.30          1.52         1.32 o                         
  14   3   1         43.16         35.50         4.21 o                         
 -13   4   1          9.18         10.04         3.07 o                         
 -11   4   1         17.21         18.59         4.79 o                         
  -9   4   1         17.47         31.10         6.46 o                         
  -7   4   1        774.06        788.11        29.84 o                         
  -5   4   1         37.41         34.60         3.36 o                         
  -3   4   1          6.29         10.37         1.93 o                         
  -1   4   1        745.41        799.15        54.60 o                         
   1   4   1         76.89         68.34         5.58 o                         
   3   4   1          4.57          4.58         1.34 o                         
   5   4   1         24.19         22.12         3.94 o                         
   7   4   1         61.03         80.19        10.51 o                         
   9   4   1       1235.49       1397.07        52.39 o                         
  11   4   1          4.02         14.92         3.86 o                         
  13   4   1          1.99          2.00         1.63 o                         
  -8   5   1         32.25         35.42         5.39 o                         
  -6   5   1          1.72          1.57         1.46 o                         
  -4   5   1        132.84        136.76        10.09 o                         
  -2   5   1         21.97         27.72         4.14 o                         
   0   5   1         39.99         53.37         5.81 o                         
   2   5   1        383.54        447.55        17.86 o                         
   4   5   1        204.38        203.32         8.78 o                         
   6   5   1          1.39          0.68         1.30 o                         
   8   5   1          8.10          3.25         1.21 o                         
 -18   0   2         15.51         17.63         3.04 o                         
 -16   0   2       1741.66       1561.98        32.81 o                         
 -14   0   2          8.52          8.49         2.34 o                         
 -12   0   2       1597.73       1499.83        44.38 o                         
 -10   0   2        103.52         74.05        10.32 o                         
  -8   0   2       5703.36       6406.84       119.61 o                         
  -6   0   2       7968.81       8698.07       108.48 o                         
  -4   0   2       5585.14       5695.46        63.45 o                         
  -2   0   2        322.15        272.71         5.23 o                         
   0   0   2       1005.15        919.16        14.61 o                         
   2   0   2      48394.05      45702.82       792.23 o                         
   4   0   2        330.92        450.83        13.84 o                         
   6   0   2       1652.83       1821.50        41.28 o                         
   8   0   2       3523.88       3519.82        74.42 o                         
  10   0   2         25.58         45.57         6.21 o                         
  12   0   2        250.89        218.57         9.94 o                         
  14   0   2        567.64        576.66        17.51 o                         
  16   0   2         93.85         93.65         5.90 o                         
  18   0   2         81.45         99.99         8.83 o                         
 -19   1   2          3.79          2.32         0.90 o                         
 -17   1   2         57.91         61.44         4.25 o                         
 -15   1   2         32.19         42.04         4.40 o                         
 -13   1   2          4.67          2.73         1.05 o                         
 -11   1   2        661.26        598.97        19.67 o                         
  -9   1   2        772.69        763.39        15.60 o                         
  -7   1   2        780.71        927.11        15.20 o                         
  -5   1   2        456.23        464.30         7.76 o                         
  -3   1   2       5561.68       5581.28        58.74 o                         
  -1   1   2      11441.87      11509.12       113.85 o                         
   1   1   2       1495.53       1623.96        22.63 o                         
   3   1   2        810.10        921.67        12.88 o                         
   5   1   2       8296.70       9346.09       109.36 o                         
   7   1   2        155.04        146.44         5.58 o                         
   9   1   2          9.40         18.24         3.24 o                         
  11   1   2         55.10         44.78         3.42 o                         
  13   1   2          4.46          7.25         1.79 o                         
  15   1   2        512.87        532.65        14.05 o                         
  17   1   2         10.70         14.39         2.06 o                         
 -18   2   2         16.47         19.08         2.17 o                         
 -16   2   2          1.88          1.48         0.79 o                         
 -14   2   2        227.58        209.58        18.59 o                         
 -12   2   2        133.50        154.39        13.16 o                         
 -10   2   2         45.19         39.57         3.49 o                         
  -8   2   2        128.02        144.43         6.99 o                         
  -6   2   2         72.13         72.06         4.37 o                         
  -4   2   2         99.18        137.76         5.48 o                         
  -2   2   2       2212.70       2415.65        29.45 o                         
   0   2   2        339.95        382.50         6.79 o                         
   2   2   2       1009.47       1129.26        15.45 o                         
   4   2   2       1367.82       1582.71        22.66 o                         
   6   2   2        343.67        378.37        11.14 o                         
   8   2   2         67.48         79.04         5.42 o                         
  10   2   2        877.71        792.74        27.68 o                         
  12   2   2        431.49        435.98        15.22 o                         
  14   2   2       1179.07       1233.18        27.65 o                         
  16   2   2        105.87        113.35         9.44 o                         
 -15   3   2        225.67        244.15         9.31 o                         
 -13   3   2          9.54         11.72         2.76 o                         
 -11   3   2       2708.89       2732.56       164.98 o                         
  -9   3   2        380.63        384.40        24.22 o                         
  -7   3   2        586.96        495.75        11.92 o                         
  -5   3   2         49.03         51.09         4.32 o                         
  -3   3   2        866.46        831.44        24.09 o                         
  -1   3   2        549.87        552.24        18.22 o                         
   1   3   2       1477.52       1412.98        22.97 o                         
   3   3   2          8.25         12.05         2.40 o                         
   5   3   2        643.81        607.50        18.48 o                         
   7   3   2        973.89        842.62        38.44 o                         
   9   3   2         73.34         76.25         7.30 o                         
  11   3   2         30.75         27.91         3.57 o                         
  13   3   2         58.19         60.80        10.20 o                         
  15   3   2          8.68          6.93         2.05 o                         
 -14   4   2        116.25        118.45         9.16 o                         
 -12   4   2          0.17          3.02         1.86 o                         
 -10   4   2        171.98        191.53        15.67 o                         
  -8   4   2        612.57        604.28        43.47 o                         
  -6   4   2        204.40        209.69        10.19 o                         
  -4   4   2        201.83        199.92         8.53 o                         
  -2   4   2        101.18         93.29         6.61 o                         
   0   4   2        228.27        200.97         8.49 o                         
   2   4   2         29.95         28.33         3.52 o                         
   4   4   2        682.68        656.13        23.90 o                         
   6   4   2         47.85         57.01         6.29 o                         
   8   4   2       1324.64       1406.23        53.13 o                         
  10   4   2        222.31        236.25        16.87 o                         
  12   4   2         17.94         23.48         4.46 o                         
  -9   5   2         16.98         15.15         3.35 o                         
  -7   5   2          0.28          0.17         1.49 o                         
  -5   5   2         22.45         19.84         3.19 o                         
  -3   5   2         23.31         25.56         3.84 o                         
  -1   5   2          7.83          8.40         2.44 o                         
   1   5   2          0.01          0.49         1.25 o                         
   3   5   2        296.83        271.15        12.70 o                         
   5   5   2        211.49        204.29        10.57 o                         
   7   5   2        682.28        735.66        29.98 o                         
   9   5   2          7.16          4.83         1.81 o                         
 -18   1   3        168.41        166.85         6.49 o                         
 -16   1   3         41.13         39.74         5.04 o                         
 -14   1   3         45.82         44.82         4.52 o                         
 -12   1   3        387.85        352.88        12.78 o                         
 -10   1   3        374.65        415.20        10.88 o                         
  -8   1   3        406.83        448.33        10.09 o                         
  -6   1   3        366.33        329.69         6.71 o                         
  -4   1   3       9863.59      10132.66        90.81 o                         
  -2   1   3      44470.44      42147.72       445.69 o                         
   0   1   3        988.88       1029.37        10.98 o                         
   2   1   3       6124.23       6081.94        57.65 o                         
   4   1   3       2363.55       2650.58        31.24 o                         
   6   1   3       1028.83       1217.77        23.27 o                         
   8   1   3        578.98        626.11        19.62 o                         
  10   1   3       1693.98       1597.72        45.44 o                         
  12   1   3         30.70         28.48         2.98 o                         
  14   1   3        595.80        583.18        15.13 o                         
  16   1   3         14.14         16.09         2.40 o                         
 -17   2   3         14.39         24.46         2.42 o                         
 -15   2   3         15.21         14.18         3.72 o                         
 -13   2   3        183.12        181.92        11.36 o                         
 -11   2   3       1131.18        951.57        42.56 o                         
  -9   2   3         71.26         68.64         6.09 o                         
  -7   2   3         72.77         63.82         4.35 o                         
  -5   2   3         55.53         55.65         3.63 o                         
  -3   2   3       2238.47       2345.46        29.09 o                         
  -1   2   3       5760.83       6232.22        57.62 o                         
   1   2   3        380.23        345.02         9.08 o                         
   3   2   3        423.70        451.93         9.81 o                         
   5   2   3        507.59        537.24        13.23 o                         
   7   2   3       2495.06       2750.79        47.37 o                         
   9   2   3          1.88          2.00         1.14 o                         
  11   2   3        252.12        247.47         9.47 o                         
  13   2   3          6.13          4.76         1.45 o                         
  15   2   3         34.89         60.01         8.04 o                         
  17   2   3         36.88         27.29         4.14 o                         
 -16   3   3        483.31        487.59        13.08 o                         
 -14   3   3         38.48         38.14         4.70 o                         
 -12   3   3        154.68        147.00        10.05 o                         
 -10   3   3       1878.95       1900.85        67.36 o                         
  -8   3   3        112.37        114.05         8.88 o                         
  -6   3   3         17.81         25.64         3.53 o                         
  -4   3   3        211.11        254.00        12.67 o                         
  -2   3   3        309.66        370.84        12.87 o                         
   0   3   3        465.40        475.63        12.83 o                         
   2   3   3          2.25          4.08         1.30 o                         
   4   3   3        531.76        477.60        15.86 o                         
   6   3   3         44.89         47.57         6.15 o                         
   8   3   3          0.49         -1.35         1.86 o                         
  10   3   3          4.35          4.85         2.20 o                         
  12   3   3          0.63          1.75         1.53 o                         
  14   3   3         15.32         18.38         4.67 o                         
 -13   4   3          4.20          8.69         2.98 o                         
 -11   4   3          0.18          1.53         1.30 o                         
  -9   4   3          8.74          9.25         4.37 o                         
  -7   4   3          5.12          5.42         1.97 o                         
  -5   4   3         74.81         78.64         5.24 o                         
  -3   4   3        223.52        219.30        10.40 o                         
  -1   4   3          0.15          0.73         1.13 o                         
   1   4   3        289.13        298.96        12.17 o                         
   3   4   3        405.85        392.93        12.40 o                         
   5   4   3        388.27        372.43        13.86 o                         
   7   4   3        162.59        162.78        10.67 o                         
   9   4   3        159.50        152.11        13.53 o                         
  11   4   3        196.44        226.34        15.11 o                         
  -8   5   3         16.59         13.74         2.29 o                         
  -6   5   3         98.08         96.69        10.41 o                         
  -4   5   3          8.77          8.45         2.70 o                         
  -2   5   3        216.57        268.11        14.55 o                         
   0   5   3         25.92         33.05         5.69 o                         
   2   5   3        234.42        277.52        13.10 o                         
   4   5   3       1741.69       1907.34        44.47 o                         
   6   5   3         16.75         19.71         4.28 o                         
   8   5   3          4.20          2.98         1.58 o                         
 -20   0   4        130.55         93.95         7.67 o                         
 -18   0   4         21.26         16.79         5.93 o                         
 -16   0   4          1.18          3.03         1.88 o                         
 -14   0   4        245.16        227.04        18.22 o                         
 -12   0   4       2005.61       1776.85        49.02 o                         
 -10   0   4       3649.75       3797.68        80.42 o                         
  -8   0   4        327.07        391.70        10.52 o                         
  -6   0   4        172.51        157.80         4.52 o                         
  -4   0   4       1020.45       1116.31        13.98 o                         
  -2   0   4       1704.09       1533.75        31.11 o                         
   0   0   4       5734.48       5790.76        83.23 o                         
   2   0   4         27.34         26.36         2.24 o                         
   4   0   4        122.88        135.24         5.06 o                         
   6   0   4        822.62        863.43        17.34 o                         
   8   0   4          0.87          2.88         1.67 o                         
  10   0   4        345.29        282.12        22.10 o                         
  12   0   4          8.65          7.27         1.98 o                         
  14   0   4        228.41        243.10        10.53 o                         
  16   0   4        140.81        128.34         8.08 o                         
 -19   1   4         79.36         83.12         4.68 o                         
 -17   1   4        135.07        115.73         5.81 o                         
 -15   1   4          4.77          4.07         1.57 o                         
 -13   1   4         77.95         62.74         6.42 o                         
 -11   1   4          1.96          9.02         2.14 o                         
  -9   1   4        540.80        554.62        12.09 o                         
  -7   1   4        653.89        779.50        11.44 o                         
  -5   1   4        993.99        972.80        12.02 o                         
  -3   1   4      17937.40      17855.34       142.38 o                         
  -1   1   4       7557.61       7654.68        66.81 o                         
   1   1   4          3.86          5.00         0.56 o                         
   3   1   4       2335.49       2452.08        32.06 o                         
   5   1   4        648.33        816.19        15.21 o                         
   7   1   4        774.73        953.15        21.19 o                         
   9   1   4         73.44         63.49         5.37 o                         
  11   1   4       2167.29       1979.09        34.11 o                         
  13   1   4        341.45        383.11        11.98 o                         
  15   1   4        334.05        347.29        12.08 o                         
  17   1   4          1.63          0.89         0.89 o                         
 -18   2   4         96.06        114.71         5.70 o                         
 -16   2   4          7.77          6.87         1.89 o                         
 -14   2   4        599.85        603.23        22.96 o                         
 -12   2   4        246.18        219.22        12.50 o                         
 -10   2   4       1388.57       1315.18        27.18 o                         
  -8   2   4        133.81        117.87         6.28 o                         
  -6   2   4       1908.37       2013.82        30.96 o                         
  -4   2   4       1041.72       1161.25        18.04 o                         
  -2   2   4       6602.47       7253.64        71.45 o                         
   0   2   4        752.44        825.57        13.69 o                         
   2   2   4          4.58          6.03         1.04 o                         
   4   2   4        723.55        819.31        17.68 o                         
   6   2   4       1140.19       1316.20        28.04 o                         
   8   2   4         18.57         17.64         2.90 o                         
  10   2   4        351.77        296.90        10.46 o                         
  12   2   4        327.06        330.42        12.77 o                         
  14   2   4         27.49         24.21         3.66 o                         
  16   2   4        214.96        226.62        13.90 o                         
 -17   3   4         19.56         21.85         4.35 o                         
 -15   3   4        635.37        696.29        21.76 o                         
 -13   3   4        143.21        143.53         9.70 o                         
 -11   3   4        147.21        151.45        14.74 o                         
  -9   3   4       3282.29       3337.90       103.11 o                         
  -7   3   4        877.42        795.05        17.17 o                         
  -5   3   4         52.88         54.24         5.89 o                         
  -3   3   4       1749.52       1744.19        33.91 o                         
  -1   3   4          3.10          1.90         1.43 o                         
   1   3   4         89.86        103.19         7.40 o                         
   3   3   4        160.41        146.58         9.66 o                         
   5   3   4         88.80         65.59         4.71 o                         
   7   3   4        382.06        383.98        24.22 o                         
   9   3   4          0.44         -0.33         1.44 o                         
  11   3   4         34.73         30.76        11.13 o                         
  13   3   4        458.68        425.66        12.83 o                         
 -14   4   4         67.59         76.19         7.53 o                         
 -12   4   4        239.02        252.19        17.06 o                         
 -10   4   4          0.01          0.37         2.05 o                         
  -8   4   4        143.81        139.05         9.99 o                         
  -6   4   4          3.44          1.35         1.17 o                         
  -4   4   4        415.50        400.38        14.61 o                         
  -2   4   4        325.78        300.52        11.73 o                         
   0   4   4         90.55         80.80         5.35 o                         
   2   4   4        647.61        634.80        16.86 o                         
   4   4   4        177.22        179.09        10.35 o                         
   6   4   4        409.50        401.35        17.55 o                         
   8   4   4        259.56        271.81        13.51 o                         
  10   4   4        197.82        181.72        28.43 o                         
  12   4   4        263.23        242.62        13.48 o                         
  -7   5   4        115.07        131.23        11.67 o                         
  -5   5   4        204.21        208.12        11.04 o                         
  -3   5   4        107.91        114.14         7.59 o                         
  -1   5   4        119.83        139.97         7.45 o                         
   1   5   4        235.27        263.93        12.37 o                         
   3   5   4        495.93        572.92        19.72 o                         
   5   5   4         80.08         86.02        12.69 o                         
   7   5   4          1.78          2.79         2.46 o                         
 -20   1   5         64.81         62.11         6.04 o                         
 -18   1   5        233.50        237.81         8.00 o                         
 -16   1   5          3.46          3.86         1.54 o                         
 -14   1   5         50.06         49.76         5.75 o                         
 -12   1   5        296.80        246.82         9.48 o                         
 -10   1   5       3465.93       3665.21        77.28 o                         
  -8   1   5        147.86        156.30         5.14 o                         
  -6   1   5        221.67        251.54         5.73 o                         
  -4   1   5       4126.81       4283.20        40.15 o                         
  -2   1   5      15461.92      15571.38       133.50 o                         
   0   1   5       2900.97       2857.78        37.21 o                         
   2   1   5        466.05        578.05        10.96 o                         
   4   1   5          1.44         10.99         1.76 o                         
   6   1   5        847.30        880.46        19.68 o                         
   8   1   5        498.97        512.72        15.72 o                         
  10   1   5          0.24          1.07         1.00 o                         
  12   1   5       3425.06       3426.48        52.59 o                         
  14   1   5         34.09         32.24         4.21 o                         
  16   1   5          8.24          8.75         1.65 o                         
 -19   2   5        158.78        166.85        11.25 o                         
 -17   2   5         36.13         49.81         4.08 o                         
 -15   2   5        330.59        347.93        15.83 o                         
 -13   2   5       1900.11       1804.58        52.81 o                         
 -11   2   5         45.50         39.42         3.27 o                         
  -9   2   5       1514.71       1386.03        26.51 o                         
  -7   2   5        356.70        417.31        13.04 o                         
  -5   2   5        996.28       1088.94        17.92 o                         
  -3   2   5         11.96         19.56         2.67 o                         
  -1   2   5         84.72         81.59         4.56 o                         
   1   2   5        441.95        466.91        10.93 o                         
   3   2   5       4869.46       5695.64       121.86 o                         
   5   2   5        419.35        406.87        15.56 o                         
   7   2   5        693.14        735.38        24.09 o                         
   9   2   5         23.38         16.31         2.33 o                         
  11   2   5        333.48        303.07        14.26 o                         
  13   2   5          5.71          5.64         1.71 o                         
  15   2   5         28.78         28.63        10.06 o                         
 -16   3   5         91.94        113.06         7.05 o                         
 -14   3   5        232.95        255.72        12.74 o                         
 -12   3   5        731.51        831.05        38.31 o                         
 -10   3   5         22.83         19.15         5.53 o                         
  -8   3   5         91.16         86.32         6.83 o                         
  -6   3   5        112.77        113.46         7.04 o                         
  -4   3   5         13.60          9.57         2.44 o                         
  -2   3   5          0.02          0.84         1.15 o                         
   0   3   5          3.33          3.42         1.89 o                         
   2   3   5         33.48         23.86         3.59 o                         
   4   3   5        443.12        383.42        16.11 o                         
   6   3   5        498.93        440.05        26.13 o                         
   8   3   5         13.53         12.60         4.51 o                         
  10   3   5          4.57          7.30         3.02 o                         
  12   3   5         77.08         80.36         5.35 o                         
  14   3   5         52.31         35.84         5.21 o                         
 -13   4   5         57.37         61.50         7.53 o                         
 -11   4   5         83.28         90.23        10.27 o                         
  -9   4   5        342.34        312.87        15.15 o                         
  -7   4   5        199.43        221.33         9.83 o                         
  -5   4   5          4.49          4.11         1.37 o                         
  -3   4   5        231.76        234.83        11.67 o                         
  -1   4   5        644.47        639.00        21.42 o                         
   1   4   5         11.64         11.93         2.36 o                         
   3   4   5         20.62         23.54         3.45 o                         
   5   4   5        369.87        403.23        15.32 o                         
   7   4   5        311.11        324.29        15.15 o                         
   9   4   5         27.41         23.25         3.59 o                         
  11   4   5          5.02          5.19         1.46 o                         
  -8   5   5         24.12         12.46         3.58 o                         
  -6   5   5          0.36         -0.87         0.87 o                         
  -4   5   5        232.59        236.13         9.67 o                         
  -2   5   5        202.17        214.40         9.33 o                         
   0   5   5         13.62         15.11         1.98 o                         
   2   5   5         10.75         10.96         1.62 o                         
   4   5   5        360.99        360.82        14.39 o                         
   6   5   5       1784.76       1881.93        58.29 o                         
 -20   0   6        261.13        252.75        13.71 o                         
 -18   0   6        385.13        375.52        27.85 o                         
 -16   0   6         84.23         92.65        11.44 o                         
 -14   0   6        625.05        563.10        30.26 o                         
 -12   0   6        443.62        454.55        30.87 o                         
 -10   0   6        537.52        581.13        32.45 o                         
  -8   0   6          0.15          1.08         0.55 o                         
  -6   0   6       4320.42       4536.98        91.78 o                         
  -4   0   6       9012.86       9022.48       148.54 o                         
  -2   0   6        840.25        802.86        25.38 o                         
   0   0   6        888.45        740.11        15.86 o                         
   2   0   6      10554.94      12013.00       171.63 o                         
   4   0   6         54.83         60.22         4.30 o                         
   6   0   6        167.06        185.62        10.22 o                         
   8   0   6       5098.60       4775.74       144.62 o                         
  10   0   6       1299.95       1089.44        35.58 o                         
  12   0   6         46.89         39.58         7.23 o                         
  14   0   6         44.47         40.18         4.91 o                         
  16   0   6        701.79        798.94        21.83 o                         
 -19   1   6        195.04        215.35        12.23 o                         
 -17   1   6          0.89          0.48         1.32 o                         
 -15   1   6        137.31        133.19        13.71 o                         
 -13   1   6       1047.69        871.55        51.79 o                         
 -11   1   6         85.24         86.48         6.14 o                         
  -9   1   6       1831.70       1880.57        24.84 o                         
  -7   1   6         61.54         57.74         2.89 o                         
  -5   1   6      14118.63      15093.50       135.23 o                         
  -3   1   6        339.09        369.73         6.44 o                         
  -1   1   6       5439.39       5646.44        58.30 o                         
   1   1   6         84.11         85.37         3.39 o                         
   3   1   6        480.54        500.47        10.07 o                         
   5   1   6       3420.96       3828.80        55.82 o                         
   7   1   6        144.76        116.33         6.94 o                         
   9   1   6         24.39         20.76         2.00 o                         
  11   1   6        191.05        174.43         6.98 o                         
  13   1   6        740.96        809.84        18.19 o                         
  15   1   6         50.53         52.75         4.16 o                         
 -18   2   6         27.05         28.41         3.12 o                         
 -16   2   6         73.98         83.30         7.08 o                         
 -14   2   6       1370.61       1429.45        38.78 o                         
 -12   2   6        285.98        268.62        11.40 o                         
 -10   2   6         30.83         18.85         2.36 o                         
  -8   2   6       1166.55       1161.44        22.71 o                         
  -6   2   6       3942.64       4028.10        48.64 o                         
  -4   2   6       1910.68       2111.61        28.39 o                         
  -2   2   6        450.46        459.04        11.19 o                         
   0   2   6       1616.30       1841.84        28.09 o                         
   2   2   6        293.43        343.46        11.00 o                         
   4   2   6         33.73         33.52         3.48 o                         
   6   2   6        135.17        127.85         9.21 o                         
   8   2   6        281.16        256.14         9.53 o                         
  10   2   6          6.01          6.43         2.25 o                         
  12   2   6        274.28        238.72        12.67 o                         
  14   2   6          2.01          4.59         1.84 o                         
 -17   3   6        279.56        289.63        11.83 o                         
 -15   3   6         19.98         23.52         3.47 o                         
 -13   3   6         78.90         78.47        10.13 o                         
 -11   3   6        280.74        286.22        20.92 o                         
  -9   3   6         30.16         29.40         3.79 o                         
  -7   3   6         40.67         30.94         3.15 o                         
  -5   3   6        129.56        106.94         7.27 o                         
  -3   3   6        756.00        722.31        23.16 o                         
  -1   3   6        314.68        286.41        13.86 o                         
   1   3   6          2.80          4.83         2.05 o                         
   3   3   6       1107.64       1013.94        25.38 o                         
   5   3   6        301.58        278.75        14.58 o                         
   7   3   6         97.04         81.86        10.78 o                         
   9   3   6         62.43         57.09         8.83 o                         
  11   3   6         54.58         55.74         5.71 o                         
  13   3   6          6.53         10.54         2.06 o                         
 -14   4   6         71.89         77.35         7.76 o                         
 -12   4   6          7.48          6.60         2.51 o                         
 -10   4   6        160.88        170.75        14.83 o                         
  -8   4   6          5.13          7.36         2.01 o                         
  -6   4   6        164.71        155.84         8.65 o                         
  -4   4   6         72.88         74.65         5.19 o                         
  -2   4   6        531.22        490.41        16.53 o                         
   0   4   6       1415.84       1447.94        28.06 o                         
   2   4   6        199.35        208.96         8.74 o                         
   4   4   6        219.24        233.49        10.67 o                         
   6   4   6         84.75         93.39         7.87 o                         
   8   4   6         56.73         62.47        12.02 o                         
  10   4   6         53.23         51.90         4.70 o                         
  -9   5   6          1.35          0.42         1.07 o                         
  -7   5   6         26.08         22.69         4.83 o                         
  -5   5   6         14.58         18.50         2.48 o                         
  -3   5   6        121.81        137.55         9.44 o                         
  -1   5   6        178.23        178.14         9.20 o                         
   1   5   6          0.94          2.05         0.81 o                         
   3   5   6        526.36        533.36        21.67 o                         
   5   5   6        240.90        244.57        15.02 o                         
 -20   1   7         24.71         17.64         3.25 o                         
 -18   1   7        155.83        167.33         9.36 o                         
 -16   1   7         20.45         22.55         5.53 o                         
 -14   1   7        362.93        355.60        16.41 o                         
 -12   1   7        540.84        455.09        14.18 o                         
 -10   1   7          1.94         -0.14         1.18 o                         
  -8   1   7         95.66         88.85         4.67 o                         
  -6   1   7         17.33         14.87         1.46 o                         
  -4   1   7       6304.62       6750.66        61.64 o                         
  -2   1   7       2752.50       2842.96        30.68 o                         
   0   1   7       2771.54       3054.32        56.54 o                         
   2   1   7          6.66          9.34         1.30 o                         
   4   1   7         65.64         85.94         4.71 o                         
   6   1   7        223.69        261.25        11.21 o                         
   8   1   7        338.03        272.63         8.12 o                         
  10   1   7        148.50        152.67         7.25 o                         
  12   1   7        158.16        161.86         7.40 o                         
  14   1   7        525.44        554.31        16.28 o                         
  16   1   7          2.38          1.73         0.94 o                         
 -19   2   7         25.24         28.82         2.46 o                         
 -17   2   7          0.83          1.96         1.42 o                         
 -15   2   7          1.82          0.80         1.31 o                         
 -13   2   7       1051.54        958.53        29.83 o                         
 -11   2   7       1199.58       1057.67        40.26 o                         
  -9   2   7       1005.38        909.93        20.49 o                         
  -7   2   7        613.58        589.45        14.71 o                         
  -5   2   7      12836.97      12924.33       147.97 o                         
  -3   2   7        270.58        303.63         8.35 o                         
  -1   2   7        131.18        141.80         6.85 o                         
   1   2   7        513.67        478.97        12.50 o                         
   3   2   7        816.93        845.20        28.77 o                         
   5   2   7        517.67        585.13        20.52 o                         
   7   2   7         49.42         44.35         5.43 o                         
   9   2   7        217.96        223.37        12.71 o                         
  11   2   7        487.12        565.18        21.02 o                         
  13   2   7        417.75        468.74        17.14 o                         
  15   2   7          7.15          9.76         2.42 o                         
 -16   3   7         90.85        107.25         9.81 o                         
 -14   3   7          0.60          4.00         3.02 o                         
 -12   3   7         17.21         16.18         5.25 o                         
 -10   3   7        135.52        128.40        13.81 o                         
  -8   3   7          5.14          6.24         2.53 o                         
  -6   3   7         81.69         72.76         4.03 o                         
  -4   3   7        142.07        110.36         8.53 o                         
  -2   3   7        193.31        158.18         8.77 o                         
   0   3   7         68.78         72.32         5.85 o                         
   2   3   7        236.72        199.09         7.36 o                         
   4   3   7        232.07        217.13        12.63 o                         
   6   3   7         40.28         44.28         5.80 o                         
   8   3   7         41.25         38.19         5.36 o                         
  10   3   7        549.28        564.23        29.77 o                         
  12   3   7         14.89          8.14         2.98 o                         
 -13   4   7         32.71         34.91         5.49 o                         
 -11   4   7          5.91          4.74         2.28 o                         
  -9   4   7        166.06        186.92        11.30 o                         
  -7   4   7        352.48        329.76        12.87 o                         
  -5   4   7        592.69        604.33        16.09 o                         
  -3   4   7         53.22         53.37         4.36 o                         
  -1   4   7         12.10          9.56         1.76 o                         
   1   4   7       1868.91       1905.87        33.96 o                         
   3   4   7         98.60         91.79         6.59 o                         
   5   4   7         17.07         11.06         2.65 o                         
   7   4   7          0.13          7.77         9.67 o                         
   9   4   7        228.24        233.29        10.88 o                         
  -8   5   7        123.57        113.99        10.09 o                         
  -6   5   7        218.19        232.48        16.22 o                         
  -4   5   7         16.50         17.10         2.37 o                         
  -2   5   7         98.58         89.36         4.92 o                         
   0   5   7        191.26        193.22         7.25 o                         
   2   5   7         38.43         39.47         3.49 o                         
   4   5   7          0.00         -0.84         0.84 o                         
   6   5   7          4.94         10.88         2.51 o                         
 -20   0   8        160.37        128.62        10.32 o                         
 -18   0   8         47.03         46.04         5.09 o                         
 -16   0   8        132.08        135.93        14.04 o                         
 -14   0   8        901.43        850.80        39.19 o                         
 -12   0   8        819.26        735.57        51.88 o                         
 -10   0   8         16.53         17.95         2.84 o                         
  -8   0   8       3352.31       3457.92        66.70 o                         
  -6   0   8        175.10        170.00         6.18 o                         
  -4   0   8        756.75        796.14        30.04 o                         
  -2   0   8         52.50         67.32         3.86 o                         
   0   0   8        730.63        756.07        17.96 o                         
   2   0   8          4.84          4.91         1.41 o                         
   4   0   8       1654.49       1921.42        37.63 o                         
   6   0   8         31.95         26.08         6.97 o                         
   8   0   8       1932.57       1623.37        35.40 o                         
  10   0   8       9565.20       9515.57       176.64 o                         
  12   0   8         74.98         85.72         7.56 o                         
  14   0   8        263.36        294.53        12.92 o                         
 -19   1   8        197.78        190.17        11.31 o                         
 -17   1   8         65.26         58.90         5.87 o                         
 -15   1   8        136.42        119.54         9.12 o                         
 -13   1   8        810.17        735.10        20.35 o                         
 -11   1   8       1321.83       1098.16        35.37 o                         
  -9   1   8         18.57         23.40         2.30 o                         
  -7   1   8        201.30        216.47         6.11 o                         
  -5   1   8         87.50         99.16         3.69 o                         
  -3   1   8       1941.33       2174.57        27.77 o                         
  -1   1   8        745.61        865.74        14.12 o                         
   1   1   8       2616.18       2944.54        39.78 o                         
   3   1   8         80.07         55.37         3.38 o                         
   5   1   8        591.75        603.65        14.94 o                         
   7   1   8        255.55        203.71         6.84 o                         
   9   1   8        307.77        283.16        10.08 o                         
  11   1   8         92.46         93.27         5.60 o                         
  13   1   8          0.00          2.62         0.94 o                         
  15   1   8         16.78         23.50         2.88 o                         
 -18   2   8          0.31          0.80         1.53 o                         
 -16   2   8         59.62         66.79         6.31 o                         
 -14   2   8         30.84         29.80         4.57 o                         
 -12   2   8       3741.25       3511.44        84.68 o                         
 -10   2   8         19.94         16.36         1.82 o                         
  -8   2   8        110.83        105.05         6.06 o                         
  -6   2   8        323.04        336.23         9.63 o                         
  -4   2   8       7874.80       7734.63        85.03 o                         
  -2   2   8         83.97         88.45         5.04 o                         
   0   2   8        313.10        341.17        10.34 o                         
   2   2   8         22.68         17.61         2.71 o                         
   4   2   8        165.15        188.62         9.44 o                         
   6   2   8          2.03          3.04         1.98 o                         
   8   2   8         58.37         57.83        13.92 o                         
  10   2   8        139.71        146.36         9.97 o                         
  12   2   8         51.28         53.18         5.39 o                         
  14   2   8         16.89         24.24         2.94 o                         
 -17   3   8         52.67         56.11         6.28 o                         
 -15   3   8         82.00         90.97         9.72 o                         
 -13   3   8          0.06          0.84         2.70 o                         
 -11   3   8         70.82         64.62         9.53 o                         
  -9   3   8        391.06        385.69        17.28 o                         
  -7   3   8        133.52        121.45         7.45 o                         
  -5   3   8        399.10        334.49         9.07 o                         
  -3   3   8         43.74         34.67         2.69 o                         
  -1   3   8        880.22        766.90        14.68 o                         
   1   3   8        145.90        120.00         5.68 o                         
   3   3   8         10.86          4.02         1.49 o                         
   5   3   8         31.83         40.37         7.41 o                         
   7   3   8         38.32         36.72         5.24 o                         
   9   3   8        644.01        694.65        23.55 o                         
  11   3   8        145.34        143.92        12.60 o                         
 -14   4   8        153.19        156.71        10.83 o                         
 -12   4   8         78.02         74.98         8.65 o                         
 -10   4   8          1.32          2.90         1.21 o                         
  -8   4   8        162.42        158.84        14.27 o                         
  -6   4   8        342.58        316.15        12.66 o                         
  -4   4   8          0.19          2.41         1.03 o                         
  -2   4   8         14.66         10.80         2.16 o                         
   0   4   8          2.79          4.33         1.25 o                         
   2   4   8       2793.51       2880.44        52.91 o                         
   4   4   8        160.13        170.51        11.79 o                         
   6   4   8         41.19         39.71         4.93 o                         
   8   4   8         27.20         23.86         3.42 o                         
  -7   5   8          0.02          1.44         2.00 o                         
  -5   5   8        122.30        108.95         7.93 o                         
  -3   5   8          0.79          1.14         0.73 o                         
  -1   5   8         50.86         50.92         3.53 o                         
   1   5   8         11.51         16.89         2.42 o                         
   3   5   8        245.45        231.02        10.25 o                         
   5   5   8          2.80          3.07         1.72 o                         
 -20   1   9        220.67        222.64        10.65 o                         
 -18   1   9          0.07          2.28         1.47 o                         
 -16   1   9       2396.39       2536.62        72.71 o                         
 -14   1   9         61.33         64.94         5.43 o                         
 -12   1   9         18.35         14.20         2.19 o                         
 -10   1   9        758.94        724.14        19.41 o                         
  -8   1   9       2309.28       2330.60        36.80 o                         
  -6   1   9        811.49        864.83        13.79 o                         
  -4   1   9          0.75          1.32         0.73 o                         
  -2   1   9        167.64        167.75         5.09 o                         
   0   1   9       1913.87       2130.92        31.90 o                         
   2   1   9       1131.83       1220.91        21.94 o                         
   4   1   9         41.92         46.63         4.40 o                         
   6   1   9        309.01        274.01         9.52 o                         
   8   1   9        179.26        175.35         7.84 o                         
  10   1   9         75.89         77.63         5.08 o                         
  12   1   9         12.96         11.05         1.82 o                         
  14   1   9         83.09         82.82         7.18 o                         
 -19   2   9         63.93         78.10         3.50 o                         
 -17   2   9         95.76        113.08         7.71 o                         
 -15   2   9        117.77        125.09        13.36 o                         
 -13   2   9        704.30        706.10        24.73 o                         
 -11   2   9          3.17          2.34         1.48 o                         
  -9   2   9         13.76         16.71         2.41 o                         
  -7   2   9        601.43        574.27        14.00 o                         
  -5   2   9        597.60        583.17        14.64 o                         
  -3   2   9       5258.58       5437.79        78.45 o                         
  -1   2   9       1220.73       1259.56        23.72 o                         
   1   2   9        978.05        924.16        22.00 o                         
   3   2   9       1880.73       1768.91        59.52 o                         
   5   2   9        298.66        280.64        15.74 o                         
   7   2   9        134.50        122.11        11.11 o                         
   9   2   9         31.44         41.05         7.93 o                         
  11   2   9         28.09         22.93         3.56 o                         
  13   2   9          0.01         -0.99         1.14 o                         
 -16   3   9          8.81         10.27         3.21 o                         
 -14   3   9          3.97          4.32         1.95 o                         
 -12   3   9        133.29        139.55        13.99 o                         
 -10   3   9         70.26         68.11         7.00 o                         
  -8   3   9         45.96         47.77         5.84 o                         
  -6   3   9        197.24        186.33         8.25 o                         
  -4   3   9        364.63        301.85         9.78 o                         
  -2   3   9       2344.17       2023.27        46.98 o                         
   0   3   9         18.52         24.85         3.34 o                         
   2   3   9        688.31        657.42        19.33 o                         
   4   3   9        264.01        263.11        14.22 o                         
   6   3   9        580.04        567.38        21.89 o                         
   8   3   9         96.11         96.87         7.97 o                         
  10   3   9         10.83         11.90         3.95 o                         
  12   3   9        137.20        106.27         8.93 o                         
 -13   4   9         11.02          9.90         2.88 o                         
 -11   4   9         34.10         28.93         3.86 o                         
  -9   4   9         25.38         23.68         4.08 o                         
  -7   4   9          5.56          2.93         1.86 o                         
  -5   4   9         26.17         26.87         3.09 o                         
  -3   4   9         12.28         10.77         1.98 o                         
  -1   4   9          6.94         11.16         1.94 o                         
   1   4   9         47.21         42.42         3.80 o                         
   3   4   9        490.73        552.22        20.49 o                         
   5   4   9         45.22         41.71         4.97 o                         
   7   4   9         19.25         20.06         4.44 o                         
   9   4   9        261.42        233.27        13.71 o                         
  -8   5   9          3.20          4.32         1.91 o                         
  -6   5   9        191.21        199.96         9.71 o                         
  -4   5   9         63.94         60.91         5.34 o                         
  -2   5   9        113.27        108.64         9.41 o                         
   0   5   9         55.68         58.62         5.87 o                         
   2   5   9         48.15         47.28         4.36 o                         
   4   5   9         26.99         25.43         4.04 o                         
 -20   0  10         59.44         48.49         5.72 o                         
 -18   0  10          4.28          1.72         1.44 o                         
 -16   0  10        582.25        603.63        31.56 o                         
 -14   0  10        235.41        226.34        18.18 o                         
 -12   0  10         14.73         21.01         4.20 o                         
 -10   0  10        326.98        299.62        16.28 o                         
  -8   0  10       4501.92       4623.60        96.55 o                         
  -6   0  10      10510.83      10473.28       216.00 o                         
  -4   0  10         22.99         30.99         5.25 o                         
  -2   0  10       2480.62       2729.69        59.79 o                         
   0   0  10        158.60        195.70        11.04 o                         
   2   0  10       5291.93       5966.77        96.34 o                         
   4   0  10        274.18        249.17        15.46 o                         
   6   0  10       1771.20       1466.45        32.98 o                         
   8   0  10        132.40        129.08         9.39 o                         
  10   0  10       2682.58       2863.24        64.07 o                         
  12   0  10        803.12        883.22        26.37 o                         
  14   0  10         31.21         33.17         4.63 o                         
 -19   1  10         42.65         48.77         3.84 o                         
 -17   1  10         68.44         79.25         6.85 o                         
 -15   1  10       1304.96       1364.80        37.59 o                         
 -13   1  10        108.27        107.18         9.71 o                         
 -11   1  10        204.10        185.51         7.34 o                         
  -9   1  10        403.82        415.11        12.35 o                         
  -7   1  10         34.57         27.93         2.50 o                         
  -5   1  10        327.84        330.40         8.78 o                         
  -3   1  10         52.92         56.70         3.39 o                         
  -1   1  10        720.43        738.97        17.84 o                         
   1   1  10         52.34         63.79         4.28 o                         
   3   1  10        207.53        240.94        10.28 o                         
   5   1  10        117.27        112.41         5.55 o                         
   7   1  10          4.76          5.88         2.03 o                         
   9   1  10        570.11        603.74        15.70 o                         
  11   1  10         57.83         59.71         4.24 o                         
  13   1  10        120.24        134.26         7.09 o                         
 -18   2  10        100.70         95.79         6.33 o                         
 -16   2  10         44.86         47.08        11.74 o                         
 -14   2  10        159.83        171.47        10.93 o                         
 -12   2  10          0.87          4.12         1.35 o                         
 -10   2  10        350.45        284.82        11.95 o                         
  -8   2  10        113.77        115.18         6.98 o                         
  -6   2  10        619.94        586.09        17.27 o                         
  -4   2  10          6.52          6.02         1.39 o                         
  -2   2  10         33.06         36.75         3.58 o                         
   0   2  10         12.90          9.81         2.17 o                         
   2   2  10         20.05         16.22         2.87 o                         
   4   2  10          2.37          5.04         1.72 o                         
   6   2  10        136.75        115.78         7.28 o                         
   8   2  10          1.62          0.71         1.52 o                         
  10   2  10         84.05         95.17         8.83 o                         
  12   2  10         28.64         27.82         3.43 o                         
 -17   3  10          3.08          3.16         1.44 o                         
 -15   3  10          0.45          3.81         2.56 o                         
 -13   3  10         77.52         63.27         9.06 o                         
 -11   3  10        178.60        190.19        11.57 o                         
  -9   3  10        316.08        320.94        12.97 o                         
  -7   3  10       3725.67       3565.44        77.25 o                         
  -5   3  10        755.43        652.02        16.70 o                         
  -3   3  10         50.93         50.82         4.72 o                         
  -1   3  10       2158.40       1955.21        61.89 o                         
   1   3  10       1472.07       1400.56        31.53 o                         
   3   3  10        924.71        933.33        29.84 o                         
   5   3  10          0.30          1.68         1.15 o                         
   7   3  10        605.36        583.39        25.05 o                         
   9   3  10        128.14        164.38        14.04 o                         
  11   3  10        186.50        139.88        10.74 o                         
 -12   4  10          2.60          1.35         1.35 o                         
 -10   4  10         34.71         26.64         5.90 o                         
  -8   4  10          0.63          3.27         2.19 o                         
  -6   4  10        293.38        243.03        13.21 o                         
  -4   4  10        124.01        106.83         6.16 o                         
  -2   4  10         51.89         50.58         4.22 o                         
   0   4  10        427.74        458.42        13.27 o                         
   2   4  10         15.79         13.74         2.66 o                         
   4   4  10        193.69        200.63        11.26 o                         
   6   4  10         33.20         36.78         5.58 o                         
   8   4  10         95.56         98.60         8.74 o                         
  -7   5  10         18.10         17.99         3.86 o                         
  -5   5  10          6.70          6.99         1.64 o                         
  -3   5  10         28.54         28.24         3.55 o                         
  -1   5  10          0.52          0.77         0.83 o                         
   1   5  10          4.43          5.30         1.27 o                         
   3   5  10         31.03         22.22         3.67 o                         
 -20   1  11          5.12          3.95         1.72 o                         
 -18   1  11        140.95        155.02         7.22 o                         
 -16   1  11        272.76        292.44        18.94 o                         
 -14   1  11       2610.88       2677.27        61.73 o                         
 -12   1  11        734.95        669.28        19.46 o                         
 -10   1  11        106.25         98.15         5.82 o                         
  -8   1  11        341.16        318.88        10.65 o                         
  -6   1  11        949.57        979.96        19.19 o                         
  -4   1  11         42.84         33.08         2.73 o                         
  -2   1  11        692.76        694.70        14.13 o                         
   0   1  11        392.15        370.08        11.21 o                         
   2   1  11        320.75        333.54        12.33 o                         
   4   1  11          7.11          7.14         1.13 o                         
   6   1  11       2602.28       2386.81        45.83 o                         
   8   1  11        961.85       1012.31        25.24 o                         
  10   1  11          0.04          1.21         1.08 o                         
  12   1  11        210.87        239.74         9.05 o                         
 -19   2  11         11.00         11.67         2.65 o                         
 -17   2  11        245.83        264.35        14.53 o                         
 -15   2  11        116.79        126.30         8.97 o                         
 -13   2  11         29.92         27.63         4.49 o                         
 -11   2  11          0.41          3.88         1.26 o                         
  -9   2  11          5.18          5.72         1.83 o                         
  -7   2  11          0.57          0.42         0.82 o                         
  -5   2  11         60.49         50.58         4.90 o                         
  -3   2  11        267.50        225.86         9.28 o                         
  -1   2  11        723.23        702.40        17.79 o                         
   1   2  11        216.13        167.69         7.48 o                         
   3   2  11          0.13          0.02         1.37 o                         
   5   2  11          8.67         11.02         3.23 o                         
   7   2  11        531.17        479.04        15.83 o                         
   9   2  11        509.94        528.41        19.47 o                         
  11   2  11          6.63          1.33         2.00 o                         
 -16   3  11         13.46         17.85         3.95 o                         
 -14   3  11          0.59          1.16         1.58 o                         
 -12   3  11          1.26          1.84         1.29 o                         
 -10   3  11        625.38        531.91        14.75 o                         
  -8   3  11        580.77        555.35        17.66 o                         
  -6   3  11        811.04        723.14        20.60 o                         
  -4   3  11        259.43        229.57         8.25 o                         
  -2   3  11       1892.96       1708.11        38.31 o                         
   0   3  11       1262.58       1200.46        35.13 o                         
   2   3  11        210.32        208.44        10.17 o                         
   4   3  11          1.12          3.08         1.77 o                         
   6   3  11          0.02         -0.63         1.13 o                         
   8   3  11         49.85         36.93         6.72 o                         
  10   3  11        119.95        121.80        10.18 o                         
 -11   4  11         98.03         92.46         9.76 o                         
  -9   4  11         14.68         11.71         3.58 o                         
  -7   4  11        137.27        127.96         9.14 o                         
  -5   4  11          2.07          0.82         1.95 o                         
  -3   4  11         19.68         20.45         2.70 o                         
  -1   4  11          2.17          2.99         0.98 o                         
   1   4  11          4.78          1.93         2.81 o                         
   3   4  11          0.85         -0.26         2.95 o                         
   5   4  11         55.33         56.38         5.32 o                         
   7   4  11         36.03         40.86         5.49 o                         
  -6   5  11          3.19          7.30         2.56 o                         
  -4   5  11         45.99         57.26         6.00 o                         
  -2   5  11          0.40          1.63         0.96 o                         
   0   5  11        124.81        117.24         9.34 o                         
 -18   0  12       1865.65       2173.96        69.27 o                         
 -16   0  12        504.38        570.21        29.94 o                         
 -14   0  12       4404.06       4392.08       123.61 o                         
 -12   0  12         99.43         85.95        10.41 o                         
 -10   0  12       2582.68       2264.65        66.99 o                         
  -8   0  12        743.74        761.96        22.99 o                         
  -6   0  12       2630.51       2769.35        70.87 o                         
  -4   0  12          0.93         -0.68         2.05 o                         
  -2   0  12       4058.68       4206.87        73.06 o                         
   0   0  12       1618.89       1644.55        67.29 o                         
   2   0  12          3.55          7.62         3.81 o                         
   4   0  12         21.48         31.90         5.58 o                         
   6   0  12         13.92         14.98         4.09 o                         
   8   0  12         75.50         79.15         8.60 o                         
  10   0  12        154.89        164.01        10.09 o                         
  12   0  12          2.82          2.84         1.39 o                         
 -19   1  12         18.23         18.90         2.74 o                         
 -17   1  12        198.39        211.93        11.22 o                         
 -15   1  12          2.99          1.86         1.46 o                         
 -13   1  12        489.82        498.30        17.66 o                         
 -11   1  12          0.04          3.13         3.97 o                         
  -9   1  12          3.92          3.75         1.89 o                         
  -7   1  12        631.83        652.94        18.82 o                         
  -5   1  12          2.91          1.95         0.88 o                         
  -3   1  12        702.50        692.91        16.36 o                         
  -1   1  12         13.15         17.45         2.81 o                         
   1   1  12        898.52        924.97        20.97 o                         
   3   1  12        476.01        417.72        10.40 o                         
   5   1  12          1.81          3.24         1.33 o                         
   7   1  12       1541.88       1700.61        35.96 o                         
   9   1  12          1.02          1.64         1.24 o                         
  11   1  12         11.67          7.46         1.73 o                         
 -18   2  12        135.68        145.52         7.56 o                         
 -16   2  12         19.38         19.41         3.37 o                         
 -14   2  12          1.87          3.20         1.66 o                         
 -12   2  12         68.33         75.52         6.02 o                         
 -10   2  12          0.05          1.37         1.20 o                         
  -8   2  12         56.22         51.86         3.67 o                         
  -6   2  12          5.76          5.56         1.76 o                         
  -4   2  12        424.88        379.07        14.51 o                         
  -2   2  12        128.75        114.23         4.93 o                         
   0   2  12       1100.14        936.95        15.72 o                         
   2   2  12        123.34        100.14         6.87 o                         
   4   2  12         83.43         68.30        11.53 o                         
   6   2  12         20.43         18.50         6.30 o                         
   8   2  12        765.69        719.36        21.81 o                         
  10   2  12         26.14         28.24         2.59 o                         
 -15   3  12        231.23        201.99        14.09 o                         
 -13   3  12          5.30          7.81         2.37 o                         
 -11   3  12         68.53         64.39         6.54 o                         
  -9   3  12        248.11        191.63         9.65 o                         
  -7   3  12        960.98        869.56        23.16 o                         
  -5   3  12        230.88        204.34         8.81 o                         
  -3   3  12        116.30        119.21         7.52 o                         
  -1   3  12       1746.50       1635.24        35.28 o                         
   1   3  12        874.06        847.01        22.83 o                         
   3   3  12        231.97        228.33        10.62 o                         
   5   3  12         11.98         11.19         2.15 o                         
   7   3  12         83.99         95.33         7.32 o                         
   9   3  12         59.94         48.63         6.42 o                         
 -10   4  12         12.67         14.83         4.28 o                         
  -8   4  12        139.17        142.54         9.36 o                         
  -6   4  12        461.82        420.95        17.41 o                         
  -4   4  12         48.55         57.09         7.41 o                         
  -2   4  12        248.07        245.57        10.56 o                         
   0   4  12          9.15         13.93         3.05 o                         
   2   4  12        204.37        201.05        11.01 o                         
   4   4  12          8.80          6.62         1.76 o                         
   6   4  12        101.00        112.17         9.48 o                         
  -5   5  12        153.64        173.74        16.57 o                         
  -3   5  12          7.65         11.39         2.79 o                         
  -1   5  12         23.60         20.97         3.77 o                         
 -18   1  13        145.61        153.95         8.71 o                         
 -16   1  13         73.72         76.93         6.82 o                         
 -14   1  13          9.27          8.21         1.99 o                         
 -12   1  13         38.99         40.88         5.40 o                         
 -10   1  13       1644.16       1436.63        39.18 o                         
  -8   1  13        670.46        623.95        14.39 o                         
  -6   1  13          5.14          7.83         2.15 o                         
  -4   1  13         74.99         66.11         4.81 o                         
  -2   1  13        601.85        622.30        18.31 o                         
   0   1  13       1770.37       1689.66        34.71 o                         
   2   1  13          0.00          1.03         0.90 o                         
   4   1  13          0.11          1.52         1.37 o                         
   6   1  13          0.07          0.57         1.45 o                         
   8   1  13       2130.13       2387.74        45.03 o                         
  10   1  13          0.16          0.81         1.18 o                         
  12   1  13         10.93         13.93         1.74 o                         
 -17   2  13          0.92          1.08         1.32 o                         
 -15   2  13         63.96         58.22         6.25 o                         
 -13   2  13          2.76          2.46         1.34 o                         
 -11   2  13        797.04        804.30        27.35 o                         
  -9   2  13        364.80        355.21        16.92 o                         
  -7   2  13          0.69         -0.25         1.96 o                         
  -5   2  13        915.49        825.84        46.84 o                         
  -3   2  13        542.34        455.58        10.72 o                         
  -1   2  13         26.00         21.04         2.44 o                         
   1   2  13        756.02        677.40        17.12 o                         
   3   2  13         35.17         50.30         4.93 o                         
   5   2  13        726.46        736.71        18.08 o                         
   7   2  13          2.40          1.70         0.95 o                         
   9   2  13         33.38         25.19         2.93 o                         
 -16   3  13        152.49        213.70        12.60 o                         
 -14   3  13        341.89        381.84        20.97 o                         
 -12   3  13         20.68         16.27         2.97 o                         
 -10   3  13        129.83        128.96         7.68 o                         
  -8   3  13         87.80         58.69         5.26 o                         
  -6   3  13        756.34        746.36        21.04 o                         
  -4   3  13         64.67         59.00         4.60 o                         
  -2   3  13        398.41        400.29        14.56 o                         
   0   3  13        300.50        311.16        14.57 o                         
   2   3  13         30.96         34.42         4.14 o                         
   4   3  13         25.32         22.78         3.16 o                         
   6   3  13         34.77         37.72         4.58 o                         
   8   3  13          4.24          7.93         1.83 o                         
 -11   4  13         52.52         41.19         6.23 o                         
  -9   4  13        168.16        163.08        13.95 o                         
  -7   4  13         30.71         33.76         4.41 o                         
  -5   4  13        209.96        196.23        11.15 o                         
  -3   4  13         62.22         65.66         6.31 o                         
  -1   4  13         68.51         58.46         4.77 o                         
   1   4  13        240.99        268.98        12.71 o                         
   3   4  13        233.50        244.98        16.57 o                         
   5   4  13         87.43        112.36         9.25 o                         
 -18   0  14       2053.37       2340.29        71.87 o                         
 -16   0  14        820.13        922.63        39.33 o                         
 -14   0  14       1112.63       1117.99        32.38 o                         
 -12   0  14        218.46        210.21        16.92 o                         
 -10   0  14        254.12        219.88        16.92 o                         
  -8   0  14       1083.46        983.95        23.83 o                         
  -6   0  14        739.23        713.43        28.43 o                         
  -4   0  14        416.69        397.64        18.13 o                         
  -2   0  14        189.57        158.10        10.07 o                         
   0   0  14        981.55        852.91        25.00 o                         
   2   0  14        246.92        229.40        12.77 o                         
   4   0  14        772.99        698.55        30.57 o                         
   6   0  14        829.19        868.29        27.79 o                         
   8   0  14         40.39         47.01         5.29 o                         
  10   0  14          8.24         10.36         2.28 o                         
 -19   1  14          7.82          5.49         2.32 o                         
 -17   1  14        222.09        245.86        11.71 o                         
 -15   1  14        343.64        383.54        13.43 o                         
 -13   1  14        212.75        197.76         9.87 o                         
 -11   1  14         72.38         59.67         6.58 o                         
  -9   1  14        942.74        817.19        27.10 o                         
  -7   1  14          5.33          5.52         1.18 o                         
  -5   1  14        297.06        286.36         8.51 o                         
  -3   1  14        200.76        180.02         9.77 o                         
  -1   1  14         84.04         70.01         4.12 o                         
   1   1  14        255.17        231.79         8.19 o                         
   3   1  14        209.89        190.30         8.31 o                         
   5   1  14        958.84        909.75        23.68 o                         
   7   1  14         12.68         18.31         2.94 o                         
   9   1  14        310.58        322.51        11.24 o                         
  11   1  14         16.84         23.22         2.87 o                         
 -18   2  14         15.81         16.78         3.25 o                         
 -16   2  14         42.31         34.50         4.04 o                         
 -14   2  14         64.69         60.68         5.96 o                         
 -12   2  14        161.44        133.12         9.81 o                         
 -10   2  14         89.13         70.83         7.19 o                         
  -8   2  14        207.89        195.36        12.29 o                         
  -6   2  14         17.72         20.13         3.91 o                         
  -4   2  14       3103.23       2804.30        64.42 o                         
  -2   2  14        209.22        184.78         8.36 o                         
   0   2  14        257.44        247.86         9.67 o                         
   2   2  14        167.41        177.00         9.37 o                         
   4   2  14       1724.38       1759.91        37.76 o                         
   6   2  14          6.96          9.21         2.02 o                         
   8   2  14         42.08         51.74         4.19 o                         
  10   2  14        112.45         86.33         7.90 o                         
 -15   3  14         17.84         25.94         4.32 o                         
 -13   3  14          0.14         -0.90         1.53 o                         
 -11   3  14         35.26         45.43         5.40 o                         
  -9   3  14          0.03         -1.00         1.47 o                         
  -7   3  14        684.54        619.95        18.56 o                         
  -5   3  14        201.34        205.11         9.99 o                         
  -3   3  14          0.33          0.52         1.22 o                         
  -1   3  14         83.06         76.55         5.96 o                         
   1   3  14        155.50        149.73         8.34 o                         
   3   3  14          0.37          0.31         0.78 o                         
   5   3  14        106.17        105.06         7.59 o                         
   7   3  14        163.61        137.56         7.53 o                         
 -10   4  14        803.95        782.56        32.35 o                         
  -8   4  14         64.15         84.44         6.59 o                         
  -6   4  14          0.55          0.39         1.16 o                         
  -4   4  14        140.99        144.04        12.57 o                         
  -2   4  14        205.21        187.65        15.48 o                         
   0   4  14         67.26         57.74         7.72 o                         
   2   4  14          0.40         -0.05         1.07 o                         
   4   4  14        118.90        132.72         9.81 o                         
 -18   1  15          6.83          7.08         4.44 o                         
 -16   1  15        844.05        957.03        27.54 o                         
 -14   1  15          0.47          0.33         1.31 o                         
 -12   1  15        258.23        245.60        13.67 o                         
 -10   1  15         99.65         95.35         8.36 o                         
  -8   1  15       1464.61       1354.58        37.93 o                         
  -6   1  15        328.51        263.86        12.03 o                         
  -4   1  15         91.86         80.84         6.18 o                         
  -2   1  15         84.27         76.71         6.07 o                         
   0   1  15         67.12         78.14         6.18 o                         
   2   1  15          3.66          5.60         1.53 o                         
   4   1  15         12.49         12.94         2.62 o                         
   6   1  15        563.72        565.13        14.73 o                         
   8   1  15          5.18          2.63         1.03 o                         
  10   1  15        117.22        124.54         5.55 o                         
 -17   2  15         23.51         20.40         2.77 o                         
 -15   2  15          0.59          1.01         0.88 o                         
 -13   2  15        117.24        112.31         8.60 o                         
 -11   2  15        137.11        121.68         9.46 o                         
  -9   2  15        372.85        383.13        17.59 o                         
  -7   2  15         67.90         67.61         7.06 o                         
  -5   2  15         57.86         59.45         9.30 o                         
  -3   2  15       2942.20       2838.36        53.40 o                         
  -1   2  15        163.98        160.61         7.80 o                         
   1   2  15         76.57         72.57         8.14 o                         
   3   2  15        248.22        265.15        15.33 o                         
   5   2  15        765.81        878.78        28.11 o                         
   7   2  15        172.79        162.14         9.27 o                         
   9   2  15         88.60         77.21         7.48 o                         
 -12   3  15        172.25        165.59        13.25 o                         
 -10   3  15          2.12         -0.26         1.14 o                         
  -8   3  15          1.41          0.95         0.94 o                         
  -6   3  15        153.55        165.24         8.73 o                         
  -4   3  15          2.58          7.82         2.04 o                         
  -2   3  15        132.98        145.06         9.88 o                         
   0   3  15         84.42         78.34         5.81 o                         
   2   3  15          2.05          0.81         1.01 o                         
   4   3  15          2.49          2.35         1.93 o                         
   6   3  15          6.78          6.50         1.54 o                         
  -9   4  15        642.96        606.52        27.01 o                         
  -7   4  15         13.78         32.83         3.93 o                         
  -5   4  15          0.38          0.82         2.56 o                         
  -3   4  15          2.49          2.28         1.17 o                         
  -1   4  15         49.33         47.23         6.51 o                         
   1   4  15          1.11          1.63         1.39 o                         
 -18   0  16        240.95        276.41        15.95 o                         
 -16   0  16       1493.35       1724.85        58.99 o                         
 -14   0  16         47.15         58.67         8.51 o                         
 -12   0  16        557.54        542.32        28.54 o                         
 -10   0  16        621.38        602.07        22.33 o                         
  -8   0  16         17.15         15.69         3.24 o                         
  -6   0  16        592.31        513.22        20.32 o                         
  -4   0  16        811.02        726.45        20.47 o                         
  -2   0  16        510.97        414.94        20.50 o                         
   0   0  16        124.29        107.98         8.87 o                         
   2   0  16         82.30         73.61         7.28 o                         
   4   0  16        111.74         92.61         6.46 o                         
   6   0  16        255.84        270.24        10.67 o                         
   8   0  16         47.08         46.81         4.63 o                         
 -17   1  16         32.29         26.19         3.39 o                         
 -15   1  16        259.38        273.61        10.61 o                         
 -13   1  16        218.81        239.54        10.67 o                         
 -11   1  16          0.60          0.73         1.55 o                         
  -9   1  16         29.23         24.40         4.47 o                         
  -7   1  16        137.40        127.94         7.97 o                         
  -5   1  16          2.45          3.72         1.19 o                         
  -3   1  16       1670.72       1621.33        35.29 o                         
  -1   1  16        114.90        109.52         7.38 o                         
   1   1  16        156.25        142.05         7.24 o                         
   3   1  16          3.36          2.41         1.18 o                         
   5   1  16        248.88        262.28        10.94 o                         
   7   1  16         74.03         65.66         4.77 o                         
   9   1  16         21.29         26.11         2.44 o                         
 -16   2  16          2.20          0.19         1.49 o                         
 -14   2  16          3.46          4.37         1.32 o                         
 -12   2  16         59.56         72.64         6.90 o                         
 -10   2  16        342.96        327.17        15.84 o                         
  -8   2  16          0.51          0.05         1.18 o                         
  -6   2  16         23.29         25.09         4.60 o                         
  -4   2  16        192.99        218.24        13.06 o                         
  -2   2  16       2184.75       2160.33        43.41 o                         
   0   2  16         62.68         56.13         6.59 o                         
   2   2  16         35.69         37.85         5.09 o                         
   4   2  16          5.37          8.15         2.73 o                         
   6   2  16        906.63        924.01        60.99 o                         
   8   2  16         18.79         15.81         3.25 o                         
 -13   3  16         85.64         93.19         6.34 o                         
 -11   3  16        166.03        167.03         9.75 o                         
  -9   3  16         22.79         18.98         3.55 o                         
  -7   3  16         11.65         13.93         2.38 o                         
  -5   3  16         88.31        106.35         6.68 o                         
  -3   3  16          1.25          1.42         2.56 o                         
  -1   3  16         65.74         63.41         6.11 o                         
   1   3  16         71.30         83.29         6.79 o                         
   3   3  16        277.45        318.47        20.36 o                         
   5   3  16        112.24        100.42         6.11 o                         
 -10   4  16          0.26          1.58         1.67 o                         
  -8   4  16        453.62        391.51        19.80 o                         
  -6   4  16        756.94        978.55        60.50 o                         
  -4   4  16          5.50          5.52         1.59 o                         
  -2   4  16         63.17         61.97         6.93 o                         
   0   4  16          3.56          1.35         1.39 o                         
 -18   1  17         11.09         11.22         1.87 o                         
 -16   1  17          4.85          3.02         1.47 o                         
 -14   1  17         50.35         48.57         4.33 o                         
 -12   1  17         98.13        100.89         8.23 o                         
 -10   1  17        192.90        208.24        12.50 o                         
  -8   1  17          2.36          2.20         1.57 o                         
  -6   1  17       2070.88       2054.30        41.62 o                         
  -4   1  17        889.35        836.65        22.95 o                         
  -2   1  17        368.30        360.27        14.01 o                         
   0   1  17        270.13        260.89        11.62 o                         
   2   1  17        828.34        807.52        18.80 o                         
   4   1  17         37.16         38.01         3.96 o                         
   6   1  17         47.88         50.28         4.11 o                         
   8   1  17         24.92         17.53         2.49 o                         
 -15   2  17        126.18        110.63        11.58 o                         
 -13   2  17         90.08        112.63         8.10 o                         
 -11   2  17        731.12        727.53        24.51 o                         
  -9   2  17         14.19         14.85         3.25 o                         
  -7   2  17         52.70         54.55         6.30 o                         
  -5   2  17         25.28         24.53         4.36 o                         
  -3   2  17        144.92        146.70        10.42 o                         
  -1   2  17        149.87        148.34         8.35 o                         
   1   2  17        177.91        173.80        10.93 o                         
   3   2  17        109.62        118.48         8.37 o                         
   5   2  17        665.46        719.65        63.71 o                         
   7   2  17        291.48        340.75        16.78 o                         
 -12   3  17         18.82         31.75         4.97 o                         
 -10   3  17          0.54          2.98         2.05 o                         
  -8   3  17         16.55         22.83         3.62 o                         
  -6   3  17         44.62         34.77         4.66 o                         
  -4   3  17         26.01         28.11         4.90 o                         
  -2   3  17        141.28        142.26         8.90 o                         
   0   3  17          8.06          7.17         1.98 o                         
   2   3  17          5.36          7.41         1.92 o                         
  -7   4  17        561.61        551.57        23.15 o                         
  -5   4  17        132.65        161.96        10.92 o                         
 -18   0  18        268.26        259.72        13.67 o                         
 -16   0  18         25.98         31.33         5.35 o                         
 -14   0  18          9.10          8.32         2.93 o                         
 -12   0  18         45.56         50.02         7.53 o                         
 -10   0  18        321.75        336.82        18.25 o                         
  -8   0  18        126.27        114.53         8.99 o                         
  -6   0  18       1042.53       1045.05        31.94 o                         
  -4   0  18        316.25        297.62        12.41 o                         
  -2   0  18          0.51          1.12         1.05 o                         
   0   0  18          2.77         -0.24         1.23 o                         
   2   0  18       1495.21       1534.39        40.45 o                         
   4   0  18        399.10        389.49        12.87 o                         
   6   0  18         29.16         32.77         5.58 o                         
 -17   1  18        242.96        251.65        15.25 o                         
 -15   1  18          1.39         -0.05         0.91 o                         
 -13   1  18         31.82         37.77         3.85 o                         
 -11   1  18        339.07        343.37        15.91 o                         
  -9   1  18        256.71        297.43        15.04 o                         
  -7   1  18        406.45        417.58        14.98 o                         
  -5   1  18       1118.62       1184.90        28.54 o                         
  -3   1  18         31.39         38.05         4.28 o                         
  -1   1  18        176.11        195.45         9.85 o                         
   1   1  18         89.58         95.68         6.58 o                         
   3   1  18          7.16          3.41         1.29 o                         
   5   1  18         44.62         41.39         3.67 o                         
   7   1  18          0.51          0.60         0.98 o                         
 -14   2  18          4.27          7.14         3.46 o                         
 -12   2  18         53.60         51.38         5.43 o                         
 -10   2  18         46.30         47.94         5.51 o                         
  -8   2  18        130.14        141.75        12.32 o                         
  -6   2  18         57.70         67.41         6.74 o                         
  -4   2  18        257.38        262.67        11.36 o                         
  -2   2  18        199.77        222.04        12.35 o                         
   0   2  18         32.48         32.23         4.50 o                         
   2   2  18         52.17         63.42         5.90 o                         
   4   2  18        162.26        186.92        12.44 o                         
 -11   3  18         69.65         87.53         8.41 o                         
  -9   3  18         28.34         30.87         3.90 o                         
  -7   3  18          1.45          3.37         1.47 o                         
  -5   3  18        119.70        117.97        11.88 o                         
  -3   3  18          0.00          3.77         1.72 o                         
  -1   3  18          0.65          3.21         1.86 o                         
   1   3  18        565.14        652.58        27.29 o                         
 -16   1  19        170.34        175.78        16.62 o                         
 -14   1  19         49.12         42.14         3.59 o                         
 -12   1  19         46.82         51.79         5.73 o                         
 -10   1  19         48.28         61.46         6.39 o                         
  -8   1  19        154.11        161.45         8.65 o                         
  -6   1  19       1047.25       1125.29        30.00 o                         
  -4   1  19        872.11        926.78        23.98 o                         
  -2   1  19        403.37        416.17        12.67 o                         
   0   1  19         32.68         29.11         4.25 o                         
   2   1  19          1.17          1.67         0.97 o                         
   4   1  19        255.87        262.81         9.43 o                         
 -15   2  19        256.87        296.17        15.02 o                         
 -13   2  19          4.24          3.52         1.21 o                         
 -11   2  19         13.64         18.39         3.20 o                         
  -9   2  19          2.48          1.04         1.08 o                         
  -7   2  19        312.43        344.48        22.66 o                         
  -5   2  19        113.98        125.48         9.00 o                         
  -3   2  19         53.07         61.26         4.95 o                         
  -1   2  19         68.31         73.89         6.41 o                         
   1   2  19          9.77          6.74         2.79 o                         
   3   2  19         36.78         34.63         5.44 o                         
 -10   3  19         40.74         47.13         4.23 o                         
  -8   3  19         68.26        102.64         7.18 o                         
  -6   3  19         52.04         50.46         4.77 o                         
  -4   3  19         25.21         29.10         5.11 o                         
  -2   3  19          5.29          3.63         1.63 o                         
   0   3  19        146.74        189.99        12.23 o                         
 -16   0  20         22.75         25.20         4.18 o                         
 -14   0  20          7.29          8.23         2.93 o                         
 -10   0  20        354.90        400.25        23.66 o                         
  -8   0  20        502.70        558.03        29.89 o                         
  -6   0  20        153.72        164.47        15.48 o                         
  -4   0  20       3106.46       3361.10       103.43 o                         
  -2   0  20         32.23         33.98         4.75 o                         
   0   0  20        790.64        847.59        29.19 o                         
   2   0  20         11.00         14.73         2.86 o                         
   4   0  20        760.74        667.22        52.27 o                         
 -15   1  20        127.42        137.12         5.83 o                         
 -13   1  20        357.07        356.25        14.01 o                         
 -11   1  20         24.10         32.91         4.32 o                         
  -9   1  20          1.50         -1.39         1.86 o                         
  -7   1  20        210.70        221.66         9.94 o                         
  -5   1  20        400.37        402.96        14.02 o                         
  -3   1  20         36.59         39.05         4.07 o                         
  -1   1  20          0.74          0.57         0.79 o                         
   1   1  20        144.54        161.30         6.63 o                         
   3   1  20         80.80         86.46         5.02 o                         
 -14   2  20          0.36         -1.02         1.26 o                         
 -12   2  20         44.62         46.20         4.50 o                         
 -10   2  20        123.64        134.28         8.35 o                         
  -8   2  20         83.57         93.32         7.22 o                         
  -6   2  20         51.78         49.06         5.21 o                         
  -4   2  20         39.17         36.66         3.59 o                         
  -2   2  20          3.31          2.21         1.08 o                         
   0   2  20         39.03         49.48         7.48 o                         
   2   2  20          0.38         -0.05         1.35 o                         
  -9   3  20        348.31        430.92        44.30 o                         
  -7   3  20         68.95         77.60        14.60 o                         
  -5   3  20        177.23        173.68        11.67 o                         
  -3   3  20          4.56          3.25         1.77 o                         
 -14   1  21          2.03          1.20         0.72 o                         
 -12   1  21         21.43         18.30         2.25 o                         
 -10   1  21          6.42          4.83         1.58 o                         
  -8   1  21         26.60         24.21         2.88 o                         
  -6   1  21          1.37          4.48         1.50 o                         
  -4   1  21        131.00        131.84         7.17 o                         
  -2   1  21          6.15          5.01         1.46 o                         
   0   1  21        433.59        488.67        17.29 o                         
   2   1  21         62.41         63.98         4.80 o                         
 -13   2  21        257.76        250.56        13.06 o                         
 -11   2  21        147.03        156.78        10.02 o                         
  -9   2  21          0.66          1.56         1.44 o                         
  -7   2  21        108.37        126.09         7.87 o                         
  -5   2  21         43.06         39.20         4.25 o                         
  -3   2  21          0.69          0.51         0.66 o                         
  -1   2  21        349.24        396.69        13.80 o                         
 -14   0  22        236.60        202.50        11.95 o                         
 -10   0  22        206.66        195.57        13.85 o                         
  -8   0  22       3855.02       4124.41       116.59 o                         
  -6   0  22         21.39         22.64         4.83 o                         
  -4   0  22          2.33          2.70         2.28 o                         
  -2   0  22         73.07         76.80         8.74 o                         
   0   0  22         83.38         83.17         8.41 o                         
 -11   1  22          8.32          5.57         1.58 o                         
  -9   1  22          3.68          4.20         1.49 o                         
  -7   1  22          6.57          4.23         1.47 o                         
  -5   1  22        189.77        196.95         9.31 o                         
  -3   1  22         60.86         61.35         4.35 o                         
  -1   1  22         25.14         27.96         2.68 o                         
   1   1  22         93.10         98.13         8.14 o                         
 -10   2  22          0.51          1.46         0.97 o                         
  -8   2  22         24.12         22.80         2.95 o                         
  -6   2  22          7.32          4.80         1.49 o                         
  -4   2  22         22.73         21.20         7.37 o                         
  -2   2  22         89.81        106.04         8.27 o                         
 -10   1  23          6.54          5.67         2.28 o                         
  -8   1  23        128.49        140.73         7.40 o                         
  -6   1  23        380.61        373.98        10.69 o                         
  -4   1  23          7.34          6.25         1.31 o                         
  -2   1  23        109.89        118.50         9.16 o                         
  -6   0  24       1035.69        913.38        32.26 o                         
                                                                                
