# Supplementary material for: Managing negative linear compressibility and thermal expansion through steric hindrance: a case study of 1,2-bis­(4′-pyridyl)­ethane cocrystals
Source: IUCrJ. 2025 Jan 1;12(Pt 1):88–96. doi: 10.1107/S2052252524011734 (PMC11707692; doi:10.1107/S2052252524011734)
Supplement: Supplementary file 18 [file m-12-00088-etyfum_150k_bsup18.hkl]

data_etyfum_150k_b                                                              
_shelx_title ' etyfum_150k_b_a.res in I2/a'                                     
_shelx_refln_list_code          4                                               
_shelx_F_calc_maximum      219.65                                               
_exptl_crystal_F_000       632.00                                               
_reflns_d_resolution_high  0.8128                                               
                                                                                
loop_                                                                           
 _space_group_symop_operation_xyz                                               
 'x, y, z'                                                                      
 '-x+1/2, y, -z'                                                                
 'x+1/2, y+1/2, z+1/2'                                                          
 '-x+1, y+1/2, -z+1/2'                                                          
 '-x, -y, -z'                                                                   
 'x-1/2, -y, z'                                                                 
 '-x+1/2, -y+1/2, -z+1/2'                                                       
 'x, -y+1/2, z+1/2'                                                             
                                                                                
_cell_length_a    16.6834                                                       
_cell_length_b     4.7362                                                       
_cell_length_c    19.6927                                                       
_cell_angle_alpha  90.000                                                       
_cell_angle_beta  109.981                                                       
_cell_angle_gamma  90.000                                                       
                                                                                
_shelx_F_squared_multiplier     1.000                                           
                                                                                
loop_                                                                           
 _refln_index_h                                                                 
 _refln_index_k                                                                 
 _refln_index_l                                                                 
 _refln_F_squared_calc                                                          
 _refln_F_squared_meas                                                          
 _refln_F_squared_sigma                                                         
 _refln_observed_status                                                         
   2   0   0         26.37         38.04         1.48 o                         
   4   0   0       7409.70       7134.14        73.91 o                         
   6   0   0       5452.35       5991.37        75.58 o                         
   8   0   0       3532.37       4103.81        87.07 o                         
  10   0   0         93.80        107.50         8.79 o                         
  12   0   0         82.46         92.50         6.04 o                         
  14   0   0          2.95          5.07         1.67 o                         
  16   0   0        381.46        396.11        13.82 o                         
  18   0   0        532.72        520.95        23.36 o                         
   1   1   0        243.83        215.09         3.12 o                         
   3   1   0        385.44        418.31         9.39 o                         
   5   1   0          7.93          9.99         0.97 o                         
   7   1   0        171.36        181.35         5.87 o                         
   9   1   0        793.88        943.27        16.80 o                         
  11   1   0         80.11         79.97         6.20 o                         
  13   1   0        343.62        289.48        15.56 o                         
  15   1   0        200.48        188.10         7.95 o                         
  17   1   0         38.75         30.17         2.77 o                         
   0   2   0       1296.70       1410.75        45.95 o                         
   2   2   0          9.25          8.37         1.16 o                         
   4   2   0          9.19          9.23         1.22 o                         
   6   2   0        120.13        123.26         5.79 o                         
   8   2   0         71.65         68.16         4.79 o                         
  10   2   0          0.32          0.37         0.93 o                         
  12   2   0        131.00        129.97         9.70 o                         
  14   2   0        692.47        749.08        19.66 o                         
  16   2   0        135.84        129.49         6.79 o                         
  18   2   0          8.67          6.21         1.95 o                         
   1   3   0       2095.89       2149.74        36.89 o                         
   3   3   0        825.19        845.42        17.95 o                         
   5   3   0        160.46        165.98         7.99 o                         
   7   3   0        817.84        760.40        27.64 o                         
   9   3   0         46.48         49.36         8.39 o                         
  11   3   0          8.66          8.66         4.13 o                         
  13   3   0         28.71         30.63         3.56 o                         
  15   3   0          2.63          4.52         1.53 o                         
   0   4   0         39.58         31.07         6.80 o                         
   2   4   0        138.03        135.83         8.03 o                         
   4   4   0         51.88         54.75         5.13 o                         
   6   4   0        444.68        430.51        20.23 o                         
   8   4   0       1350.39       1465.59        52.39 o                         
  10   4   0        211.38        227.68        16.92 o                         
  12   4   0         46.77         51.58         7.12 o                         
   1   5   0         14.08         11.95         2.63 o                         
   3   5   0         53.16         49.32         5.45 o                         
   5   5   0         91.44         83.07         6.68 o                         
   7   5   0         58.52         53.89         4.88 o                         
   9   5   0         29.69         31.66         4.76 o                         
 -18   1   1         73.89         70.22         3.95 o                         
 -16   1   1        322.89        320.65        10.26 o                         
 -14   1   1         79.15         58.21         6.36 o                         
 -12   1   1        117.29         92.70         5.28 o                         
 -10   1   1        704.66        679.83        14.42 o                         
  -8   1   1       1617.85       1821.66        24.92 o                         
  -6   1   1        128.54        137.03         4.59 o                         
  -4   1   1       7896.28       7980.47        92.78 o                         
  -2   1   1        399.57        385.64         7.18 o                         
   0   1   1       3005.58       3045.08        27.55 o                         
   2   1   1        859.92        887.92         9.65 o                         
   4   1   1       2323.70       2476.67        27.12 o                         
   6   1   1         76.03         82.56         3.67 o                         
   8   1   1       1085.35       1145.15        18.18 o                         
  10   1   1       1092.56       1134.44        24.59 o                         
  12   1   1        694.06        558.25        16.57 o                         
  14   1   1        203.66        190.11         8.12 o                         
  16   1   1          1.03          1.01         1.08 o                         
  18   1   1         47.08         34.34         2.90 o                         
 -17   2   1         19.97         19.95         2.45 o                         
 -15   2   1         14.66         15.77         2.22 o                         
 -13   2   1       1277.57       1302.70        34.77 o                         
 -11   2   1         60.83         55.18         6.19 o                         
  -9   2   1        925.79        875.85        19.38 o                         
  -7   2   1       2719.13       2878.26        49.75 o                         
  -5   2   1        154.04        169.37         6.41 o                         
  -3   2   1       3807.83       4245.86        45.75 o                         
  -1   2   1       2434.03       2478.90        22.72 o                         
   1   2   1        227.96        254.29         6.12 o                         
   3   2   1        273.57        330.05         7.70 o                         
   5   2   1        911.18       1106.53        21.54 o                         
   7   2   1        362.35        346.32        12.27 o                         
   9   2   1        405.92        375.03        17.18 o                         
  11   2   1         44.00         41.81         5.49 o                         
  13   2   1        124.82        144.11         8.18 o                         
  15   2   1       1877.53       1953.57        34.57 o                         
  17   2   1         31.72         24.04         7.94 o                         
 -16   3   1         14.30         19.63         4.31 o                         
 -14   3   1         12.16         12.91         2.25 o                         
 -12   3   1       2101.58       2220.14        48.80 o                         
 -10   3   1         98.82        105.47        12.25 o                         
  -8   3   1        651.39        688.84        33.07 o                         
  -6   3   1        277.11        234.66         9.78 o                         
  -4   3   1        966.99       1054.93        23.19 o                         
  -2   3   1        118.42        111.63        11.82 o                         
   0   3   1       1984.97       1898.86        43.85 o                         
   2   3   1        763.81        782.01        18.82 o                         
   4   3   1        113.02        107.31         6.95 o                         
   6   3   1        508.13        473.70        13.76 o                         
   8   3   1        512.19        467.51        26.72 o                         
  10   3   1         17.14         21.50         4.06 o                         
  12   3   1          0.08          0.56         0.96 o                         
  14   3   1         45.35         38.88         7.33 o                         
 -13   4   1          8.89          9.89         3.18 o                         
 -11   4   1         20.68         20.19         4.85 o                         
  -9   4   1         19.85         26.40         6.03 o                         
  -7   4   1        778.84        778.69        36.70 o                         
  -5   4   1         38.74         34.07         3.41 o                         
  -3   4   1          6.06          9.31         1.80 o                         
  -1   4   1        756.02        796.08        26.16 o                         
   1   4   1         75.96         67.19         5.60 o                         
   3   4   1          4.30          5.21         1.78 o                         
   5   4   1         26.02         34.36         5.13 o                         
   7   4   1         63.72         67.36         9.89 o                         
   9   4   1       1270.98       1422.54        50.08 o                         
  11   4   1          4.18          9.03         3.22 o                         
  13   4   1          2.89          5.26         2.22 o                         
  -8   5   1         30.59         31.84         5.13 o                         
  -6   5   1          1.31          1.53         1.57 o                         
  -4   5   1        137.57        143.14         9.19 o                         
  -2   5   1         22.70         28.17         4.23 o                         
   0   5   1         41.43         50.47        10.48 o                         
   2   5   1        397.33        447.41        17.40 o                         
   4   5   1        215.65        218.15         9.05 o                         
   6   5   1          1.01          0.54         1.59 o                         
   8   5   1          9.68          7.48         2.54 o                         
 -18   0   2         14.58         14.54         2.75 o                         
 -16   0   2       1805.63       1600.29        31.17 o                         
 -14   0   2          8.67          9.27         2.58 o                         
 -12   0   2       1636.43       1496.21        42.18 o                         
 -10   0   2        102.29         69.59         7.17 o                         
  -8   0   2       5781.47       6128.34       115.20 o                         
  -6   0   2       8076.38       8544.94        89.62 o                         
  -4   0   2       5546.70       5680.62        64.27 o                         
  -2   0   2        319.53        273.72         4.02 o                         
   0   0   2       1003.29        923.25        12.77 o                         
   2   0   2      48246.74      45073.84       617.76 o                         
   4   0   2        327.07        456.29        13.21 o                         
   6   0   2       1655.77       1786.57        36.89 o                         
   8   0   2       3488.88       3550.91        95.06 o                         
  10   0   2         25.40         45.21         6.19 o                         
  12   0   2        255.18        212.87         9.75 o                         
  14   0   2        578.36        602.66        17.52 o                         
  16   0   2         98.49        115.07         8.03 o                         
  18   0   2         84.17         96.22         8.57 o                         
 -19   1   2          3.12          1.03         0.84 o                         
 -17   1   2         62.34         72.89         4.48 o                         
 -15   1   2         31.50         41.79         4.41 o                         
 -13   1   2          6.72          5.79         1.53 o                         
 -11   1   2        668.32        612.19        17.27 o                         
  -9   1   2        775.89        770.46        14.42 o                         
  -7   1   2        793.11        908.16        16.57 o                         
  -5   1   2        459.58        466.95         7.74 o                         
  -3   1   2       5537.21       5544.02        41.45 o                         
  -1   1   2      11516.50      11539.88        94.45 o                         
   1   1   2       1507.62       1616.83        15.10 o                         
   3   1   2        814.98        937.03        11.99 o                         
   5   1   2       8423.29       9480.72       113.82 o                         
   7   1   2        153.61        147.19         5.59 o                         
   9   1   2          8.70         17.85         3.92 o                         
  11   1   2         57.39         48.37         3.56 o                         
  13   1   2          4.78         11.23         1.83 o                         
  15   1   2        525.29        534.63        15.35 o                         
  17   1   2         12.07         14.17         2.16 o                         
 -18   2   2         18.26         22.51         2.41 o                         
 -16   2   2          1.80          1.66         1.16 o                         
 -14   2   2        228.49        238.14        13.05 o                         
 -12   2   2        141.15        153.02        10.41 o                         
 -10   2   2         45.45         44.40         3.69 o                         
  -8   2   2        122.82        143.13         6.91 o                         
  -6   2   2         76.60         69.27         4.29 o                         
  -4   2   2         98.15        136.38         5.41 o                         
  -2   2   2       2225.33       2429.45        26.45 o                         
   0   2   2        342.38        391.42         6.85 o                         
   2   2   2       1016.41       1125.72        15.00 o                         
   4   2   2       1379.57       1594.95        21.10 o                         
   6   2   2        349.08        391.08        11.20 o                         
   8   2   2         73.41         74.60         5.29 o                         
  10   2   2        893.96        827.33        25.98 o                         
  12   2   2        446.97        448.44        13.00 o                         
  14   2   2       1215.12       1227.13        26.03 o                         
  16   2   2        109.41        125.84        12.27 o                         
 -15   3   2        241.24        271.45         9.85 o                         
 -13   3   2         11.50         19.37         3.69 o                         
 -11   3   2       2759.47       2710.51        81.65 o                         
  -9   3   2        397.58        421.02        25.36 o                         
  -7   3   2        592.27        526.13        12.18 o                         
  -5   3   2         45.87         47.46         4.15 o                         
  -3   3   2        866.97        839.32        25.82 o                         
  -1   3   2        558.73        573.33        18.33 o                         
   1   3   2       1475.75       1441.89        24.45 o                         
   3   3   2          9.26         14.11         2.99 o                         
   5   3   2        646.21        621.94        18.37 o                         
   7   3   2        989.00        910.35        38.92 o                         
   9   3   2         70.88         62.81         6.68 o                         
  11   3   2         32.66         30.59         3.73 o                         
  13   3   2         56.74         58.79         5.77 o                         
  15   3   2          8.07         11.75         3.13 o                         
 -14   4   2        127.11        137.31         9.98 o                         
 -12   4   2          0.20          3.27         2.04 o                         
 -10   4   2        179.47        188.08        15.60 o                         
  -8   4   2        651.21        650.46        65.66 o                         
  -6   4   2        203.46        215.06        10.34 o                         
  -4   4   2        205.92        203.48         8.64 o                         
  -2   4   2        106.73         95.49         6.67 o                         
   0   4   2        229.48        201.31        11.68 o                         
   2   4   2         32.57         32.76         3.89 o                         
   4   4   2        688.16        701.14        24.31 o                         
   6   4   2         46.82         50.27         6.01 o                         
   8   4   2       1379.98       1488.95        52.03 o                         
  10   4   2        222.88        246.14        17.15 o                         
  12   4   2         19.70         27.90         4.99 o                         
  -9   5   2         18.55         13.88         3.31 o                         
  -7   5   2          0.32          0.91         1.00 o                         
  -5   5   2         23.65         19.77         3.95 o                         
  -3   5   2         25.19         25.83         8.80 o                         
  -1   5   2          8.73          8.12         2.19 o                         
   1   5   2          0.00         -0.54         1.60 o                         
   3   5   2        313.01        329.40        14.72 o                         
   5   5   2        208.20        201.27        12.38 o                         
   7   5   2        703.74        727.62        28.49 o                         
   9   5   2          7.46          7.48         2.31 o                         
 -18   1   3        173.86        167.46         6.43 o                         
 -16   1   3         41.89         38.53         4.05 o                         
 -14   1   3         44.63         38.46         4.25 o                         
 -12   1   3        385.69        344.50        12.47 o                         
 -10   1   3        380.67        419.94        11.73 o                         
  -8   1   3        409.65        460.72        10.04 o                         
  -6   1   3        382.94        332.00         6.60 o                         
  -4   1   3       9893.99      10225.85        79.96 o                         
  -2   1   3      44622.89      42442.07       310.20 o                         
   0   1   3        985.49       1024.80        11.31 o                         
   2   1   3       6105.64       6179.94        62.56 o                         
   4   1   3       2358.55       2641.48        27.59 o                         
   6   1   3       1025.05       1245.61        25.84 o                         
   8   1   3        581.73        651.87        19.44 o                         
  10   1   3       1721.93       1650.56        27.63 o                         
  12   1   3         33.07         29.22         3.22 o                         
  14   1   3        616.72        585.60        14.81 o                         
  16   1   3         12.54         10.46         2.23 o                         
 -17   2   3         14.93         22.58         2.39 o                         
 -15   2   3         14.37         14.19         3.18 o                         
 -13   2   3        191.31        197.73        22.34 o                         
 -11   2   3       1159.71       1009.31        46.43 o                         
  -9   2   3         76.35         71.06         5.14 o                         
  -7   2   3         68.96         63.39         4.35 o                         
  -5   2   3         53.96         56.15         3.65 o                         
  -3   2   3       2218.45       2386.99        29.28 o                         
  -1   2   3       5822.55       6272.66        58.19 o                         
   1   2   3        406.21        347.28         7.02 o                         
   3   2   3        439.86        458.92         9.66 o                         
   5   2   3        518.88        563.52        14.97 o                         
   7   2   3       2532.39       2769.98        43.97 o                         
   9   2   3          1.39          0.41         2.06 o                         
  11   2   3        268.99        269.43         9.88 o                         
  13   2   3          6.06          3.75         1.70 o                         
  15   2   3         34.38         53.26         7.58 o                         
  17   2   3         37.55         27.99         4.17 o                         
 -16   3   3        511.44        519.21        13.17 o                         
 -14   3   3         38.08         28.86         4.13 o                         
 -12   3   3        151.48        151.32        10.25 o                         
 -10   3   3       1949.28       1925.26        63.46 o                         
  -8   3   3        117.47        114.52         8.93 o                         
  -6   3   3         15.86         16.69         3.77 o                         
  -4   3   3        213.52        248.50        13.91 o                         
  -2   3   3        295.15        361.36        12.57 o                         
   0   3   3        483.31        471.47        12.60 o                         
   2   3   3          1.66          2.60         1.16 o                         
   4   3   3        546.93        497.75        16.02 o                         
   6   3   3         43.91         51.19         6.32 o                         
   8   3   3          1.01          1.89         1.41 o                         
  10   3   3          3.62          4.98         1.62 o                         
  12   3   3          0.64          0.95         1.01 o                         
  14   3   3         16.07         18.98         3.90 o                         
 -13   4   3          3.96          5.44         2.86 o                         
 -11   4   3          0.26          3.45         2.45 o                         
  -9   4   3          7.32          5.76         3.18 o                         
  -7   4   3          4.44          3.37         1.70 o                         
  -5   4   3         79.43         81.19         5.39 o                         
  -3   4   3        222.57        214.65        10.30 o                         
  -1   4   3          0.08          0.54         1.13 o                         
   1   4   3        290.64        306.36        11.90 o                         
   3   4   3        414.61        418.13        16.15 o                         
   5   4   3        402.10        408.68        14.79 o                         
   7   4   3        167.74        173.46        10.95 o                         
   9   4   3        168.90        186.71        15.24 o                         
  11   4   3        205.25        212.75        14.56 o                         
  -8   5   3         17.63         15.07         2.65 o                         
  -6   5   3        100.15         92.68        10.21 o                         
  -4   5   3          9.39          9.03         2.36 o                         
  -2   5   3        230.43        259.78        13.00 o                         
   0   5   3         27.01         29.13         4.26 o                         
   2   5   3        238.70        256.44        13.95 o                         
   4   5   3       1825.62       1975.25        41.75 o                         
   6   5   3         16.22         17.46         4.31 o                         
   8   5   3          3.24         -0.59         0.91 o                         
 -20   0   4        136.46        102.20         7.98 o                         
 -18   0   4         22.15         14.99         3.00 o                         
 -16   0   4          0.89          0.07         1.82 o                         
 -14   0   4        256.24        222.82        17.92 o                         
 -12   0   4       2029.46       1800.24        46.57 o                         
 -10   0   4       3732.79       3802.29        72.11 o                         
  -8   0   4        335.84        382.76        10.09 o                         
  -6   0   4        163.90        159.22         4.59 o                         
  -4   0   4       1008.09       1108.12        14.25 o                         
  -2   0   4       1709.22       1543.60        30.40 o                         
   0   0   4       5674.79       5880.30        70.63 o                         
   2   0   4         26.28         28.13         2.21 o                         
   4   0   4        123.30        140.90         5.11 o                         
   6   0   4        848.48        877.88        20.07 o                         
   8   0   4          0.14          0.54         5.58 o                         
  10   0   4        350.13        305.74        23.38 o                         
  12   0   4          9.62          8.24         1.97 o                         
  14   0   4        228.49        253.97        10.75 o                         
  16   0   4        144.64        123.49         8.17 o                         
 -19   1   4         82.88         83.01         6.69 o                         
 -17   1   4        142.61        119.08         5.93 o                         
 -15   1   4          4.51          7.13         1.98 o                         
 -13   1   4         79.40         74.80         6.99 o                         
 -11   1   4          2.09         14.46         3.05 o                         
  -9   1   4        541.83        557.60        11.80 o                         
  -7   1   4        638.79        772.18        11.47 o                         
  -5   1   4       1019.77        974.02        12.95 o                         
  -3   1   4      18108.67      17900.80       117.84 o                         
  -1   1   4       7569.86       7715.82        56.21 o                         
   1   1   4          3.84          6.03         0.89 o                         
   3   1   4       2327.37       2481.31        36.07 o                         
   5   1   4        650.78        783.97        14.09 o                         
   7   1   4        789.42        955.92        20.32 o                         
   9   1   4         71.00         69.61         5.55 o                         
  11   1   4       2216.57       2071.94        32.59 o                         
  13   1   4        351.54        391.90        12.00 o                         
  15   1   4        342.89        366.31        12.27 o                         
  17   1   4          1.38          0.70         0.77 o                         
 -18   2   4        101.88        119.02         5.78 o                         
 -16   2   4          8.79          8.30         2.29 o                         
 -14   2   4        621.04        626.93        22.31 o                         
 -12   2   4        252.62        226.12        17.08 o                         
 -10   2   4       1423.42       1333.54        25.60 o                         
  -8   2   4        138.55        117.77         6.27 o                         
  -6   2   4       1919.12       2034.82        28.91 o                         
  -4   2   4       1057.47       1161.23        17.01 o                         
  -2   2   4       6588.22       7213.78        65.84 o                         
   0   2   4        739.04        815.20        14.16 o                         
   2   2   4          4.71          5.26         1.32 o                         
   4   2   4        746.98        844.29        16.37 o                         
   6   2   4       1163.75       1303.10        30.60 o                         
   8   2   4         17.14         20.58         3.10 o                         
  10   2   4        362.11        323.06        10.85 o                         
  12   2   4        325.11        340.91        12.90 o                         
  14   2   4         26.11         28.46         5.67 o                         
  16   2   4        219.02        235.80        14.20 o                         
 -17   3   4         19.20         21.80         2.68 o                         
 -15   3   4        670.39        732.17        21.65 o                         
 -13   3   4        151.34        158.71        10.29 o                         
 -11   3   4        144.56        169.16        15.70 o                         
  -9   3   4       3357.67       3361.27        93.95 o                         
  -7   3   4        902.53        797.18        15.03 o                         
  -5   3   4         56.97         61.07         6.32 o                         
  -3   3   4       1810.70       1756.36        32.22 o                         
  -1   3   4          3.39          2.03         1.69 o                         
   1   3   4         91.63        105.33         7.54 o                         
   3   3   4        161.97        147.16         9.69 o                         
   5   3   4         91.28         68.10         4.87 o                         
   7   3   4        384.80        356.96        23.18 o                         
   9   3   4          0.54          5.22         2.77 o                         
  11   3   4         34.50         33.16         5.56 o                         
  13   3   4        471.44        468.53        15.74 o                         
 -14   4   4         76.84         88.10         8.21 o                         
 -12   4   4        244.76        255.12        17.01 o                         
 -10   4   4          0.03          0.50         1.72 o                         
  -8   4   4        151.79        146.72        17.81 o                         
  -6   4   4          3.64          4.76         1.35 o                         
  -4   4   4        418.02        403.08        18.71 o                         
  -2   4   4        332.55        300.23        10.67 o                         
   0   4   4         92.81         91.40         5.74 o                         
   2   4   4        669.16        648.26        16.32 o                         
   4   4   4        175.57        178.27         9.40 o                         
   6   4   4        407.04        421.22        17.82 o                         
   8   4   4        273.64        276.01        15.40 o                         
  10   4   4        202.83        179.51        26.72 o                         
  12   4   4        278.03        276.99        14.29 o                         
  -7   5   4        121.56        140.08        12.02 o                         
  -5   5   4        213.90        222.20        11.29 o                         
  -3   5   4        104.40        111.29         7.37 o                         
  -1   5   4        124.49        134.38         7.23 o                         
   1   5   4        237.43        266.61        10.70 o                         
   3   5   4        503.20        538.11        18.40 o                         
   5   5   4         82.63         91.17         8.41 o                         
   7   5   4          0.91          1.04         1.09 o                         
 -20   1   5         68.78         68.41         6.40 o                         
 -18   1   5        242.97        248.56         8.15 o                         
 -16   1   5          3.40          3.82         1.46 o                         
 -14   1   5         50.41         47.14         5.77 o                         
 -12   1   5        298.85        239.71         9.35 o                         
 -10   1   5       3510.90       3597.54        58.31 o                         
  -8   1   5        149.00        152.56         5.07 o                         
  -6   1   5        229.21        257.19         6.64 o                         
  -4   1   5       4161.90       4343.51        36.63 o                         
  -2   1   5      15498.69      15640.57       111.03 o                         
   0   1   5       2895.92       2827.19        36.35 o                         
   2   1   5        471.06        592.83        17.09 o                         
   4   1   5          2.37         11.23         1.67 o                         
   6   1   5        849.20        894.08        19.06 o                         
   8   1   5        515.92        515.92        15.46 o                         
  10   1   5          0.06          0.56         0.79 o                         
  12   1   5       3519.54       3610.28        48.30 o                         
  14   1   5         34.16         35.83         4.91 o                         
  16   1   5          9.30          7.79         1.51 o                         
 -19   2   5        164.66        173.65         7.63 o                         
 -17   2   5         38.49         47.56         4.05 o                         
 -15   2   5        336.14        355.06        16.58 o                         
 -13   2   5       1946.36       1882.64        43.98 o                         
 -11   2   5         47.80         42.41         3.43 o                         
  -9   2   5       1534.40       1394.37        25.40 o                         
  -7   2   5        361.51        414.46        21.92 o                         
  -5   2   5       1000.11       1103.60        22.50 o                         
  -3   2   5         12.63         19.11         1.81 o                         
  -1   2   5         86.07         97.96         5.04 o                         
   1   2   5        442.00        475.11        10.73 o                         
   3   2   5       4936.48       5746.67        89.86 o                         
   5   2   5        427.29        416.54        15.57 o                         
   7   2   5        721.50        730.72        23.24 o                         
   9   2   5         26.93         19.68         2.65 o                         
  11   2   5        337.18        319.24        12.56 o                         
  13   2   5          4.81          7.62         2.25 o                         
  15   2   5         29.95         26.84         4.70 o                         
 -16   3   5        103.97        124.35         7.46 o                         
 -14   3   5        250.14        253.89        12.65 o                         
 -12   3   5        759.73        820.71        37.11 o                         
 -10   3   5         17.82         11.20         4.45 o                         
  -8   3   5         87.47         82.24         6.21 o                         
  -6   3   5        113.29        107.69         6.92 o                         
  -4   3   5         14.48         14.21         2.53 o                         
  -2   3   5          0.07          1.65         1.31 o                         
   0   3   5          2.53          4.17         1.59 o                         
   2   3   5         32.36         20.86         3.46 o                         
   4   3   5        452.57        405.11        14.30 o                         
   6   3   5        513.66        473.82        26.95 o                         
   8   3   5         16.80         14.79         4.67 o                         
  10   3   5          4.64         10.34         3.95 o                         
  12   3   5         74.45         69.95         5.04 o                         
  14   3   5         55.11         30.53         4.90 o                         
 -13   4   5         58.68         67.82         8.12 o                         
 -11   4   5         88.90         91.95        10.57 o                         
  -9   4   5        353.34        325.46        15.36 o                         
  -7   4   5        214.06        234.90         9.24 o                         
  -5   4   5          5.27          5.04         1.92 o                         
  -3   4   5        240.80        231.94        11.46 o                         
  -1   4   5        639.69        661.12        16.54 o                         
   1   4   5         10.42         10.65         2.00 o                         
   3   4   5         20.75         16.58         2.69 o                         
   5   4   5        383.36        409.33        14.30 o                         
   7   4   5        325.82        318.12        14.88 o                         
   9   4   5         26.65         26.69         3.91 o                         
  11   4   5          5.38          5.67         2.09 o                         
  -8   5   5         26.70         17.10         4.08 o                         
  -6   5   5          0.48         -0.61         1.45 o                         
  -4   5   5        241.55        236.74         9.59 o                         
  -2   5   5        212.25        224.58         9.47 o                         
   0   5   5         12.60         10.94         2.30 o                         
   2   5   5         10.68         12.32         1.78 o                         
   4   5   5        368.28        373.33        20.32 o                         
   6   5   5       1885.55       1981.55        54.75 o                         
 -20   0   6        274.19        264.06        13.84 o                         
 -18   0   6        409.25        380.23        20.75 o                         
 -16   0   6         93.57         88.14        11.16 o                         
 -14   0   6        631.22        592.62        30.62 o                         
 -12   0   6        457.12        455.76        30.12 o                         
 -10   0   6        543.50        567.13        30.85 o                         
  -8   0   6          0.02          1.86         0.88 o                         
  -6   0   6       4381.29       4569.84        64.71 o                         
  -4   0   6       9162.64       9140.50        92.77 o                         
  -2   0   6        875.56        911.55        20.14 o                         
   0   0   6        888.87        740.86        14.85 o                         
   2   0   6      10637.21      11877.03       141.95 o                         
   4   0   6         58.50         58.68         4.24 o                         
   6   0   6        166.87        176.80         9.39 o                         
   8   0   6       5194.22       4839.97       131.28 o                         
  10   0   6       1344.19       1146.57        25.48 o                         
  12   0   6         50.41         49.71        10.09 o                         
  14   0   6         48.21         52.46         5.73 o                         
  16   0   6        741.54        845.97        21.38 o                         
 -19   1   6        207.02        218.32         8.04 o                         
 -17   1   6          0.55          1.73         1.20 o                         
 -15   1   6        145.62        135.23        13.79 o                         
 -13   1   6       1069.87        929.17        39.15 o                         
 -11   1   6         84.31         82.84         6.02 o                         
  -9   1   6       1865.96       1958.98        23.71 o                         
  -7   1   6         63.37         59.99         3.01 o                         
  -5   1   6      14181.67      15831.93       120.79 o                         
  -3   1   6        337.45        362.07         7.21 o                         
  -1   1   6       5507.00       5754.55        50.09 o                         
   1   1   6         89.72         94.50         3.58 o                         
   3   1   6        487.04        507.42         9.81 o                         
   5   1   6       3401.26       3777.70        44.64 o                         
   7   1   6        157.99        120.44         7.08 o                         
   9   1   6         23.62         17.60         1.95 o                         
  11   1   6        192.12        191.09         7.35 o                         
  13   1   6        752.03        821.28        21.52 o                         
  15   1   6         51.51         56.97         4.29 o                         
 -18   2   6         28.98         25.69         2.35 o                         
 -16   2   6         79.92         84.36         7.18 o                         
 -14   2   6       1404.14       1519.16        78.00 o                         
 -12   2   6        304.83        277.44        11.62 o                         
 -10   2   6         33.72         21.90         2.68 o                         
  -8   2   6       1215.61       1214.94        22.53 o                         
  -6   2   6       3971.11       4048.07        43.69 o                         
  -4   2   6       1906.55       2085.39        25.80 o                         
  -2   2   6        456.83        469.07        11.08 o                         
   0   2   6       1627.19       1869.77        26.14 o                         
   2   2   6        306.61        342.22        10.78 o                         
   4   2   6         35.57         37.51         3.73 o                         
   6   2   6        140.51        140.15         9.61 o                         
   8   2   6        283.53        275.34         9.91 o                         
  10   2   6          5.92          5.46         2.36 o                         
  12   2   6        277.34        261.64        13.30 o                         
  14   2   6          2.56          4.13         1.64 o                         
 -17   3   6        297.59        309.86        11.10 o                         
 -15   3   6         21.66         27.11         3.91 o                         
 -13   3   6         80.61         92.95        11.30 o                         
 -11   3   6        290.73        299.90        21.41 o                         
  -9   3   6         29.39         27.84         5.37 o                         
  -7   3   6         41.67         31.69         2.87 o                         
  -5   3   6        129.77        114.72         7.55 o                         
  -3   3   6        773.33        760.56        23.36 o                         
  -1   3   6        322.24        284.44        13.29 o                         
   1   3   6          2.51          5.04         1.77 o                         
   3   3   6       1130.67       1023.92        23.48 o                         
   5   3   6        304.23        282.75        14.68 o                         
   7   3   6        101.67         97.85        11.84 o                         
   9   3   6         62.93         57.25         8.94 o                         
  11   3   6         58.74         63.22         4.94 o                         
  13   3   6          7.28          6.61         3.54 o                         
 -14   4   6         77.02         82.97         8.07 o                         
 -12   4   6          9.52         10.16         3.72 o                         
 -10   4   6        166.69        169.66        14.92 o                         
  -8   4   6          5.71         10.24         2.11 o                         
  -6   4   6        166.61        164.91         8.98 o                         
  -4   4   6         80.48         73.78         5.16 o                         
  -2   4   6        541.89        518.40        14.50 o                         
   0   4   6       1448.64       1425.74        30.47 o                         
   2   4   6        211.56        213.04         8.87 o                         
   4   4   6        217.67        248.08        10.96 o                         
   6   4   6         83.79         97.11         8.11 o                         
   8   4   6         59.17         63.81         6.15 o                         
  10   4   6         56.41         49.99         4.60 o                         
  -9   5   6          1.37          0.91         1.41 o                         
  -7   5   6         25.07         26.31         5.22 o                         
  -5   5   6         14.34         16.01         2.32 o                         
  -3   5   6        129.04        135.62         7.10 o                         
  -1   5   6        178.32        169.94         6.93 o                         
   1   5   6          1.03          0.56         0.82 o                         
   3   5   6        539.86        555.22        19.83 o                         
   5   5   6        241.06        250.00        15.06 o                         
 -20   1   7         26.27         20.32         3.79 o                         
 -18   1   7        164.34        195.50        10.49 o                         
 -16   1   7         21.28         22.73         5.72 o                         
 -14   1   7        376.86        374.48        16.63 o                         
 -12   1   7        556.64        462.99        14.09 o                         
 -10   1   7          1.31          0.06         0.82 o                         
  -8   1   7         89.90         82.40         3.75 o                         
  -6   1   7         15.33         15.60         1.48 o                         
  -4   1   7       6369.21       6914.15        57.17 o                         
  -2   1   7       2761.19       2809.54        26.92 o                         
   0   1   7       2791.85       3050.73        43.83 o                         
   2   1   7          6.18         11.59         1.51 o                         
   4   1   7         65.83         76.44         4.44 o                         
   6   1   7        231.81        269.51        10.61 o                         
   8   1   7        342.78        281.27         8.22 o                         
  10   1   7        152.49        139.33         6.91 o                         
  12   1   7        159.44        168.00         7.53 o                         
  14   1   7        540.21        585.24        18.36 o                         
  16   1   7          2.36          2.40         0.98 o                         
 -19   2   7         27.66         28.85         2.53 o                         
 -17   2   7          0.53          0.84         0.89 o                         
 -15   2   7          2.29          4.50         1.65 o                         
 -13   2   7       1076.36       1004.60        29.56 o                         
 -11   2   7       1226.85       1070.88        30.18 o                         
  -9   2   7       1038.69        963.09        20.64 o                         
  -7   2   7        647.00        597.02        15.70 o                         
  -5   2   7      13130.49      13228.23       128.37 o                         
  -3   2   7        275.56        318.94         9.41 o                         
  -1   2   7        134.83        142.27         6.84 o                         
   1   2   7        510.31        487.35        12.15 o                         
   3   2   7        825.39        868.94        24.68 o                         
   5   2   7        539.48        586.34        20.00 o                         
   7   2   7         50.96         36.02         4.44 o                         
   9   2   7        214.72        201.40        12.15 o                         
  11   2   7        502.85        538.26        20.02 o                         
  13   2   7        424.24        476.63        16.87 o                         
  15   2   7          8.00          5.49         2.22 o                         
 -16   3   7         98.65        117.90        10.48 o                         
 -14   3   7          0.40          0.73         2.18 o                         
 -12   3   7         17.04         23.00         5.90 o                         
 -10   3   7        141.68        131.96        14.06 o                         
  -8   3   7          3.61          4.02         1.56 o                         
  -6   3   7         82.56         75.45         4.64 o                         
  -4   3   7        138.93        107.18         8.55 o                         
  -2   3   7        204.49        181.29         9.43 o                         
   0   3   7         66.93         69.21         5.74 o                         
   2   3   7        247.07        225.79         7.84 o                         
   4   3   7        249.36        234.17        13.22 o                         
   6   3   7         40.34         41.35         5.71 o                         
   8   3   7         39.80         33.84         5.14 o                         
  10   3   7        581.67        571.23        20.18 o                         
  12   3   7         17.26         12.88         3.81 o                         
 -13   4   7         36.47         39.65         6.03 o                         
 -11   4   7          5.01          2.68         1.59 o                         
  -9   4   7        175.50        194.07        11.56 o                         
  -7   4   7        361.00        357.84        13.34 o                         
  -5   4   7        610.31        595.34        15.66 o                         
  -3   4   7         57.31         61.43         4.73 o                         
  -1   4   7         12.73         11.05         2.11 o                         
   1   4   7       1899.52       1952.39        32.12 o                         
   3   4   7         97.42         88.66         6.53 o                         
   5   4   7         18.75         21.39         3.84 o                         
   7   4   7          0.04          1.32         2.93 o                         
   9   4   7        238.67        236.91        10.86 o                         
  -8   5   7        132.49        115.59        10.16 o                         
  -6   5   7        232.97        252.94        16.69 o                         
  -4   5   7         16.94         17.88         2.53 o                         
  -2   5   7        103.48         88.08         4.88 o                         
   0   5   7        202.23        201.75         7.35 o                         
   2   5   7         40.23         36.68         3.43 o                         
   4   5   7          0.00         -0.41         1.01 o                         
   6   5   7          5.81          6.03         2.22 o                         
 -20   0   8        169.94        129.77        13.02 o                         
 -18   0   8         51.54         45.11         8.89 o                         
 -16   0   8        137.77        156.96        15.06 o                         
 -14   0   8        918.01        877.01        38.47 o                         
 -12   0   8        822.23        731.66        40.06 o                         
 -10   0   8         18.41         20.09         3.12 o                         
  -8   0   8       3408.01       3499.62        46.39 o                         
  -6   0   8        178.51        171.76         6.21 o                         
  -4   0   8        753.47        800.72        23.17 o                         
  -2   0   8         50.40         72.32         6.27 o                         
   0   0   8        725.56        720.94        20.42 o                         
   2   0   8          3.64          3.22         1.26 o                         
   4   0   8       1673.11       1889.82        34.23 o                         
   6   0   8         34.78         26.22         7.17 o                         
   8   0   8       1960.23       1793.87        40.81 o                         
  10   0   8       9795.12       9926.03       157.25 o                         
  12   0   8         81.88         86.57         7.58 o                         
  14   0   8        279.69        307.50        12.99 o                         
 -19   1   8        211.73        199.38        14.68 o                         
 -17   1   8         64.59         63.65         6.15 o                         
 -15   1   8        140.35        128.60         9.51 o                         
 -13   1   8        841.20        762.69        20.17 o                         
 -11   1   8       1375.41       1176.32        33.44 o                         
  -9   1   8         19.56         20.51         2.21 o                         
  -7   1   8        209.43        224.06         5.49 o                         
  -5   1   8         91.69        104.93         3.80 o                         
  -3   1   8       1964.34       2196.51        25.35 o                         
  -1   1   8        747.33        874.41        13.44 o                         
   1   1   8       2658.31       2932.12        43.16 o                         
   3   1   8         82.87         54.19         3.36 o                         
   5   1   8        602.42        611.27        14.69 o                         
   7   1   8        270.05        212.61         7.92 o                         
   9   1   8        319.70        308.34        10.53 o                         
  11   1   8         91.90         96.69         5.74 o                         
  13   1   8          0.00          1.03         1.02 o                         
  15   1   8         17.97         24.30         3.19 o                         
 -18   2   8          0.24          0.52         0.76 o                         
 -16   2   8         62.63         59.85         6.00 o                         
 -14   2   8         34.55         30.62         4.70 o                         
 -12   2   8       3831.90       3593.91       102.52 o                         
 -10   2   8         22.10         17.09         1.85 o                         
  -8   2   8        108.41        101.86         6.04 o                         
  -6   2   8        324.18        341.82        10.57 o                         
  -4   2   8       7969.61       7858.78        74.73 o                         
  -2   2   8         88.62         88.53         5.05 o                         
   0   2   8        323.62        329.49        10.03 o                         
   2   2   8         21.18         14.56         2.99 o                         
   4   2   8        169.44        180.14         9.15 o                         
   6   2   8          1.82          2.12         1.91 o                         
   8   2   8         55.96         54.21         7.53 o                         
  10   2   8        142.06        142.87        10.01 o                         
  12   2   8         56.89         67.67         6.18 o                         
  14   2   8         18.66         24.09         2.93 o                         
 -17   3   8         56.37         64.78         6.85 o                         
 -15   3   8         85.22         82.20         9.48 o                         
 -13   3   8          0.03          2.27         2.40 o                         
 -11   3   8         69.27         57.02         9.34 o                         
  -9   3   8        402.37        383.27        17.15 o                         
  -7   3   8        140.80        121.99         7.53 o                         
  -5   3   8        407.39        353.49         9.29 o                         
  -3   3   8         41.50         33.62         2.81 o                         
  -1   3   8        883.68        771.60        14.32 o                         
   1   3   8        144.01        128.74         5.89 o                         
   3   3   8         10.79          6.46         1.76 o                         
   5   3   8         33.04         37.70         5.26 o                         
   7   3   8         40.96         49.33         7.35 o                         
   9   3   8        654.37        685.56        22.68 o                         
  11   3   8        149.13        149.06        12.88 o                         
 -14   4   8        165.32        172.15        11.39 o                         
 -12   4   8         85.21         84.83         9.25 o                         
 -10   4   8          1.73          0.73         1.38 o                         
  -8   4   8        167.26        164.88        10.74 o                         
  -6   4   8        364.37        313.39        12.51 o                         
  -4   4   8          0.12          2.12         1.14 o                         
  -2   4   8         13.69         11.50         2.09 o                         
   0   4   8          3.17          4.04         1.49 o                         
   2   4   8       2869.51       2977.05        59.51 o                         
   4   4   8        174.72        202.69        11.87 o                         
   6   4   8         37.89         44.21         5.02 o                         
   8   4   8         27.52         28.95         6.40 o                         
  -7   5   8          0.01          2.40         2.22 o                         
  -5   5   8        120.91        125.85         7.92 o                         
  -3   5   8          0.89          0.87         1.38 o                         
  -1   5   8         54.60         50.76         3.55 o                         
   1   5   8         12.52         15.56         2.20 o                         
   3   5   8        254.31        242.19        10.33 o                         
   5   5   8          2.03          0.18         1.36 o                         
 -20   1   9        239.48        236.99         9.24 o                         
 -18   1   9          0.04          0.26         1.16 o                         
 -16   1   9       2500.00       2591.66        55.18 o                         
 -14   1   9         60.85         63.32         5.40 o                         
 -12   1   9         18.65         14.92         2.89 o                         
 -10   1   9        797.80        751.80        26.12 o                         
  -8   1   9       2339.99       2442.74        33.95 o                         
  -6   1   9        828.37        851.45        13.16 o                         
  -4   1   9          0.68          0.79         0.74 o                         
  -2   1   9        163.97        170.65         5.14 o                         
   0   1   9       1942.82       2140.59        28.94 o                         
   2   1   9       1167.63       1232.86        20.96 o                         
   4   1   9         41.51         45.88         4.32 o                         
   6   1   9        313.57        283.64         9.64 o                         
   8   1   9        186.32        185.25         8.03 o                         
  10   1   9         82.99         79.68         5.19 o                         
  12   1   9         12.58         11.52         1.77 o                         
  14   1   9         88.47        107.22         8.34 o                         
 -19   2   9         69.54         82.90         3.65 o                         
 -17   2   9        100.60         97.32         7.15 o                         
 -15   2   9        118.84        118.49         8.90 o                         
 -13   2   9        743.88        759.83        25.18 o                         
 -11   2   9          2.07          1.23         1.29 o                         
  -9   2   9         12.49         10.34         1.97 o                         
  -7   2   9        619.42        581.85        13.55 o                         
  -5   2   9        622.12        613.60        14.84 o                         
  -3   2   9       5372.00       5570.39        63.11 o                         
  -1   2   9       1231.17       1255.10        22.62 o                         
   1   2   9        988.38        932.40        19.18 o                         
   3   2   9       1884.53       1814.96        33.58 o                         
   5   2   9        305.07        265.83        22.25 o                         
   7   2   9        141.36        119.30         9.20 o                         
   9   2   9         32.01         51.05        10.57 o                         
  11   2   9         26.43         33.17         4.40 o                         
  13   2   9          0.03         -0.42         1.01 o                         
 -16   3   9          9.96          6.71         2.63 o                         
 -14   3   9          4.60          3.63         3.31 o                         
 -12   3   9        139.95        134.55        13.93 o                         
 -10   3   9         74.57         72.69         7.35 o                         
  -8   3   9         45.83         48.77         6.02 o                         
  -6   3   9        203.72        182.83         8.16 o                         
  -4   3   9        370.03        298.67        11.45 o                         
  -2   3   9       2388.48       1972.57        29.85 o                         
   0   3   9         20.57         22.46         3.28 o                         
   2   3   9        697.56        643.55        18.62 o                         
   4   3   9        274.76        292.02        15.01 o                         
   6   3   9        599.49        609.86        22.35 o                         
   8   3   9        100.41         96.32         7.98 o                         
  10   3   9          9.80         12.52         3.95 o                         
  12   3   9        142.17        106.42         8.89 o                         
 -13   4   9         10.81          5.40         2.36 o                         
 -11   4   9         37.90         25.93         4.67 o                         
  -9   4   9         25.48         22.86         3.97 o                         
  -7   4   9          5.96          4.93         2.25 o                         
  -5   4   9         27.31         34.07         4.06 o                         
  -3   4   9         12.42         12.56         2.07 o                         
  -1   4   9          8.74         11.39         2.00 o                         
   1   4   9         46.96         44.05         3.85 o                         
   3   4   9        491.15        528.81        16.42 o                         
   5   4   9         43.80         42.15         4.97 o                         
   7   4   9         19.22         20.78         3.16 o                         
   9   4   9        272.33        227.59        13.20 o                         
  -8   5   9          3.09          4.08         1.59 o                         
  -6   5   9        205.38        214.77        10.00 o                         
  -4   5   9         68.18         59.82         5.31 o                         
  -2   5   9        118.51        124.10         7.67 o                         
   0   5   9         58.81         60.22         4.22 o                         
   2   5   9         45.48         57.81         4.82 o                         
   4   5   9         28.53         22.77         3.77 o                         
 -20   0  10         60.97         53.35         5.90 o                         
 -18   0  10          5.39          4.81         2.81 o                         
 -16   0  10        607.74        651.28        32.25 o                         
 -14   0  10        249.61        231.35        18.46 o                         
 -12   0  10         19.14         31.56         5.13 o                         
 -10   0  10        348.21        319.66        16.79 o                         
  -8   0  10       4605.57       4729.53        70.83 o                         
  -6   0  10      10726.65      11158.28       223.10 o                         
  -4   0  10         24.17         32.84         4.55 o                         
  -2   0  10       2499.49       2737.52        54.18 o                         
   0   0  10        161.87        207.46        11.31 o                         
   2   0  10       5314.01       5949.26        94.66 o                         
   4   0  10        278.42        268.90        15.49 o                         
   6   0  10       1807.55       1491.68        31.47 o                         
   8   0  10        132.34        129.18         9.56 o                         
  10   0  10       2734.45       2954.74        59.72 o                         
  12   0  10        819.79        901.48        29.53 o                         
  14   0  10         31.44         36.83         6.17 o                         
 -19   1  10         47.59         49.25         4.55 o                         
 -17   1  10         72.13         84.74         7.13 o                         
 -15   1  10       1366.74       1364.56        35.64 o                         
 -13   1  10        112.62        107.28         7.14 o                         
 -11   1  10        208.60        196.91         9.38 o                         
  -9   1  10        412.99        437.16        12.69 o                         
  -7   1  10         39.88         31.96         2.96 o                         
  -5   1  10        337.18        333.13        10.57 o                         
  -3   1  10         56.38         63.37         3.62 o                         
  -1   1  10        729.92        764.15        15.41 o                         
   1   1  10         51.01         63.31         4.30 o                         
   3   1  10        210.99        239.25        10.23 o                         
   5   1  10        125.38        113.08         5.58 o                         
   7   1  10          5.02          2.65         2.20 o                         
   9   1  10        586.05        622.97        15.63 o                         
  11   1  10         61.13         57.02         4.17 o                         
  13   1  10        126.91        139.15        10.85 o                         
 -18   2  10        109.73        111.52         6.97 o                         
 -16   2  10         48.48         51.37         5.60 o                         
 -14   2  10        162.92        167.49        10.81 o                         
 -12   2  10          0.59          1.44         1.48 o                         
 -10   2  10        357.61        296.22        12.15 o                         
  -8   2  10        116.53        116.10         6.04 o                         
  -6   2  10        632.46        578.72        16.92 o                         
  -4   2  10          7.69          6.72         1.45 o                         
  -2   2  10         34.28         43.06         3.89 o                         
   0   2  10         11.64         14.04         2.63 o                         
   2   2  10         20.61         21.20         3.24 o                         
   4   2  10          1.88          4.24         2.25 o                         
   6   2  10        143.13        114.23         7.30 o                         
   8   2  10          1.99          0.15         1.18 o                         
  10   2  10         88.35         88.05         7.39 o                         
  12   2  10         29.29         35.36         3.94 o                         
 -17   3  10          3.84          4.67         2.13 o                         
 -15   3  10          0.76         -0.59         1.32 o                         
 -13   3  10         80.56         75.98         9.93 o                         
 -11   3  10        194.13        214.60        12.38 o                         
  -9   3  10        333.64        323.68        11.12 o                         
  -7   3  10       3846.19       3601.40        57.28 o                         
  -5   3  10        788.34        657.71        16.40 o                         
  -3   3  10         55.67         52.66         4.91 o                         
  -1   3  10       2198.66       1977.24        37.12 o                         
   1   3  10       1498.59       1427.57        30.21 o                         
   3   3  10        933.49        923.85        28.62 o                         
   5   3  10          0.26          0.86         1.29 o                         
   7   3  10        614.08        601.30        17.41 o                         
   9   3  10        134.95        155.19        13.52 o                         
  11   3  10        182.76        138.58        10.66 o                         
 -10   4  10         35.75         28.62         5.85 o                         
  -8   4  10          1.15          4.84         2.22 o                         
  -6   4  10        301.99        291.75        11.75 o                         
  -4   4  10        136.58        114.26         6.40 o                         
  -2   4  10         52.36         59.69         4.54 o                         
   0   4  10        443.76        471.24        13.26 o                         
   2   4  10         18.14         15.49         2.46 o                         
   4   4  10        198.18        213.67        11.60 o                         
   6   4  10         34.75         35.34         4.20 o                         
   8   4  10        101.15         96.62         8.66 o                         
  -7   5  10         17.88         18.96         3.95 o                         
  -5   5  10          7.89          8.02         2.47 o                         
  -3   5  10         26.88         27.32         4.22 o                         
  -1   5  10          0.61          2.55         1.34 o                         
   1   5  10          4.52          5.81         1.59 o                         
 -20   1  11          5.34          4.13         1.36 o                         
 -18   1  11        149.42        165.00         7.52 o                         
 -16   1  11        278.96        308.24        14.56 o                         
 -14   1  11       2701.41       2694.09        46.07 o                         
 -12   1  11        764.79        700.16        19.50 o                         
 -10   1  11        111.35         93.92         5.81 o                         
  -8   1  11        346.96        337.45        11.10 o                         
  -6   1  11        968.45       1010.74        21.01 o                         
  -4   1  11         39.88         33.41         3.12 o                         
  -2   1  11        710.79        707.98        13.87 o                         
   0   1  11        392.97        395.36        11.51 o                         
   2   1  11        329.62        346.93        12.07 o                         
   4   1  11          7.95          7.49         1.37 o                         
   6   1  11       2642.44       2468.46        43.23 o                         
   8   1  11        973.03       1055.64        24.94 o                         
  10   1  11          0.01          0.89         1.01 o                         
  12   1  11        222.70        248.02         9.19 o                         
 -19   2  11         12.21         14.20         2.99 o                         
 -17   2  11        261.63        295.61        12.59 o                         
 -15   2  11        122.48        134.21         9.29 o                         
 -13   2  11         31.76         37.42         7.46 o                         
 -11   2  11          0.69          2.81         1.77 o                         
  -9   2  11          3.64          5.04         1.53 o                         
  -7   2  11          1.18          2.46         1.02 o                         
  -5   2  11         64.15         56.11         5.20 o                         
  -3   2  11        269.21        234.75         9.48 o                         
  -1   2  11        732.00        701.33        17.43 o                         
   1   2  11        220.04        177.95         6.93 o                         
   3   2  11          0.38          2.23         1.17 o                         
   5   2  11          9.19         11.22         3.12 o                         
   7   2  11        547.58        512.27        19.48 o                         
   9   2  11        523.49        539.61        19.44 o                         
  11   2  11          6.79          3.46         1.45 o                         
 -16   3  11         13.35         14.56         3.63 o                         
 -14   3  11          0.59          4.08         2.13 o                         
 -12   3  11          1.69          3.25         2.10 o                         
 -10   3  11        658.96        546.31        14.76 o                         
  -8   3  11        623.23        594.45        18.14 o                         
  -6   3  11        830.71        734.80        20.34 o                         
  -4   3  11        260.37        239.42         8.46 o                         
  -2   3  11       1935.15       1810.37        35.42 o                         
   0   3  11       1315.49       1215.25        30.77 o                         
   2   3  11        228.64        217.41        10.52 o                         
   4   3  11          0.61          1.17         1.05 o                         
   6   3  11          0.05          0.11         1.03 o                         
   8   3  11         46.83         41.58         4.88 o                         
  10   3  11        125.42        119.08        10.12 o                         
 -11   4  11        105.59         93.95         9.93 o                         
  -9   4  11         17.73         12.14         2.84 o                         
  -7   4  11        148.65        147.45         9.86 o                         
  -5   4  11          1.92         -0.60         1.61 o                         
  -3   4  11         19.73         21.90         2.82 o                         
  -1   4  11          2.02          2.66         1.01 o                         
   1   4  11          6.45          4.40         1.79 o                         
   3   4  11          1.02          1.02         1.46 o                         
   5   4  11         60.35         64.67         5.71 o                         
   7   4  11         34.24         29.03         4.76 o                         
  -6   5  11          3.52          8.21         2.59 o                         
  -4   5  11         50.44         59.89         4.83 o                         
  -2   5  11          0.28          0.79         1.01 o                         
   0   5  11        131.43        133.73         9.98 o                         
 -18   0  12       1975.00       2224.47        64.60 o                         
 -16   0  12        518.90        567.18        29.40 o                         
 -14   0  12       4633.05       4523.68        82.50 o                         
 -12   0  12        108.67         96.58        11.39 o                         
 -10   0  12       2624.43       2138.58       342.33 o                         
  -8   0  12        760.72        805.09        23.38 o                         
  -6   0  12       2699.86       2782.06        59.23 o                         
  -4   0  12          1.40          1.12         1.14 o                         
  -2   0  12       4151.29       4186.70        80.53 o                         
   0   0  12       1657.37       1684.32       116.15 o                         
   2   0  12          2.21          5.40         3.72 o                         
   4   0  12         18.31         24.22         4.92 o                         
   6   0  12         15.19         16.46         4.35 o                         
   8   0  12         75.02         77.82         9.10 o                         
  10   0  12        154.84        156.73         9.83 o                         
  12   0  12          2.51          3.77         1.24 o                         
 -19   1  12         19.89         21.56         3.02 o                         
 -17   1  12        206.34        219.34        11.44 o                         
 -15   1  12          2.53          2.31         1.45 o                         
 -13   1  12        517.80        528.80        16.77 o                         
 -11   1  12          0.04          0.31         1.58 o                         
  -9   1  12          5.31          4.23         2.20 o                         
  -7   1  12        661.73        676.37        16.20 o                         
  -5   1  12          3.35          3.19         1.09 o                         
  -3   1  12        715.30        695.60        16.03 o                         
  -1   1  12         13.36         20.84         3.49 o                         
   1   1  12        911.52        923.83        19.92 o                         
   3   1  12        490.26        425.18        10.39 o                         
   5   1  12          1.66          2.80         1.36 o                         
   7   1  12       1591.56       1720.10        34.02 o                         
   9   1  12          1.31          1.13         1.11 o                         
  11   1  12         12.44         10.49         1.91 o                         
 -18   2  12        148.94        182.80         8.63 o                         
 -16   2  12         20.39         21.00         3.49 o                         
 -14   2  12          2.29          5.10         2.20 o                         
 -12   2  12         69.54         75.71         6.04 o                         
 -10   2  12          0.04          0.34         1.18 o                         
  -8   2  12         58.85         55.33         4.64 o                         
  -6   2  12          4.84          4.00         1.22 o                         
  -4   2  12        432.23        374.72        11.11 o                         
  -2   2  12        134.45        114.76         4.97 o                         
   0   2  12       1120.46        954.31        15.38 o                         
   2   2  12        132.56        102.05         5.39 o                         
   4   2  12         82.67         67.22         6.93 o                         
   6   2  12         19.45         19.05         3.73 o                         
   8   2  12        796.32        727.34        26.30 o                         
  10   2  12         26.32         28.28         2.65 o                         
 -15   3  12        246.90        199.82        13.97 o                         
 -13   3  12          6.37          8.39         4.20 o                         
 -11   3  12         68.00         62.61         6.51 o                         
  -9   3  12        248.29        200.71        12.55 o                         
  -7   3  12        999.58        958.95        23.86 o                         
  -5   3  12        241.75        229.61         9.38 o                         
  -3   3  12        122.62        136.47         8.20 o                         
  -1   3  12       1759.22       1697.78        34.17 o                         
   1   3  12        895.30        903.75        23.08 o                         
   3   3  12        240.01        243.83        11.12 o                         
   5   3  12         13.40         13.70         2.49 o                         
   7   3  12         90.14         93.34         7.35 o                         
   9   3  12         60.83         57.97         7.17 o                         
 -10   4  12         13.55         15.02         3.95 o                         
  -8   4  12        150.13        147.68         9.53 o                         
  -6   4  12        477.90        437.99        17.48 o                         
  -4   4  12         52.45         53.94         5.93 o                         
  -2   4  12        258.38        274.80        13.58 o                         
   0   4  12          9.06         13.08         3.05 o                         
   2   4  12        211.55        206.23        11.15 o                         
   4   4  12          8.52          7.60         2.13 o                         
   6   4  12        104.37        104.65         9.03 o                         
  -5   5  12        155.93        172.16        21.73 o                         
  -3   5  12          7.36         15.33         3.13 o                         
  -1   5  12         28.34         23.91         3.86 o                         
 -18   1  13        153.34        155.36         7.12 o                         
 -16   1  13         79.06         75.85        10.32 o                         
 -14   1  13          9.04         12.84         3.11 o                         
 -12   1  13         35.75         35.03         5.01 o                         
 -10   1  13       1706.71       1522.58        38.63 o                         
  -8   1  13        698.41        646.50        14.55 o                         
  -6   1  13          5.89          8.14         2.06 o                         
  -4   1  13         73.61         61.04         4.69 o                         
  -2   1  13        611.35        623.27        18.09 o                         
   0   1  13       1785.09       1741.71        37.54 o                         
   2   1  13          0.01          0.49         1.04 o                         
   4   1  13          0.07          0.75         1.18 o                         
   6   1  13          0.03          0.73         1.30 o                         
   8   1  13       2190.57       2398.38        41.44 o                         
  10   1  13          0.45          1.77         1.04 o                         
  12   1  13         11.40         11.90         1.98 o                         
 -17   2  13          0.97          1.10         1.16 o                         
 -15   2  13         68.55         70.90         5.34 o                         
 -13   2  13          2.66          2.58         1.26 o                         
 -11   2  13        831.55        844.17        27.33 o                         
  -9   2  13        385.21        358.15        16.89 o                         
  -7   2  13          0.49          1.12         1.79 o                         
  -5   2  13        923.03        806.31        26.56 o                         
  -3   2  13        571.62        467.75        10.75 o                         
  -1   2  13         25.39         21.53         2.47 o                         
   1   2  13        768.56        673.77        19.64 o                         
   3   2  13         37.27         43.86         4.03 o                         
   5   2  13        752.01        747.94        17.61 o                         
   7   2  13          2.81          1.25         0.77 o                         
   9   2  13         32.73         28.06         2.62 o                         
 -16   3  13        159.59        223.59        12.79 o                         
 -14   3  13        363.15        384.95        20.64 o                         
 -12   3  13         23.11         15.34         2.96 o                         
 -10   3  13        135.12        159.48         8.61 o                         
  -8   3  13         93.37         64.22         5.46 o                         
  -6   3  13        811.94        817.37        21.71 o                         
  -4   3  13         66.42         62.03         4.75 o                         
  -2   3  13        407.38        434.65        15.19 o                         
   0   3  13        303.78        283.04        12.04 o                         
   2   3  13         30.92         32.21         3.93 o                         
   4   3  13         28.06         25.68         3.43 o                         
   6   3  13         37.42         28.51         5.33 o                         
   8   3  13          4.09          6.59         1.72 o                         
 -11   4  13         58.26         53.48         7.03 o                         
  -9   4  13        173.00        189.22        10.28 o                         
  -7   4  13         31.42         26.78         4.01 o                         
  -5   4  13        228.29        197.87        11.19 o                         
  -3   4  13         65.36         64.86         6.27 o                         
  -1   4  13         72.96         64.34         4.97 o                         
   1   4  13        248.34        272.28        16.26 o                         
   3   4  13        254.14        265.35        11.61 o                         
   5   4  13         88.31        108.46         9.03 o                         
 -18   0  14       2189.68       2491.75        68.18 o                         
 -16   0  14        876.89       1025.43        40.60 o                         
 -14   0  14       1169.34       1201.99        45.45 o                         
 -12   0  14        234.69        238.29        18.42 o                         
 -10   0  14        260.25        237.11        17.92 o                         
  -8   0  14       1126.35       1013.50        35.15 o                         
  -6   0  14        750.22        709.59        27.84 o                         
  -4   0  14        428.60        409.20        16.53 o                         
  -2   0  14        192.56        163.75        10.39 o                         
   0   0  14       1016.22        913.48        25.32 o                         
   2   0  14        254.77        228.97        12.74 o                         
   4   0  14        773.87        719.58        24.34 o                         
   6   0  14        841.92        946.94        28.28 o                         
   8   0  14         43.84         49.40         8.46 o                         
  10   0  14          7.62          8.49         2.06 o                         
 -19   1  14          7.52         10.80         2.08 o                         
 -17   1  14        241.35        249.85        11.77 o                         
 -15   1  14        367.77        407.70        13.88 o                         
 -13   1  14        217.25        205.26        10.14 o                         
 -11   1  14         77.81         64.03         6.96 o                         
  -9   1  14        994.72        882.73        27.72 o                         
  -7   1  14          6.26          7.21         1.72 o                         
  -5   1  14        305.59        299.64         8.71 o                         
  -3   1  14        206.83        188.46         6.87 o                         
  -1   1  14         87.75         69.40         4.12 o                         
   1   1  14        263.71        230.09         8.21 o                         
   3   1  14        220.43        199.40         8.57 o                         
   5   1  14        996.32        955.66        23.53 o                         
   7   1  14         12.81         14.73         2.57 o                         
   9   1  14        322.64        340.75        11.47 o                         
  11   1  14         17.21         20.52         2.72 o                         
 -18   2  14         15.74         17.33         3.45 o                         
 -16   2  14         42.88         30.86         3.96 o                         
 -14   2  14         67.20         62.65         6.12 o                         
 -12   2  14        170.60        150.05        10.59 o                         
 -10   2  14         88.07         69.04         8.21 o                         
  -8   2  14        216.05        191.71        12.19 o                         
  -6   2  14         22.10         19.05         3.80 o                         
  -4   2  14       3172.57       2805.34        59.01 o                         
  -2   2  14        206.32        185.84         8.43 o                         
   0   2  14        264.79        253.01         9.78 o                         
   2   2  14        171.16        186.01         9.64 o                         
   4   2  14       1776.42       1806.24        39.17 o                         
   6   2  14          8.76         13.19         2.56 o                         
   8   2  14         43.96         47.12         5.17 o                         
  10   2  14        116.62         91.59         8.12 o                         
 -15   3  14         18.03         26.27         4.40 o                         
 -13   3  14          0.14          1.08         1.61 o                         
 -11   3  14         39.57         53.63         5.91 o                         
  -9   3  14          0.01          1.39         1.15 o                         
  -7   3  14        702.71        614.94        18.15 o                         
  -5   3  14        212.00        219.81        10.44 o                         
  -3   3  14          0.24         -0.61         0.95 o                         
  -1   3  14         83.15         74.23         5.99 o                         
   1   3  14        151.34        150.17         8.42 o                         
   3   3  14          0.60          0.52         1.31 o                         
   5   3  14        112.99        120.69         8.22 o                         
   7   3  14        168.05        139.44         8.19 o                         
 -10   4  14        857.07        821.62        31.66 o                         
  -8   4  14         65.96         90.33         7.28 o                         
  -6   4  14          0.49          2.90         1.20 o                         
  -4   4  14        147.60        148.12        10.57 o                         
  -2   4  14        219.46        215.08        18.33 o                         
   0   4  14         71.07         73.53         8.66 o                         
   2   4  14          0.64          0.14         1.13 o                         
   4   4  14        124.19        151.10        10.43 o                         
 -18   1  15          8.06          6.54         1.61 o                         
 -16   1  15        903.44       1021.62        27.52 o                         
 -14   1  15          0.65          1.93         1.76 o                         
 -12   1  15        272.88        283.00        14.91 o                         
 -10   1  15        100.09        105.41         8.96 o                         
  -8   1  15       1513.98       1360.07        36.33 o                         
  -6   1  15        337.55        284.37        11.90 o                         
  -4   1  15         97.10         91.06         6.61 o                         
  -2   1  15         88.55         85.92         6.54 o                         
   0   1  15         69.55         78.38         6.24 o                         
   2   1  15          2.53          4.79         1.70 o                         
   4   1  15         13.40         11.79         3.41 o                         
   6   1  15        586.71        575.88        14.57 o                         
   8   1  15          4.66          3.35         0.96 o                         
  10   1  15        121.40        135.19         5.76 o                         
 -17   2  15         25.86         25.62         3.58 o                         
 -15   2  15          0.70          2.46         1.73 o                         
 -13   2  15        122.65        118.01         8.93 o                         
 -11   2  15        141.22        128.32         9.78 o                         
  -9   2  15        390.30        365.67        17.06 o                         
  -7   2  15         68.83         66.75         7.12 o                         
  -5   2  15         59.80         58.67         6.82 o                         
  -3   2  15       3014.16       2822.35        48.75 o                         
  -1   2  15        176.52        170.96         8.10 o                         
   1   2  15         80.99         88.46         8.17 o                         
   3   2  15        261.02        261.10        11.18 o                         
   5   2  15        808.96        913.99        32.72 o                         
   7   2  15        182.55        170.65         9.19 o                         
   9   2  15         97.12         98.85         8.57 o                         
 -12   3  15        187.08        172.97        13.65 o                         
 -10   3  15          3.25          4.44         1.74 o                         
  -8   3  15          1.55          2.02         1.42 o                         
  -6   3  15        160.01        181.25         9.23 o                         
  -4   3  15          2.72          5.66         1.67 o                         
  -2   3  15        136.40        136.79         9.69 o                         
   0   3  15         86.50         86.65         6.19 o                         
   2   3  15          2.00          1.46         0.96 o                         
   4   3  15          3.10          3.17         1.56 o                         
   6   3  15          7.09          6.83         1.56 o                         
 -11   4  15          1.53          0.05         0.95 o                         
  -9   4  15        688.20        672.28        27.63 o                         
  -7   4  15         13.32         34.24         4.67 o                         
  -5   4  15          0.62         -0.87         1.05 o                         
  -3   4  15          1.34         -0.03         1.29 o                         
  -1   4  15         52.52         69.31         8.07 o                         
   1   4  15          1.99          2.95         1.68 o                         
 -18   0  16        261.17        299.08        16.56 o                         
 -16   0  16       1586.15       1874.27        58.29 o                         
 -14   0  16         50.47         59.20         8.53 o                         
 -12   0  16        599.56        592.85        29.80 o                         
 -10   0  16        668.90        655.22        24.31 o                         
  -8   0  16         19.42         18.16         3.94 o                         
  -6   0  16        614.55        541.16        20.83 o                         
  -4   0  16        849.20        734.25        27.63 o                         
  -2   0  16        514.54        414.92        19.19 o                         
   0   0  16        129.97        104.48        11.75 o                         
   2   0  16         85.57         85.18         8.01 o                         
   4   0  16        118.04         99.97         6.86 o                         
   6   0  16        255.58        271.49        10.68 o                         
   8   0  16         51.72         46.74         4.70 o                         
 -17   1  16         34.46         41.08         4.39 o                         
 -15   1  16        286.20        308.12        11.36 o                         
 -13   1  16        229.44        248.76        10.91 o                         
 -11   1  16          0.55         -0.73         1.74 o                         
  -9   1  16         30.12         25.80         4.65 o                         
  -7   1  16        136.36        127.69         8.03 o                         
  -5   1  16          3.61          4.48         1.58 o                         
  -3   1  16       1717.38       1636.89        33.57 o                         
  -1   1  16        121.27        115.93         7.64 o                         
   1   1  16        159.91        150.87         7.53 o                         
   3   1  16          3.92          4.92         1.77 o                         
   5   1  16        254.54        265.95        10.96 o                         
   7   1  16         79.14         72.55         5.12 o                         
   9   1  16         23.56         29.88         2.67 o                         
 -16   2  16          3.04          2.68         1.32 o                         
 -14   2  16          4.37          4.78         1.66 o                         
 -12   2  16         63.01         71.41         7.03 o                         
 -10   2  16        367.04        340.84        16.19 o                         
  -8   2  16          0.35          0.05         1.44 o                         
  -6   2  16         24.84         23.60         4.28 o                         
  -4   2  16        200.61        206.03        12.63 o                         
  -2   2  16       2237.23       2261.42        41.53 o                         
   0   2  16         60.73         51.88         6.20 o                         
   2   2  16         36.25         37.60         5.16 o                         
   4   2  16          6.30         13.69         3.06 o                         
   6   2  16        931.22        948.86        44.84 o                         
   8   2  16         20.57         19.64         3.72 o                         
 -13   3  16         91.85         94.91         8.01 o                         
 -11   3  16        175.49        163.63        12.43 o                         
  -9   3  16         21.74         20.87         7.30 o                         
  -7   3  16         11.72         16.79         2.66 o                         
  -5   3  16         96.75        107.51         7.14 o                         
  -3   3  16          1.38          0.17         1.26 o                         
  -1   3  16         63.62         76.52         6.85 o                         
   1   3  16         79.21         89.10         7.20 o                         
   3   3  16        290.70        348.98        20.37 o                         
   5   3  16        119.94        101.00         6.01 o                         
 -10   4  16          0.58          2.72         1.81 o                         
  -8   4  16        488.75        437.21        20.50 o                         
  -6   4  16        793.64       1013.67        46.00 o                         
  -4   4  16          6.27          4.48         1.36 o                         
  -2   4  16         67.73         70.54         7.48 o                         
   0   4  16          4.38          2.90         1.13 o                         
 -18   1  17         10.78         11.41         2.04 o                         
 -16   1  17          5.87          3.02         1.31 o                         
 -14   1  17         57.55         54.44         4.68 o                         
 -12   1  17        104.32        113.50        11.14 o                         
 -10   1  17        206.01        221.43        13.04 o                         
  -8   1  17          3.16          4.70         1.73 o                         
  -6   1  17       2147.60       2132.23        40.02 o                         
  -4   1  17        907.96        860.18        22.69 o                         
  -2   1  17        376.06        360.24        13.94 o                         
   0   1  17        276.68        275.06        11.94 o                         
   2   1  17        847.83        827.23        18.47 o                         
   4   1  17         38.67         40.55         4.06 o                         
   6   1  17         50.38         51.09         4.14 o                         
   8   1  17         24.72         18.61         2.53 o                         
 -15   2  17        139.96        129.06        10.73 o                         
 -13   2  17        102.68        133.70         8.88 o                         
 -11   2  17        770.36        764.35        24.49 o                         
  -9   2  17         14.59         15.85         3.50 o                         
  -7   2  17         54.65         51.39         6.29 o                         
  -5   2  17         24.66         26.40         4.50 o                         
  -3   2  17        150.78        151.59        15.70 o                         
  -1   2  17        148.74        154.99         8.60 o                         
   1   2  17        181.69        178.78        11.11 o                         
   3   2  17        119.72        118.35         8.42 o                         
   5   2  17        694.03        716.40        56.48 o                         
   7   2  17        310.67        352.47        16.69 o                         
 -12   3  17         22.57         25.58         4.54 o                         
 -10   3  17          0.47          1.42         1.15 o                         
  -8   3  17         16.56         22.17         3.86 o                         
  -6   3  17         46.34         40.44         4.95 o                         
  -4   3  17         28.21         32.43         4.39 o                         
  -2   3  17        146.88        148.17         9.16 o                         
   0   3  17          8.56          8.26         2.31 o                         
   2   3  17          4.34          5.20         1.69 o                         
  -7   4  17        602.27        563.50        22.36 o                         
  -5   4  17        137.46        169.20        11.07 o                         
 -18   0  18        290.57        311.33        14.97 o                         
 -16   0  18         28.59         39.38         6.26 o                         
 -14   0  18          7.89          5.85         2.90 o                         
 -12   0  18         48.84         47.09         7.53 o                         
 -10   0  18        342.82        324.04        15.47 o                         
  -8   0  18        123.07        122.15         9.55 o                         
  -6   0  18       1085.22       1032.55        30.82 o                         
  -4   0  18        324.30        302.70        12.51 o                         
  -2   0  18          0.59          1.37         1.35 o                         
   0   0  18          4.98          3.06         1.31 o                         
   2   0  18       1567.05       1616.75        43.38 o                         
   4   0  18        420.60        420.94        19.31 o                         
   6   0  18         33.73         37.20         5.99 o                         
 -17   1  18        261.46        265.27        10.13 o                         
 -15   1  18          1.58          0.50         1.25 o                         
 -13   1  18         33.46         41.64         4.06 o                         
 -11   1  18        364.16        380.96        16.81 o                         
  -9   1  18        273.27        306.53        17.49 o                         
  -7   1  18        421.53        427.12        15.15 o                         
  -5   1  18       1172.77       1204.14        27.69 o                         
  -3   1  18         28.68         34.68         4.07 o                         
  -1   1  18        177.28        190.77         9.70 o                         
   1   1  18         90.58        110.22         7.07 o                         
   3   1  18          6.62          2.21         0.98 o                         
   5   1  18         45.68         43.87         3.73 o                         
   7   1  18          0.81          3.64         1.00 o                         
 -14   2  18          4.51          5.90         1.50 o                         
 -12   2  18         56.72         52.09         5.47 o                         
 -10   2  18         51.79         49.62         5.65 o                         
  -8   2  18        138.72        136.54         9.69 o                         
  -6   2  18         59.19         72.21         7.06 o                         
  -4   2  18        264.21        262.63        11.16 o                         
  -2   2  18        204.22        206.52        13.11 o                         
   0   2  18         31.31         27.22         4.20 o                         
   2   2  18         54.72         61.03         7.03 o                         
   4   2  18        167.54        181.85         9.24 o                         
 -11   3  18         73.04         88.87         8.53 o                         
  -9   3  18         30.34         33.78         5.90 o                         
  -7   3  18          0.92          3.42         2.31 o                         
  -5   3  18        122.50        123.95         8.20 o                         
  -3   3  18          0.01          1.45         2.22 o                         
  -1   3  18          1.15         -0.09         1.59 o                         
   1   3  18        599.72        678.13        26.95 o                         
 -16   1  19        182.97        194.00         8.76 o                         
 -14   1  19         50.38         50.11         4.03 o                         
 -12   1  19         47.45         46.35         6.52 o                         
 -10   1  19         50.71         62.10         6.62 o                         
  -8   1  19        169.17        185.59        11.63 o                         
  -6   1  19       1096.93       1183.21        26.83 o                         
  -4   1  19        907.47        970.79        23.83 o                         
  -2   1  19        414.34        439.32        12.93 o                         
   0   1  19         33.07         26.32         3.41 o                         
   2   1  19          1.22          1.67         1.00 o                         
   4   1  19        257.36        256.60        12.07 o                         
 -15   2  19        272.56        284.11        14.38 o                         
 -13   2  19          6.09          4.60         1.52 o                         
 -11   2  19         17.95         21.88         3.41 o                         
  -9   2  19          2.42          0.38         1.40 o                         
  -7   2  19        335.71        360.14        15.78 o                         
  -5   2  19        117.23        136.55         9.44 o                         
  -3   2  19         53.94         53.02         4.64 o                         
  -1   2  19         68.41         66.85         6.09 o                         
   1   2  19         11.19          8.17         2.77 o                         
   3   2  19         37.82         41.33         5.94 o                         
 -10   3  19         40.59         48.62         5.15 o                         
  -8   3  19         70.62        105.65         6.89 o                         
  -6   3  19         52.28         60.84         5.27 o                         
  -4   3  19         27.52         30.85         5.35 o                         
  -2   3  19          5.86          5.26         2.09 o                         
   0   3  19        154.29        188.76        12.11 o                         
 -16   0  20         24.06         19.05         3.72 o                         
 -14   0  20          8.43          9.12         3.36 o                         
 -10   0  20        373.21        380.91        22.95 o                         
  -8   0  20        541.35        581.60        30.48 o                         
  -6   0  20        157.16        161.08        15.47 o                         
  -4   0  20       3250.40       3590.22        98.26 o                         
  -2   0  20         33.47         32.05         4.63 o                         
   0   0  20        830.15        879.85        25.64 o                         
   2   0  20         10.07         20.66         3.83 o                         
   4   0  20        803.52        679.87        63.46 o                         
 -15   1  20        139.29        148.24         6.11 o                         
 -13   1  20        387.53        373.01        11.47 o                         
 -11   1  20         28.36         30.32         4.13 o                         
  -9   1  20          1.85          4.65         1.42 o                         
  -7   1  20        218.22        216.63         9.89 o                         
  -5   1  20        415.27        442.44        14.67 o                         
  -3   1  20         39.78         44.34         4.42 o                         
  -1   1  20          1.07          4.12         1.15 o                         
   1   1  20        155.20        175.90         7.42 o                         
   3   1  20         86.60         89.56         6.69 o                         
 -14   2  20          0.51          0.54         1.00 o                         
 -12   2  20         48.93         52.70         5.60 o                         
 -10   2  20        131.76        139.88        12.20 o                         
  -8   2  20         90.50         90.24         8.96 o                         
  -6   2  20         53.31         51.27         6.80 o                         
  -4   2  20         40.00         35.01         3.61 o                         
  -2   2  20          2.48         -0.37         0.86 o                         
   0   2  20         39.54         53.40         5.08 o                         
   2   2  20          0.33          1.22         1.13 o                         
  -9   3  20        367.62        466.11        30.35 o                         
  -7   3  20         74.47         85.92         5.99 o                         
  -5   3  20        193.52        193.43        12.43 o                         
  -3   3  20          4.64          2.72         0.95 o                         
 -14   1  21          2.15          1.96         0.82 o                         
 -12   1  21         19.55         17.39         2.23 o                         
 -10   1  21          7.10          9.22         2.24 o                         
  -8   1  21         28.63         23.84         3.00 o                         
  -6   1  21          1.89          3.18         1.60 o                         
  -4   1  21        131.07        134.79         7.37 o                         
  -2   1  21          7.70          9.21         1.93 o                         
   0   1  21        460.59        510.87        13.71 o                         
   2   1  21         64.34         70.42         8.57 o                         
 -13   2  21        272.65        260.93        13.11 o                         
 -11   2  21        152.86        169.51         8.45 o                         
  -9   2  21          1.22          3.13         1.95 o                         
  -7   2  21        117.22        132.33         8.18 o                         
  -5   2  21         47.85         44.04         4.60 o                         
  -3   2  21          1.10         -0.53         1.53 o                         
  -1   2  21        370.16        424.95        17.56 o                         
 -14   0  22        252.01        200.78        11.89 o                         
 -10   0  22        237.61        227.41        15.06 o                         
  -8   0  22       4088.77       4522.75       111.05 o                         
  -6   0  22         18.42         14.02         4.04 o                         
  -4   0  22          2.38          5.76         3.13 o                         
  -2   0  22         77.25         73.85         8.66 o                         
   0   0  22         84.48         81.43         8.39 o                         
 -11   1  22          9.50          8.07         1.86 o                         
  -9   1  22          4.09          3.43         1.45 o                         
  -7   1  22          7.82          8.49         1.68 o                         
  -5   1  22        199.12        206.69         8.51 o                         
  -3   1  22         65.15         61.19         4.39 o                         
  -1   1  22         27.37         31.12         2.90 o                         
   1   1  22         99.86         90.95         7.94 o                         
 -10   2  22          0.63          0.86         1.25 o                         
  -8   2  22         23.89         26.48         3.16 o                         
  -6   2  22          7.41          4.61         1.72 o                         
  -4   2  22         23.84         22.72         2.87 o                         
  -2   2  22         94.45        106.29         8.39 o                         
 -10   1  23          9.25          9.66         2.54 o                         
  -8   1  23        139.47        142.65         7.46 o                         
  -6   1  23        404.60        403.84        10.94 o                         
  -4   1  23          6.73          9.34         1.44 o                         
  -2   1  23        122.40        126.06         9.48 o                         
  -6   0  24       1089.82       1056.19        33.34 o                         
                                                                                
