# Supplementary material for: Managing negative linear compressibility and thermal expansion through steric hindrance: a case study of 1,2-bis­(4′-pyridyl)­ethane cocrystals
Source: IUCrJ. 2025 Jan 1;12(Pt 1):88–96. doi: 10.1107/S2052252524011734 (PMC11707692; doi:10.1107/S2052252524011734)
Supplement: Supplementary file 19 [file m-12-00088-etyfum_145k_bsup19.hkl]

data_etyfum_145k_b                                                              
_shelx_title ' etyfum_145k_b_a.res in I2/a'                                     
_shelx_refln_list_code          4                                               
_shelx_F_calc_maximum      219.42                                               
_exptl_crystal_F_000       632.00                                               
_reflns_d_resolution_high  0.8124                                               
                                                                                
loop_                                                                           
 _space_group_symop_operation_xyz                                               
 'x, y, z'                                                                      
 '-x+1/2, y, -z'                                                                
 'x+1/2, y+1/2, z+1/2'                                                          
 '-x+1, y+1/2, -z+1/2'                                                          
 '-x, -y, -z'                                                                   
 'x-1/2, -y, z'                                                                 
 '-x+1/2, -y+1/2, -z+1/2'                                                       
 'x, -y+1/2, z+1/2'                                                             
                                                                                
_cell_length_a    16.6876                                                       
_cell_length_b     4.7329                                                       
_cell_length_c    19.6859                                                       
_cell_angle_alpha  90.000                                                       
_cell_angle_beta  110.002                                                       
_cell_angle_gamma  90.000                                                       
                                                                                
_shelx_F_squared_multiplier     1.000                                           
                                                                                
loop_                                                                           
 _refln_index_h                                                                 
 _refln_index_k                                                                 
 _refln_index_l                                                                 
 _refln_F_squared_calc                                                          
 _refln_F_squared_meas                                                          
 _refln_F_squared_sigma                                                         
 _refln_observed_status                                                         
   2   0   0         26.92         38.96         1.52 o                         
   4   0   0       7392.10       7078.73        78.00 o                         
   6   0   0       5507.42       5960.15        79.64 o                         
   8   0   0       3522.00       4061.67        75.03 o                         
  10   0   0         84.43         96.89         8.53 o                         
  12   0   0         86.71        101.35         8.02 o                         
  14   0   0          5.08         10.26         2.12 o                         
  16   0   0        375.15        373.45        13.04 o                         
  18   0   0        541.06        557.51        24.95 o                         
   1   1   0        246.25        210.65         3.21 o                         
   3   1   0        376.93        408.57         8.24 o                         
   5   1   0          6.76          8.31         0.87 o                         
   7   1   0        177.55        187.49         6.09 o                         
   9   1   0        790.10        952.39        17.39 o                         
  11   1   0         84.78         76.01         6.15 o                         
  13   1   0        343.47        298.02        14.74 o                         
  15   1   0        200.12        194.50         8.27 o                         
  17   1   0         38.47         30.54         2.88 o                         
   0   2   0       1267.83       1390.98        31.03 o                         
   2   2   0          7.80          7.43         1.20 o                         
   4   2   0          9.85          6.63         1.11 o                         
   6   2   0        114.94        126.07         5.92 o                         
   8   2   0         70.83         72.00         4.99 o                         
  10   2   0          0.43          1.53         0.78 o                         
  12   2   0        130.60        117.37         9.16 o                         
  14   2   0        700.23        754.97        20.10 o                         
  16   2   0        133.54        122.43         6.66 o                         
  18   2   0          8.10          7.88         2.31 o                         
   1   3   0       2117.63       2159.79        45.36 o                         
   3   3   0        830.97        867.28        22.85 o                         
   5   3   0        163.53        174.47         8.34 o                         
   7   3   0        797.52        746.46        22.99 o                         
   9   3   0         46.91         47.31         8.01 o                         
  11   3   0          7.45         12.67         3.94 o                         
  13   3   0         31.60         35.71         3.76 o                         
  15   3   0          2.30          1.46         1.02 o                         
   0   4   0         41.55         43.06         8.01 o                         
   2   4   0        145.30        142.70         8.92 o                         
   4   4   0         53.89         69.21         5.78 o                         
   6   4   0        449.00        425.26        18.49 o                         
   8   4   0       1337.39       1567.27        55.96 o                         
  10   4   0        201.08        221.98        16.75 o                         
  12   4   0         45.36         51.30         7.06 o                         
   1   5   0         13.44         18.84         4.05 o                         
   3   5   0         55.79         55.95         5.83 o                         
   5   5   0         84.60         78.90         6.58 o                         
   7   5   0         61.49         53.09        14.10 o                         
   9   5   0         28.13         29.34         4.57 o                         
 -18   1   1         76.03         68.00         3.95 o                         
 -16   1   1        326.78        326.61        10.60 o                         
 -14   1   1         80.60         59.89         6.43 o                         
 -12   1   1        113.50        102.42         5.60 o                         
 -10   1   1        725.06        707.73        16.54 o                         
  -8   1   1       1614.31       1836.91        26.67 o                         
  -6   1   1        133.54        145.17         4.82 o                         
  -4   1   1       7810.14       7843.40       117.96 o                         
  -2   1   1        390.83        386.53         4.99 o                         
   0   1   1       3007.15       3036.38        29.07 o                         
   2   1   1        852.30        897.57        10.14 o                         
   4   1   1       2298.39       2443.49        34.62 o                         
   6   1   1         74.25         73.24         3.52 o                         
   8   1   1       1090.73       1175.69        19.08 o                         
  10   1   1       1060.80       1137.57        25.29 o                         
  12   1   1        692.20        568.86        17.07 o                         
  14   1   1        217.03        199.95         8.51 o                         
  16   1   1          0.83          0.41         0.98 o                         
  18   1   1         48.46         32.07         2.82 o                         
 -17   2   1         20.19         23.59         3.66 o                         
 -15   2   1         14.95         13.72         2.25 o                         
 -13   2   1       1292.39       1276.78        35.04 o                         
 -11   2   1         66.92         54.96         6.07 o                         
  -9   2   1        927.87        913.44        20.37 o                         
  -7   2   1       2771.11       2919.74        48.60 o                         
  -5   2   1        161.51        174.11         6.66 o                         
  -3   2   1       3840.41       4130.16        52.44 o                         
  -1   2   1       2465.01       2500.57        23.98 o                         
   1   2   1        228.84        249.01         6.20 o                         
   3   2   1        275.55        321.79         8.09 o                         
   5   2   1        907.17       1100.61        22.19 o                         
   7   2   1        359.13        353.65        12.71 o                         
   9   2   1        406.25        373.11        14.45 o                         
  11   2   1         44.52         50.55         6.86 o                         
  13   2   1        126.64        146.32        11.14 o                         
  15   2   1       1892.17       1984.40        41.39 o                         
  17   2   1         35.32         34.59         5.34 o                         
 -16   3   1         11.79         18.21         2.66 o                         
 -14   3   1         12.01         14.81         2.83 o                         
 -12   3   1       2087.92       2221.66        73.05 o                         
 -10   3   1        101.31         98.90         8.42 o                         
  -8   3   1        660.71        652.95        32.37 o                         
  -6   3   1        280.49        241.51        10.08 o                         
  -4   3   1        974.30       1049.30        23.77 o                         
  -2   3   1        119.89        128.59         8.64 o                         
   0   3   1       2005.44       1942.00        33.47 o                         
   2   3   1        763.75        775.63        19.68 o                         
   4   3   1        115.75         98.26         6.69 o                         
   6   3   1        515.05        485.46        14.17 o                         
   8   3   1        511.37        476.92        27.12 o                         
  10   3   1         17.59         15.02         3.52 o                         
  12   3   1          0.00          0.18         1.01 o                         
  14   3   1         46.47         37.14         7.31 o                         
 -13   4   1          8.60          8.47         2.94 o                         
 -11   4   1         22.40         23.86         5.30 o                         
  -9   4   1         16.54         26.62         6.25 o                         
  -7   4   1        767.64        788.61        36.65 o                         
  -5   4   1         38.75         36.35         3.64 o                         
  -3   4   1          6.08          4.61         1.52 o                         
  -1   4   1        752.81        779.65        26.36 o                         
   1   4   1         75.66         68.12         5.77 o                         
   3   4   1          5.06          5.58         1.60 o                         
   5   4   1         25.54         34.72         6.52 o                         
   7   4   1         64.77         73.89        10.32 o                         
   9   4   1       1248.11       1379.65        50.03 o                         
  11   4   1          2.99          8.24         3.35 o                         
  13   4   1          2.96          3.76         1.58 o                         
  -8   5   1         32.78         30.38         5.03 o                         
  -6   5   1          1.49          0.24         1.52 o                         
  -4   5   1        137.47        147.85         9.46 o                         
  -2   5   1         20.37         31.29         4.46 o                         
   0   5   1         43.80         51.09         5.71 o                         
   2   5   1        403.78        466.92        18.23 o                         
   4   5   1        214.22        217.27         9.21 o                         
   6   5   1          1.57          1.75         1.18 o                         
   8   5   1          7.87          6.29         2.17 o                         
 -18   0   2         17.85         22.72         3.42 o                         
 -16   0   2       1838.61       1707.16        33.66 o                         
 -14   0   2          8.31         11.27         4.57 o                         
 -12   0   2       1589.55       1526.45        48.53 o                         
 -10   0   2        105.50         68.46         7.25 o                         
  -8   0   2       5741.42       6259.02       105.72 o                         
  -6   0   2       8101.54       8578.06        95.57 o                         
  -4   0   2       5531.98       5698.32        59.00 o                         
  -2   0   2        319.43        270.32         4.15 o                         
   0   0   2       1003.47        919.78        17.04 o                         
   2   0   2      48143.46      44893.36       657.82 o                         
   4   0   2        327.18        461.04        13.70 o                         
   6   0   2       1680.78       1828.79        39.03 o                         
   8   0   2       3535.07       3546.19        69.84 o                         
  10   0   2         23.58         55.44         6.94 o                         
  12   0   2        257.98        219.96        10.08 o                         
  14   0   2        587.48        593.24        17.75 o                         
  16   0   2         99.14        105.26         7.82 o                         
  18   0   2         77.47         98.88         8.83 o                         
 -19   1   2          3.81          2.42         0.85 o                         
 -17   1   2         61.96         77.45         4.71 o                         
 -15   1   2         33.79         40.69         4.32 o                         
 -13   1   2          5.65          4.31         1.64 o                         
 -11   1   2        671.03        630.76        19.58 o                         
  -9   1   2        784.26        775.54        14.89 o                         
  -7   1   2        772.37        943.14        14.97 o                         
  -5   1   2        452.55        456.14         7.59 o                         
  -3   1   2       5500.62       5502.58        45.35 o                         
  -1   1   2      11518.16      11397.49       105.28 o                         
   1   1   2       1503.76       1628.30        20.76 o                         
   3   1   2        833.84        941.04        12.48 o                         
   5   1   2       8408.03       9469.04        97.37 o                         
   7   1   2        152.93        149.20         5.70 o                         
   9   1   2          9.13         17.52         3.18 o                         
  11   1   2         63.45         50.36         3.63 o                         
  13   1   2          5.34         10.50         1.95 o                         
  15   1   2        537.66        545.29        14.19 o                         
  17   1   2         12.71         16.22         2.26 o                         
 -18   2   2         17.19         18.28         2.14 o                         
 -16   2   2          2.14          1.84         0.90 o                         
 -14   2   2        230.51        196.01        11.92 o                         
 -12   2   2        141.24        155.77        10.60 o                         
 -10   2   2         45.06         39.16         3.50 o                         
  -8   2   2        119.54        144.14         7.08 o                         
  -6   2   2         83.25         77.72         4.60 o                         
  -4   2   2         95.81        130.09         5.37 o                         
  -2   2   2       2219.98       2412.40        54.57 o                         
   0   2   2        350.04        369.13         6.56 o                         
   2   2   2       1011.36       1132.21        14.98 o                         
   4   2   2       1378.41       1588.26        27.81 o                         
   6   2   2        349.66        397.86        15.91 o                         
   8   2   2         69.18         69.39         5.21 o                         
  10   2   2        894.56        827.76        27.66 o                         
  12   2   2        455.86        449.08        17.32 o                         
  14   2   2       1216.59       1248.99        27.09 o                         
  16   2   2        109.21        124.37        11.18 o                         
 -15   3   2        244.11        264.90         9.88 o                         
 -13   3   2         11.03         11.49         2.78 o                         
 -11   3   2       2745.89       2643.35        80.18 o                         
  -9   3   2        381.12        405.21        24.90 o                         
  -7   3   2        599.55        517.15        12.26 o                         
  -5   3   2         47.98         47.08         4.80 o                         
  -3   3   2        877.12        819.43        23.83 o                         
  -1   3   2        566.86        573.79        23.18 o                         
   1   3   2       1496.42       1504.48        25.93 o                         
   3   3   2          8.08         11.80         2.16 o                         
   5   3   2        652.88        611.22        19.20 o                         
   7   3   2        989.86        942.25        40.25 o                         
   9   3   2         66.00         66.15         8.49 o                         
  11   3   2         35.53         33.21         4.84 o                         
  13   3   2         59.01         58.30         5.76 o                         
  15   3   2          7.22          8.74         2.31 o                         
 -14   4   2        134.12        129.80         9.73 o                         
 -12   4   2          0.05          2.81         1.49 o                         
 -10   4   2        180.94        194.32        15.80 o                         
  -8   4   2        644.73        625.68        22.64 o                         
  -6   4   2        201.80        218.50        10.54 o                         
  -4   4   2        206.00        197.11         9.25 o                         
  -2   4   2        107.04        102.13         6.98 o                         
   0   4   2        235.18        207.54         9.67 o                         
   2   4   2         33.71         31.10         3.81 o                         
   4   4   2        693.22        648.50        37.08 o                         
   6   4   2         51.92         56.83         6.42 o                         
   8   4   2       1386.62       1457.71        52.56 o                         
  10   4   2        220.65        252.63        17.48 o                         
  12   4   2         20.64         23.00         4.39 o                         
  -9   5   2         19.34         17.75         3.67 o                         
  -7   5   2          0.10         -0.34         0.77 o                         
  -5   5   2         26.05         26.79         3.92 o                         
  -3   5   2         27.24         27.26         4.11 o                         
  -1   5   2          8.13         14.26         3.00 o                         
   1   5   2          0.02          1.77         1.41 o                         
   3   5   2        320.82        327.88        11.73 o                         
   5   5   2        206.95        193.39        10.32 o                         
   7   5   2        686.79        728.74        29.07 o                         
   9   5   2          7.80          8.56         2.40 o                         
 -18   1   3        175.94        177.32         6.77 o                         
 -16   1   3         39.78         41.71         5.14 o                         
 -14   1   3         46.98         43.15         4.81 o                         
 -12   1   3        373.25        346.06        12.79 o                         
 -10   1   3        374.19        408.37        10.83 o                         
  -8   1   3        431.11        467.06        10.34 o                         
  -6   1   3        390.13        347.24         6.93 o                         
  -4   1   3       9871.75      10213.15        78.52 o                         
  -2   1   3      44573.99      41937.60       330.74 o                         
   0   1   3        983.67       1056.20        12.58 o                         
   2   1   3       6128.29       6221.17        68.25 o                         
   4   1   3       2380.60       2648.25        28.97 o                         
   6   1   3       1001.82       1250.97        25.86 o                         
   8   1   3        587.87        607.68        19.18 o                         
  10   1   3       1719.30       1620.38        28.80 o                         
  12   1   3         31.73         25.51         4.45 o                         
  14   1   3        607.67        588.60        15.16 o                         
  16   1   3         16.03         13.89         2.24 o                         
 -17   2   3         15.43         23.10         2.41 o                         
 -15   2   3         11.27         12.83         3.01 o                         
 -13   2   3        191.67        186.81        11.70 o                         
 -11   2   3       1145.31        963.63        42.86 o                         
  -9   2   3         75.53         71.32         5.21 o                         
  -7   2   3         70.58         66.86         4.56 o                         
  -5   2   3         49.80         57.76         3.79 o                         
  -3   2   3       2234.56       2385.80        27.68 o                         
  -1   2   3       5863.42       6284.01        65.40 o                         
   1   2   3        404.72        360.54         7.38 o                         
   3   2   3        451.58        457.12         9.88 o                         
   5   2   3        530.49        545.18        13.62 o                         
   7   2   3       2521.59       2763.45        45.44 o                         
   9   2   3          1.16         -0.22         0.85 o                         
  11   2   3        265.56        256.88         9.76 o                         
  13   2   3          6.97          6.30         1.79 o                         
  15   2   3         31.17         46.34         6.70 o                         
  17   2   3         34.64         27.44         4.17 o                         
 -16   3   3        518.32        523.92        13.52 o                         
 -14   3   3         39.83         36.15         4.69 o                         
 -12   3   3        152.14        156.04        10.46 o                         
 -10   3   3       1911.15       1890.08        64.02 o                         
  -8   3   3        118.20        108.43         8.78 o                         
  -6   3   3         15.62         20.72         3.28 o                         
  -4   3   3        223.85        253.48        12.89 o                         
  -2   3   3        288.75        358.05        12.82 o                         
   0   3   3        492.00        502.22        15.16 o                         
   2   3   3          1.51          2.05         0.88 o                         
   4   3   3        553.10        496.02        16.32 o                         
   6   3   3         44.69         51.38         6.45 o                         
   8   3   3          0.91         -0.39         1.30 o                         
  10   3   3          3.63          6.30         2.45 o                         
  12   3   3          1.10          2.22         0.91 o                         
  14   3   3         17.01         13.92         4.03 o                         
 -13   4   3          3.37          2.26         1.63 o                         
 -11   4   3          0.38         -0.18         1.77 o                         
  -9   4   3          6.46          6.66         2.72 o                         
  -7   4   3          6.31          7.58         2.32 o                         
  -5   4   3         80.33         80.53         5.41 o                         
  -3   4   3        226.65        208.24        12.67 o                         
  -1   4   3          0.13          0.51         0.93 o                         
   1   4   3        290.29        287.49        10.49 o                         
   3   4   3        414.03        411.18        12.79 o                         
   5   4   3        403.09        408.53        14.57 o                         
   7   4   3        161.40        167.45        11.70 o                         
   9   4   3        169.46        196.63        15.67 o                         
  11   4   3        200.90        212.20        14.58 o                         
  -8   5   3         16.63         12.11         3.80 o                         
  -6   5   3         95.84         97.07        10.59 o                         
  -4   5   3         10.29         14.19         2.99 o                         
  -2   5   3        235.18        272.85        13.62 o                         
   0   5   3         29.28         31.23         4.37 o                         
   2   5   3        236.40        256.81        10.29 o                         
   4   5   3       1830.53       1930.30        56.77 o                         
   6   5   3         16.79         17.11         3.98 o                         
   8   5   3          4.59          4.66         2.17 o                         
 -20   0   4        138.76         98.65         7.97 o                         
 -18   0   4         23.38         19.51         3.26 o                         
 -16   0   4          0.89          0.81         2.54 o                         
 -14   0   4        242.16        223.93        18.16 o                         
 -12   0   4       2047.20       1831.66        48.61 o                         
 -10   0   4       3723.46       3871.04        76.28 o                         
  -8   0   4        331.65        387.11        10.34 o                         
  -6   0   4        158.42        146.54         3.75 o                         
  -4   0   4       1033.44       1104.21        12.93 o                         
  -2   0   4       1710.24       1542.28        28.78 o                         
   0   0   4       5716.53       5896.60        75.22 o                         
   2   0   4         28.58         31.76         2.57 o                         
   4   0   4        117.81        136.10         5.12 o                         
   6   0   4        835.74        863.90        25.57 o                         
   8   0   4          0.03          0.44         0.95 o                         
  10   0   4        349.38        300.80        15.39 o                         
  12   0   4          8.34          6.47         1.82 o                         
  14   0   4        224.91        234.60        10.42 o                         
  16   0   4        148.12        133.06         8.31 o                         
 -19   1   4         83.00         91.44         8.47 o                         
 -17   1   4        142.57        127.37         6.24 o                         
 -15   1   4          3.82          3.25         1.90 o                         
 -13   1   4         82.56         81.97        12.02 o                         
 -11   1   4          1.82         11.08         2.39 o                         
  -9   1   4        554.40        565.05        12.17 o                         
  -7   1   4        641.73        759.42        11.09 o                         
  -5   1   4       1012.13        983.07        11.68 o                         
  -3   1   4      18147.77      17875.84       125.98 o                         
  -1   1   4       7550.93       7694.29        59.61 o                         
   1   1   4          4.27          6.10         1.70 o                         
   3   1   4       2369.55       2493.83        33.27 o                         
   5   1   4        646.23        790.91        14.55 o                         
   7   1   4        767.34        949.58        20.73 o                         
   9   1   4         69.91         66.06         5.53 o                         
  11   1   4       2244.49       2047.36        34.06 o                         
  13   1   4        358.82        403.10        12.38 o                         
  15   1   4        343.39        366.03        12.47 o                         
  17   1   4          1.22          0.71         0.66 o                         
 -18   2   4        102.17        112.38         7.21 o                         
 -16   2   4          9.83         10.48         2.47 o                         
 -14   2   4        618.66        637.86        22.91 o                         
 -12   2   4        251.69        214.59        12.58 o                         
 -10   2   4       1410.14       1341.74        30.86 o                         
  -8   2   4        134.08        114.85         6.32 o                         
  -6   2   4       1908.52       2026.52        32.40 o                         
  -4   2   4       1043.68       1161.60        17.56 o                         
  -2   2   4       6599.26       7171.67        77.56 o                         
   0   2   4        739.96        808.54        13.25 o                         
   2   2   4          5.86          7.63         1.18 o                         
   4   2   4        734.90        810.21        16.34 o                         
   6   2   4       1153.90       1329.82        27.59 o                         
   8   2   4         17.75         20.86         3.13 o                         
  10   2   4        352.40        296.95        10.55 o                         
  12   2   4        338.50        345.13        13.21 o                         
  14   2   4         28.12         27.14         4.05 o                         
  16   2   4        217.77        216.91        13.72 o                         
 -17   3   4         19.98         23.90         3.19 o                         
 -15   3   4        675.42        743.31        22.30 o                         
 -13   3   4        165.59        154.67        10.23 o                         
 -11   3   4        149.18        159.82        15.26 o                         
  -9   3   4       3364.71       3179.91        92.99 o                         
  -7   3   4        904.90        783.09        16.69 o                         
  -5   3   4         54.71         52.19         5.90 o                         
  -3   3   4       1797.48       1765.40        38.67 o                         
  -1   3   4          3.26          0.75         1.06 o                         
   1   3   4         95.22        108.69         6.84 o                         
   3   3   4        166.17        158.04        10.29 o                         
   5   3   4         88.28         73.70         4.70 o                         
   7   3   4        380.11        374.24        23.95 o                         
   9   3   4          0.74          0.77         1.27 o                         
  11   3   4         34.74         28.06         4.35 o                         
  13   3   4        479.09        443.96        17.52 o                         
 -14   4   4         76.71         85.66         8.10 o                         
 -12   4   4        241.48        241.90        16.62 o                         
 -10   4   4          0.10          1.58         1.72 o                         
  -8   4   4        152.15        138.04        10.08 o                         
  -6   4   4          4.16          2.45         1.40 o                         
  -4   4   4        433.01        418.79        15.04 o                         
  -2   4   4        341.05        304.70        12.21 o                         
   0   4   4         93.94         76.94         5.31 o                         
   2   4   4        681.98        663.36        16.86 o                         
   4   4   4        176.74        172.92         9.31 o                         
   6   4   4        408.73        422.78        19.20 o                         
   8   4   4        269.88        261.17        13.18 o                         
  10   4   4        201.01        199.34        14.76 o                         
  12   4   4        278.11        271.74        14.31 o                         
  -7   5   4        120.93        124.28        11.36 o                         
  -5   5   4        210.02        222.25        11.56 o                         
  -3   5   4        100.38        102.75         7.73 o                         
  -1   5   4        127.78        148.59         7.73 o                         
   1   5   4        244.03        276.77        10.78 o                         
   3   5   4        497.54        564.77        19.25 o                         
   5   5   4         81.93         82.22         9.03 o                         
   7   5   4          0.81          1.27         1.45 o                         
 -20   1   5         71.91         70.63         6.56 o                         
 -18   1   5        245.78        251.26         9.51 o                         
 -16   1   5          4.18          2.56         1.28 o                         
 -14   1   5         51.26         49.31         5.77 o                         
 -12   1   5        305.16        254.85        10.76 o                         
 -10   1   5       3541.08       3569.09        75.55 o                         
  -8   1   5        147.87        158.91         5.27 o                         
  -6   1   5        223.80        260.85         5.85 o                         
  -4   1   5       4148.75       4275.51        36.47 o                         
  -2   1   5      15567.15      15615.99       118.57 o                         
   0   1   5       2886.27       2828.94        42.05 o                         
   2   1   5        467.07        575.00        10.78 o                         
   4   1   5          1.91         10.71         1.75 o                         
   6   1   5        849.90        901.88        19.66 o                         
   8   1   5        509.94        529.14        16.04 o                         
  10   1   5          0.11          0.23         0.94 o                         
  12   1   5       3522.28       3639.27        51.30 o                         
  14   1   5         36.26         41.77         4.04 o                         
  16   1   5         10.94          8.72         2.15 o                         
 -19   2   5        171.07        184.18         8.03 o                         
 -17   2   5         37.82         46.70         4.10 o                         
 -15   2   5        340.92        362.54        16.29 o                         
 -13   2   5       1952.04       1831.87        44.56 o                         
 -11   2   5         42.28         38.47         3.26 o                         
  -9   2   5       1537.79       1416.36        26.40 o                         
  -7   2   5        348.93        404.09        15.18 o                         
  -5   2   5       1006.41       1140.88        18.07 o                         
  -3   2   5         14.10         16.88         1.91 o                         
  -1   2   5         88.05         94.99         5.02 o                         
   1   2   5        441.78        466.19        10.85 o                         
   3   2   5       4903.67       5753.95        83.32 o                         
   5   2   5        440.68        412.21        15.74 o                         
   7   2   5        708.27        735.10        23.93 o                         
   9   2   5         30.30         22.14         2.78 o                         
  11   2   5        341.88        327.65        12.95 o                         
  13   2   5          6.92          7.09         2.06 o                         
  15   2   5         28.76         24.47         3.33 o                         
 -16   3   5        108.48        123.50         7.50 o                         
 -14   3   5        242.15        266.63        13.14 o                         
 -12   3   5        752.32        801.31        37.03 o                         
 -10   3   5         15.95         16.30         4.75 o                         
  -8   3   5         82.65         78.00         6.05 o                         
  -6   3   5        118.84        112.42         7.17 o                         
  -4   3   5         12.87          9.40         1.81 o                         
  -2   3   5          0.20          1.61         1.22 o                         
   0   3   5          1.39         -0.18         1.46 o                         
   2   3   5         34.73         24.97         4.01 o                         
   4   3   5        450.94        422.20        13.79 o                         
   6   3   5        514.21        506.08        28.25 o                         
   8   3   5         17.25         24.86         5.84 o                         
  10   3   5          6.07          7.17         2.48 o                         
  12   3   5         72.50         77.00         5.36 o                         
  14   3   5         54.72         49.95         4.15 o                         
 -13   4   5         60.39         69.50         8.24 o                         
 -11   4   5         89.81         94.67        10.82 o                         
  -9   4   5        356.65        345.42        19.13 o                         
  -7   4   5        210.03        234.92         9.32 o                         
  -5   4   5          4.78          2.83         1.27 o                         
  -3   4   5        246.23        229.36        11.28 o                         
  -1   4   5        650.74        643.55        16.60 o                         
   1   4   5          8.79          9.69         1.95 o                         
   3   4   5         21.24         21.51         4.08 o                         
   5   4   5        376.04        413.46        14.59 o                         
   7   4   5        316.46        329.43        15.25 o                         
   9   4   5         28.14         26.72         3.93 o                         
  11   4   5          4.88          8.24         2.58 o                         
  -8   5   5         26.46         16.34         3.94 o                         
  -6   5   5          0.46          2.05         1.36 o                         
  -4   5   5        231.11        229.35         9.55 o                         
  -2   5   5        211.12        226.34         9.62 o                         
   0   5   5         11.87         12.90         1.86 o                         
   2   5   5         10.71         11.30         1.56 o                         
   4   5   5        376.97        367.42        14.20 o                         
   6   5   5       1864.53       2000.28        57.14 o                         
 -20   0   6        281.81        280.93        14.62 o                         
 -18   0   6        408.41        377.32        23.25 o                         
 -16   0   6         94.18        108.07        12.36 o                         
 -14   0   6        617.98        555.65        30.11 o                         
 -12   0   6        451.11        382.39        28.21 o                         
 -10   0   6        547.69        585.31        32.01 o                         
  -8   0   6          0.32          1.45         1.29 o                         
  -6   0   6       4361.11       4584.83        94.19 o                         
  -4   0   6       9127.30       9125.71        98.28 o                         
  -2   0   6        842.02        833.13        19.02 o                         
   0   0   6        890.38        739.66        15.37 o                         
   2   0   6      10670.05      11872.30       151.03 o                         
   4   0   6         57.15         55.92         4.22 o                         
   6   0   6        162.45        176.61        10.71 o                         
   8   0   6       5168.37       4856.06       138.40 o                         
  10   0   6       1324.27       1162.36        42.76 o                         
  12   0   6         51.68         53.62         6.18 o                         
  14   0   6         46.77         42.34         5.05 o                         
  16   0   6        757.08        897.45        56.64 o                         
 -19   1   6        214.94        215.92        12.77 o                         
 -17   1   6          0.37          1.65         1.20 o                         
 -15   1   6        142.70        126.52        14.08 o                         
 -13   1   6       1058.83        932.93        40.07 o                         
 -11   1   6         83.00         81.55         6.06 o                         
  -9   1   6       1864.42       1947.73        27.47 o                         
  -7   1   6         63.24         61.09         3.07 o                         
  -5   1   6      14185.41      15374.94       118.51 o                         
  -3   1   6        339.94        367.06         6.42 o                         
  -1   1   6       5500.30       5648.03        52.17 o                         
   1   1   6         89.18         98.49         3.74 o                         
   3   1   6        497.80        529.04        10.29 o                         
   5   1   6       3424.35       3803.28        46.88 o                         
   7   1   6        156.33        120.32         7.19 o                         
   9   1   6         23.27         17.06         1.88 o                         
  11   1   6        198.06        197.71         7.49 o                         
  13   1   6        743.31        812.14        20.78 o                         
  15   1   6         54.01         54.45         4.20 o                         
 -18   2   6         26.95         28.37         3.07 o                         
 -16   2   6         81.69         85.06         7.29 o                         
 -14   2   6       1366.29       1419.32        37.45 o                         
 -12   2   6        292.40        269.07        11.57 o                         
 -10   2   6         35.76         24.53         2.78 o                         
  -8   2   6       1216.26       1173.15        22.63 o                         
  -6   2   6       3924.28       4018.14        45.32 o                         
  -4   2   6       1913.82       2099.83        26.99 o                         
  -2   2   6        445.81        466.78        11.34 o                         
   0   2   6       1637.12       1809.88        29.76 o                         
   2   2   6        309.80        335.66        10.89 o                         
   4   2   6         38.52         35.95         3.72 o                         
   6   2   6        136.13        137.95         9.61 o                         
   8   2   6        277.54        277.95        10.05 o                         
  10   2   6          7.24          6.18         2.46 o                         
  12   2   6        282.02        277.85        13.83 o                         
  14   2   6          1.56          3.06         1.45 o                         
 -17   3   6        302.53        305.27        11.18 o                         
 -15   3   6         22.77         24.34         3.55 o                         
 -13   3   6         80.17         95.80        11.41 o                         
 -11   3   6        283.92        280.48        20.83 o                         
  -9   3   6         32.15         29.35         3.90 o                         
  -7   3   6         40.27         32.61         2.88 o                         
  -5   3   6        135.63        114.30         7.66 o                         
  -3   3   6        785.67        745.60        23.68 o                         
  -1   3   6        319.25        303.39        14.55 o                         
   1   3   6          2.19          2.66         1.35 o                         
   3   3   6       1115.45       1009.95        26.33 o                         
   5   3   6        310.16        297.53        15.14 o                         
   7   3   6        100.30         91.59        11.64 o                         
   9   3   6         63.73         70.18         9.96 o                         
  11   3   6         61.12         54.66         5.26 o                         
  13   3   6          6.32          8.73         1.96 o                         
 -14   4   6         75.01         92.45         8.56 o                         
 -12   4   6          8.00          7.61         2.81 o                         
 -10   4   6        159.43        144.11        13.67 o                         
  -8   4   6          6.70          9.91         2.47 o                         
  -6   4   6        168.26        173.92         9.30 o                         
  -4   4   6         85.58         87.05         7.42 o                         
  -2   4   6        555.53        530.35        14.95 o                         
   0   4   6       1445.51       1482.11        27.73 o                         
   2   4   6        217.12        218.89         9.07 o                         
   4   4   6        216.71        244.46        10.96 o                         
   6   4   6         84.89         91.72         7.94 o                         
   8   4   6         56.32         57.43         5.74 o                         
  10   4   6         57.36         54.50         5.75 o                         
  -9   5   6          1.46         -1.45         1.45 o                         
  -7   5   6         25.05         22.50         4.75 o                         
  -5   5   6         14.19         12.70         2.04 o                         
  -3   5   6        125.21        145.11         7.49 o                         
  -1   5   6        182.43        187.63         7.39 o                         
   1   5   6          0.88          0.67         1.00 o                         
   3   5   6        552.56        573.19        18.31 o                         
   5   5   6        232.08        250.01        15.21 o                         
 -20   1   7         26.90         26.92         4.32 o                         
 -18   1   7        157.55        166.98         9.66 o                         
 -16   1   7         19.27         23.41         5.66 o                         
 -14   1   7        379.23        358.38        19.78 o                         
 -12   1   7        551.30        462.36        14.36 o                         
 -10   1   7          1.23          0.58         0.81 o                         
  -8   1   7         90.68         83.93         3.87 o                         
  -6   1   7         17.43         17.02         1.62 o                         
  -4   1   7       6385.42       6850.93        70.37 o                         
  -2   1   7       2770.88       2833.47        28.46 o                         
   0   1   7       2795.15       3042.90        32.54 o                         
   2   1   7          5.15          7.66         1.47 o                         
   4   1   7         65.96         80.59         4.63 o                         
   6   1   7        229.90        260.37        10.59 o                         
   8   1   7        337.98        271.36         7.28 o                         
  10   1   7        151.95        141.51         7.06 o                         
  12   1   7        153.90        158.74         7.35 o                         
  14   1   7        528.74        568.88        15.59 o                         
  16   1   7          2.43          1.00         1.06 o                         
 -19   2   7         24.84         26.89         2.48 o                         
 -17   2   7          0.61          0.89         1.99 o                         
 -15   2   7          1.20          2.17         1.94 o                         
 -13   2   7       1076.15       1007.14        30.15 o                         
 -11   2   7       1246.89       1115.23        35.74 o                         
  -9   2   7       1031.23        958.83        21.09 o                         
  -7   2   7        646.65        607.26        15.06 o                         
  -5   2   7      13094.20      13343.30       137.04 o                         
  -3   2   7        274.81        331.03         8.87 o                         
  -1   2   7        128.50        139.58         6.89 o                         
   1   2   7        524.44        491.43        12.54 o                         
   3   2   7        809.34        895.72        20.93 o                         
   5   2   7        514.74        561.45        19.98 o                         
   7   2   7         48.41         38.68         4.11 o                         
   9   2   7        229.05        205.89        14.24 o                         
  11   2   7        506.25        534.43        23.52 o                         
  13   2   7        430.98        485.68        20.28 o                         
  15   2   7          7.88         12.81         2.94 o                         
 -16   3   7        104.74        105.17         6.87 o                         
 -14   3   7          0.25          1.72         1.27 o                         
 -12   3   7         19.48         20.74         5.07 o                         
 -10   3   7        130.26        132.79        14.22 o                         
  -8   3   7          3.27          2.51         1.37 o                         
  -6   3   7         83.78         72.62         4.13 o                         
  -4   3   7        136.93        106.40         8.69 o                         
  -2   3   7        209.55        174.00         9.42 o                         
   0   3   7         65.28         65.67         4.86 o                         
   2   3   7        262.13        227.21         7.96 o                         
   4   3   7        244.20        222.15        12.91 o                         
   6   3   7         37.87         46.25         5.95 o                         
   8   3   7         41.09         33.28         6.88 o                         
  10   3   7        574.17        584.30        20.64 o                         
  12   3   7         15.67         15.03         3.80 o                         
 -13   4   7         35.48         26.71         4.93 o                         
 -11   4   7          5.79          1.90         2.40 o                         
  -9   4   7        176.67        184.26        15.51 o                         
  -7   4   7        365.36        341.43        13.25 o                         
  -5   4   7        594.24        583.95        21.02 o                         
  -3   4   7         57.52         53.35         4.51 o                         
  -1   4   7         11.80          9.82         1.93 o                         
   1   4   7       1903.38       1948.15        33.03 o                         
   3   4   7         98.71        102.81         6.98 o                         
   5   4   7         18.84         16.79         4.23 o                         
   7   4   7          0.04          1.18         1.29 o                         
   9   4   7        237.37        216.29        10.40 o                         
  -8   5   7        130.54        118.12        10.28 o                         
  -6   5   7        241.37        257.57        17.16 o                         
  -4   5   7         17.67         16.75         2.40 o                         
  -2   5   7        103.19         90.25         4.97 o                         
   0   5   7        201.69        196.17         8.98 o                         
   2   5   7         38.28         36.39         3.43 o                         
   4   5   7          0.03         -1.09         1.09 o                         
   6   5   7          5.56          6.61         2.08 o                         
 -20   0   8        175.93        139.11        19.67 o                         
 -18   0   8         50.38         58.67         5.79 o                         
 -16   0   8        148.52        160.32        15.48 o                         
 -14   0   8        942.46        837.08        38.17 o                         
 -12   0   8        850.99        777.09        42.47 o                         
 -10   0   8         19.68         19.93         3.21 o                         
  -8   0   8       3341.73       3525.59        48.84 o                         
  -6   0   8        172.85        162.16         6.18 o                         
  -4   0   8        764.23        794.89        16.94 o                         
  -2   0   8         54.92         71.31         4.10 o                         
   0   0   8        746.44        756.48        22.31 o                         
   2   0   8          3.56          2.69         0.95 o                         
   4   0   8       1649.88       1905.30        49.80 o                         
   6   0   8         37.32         34.18         8.29 o                         
   8   0   8       1978.25       1697.97        35.40 o                         
  10   0   8       9793.10       9795.65       163.71 o                         
  12   0   8         73.59         77.09        15.82 o                         
  14   0   8        266.92        312.60        13.29 o                         
 -19   1   8        216.23        209.77        14.64 o                         
 -17   1   8         62.13         56.48         5.90 o                         
 -15   1   8        144.41        134.84         9.84 o                         
 -13   1   8        842.16        789.86        21.02 o                         
 -11   1   8       1361.68       1209.00        45.62 o                         
  -9   1   8         18.92         22.10         2.32 o                         
  -7   1   8        204.84        228.47         5.63 o                         
  -5   1   8         93.83        104.80         3.86 o                         
  -3   1   8       1923.53       2174.24        26.22 o                         
  -1   1   8        748.93        873.98        13.89 o                         
   1   1   8       2644.96       2919.98        37.14 o                         
   3   1   8         81.65         57.97         3.55 o                         
   5   1   8        583.37        608.68        15.00 o                         
   7   1   8        266.59        212.79         7.11 o                         
   9   1   8        313.65        306.02        10.63 o                         
  11   1   8         94.21         97.79         5.76 o                         
  13   1   8          0.01          1.25         0.98 o                         
  15   1   8         19.76         32.83         3.57 o                         
 -18   2   8          0.30          1.29         0.61 o                         
 -16   2   8         62.82         52.91         5.68 o                         
 -14   2   8         31.66         33.90         4.97 o                         
 -12   2   8       3796.92       3526.34        71.31 o                         
 -10   2   8         24.03         16.34         1.99 o                         
  -8   2   8        113.84        111.08         6.35 o                         
  -6   2   8        317.39        311.47        10.27 o                         
  -4   2   8       8010.75       8100.78        80.74 o                         
  -2   2   8         91.81         87.77         5.11 o                         
   0   2   8        325.26        326.21        10.24 o                         
   2   2   8         21.35         16.30         2.58 o                         
   4   2   8        164.18        177.59         9.59 o                         
   6   2   8          2.81          1.04         1.63 o                         
   8   2   8         53.29         45.78         5.70 o                         
  10   2   8        138.87        146.58        10.09 o                         
  12   2   8         53.42         64.83         6.14 o                         
  14   2   8         19.60         26.32         4.60 o                         
 -17   3   8         56.00         60.26         6.66 o                         
 -15   3   8         87.15         97.84        10.32 o                         
 -13   3   8          0.09         -0.77         2.08 o                         
 -11   3   8         73.95         65.15        10.05 o                         
  -9   3   8        390.57        397.93        17.55 o                         
  -7   3   8        132.61        123.89         7.67 o                         
  -5   3   8        405.50        338.70         9.21 o                         
  -3   3   8         42.77         33.64         2.77 o                         
  -1   3   8        879.01        775.77        14.72 o                         
   1   3   8        141.05        117.98         5.70 o                         
   3   3   8         13.06          9.68         1.94 o                         
   5   3   8         30.61         44.48         9.53 o                         
   7   3   8         40.15         45.87         5.90 o                         
   9   3   8        662.78        678.17        23.29 o                         
  11   3   8        151.01        143.11        12.59 o                         
 -14   4   8        165.81        175.62        11.59 o                         
 -12   4   8         92.06        104.67        10.37 o                         
 -10   4   8          1.80          1.32         1.81 o                         
  -8   4   8        163.53        154.66        10.52 o                         
  -6   4   8        355.96        310.42        12.63 o                         
  -4   4   8          0.17          1.39         1.03 o                         
  -2   4   8         11.77          7.82         1.80 o                         
   0   4   8          3.10          4.81         1.51 o                         
   2   4   8       2833.71       2949.89        50.76 o                         
   4   4   8        174.57        191.70        11.62 o                         
   6   4   8         35.52         37.43         4.60 o                         
   8   4   8         31.81         31.04         3.87 o                         
  -7   5   8          0.13         -1.00         1.72 o                         
  -5   5   8        126.82        118.91         7.82 o                         
  -3   5   8          0.78          1.69         0.91 o                         
  -1   5   8         58.11         51.55         3.58 o                         
   1   5   8         11.91         19.48         2.41 o                         
   3   5   8        254.97        229.11        14.65 o                         
   5   5   8          1.71          2.54         1.45 o                         
 -20   1   9        232.16        223.95         9.06 o                         
 -18   1   9          0.02         -0.77         1.06 o                         
 -16   1   9       2453.71       2540.14        54.91 o                         
 -14   1   9         61.26         53.34         5.02 o                         
 -12   1   9         18.40         16.33         3.21 o                         
 -10   1   9        809.61        735.37        19.72 o                         
  -8   1   9       2314.16       2382.51        31.07 o                         
  -6   1   9        835.99        865.49        13.67 o                         
  -4   1   9          0.81          1.28         0.63 o                         
  -2   1   9        169.24        166.51         5.18 o                         
   0   1   9       1921.34       2089.72        29.69 o                         
   2   1   9       1154.62       1231.38        21.59 o                         
   4   1   9         42.92         48.27         4.52 o                         
   6   1   9        312.15        278.14         9.95 o                         
   8   1   9        174.38        178.37         7.94 o                         
  10   1   9         80.39         82.82         5.34 o                         
  12   1   9         13.32         13.12         2.01 o                         
  14   1   9         89.80        110.34         9.80 o                         
 -19   2   9         68.78         82.19         3.66 o                         
 -17   2   9        100.49        109.71         7.69 o                         
 -15   2   9        120.61        122.88        11.07 o                         
 -13   2   9        744.06        786.33        26.25 o                         
 -11   2   9          1.73         -0.07         1.18 o                         
  -9   2   9         13.96         13.98         2.28 o                         
  -7   2   9        617.03        573.73        13.74 o                         
  -5   2   9        623.27        620.04        17.31 o                         
  -3   2   9       5355.83       5532.55        65.87 o                         
  -1   2   9       1235.89       1276.70        23.61 o                         
   1   2   9       1000.62        971.31        20.26 o                         
   3   2   9       1905.19       1823.20        34.78 o                         
   5   2   9        304.71        278.71        19.97 o                         
   7   2   9        141.17        122.75         9.41 o                         
   9   2   9         35.39         52.48         5.96 o                         
  11   2   9         28.01         30.54         5.75 o                         
  13   2   9          0.09         -0.52         1.49 o                         
 -16   3   9          8.07          4.48         2.26 o                         
 -14   3   9          3.45          3.26         2.35 o                         
 -12   3   9        134.68        132.93        13.90 o                         
 -10   3   9         74.41         61.88         9.26 o                         
  -8   3   9         43.69         41.61         4.59 o                         
  -6   3   9        203.75        191.04         8.46 o                         
  -4   3   9        378.64        307.35        10.05 o                         
  -2   3   9       2399.41       2026.07        39.46 o                         
   0   3   9         20.89         25.03         3.43 o                         
   2   3   9        686.18        642.66        18.87 o                         
   4   3   9        278.01        293.00        15.10 o                         
   6   3   9        575.38        603.16        33.71 o                         
   8   3   9         99.52         99.38         8.20 o                         
  10   3   9         13.70         13.54         4.17 o                         
  12   3   9        135.83        105.58         8.83 o                         
 -13   4   9         10.52          6.43         2.40 o                         
 -11   4   9         40.04         29.50         4.46 o                         
  -9   4   9         26.75         24.24         4.13 o                         
  -7   4   9          4.35          0.32         1.16 o                         
  -5   4   9         24.70         25.01         3.40 o                         
  -3   4   9         12.61         10.08         2.06 o                         
  -1   4   9          8.26         10.81         2.15 o                         
   1   4   9         43.88         42.21         3.82 o                         
   3   4   9        492.37        524.67        18.73 o                         
   5   4   9         43.42         38.50         4.89 o                         
   7   4   9         19.75         18.65         3.06 o                         
   9   4   9        278.36        243.67        13.76 o                         
  -8   5   9          2.70          3.17         1.68 o                         
  -6   5   9        208.19        210.33        19.47 o                         
  -4   5   9         71.45         71.40         5.84 o                         
  -2   5   9        116.55        132.34         8.02 o                         
   0   5   9         59.47         58.92         4.12 o                         
   2   5   9         45.69         46.76         4.35 o                         
   4   5   9         26.49         16.30         3.26 o                         
 -20   0  10         51.40         41.83         5.34 o                         
 -18   0  10          5.61          9.15         3.49 o                         
 -16   0  10        592.55        596.13        31.19 o                         
 -14   0  10        243.55        248.06        19.33 o                         
 -12   0  10         21.19         27.69         5.12 o                         
 -10   0  10        352.24        312.88        20.55 o                         
  -8   0  10       4598.65       4704.43        87.94 o                         
  -6   0  10      10706.83      11285.04       179.45 o                         
  -4   0  10         24.84         33.09         4.54 o                         
  -2   0  10       2504.01       2793.22        57.95 o                         
   0   0  10        153.77        201.03        11.40 o                         
   2   0  10       5335.04       5933.12        87.62 o                         
   4   0  10        286.04        285.96        16.29 o                         
   6   0  10       1776.13       1513.92        32.67 o                         
   8   0  10        134.50        117.91        17.14 o                         
  10   0  10       2691.92       2835.14        59.76 o                         
  12   0  10        813.48        900.20        26.06 o                         
  14   0  10         33.60         32.89         4.05 o                         
 -19   1  10         47.57         54.79         4.89 o                         
 -17   1  10         73.84         84.07         7.16 o                         
 -15   1  10       1350.90       1439.89        48.85 o                         
 -13   1  10        111.39        109.60        10.53 o                         
 -11   1  10        199.84        185.84         9.17 o                         
  -9   1  10        422.19        437.93        12.93 o                         
  -7   1  10         37.69         33.79         2.87 o                         
  -5   1  10        333.15        350.00         9.23 o                         
  -3   1  10         51.50         56.27         3.47 o                         
  -1   1  10        736.75        772.84        16.07 o                         
   1   1  10         51.81         55.92         4.62 o                         
   3   1  10        205.49        239.53        10.50 o                         
   5   1  10        124.62        121.02         5.88 o                         
   7   1  10          6.31          3.07         2.29 o                         
   9   1  10        572.31        613.37        15.66 o                         
  11   1  10         59.58         52.87         4.01 o                         
  13   1  10        137.28        141.52         9.20 o                         
 -18   2  10        107.62        119.02         7.22 o                         
 -16   2  10         48.17         55.25         5.77 o                         
 -14   2  10        166.41        165.26        10.94 o                         
 -12   2  10          1.52          2.91         1.16 o                         
 -10   2  10        346.59        290.20        12.14 o                         
  -8   2  10        115.91        115.67         6.12 o                         
  -6   2  10        637.63        587.23        17.52 o                         
  -4   2  10          9.37         11.48         1.86 o                         
  -2   2  10         31.59         34.09         3.48 o                         
   0   2  10         10.26         11.19         2.53 o                         
   2   2  10         18.77         17.14         2.82 o                         
   4   2  10          1.46          5.41         1.54 o                         
   6   2  10        138.54        116.36        10.17 o                         
   8   2  10          2.19          0.60         1.08 o                         
  10   2  10         85.23         93.34        13.56 o                         
  12   2  10         28.70         30.72         3.71 o                         
 -17   3  10          2.47          2.54         1.36 o                         
 -15   3  10          0.40         -0.59         1.18 o                         
 -13   3  10         83.87         73.16         9.96 o                         
 -11   3  10        197.01        202.46        12.19 o                         
  -9   3  10        328.14        328.69        11.33 o                         
  -7   3  10       3823.30       3489.56        58.36 o                         
  -5   3  10        777.24        657.57        16.80 o                         
  -3   3  10         57.61         63.50         5.51 o                         
  -1   3  10       2192.30       1928.33        37.66 o                         
   1   3  10       1477.96       1406.58        30.67 o                         
   3   3  10        925.38        917.22        29.10 o                         
   5   3  10          0.66          0.50         1.20 o                         
   7   3  10        627.22        585.48        17.25 o                         
   9   3  10        129.72        166.38        13.90 o                         
  11   3  10        192.47        151.22        11.14 o                         
 -10   4  10         32.17         30.65         6.29 o                         
  -8   4  10          2.00          6.25         2.16 o                         
  -6   4  10        300.65        266.51        11.44 o                         
  -4   4  10        133.82        122.82         6.69 o                         
  -2   4  10         48.44         56.62         4.55 o                         
   0   4  10        459.42        488.71        13.75 o                         
   2   4  10         16.82         10.93         2.24 o                         
   4   4  10        188.01        205.65        11.46 o                         
   6   4  10         37.88         37.59         5.16 o                         
   8   4  10        104.42        100.42         8.83 o                         
  -7   5  10         17.60         17.84         3.85 o                         
  -5   5  10          8.38          9.46         1.87 o                         
  -3   5  10         27.07         27.15         3.39 o                         
  -1   5  10          0.50          0.24         2.31 o                         
   1   5  10          5.09          4.42         3.12 o                         
 -20   1  11          4.64          7.38         2.40 o                         
 -18   1  11        156.03        161.94         8.48 o                         
 -16   1  11        286.22        302.27        14.56 o                         
 -14   1  11       2688.21       2669.28        47.30 o                         
 -12   1  11        765.80        670.71        24.87 o                         
 -10   1  11        103.91         97.31         5.96 o                         
  -8   1  11        346.44        343.56        11.38 o                         
  -6   1  11        966.65       1017.32        20.55 o                         
  -4   1  11         41.81         33.57         3.12 o                         
  -2   1  11        713.34        708.38        14.24 o                         
   0   1  11        392.56        389.29        11.70 o                         
   2   1  11        324.49        324.92        12.45 o                         
   4   1  11          8.64          6.68         1.01 o                         
   6   1  11       2631.98       2447.28        44.32 o                         
   8   1  11        984.02       1032.91        25.04 o                         
  10   1  11          0.09         -0.63         0.91 o                         
  12   1  11        215.86        233.92        12.65 o                         
 -19   2  11         11.68         13.49         2.99 o                         
 -17   2  11        268.50        293.69        15.01 o                         
 -15   2  11        126.11        141.33         9.67 o                         
 -13   2  11         32.68         32.28         4.02 o                         
 -11   2  11          0.74          0.87         1.11 o                         
  -9   2  11          5.32          4.37         2.14 o                         
  -7   2  11          0.98          2.11         1.00 o                         
  -5   2  11         69.23         63.96         5.56 o                         
  -3   2  11        267.26        228.89         9.57 o                         
  -1   2  11        731.93        702.82        17.90 o                         
   1   2  11        213.72        173.91         6.93 o                         
   3   2  11          0.38         -0.35         1.02 o                         
   5   2  11          8.31         14.28         4.62 o                         
   7   2  11        550.81        508.49        16.32 o                         
   9   2  11        517.57        544.21        19.75 o                         
  11   2  11          7.71          3.47         1.28 o                         
 -16   3  11         12.82         13.58         3.49 o                         
 -14   3  11          0.24          1.49         2.49 o                         
 -12   3  11          1.96          4.33         2.65 o                         
 -10   3  11        654.14        542.31        14.90 o                         
  -8   3  11        627.10        587.05        18.20 o                         
  -6   3  11        827.36        735.54        26.96 o                         
  -4   3  11        268.20        244.43         8.63 o                         
  -2   3  11       1910.57       1743.69        30.56 o                         
   0   3  11       1288.51       1204.09        24.15 o                         
   2   3  11        215.40        212.93        10.45 o                         
   4   3  11          0.13          2.00         1.15 o                         
   6   3  11          0.02          0.34         1.07 o                         
   8   3  11         44.22         38.23         4.56 o                         
  10   3  11        121.16        100.78         9.28 o                         
 -11   4  11        102.61        109.70        10.78 o                         
  -9   4  11         16.62         15.37         3.21 o                         
  -7   4  11        144.24        137.49        10.37 o                         
  -5   4  11          1.45          1.97         1.64 o                         
  -3   4  11         17.78         21.11         2.76 o                         
  -1   4  11          1.33          0.74         0.74 o                         
   1   4  11          6.30          5.53         2.00 o                         
   3   4  11          1.04          0.48         1.09 o                         
   5   4  11         59.53         72.61         6.08 o                         
   7   4  11         34.66         29.84         4.84 o                         
  -6   5  11          4.13          6.56         2.31 o                         
  -4   5  11         52.35         66.13         5.11 o                         
  -2   5  11          0.28          1.78         1.22 o                         
   0   5  11        130.58        122.60         9.55 o                         
 -18   0  12       1935.41       2177.62        65.51 o                         
 -16   0  12        515.58        566.39        29.61 o                         
 -14   0  12       4605.64       4564.94       133.85 o                         
 -12   0  12        109.86        100.15        11.64 o                         
 -10   0  12       2601.41       1859.13       646.29 o                         
  -8   0  12        749.45        770.60        23.27 o                         
  -6   0  12       2676.01       2727.92        59.84 o                         
  -4   0  12          1.41          0.52         1.77 o                         
  -2   0  12       4119.51       4228.29        96.01 o                         
   0   0  12       1632.07       1688.40        77.56 o                         
   2   0  12          3.12          3.98         3.49 o                         
   4   0  12         18.05         27.71         5.43 o                         
   6   0  12         13.16         11.97         2.58 o                         
   8   0  12         73.38         73.43         7.21 o                         
  10   0  12        158.10        171.66        10.34 o                         
  12   0  12          1.17          1.24         0.93 o                         
 -19   1  12         22.77         29.22         3.48 o                         
 -17   1  12        212.11        225.57        11.66 o                         
 -15   1  12          1.90          1.31         1.59 o                         
 -13   1  12        503.98        502.72        16.60 o                         
 -11   1  12          0.00          1.46         2.15 o                         
  -9   1  12          5.00          5.68         1.95 o                         
  -7   1  12        655.10        656.89        16.35 o                         
  -5   1  12          2.88          1.80         0.85 o                         
  -3   1  12        724.21        690.61        16.34 o                         
  -1   1  12         13.15         24.18         3.69 o                         
   1   1  12        908.12        918.18        20.46 o                         
   3   1  12        488.90        418.17        10.51 o                         
   5   1  12          0.88          0.39         1.21 o                         
   7   1  12       1590.20       1774.46        35.66 o                         
   9   1  12          1.21          1.04         1.01 o                         
  11   1  12         12.49          9.04         2.41 o                         
 -18   2  12        144.96        163.86         8.19 o                         
 -16   2  12         21.09         17.98         4.21 o                         
 -14   2  12          1.87          0.53         1.38 o                         
 -12   2  12         72.51         70.56         5.95 o                         
 -10   2  12          0.02          1.19         1.05 o                         
  -8   2  12         62.33         54.96         3.90 o                         
  -6   2  12          5.67          4.07         1.27 o                         
  -4   2  12        439.96        383.76        11.48 o                         
  -2   2  12        131.87        121.95         5.22 o                         
   0   2  12       1098.04        955.37        15.75 o                         
   2   2  12        132.06        110.61         5.67 o                         
   4   2  12         78.46         69.47         7.33 o                         
   6   2  12         18.44         23.25         5.64 o                         
   8   2  12        767.84        718.80        18.96 o                         
  10   2  12         27.51         29.89         2.76 o                         
 -15   3  12        249.59        211.02        14.62 o                         
 -13   3  12          5.43          9.51         2.51 o                         
 -11   3  12         70.10         74.65         7.14 o                         
  -9   3  12        236.86        183.21        11.16 o                         
  -7   3  12       1008.80        962.07        24.40 o                         
  -5   3  12        239.99        218.28         9.23 o                         
  -3   3  12        120.93        116.80         7.61 o                         
  -1   3  12       1759.81       1653.61        45.13 o                         
   1   3  12        889.17        874.17        23.01 o                         
   3   3  12        233.83        236.57        10.95 o                         
   5   3  12         14.07         13.21         2.41 o                         
   7   3  12         90.55         97.60         7.41 o                         
   9   3  12         62.23         56.19         6.93 o                         
 -10   4  12         13.16         10.87         3.31 o                         
  -8   4  12        143.87        140.67         9.42 o                         
  -6   4  12        482.66        462.80        18.26 o                         
  -4   4  12         51.94         57.61         6.17 o                         
  -2   4  12        255.44        261.87        10.97 o                         
   0   4  12         10.76         12.67         2.63 o                         
   2   4  12        208.93        202.40        11.08 o                         
   4   4  12          7.10          6.76         1.66 o                         
   6   4  12        103.98        113.14         9.46 o                         
  -5   5  12        153.11        185.15        20.53 o                         
  -3   5  12          8.47         13.90         3.17 o                         
 -18   1  13        148.55        149.70         6.92 o                         
 -16   1  13         77.40         85.04         7.25 o                         
 -14   1  13         11.07         15.45         5.80 o                         
 -12   1  13         30.92         36.97         5.24 o                         
 -10   1  13       1690.45       1490.30        39.06 o                         
  -8   1  13        699.06        651.42        14.88 o                         
  -6   1  13          4.59          4.45         1.67 o                         
  -4   1  13         72.48         73.37         5.25 o                         
  -2   1  13        617.23        627.50        22.19 o                         
   0   1  13       1796.66       1734.22        34.60 o                         
   2   1  13          0.03          1.06         1.11 o                         
   4   1  13          0.10          2.80         1.74 o                         
   6   1  13          0.09         -0.45         1.15 o                         
   8   1  13       2160.72       2362.84        42.33 o                         
  10   1  13          0.18          0.30         0.70 o                         
  12   1  13         11.23         15.65         1.82 o                         
 -17   2  13          1.00          0.67         0.67 o                         
 -15   2  13         66.51         70.54         5.35 o                         
 -13   2  13          1.93          1.84         1.09 o                         
 -11   2  13        823.99        810.60        27.35 o                         
  -9   2  13        387.69        381.00        17.69 o                         
  -7   2  13          0.59          1.59         1.32 o                         
  -5   2  13        915.71        806.86        26.84 o                         
  -3   2  13        567.07        478.61        11.07 o                         
  -1   2  13         26.69         23.66         2.70 o                         
   1   2  13        758.95        674.07        19.63 o                         
   3   2  13         37.17         41.51         3.95 o                         
   5   2  13        738.00        750.22        17.94 o                         
   7   2  13          3.99          3.39         1.40 o                         
   9   2  13         31.63         22.25         2.65 o                         
 -16   3  13        155.98        199.66        12.13 o                         
 -14   3  13        366.81        388.50        21.05 o                         
 -12   3  13         20.38         10.38         2.32 o                         
 -10   3  13        138.44        144.63         8.30 o                         
  -8   3  13         85.84         64.36         5.59 o                         
  -6   3  13        804.23        812.66        22.02 o                         
  -4   3  13         58.38         51.29         4.36 o                         
  -2   3  13        421.99        417.12        14.99 o                         
   0   3  13        291.95        290.60        12.34 o                         
   2   3  13         29.16         32.92         3.94 o                         
   4   3  13         29.00         24.49         3.35 o                         
   6   3  13         40.56         41.32         4.84 o                         
   8   3  13          4.11          2.90         2.90 o                         
 -11   4  13         54.68         48.94         6.70 o                         
  -9   4  13        173.57        180.46        12.16 o                         
  -7   4  13         31.62         29.07         4.18 o                         
  -5   4  13        228.58        205.47        11.53 o                         
  -3   4  13         65.05         67.63         6.45 o                         
  -1   4  13         72.14         64.51         5.04 o                         
   1   4  13        243.05        266.29        12.59 o                         
   3   4  13        252.75        269.10        11.81 o                         
   5   4  13         92.10        109.47         9.10 o                         
 -18   0  14       2172.14       2485.30        70.45 o                         
 -16   0  14        852.23        923.69        38.76 o                         
 -14   0  14       1173.28       1158.67        45.46 o                         
 -12   0  14        228.60        213.02        17.48 o                         
 -10   0  14        267.16        224.92        17.48 o                         
  -8   0  14       1112.24       1049.14        29.82 o                         
  -6   0  14        742.77        718.12        28.76 o                         
  -4   0  14        422.33        400.52        16.79 o                         
  -2   0  14        189.66        150.76        10.21 o                         
   0   0  14        991.42        882.11        25.39 o                         
   2   0  14        254.97        232.16        12.97 o                         
   4   0  14        787.43        731.16        32.46 o                         
   6   0  14        846.89        923.09        28.34 o                         
   8   0  14         42.53         45.49         7.56 o                         
  10   0  14          6.27          6.71         1.85 o                         
 -19   1  14          8.84          8.95         1.73 o                         
 -17   1  14        232.02        231.71        15.91 o                         
 -15   1  14        372.00        404.77        13.94 o                         
 -13   1  14        215.77        215.75        10.49 o                         
 -11   1  14         79.33         69.99         7.23 o                         
  -9   1  14        989.67        901.27        28.68 o                         
  -7   1  14          5.58          3.84         1.62 o                         
  -5   1  14        306.51        301.21         8.88 o                         
  -3   1  14        207.77        188.32         6.95 o                         
  -1   1  14         80.74         64.62         4.05 o                         
   1   1  14        262.53        237.02         8.43 o                         
   3   1  14        218.29        188.26         9.13 o                         
   5   1  14        978.40        942.57        23.81 o                         
   7   1  14         13.12         16.92         2.79 o                         
   9   1  14        315.19        330.15        11.41 o                         
  11   1  14         17.00         18.19         4.05 o                         
 -18   2  14         16.29         17.20         3.40 o                         
 -16   2  14         42.83         30.29         9.01 o                         
 -14   2  14         67.36         63.79         6.24 o                         
 -12   2  14        171.70        143.81        10.51 o                         
 -10   2  14         86.08         57.41         6.61 o                         
  -8   2  14        209.96        208.39        17.34 o                         
  -6   2  14         19.40         15.49         4.05 o                         
  -4   2  14       3127.09       2843.37        61.75 o                         
  -2   2  14        212.28        187.34         7.55 o                         
   0   2  14        256.10        247.35         9.78 o                         
   2   2  14        166.28        181.20         9.62 o                         
   4   2  14       1739.76       1753.63        50.98 o                         
   6   2  14          7.74         12.45         2.26 o                         
   8   2  14         44.99         47.27         3.95 o                         
  10   2  14        112.86         90.37         8.10 o                         
 -15   3  14         19.35         32.87         5.03 o                         
 -13   3  14          0.24          2.76         2.40 o                         
 -11   3  14         39.45         52.51         5.90 o                         
  -9   3  14          0.01          1.19         1.20 o                         
  -7   3  14        696.84        627.16        18.66 o                         
  -5   3  14        218.06        213.38        10.34 o                         
  -3   3  14          0.28          1.21         1.44 o                         
  -1   3  14         81.83         82.87         6.36 o                         
   1   3  14        153.48        162.88         8.75 o                         
   3   3  14          0.63          0.22         1.17 o                         
   5   3  14        111.39        124.62         8.34 o                         
   7   3  14        167.74        130.28         9.10 o                         
 -10   4  14        848.70        837.63        32.78 o                         
  -8   4  14         67.24         82.10         6.72 o                         
  -6   4  14          0.56          0.93         1.74 o                         
  -4   4  14        146.92        138.41         8.98 o                         
  -2   4  14        216.23        212.21        16.66 o                         
   0   4  14         65.14         65.15         8.15 o                         
   2   4  14          0.55          0.36         1.22 o                         
   4   4  14        130.90        142.30        10.10 o                         
 -18   1  15          8.39          8.68         1.58 o                         
 -16   1  15        909.81       1026.96        28.15 o                         
 -14   1  15          0.65          1.22         1.22 o                         
 -12   1  15        267.09        251.79        14.12 o                         
 -10   1  15         97.14         98.39         8.73 o                         
  -8   1  15       1493.40       1346.76        37.00 o                         
  -6   1  15        336.16        279.01        11.92 o                         
  -4   1  15         97.03         86.84         5.98 o                         
  -2   1  15         86.88         76.02         6.10 o                         
   0   1  15         67.92         76.99         8.63 o                         
   2   1  15          3.58          6.44         1.56 o                         
   4   1  15         14.31         12.96         2.68 o                         
   6   1  15        571.27        574.06        14.77 o                         
   8   1  15          5.83          4.49         1.54 o                         
  10   1  15        119.72        125.86         5.61 o                         
 -17   2  15         27.04         26.45         3.15 o                         
 -15   2  15          0.67          1.39         1.06 o                         
 -13   2  15        117.55        118.23        18.11 o                         
 -11   2  15        135.37        119.21         9.47 o                         
  -9   2  15        383.28        372.20        17.51 o                         
  -7   2  15         67.82         65.92         7.22 o                         
  -5   2  15         59.92         69.09         7.46 o                         
  -3   2  15       2980.05       2833.44        50.62 o                         
  -1   2  15        172.23        176.82         9.62 o                         
   1   2  15         85.35         89.04         6.92 o                         
   3   2  15        271.81        269.62        16.20 o                         
   5   2  15        797.31        919.92        30.48 o                         
   7   2  15        175.21        161.64         8.96 o                         
   9   2  15         91.99         80.91         7.61 o                         
 -12   3  15        175.08        178.43        14.13 o                         
 -10   3  15          2.10          0.99         1.30 o                         
  -8   3  15          2.23          0.86         1.26 o                         
  -6   3  15        162.02        178.79        11.88 o                         
  -4   3  15          2.65          3.71         1.59 o                         
  -2   3  15        137.99        161.60        10.63 o                         
   0   3  15         83.69         72.87         6.61 o                         
   2   3  15          1.76          2.81         1.53 o                         
   4   3  15          2.31          3.26         1.26 o                         
   6   3  15          5.57          7.36         1.82 o                         
  -9   4  15        690.73        669.75        28.12 o                         
  -7   4  15         12.12         31.47         3.94 o                         
  -5   4  15          0.64          0.37         0.94 o                         
  -3   4  15          2.23          3.03         1.28 o                         
  -1   4  15         49.38         55.33         7.06 o                         
   1   4  15          0.93          0.72         1.00 o                         
 -18   0  16        263.56        295.91        16.57 o                         
 -16   0  16       1575.27       1884.28        59.85 o                         
 -14   0  16         58.75         65.83         9.10 o                         
 -12   0  16        585.10        602.24        30.52 o                         
 -10   0  16        671.86        667.74        23.84 o                         
  -8   0  16         15.75         11.94         2.85 o                         
  -6   0  16        614.56        529.72        37.37 o                         
  -4   0  16        852.59        694.44        24.40 o                         
  -2   0  16        522.63        425.37        18.58 o                         
   0   0  16        134.59        108.64        13.02 o                         
   2   0  16         80.27         79.90         7.86 o                         
   4   0  16        107.06         94.31         6.65 o                         
   6   0  16        260.12        274.87        10.87 o                         
   8   0  16         50.06         55.83         7.90 o                         
 -17   1  16         34.98         40.39         4.32 o                         
 -15   1  16        282.41        306.26        11.39 o                         
 -13   1  16        223.74        234.40        10.68 o                         
 -11   1  16          0.85          1.91         1.30 o                         
  -9   1  16         30.77         30.62         5.08 o                         
  -7   1  16        134.67        134.45         8.32 o                         
  -5   1  16          3.70          4.51         1.63 o                         
  -3   1  16       1695.94       1625.17        34.36 o                         
  -1   1  16        119.87        119.09         7.87 o                         
   1   1  16        152.60        149.43         7.54 o                         
   3   1  16          3.41          5.85         2.13 o                         
   5   1  16        244.01        251.78        10.76 o                         
   7   1  16         74.44         70.78         5.06 o                         
   9   1  16         24.22         29.70         3.06 o                         
 -16   2  16          2.56          1.72         1.02 o                         
 -14   2  16          5.18          6.54         1.44 o                         
 -12   2  16         62.03         70.77         7.04 o                         
 -10   2  16        349.99        336.63        16.28 o                         
  -8   2  16          0.51          0.49         1.65 o                         
  -6   2  16         21.30         24.39         4.36 o                         
  -4   2  16        196.76        189.79        12.32 o                         
  -2   2  16       2195.04       2210.68        42.22 o                         
   0   2  16         61.72         60.63         6.78 o                         
   2   2  16         36.68         36.78         5.12 o                         
   4   2  16          5.72         10.44         2.65 o                         
   6   2  16        927.64        956.00        58.20 o                         
   8   2  16         18.31         11.82         3.03 o                         
 -13   3  16         89.51         91.41         9.10 o                         
 -11   3  16        175.95        183.45        10.37 o                         
  -9   3  16         23.81         19.22         3.33 o                         
  -7   3  16         10.67         17.98         2.77 o                         
  -5   3  16         96.83        109.82         6.87 o                         
  -3   3  16          1.61          0.81         1.13 o                         
  -1   3  16         66.19         71.18         6.64 o                         
   1   3  16         77.32         83.68         6.93 o                         
   3   3  16        284.88        341.16        14.17 o                         
   5   3  16        118.48        104.11         6.08 o                         
 -10   4  16          0.83         -0.54         0.68 o                         
  -8   4  16        485.04        412.36        20.15 o                         
  -6   4  16        804.79       1002.07        24.87 o                         
  -4   4  16          7.24          7.09         1.59 o                         
  -2   4  16         66.67         70.67         7.43 o                         
   0   4  16          4.34          2.81         1.54 o                         
 -18   1  17         12.32         12.32         2.02 o                         
 -16   1  17          5.16          4.86         1.66 o                         
 -14   1  17         54.16         54.32         4.66 o                         
 -12   1  17        104.97        109.30         8.86 o                         
 -10   1  17        195.78        210.10        12.89 o                         
  -8   1  17          2.82          3.75         1.37 o                         
  -6   1  17       2100.01       2091.89        40.69 o                         
  -4   1  17        900.93        850.07        23.03 o                         
  -2   1  17        369.16        377.64        14.51 o                         
   0   1  17        274.83        288.57        12.42 o                         
   2   1  17        841.56        788.23        18.31 o                         
   4   1  17         37.02         40.45         4.11 o                         
   6   1  17         49.25         54.75         4.37 o                         
   8   1  17         21.68         13.63         2.22 o                         
 -15   2  17        138.85        124.89        18.65 o                         
 -13   2  17        102.11        122.41         8.71 o                         
 -11   2  17        762.49        763.34        24.95 o                         
  -9   2  17         12.91         13.67         2.99 o                         
  -7   2  17         58.17         55.94         6.55 o                         
  -5   2  17         27.45         27.74         4.71 o                         
  -3   2  17        154.04        171.75        11.47 o                         
  -1   2  17        144.68        136.50         8.12 o                         
   1   2  17        176.29        172.39        11.07 o                         
   3   2  17        120.52        130.06         8.98 o                         
   5   2  17        689.11        740.62        63.91 o                         
   7   2  17        304.36        327.79        16.16 o                         
 -12   3  17         21.25         24.77         4.80 o                         
 -10   3  17          0.23          1.95         2.69 o                         
  -8   3  17         16.77         23.87         3.82 o                         
  -6   3  17         45.35         42.08         5.17 o                         
  -4   3  17         26.30         25.00         3.71 o                         
  -2   3  17        141.41        140.50         8.97 o                         
   0   3  17          8.30         10.05         2.27 o                         
   2   3  17          3.82          1.84         1.56 o                         
  -7   4  17        584.81        568.69        22.95 o                         
  -5   4  17        129.10        146.55        10.32 o                         
 -18   0  18        302.81        321.04        15.39 o                         
 -16   0  18         26.76         29.11         5.30 o                         
 -14   0  18          8.67         11.09         3.58 o                         
 -12   0  18         48.49         45.77         7.56 o                         
 -10   0  18        325.91        314.86        15.44 o                         
  -8   0  18        122.61        119.73         9.52 o                         
  -6   0  18       1061.02       1058.81        31.81 o                         
  -4   0  18        321.83        325.91        13.16 o                         
  -2   0  18          0.30          1.27         2.03 o                         
   0   0  18          4.51          3.62         1.55 o                         
   2   0  18       1541.22       1630.45        40.72 o                         
   4   0  18        406.60        397.88        16.96 o                         
   6   0  18         29.53         36.13         5.98 o                         
 -17   1  18        262.88        267.89        19.74 o                         
 -15   1  18          1.40         -0.37         0.85 o                         
 -13   1  18         33.59         49.66         4.53 o                         
 -11   1  18        357.06        388.73        23.27 o                         
  -9   1  18        268.54        292.85        15.18 o                         
  -7   1  18        415.32        403.90        14.88 o                         
  -5   1  18       1141.22       1203.57        28.28 o                         
  -3   1  18         30.11         28.54         3.85 o                         
  -1   1  18        164.85        176.82         9.45 o                         
   1   1  18         91.76        103.61         6.95 o                         
   3   1  18          5.57          1.94         1.01 o                         
   5   1  18         45.31         40.76         3.63 o                         
   7   1  18          0.73          2.68         0.78 o                         
 -14   2  18          3.09          3.46         2.76 o                         
 -12   2  18         58.08         54.47         5.72 o                         
 -10   2  18         52.58         53.72         5.95 o                         
  -8   2  18        134.47        134.51         9.86 o                         
  -6   2  18         58.81         76.84         7.38 o                         
  -4   2  18        264.91        273.26        11.61 o                         
  -2   2  18        208.64        205.89        17.50 o                         
   0   2  18         32.03         27.99         4.25 o                         
   2   2  18         55.17         74.73         7.31 o                         
   4   2  18        162.65        178.53        28.73 o                         
 -11   3  18         72.53         93.15         6.45 o                         
  -9   3  18         28.47         33.57         4.19 o                         
  -7   3  18          1.45          0.72         1.13 o                         
  -5   3  18        127.87        118.37         8.42 o                         
  -3   3  18          0.01          0.63         1.49 o                         
  -1   3  18          1.00         -0.54         1.09 o                         
   1   3  18        594.61        676.49        27.35 o                         
 -16   1  19        190.53        200.19        19.08 o                         
 -14   1  19         48.85         39.92         3.59 o                         
 -12   1  19         51.79         57.99         5.92 o                         
 -10   1  19         51.37         60.16        12.09 o                         
  -8   1  19        163.33        185.06        16.73 o                         
  -6   1  19       1083.48       1159.86        28.55 o                         
  -4   1  19        885.70        961.01        24.12 o                         
  -2   1  19        413.79        450.12        13.31 o                         
   0   1  19         31.97         24.80         3.31 o                         
   2   1  19          0.85          0.33         0.93 o                         
   4   1  19        262.60        253.02         7.97 o                         
 -15   2  19        261.70        291.03        14.90 o                         
 -13   2  19          5.14          2.04         1.20 o                         
 -11   2  19         15.25         23.03         3.57 o                         
  -9   2  19          2.41          2.65         1.80 o                         
  -7   2  19        339.73        356.04        15.89 o                         
  -5   2  19        118.13        137.99        17.84 o                         
  -3   2  19         56.27         62.48         5.12 o                         
  -1   2  19         67.44         77.30         6.73 o                         
   1   2  19         10.80         14.62         3.85 o                         
   3   2  19         33.84         33.64         5.34 o                         
 -10   3  19         41.69         52.54         4.57 o                         
  -8   3  19         72.79        103.68         6.90 o                         
  -6   3  19         52.53         56.33         5.09 o                         
  -4   3  19         26.69         31.87         5.43 o                         
  -2   3  19          6.34          6.07         2.67 o                         
   0   3  19        159.51        193.05        12.31 o                         
 -16   0  20         24.57         19.02         3.76 o                         
 -14   0  20          9.46          7.06         2.94 o                         
 -10   0  20        360.56        357.94        22.59 o                         
  -8   0  20        520.09        550.49        30.02 o                         
  -6   0  20        152.32        134.47        14.13 o                         
  -4   0  20       3184.30       3513.72       100.42 o                         
  -2   0  20         34.31         31.78         4.59 o                         
   0   0  20        795.33        896.86        40.11 o                         
   2   0  20         10.57         13.64         2.70 o                         
   4   0  20        774.12        675.74        45.09 o                         
 -15   1  20        138.58        150.38         6.22 o                         
 -13   1  20        378.29        380.99        11.78 o                         
 -11   1  20         25.25         27.31         5.03 o                         
  -9   1  20          2.70          3.31         1.74 o                         
  -7   1  20        223.80        214.95         9.95 o                         
  -5   1  20        403.08        432.24        14.69 o                         
  -3   1  20         37.92         45.43         4.50 o                         
  -1   1  20          0.78          1.03         0.79 o                         
   1   1  20        154.15        173.42         6.94 o                         
   3   1  20         83.52         99.95         5.45 o                         
 -14   2  20          0.44         -0.45         0.77 o                         
 -12   2  20         45.49         49.93         4.76 o                         
 -10   2  20        130.89        143.31         8.80 o                         
  -8   2  20         86.80         83.26         6.92 o                         
  -6   2  20         54.73         51.47         5.51 o                         
  -4   2  20         40.02         35.79         3.68 o                         
  -2   2  20          2.78          2.16         2.39 o                         
   0   2  20         40.84         47.70         4.91 o                         
   2   2  20          0.21          0.64         0.84 o                         
  -9   3  20        356.65        434.88        41.63 o                         
  -7   3  20         73.30         75.99        10.25 o                         
  -5   3  20        187.40        177.11        11.95 o                         
  -3   3  20          5.53          5.75         1.99 o                         
 -14   1  21          1.68          0.59         0.68 o                         
 -12   1  21         19.02         14.86         2.07 o                         
 -10   1  21          7.59          7.14         1.95 o                         
  -8   1  21         27.68         24.26         3.73 o                         
  -6   1  21          1.66         -0.92         1.15 o                         
  -4   1  21        134.54        139.74         7.52 o                         
  -2   1  21          8.27          8.47         1.93 o                         
   0   1  21        443.82        509.32        20.12 o                         
   2   1  21         66.07         67.44         5.30 o                         
 -13   2  21        263.67        264.58        13.49 o                         
 -11   2  21        158.72        167.62         8.50 o                         
  -9   2  21          0.78         -0.66         1.25 o                         
  -7   2  21        115.55        132.69         8.23 o                         
  -5   2  21         44.68         47.46         4.86 o                         
  -3   2  21          1.08         -0.47         0.94 o                         
  -1   2  21        367.63        426.06        14.36 o                         
 -14   0  22        253.45        236.70        13.13 o                         
 -10   0  22        230.07        230.45        15.39 o                         
  -8   0  22       3994.85       4630.50       118.26 o                         
  -6   0  22         21.50         25.22         5.66 o                         
  -4   0  22          3.23          4.12         1.58 o                         
  -2   0  22         72.97         66.87         8.33 o                         
   0   0  22         81.73         72.89         7.92 o                         
 -11   1  22          8.58          6.03         1.53 o                         
  -9   1  22          3.06          3.92         1.16 o                         
  -7   1  22          6.04          5.42         1.33 o                         
  -5   1  22        198.42        209.77         9.83 o                         
  -3   1  22         61.84         62.90         4.50 o                         
  -1   1  22         29.23         29.77         2.84 o                         
   1   1  22         97.56         87.15         7.83 o                         
 -10   2  22          0.56         -0.17         0.93 o                         
  -8   2  22         25.63         26.09         4.53 o                         
  -6   2  22          7.66          6.62         1.63 o                         
  -4   2  22         21.96         16.93         2.49 o                         
  -2   2  22         93.76        110.02         8.56 o                         
 -10   1  23          9.14          6.29         2.31 o                         
  -8   1  23        137.51        138.43         7.40 o                         
  -6   1  23        402.40        372.47        15.58 o                         
  -4   1  23          6.64          5.62         1.12 o                         
  -2   1  23        117.41        127.86         9.60 o                         
  -6   0  24       1060.58        961.09        32.14 o                         
                                                                                
