# Supplementary material for: Managing negative linear compressibility and thermal expansion through steric hindrance: a case study of 1,2-bis­(4′-pyridyl)­ethane cocrystals
Source: IUCrJ. 2025 Jan 1;12(Pt 1):88–96. doi: 10.1107/S2052252524011734 (PMC11707692; doi:10.1107/S2052252524011734)
Supplement: Supplementary file 20 [file m-12-00088-etyfum_140k_bsup20.hkl]

data_etyfum_140k_b                                                              
_shelx_title ' etyfum_140k_b_a.res in I2/a'                                     
_shelx_refln_list_code          4                                               
_shelx_F_calc_maximum      219.73                                               
_exptl_crystal_F_000       632.00                                               
_reflns_d_resolution_high  0.8125                                               
                                                                                
loop_                                                                           
 _space_group_symop_operation_xyz                                               
 'x, y, z'                                                                      
 '-x+1/2, y, -z'                                                                
 'x+1/2, y+1/2, z+1/2'                                                          
 '-x+1, y+1/2, -z+1/2'                                                          
 '-x, -y, -z'                                                                   
 'x-1/2, -y, z'                                                                 
 '-x+1/2, -y+1/2, -z+1/2'                                                       
 'x, -y+1/2, z+1/2'                                                             
                                                                                
_cell_length_a    16.6842                                                       
_cell_length_b     4.7293                                                       
_cell_length_c    19.6920                                                       
_cell_angle_alpha  90.000                                                       
_cell_angle_beta  110.036                                                       
_cell_angle_gamma  90.000                                                       
                                                                                
_shelx_F_squared_multiplier     1.000                                           
                                                                                
loop_                                                                           
 _refln_index_h                                                                 
 _refln_index_k                                                                 
 _refln_index_l                                                                 
 _refln_F_squared_calc                                                          
 _refln_F_squared_meas                                                          
 _refln_F_squared_sigma                                                         
 _refln_observed_status                                                         
   4   0   0       7446.08       7132.32        86.67 o                         
   6   0   0       5598.70       6053.54        88.28 o                         
   8   0   0       3539.18       4226.46       182.28 o                         
  10   0   0         95.87        106.27         8.82 o                         
  12   0   0         87.78         95.62         6.80 o                         
  14   0   0          6.07          9.79         2.23 o                         
  16   0   0        395.17        381.57        13.32 o                         
  18   0   0        559.37        596.58        26.47 o                         
   1   1   0        239.52        209.91         3.29 o                         
   3   1   0        392.22        426.10        11.52 o                         
   5   1   0          5.68          9.23         0.95 o                         
   7   1   0        192.78        198.49         6.33 o                         
   9   1   0        803.01        951.05        17.76 o                         
  11   1   0         82.97         80.72         6.31 o                         
  13   1   0        348.14        286.75        25.99 o                         
  15   1   0        207.07        178.25         7.93 o                         
  17   1   0         37.56         35.06         3.02 o                         
   0   2   0       1289.35       1397.98        37.59 o                         
   2   2   0          7.21          8.87         1.23 o                         
   4   2   0          8.48          7.89         1.17 o                         
   6   2   0        113.52        126.70         6.01 o                         
   8   2   0         75.68         78.65         5.31 o                         
  10   2   0          0.93          1.72         0.95 o                         
  12   2   0        137.06        131.40         9.76 o                         
  14   2   0        727.68        816.63        21.66 o                         
  16   2   0        137.41        124.70         6.82 o                         
  18   2   0          8.70          6.99         2.11 o                         
   1   3   0       2118.96       2167.33        38.00 o                         
   3   3   0        867.64        874.04        19.26 o                         
   5   3   0        163.21        176.37         8.39 o                         
   7   3   0        831.42        768.56        20.97 o                         
   9   3   0         53.10         49.55         8.46 o                         
  11   3   0          7.12          9.50         2.73 o                         
  13   3   0         34.09         34.39         3.81 o                         
  15   3   0          2.46          5.26         2.32 o                         
   0   4   0         45.83         34.93         7.22 o                         
   2   4   0        148.79        159.45         8.89 o                         
   4   4   0         56.16         60.43         5.44 o                         
   6   4   0        467.35        443.06        19.13 o                         
   8   4   0       1350.53       1540.54        57.22 o                         
  10   4   0        207.23        240.52        17.65 o                         
  12   4   0         48.06         51.57         7.03 o                         
   1   5   0         14.18         17.57         3.40 o                         
   3   5   0         55.96         57.14         5.89 o                         
   5   5   0         84.52         88.01         6.94 o                         
   7   5   0         62.89         56.49        10.41 o                         
   9   5   0         30.89         30.93         4.78 o                         
 -18   1   1         77.11         71.84         4.01 o                         
 -16   1   1        336.19        337.34        10.87 o                         
 -14   1   1         84.83         77.05         7.33 o                         
 -12   1   1        113.99        100.58         5.62 o                         
 -10   1   1        719.00        707.85        20.98 o                         
  -8   1   1       1636.99       1879.32        26.33 o                         
  -6   1   1        142.97        148.17         5.44 o                         
  -4   1   1       7762.86       8102.13        95.46 o                         
  -2   1   1        400.55        398.35         6.05 o                         
   0   1   1       3024.73       3057.50        31.85 o                         
   2   1   1        862.52        912.63        10.87 o                         
   4   1   1       2288.88       2491.71        26.75 o                         
   6   1   1         76.47         76.34         3.62 o                         
   8   1   1       1117.41       1157.52        19.45 o                         
  10   1   1       1102.76       1147.18        26.02 o                         
  12   1   1        711.98        594.22        17.87 o                         
  14   1   1        222.70        208.13         8.71 o                         
  16   1   1          0.78          0.62         1.29 o                         
  18   1   1         48.84         34.44         2.98 o                         
 -17   2   1         19.63         20.41         3.78 o                         
 -15   2   1         12.79         13.21         2.21 o                         
 -13   2   1       1320.31       1411.93        38.77 o                         
 -11   2   1         69.26         59.88         9.40 o                         
  -9   2   1        972.88        926.14        20.92 o                         
  -7   2   1       2791.66       3029.47        43.36 o                         
  -5   2   1        160.27        171.87         6.68 o                         
  -3   2   1       3862.61       4179.06        57.10 o                         
  -1   2   1       2453.46       2557.54        38.27 o                         
   1   2   1        227.19        255.51         6.34 o                         
   3   2   1        286.51        330.68         8.03 o                         
   5   2   1        882.06       1117.95        23.08 o                         
   7   2   1        369.93        343.94        12.61 o                         
   9   2   1        397.34        341.07        13.90 o                         
  11   2   1         44.64         51.73         6.09 o                         
  13   2   1        132.22        156.56         8.73 o                         
  15   2   1       1966.71       2061.40        39.06 o                         
  17   2   1         37.55         30.70         5.24 o                         
 -16   3   1         12.29         17.57         2.60 o                         
 -14   3   1         14.68         17.56         2.70 o                         
 -12   3   1       2143.44       2329.96        89.86 o                         
 -10   3   1        101.05        104.57        12.29 o                         
  -8   3   1        658.95        631.97        32.49 o                         
  -6   3   1        287.93        242.53        10.22 o                         
  -4   3   1        992.23       1108.28        25.24 o                         
  -2   3   1        123.35        120.20         9.28 o                         
   0   3   1       2025.94       2012.47        35.76 o                         
   2   3   1        756.38        793.62        17.75 o                         
   4   3   1        118.47        111.94         7.23 o                         
   6   3   1        520.04        504.43        14.61 o                         
   8   3   1        538.96        495.88        28.22 o                         
  10   3   1         15.21         12.76         3.54 o                         
  12   3   1          0.01          0.41         1.16 o                         
  14   3   1         39.62         35.43         4.27 o                         
 -13   4   1          9.18          8.73         2.85 o                         
 -11   4   1         24.82         23.58         5.10 o                         
  -9   4   1         19.71         29.83         6.43 o                         
  -7   4   1        784.34        825.03        87.86 o                         
  -5   4   1         37.96         33.90         3.45 o                         
  -3   4   1          6.67          7.27         2.02 o                         
  -1   4   1        778.27        801.68        27.22 o                         
   1   4   1         75.17         64.96         5.65 o                         
   3   4   1          4.92          8.38         2.61 o                         
   5   4   1         27.48         29.63         8.94 o                         
   7   4   1         67.82         79.28        10.66 o                         
   9   4   1       1290.01       1341.85        51.11 o                         
  11   4   1          3.99          8.92         2.80 o                         
  13   4   1          3.54          1.79         1.70 o                         
  -8   5   1         32.84         34.70         5.38 o                         
  -6   5   1          1.76          3.08         1.46 o                         
  -4   5   1        144.05        156.69         9.74 o                         
  -2   5   1         21.35         24.16         3.96 o                         
   0   5   1         45.94         51.20         5.91 o                         
   2   5   1        411.50        472.40        18.49 o                         
   4   5   1        223.98        216.56         9.19 o                         
   6   5   1          1.26          1.87         1.24 o                         
   8   5   1          9.23          8.00         2.90 o                         
 -18   0   2         17.02         16.40         2.91 o                         
 -16   0   2       1897.16       1733.56        35.39 o                         
 -14   0   2          8.19          7.17         3.45 o                         
 -12   0   2       1651.79       1536.54        52.37 o                         
 -10   0   2        107.89         78.62        12.50 o                         
  -8   0   2       5838.59       6372.67       116.80 o                         
  -6   0   2       8181.32       8712.27       106.65 o                         
  -4   0   2       5581.10       5692.03        66.88 o                         
  -2   0   2        312.66        276.35         6.02 o                         
   0   0   2       1011.67        891.73        25.39 o                         
   2   0   2      48283.25      45333.93       740.28 o                         
   6   0   2       1716.26       1851.10        41.50 o                         
   8   0   2       3608.54       3651.71        76.05 o                         
  12   0   2        267.70        234.44        10.52 o                         
  14   0   2        613.35        616.62        18.84 o                         
  16   0   2        103.82         98.45         7.52 o                         
  18   0   2         84.32        106.59         9.24 o                         
 -19   1   2          3.26          1.03         0.90 o                         
 -17   1   2         68.52         77.35         4.72 o                         
 -15   1   2         36.24         47.23         4.66 o                         
 -13   1   2          7.38          8.46         2.14 o                         
 -11   1   2        718.15        640.81        18.44 o                         
  -9   1   2        806.29        798.58        15.47 o                         
  -7   1   2        797.19        935.55        15.37 o                         
  -5   1   2        464.17        476.52         8.01 o                         
  -3   1   2       5519.74       5584.02        48.55 o                         
  -1   1   2      11544.52      11493.14       111.08 o                         
   1   1   2       1524.24       1614.06        19.62 o                         
   3   1   2        833.87        946.60        13.12 o                         
   5   1   2       8492.72       9700.21       116.60 o                         
   7   1   2        159.31        157.15         5.88 o                         
   9   1   2          6.99         15.10         2.50 o                         
  11   1   2         61.57         56.34         3.86 o                         
  13   1   2          4.08          8.40         1.79 o                         
  15   1   2        540.53        561.04        14.64 o                         
  17   1   2         14.42         17.86         2.83 o                         
 -18   2   2         17.55         22.64         2.79 o                         
 -16   2   2          1.58          0.78         1.43 o                         
 -14   2   2        239.19        232.50        13.14 o                         
 -12   2   2        152.84        154.67        10.67 o                         
 -10   2   2         50.86         52.31         4.05 o                         
  -8   2   2        124.96        145.30         7.15 o                         
  -6   2   2         87.88         91.05         5.05 o                         
  -4   2   2         89.21        122.07         5.29 o                         
  -2   2   2       2240.20       2409.06        29.28 o                         
   0   2   2        346.22        384.71         6.73 o                         
   2   2   2       1015.48       1179.09        16.05 o                         
   4   2   2       1408.42       1610.78        23.42 o                         
   6   2   2        360.86        402.44        11.75 o                         
   8   2   2         72.54         79.44         5.57 o                         
  10   2   2        913.85        866.47        27.97 o                         
  12   2   2        460.80        466.84        15.81 o                         
  14   2   2       1247.27       1299.82        28.76 o                         
  16   2   2        115.84        138.07        11.81 o                         
 -15   3   2        254.50        280.74        12.20 o                         
 -13   3   2         12.48         13.73         4.25 o                         
 -11   3   2       2818.58       2765.12        62.41 o                         
  -9   3   2        375.26        402.26        25.19 o                         
  -7   3   2        612.23        526.76        12.56 o                         
  -5   3   2         49.90         47.29         4.96 o                         
  -3   3   2        879.79        885.73        25.46 o                         
  -1   3   2        591.63        607.70        24.30 o                         
   1   3   2       1490.62       1506.03        27.51 o                         
   3   3   2          9.83         11.67         2.39 o                         
   5   3   2        664.92        638.22        19.25 o                         
   7   3   2       1002.02        934.49        41.27 o                         
   9   3   2         69.48         73.90         7.25 o                         
  11   3   2         36.76         31.28         3.92 o                         
  13   3   2         63.06         75.34         6.58 o                         
  15   3   2          7.52          9.38         2.76 o                         
 -14   4   2        135.44        131.13         9.79 o                         
 -12   4   2          0.24          1.10         1.47 o                         
 -10   4   2        186.24        189.04        15.81 o                         
  -8   4   2        663.90        665.76        23.87 o                         
  -6   4   2        198.06        208.97        10.37 o                         
  -4   4   2        201.37        203.04         8.76 o                         
  -2   4   2        106.47        106.88         7.26 o                         
   0   4   2        239.87        221.93        16.21 o                         
   2   4   2         33.21         37.00         4.25 o                         
   4   4   2        708.86        655.63        19.53 o                         
   6   4   2         51.69         63.48         6.86 o                         
   8   4   2       1453.28       1555.02        56.95 o                         
  10   4   2        224.21        274.85        18.43 o                         
  12   4   2         21.40         31.48         5.24 o                         
  -9   5   2         22.73         21.46         3.91 o                         
  -7   5   2          0.14          0.88         1.12 o                         
  -5   5   2         26.22         24.03         5.61 o                         
  -3   5   2         26.76         23.89         3.77 o                         
  -1   5   2          8.41         10.16         2.71 o                         
   1   5   2          0.07          1.42         1.42 o                         
   3   5   2        341.19        348.28        12.19 o                         
   5   5   2        205.71        193.54        10.38 o                         
   7   5   2        719.63        790.36        31.39 o                         
   9   5   2          9.71         10.43         2.71 o                         
 -18   1   3        183.82        176.91         6.77 o                         
 -16   1   3         40.96         44.39         4.40 o                         
 -14   1   3         49.17         44.92         4.68 o                         
 -12   1   3        378.38        344.46        12.85 o                         
 -10   1   3        368.61        402.66        10.84 o                         
  -8   1   3        428.81        484.70        10.74 o                         
  -6   1   3        394.35        360.72         7.22 o                         
  -4   1   3       9979.51      10475.90        88.89 o                         
  -2   1   3      44477.43      42187.80       346.74 o                         
   0   1   3       1008.52       1041.75        12.07 o                         
   2   1   3       6155.85       6255.37        62.96 o                         
   4   1   3       2384.63       2678.15        31.24 o                         
   6   1   3       1032.16       1278.23        24.15 o                         
   8   1   3        623.12        635.98        19.93 o                         
  10   1   3       1761.64       1649.32        30.17 o                         
  12   1   3         31.57         26.28         3.54 o                         
  14   1   3        623.47        607.32        15.66 o                         
  16   1   3         14.51         11.46         2.02 o                         
 -17   2   3         18.00         23.26         2.44 o                         
 -15   2   3         11.06          8.14         2.50 o                         
 -13   2   3        200.39        202.98        12.38 o                         
 -11   2   3       1192.89        975.12        35.42 o                         
  -9   2   3         80.89         74.35         5.31 o                         
  -7   2   3         71.56         68.23         4.60 o                         
  -5   2   3         54.21         57.30         3.78 o                         
  -3   2   3       2243.00       2376.25        33.59 o                         
  -1   2   3       5935.10       6448.65        58.37 o                         
   1   2   3        408.02        376.72         7.70 o                         
   3   2   3        464.26        491.39        16.69 o                         
   5   2   3        540.29        581.02        14.07 o                         
   7   2   3       2536.69       2775.21        47.62 o                         
   9   2   3          2.27          3.66         1.48 o                         
  11   2   3        285.49        282.44        10.38 o                         
  13   2   3          6.70          7.11         1.92 o                         
  15   2   3         35.30         50.00         7.12 o                         
  17   2   3         34.23         26.66         4.14 o                         
 -16   3   3        547.49        566.01        22.75 o                         
 -14   3   3         41.32         42.17         5.09 o                         
 -12   3   3        153.82        155.85        10.51 o                         
 -10   3   3       1966.24       1903.27        67.10 o                         
  -8   3   3        120.48        111.17         8.05 o                         
  -6   3   3         14.37         18.53         3.16 o                         
  -4   3   3        228.97        244.81        12.74 o                         
  -2   3   3        293.73        366.92        13.06 o                         
   0   3   3        502.39        492.14        15.20 o                         
   2   3   3          1.68          1.29         1.21 o                         
   4   3   3        544.52        514.70        16.79 o                         
   6   3   3         45.87         50.88         8.23 o                         
   8   3   3          0.44          0.11         2.11 o                         
  10   3   3          3.94          5.12         2.37 o                         
  12   3   3          1.27          2.45         1.82 o                         
  14   3   3         18.65         22.78         2.56 o                         
 -13   4   3          2.66          3.59         2.30 o                         
 -11   4   3          0.72          2.25         1.56 o                         
  -9   4   3          6.64          4.50         2.34 o                         
  -7   4   3          5.82          6.27         2.02 o                         
  -5   4   3         85.12         95.02         5.99 o                         
  -3   4   3        227.36        211.43        10.41 o                         
  -1   4   3          0.20          2.28         1.30 o                         
   1   4   3        305.25        302.51        10.89 o                         
   3   4   3        416.70        435.57        13.32 o                         
   5   4   3        416.97        433.74        15.38 o                         
   7   4   3        175.56        181.60        25.95 o                         
   9   4   3        183.81        219.10        16.78 o                         
  11   4   3        204.03        223.19        15.12 o                         
  -8   5   3         17.94         10.98         3.40 o                         
  -6   5   3         96.85        104.06        10.94 o                         
  -4   5   3         10.54         14.58         2.96 o                         
  -2   5   3        246.89        262.60        13.35 o                         
   0   5   3         29.13         33.07         6.73 o                         
   2   5   3        241.13        251.92        10.51 o                         
   4   5   3       1900.57       2020.91        46.03 o                         
   6   5   3         16.84         15.90         4.00 o                         
   8   5   3          4.51          6.85         2.34 o                         
 -20   0   4        130.68         97.30         7.91 o                         
 -18   0   4         23.33         19.70         7.38 o                         
 -16   0   4          0.49          2.90         2.17 o                         
 -14   0   4        264.12        238.82        19.17 o                         
 -12   0   4       2139.58       1901.59        51.70 o                         
 -10   0   4       3868.57       3962.24        82.78 o                         
  -8   0   4        312.92        372.92        10.32 o                         
  -6   0   4        155.35        143.55         4.16 o                         
  -4   0   4       1039.07       1118.83        14.60 o                         
  -2   0   4       1711.97       1585.47        28.08 o                         
   0   0   4       5770.37       5876.39        82.64 o                         
   2   0   4         29.43         28.29         2.23 o                         
   4   0   4        126.65        137.33         5.15 o                         
   6   0   4        855.81        945.86        26.09 o                         
   8   0   4          0.09          1.51         2.21 o                         
  10   0   4        348.75        326.47        16.31 o                         
  12   0   4          7.42          3.58         1.67 o                         
  14   0   4        237.63        253.70        10.95 o                         
  16   0   4        152.60        128.27         8.17 o                         
 -19   1   4         87.36         85.87         4.80 o                         
 -17   1   4        144.76        126.66         6.16 o                         
 -15   1   4          3.76          6.41         2.04 o                         
 -13   1   4         82.12         78.18        10.43 o                         
  -9   1   4        552.37        586.54        12.65 o                         
  -7   1   4        620.18        782.35        11.63 o                         
  -5   1   4       1054.32       1014.23        15.60 o                         
  -3   1   4      18259.49      18354.71       143.09 o                         
  -1   1   4       7520.25       7605.90        60.49 o                         
   1   1   4          4.41          6.25         0.83 o                         
   3   1   4       2385.15       2533.89        35.24 o                         
   5   1   4        648.10        805.72        15.11 o                         
   7   1   4        775.71        955.47        24.98 o                         
   9   1   4         74.63         68.32         5.57 o                         
  11   1   4       2306.32       2194.78        36.83 o                         
  13   1   4        369.12        424.91        12.93 o                         
  15   1   4        363.77        391.72        13.10 o                         
  17   1   4          0.74          0.08         0.86 o                         
 -18   2   4        105.98        119.30         4.97 o                         
 -16   2   4         10.20          8.92         2.29 o                         
 -14   2   4        623.35        653.64        23.72 o                         
 -12   2   4        255.61        230.93        13.16 o                         
 -10   2   4       1421.37       1340.07        34.52 o                         
  -8   2   4        137.30        114.85         6.32 o                         
  -6   2   4       1924.67       2081.61        47.80 o                         
  -4   2   4       1058.44       1186.59        18.47 o                         
  -2   2   4       6576.39       7115.62        83.32 o                         
   0   2   4        727.25        797.70        13.46 o                         
   2   2   4          5.33          6.45         1.11 o                         
   4   2   4        737.31        870.72        19.46 o                         
   6   2   4       1171.71       1357.66        28.74 o                         
   8   2   4         17.25         14.46         2.87 o                         
  10   2   4        367.95        326.03        11.20 o                         
  12   2   4        339.03        374.56        14.60 o                         
  14   2   4         28.48         30.57         4.28 o                         
  16   2   4        219.23        222.50        13.97 o                         
 -17   3   4         20.25         22.96         2.83 o                         
 -15   3   4        692.41        792.86        23.85 o                         
 -13   3   4        175.38        174.16        11.02 o                         
 -11   3   4        149.41        162.47        15.49 o                         
  -9   3   4       3449.21       3261.44       100.56 o                         
  -7   3   4        911.52        800.00        19.41 o                         
  -5   3   4         52.31         57.32         6.29 o                         
  -3   3   4       1824.33       1832.57        39.01 o                         
  -1   3   4          3.78          2.61         1.50 o                         
   1   3   4         96.40        112.67         6.35 o                         
   3   3   4        167.92        164.20        10.47 o                         
   5   3   4         89.85         76.16         5.23 o                         
   7   3   4        386.58        390.58        24.82 o                         
   9   3   4          0.88         -1.10         2.07 o                         
  11   3   4         37.67         34.74         5.22 o                         
  13   3   4        499.12        468.33        22.98 o                         
 -14   4   4         77.09         86.27         8.18 o                         
 -12   4   4        253.50        289.97        18.48 o                         
 -10   4   4          0.06          1.65         2.67 o                         
  -8   4   4        156.30        154.63        10.76 o                         
  -6   4   4          5.12          3.69         1.65 o                         
  -4   4   4        446.49        438.10        15.64 o                         
  -2   4   4        342.63        304.59        10.95 o                         
   0   4   4         93.18         80.84         5.44 o                         
   2   4   4        702.17        685.21        17.48 o                         
   4   4   4        170.96        184.24         9.66 o                         
   6   4   4        414.79        404.70        17.74 o                         
   8   4   4        291.63        295.31        26.66 o                         
  10   4   4        202.16        209.54        15.26 o                         
  12   4   4        297.39        285.15        14.98 o                         
  -7   5   4        130.27        131.36        11.90 o                         
  -5   5   4        216.97        234.97        11.89 o                         
  -3   5   4        103.70        118.81         6.85 o                         
  -1   5   4        143.04        165.89        10.28 o                         
   1   5   4        248.47        261.58        16.03 o                         
   3   5   4        505.67        554.86        19.43 o                         
   5   5   4         83.40         84.73        13.26 o                         
   7   5   4          0.46          1.93         1.24 o                         
 -20   1   5         73.55         78.36         6.94 o                         
 -18   1   5        259.51        270.90         8.70 o                         
 -16   1   5          4.22          3.62         1.53 o                         
 -14   1   5         55.28         54.19         6.30 o                         
 -12   1   5        321.55        251.78        13.57 o                         
 -10   1   5       3650.33       3606.80        58.62 o                         
  -8   1   5        147.59        156.23         5.23 o                         
  -6   1   5        222.00        269.99         7.03 o                         
  -4   1   5       4148.47       4354.68        40.31 o                         
  -2   1   5      15776.60      15927.48       133.31 o                         
   0   1   5       2891.27       2879.84        40.84 o                         
   2   1   5        477.11        614.27        14.71 o                         
   6   1   5        852.19        887.32        21.04 o                         
   8   1   5        530.27        517.61        15.96 o                         
  10   1   5          0.29          0.16         0.90 o                         
  12   1   5       3612.19       3759.45        55.95 o                         
  14   1   5         37.60         37.42         4.01 o                         
  16   1   5         11.12         10.48         1.74 o                         
 -19   2   5        184.20        179.93         7.92 o                         
 -17   2   5         42.23         56.77         4.55 o                         
 -15   2   5        348.81        362.31        16.51 o                         
 -13   2   5       2032.25       1946.20        48.42 o                         
 -11   2   5         44.94         44.33         3.80 o                         
  -9   2   5       1558.90       1424.83        27.23 o                         
  -7   2   5        339.99        413.87        15.03 o                         
  -5   2   5       1027.22       1166.46        18.99 o                         
  -3   2   5         12.82         18.28         2.24 o                         
  -1   2   5         98.44        111.25         5.49 o                         
   1   2   5        440.79        479.99        11.20 o                         
   3   2   5       4915.06       5757.51        82.86 o                         
   5   2   5        433.78        417.96        16.12 o                         
   7   2   5        728.58        765.55        24.84 o                         
   9   2   5         30.84         22.74         2.67 o                         
  11   2   5        362.76        316.31        15.71 o                         
  13   2   5          5.89          6.25         2.55 o                         
  15   2   5         33.39         31.09         7.26 o                         
 -16   3   5        114.06        132.21         7.78 o                         
 -14   3   5        265.85        283.39        18.22 o                         
 -12   3   5        797.44        843.03        39.11 o                         
 -10   3   5         14.64         11.40         3.63 o                         
  -8   3   5         83.18         86.76         6.39 o                         
  -6   3   5        123.80        122.68         7.61 o                         
  -4   3   5         12.87         15.38         2.97 o                         
  -2   3   5          0.17          0.14         1.51 o                         
   0   3   5          2.10          3.83         1.34 o                         
   2   3   5         38.13         29.78         4.70 o                         
   4   3   5        472.16        411.39        14.55 o                         
   6   3   5        522.12        458.05        27.16 o                         
   8   3   5         18.27         16.82         4.96 o                         
  10   3   5          6.33          5.36         2.09 o                         
  12   3   5         78.52         86.63         5.65 o                         
  14   3   5         60.30         45.97         4.30 o                         
 -13   4   5         62.74         53.04         7.12 o                         
 -11   4   5         89.36         95.78        10.80 o                         
  -9   4   5        368.50        341.11        24.54 o                         
  -7   4   5        217.10        237.18         9.97 o                         
  -5   4   5          5.78          8.68         2.28 o                         
  -3   4   5        255.43        238.29         9.61 o                         
  -1   4   5        656.24        678.71        18.81 o                         
   1   4   5          7.59          8.09         1.83 o                         
   3   4   5         21.92         25.51         3.67 o                         
   5   4   5        391.95        419.44        15.84 o                         
   7   4   5        328.59        338.25        16.82 o                         
   9   4   5         31.57         29.66         4.14 o                         
  11   4   5          4.95          2.07         1.75 o                         
  -8   5   5         26.50         14.16         3.68 o                         
  -6   5   5          0.32          0.82         1.54 o                         
  -4   5   5        242.41        231.24         9.65 o                         
  -2   5   5        219.00        236.38        11.13 o                         
   0   5   5         13.52         15.07         2.04 o                         
   2   5   5         11.45          9.80         1.62 o                         
   4   5   5        386.70        378.85        14.57 o                         
   6   5   5       1957.37       1970.28        59.80 o                         
 -20   0   6        293.53        267.13        14.34 o                         
 -18   0   6        407.20        393.56        16.10 o                         
 -16   0   6         99.16         99.46        12.13 o                         
 -14   0   6        637.30        614.92        32.45 o                         
 -12   0   6        467.28        443.90        30.79 o                         
 -10   0   6        537.34        604.35        33.05 o                         
  -8   0   6          0.41          3.85         1.37 o                         
  -6   0   6       4435.61       4621.55        56.65 o                         
  -4   0   6       9178.01       9110.61        97.85 o                         
  -2   0   6        858.79        822.13        20.97 o                         
   0   0   6        875.02        750.25        16.03 o                         
   2   0   6      10804.22      11794.52       165.48 o                         
   4   0   6         54.13         55.97         4.23 o                         
   6   0   6        173.61        170.95        15.93 o                         
   8   0   6       5322.92       4921.39       148.13 o                         
  10   0   6       1355.95       1196.58        27.70 o                         
  12   0   6         54.18         52.49         6.11 o                         
  14   0   6         48.63         42.34         5.07 o                         
  16   0   6        798.38        886.55        35.09 o                         
 -19   1   6        228.27        242.40        14.38 o                         
 -17   1   6          0.45          3.13         1.69 o                         
 -15   1   6        152.87        132.26         9.72 o                         
 -13   1   6       1085.84        980.87        42.47 o                         
 -11   1   6         78.18         77.11         5.88 o                         
  -9   1   6       1889.48       1994.10        25.99 o                         
  -7   1   6         62.79         63.01         3.13 o                         
  -5   1   6      14257.95      15769.14       145.99 o                         
  -3   1   6        339.58        358.79         6.13 o                         
  -1   1   6       5559.45       5776.68        57.79 o                         
   1   1   6         90.47        100.63         4.12 o                         
   3   1   6        488.28        525.32        10.45 o                         
   5   1   6       3455.55       3849.79        50.34 o                         
   7   1   6        169.10        124.64         7.35 o                         
   9   1   6         25.29         20.54         2.12 o                         
  11   1   6        207.37        204.12         7.71 o                         
  13   1   6        778.25        838.68        21.76 o                         
  15   1   6         52.80         59.91         4.43 o                         
 -18   2   6         29.95         31.48         2.66 o                         
 -16   2   6         85.91         83.05         7.25 o                         
 -14   2   6       1397.12       1413.32        38.58 o                         
 -12   2   6        301.47        264.03        11.59 o                         
 -10   2   6         36.64         24.23         3.13 o                         
  -8   2   6       1257.47       1216.59        23.76 o                         
  -6   2   6       3955.26       4086.62        49.73 o                         
  -4   2   6       1882.86       2043.75        27.69 o                         
  -2   2   6        452.60        458.53        11.39 o                         
   0   2   6       1636.63       1840.57        45.95 o                         
   2   2   6        309.07        338.62        11.02 o                         
   4   2   6         39.36         40.23         3.95 o                         
   6   2   6        138.94        128.79         9.34 o                         
   8   2   6        291.11        294.52        10.47 o                         
  10   2   6          7.03         13.09         3.14 o                         
  12   2   6        279.00        263.94        13.58 o                         
  14   2   6          2.14          1.55         2.87 o                         
 -17   3   6        314.85        329.28        11.83 o                         
 -15   3   6         23.38         27.86         3.87 o                         
 -13   3   6         85.23         83.42        10.94 o                         
 -11   3   6        282.52        290.11        21.33 o                         
  -9   3   6         30.96         32.59         4.00 o                         
  -7   3   6         38.46         31.98         3.06 o                         
  -5   3   6        141.25        125.88         8.09 o                         
  -3   3   6        806.85        767.81        24.39 o                         
  -1   3   6        317.43        292.25        11.77 o                         
   1   3   6          1.68          3.56         2.02 o                         
   3   3   6       1121.83       1030.32        26.28 o                         
   5   3   6        315.51        300.07        22.77 o                         
   7   3   6        107.83         99.69        12.09 o                         
   9   3   6         59.80         66.23         9.70 o                         
  11   3   6         67.80         65.95         5.07 o                         
  13   3   6          7.79         11.15         2.24 o                         
 -14   4   6         81.73         93.35         8.55 o                         
 -12   4   6          6.81          4.60         2.34 o                         
 -10   4   6        161.83        165.00        14.62 o                         
  -8   4   6          8.31         12.06         2.49 o                         
  -6   4   6        167.82        178.19         9.47 o                         
  -4   4   6         89.54         84.54         5.67 o                         
  -2   4   6        574.45        559.00        15.59 o                         
   0   4   6       1475.11       1515.33        29.05 o                         
   2   4   6        227.02        240.37         9.61 o                         
   4   4   6        230.83        245.87        11.12 o                         
   6   4   6         84.52         78.07         7.25 o                         
   8   4   6         59.33         62.34         6.04 o                         
  10   4   6         62.79         51.19         8.99 o                         
  -7   5   6         24.80         25.00         5.15 o                         
  -5   5   6         14.19         13.75         2.15 o                         
  -3   5   6        125.25        140.10         7.35 o                         
  -1   5   6        190.77        189.73         7.57 o                         
   1   5   6          1.31          2.91         1.21 o                         
   3   5   6        561.92        547.63        24.67 o                         
   5   5   6        234.98        238.95        14.94 o                         
 -20   1   7         27.97         22.61         2.73 o                         
 -18   1   7        156.24        160.96         9.53 o                         
 -16   1   7         20.24         24.64         6.07 o                         
 -14   1   7        405.98        390.82        17.61 o                         
 -12   1   7        558.86        488.49        15.02 o                         
 -10   1   7          0.92         -0.46         1.30 o                         
  -8   1   7         88.20         82.56         3.86 o                         
  -6   1   7         16.20         14.92         1.42 o                         
  -4   1   7       6426.50       6898.85        92.11 o                         
  -2   1   7       2785.03       2839.47        30.46 o                         
   0   1   7       2824.78       3065.97        35.18 o                         
   2   1   7          3.95          8.92         1.53 o                         
   4   1   7         68.46         84.38         4.73 o                         
   6   1   7        233.35        273.80        10.90 o                         
   8   1   7        342.12        291.68         7.64 o                         
  10   1   7        159.95        152.12         7.36 o                         
  12   1   7        160.61        166.79         7.62 o                         
  14   1   7        547.57        616.39        16.67 o                         
  16   1   7          3.23          3.68         1.32 o                         
 -19   2   7         24.91         30.38         2.59 o                         
 -17   2   7          0.65          0.68         1.11 o                         
 -15   2   7          1.60          1.85         3.40 o                         
 -13   2   7       1117.97       1095.02        32.68 o                         
 -11   2   7       1298.22       1112.10        45.50 o                         
  -9   2   7       1042.94        986.58        21.90 o                         
  -7   2   7        670.94        663.86        16.12 o                         
  -5   2   7      13244.17      13610.43       152.45 o                         
  -3   2   7        287.69        322.10         9.69 o                         
  -1   2   7        130.07        135.00         6.85 o                         
   1   2   7        517.32        507.20        13.67 o                         
   3   2   7        846.67        895.36        22.69 o                         
   5   2   7        514.12        562.47        25.33 o                         
   7   2   7         51.49         43.81         4.92 o                         
   9   2   7        245.60        221.66        16.04 o                         
  11   2   7        515.96        567.85        21.32 o                         
  13   2   7        455.60        478.86        18.57 o                         
  15   2   7         10.01         11.35         2.76 o                         
 -16   3   7        106.59        110.52         7.03 o                         
 -14   3   7          0.31         -1.52         1.52 o                         
 -12   3   7         16.99         25.78         6.25 o                         
 -10   3   7        132.73        128.92        13.93 o                         
  -8   3   7          3.46          3.50         1.50 o                         
  -6   3   7         85.82         74.03         4.16 o                         
  -4   3   7        133.20        110.54         8.82 o                         
  -2   3   7        214.24        182.91         9.63 o                         
   0   3   7         64.28         62.21         4.14 o                         
   2   3   7        263.32        235.78         8.15 o                         
   4   3   7        252.20        239.51        13.52 o                         
   6   3   7         41.32         47.73         6.05 o                         
   8   3   7         39.04         32.82         6.89 o                         
  10   3   7        604.94        639.01        22.73 o                         
  12   3   7         15.39          9.74         3.31 o                         
 -13   4   7         36.32         30.66         5.38 o                         
 -11   4   7          6.16          3.86         2.80 o                         
  -9   4   7        184.49        178.21        11.13 o                         
  -7   4   7        382.02        359.97        13.75 o                         
  -5   4   7        612.19        606.61        16.71 o                         
  -3   4   7         64.62         68.35         5.87 o                         
  -1   4   7         11.63          9.47         2.15 o                         
   1   4   7       1950.63       1970.93        34.68 o                         
   3   4   7         97.05         99.45         6.85 o                         
   5   4   7         18.59         19.72         3.86 o                         
   7   4   7          0.02         -0.46         1.65 o                         
   9   4   7        241.23        232.47        21.67 o                         
  -8   5   7        141.67        129.52        10.80 o                         
  -6   5   7        250.55        248.88        16.87 o                         
  -4   5   7         18.35         20.49         2.71 o                         
  -2   5   7        109.84        106.99         6.30 o                         
   0   5   7        206.23        209.39         7.65 o                         
   2   5   7         42.16         39.57         3.58 o                         
   4   5   7          0.02         -1.07         1.16 o                         
   6   5   7          6.39          4.92         1.93 o                         
 -20   0   8        185.44        139.68        14.27 o                         
 -18   0   8         50.10         49.54         5.41 o                         
 -16   0   8        161.26        155.17        15.31 o                         
 -14   0   8        970.16        861.09        39.85 o                         
 -12   0   8        885.51        824.83        44.86 o                         
 -10   0   8         18.27         18.42         4.00 o                         
  -8   0   8       3404.79       3515.20        51.51 o                         
  -6   0   8        170.20        151.79         5.94 o                         
  -4   0   8        782.83        818.71        17.89 o                         
  -2   0   8         50.66         62.69         4.05 o                         
   0   0   8        742.95        760.73        20.93 o                         
   2   0   8          3.26          2.86         1.25 o                         
   4   0   8       1637.47       1929.60        37.72 o                         
   6   0   8         34.78         32.31         7.68 o                         
   8   0   8       2034.56       1759.68        37.66 o                         
  10   0   8       9999.60      10049.73       182.53 o                         
  12   0   8         78.66         85.19         7.64 o                         
  14   0   8        280.08        300.54        13.15 o                         
 -19   1   8        228.15        204.61        10.25 o                         
 -17   1   8         61.85         60.08         7.56 o                         
 -15   1   8        152.94        152.37        10.56 o                         
 -13   1   8        881.90        796.98        31.77 o                         
 -11   1   8       1431.58       1213.13        31.36 o                         
  -9   1   8         20.16         23.32         2.37 o                         
  -7   1   8        206.37        221.54         5.58 o                         
  -5   1   8         94.74        108.16         3.95 o                         
  -3   1   8       1929.98       2181.27        27.71 o                         
  -1   1   8        752.95        881.66        14.35 o                         
   1   1   8       2682.24       2896.01        39.08 o                         
   3   1   8         80.15         58.26         3.55 o                         
   5   1   8        597.79        605.96        15.14 o                         
   7   1   8        277.44        216.81         7.24 o                         
   9   1   8        317.11        310.82        10.78 o                         
  11   1   8         98.11        104.65         5.99 o                         
  13   1   8          0.06          2.81         1.16 o                         
  15   1   8         20.93         25.87         3.20 o                         
 -18   2   8          0.14         -0.01         1.31 o                         
 -16   2   8         67.77         65.32         6.30 o                         
 -14   2   8         29.27         26.21         4.47 o                         
 -12   2   8       3877.68       3595.61        76.92 o                         
 -10   2   8         23.35         16.27         1.89 o                         
  -8   2   8        117.95        107.54         6.25 o                         
  -6   2   8        305.74        311.65        10.37 o                         
  -4   2   8       8135.98       8033.44        86.83 o                         
  -2   2   8         97.87         94.93         5.27 o                         
   0   2   8        332.43        333.44        10.41 o                         
   2   2   8         23.59         17.17         2.69 o                         
   4   2   8        171.42        192.56         9.64 o                         
   6   2   8          2.29          1.48         2.60 o                         
   8   2   8         53.70         40.29         5.52 o                         
  10   2   8        146.32        150.53        10.40 o                         
  12   2   8         57.66         75.91         6.66 o                         
  14   2   8         22.12         29.78         3.27 o                         
 -17   3   8         60.60         68.53         7.03 o                         
 -15   3   8         91.12        115.27        11.21 o                         
 -13   3   8          0.18         -0.92         1.61 o                         
 -11   3   8         76.48         69.91        10.20 o                         
  -9   3   8        388.93        394.77        14.73 o                         
  -7   3   8        136.05        128.23         7.85 o                         
  -5   3   8        408.41        357.78         9.61 o                         
  -3   3   8         44.28         36.90         2.94 o                         
  -1   3   8        868.98        777.99        14.98 o                         
   1   3   8        141.08        123.10         5.86 o                         
   3   3   8         13.98          9.75         2.14 o                         
   5   3   8         29.81         36.61         5.29 o                         
   7   3   8         47.99         53.44         6.34 o                         
   9   3   8        684.92        716.12        26.27 o                         
  11   3   8        159.28        139.31        12.50 o                         
 -14   4   8        184.15        186.24        12.00 o                         
 -12   4   8         91.75        101.30        10.20 o                         
 -10   4   8          1.54          2.09         1.61 o                         
  -8   4   8        169.36        159.84        10.77 o                         
  -6   4   8        366.63        328.41        15.97 o                         
  -4   4   8          0.01          0.75         1.01 o                         
  -2   4   8         15.05         10.56         2.14 o                         
   0   4   8          3.14          2.77         1.43 o                         
   2   4   8       2913.20       3047.42        54.98 o                         
   4   4   8        179.04        187.14        11.52 o                         
   6   4   8         39.24         42.26         5.04 o                         
   8   4   8         33.79         30.95         4.50 o                         
  -7   5   8          0.45          2.48         2.25 o                         
  -5   5   8        127.97        126.47         8.05 o                         
  -3   5   8          0.74         -0.50         0.88 o                         
  -1   5   8         62.91         57.35         6.12 o                         
   1   5   8         14.17         20.27         2.95 o                         
   3   5   8        274.69        247.19        15.97 o                         
   5   5   8          1.18          1.20         1.15 o                         
 -20   1   9        240.33        238.79         9.44 o                         
 -18   1   9          0.05          3.33         1.95 o                         
 -16   1   9       2556.33       2664.60       116.70 o                         
 -14   1   9         62.74         56.30         5.18 o                         
 -12   1   9         17.08         18.76         2.68 o                         
 -10   1   9        815.27        751.49        20.10 o                         
  -8   1   9       2364.93       2383.31        32.46 o                         
  -6   1   9        835.67        899.51        15.86 o                         
  -4   1   9          1.09          2.65         0.87 o                         
  -2   1   9        160.74        164.28         5.17 o                         
   0   1   9       1936.39       2102.33        31.23 o                         
   2   1   9       1143.14       1231.32        26.00 o                         
   4   1   9         46.31         44.79         4.31 o                         
   6   1   9        319.00        311.56        10.40 o                         
   8   1   9        180.32        183.60         8.08 o                         
  10   1   9         86.05         99.62         5.90 o                         
  12   1   9         13.32         10.95         1.79 o                         
  14   1   9         96.72        128.03         7.48 o                         
 -19   2   9         74.25         82.10         3.67 o                         
 -17   2   9        104.38        114.90         7.90 o                         
 -15   2   9        127.13        125.94         9.32 o                         
 -13   2   9        783.64        811.01        27.34 o                         
 -11   2   9          1.35          2.31         1.79 o                         
  -9   2   9         13.20         13.58         2.34 o                         
  -7   2   9        621.66        575.15        13.99 o                         
  -5   2   9        652.12        638.21        17.85 o                         
  -3   2   9       5423.10       5707.93        77.91 o                         
  -1   2   9       1266.97       1301.00        24.47 o                         
   1   2   9       1027.89        962.38        20.53 o                         
   3   2   9       1963.87       1830.83        35.92 o                         
   5   2   9        320.19        302.43        20.77 o                         
   7   2   9        143.04        137.76        10.03 o                         
   9   2   9         37.71         55.30         6.19 o                         
  11   2   9         29.65         26.29         3.92 o                         
  13   2   9          0.20          1.93         1.63 o                         
 -16   3   9          7.42          6.48         2.62 o                         
 -14   3   9          3.61          3.81         2.30 o                         
 -12   3   9        138.62        138.42        14.80 o                         
 -10   3   9         75.05         68.25         7.04 o                         
  -8   3   9         43.20         44.06         4.70 o                         
  -6   3   9        215.28        198.42         8.66 o                         
  -4   3   9        389.36        323.57         9.68 o                         
  -2   3   9       2435.38       2047.44        32.85 o                         
   0   3   9         22.78         26.26         3.49 o                         
   2   3   9        687.99        635.33        19.11 o                         
   4   3   9        283.73        298.95        15.40 o                         
   6   3   9        608.20        628.37        23.47 o                         
   8   3   9        100.33        110.68         8.53 o                         
  10   3   9         12.46         20.36         5.15 o                         
  12   3   9        144.42        117.98         9.33 o                         
 -13   4   9         10.45          5.75         2.25 o                         
 -11   4   9         42.84         38.61         6.34 o                         
  -9   4   9         28.84         24.94         4.12 o                         
  -7   4   9          3.90          1.55         1.05 o                         
  -5   4   9         25.87         31.02         3.91 o                         
  -3   4   9         12.01          9.54         2.24 o                         
  -1   4   9          9.89         12.32         2.15 o                         
   1   4   9         42.56         43.67         3.94 o                         
   3   4   9        498.99        542.54        19.82 o                         
   5   4   9         44.18         43.40         5.20 o                         
   7   4   9         20.23         15.61         2.83 o                         
   9   4   9        299.45        255.68        14.34 o                         
  -8   5   9          3.03          2.11         1.52 o                         
  -6   5   9        219.40        218.82        10.25 o                         
  -4   5   9         75.61         68.84         5.74 o                         
  -2   5   9        124.59        129.84         7.94 o                         
   0   5   9         60.99         60.71         5.31 o                         
   2   5   9         51.57         55.18         6.14 o                         
   4   5   9         30.66         21.00         3.91 o                         
 -20   0  10         52.22         41.92         3.64 o                         
 -18   0  10          6.84          6.66         2.90 o                         
 -16   0  10        605.90        667.23        33.87 o                         
 -14   0  10        252.12        250.26        19.63 o                         
 -12   0  10         27.47         34.14         5.32 o                         
 -10   0  10        360.20        315.47        16.97 o                         
  -8   0  10       4631.01       4766.22        79.38 o                         
  -6   0  10      10802.93      11258.38       289.10 o                         
  -4   0  10         28.65         37.55         4.85 o                         
  -2   0  10       2559.24       2864.28       102.26 o                         
   0   0  10        151.21        171.50        10.50 o                         
   2   0  10       5388.91       6050.69        95.78 o                         
   4   0  10        287.51        285.17        16.31 o                         
   6   0  10       1840.47       1511.92        33.85 o                         
   8   0  10        139.43        126.89         9.46 o                         
  10   0  10       2799.12       2963.08        65.26 o                         
  12   0  10        827.13        902.60        26.82 o                         
  14   0  10         33.98         36.28         3.80 o                         
 -19   1  10         50.35         54.57         7.17 o                         
 -17   1  10         81.31         92.32         7.51 o                         
 -15   1  10       1386.73       1426.87        38.95 o                         
 -13   1  10        109.99        106.62         8.73 o                         
 -11   1  10        210.92        201.61        10.30 o                         
  -9   1  10        428.17        463.45        15.12 o                         
  -7   1  10         42.03         35.82         2.94 o                         
  -5   1  10        352.85        337.99         9.44 o                         
  -3   1  10         52.48         53.52         3.35 o                         
  -1   1  10        744.85        788.05        16.50 o                         
   1   1  10         52.02         58.18         4.17 o                         
   3   1  10        202.24        233.32        10.31 o                         
   5   1  10        129.89        116.67         5.76 o                         
   7   1  10          8.10          7.11         2.09 o                         
   9   1  10        594.34        628.54        16.19 o                         
  11   1  10         61.43         58.89         4.24 o                         
  13   1  10        142.89        151.50        12.01 o                         
 -18   2  10        117.25        120.40         7.28 o                         
 -16   2  10         53.55         55.38         5.78 o                         
 -14   2  10        163.47        162.62        10.90 o                         
 -12   2  10          1.66          4.46         2.43 o                         
 -10   2  10        366.46        294.20        12.39 o                         
  -8   2  10        113.82        116.04         5.56 o                         
  -6   2  10        652.18        609.37        18.13 o                         
  -4   2  10         10.84         10.13         2.46 o                         
  -2   2  10         37.69         42.42         3.90 o                         
   0   2  10         11.89          8.07         1.96 o                         
   2   2  10         18.36         15.66         2.87 o                         
   4   2  10          1.28          5.03         2.06 o                         
   6   2  10        143.99        122.84        11.62 o                         
   8   2  10          1.77          0.36         1.74 o                         
  10   2  10         88.07         87.43         7.74 o                         
  12   2  10         29.98         39.09         4.19 o                         
 -17   3  10          2.78          1.98         1.52 o                         
 -15   3  10          0.13          1.15         1.75 o                         
 -13   3  10         85.23         73.40         9.84 o                         
 -11   3  10        208.13        222.09        12.80 o                         
  -9   3  10        337.55        340.55        13.61 o                         
  -7   3  10       3877.36       3610.11        79.32 o                         
  -5   3  10        815.99        677.16        18.60 o                         
  -3   3  10         63.33         63.32         5.44 o                         
  -1   3  10       2247.55       1980.05        39.97 o                         
   1   3  10       1505.31       1434.75        53.69 o                         
   3   3  10        969.49        932.79        30.03 o                         
   5   3  10          0.75          1.67         1.39 o                         
   7   3  10        652.32        607.73        18.04 o                         
   9   3  10        137.49        159.53        13.83 o                         
  11   3  10        194.78        172.91        12.09 o                         
 -10   4  10         35.35         26.52         5.93 o                         
  -8   4  10          2.66          4.62         1.91 o                         
  -6   4  10        318.63        290.33        14.12 o                         
  -4   4  10        139.35        120.31         6.59 o                         
  -2   4  10         49.60         53.05         4.40 o                         
   0   4  10        459.18        496.35        13.99 o                         
   2   4  10         18.17         18.87         2.90 o                         
   4   4  10        198.75        196.72        11.23 o                         
   6   4  10         33.04         44.73         4.74 o                         
   8   4  10        106.28        100.75         8.92 o                         
  -7   5  10         17.94         15.12         3.49 o                         
  -5   5  10         11.43          9.39         2.06 o                         
  -3   5  10         26.90         27.84         3.43 o                         
  -1   5  10          0.29          0.19         0.92 o                         
   1   5  10          6.35          7.65         1.86 o                         
 -20   1  11          4.58          5.16         1.35 o                         
 -18   1  11        166.30        168.56         9.57 o                         
 -16   1  11        304.54        320.66        21.69 o                         
 -14   1  11       2793.08       2809.60        51.78 o                         
 -12   1  11        765.82        682.39        20.02 o                         
 -10   1  11        112.21        101.27         6.08 o                         
  -8   1  11        340.95        339.71        12.44 o                         
  -6   1  11        983.92       1018.12        20.23 o                         
  -4   1  11         39.08         38.42         3.07 o                         
  -2   1  11        717.67        697.03        15.97 o                         
   0   1  11        410.70        390.35        11.80 o                         
   2   1  11        330.56        329.10        12.65 o                         
   4   1  11          8.71          7.71         1.40 o                         
   6   1  11       2725.85       2552.95        48.01 o                         
   8   1  11       1000.21       1039.93        25.81 o                         
  10   1  11          0.12          0.84         0.93 o                         
  12   1  11        224.98        253.47        10.66 o                         
 -19   2  11         11.94         10.85         2.76 o                         
 -17   2  11        291.59        317.08        13.36 o                         
 -15   2  11        135.09        140.89        17.76 o                         
 -13   2  11         34.45         38.59         5.76 o                         
 -11   2  11          0.99          2.99         1.60 o                         
  -9   2  11          5.03          5.61         1.66 o                         
  -7   2  11          0.96          2.32         1.16 o                         
  -5   2  11         70.82         63.46         5.53 o                         
  -3   2  11        267.62        225.67         9.54 o                         
  -1   2  11        736.60        725.59        18.42 o                         
   1   2  11        213.19        167.20         6.80 o                         
   3   2  11          0.69          1.73         1.45 o                         
   5   2  11          9.63         15.05         3.40 o                         
   7   2  11        565.30        520.25        16.95 o                         
   9   2  11        552.92        580.97        20.93 o                         
  11   2  11          7.09          4.03         2.25 o                         
 -16   3  11         14.36         16.50         3.54 o                         
 -14   3  11          0.15         -1.84         1.93 o                         
 -12   3  11          2.36          3.74         1.95 o                         
 -10   3  11        684.64        581.23        15.82 o                         
  -8   3  11        663.35        644.84        19.64 o                         
  -6   3  11        853.77        769.59        18.86 o                         
  -4   3  11        275.28        242.46         8.66 o                         
  -2   3  11       1948.70       1768.48        36.61 o                         
   0   3  11       1330.49       1266.54        32.69 o                         
   2   3  11        228.53        223.65        10.85 o                         
   4   3  11          0.10          2.66         1.79 o                         
   6   3  11          0.16         -0.66         1.20 o                         
   8   3  11         48.61         35.96         4.50 o                         
  10   3  11        131.34        124.28        10.39 o                         
 -11   4  11        103.36         99.74        10.20 o                         
  -9   4  11         17.85         16.24         3.38 o                         
  -7   4  11        149.17        141.87        10.71 o                         
  -5   4  11          0.88         -0.75         1.70 o                         
  -3   4  11         16.94         14.32         2.54 o                         
  -1   4  11          1.74          4.15         1.41 o                         
   1   4  11          6.76          4.52         2.04 o                         
   3   4  11          0.63         -0.99         1.13 o                         
   5   4  11         65.11         65.11         5.77 o                         
   7   4  11         36.32         32.04         5.01 o                         
  -6   5  11          3.65          6.30         2.39 o                         
  -4   5  11         52.38         64.64         8.39 o                         
  -2   5  11          0.23          1.14         1.56 o                         
   0   5  11        139.57        131.54        10.02 o                         
 -18   0  12       2018.07       2260.99        71.06 o                         
 -16   0  12        519.04        559.40        29.92 o                         
 -14   0  12       4749.33       4734.02       127.27 o                         
 -12   0  12        116.79        105.34        12.00 o                         
 -10   0  12       2619.76       2239.45       130.00 o                         
  -8   0  12        783.62        782.71        23.76 o                         
  -6   0  12       2744.03       2646.90        87.24 o                         
  -4   0  12          1.97          2.67         1.72 o                         
  -2   0  12       4152.35       4491.50       138.94 o                         
   0   0  12       1663.65       1673.84       110.54 o                         
   2   0  12          3.14          5.84         4.18 o                         
   4   0  12         18.67         32.43         4.66 o                         
   6   0  12         12.63         11.80         2.99 o                         
   8   0  12         76.99         73.46        12.00 o                         
  10   0  12        172.93        166.28        10.27 o                         
  12   0  12          1.19         -0.05         0.97 o                         
 -19   1  12         24.58         27.62         4.69 o                         
 -17   1  12        223.03        233.92        12.04 o                         
 -15   1  12          1.63          0.53         1.17 o                         
 -13   1  12        531.70        515.64        20.66 o                         
 -11   1  12          0.03          1.92         1.32 o                         
  -9   1  12          4.51          3.59         1.60 o                         
  -7   1  12        672.26        674.07        16.69 o                         
  -5   1  12          3.19          2.00         0.90 o                         
  -3   1  12        736.11        701.76        16.68 o                         
  -1   1  12         13.41         21.13         3.11 o                         
   1   1  12        932.88        950.56        21.27 o                         
   3   1  12        507.66        428.20        10.75 o                         
   5   1  12          1.20          2.21         1.44 o                         
   7   1  12       1636.37       1787.77        37.24 o                         
   9   1  12          0.92          3.53         1.57 o                         
  11   1  12         12.61         10.12         1.99 o                         
 -18   2  12        153.10        189.20        10.76 o                         
 -16   2  12         24.70         23.92         3.75 o                         
 -14   2  12          2.38          5.01         2.18 o                         
 -12   2  12         74.32         80.57         6.38 o                         
 -10   2  12          0.06          1.07         1.17 o                         
  -8   2  12         62.91         58.51         4.11 o                         
  -6   2  12          5.05          8.15         2.72 o                         
  -4   2  12        455.10        390.42        11.69 o                         
  -2   2  12        131.71        122.17         5.23 o                         
   0   2  12       1114.03        987.79        16.43 o                         
   2   2  12        135.67        110.69         5.67 o                         
   4   2  12         81.73         69.13         7.10 o                         
   6   2  12         17.58         15.02         2.85 o                         
   8   2  12        803.52        744.03        19.79 o                         
  10   2  12         26.35         26.49         2.61 o                         
 -15   3  12        262.94        222.73        15.08 o                         
 -13   3  12          5.47          7.94         5.12 o                         
 -11   3  12         68.84         62.19         6.22 o                         
  -9   3  12        238.79        182.66         9.68 o                         
  -7   3  12       1043.89        990.57        25.61 o                         
  -5   3  12        234.65        225.66         9.50 o                         
  -3   3  12        132.35        135.86         8.25 o                         
  -1   3  12       1805.47       1672.64        36.07 o                         
   1   3  12        905.73        891.40        23.84 o                         
   3   3  12        246.26        250.97        11.44 o                         
   5   3  12         14.21         10.49         2.31 o                         
   7   3  12         97.86         95.31         7.46 o                         
   9   3  12         65.54         61.13         7.31 o                         
 -10   4  12         14.16         19.63         4.92 o                         
  -8   4  12        152.55        154.94        14.78 o                         
  -6   4  12        499.68        450.60        18.25 o                         
  -4   4  12         51.91         55.88         6.14 o                         
  -2   4  12        264.88        280.60        12.09 o                         
   0   4  12         12.25         12.46         7.03 o                         
   2   4  12        216.50        205.59        11.26 o                         
   4   4  12          8.06          7.10         2.37 o                         
   6   4  12        114.47        121.48         9.93 o                         
  -5   5  12        155.94        184.02        26.45 o                         
  -3   5  12          9.43         19.81         3.72 o                         
 -18   1  13        151.21        166.89         7.34 o                         
 -16   1  13         77.71         83.99        10.53 o                         
 -14   1  13         12.83         17.80         3.56 o                         
 -12   1  13         33.78         32.14         5.10 o                         
 -10   1  13       1729.64       1512.22        40.99 o                         
  -8   1  13        709.82        656.01        15.08 o                         
  -6   1  13          3.79          3.47         2.02 o                         
  -4   1  13         79.48         69.80         5.82 o                         
  -2   1  13        637.73        624.18        18.73 o                         
   0   1  13       1839.40       1757.75        35.90 o                         
   2   1  13          0.04          1.26         0.90 o                         
   4   1  13          0.19          1.15         1.08 o                         
   6   1  13          0.16         -0.41         1.26 o                         
   8   1  13       2261.44       2466.46        46.01 o                         
  10   1  13          0.79          1.33         0.93 o                         
  12   1  13         11.77         16.16         1.91 o                         
 -17   2  13          0.89         -0.75         1.04 o                         
 -15   2  13         72.53         67.06         5.24 o                         
 -13   2  13          2.43          3.04         1.99 o                         
 -11   2  13        854.50        875.06        34.84 o                         
  -9   2  13        402.88        386.34        18.08 o                         
  -7   2  13          0.44          1.37         3.91 o                         
  -5   2  13        939.24        876.61        28.25 o                         
  -3   2  13        595.70        497.03        11.49 o                         
  -1   2  13         28.39         23.36         2.67 o                         
   1   2  13        773.65        701.91        17.81 o                         
   3   2  13         38.27         47.05         4.19 o                         
   5   2  13        786.60        759.94        18.43 o                         
   7   2  13          3.98          1.33         0.90 o                         
   9   2  13         33.45         28.83         2.63 o                         
 -16   3  13        158.20        189.41        11.81 o                         
 -14   3  13        388.55        384.65        21.05 o                         
 -10   3  13        138.60        154.78         8.66 o                         
  -8   3  13         93.70         67.29         5.82 o                         
  -6   3  13        850.81        849.14        23.25 o                         
  -4   3  13         64.07         54.60         4.53 o                         
  -2   3  13        427.51        429.37        15.45 o                         
   0   3  13        286.91        288.69        13.74 o                         
   2   3  13         31.27         37.13         4.49 o                         
   4   3  13         28.28         27.41         3.47 o                         
   6   3  13         38.60         36.20         4.69 o                         
   8   3  13          6.08          8.65         4.39 o                         
 -11   4  13         56.18         43.57         6.34 o                         
  -9   4  13        170.76        183.33        10.35 o                         
  -7   4  13         33.11         40.04         4.87 o                         
  -5   4  13        238.73        228.15        14.68 o                         
  -3   4  13         70.37         67.82         6.45 o                         
  -1   4  13         73.03         62.30         6.42 o                         
   1   4  13        262.13        273.82        12.93 o                         
   3   4  13        269.45        289.12        12.43 o                         
   5   4  13         97.62        115.04         9.51 o                         
 -18   0  14       2314.26       2681.13        79.42 o                         
 -16   0  14        901.96       1011.66        42.28 o                         
 -14   0  14       1212.80       1239.08        48.77 o                         
 -12   0  14        234.09        226.45        18.25 o                         
 -10   0  14        268.14        235.78        18.11 o                         
  -8   0  14       1108.74       1009.94        29.63 o                         
  -6   0  14        756.40        704.98        30.24 o                         
  -4   0  14        426.68        394.00        18.66 o                         
  -2   0  14        195.69        141.84        12.45 o                         
   0   0  14       1012.67        922.62        27.34 o                         
   2   0  14        268.87        230.27        17.44 o                         
   4   0  14        824.97        741.56        25.61 o                         
   6   0  14        876.08        959.59        29.74 o                         
   8   0  14         46.90         50.32         5.53 o                         
  10   0  14          5.61         10.65         3.13 o                         
 -19   1  14          8.54         12.06         2.18 o                         
 -17   1  14        237.96        233.60        11.58 o                         
 -15   1  14        387.65        429.19        14.59 o                         
 -13   1  14        217.30        212.45        10.46 o                         
 -11   1  14         82.71         77.40         7.79 o                         
  -9   1  14       1016.70        879.61        28.89 o                         
  -7   1  14          7.70          9.01         1.72 o                         
  -5   1  14        307.78        294.52         8.84 o                         
  -3   1  14        214.04        193.85         7.10 o                         
  -1   1  14         85.35         71.63         4.28 o                         
   1   1  14        270.89        245.06        10.57 o                         
   3   1  14        226.47        194.77         8.64 o                         
   5   1  14        998.48        947.01        24.50 o                         
   7   1  14         13.55         14.57         2.66 o                         
   9   1  14        327.32        341.98        11.77 o                         
  11   1  14         18.04         19.22         2.63 o                         
 -18   2  14         19.13         20.96         3.72 o                         
 -16   2  14         44.59         37.32         4.35 o                         
 -14   2  14         68.40         71.08         6.61 o                         
 -12   2  14        171.86        137.34        10.20 o                         
 -10   2  14         79.40         64.55         7.13 o                         
  -8   2  14        222.03        188.02        12.27 o                         
  -6   2  14         21.84         17.95         3.60 o                         
  -4   2  14       3167.32       2766.73        63.78 o                         
  -2   2  14        217.88        180.00         7.48 o                         
   0   2  14        270.06        264.89        10.24 o                         
   2   2  14        171.07        190.27         9.91 o                         
   4   2  14       1797.29       1818.29        37.76 o                         
   6   2  14          9.14         12.75         2.34 o                         
   8   2  14         45.71         47.80         4.67 o                         
  10   2  14        118.12         97.21         8.50 o                         
 -15   3  14         22.20         31.25         4.83 o                         
 -13   3  14          0.36         -1.52         2.34 o                         
 -11   3  14         42.28         51.91         5.91 o                         
  -9   3  14          0.03          0.90         1.27 o                         
  -7   3  14        721.14        641.04        19.38 o                         
  -5   3  14        234.19        225.86        10.82 o                         
  -3   3  14          0.29          0.76         1.21 o                         
  -1   3  14         85.45         81.05         6.29 o                         
   1   3  14        159.99        150.01         8.49 o                         
   3   3  14          0.47          0.82         1.27 o                         
   5   3  14        120.70        125.83         8.48 o                         
   7   3  14        179.83        141.51        12.04 o                         
 -10   4  14        883.23        826.25        33.46 o                         
  -8   4  14         69.21         93.80         8.99 o                         
  -6   4  14          0.47         -0.84         1.38 o                         
  -4   4  14        156.26        143.40        11.21 o                         
  -2   4  14        226.89        194.64        28.36 o                         
   0   4  14         64.23         61.13         7.91 o                         
   2   4  14          0.73          1.88         1.65 o                         
   4   4  14        137.80        152.50        10.71 o                         
 -18   1  15          9.84          8.23         2.06 o                         
 -16   1  15        945.11       1052.69        29.57 o                         
 -14   1  15          0.70         -0.66         1.06 o                         
 -12   1  15        266.98        293.86        15.41 o                         
 -10   1  15         98.87         92.38         8.51 o                         
  -8   1  15       1533.60       1327.79        37.95 o                         
  -6   1  15        345.59        291.35        12.39 o                         
  -4   1  15        101.66         91.97         6.16 o                         
  -2   1  15         84.48         77.55         6.24 o                         
   0   1  15         68.00         82.43         6.49 o                         
   2   1  15          3.54          7.08         1.55 o                         
   4   1  15         15.47         15.30         2.53 o                         
   6   1  15        594.86        606.21        15.54 o                         
   8   1  15          5.88          4.46         1.39 o                         
  10   1  15        126.33        134.58         6.45 o                         
 -17   2  15         28.85         29.48         3.35 o                         
 -15   2  15          0.76          1.18         1.23 o                         
 -13   2  15        122.70        108.97         6.96 o                         
 -11   2  15        143.11        127.45         9.84 o                         
  -9   2  15        394.52        395.10        18.34 o                         
  -7   2  15         69.63         60.72         6.89 o                         
  -5   2  15         62.25         62.72         9.77 o                         
  -3   2  15       3065.41       2878.51        53.87 o                         
  -1   2  15        182.05        184.45         9.94 o                         
   1   2  15         87.81        105.29         7.22 o                         
   3   2  15        285.30        299.99        12.25 o                         
   5   2  15        830.20        898.91        27.63 o                         
   7   2  15        192.60        176.81        13.19 o                         
   9   2  15        100.23         90.31         8.23 o                         
 -12   3  15        187.48        199.34        14.98 o                         
 -10   3  15          3.06          3.29         2.60 o                         
  -8   3  15          2.75          0.44         1.17 o                         
  -6   3  15        168.84        181.81         9.41 o                         
  -4   3  15          2.44          3.62         1.29 o                         
  -2   3  15        141.30        154.27        10.48 o                         
   0   3  15         84.24         82.96         6.08 o                         
   2   3  15          1.52         -0.28         1.78 o                         
   4   3  15          2.50          2.03         4.32 o                         
   6   3  15          5.90          3.83         2.11 o                         
  -9   4  15        730.94        703.67        29.65 o                         
  -5   4  15          0.83          0.79         1.17 o                         
  -3   4  15          2.81          2.41         1.30 o                         
  -1   4  15         56.30         61.91         7.58 o                         
   1   4  15          1.13          4.64         2.21 o                         
 -18   0  16        264.96        293.14        16.78 o                         
 -16   0  16       1670.40       1959.07        64.67 o                         
 -14   0  16         56.86         61.04         8.78 o                         
 -12   0  16        617.93        587.16        30.52 o                         
 -10   0  16        697.00        673.81        24.39 o                         
  -8   0  16         13.65         14.54         3.73 o                         
  -6   0  16        642.05        549.07        21.66 o                         
  -4   0  16        890.57        797.88        22.06 o                         
  -2   0  16        537.85        439.31        24.41 o                         
   0   0  16        141.00        115.68        15.58 o                         
   2   0  16         81.35         81.89         7.91 o                         
   4   0  16        111.73         92.36         6.59 o                         
   6   0  16        274.68        282.08        11.11 o                         
   8   0  16         53.81         54.09         5.11 o                         
 -17   1  16         35.93         42.04         4.37 o                         
 -15   1  16        300.95        325.06        12.13 o                         
 -13   1  16        224.35        243.08        10.99 o                         
 -11   1  16          0.65          0.23         1.74 o                         
  -9   1  16         31.99         27.98         4.69 o                         
  -7   1  16        136.61        136.90         8.43 o                         
  -5   1  16          4.68          3.48         1.95 o                         
  -3   1  16       1738.00       1649.89        36.03 o                         
  -1   1  16        121.12        115.80         7.78 o                         
   1   1  16        160.70        163.93         7.99 o                         
   3   1  16          3.64          4.70         1.38 o                         
   5   1  16        259.06        265.15        11.18 o                         
   7   1  16         75.44         74.80         5.25 o                         
   9   1  16         26.38         32.23         2.85 o                         
 -16   2  16          2.05          2.13         1.16 o                         
 -14   2  16          4.34          5.07         1.29 o                         
 -12   2  16         63.97         78.08         7.39 o                         
 -10   2  16        377.41        342.20        16.64 o                         
  -8   2  16          0.36          1.24         2.03 o                         
  -6   2  16         26.50         27.69         4.62 o                         
  -4   2  16        205.50        222.13        21.53 o                         
  -2   2  16       2252.54       2244.10        44.60 o                         
   0   2  16         65.89         62.19         9.88 o                         
   2   2  16         36.66         35.30         5.08 o                         
   4   2  16          6.13          6.11         1.58 o                         
   6   2  16        964.28        930.05        74.34 o                         
   8   2  16         21.40         18.29         3.77 o                         
 -13   3  16         96.98        108.91         7.00 o                         
 -11   3  16        180.19        186.06        10.58 o                         
  -9   3  16         24.46         23.51         4.04 o                         
  -7   3  16         12.36         13.94         2.52 o                         
  -5   3  16         99.71        117.48         7.23 o                         
  -3   3  16          1.34          0.22         1.71 o                         
  -1   3  16         70.73         77.37         6.98 o                         
   1   3  16         77.56         95.84         7.49 o                         
   3   3  16        300.79        368.77        19.14 o                         
   5   3  16        126.94        106.55         8.09 o                         
 -10   4  16          1.34          1.01         1.33 o                         
  -8   4  16        513.96        436.82        21.10 o                         
  -6   4  16        842.26       1015.53        26.09 o                         
  -4   4  16          8.58          7.61         3.03 o                         
  -2   4  16         71.08         79.88         8.04 o                         
   0   4  16          5.56          6.02         2.02 o                         
 -18   1  17         12.42         11.79         2.11 o                         
 -16   1  17          5.68          5.32         1.93 o                         
 -14   1  17         56.87         53.58         4.69 o                         
 -12   1  17        106.50        119.59         9.29 o                         
 -10   1  17        197.49        212.48        13.05 o                         
  -8   1  17          3.71          5.64         5.01 o                         
  -6   1  17       2158.36       2132.60        43.12 o                         
  -4   1  17        922.59        885.33        24.17 o                         
  -2   1  17        380.99        373.01        14.57 o                         
   0   1  17        284.30        286.34        12.44 o                         
   2   1  17        880.48        850.23        19.63 o                         
   4   1  17         39.12         42.28         4.31 o                         
   6   1  17         50.35         48.34         4.13 o                         
   8   1  17         22.84         18.63         2.65 o                         
 -15   2  17        148.30        128.70         7.63 o                         
 -13   2  17        109.37        124.23         8.66 o                         
 -11   2  17        793.59        762.99        25.54 o                         
  -9   2  17         13.15         13.64         3.28 o                         
  -7   2  17         60.12         61.89        12.25 o                         
  -5   2  17         27.89         24.73         4.50 o                         
  -3   2  17        160.18        165.59        11.32 o                         
  -1   2  17        150.42        147.66         8.57 o                         
   1   2  17        185.78        198.99        11.95 o                         
   3   2  17        122.18        126.34         8.85 o                         
   5   2  17        736.53        763.51        43.50 o                         
   7   2  17        313.11        344.25        17.05 o                         
 -12   3  17         25.47         29.55         5.01 o                         
 -10   3  17          0.17          4.91         2.18 o                         
  -8   3  17         16.00         21.96         3.70 o                         
  -6   3  17         47.07         39.46         6.30 o                         
  -4   3  17         27.69         30.02         4.31 o                         
  -2   3  17        151.43        151.02         9.40 o                         
   0   3  17          8.41         12.98         2.63 o                         
   2   3  17          3.43          3.81         1.65 o                         
  -7   4  17        626.26        572.18        23.62 o                         
  -5   4  17        132.80        149.97        10.48 o                         
 -18   0  18        316.39        331.29        16.04 o                         
 -16   0  18         30.24         36.40         6.07 o                         
 -14   0  18         12.06         11.95         3.68 o                         
 -12   0  18         49.22         53.78         8.18 o                         
 -10   0  18        339.60        352.93        16.59 o                         
  -8   0  18        125.59        110.04         9.20 o                         
  -6   0  18       1082.47       1084.44        58.33 o                         
  -4   0  18        348.34        341.14        13.70 o                         
  -2   0  18          0.38         -0.10         1.45 o                         
   0   0  18          4.00          2.28         2.06 o                         
   2   0  18       1605.52       1792.56        44.59 o                         
   4   0  18        414.87        422.20        19.73 o                         
   6   0  18         33.82         41.37         6.34 o                         
 -17   1  18        278.50        280.58        10.76 o                         
 -15   1  18          1.98          0.67         1.10 o                         
 -13   1  18         35.34         41.65         4.22 o                         
 -11   1  18        372.57        383.79        17.29 o                         
  -9   1  18        288.98        299.88        15.49 o                         
  -7   1  18        424.63        398.64        14.97 o                         
  -5   1  18       1185.53       1232.34        29.66 o                         
  -3   1  18         31.01         31.10         4.05 o                         
  -1   1  18        172.19        179.10         9.59 o                         
   1   1  18         99.15        107.06         7.12 o                         
   3   1  18          5.97          3.92         1.68 o                         
   5   1  18         50.25         47.18         3.95 o                         
   7   1  18          0.61          1.42         1.10 o                         
 -14   2  18          4.06          3.73         1.82 o                         
 -12   2  18         59.15         45.82         5.07 o                         
 -10   2  18         53.59         52.30         5.84 o                         
  -8   2  18        144.03        143.68        10.14 o                         
  -6   2  18         60.50         87.66         7.99 o                         
  -4   2  18        271.63        280.97        11.91 o                         
  -2   2  18        218.75        226.81        12.72 o                         
   0   2  18         33.14         27.71         4.29 o                         
   2   2  18         56.24         64.14         6.12 o                         
   4   2  18        175.04        184.40         9.51 o                         
 -11   3  18         76.50         96.01         6.61 o                         
  -9   3  18         30.29         38.16         4.48 o                         
  -7   3  18          1.70          5.64         1.91 o                         
  -5   3  18        140.39        143.12         8.97 o                         
  -3   3  18          0.01          0.60         1.70 o                         
  -1   3  18          1.25          0.23         2.02 o                         
   1   3  18        631.85        700.55        28.86 o                         
 -16   1  19        196.75        207.67        13.79 o                         
 -14   1  19         49.66         44.11         3.85 o                         
 -12   1  19         49.47         51.38         5.66 o                         
 -10   1  19         54.54         70.06         7.03 o                         
  -8   1  19        178.36        196.64        12.18 o                         
  -6   1  19       1128.12       1172.05        28.87 o                         
  -4   1  19        918.80        960.09        24.87 o                         
  -2   1  19        433.69        447.53        13.48 o                         
   0   1  19         33.62         28.71         3.60 o                         
   2   1  19          0.99          0.69         1.14 o                         
   4   1  19        280.07        260.09        13.94 o                         
 -15   2  19        268.38        303.39        15.49 o                         
 -13   2  19          5.90          6.46         1.77 o                         
 -11   2  19         17.06         24.31         3.89 o                         
  -9   2  19          1.87         -0.60         1.35 o                         
  -7   2  19        357.01        371.83        16.46 o                         
  -5   2  19        128.43        138.73         9.68 o                         
  -3   2  19         56.70         53.45         4.71 o                         
  -1   2  19         73.32         81.40        10.82 o                         
   1   2  19         10.39         12.78         3.86 o                         
   3   2  19         38.04         33.97         5.47 o                         
 -10   3  19         40.70         52.86         4.70 o                         
  -6   3  19         53.85         64.31         5.51 o                         
  -4   3  19         29.04         35.02         5.79 o                         
  -2   3  19          6.00          3.63         2.16 o                         
   0   3  19        165.52        205.26        12.92 o                         
 -16   0  20         25.66         29.46         4.64 o                         
 -14   0  20          9.33          7.72         3.31 o                         
 -10   0  20        372.39        372.24        23.44 o                         
  -8   0  20        545.42        608.76        32.36 o                         
  -6   0  20        159.77        156.91        15.49 o                         
  -4   0  20       3313.29       3524.34       107.23 o                         
  -2   0  20         33.97         35.90         5.04 o                         
   0   0  20        833.08        901.74        27.57 o                         
   2   0  20         11.31         15.21         2.92 o                         
   4   0  20        819.40        713.98        46.67 o                         
 -15   1  20        152.58        161.12         6.53 o                         
 -13   1  20        405.94        401.25        12.37 o                         
 -11   1  20         27.06         28.39         3.98 o                         
  -9   1  20          3.48          4.27         1.87 o                         
  -7   1  20        232.06        235.28        10.63 o                         
  -5   1  20        419.99        445.42        15.20 o                         
  -3   1  20         39.20         37.56         4.14 o                         
  -1   1  20          0.71          1.10         0.99 o                         
   1   1  20        164.35        176.69         7.08 o                         
   3   1  20         90.16         94.90         5.36 o                         
 -14   2  20          0.42          0.37         1.47 o                         
 -12   2  20         51.70         54.96         5.06 o                         
 -10   2  20        144.35        158.57         9.36 o                         
  -8   2  20         88.81         93.68         7.41 o                         
  -6   2  20         55.63         57.11         5.80 o                         
  -4   2  20         41.71         39.04         3.84 o                         
  -2   2  20          3.21          2.44         1.15 o                         
   0   2  20         43.32         54.24         5.26 o                         
   2   2  20          0.41          0.49         1.04 o                         
  -9   3  20        374.57        469.72        14.57 o                         
  -7   3  20         79.14         88.41         7.22 o                         
  -5   3  20        199.93        205.91        13.15 o                         
  -3   3  20          7.28          9.19         2.71 o                         
 -14   1  21          1.91          2.93         1.16 o                         
 -12   1  21         20.43         21.01         2.54 o                         
 -10   1  21          7.35          8.56         2.21 o                         
  -8   1  21         27.70         30.22         4.23 o                         
  -6   1  21          2.79          2.56         1.24 o                         
  -4   1  21        142.06        155.62         8.06 o                         
  -2   1  21          8.09          7.12         1.72 o                         
   0   1  21        469.85        521.73        21.69 o                         
   2   1  21         67.36         67.20         5.10 o                         
 -13   2  21        271.22        271.63        13.97 o                         
 -11   2  21        165.46        180.22         8.99 o                         
  -9   2  21          0.81          0.57         1.26 o                         
  -7   2  21        125.28        139.86         8.51 o                         
  -5   2  21         46.42         49.16         7.54 o                         
  -3   2  21          1.02          1.19         1.04 o                         
  -1   2  21        394.50        431.48        30.10 o                         
 -14   0  22        261.70        250.72        13.93 o                         
 -10   0  22        258.98        246.54        16.18 o                         
  -8   0  22       4187.28       4871.84       133.29 o                         
  -6   0  22         23.04         19.21         5.24 o                         
  -4   0  22          3.50          4.46         2.71 o                         
  -2   0  22         75.52         78.27         9.15 o                         
   0   0  22         90.02         84.71         8.69 o                         
 -11   1  22         10.23          6.83         1.82 o                         
  -9   1  22          2.82          4.69         1.71 o                         
  -7   1  22          5.48          4.59         1.80 o                         
  -5   1  22        210.83        233.61         9.31 o                         
  -3   1  22         64.50         66.40         5.05 o                         
  -1   1  22         31.44         32.47         2.99 o                         
   1   1  22        100.37         97.39         8.41 o                         
 -10   2  22          0.59          0.16         0.78 o                         
  -8   2  22         28.27         31.54         5.26 o                         
  -6   2  22          8.47          5.68         1.69 o                         
  -4   2  22         24.22         20.37         3.86 o                         
  -2   2  22        100.52        108.70         8.64 o                         
 -10   1  23          9.54         10.76         2.99 o                         
  -8   1  23        147.39        155.46         7.99 o                         
  -6   1  23        420.69        415.80        15.59 o                         
  -4   1  23          6.63          5.64         1.27 o                         
  -2   1  23        121.79        141.06        10.34 o                         
  -6   0  24       1136.45       1124.64        37.78 o                         
                                                                                
