# Supplementary material for: Managing negative linear compressibility and thermal expansion through steric hindrance: a case study of 1,2-bis­(4′-pyridyl)­ethane cocrystals
Source: IUCrJ. 2025 Jan 1;12(Pt 1):88–96. doi: 10.1107/S2052252524011734 (PMC11707692; doi:10.1107/S2052252524011734)
Supplement: Supplementary file 21 [file m-12-00088-etysucsup21.hkl]

data_etysuc                                                                     
_shelx_title ' etysuc_a.res in I2/a'                                            
_shelx_refln_list_code          4                                               
_shelx_F_calc_maximum      219.36                                               
_exptl_crystal_F_000       640.00                                               
_reflns_d_resolution_high  0.7937                                               
                                                                                
loop_                                                                           
 _space_group_symop_operation_xyz                                               
 'x, y, z'                                                                      
 '-x+1/2, y, -z'                                                                
 'x+1/2, y+1/2, z+1/2'                                                          
 '-x+1, y+1/2, -z+1/2'                                                          
 '-x, -y, -z'                                                                   
 'x-1/2, -y, z'                                                                 
 '-x+1/2, -y+1/2, -z+1/2'                                                       
 'x, -y+1/2, z+1/2'                                                             
                                                                                
_cell_length_a    16.6711                                                       
_cell_length_b     4.9272                                                       
_cell_length_c    19.3744                                                       
_cell_angle_alpha  90.000                                                       
_cell_angle_beta  108.512                                                       
_cell_angle_gamma  90.000                                                       
                                                                                
_shelx_F_squared_multiplier     1.000                                           
                                                                                
loop_                                                                           
 _refln_index_h                                                                 
 _refln_index_k                                                                 
 _refln_index_l                                                                 
 _refln_F_squared_calc                                                          
 _refln_F_squared_meas                                                          
 _refln_F_squared_sigma                                                         
 _refln_observed_status                                                         
   2   0   0         79.71         95.45         2.58 o                         
   4   0   0       7154.56       6573.53        90.42 o                         
   6   0   0       5308.55       5252.78        46.72 o                         
   8   0   0       2313.90       2642.46        35.53 o                         
  10   0   0          0.03          0.45         2.47 o                         
  12   0   0          9.06         12.95         2.45 o                         
  14   0   0          3.22          6.59         1.84 o                         
  16   0   0        189.88        193.89         6.30 o                         
  18   0   0        221.48        236.26         7.77 o                         
   1   1   0        324.16        259.07         2.45 o                         
   3   1   0        398.25        421.70         4.15 o                         
   5   1   0          0.63          0.14         0.90 o                         
   7   1   0         47.76         37.49         2.35 o                         
   9   1   0        647.65        789.55        11.21 o                         
  11   1   0         21.44         29.13         3.05 o                         
  13   1   0        435.97        383.13         6.03 o                         
  15   1   0         43.84         36.28         2.31 o                         
  17   1   0         37.38         30.14         2.47 o                         
  19   1   0         14.28         15.00         1.48 o                         
   0   2   0       1856.29       1768.14        35.17 o                         
   2   2   0         30.20         25.43         1.31 o                         
   4   2   0          3.48          2.24         1.32 o                         
   6   2   0          2.72          0.24         1.45 o                         
   8   2   0        118.47        112.45         5.56 o                         
  10   2   0         94.52         85.09         4.98 o                         
  12   2   0        463.74        472.62         8.23 o                         
  14   2   0        506.39        548.10         8.78 o                         
  16   2   0         76.80         64.06         3.48 o                         
  18   2   0         18.80         14.94         1.37 o                         
   1   3   0       2133.81       2108.80        20.49 o                         
   3   3   0        218.86        205.82         7.66 o                         
   5   3   0         59.29         82.62         5.32 o                         
   7   3   0        477.89        483.56         9.77 o                         
   9   3   0         25.90         31.11         2.69 o                         
  11   3   0         80.98         82.53         5.38 o                         
  13   3   0          0.42         -1.95         2.00 o                         
  15   3   0          1.46          2.47         1.68 o                         
  17   3   0          7.74          5.45         1.14 o                         
   0   4   0         72.05         79.05         6.20 o                         
   2   4   0         66.20         71.22         4.25 o                         
   4   4   0         43.21         47.27         3.42 o                         
   6   4   0         54.70         41.54         3.57 o                         
   8   4   0       1048.87       1087.26        14.98 o                         
  10   4   0         16.79         12.13         2.34 o                         
  12   4   0         43.74         51.27         3.67 o                         
  14   4   0          0.34         -1.36         1.69 o                         
   1   5   0          8.14          3.10         3.11 o                         
   3   5   0         62.10         57.96         5.36 o                         
   5   5   0         57.70         58.80         5.23 o                         
   7   5   0          2.32          4.17         2.85 o                         
   9   5   0          4.71          6.65         3.12 o                         
  11   5   0          0.90          1.38         2.63 o                         
 -18   1   1         61.96         58.52         2.84 o                         
 -16   1   1        235.66        223.67         4.74 o                         
 -14   1   1         17.37          8.35         1.61 o                         
 -12   1   1         59.43         63.25         2.55 o                         
 -10   1   1        691.07        701.11        12.03 o                         
  -8   1   1       1433.64       1549.07        13.33 o                         
  -6   1   1         45.76         45.15         1.87 o                         
  -4   1   1       8154.47       7734.61        40.46 o                         
  -2   1   1        366.08        332.95         3.06 o                         
   0   1   1       2008.46       1928.29        10.98 o                         
   2   1   1       1110.62       1078.33         7.02 o                         
   4   1   1       2154.62       2146.04        16.15 o                         
   6   1   1         60.87         59.79         2.72 o                         
   8   1   1        690.85        706.58         9.39 o                         
  10   1   1        936.56       1056.36        14.60 o                         
  12   1   1        252.40        212.03         4.20 o                         
  14   1   1         62.37         48.51         2.42 o                         
  16   1   1          0.39         -1.00         1.00 o                         
  18   1   1         48.54         41.08         2.61 o                         
 -17   2   1         11.14          9.32         1.54 o                         
 -15   2   1         29.14         29.77         2.45 o                         
 -13   2   1        353.59        374.43         7.46 o                         
 -11   2   1         53.99         52.96         2.90 o                         
  -9   2   1        800.64        762.39        14.79 o                         
  -7   2   1       1949.79       1952.75        21.51 o                         
  -5   2   1        161.14        173.13         4.24 o                         
  -3   2   1       3376.94       3426.77        17.56 o                         
  -1   2   1       1651.11       1557.68         8.44 o                         
   1   2   1        263.65        273.73         4.13 o                         
   3   2   1        389.63        423.28         7.45 o                         
   5   2   1       1113.33       1225.77        14.76 o                         
   7   2   1        351.39        366.34         9.26 o                         
   9   2   1        410.01        419.27        11.76 o                         
  11   2   1        103.96        111.18         3.89 o                         
  13   2   1         87.61        110.63         4.43 o                         
  15   2   1        518.73        537.01         9.33 o                         
  17   2   1          6.48          6.91         1.73 o                         
 -16   3   1         28.35         34.54         2.32 o                         
 -14   3   1          0.03         -2.33         2.44 o                         
 -12   3   1       1394.28       1530.93        22.70 o                         
 -10   3   1          2.85          7.92         2.17 o                         
  -8   3   1        870.06        960.60        13.79 o                         
  -6   3   1         48.72         36.36         3.81 o                         
  -4   3   1       1317.32       1438.60        20.65 o                         
  -2   3   1         29.27         29.27         2.94 o                         
   0   3   1       1293.38       1256.55        14.63 o                         
   2   3   1        185.24        206.91         7.00 o                         
   4   3   1        269.05        266.86         8.37 o                         
   6   3   1        170.17        173.49         8.59 o                         
   8   3   1         95.28         91.57         4.30 o                         
  10   3   1          2.02          7.50         2.39 o                         
  12   3   1          4.70         -1.36         3.02 o                         
  14   3   1         12.75          8.40         1.98 o                         
  16   3   1         39.03         35.27         2.22 o                         
 -15   4   1         15.49         14.62         1.71 o                         
 -13   4   1         14.11         21.41         2.21 o                         
 -11   4   1          0.88          1.93         1.83 o                         
  -9   4   1          3.76          2.74         1.74 o                         
  -7   4   1        811.98        832.66        13.15 o                         
  -5   4   1         83.04         76.95         4.01 o                         
  -3   4   1          0.64         -1.27         2.04 o                         
  -1   4   1        345.21        368.27         8.30 o                         
   1   4   1         67.07         65.48         4.10 o                         
   3   4   1         14.43         15.14         3.09 o                         
   5   4   1          8.12         15.09         2.16 o                         
   7   4   1          3.49          4.60         2.46 o                         
   9   4   1       1245.39       1355.77        23.53 o                         
  11   4   1          2.02          0.98         1.75 o                         
  13   4   1          1.66          0.44         1.96 o                         
 -10   5   1         49.55         48.97         3.68 o                         
  -8   5   1          3.86          4.60         2.30 o                         
  -6   5   1          0.58         -1.00         3.34 o                         
  -4   5   1        107.69        102.43         6.61 o                         
  -2   5   1         18.99         14.14         3.21 o                         
   0   5   1          6.34          2.77         2.16 o                         
   2   5   1        140.35        168.08         9.83 o                         
   4   5   1         29.48         23.65         3.85 o                         
   6   5   1         56.35         55.93         4.86 o                         
   8   5   1          0.75          3.40         2.49 o                         
  10   5   1         34.91         38.30         3.69 o                         
 -20   0   2         71.11         74.14         3.82 o                         
 -18   0   2          6.64          5.17         2.40 o                         
 -16   0   2        969.36        921.33        12.66 o                         
 -14   0   2          1.96          7.77         1.66 o                         
 -12   0   2       1199.13       1431.18        24.85 o                         
 -10   0   2         17.65          6.97         2.55 o                         
  -8   0   2       4245.66       4415.46        35.12 o                         
  -6   0   2       7154.99       6925.29        30.45 o                         
  -4   0   2       7044.01       6755.71        22.41 o                         
  -2   0   2        155.33        134.86         2.66 o                         
   0   0   2       1003.20        951.81         5.05 o                         
   2   0   2      48120.23      51424.38       555.51 o                         
   4   0   2        583.51        623.43        10.79 o                         
   6   0   2       2489.50       2417.79        21.10 o                         
   8   0   2       4728.64       4950.65        35.70 o                         
  10   0   2         24.03          7.81         3.05 o                         
  12   0   2         71.83         65.57         3.64 o                         
  14   0   2        318.22        313.25         8.39 o                         
  16   0   2         65.43         57.96         3.63 o                         
  18   0   2         38.44         46.86         2.84 o                         
 -19   1   2          1.30          2.09         1.04 o                         
 -17   1   2          0.03          4.03         1.30 o                         
 -15   1   2          0.26         -0.37         1.40 o                         
 -13   1   2         13.84          7.51         1.23 o                         
 -11   1   2        526.89        535.66        12.12 o                         
  -9   1   2        625.10        614.67         9.68 o                         
  -7   1   2        583.92        591.76         6.84 o                         
  -5   1   2        133.29        131.87         2.46 o                         
  -3   1   2       6310.68       5842.37        21.44 o                         
  -1   1   2       8829.05       8392.52        34.56 o                         
   1   1   2       1665.82       1653.72         7.68 o                         
   3   1   2        703.13        690.25         7.17 o                         
   5   1   2       5919.70       6100.07        41.61 o                         
   7   1   2          8.44          8.11         1.45 o                         
   9   1   2          4.12          0.48         1.66 o                         
  11   1   2         12.90          9.81         1.36 o                         
  13   1   2          1.31          0.54         1.54 o                         
  15   1   2        472.72        471.13         6.52 o                         
  17   1   2         11.51         17.35         1.71 o                         
  19   1   2         36.25         32.25         2.70 o                         
 -18   2   2         38.03         37.54         2.00 o                         
 -16   2   2         21.63         19.94         2.14 o                         
 -14   2   2         52.02         53.94         3.05 o                         
 -12   2   2        135.91        155.86         4.37 o                         
 -10   2   2         13.80         10.15         2.56 o                         
  -8   2   2        151.86        155.69         6.40 o                         
  -6   2   2        112.13        103.90         4.15 o                         
  -4   2   2        622.80        703.52         7.64 o                         
  -2   2   2       2117.24       2112.42        11.24 o                         
   0   2   2        605.63        609.71         5.79 o                         
   2   2   2       1345.16       1361.76        17.74 o                         
   4   2   2        774.27        763.01        11.01 o                         
   6   2   2        292.37        280.36         7.77 o                         
   8   2   2         23.88         29.91         3.03 o                         
  10   2   2        797.73        813.01        11.60 o                         
  12   2   2        130.77        129.79         5.46 o                         
  14   2   2       1061.86       1102.34        19.52 o                         
  16   2   2         40.47         37.12         2.61 o                         
  18   2   2         50.85         51.24         3.32 o                         
 -17   3   2        571.58        587.58         9.97 o                         
 -15   3   2         41.10         48.93         3.34 o                         
 -13   3   2         17.61         21.08         2.84 o                         
 -11   3   2       1717.55       1706.90        25.53 o                         
  -9   3   2        432.92        449.64         8.95 o                         
  -7   3   2        346.32        304.57        10.53 o                         
  -5   3   2         38.62         44.22         3.75 o                         
  -3   3   2        655.24        626.59        11.48 o                         
  -1   3   2         33.53         30.81         2.63 o                         
   1   3   2       1726.49       1722.47        25.27 o                         
   3   3   2          1.05         -2.06         2.52 o                         
   5   3   2        496.85        519.20        13.47 o                         
   7   3   2        726.98        753.11         9.74 o                         
   9   3   2         16.71         22.49         3.18 o                         
  11   3   2          0.07          0.61         1.95 o                         
  13   3   2         11.50         11.89         2.28 o                         
  15   3   2          8.78          8.79         1.41 o                         
 -14   4   2         17.81         20.86         2.19 o                         
 -12   4   2          1.02          2.83         2.08 o                         
 -10   4   2         44.67         42.82         3.55 o                         
  -8   4   2        114.55        127.95         5.88 o                         
  -6   4   2        130.84        128.63         5.01 o                         
  -4   4   2         94.06         92.46         4.35 o                         
  -2   4   2         96.13         88.21         4.25 o                         
   0   4   2         96.48         89.44         4.49 o                         
   2   4   2          6.79          9.10         3.18 o                         
   4   4   2        546.08        542.67        12.67 o                         
   6   4   2         48.74         55.21         4.13 o                         
   8   4   2        234.30        235.90         8.41 o                         
  10   4   2        231.79        252.01         8.06 o                         
  12   4   2          2.97          1.55         1.29 o                         
  14   4   2          0.72         -1.34         1.76 o                         
 -11   5   2         10.51          9.73         2.31 o                         
  -9   5   2          8.95         11.56         2.60 o                         
  -7   5   2          0.43          0.56         2.39 o                         
  -5   5   2         45.36         46.80         4.89 o                         
  -3   5   2          5.20          6.67         3.45 o                         
  -1   5   2          3.23          0.07         2.23 o                         
   1   5   2         70.76         71.59         5.66 o                         
   3   5   2         46.67         44.88         4.13 o                         
   5   5   2        232.00        237.02        11.30 o                         
   7   5   2        315.73        356.37        13.86 o                         
   9   5   2          0.09          1.01         3.50 o                         
  11   5   2         50.44         38.27         4.29 o                         
 -20   1   3         23.96         22.76         2.39 o                         
 -18   1   3         64.51         62.00         2.48 o                         
 -16   1   3         68.94         59.32         3.03 o                         
 -14   1   3         60.69         63.12         2.83 o                         
 -12   1   3        395.65        422.10         7.78 o                         
 -10   1   3        408.94        456.67         9.70 o                         
  -8   1   3        422.02        459.29         7.21 o                         
  -6   1   3        114.36         83.07         1.99 o                         
  -4   1   3       6804.57       6483.73        18.23 o                         
  -2   1   3      46878.81      45577.89        61.68 o                         
   0   1   3        758.22        751.88         4.68 o                         
   2   1   3       6064.81       5647.01        26.22 o                         
   4   1   3       2909.57       2887.69        16.79 o                         
   6   1   3        763.37        827.54         9.78 o                         
   8   1   3        422.93        475.49         8.77 o                         
  10   1   3       1385.59       1460.13        25.87 o                         
  12   1   3         31.70         19.95         1.61 o                         
  14   1   3        261.69        236.36         5.00 o                         
  16   1   3          0.83         -0.40         1.01 o                         
  18   1   3         28.19         24.60         2.04 o                         
 -19   2   3          0.45         -0.57         0.93 o                         
 -17   2   3          2.34          6.95         1.30 o                         
 -15   2   3         47.28         44.92         2.80 o                         
 -13   2   3        261.57        283.90         6.43 o                         
 -11   2   3        660.82        661.33        10.45 o                         
  -9   2   3          5.43          4.63         2.12 o                         
  -7   2   3        180.91        159.80         5.06 o                         
  -5   2   3        111.75        109.11         3.37 o                         
  -3   2   3       3580.56       3527.33        15.08 o                         
  -1   2   3       3833.11       3819.84        14.55 o                         
   1   2   3        173.37        144.14         3.61 o                         
   3   2   3        141.52        131.70         4.51 o                         
   5   2   3        391.90        377.76         8.06 o                         
   7   2   3       2429.69       2757.51        28.10 o                         
   9   2   3          1.70          4.00         1.59 o                         
  11   2   3         26.58         27.08         2.51 o                         
  13   2   3         25.14         26.18         2.45 o                         
  15   2   3          1.99          4.00         1.38 o                         
  17   2   3          9.58          4.47         1.03 o                         
 -18   3   3          7.76          3.73         2.35 o                         
 -16   3   3        194.34        202.81         7.14 o                         
 -14   3   3          2.64          5.23         2.70 o                         
 -12   3   3        299.48        339.99        10.22 o                         
 -10   3   3       1212.16       1230.28        15.19 o                         
  -8   3   3          2.13         -0.06         1.66 o                         
  -6   3   3         74.60         76.67         4.89 o                         
  -4   3   3        122.06        143.38         5.83 o                         
  -2   3   3        749.58        791.88        15.24 o                         
   0   3   3        230.33        216.01         6.82 o                         
   2   3   3         33.15         27.52         3.18 o                         
   4   3   3        183.59        202.68         9.37 o                         
   6   3   3         34.66         42.64         2.69 o                         
   8   3   3         94.81        103.05         4.14 o                         
  10   3   3         80.42         83.45         5.24 o                         
  12   3   3         31.96         34.55         3.25 o                         
  14   3   3          8.52         13.38         2.14 o                         
  16   3   3         26.57         23.58         1.81 o                         
 -15   4   3          3.28          1.77         1.64 o                         
 -13   4   3          0.02          1.19         1.80 o                         
 -11   4   3          2.49          0.00         1.66 o                         
  -9   4   3         29.47         32.04         3.26 o                         
  -7   4   3         71.83         71.06         4.18 o                         
  -5   4   3          1.29          1.71         2.14 o                         
  -3   4   3        248.51        223.62         6.49 o                         
  -1   4   3          1.63         -0.59         3.43 o                         
   1   4   3        199.08        196.22         6.38 o                         
   3   4   3        184.72        192.75         6.20 o                         
   5   4   3        157.67        158.13         6.46 o                         
   7   4   3         93.22         86.48         5.39 o                         
   9   4   3         48.83         52.48         4.12 o                         
  11   4   3        213.99        222.51         6.81 o                         
  13   4   3         14.53         14.96         1.57 o                         
 -12   5   3          2.22          2.38         2.37 o                         
 -10   5   3          6.31          0.71         2.75 o                         
  -8   5   3          2.26          2.54         2.61 o                         
  -6   5   3         66.81         66.80         5.46 o                         
  -4   5   3         20.42         17.67         3.41 o                         
  -2   5   3          5.89          7.16         2.50 o                         
   0   5   3          6.56          5.42         2.66 o                         
   2   5   3        324.79        364.43        10.42 o                         
   4   5   3        311.44        330.15        11.39 o                         
   6   5   3        139.84        159.77         7.64 o                         
   8   5   3          1.85         -2.32         2.32 o                         
  10   5   3         35.90         30.58         2.84 o                         
 -20   0   4        144.62        120.83         5.24 o                         
 -18   0   4          1.76          2.63         2.05 o                         
 -16   0   4         10.97          8.90         2.49 o                         
 -14   0   4        202.76        186.05         5.42 o                         
 -12   0   4       1316.61       1442.73        24.89 o                         
 -10   0   4       3197.41       3492.31        30.01 o                         
  -8   0   4        369.15        432.10         9.07 o                         
  -6   0   4        166.45        153.90         4.14 o                         
  -4   0   4       1134.22       1181.64         7.68 o                         
  -2   0   4       2150.52       1919.35        10.57 o                         
   0   0   4       7194.98       7028.26        20.83 o                         
   2   0   4        128.67        136.47         3.62 o                         
   4   0   4        397.59        397.05         7.37 o                         
   6   0   4        978.20       1089.01        22.51 o                         
   8   0   4        187.21        212.32         9.31 o                         
  10   0   4         21.10         17.56         5.40 o                         
  12   0   4        105.49        109.10         4.38 o                         
  14   0   4        158.29        164.86         6.06 o                         
  16   0   4        100.14         89.16         3.96 o                         
  18   0   4         14.66         15.97         1.95 o                         
 -19   1   4         59.14         62.18         2.91 o                         
 -17   1   4         22.52         15.15         1.70 o                         
 -15   1   4         15.09          9.27         1.67 o                         
 -13   1   4        183.88        173.59         3.57 o                         
 -11   1   4          1.83          1.35         2.63 o                         
  -9   1   4        221.60        225.72         5.97 o                         
  -7   1   4        695.59        781.84         7.73 o                         
  -5   1   4        573.82        519.34         4.65 o                         
  -3   1   4      12705.68      12159.96        43.42 o                         
  -1   1   4       9734.56       9499.82        30.08 o                         
   1   1   4          4.73          5.37         0.58 o                         
   3   1   4       2151.17       2162.09        10.35 o                         
   5   1   4        149.55        173.09         4.62 o                         
   7   1   4        300.52        359.49         7.84 o                         
   9   1   4          0.64          0.43         1.61 o                         
  11   1   4       1567.41       1531.81        11.40 o                         
  13   1   4        110.32        130.13         4.22 o                         
  15   1   4        171.62        177.60         4.44 o                         
  17   1   4          1.31          0.06         1.22 o                         
 -18   2   4         40.00         40.21         2.26 o                         
 -16   2   4          3.38          2.25         1.51 o                         
 -14   2   4        228.74        246.46         5.99 o                         
 -12   2   4        254.56        227.67         5.34 o                         
 -10   2   4       1096.52       1075.76        22.36 o                         
  -8   2   4         71.39         57.61         3.83 o                         
  -6   2   4       2150.17       2234.49        15.83 o                         
  -4   2   4       1108.29       1133.65         9.17 o                         
  -2   2   4       6516.96       6817.02        48.69 o                         
   0   2   4        418.59        406.87         5.50 o                         
   2   2   4         86.99         97.21         3.62 o                         
   4   2   4        686.24        704.73        11.48 o                         
   6   2   4        602.83        628.86        15.73 o                         
   8   2   4          0.48          4.29         2.45 o                         
  10   2   4        235.12        211.62         5.31 o                         
  12   2   4        179.26        179.74         5.49 o                         
  14   2   4         31.33         32.70         2.43 o                         
  16   2   4        110.93         91.95         3.68 o                         
 -17   3   4          9.76          7.19         1.54 o                         
 -15   3   4        315.74        344.88        12.71 o                         
 -13   3   4          7.78          8.56         3.09 o                         
 -11   3   4        292.14        278.52        10.63 o                         
  -9   3   4       2079.78       2060.60        31.14 o                         
  -7   3   4        636.90        609.32        15.55 o                         
  -5   3   4         72.78         86.88         5.68 o                         
  -3   3   4       1104.08       1131.79        19.53 o                         
  -1   3   4          0.85          1.20         1.60 o                         
   1   3   4         48.27         48.41         3.97 o                         
   3   3   4        304.72        303.98        10.17 o                         
   5   3   4         65.00         52.90         3.13 o                         
   7   3   4        407.25        414.44         8.02 o                         
   9   3   4         19.65         15.95         2.89 o                         
  11   3   4          2.21          3.45         1.83 o                         
  13   3   4        134.02        136.77         5.76 o                         
  15   3   4          4.24          5.51         1.17 o                         
 -14   4   4         68.45         72.91         3.62 o                         
 -12   4   4         90.65         89.92         4.93 o                         
 -10   4   4          0.01         -1.24         1.92 o                         
  -8   4   4          0.51          1.63         1.88 o                         
  -6   4   4          2.10          5.06         1.81 o                         
  -4   4   4        163.59        173.47         5.84 o                         
  -2   4   4        203.96        202.00         6.46 o                         
   0   4   4         11.87         14.16         1.99 o                         
   2   4   4        225.82        226.58         7.22 o                         
   4   4   4        192.29        200.65         7.96 o                         
   6   4   4        245.82        239.30         7.88 o                         
   8   4   4        181.73        183.82         7.41 o                         
  10   4   4         26.75         27.20         3.07 o                         
  12   4   4        126.97        121.15         3.89 o                         
 -11   5   4          0.00         -0.74         1.99 o                         
  -9   5   4          1.63          3.16         3.05 o                         
  -7   5   4         58.06         56.01         5.00 o                         
  -5   5   4        105.13         92.40         6.44 o                         
  -3   5   4        188.69        201.17         7.71 o                         
  -1   5   4         44.72         52.01         4.90 o                         
   1   5   4         55.71         54.92         5.21 o                         
   3   5   4        609.42        642.99        13.68 o                         
   5   5   4         75.98         83.23         5.90 o                         
   7   5   4         84.65         88.55        11.93 o                         
   9   5   4          6.85          4.29         1.76 o                         
 -20   1   5          2.11          1.78         1.89 o                         
 -18   1   5         69.93         75.77         3.02 o                         
 -16   1   5          2.57          1.75         1.37 o                         
 -14   1   5         61.59         58.02         2.84 o                         
 -12   1   5        203.31        192.55         5.63 o                         
 -10   1   5       2488.59       2593.77        20.79 o                         
  -8   1   5        129.47        116.68         3.79 o                         
  -6   1   5        371.47        381.63         4.66 o                         
  -4   1   5       5175.44       4864.40        14.20 o                         
  -2   1   5      10990.25      10384.47        24.95 o                         
   0   1   5       3648.91       3428.24        10.27 o                         
   2   1   5        149.62        180.08         2.81 o                         
   4   1   5          1.55          6.52         1.26 o                         
   6   1   5       1200.27       1259.21        12.71 o                         
   8   1   5        194.72        191.42         6.39 o                         
  10   1   5          2.73          1.08         1.20 o                         
  12   1   5       2289.10       2286.67        16.17 o                         
  14   1   5         19.05         16.67         1.87 o                         
  16   1   5          0.10          1.07         0.95 o                         
 -19   2   5         60.53         53.18         4.52 o                         
 -17   2   5         13.46         17.69         2.04 o                         
 -15   2   5        308.64        325.05         6.65 o                         
 -13   2   5        960.11        934.79        12.38 o                         
 -11   2   5         45.09         34.85         2.47 o                         
  -9   2   5       1221.89       1143.49        16.03 o                         
  -7   2   5        143.10        165.98         4.97 o                         
  -5   2   5        642.40        686.21         8.05 o                         
  -3   2   5          3.67          2.44         1.14 o                         
  -1   2   5          8.56          8.59         1.33 o                         
   1   2   5        461.43        431.63         6.53 o                         
   3   2   5       4461.17       4799.86        42.27 o                         
   5   2   5         94.69         84.16         4.60 o                         
   7   2   5        514.63        572.12        13.41 o                         
   9   2   5          0.20          2.09         1.97 o                         
  11   2   5        188.06        167.95         5.37 o                         
  13   2   5         59.42         62.78         3.09 o                         
  15   2   5         49.73         47.72         2.35 o                         
  17   2   5         20.73         16.00         1.52 o                         
 -18   3   5         31.31         32.86         3.32 o                         
 -16   3   5          0.03         -0.64         1.78 o                         
 -14   3   5        192.91        213.10         8.85 o                         
 -12   3   5        296.91        302.87         9.69 o                         
 -10   3   5        272.16        270.66         7.52 o                         
  -8   3   5         17.79          8.12         2.21 o                         
  -6   3   5          9.34          3.69         4.01 o                         
  -4   3   5         47.38         39.56         3.90 o                         
  -2   3   5         28.06         29.60         2.64 o                         
   0   3   5        158.74        174.04         6.96 o                         
   2   3   5         69.88         53.50         4.73 o                         
   4   3   5        178.53        181.01         7.36 o                         
   6   3   5        218.84        213.45         5.11 o                         
   8   3   5          9.31         10.16         2.53 o                         
  10   3   5         10.36          3.80         2.26 o                         
  12   3   5        139.20        140.15         5.49 o                         
  14   3   5         22.78         20.43         1.74 o                         
 -15   4   5          4.78          3.38         1.19 o                         
 -13   4   5         41.95         42.57         3.32 o                         
 -11   4   5         73.01         70.01         3.69 o                         
  -9   4   5         62.25         47.06         3.47 o                         
  -7   4   5        227.48        225.25         7.04 o                         
  -5   4   5          3.17          2.90         1.86 o                         
  -3   4   5         49.76         47.55         3.23 o                         
  -1   4   5        999.63        978.07        12.36 o                         
   1   4   5         85.74         93.77         4.98 o                         
   3   4   5         28.36         26.06         2.86 o                         
   5   4   5         74.93         84.03         5.01 o                         
   7   4   5        187.63        193.62         7.62 o                         
   9   4   5          5.89          1.26         2.21 o                         
  11   4   5          7.15          8.59         1.85 o                         
  13   4   5         11.34          5.20         1.64 o                         
 -12   5   5         45.87         46.65         6.17 o                         
 -10   5   5          9.18          8.59         3.09 o                         
  -8   5   5          5.14          3.21         3.23 o                         
  -6   5   5         10.28          6.85         3.37 o                         
  -4   5   5         91.35         81.06         5.03 o                         
  -2   5   5         84.83         74.90        12.03 o                         
   0   5   5         17.03         16.03         3.52 o                         
   2   5   5         35.50         34.33         3.76 o                         
   4   5   5        189.64        190.51         8.52 o                         
   6   5   5        374.67        399.64        11.12 o                         
   8   5   5         41.38         36.05         3.77 o                         
 -20   0   6         47.26         48.93         3.66 o                         
 -18   0   6        385.14        354.56         8.48 o                         
 -16   0   6          2.31          4.54         2.12 o                         
 -14   0   6        424.18        422.69         9.20 o                         
 -12   0   6        323.01        351.93        11.06 o                         
 -10   0   6        426.30        441.48         9.83 o                         
  -8   0   6         10.99         12.93         1.91 o                         
  -6   0   6       4088.27       4088.77        34.90 o                         
  -4   0   6       8203.87       7781.39        42.44 o                         
  -2   0   6       1296.16       1199.31        10.04 o                         
   0   0   6       1229.86       1034.84         9.27 o                         
   2   0   6       6917.56       7044.67        27.78 o                         
   4   0   6          0.53          0.79         1.50 o                         
   6   0   6         36.20         34.46         2.88 o                         
   8   0   6       4194.73       4412.66        66.65 o                         
  10   0   6        507.46        466.74         8.68 o                         
  12   0   6         99.53         94.27         4.82 o                         
  14   0   6         78.41         76.50         4.08 o                         
  16   0   6        212.86        243.61         6.65 o                         
 -19   1   6         85.97         92.64         3.12 o                         
 -17   1   6          9.29          7.75         1.36 o                         
 -15   1   6         19.40         17.51         1.87 o                         
 -13   1   6        620.86        606.52         7.26 o                         
 -11   1   6        111.83        116.55         4.75 o                         
  -9   1   6       1540.53       1580.47        13.86 o                         
  -7   1   6        103.28         96.84         2.89 o                         
  -5   1   6      13162.25      13818.82        26.70 o                         
  -3   1   6        788.87        774.84         6.39 o                         
  -1   1   6       3635.25       3548.75        17.37 o                         
   1   1   6         52.00         53.21         1.55 o                         
   3   1   6        854.90        807.85         8.64 o                         
   5   1   6       4020.05       4313.84        27.05 o                         
   7   1   6        348.65        317.80         8.50 o                         
   9   1   6         32.53         32.67         1.99 o                         
  11   1   6        108.92         96.04         3.51 o                         
  13   1   6        347.97        380.25         6.72 o                         
  15   1   6          1.97          2.07         1.24 o                         
  17   1   6         12.77         11.62         1.28 o                         
 -18   2   6          8.16         10.23         1.79 o                         
 -16   2   6         38.42         44.70         2.76 o                         
 -14   2   6       1294.36       1374.33        15.74 o                         
 -12   2   6        149.67        141.84         4.19 o                         
 -10   2   6         48.78         41.77         4.52 o                         
  -8   2   6        545.51        548.46         9.51 o                         
  -6   2   6       2897.06       2986.94        20.50 o                         
  -4   2   6       2661.97       2843.83        16.96 o                         
  -2   2   6        680.72        668.51         8.38 o                         
   0   2   6       1457.06       1431.34        12.88 o                         
   2   2   6         23.30         20.45         1.97 o                         
   4   2   6         32.25         30.28         2.92 o                         
   6   2   6         97.79         92.77         5.39 o                         
   8   2   6        258.25        286.75         5.73 o                         
  10   2   6         42.04         40.20         3.13 o                         
  12   2   6        151.21        132.20         4.69 o                         
  14   2   6          5.85          4.16         1.35 o                         
  16   2   6          2.36          2.58         1.16 o                         
 -17   3   6         55.96         60.37         3.04 o                         
 -15   3   6          1.43          3.57         4.19 o                         
 -13   3   6         47.67         45.44         3.63 o                         
 -11   3   6        149.83        152.63         6.48 o                         
  -9   3   6         79.73         76.26         3.87 o                         
  -7   3   6         68.32         63.75         3.18 o                         
  -5   3   6         88.81         74.18         5.51 o                         
  -3   3   6        354.88        364.21         9.40 o                         
  -1   3   6        304.69        305.18         9.25 o                         
   1   3   6          0.16          0.69         2.74 o                         
   3   3   6        851.01        946.84        17.81 o                         
   5   3   6        279.52        296.78         6.44 o                         
   7   3   6        170.68        145.33         5.30 o                         
   9   3   6        139.37        113.86         5.36 o                         
  11   3   6         27.63         27.15         2.54 o                         
  13   3   6          8.53          6.69         1.93 o                         
  15   3   6          6.91         11.64         2.77 o                         
 -14   4   6         45.83         51.67         2.77 o                         
 -12   4   6          6.65          7.17         2.75 o                         
 -10   4   6         66.65         61.54         3.82 o                         
  -8   4   6          7.36          8.55         1.90 o                         
  -6   4   6        234.65        226.46         7.06 o                         
  -4   4   6         12.36         13.63         2.42 o                         
  -2   4   6        124.47        117.08         4.79 o                         
   0   4   6        844.45        916.24        13.90 o                         
   2   4   6          2.94          5.77         2.26 o                         
   4   4   6        308.39        329.50         9.29 o                         
   6   4   6        175.49        176.09         6.72 o                         
   8   4   6        101.23        101.89         5.31 o                         
  10   4   6         23.73         24.66         2.65 o                         
  12   4   6          4.34          3.92         1.20 o                         
 -11   5   6          1.66          3.07         3.30 o                         
  -9   5   6         20.08         19.05         3.91 o                         
  -7   5   6         10.10          7.27         3.06 o                         
  -5   5   6          8.67         14.02         2.55 o                         
  -3   5   6        102.65         95.88         5.52 o                         
  -1   5   6        123.47        116.86         8.87 o                         
   1   5   6          0.03          0.34         2.41 o                         
   3   5   6        237.81        255.49         8.44 o                         
   5   5   6        303.60        302.09         9.77 o                         
   7   5   6        227.54        219.91        11.38 o                         
   9   5   6          0.84          2.47         1.98 o                         
 -20   1   7          6.13          3.60         1.11 o                         
 -18   1   7         63.96         64.77         3.09 o                         
 -16   1   7          8.80          7.50         1.50 o                         
 -14   1   7        234.85        236.44         5.31 o                         
 -12   1   7        287.85        261.39         4.99 o                         
 -10   1   7         33.70         25.05         2.41 o                         
  -8   1   7        118.62        105.62         3.33 o                         
  -6   1   7        107.16         92.48         2.54 o                         
  -4   1   7       4998.91       5100.02        16.02 o                         
  -2   1   7       2951.69       2908.69        11.65 o                         
   0   1   7       2970.56       3098.52        11.23 o                         
   2   1   7          1.28          3.50         0.98 o                         
   4   1   7        132.93        157.41         4.08 o                         
   6   1   7         32.43         42.59         2.99 o                         
   8   1   7         86.75         72.01         3.40 o                         
  10   1   7          0.22          4.26         1.99 o                         
  12   1   7         90.54         93.11         3.60 o                         
  14   1   7        257.68        267.51         5.68 o                         
  16   1   7          0.95          0.59         0.76 o                         
 -19   2   7         25.32         23.10         3.11 o                         
 -17   2   7          3.92          2.46         2.19 o                         
 -15   2   7          0.06          1.88         1.33 o                         
 -13   2   7        945.55        949.67        12.27 o                         
 -11   2   7        394.68        388.55         6.40 o                         
  -9   2   7        482.57        466.38         9.39 o                         
  -7   2   7        147.44        133.72         4.64 o                         
  -5   2   7       7403.75       7621.52        47.38 o                         
  -3   2   7          2.50          5.11         1.53 o                         
  -1   2   7        112.00        102.38         3.88 o                         
   1   2   7        355.99        306.13         6.61 o                         
   3   2   7        379.58        395.58         8.31 o                         
   5   2   7        337.02        420.06         9.45 o                         
   7   2   7         97.74         84.15         3.19 o                         
   9   2   7         92.66         79.21         4.26 o                         
  11   2   7        226.40        245.37         6.01 o                         
  13   2   7        269.92        293.44         6.84 o                         
  15   2   7          0.10          2.86         0.94 o                         
 -18   3   7          1.70          5.39         1.31 o                         
 -16   3   7         33.56         39.22         2.80 o                         
 -14   3   7          2.04         -0.56         2.10 o                         
 -12   3   7          1.57          0.88         2.58 o                         
 -10   3   7         32.77         27.33         3.02 o                         
  -8   3   7         29.58         26.96         2.51 o                         
  -6   3   7        131.33        127.90         4.43 o                         
  -4   3   7        207.30        201.43         7.32 o                         
  -2   3   7        159.97        147.20         6.66 o                         
   0   3   7        113.79        125.14         6.49 o                         
   2   3   7         14.55          7.52         1.79 o                         
   4   3   7        159.83        165.73         5.03 o                         
   6   3   7          0.03          0.42         2.59 o                         
   8   3   7          4.60          3.01         1.98 o                         
  10   3   7        171.67        162.94         5.98 o                         
  12   3   7         22.70         21.78         1.91 o                         
  14   3   7         26.58         22.16         1.77 o                         
 -15   4   7          0.84          2.46         1.62 o                         
 -13   4   7         17.61         18.24         2.13 o                         
 -11   4   7         20.85         18.07         2.82 o                         
  -9   4   7        102.38        117.01         5.13 o                         
  -7   4   7        104.90         93.09         4.72 o                         
  -5   4   7        468.27        473.15        10.22 o                         
  -3   4   7         29.07         31.28         3.46 o                         
  -1   4   7        108.30        107.35         4.66 o                         
   1   4   7       1610.01       1652.49        20.25 o                         
   3   4   7        196.84        195.22         7.21 o                         
   5   4   7          5.17          7.88         3.23 o                         
   7   4   7         16.79         10.97         2.32 o                         
   9   4   7         39.63         36.09         2.77 o                         
  11   4   7          4.72          3.10         2.11 o                         
 -12   5   7         96.13        120.73         7.74 o                         
 -10   5   7          5.96          7.97         2.83 o                         
  -8   5   7         27.51         21.75         4.03 o                         
  -6   5   7         43.74         44.30         3.74 o                         
  -4   5   7         32.49         29.02         3.42 o                         
  -2   5   7          4.65          3.15         3.27 o                         
   0   5   7         92.48         93.92         6.08 o                         
   2   5   7          5.81          6.78         3.00 o                         
   4   5   7         16.44         13.81         2.86 o                         
   6   5   7         33.74         41.05         3.42 o                         
   8   5   7         76.98         60.59         3.89 o                         
 -20   0   8         15.48         15.86         2.55 o                         
 -18   0   8          1.46          2.96         2.06 o                         
 -16   0   8        103.19         98.83         5.34 o                         
 -14   0   8        490.80        489.69         9.94 o                         
 -12   0   8        489.17        535.85        17.77 o                         
 -10   0   8          2.60          0.90         1.79 o                         
  -8   0   8       2411.78       2409.20        19.26 o                         
  -6   0   8        233.57        217.19         5.54 o                         
  -4   0   8        809.10        832.70        10.25 o                         
  -2   0   8         18.58         26.04         1.97 o                         
   0   0   8       1214.99       1237.46        12.95 o                         
   2   0   8        113.10        116.46         3.97 o                         
   4   0   8       1126.40       1215.14        13.94 o                         
   6   0   8         33.87         26.60         3.73 o                         
   8   0   8       1294.28       1215.74        17.65 o                         
  10   0   8       6277.16       6443.43        34.25 o                         
  12   0   8         49.48         43.25         3.36 o                         
  14   0   8        105.11        106.58         5.16 o                         
  16   0   8         16.23         17.75         1.94 o                         
 -19   1   8         58.22         60.01         2.86 o                         
 -17   1   8         63.67         59.28         2.90 o                         
 -15   1   8          9.79          8.92         1.61 o                         
 -13   1   8        490.61        499.15         6.79 o                         
 -11   1   8        956.63        928.97        12.45 o                         
  -9   1   8          1.16          1.10         1.49 o                         
  -7   1   8         75.50         87.57         3.02 o                         
  -5   1   8        109.12        105.10         3.02 o                         
  -3   1   8       1569.14       1627.14        12.37 o                         
  -1   1   8       1088.09       1186.38         8.70 o                         
   1   1   8       2415.71       2524.51        15.25 o                         
   3   1   8        117.04         95.01         3.19 o                         
   5   1   8        809.34        866.04        10.79 o                         
   7   1   8         51.96         33.62         3.77 o                         
   9   1   8        210.80        208.89         4.53 o                         
  11   1   8        122.92        123.82         4.15 o                         
  13   1   8         16.63         10.16         1.60 o                         
  15   1   8         33.70         37.78         2.03 o                         
 -18   2   8          4.02          3.19         1.58 o                         
 -16   2   8         26.11         24.05         2.36 o                         
 -14   2   8         26.69         24.36         2.50 o                         
 -12   2   8       3178.49       3192.50        23.93 o                         
 -10   2   8         41.33         29.13         2.24 o                         
  -8   2   8         29.67         33.22         2.92 o                         
  -6   2   8       1044.39       1005.88        11.37 o                         
  -4   2   8       6352.26       6317.93        31.55 o                         
  -2   2   8         20.84         10.55         1.67 o                         
   0   2   8        385.47        337.20         7.28 o                         
   2   2   8         47.38         40.04         3.23 o                         
   4   2   8          5.30         11.73         2.00 o                         
   6   2   8          8.83          3.95         1.60 o                         
   8   2   8         41.14         31.53         2.65 o                         
  10   2   8        130.70        127.00         4.23 o                         
  12   2   8          1.95          1.58         1.44 o                         
  14   2   8          6.00          6.52         1.28 o                         
 -17   3   8         63.57         63.18         2.93 o                         
 -15   3   8         50.44         39.50         3.38 o                         
 -13   3   8          4.47          5.51         2.47 o                         
 -11   3   8          5.58          0.36         2.14 o                         
  -9   3   8        399.02        431.57         9.71 o                         
  -7   3   8         36.57         29.80         2.39 o                         
  -5   3   8        103.88        130.66         4.15 o                         
  -3   3   8         37.48         28.17         3.28 o                         
  -1   3   8        602.28        601.96        15.18 o                         
   1   3   8        304.03        278.21         6.25 o                         
   3   3   8          3.83          2.31         1.61 o                         
   5   3   8         27.05         43.43         3.47 o                         
   7   3   8          2.71          2.41         2.18 o                         
   9   3   8        537.51        559.89        11.15 o                         
  11   3   8         79.30         79.72         3.61 o                         
  13   3   8         41.55         40.41         2.55 o                         
 -14   4   8         23.82         25.37         3.06 o                         
 -12   4   8          3.99          5.76         2.48 o                         
 -10   4   8         10.43         13.53         2.39 o                         
  -8   4   8        132.57        111.22         5.44 o                         
  -6   4   8         78.50         55.14         4.17 o                         
  -4   4   8          1.89          1.46         2.28 o                         
  -2   4   8         57.54         51.72         3.68 o                         
   0   4   8         49.87         48.81         3.77 o                         
   2   4   8       1320.95       1385.30        18.67 o                         
   4   4   8         21.51         16.82         2.82 o                         
   6   4   8         59.09         54.15         5.39 o                         
   8   4   8          0.03          3.01         2.09 o                         
  10   4   8         25.26         19.03         2.50 o                         
 -11   5   8        174.94        190.15        10.78 o                         
  -9   5   8         43.08         52.35         5.15 o                         
  -7   5   8         17.11         10.91         2.86 o                         
  -5   5   8         73.15         69.65         4.66 o                         
  -3   5   8         11.28         16.30         3.95 o                         
  -1   5   8          7.70          6.11         3.38 o                         
   1   5   8          7.97          6.43         2.78 o                         
   3   5   8         51.77         46.37         3.64 o                         
   5   5   8         15.88         14.10         2.40 o                         
   7   5   8          8.37          8.26         1.93 o                         
 -20   1   9        133.36        132.43         6.84 o                         
 -18   1   9          1.82          0.29         1.20 o                         
 -16   1   9       1486.38       1593.84        14.11 o                         
 -14   1   9         37.46         30.84         2.59 o                         
 -12   1   9         16.62         12.49         1.34 o                         
 -10   1   9        375.70        356.80         7.85 o                         
  -8   1   9       2080.22       2088.82        16.43 o                         
  -6   1   9        595.50        591.50         7.82 o                         
  -4   1   9         19.11         16.06         1.49 o                         
  -2   1   9        205.39        189.52         3.69 o                         
   0   1   9       1553.67       1579.31        10.88 o                         
   2   1   9        952.56       1044.80        10.29 o                         
   4   1   9         43.72         45.77         2.82 o                         
   6   1   9        405.18        383.16         9.18 o                         
   8   1   9         13.84         13.26         1.58 o                         
  10   1   9        124.22        126.39         4.10 o                         
  12   1   9         68.42         68.92         3.14 o                         
  14   1   9         41.43         49.13         2.41 o                         
 -19   2   9         37.10         50.96         3.66 o                         
 -17   2   9         30.60         26.62         2.56 o                         
 -15   2   9         30.16         34.62         2.43 o                         
 -13   2   9        207.45        219.67         6.40 o                         
 -11   2   9         30.05         18.38         2.00 o                         
  -9   2   9         22.30         22.53         2.88 o                         
  -7   2   9        389.63        425.33        10.22 o                         
  -5   2   9         43.22         45.54         3.12 o                         
  -3   2   9       3810.54       4006.29        28.11 o                         
  -1   2   9        729.18        755.84        11.95 o                         
   1   2   9        538.60        505.09         9.94 o                         
   3   2   9       1603.31       1664.83        21.32 o                         
   5   2   9        109.23        100.17         3.60 o                         
   7   2   9         30.05         17.70         3.52 o                         
   9   2   9         23.32         27.18         2.82 o                         
  11   2   9          0.95          2.54         1.34 o                         
  13   2   9          0.67          2.91         1.23 o                         
 -18   3   9          6.47          9.01         1.87 o                         
 -16   3   9         18.40         14.01         1.66 o                         
 -14   3   9          4.29          3.53         1.65 o                         
 -12   3   9         18.45         13.02         2.20 o                         
 -10   3   9          1.82          0.18         3.24 o                         
  -8   3   9         18.27         16.43         2.06 o                         
  -6   3   9         25.32         29.16         2.88 o                         
  -4   3   9        204.32        216.62         5.58 o                         
  -2   3   9       1587.25       1625.35        14.64 o                         
   0   3   9          0.68          4.35         2.02 o                         
   2   3   9        822.68        880.13        10.61 o                         
   4   3   9        105.11        111.00         4.84 o                         
   6   3   9        424.03        385.72         9.06 o                         
   8   3   9         33.10         35.83         3.84 o                         
  10   3   9          9.56         13.12         1.94 o                         
  12   3   9         44.27         38.68         2.79 o                         
 -15   4   9        275.98        282.36        11.91 o                         
 -13   4   9          0.29         -0.30         2.04 o                         
 -11   4   9         12.35         10.81         2.47 o                         
  -9   4   9          0.46          0.21         2.02 o                         
  -7   4   9         50.44         28.56         3.69 o                         
  -5   4   9          9.12          9.94         2.64 o                         
  -3   4   9         12.47         11.75         2.50 o                         
  -1   4   9         10.55          7.78         2.10 o                         
   1   4   9        199.29        209.70         7.56 o                         
   3   4   9        247.51        247.87         7.95 o                         
   5   4   9        130.97        119.38         5.73 o                         
   7   4   9         12.60          7.61         1.96 o                         
   9   4   9        173.72        164.20         6.34 o                         
 -10   5   9         13.30         15.55         4.29 o                         
  -8   5   9          0.74          0.85         2.53 o                         
  -6   5   9         16.43         14.10         2.91 o                         
  -4   5   9         13.36          2.83         2.57 o                         
  -2   5   9         49.73         50.24         5.73 o                         
   0   5   9         25.29         27.02         4.50 o                         
   2   5   9         42.31         40.71         3.95 o                         
   4   5   9          1.21          3.65         1.82 o                         
   6   5   9          6.22          2.43         3.22 o                         
 -20   0  10          6.54          4.03         1.42 o                         
 -18   0  10         12.90         11.88         2.37 o                         
 -16   0  10        254.34        239.19         7.78 o                         
 -14   0  10        187.87        178.27         6.28 o                         
 -12   0  10          0.74         -1.25         1.52 o                         
 -10   0  10         83.28         66.42         4.77 o                         
  -8   0  10       2374.50       2381.19        28.09 o                         
  -6   0  10       7180.96       7163.74        35.91 o                         
  -4   0  10          0.18          1.45         1.46 o                         
  -2   0  10       2222.03       2402.47        19.99 o                         
   0   0  10         82.28         94.20         4.26 o                         
   2   0  10       5188.25       5867.12        35.35 o                         
   4   0  10        214.02        206.29         8.66 o                         
   6   0  10        878.86        847.24        14.97 o                         
   8   0  10        355.75        338.34         7.68 o                         
  10   0  10       1312.60       1356.41        16.80 o                         
  12   0  10        322.89        349.96         7.85 o                         
  14   0  10          1.01          1.84         1.81 o                         
 -19   1  10          5.45          8.02         1.36 o                         
 -17   1  10         36.16         39.25         2.59 o                         
 -15   1  10        900.74        924.68        12.13 o                         
 -13   1  10        151.24        144.66         4.05 o                         
 -11   1  10        186.43        195.60         4.39 o                         
  -9   1  10        336.59        342.60         8.38 o                         
  -7   1  10          3.85          1.12         1.15 o                         
  -5   1  10        521.20        507.41         6.83 o                         
  -3   1  10         70.00         74.12         2.52 o                         
  -1   1  10        294.27        283.00         5.37 o                         
   1   1  10         60.34         68.69         2.88 o                         
   3   1  10        175.17        192.29         5.53 o                         
   5   1  10         55.30         61.94         4.16 o                         
   7   1  10          4.71          4.21         1.65 o                         
   9   1  10        389.25        396.73         6.50 o                         
  11   1  10         20.12         18.91         1.78 o                         
  13   1  10          5.19          4.18         1.28 o                         
  15   1  10         15.43         18.43         1.65 o                         
 -18   2  10         12.01         10.47         2.69 o                         
 -16   2  10         36.29         35.35         2.57 o                         
 -14   2  10         79.52         81.00         3.73 o                         
 -12   2  10          0.04         -0.15         1.58 o                         
 -10   2  10        367.37        352.32         6.02 o                         
  -8   2  10         51.42         62.62         4.16 o                         
  -6   2  10        341.57        335.95         8.71 o                         
  -4   2  10         92.39         91.87         4.46 o                         
  -2   2  10         78.73         80.68         4.58 o                         
   0   2  10         30.75         28.00         2.76 o                         
   2   2  10         13.02         13.14         2.26 o                         
   4   2  10         66.16         48.04         2.52 o                         
   6   2  10        263.68        216.53         5.19 o                         
   8   2  10         16.39         12.54         2.45 o                         
  10   2  10         67.78         70.25         3.05 o                         
  12   2  10         26.47         26.06         2.24 o                         
  14   2  10         18.05         16.66         2.02 o                         
 -17   3  10          0.74         -0.68         1.28 o                         
 -15   3  10          0.68          2.22         1.42 o                         
 -13   3  10         25.15         24.95         2.49 o                         
 -11   3  10         48.52         58.15         4.20 o                         
  -9   3  10        173.30        175.03         5.89 o                         
  -7   3  10       2384.39       2505.98        24.73 o                         
  -5   3  10        423.28        397.06         7.50 o                         
  -3   3  10         59.52         48.42         2.56 o                         
  -1   3  10       1335.75       1365.35        15.06 o                         
   1   3  10        727.45        738.76        10.54 o                         
   3   3  10        674.33        678.23        13.34 o                         
   5   3  10          5.15          3.49         2.25 o                         
   7   3  10        158.93        146.53         7.07 o                         
   9   3  10          8.24         10.00         2.45 o                         
  11   3  10        102.30         92.95         3.30 o                         
 -14   4  10        176.50        220.53         9.90 o                         
 -12   4  10         21.03         22.07         3.30 o                         
 -10   4  10         27.55         19.94         2.99 o                         
  -8   4  10          2.37         -1.35         3.81 o                         
  -6   4  10        119.52        103.04         5.36 o                         
  -4   4  10         29.61         25.09         3.20 o                         
  -2   4  10         39.68         40.51         3.55 o                         
   0   4  10        192.67        210.75         7.33 o                         
   2   4  10          0.04         -1.15         2.00 o                         
   4   4  10         49.80         42.57         3.43 o                         
   6   4  10         21.70         20.73         2.56 o                         
   8   4  10         55.54         59.26         3.04 o                         
  10   4  10          9.18          9.03         1.92 o                         
  -9   5  10         69.33         67.54         5.30 o                         
  -7   5  10         51.95         58.41         5.33 o                         
  -5   5  10          0.02          2.23         2.59 o                         
  -3   5  10         33.93         31.76         7.63 o                         
  -1   5  10          6.91          5.57         3.18 o                         
   1   5  10          4.43          5.27         2.94 o                         
   3   5  10          0.24          1.54         1.79 o                         
   5   5  10         27.32         26.51         2.86 o                         
 -20   1  11          1.21          0.60         0.91 o                         
 -18   1  11         59.63         56.25         2.77 o                         
 -16   1  11        129.97        137.68         4.24 o                         
 -14   1  11       1718.76       1792.49        16.56 o                         
 -12   1  11        434.25        420.53         5.99 o                         
 -10   1  11         60.93         62.79         3.37 o                         
  -8   1  11        324.18        339.02         7.20 o                         
  -6   1  11        917.62        979.49        10.64 o                         
  -4   1  11         30.14         26.42         1.80 o                         
  -2   1  11        776.29        748.94         8.94 o                         
   0   1  11         98.04         95.72         3.71 o                         
   2   1  11        240.93        274.74         6.47 o                         
   4   1  11          2.58         -1.67         3.36 o                         
   6   1  11       1558.15       1543.65        11.61 o                         
   8   1  11        877.44        933.07         9.93 o                         
  10   1  11          5.57          8.58         1.45 o                         
  12   1  11        131.72        142.52         3.94 o                         
  14   1  11          3.71          3.08         0.94 o                         
 -19   2  11          2.54          2.02         1.23 o                         
 -17   2  11         48.90         48.58         2.90 o                         
 -15   2  11         28.23         25.42         2.10 o                         
 -13   2  11          1.83          3.56         1.74 o                         
 -11   2  11          3.37          1.48         1.51 o                         
  -9   2  11         22.49         20.39         1.62 o                         
  -7   2  11          3.18          0.12         1.94 o                         
  -5   2  11         35.34         30.48         2.88 o                         
  -3   2  11        192.44        178.10         6.41 o                         
  -1   2  11        752.58        767.60        13.26 o                         
   1   2  11        162.87        146.79         6.49 o                         
   3   2  11         13.68         18.66         1.89 o                         
   5   2  11          0.37          1.09         2.56 o                         
   7   2  11        233.17        203.67         5.38 o                         
   9   2  11        196.91        193.76         5.45 o                         
  11   2  11          3.46          2.28         1.37 o                         
  13   2  11          8.93         10.75         1.37 o                         
 -16   3  11          7.10          7.85         1.54 o                         
 -14   3  11         18.77         13.44         1.93 o                         
 -12   3  11          7.80          8.60         2.32 o                         
 -10   3  11        276.03        204.83         6.79 o                         
  -8   3  11          6.95         13.45         2.44 o                         
  -6   3  11        990.50        978.97        14.68 o                         
  -4   3  11         52.94         56.30         3.34 o                         
  -2   3  11       2183.16       2263.89        19.41 o                         
   0   3  11        331.86        332.80         7.78 o                         
   2   3  11         69.99         72.03         3.85 o                         
   4   3  11          0.01         -1.99         1.99 o                         
   6   3  11          2.22          2.03         2.15 o                         
   8   3  11         32.49         20.35         2.87 o                         
  10   3  11         81.32         68.62         2.98 o                         
 -15   4  11         28.62         31.91         3.13 o                         
 -13   4  11         60.01         77.65         6.20 o                         
 -11   4  11        107.78        107.12         5.75 o                         
  -9   4  11          4.67          3.28         2.70 o                         
  -7   4  11         26.61         26.93         3.18 o                         
  -5   4  11          8.61          5.68         2.57 o                         
  -3   4  11          2.01          0.48         2.36 o                         
  -1   4  11         25.81         26.50         3.84 o                         
   1   4  11         24.06         21.53         2.86 o                         
   3   4  11         13.06          9.20         2.25 o                         
   5   4  11         15.75         20.48         3.13 o                         
   7   4  11         61.72         59.63         3.61 o                         
   9   4  11          1.61          0.14         1.09 o                         
 -10   5  11         22.85         19.76         3.81 o                         
  -8   5  11         20.89         17.33         2.93 o                         
  -6   5  11         10.24          8.54         5.45 o                         
  -4   5  11          0.69          3.18         3.04 o                         
  -2   5  11          1.60          0.20         2.54 o                         
   0   5  11         44.83         41.71         4.66 o                         
   2   5  11          7.16          6.80         3.12 o                         
   4   5  11         53.38         46.57         4.58 o                         
 -20   0  12         51.17         45.17         2.75 o                         
 -18   0  12        876.44        944.79        15.79 o                         
 -16   0  12        390.06        389.49         8.60 o                         
 -14   0  12       2224.23       2245.44        28.70 o                         
 -12   0  12         55.58         54.69         3.22 o                         
 -10   0  12       1743.49       1859.71        37.79 o                         
  -8   0  12        774.68        806.75        16.91 o                         
  -6   0  12       1619.18       1669.84        21.17 o                         
  -4   0  12         27.45         23.44         2.76 o                         
  -2   0  12       2533.08       2594.16        23.62 o                         
   0   0  12       1339.32       1391.98        17.66 o                         
   2   0  12          0.88          5.03         2.34 o                         
   4   0  12         15.83         24.29         2.80 o                         
   6   0  12         19.23         19.23         2.30 o                         
   8   0  12          2.00          3.26         2.07 o                         
  10   0  12        386.61        407.01         9.44 o                         
  12   0  12          0.91          0.91         1.79 o                         
  14   0  12         34.70         37.46         3.02 o                         
 -19   1  12          1.09          0.93         0.97 o                         
 -17   1  12         77.32         79.44         3.44 o                         
 -15   1  12         11.88          5.62         1.58 o                         
 -13   1  12        295.73        279.51         5.39 o                         
 -11   1  12         19.48         16.98         1.55 o                         
  -9   1  12          0.09          0.95         2.12 o                         
  -7   1  12        487.13        514.01         8.32 o                         
  -5   1  12          0.07          1.86         1.19 o                         
  -3   1  12        386.84        344.19         6.26 o                         
  -1   1  12         37.27         47.12         3.03 o                         
   1   1  12        476.93        534.89         9.52 o                         
   3   1  12        307.76        300.13         5.66 o                         
   5   1  12         17.61         16.68         1.99 o                         
   7   1  12        796.34        826.57        10.55 o                         
   9   1  12          1.64          3.67         1.34 o                         
  11   1  12          1.51          3.84         1.11 o                         
  13   1  12         41.11         46.17         2.16 o                         
 -18   2  12         88.49         91.04         4.16 o                         
 -16   2  12          1.81          0.75         1.43 o                         
 -14   2  12         22.48         26.62         2.57 o                         
 -12   2  12          4.27          6.39         1.71 o                         
 -10   2  12          1.28          1.50         2.09 o                         
  -8   2  12         53.10         48.80         2.48 o                         
  -6   2  12         45.13         39.08         2.62 o                         
  -4   2  12        282.73        296.60         8.49 o                         
  -2   2  12          9.20         11.97         3.24 o                         
   0   2  12        940.86        971.54        10.58 o                         
   2   2  12        132.78        111.75         3.68 o                         
   4   2  12        157.90        124.58         4.64 o                         
   6   2  12          0.24         -1.46         2.04 o                         
   8   2  12        534.23        503.66         9.14 o                         
  10   2  12          3.45          3.58         1.60 o                         
  12   2  12         26.67         26.36         1.97 o                         
 -17   3  12         93.50        113.92         6.55 o                         
 -15   3  12         54.25         47.18         3.37 o                         
 -13   3  12          5.81          5.98         2.17 o                         
 -11   3  12         24.60         25.86         2.95 o                         
  -9   3  12        301.30        226.50         8.36 o                         
  -7   3  12        251.88        237.43         7.82 o                         
  -5   3  12        246.90        257.31         9.70 o                         
  -3   3  12         56.59         70.37         4.67 o                         
  -1   3  12       1421.16       1539.26        21.50 o                         
   1   3  12        447.53        488.14        10.27 o                         
   3   3  12        137.75        143.98         5.24 o                         
   5   3  12         21.12         24.87         2.92 o                         
   7   3  12         55.52         60.30         4.71 o                         
   9   3  12          0.55         -0.33         1.21 o                         
  11   3  12          4.05          5.20         1.29 o                         
 -14   4  12         45.22         43.82         3.23 o                         
 -12   4  12         50.87         58.08         3.38 o                         
 -10   4  12          7.43          6.15         2.03 o                         
  -8   4  12         53.70         37.75         4.25 o                         
  -6   4  12        199.93        189.91         7.67 o                         
  -4   4  12         48.91         43.48         4.05 o                         
  -2   4  12        110.01        110.24         5.92 o                         
   0   4  12          4.01          1.65         2.70 o                         
   2   4  12         71.62         69.03         4.07 o                         
   4   4  12         32.73         26.28         3.06 o                         
   6   4  12         24.57         29.51         2.49 o                         
   8   4  12          0.53         -0.48         1.09 o                         
  -9   5  12          0.80          0.94         1.07 o                         
  -7   5  12          0.01         -0.20         1.67 o                         
  -5   5  12        182.55        205.61         8.86 o                         
  -3   5  12          5.49          1.72         5.12 o                         
  -1   5  12          1.77          2.25         2.39 o                         
   1   5  12         22.01         18.06         3.72 o                         
 -20   1  13          0.50         -1.15         1.15 o                         
 -18   1  13         32.13         28.16         1.93 o                         
 -16   1  13         63.50         60.16         2.86 o                         
 -14   1  13         11.11         11.49         1.53 o                         
 -12   1  13        100.28         97.68         3.48 o                         
 -10   1  13        767.13        755.37         8.02 o                         
  -8   1  13        451.64        451.28         5.94 o                         
  -6   1  13         28.78         27.80         2.22 o                         
  -4   1  13         68.95         70.08         3.47 o                         
  -2   1  13        287.68        290.85         7.07 o                         
   0   1  13       1432.08       1530.49        16.84 o                         
   2   1  13          3.08          2.54         1.14 o                         
   4   1  13          4.26         -0.73         1.64 o                         
   6   1  13         42.77         45.75         2.80 o                         
   8   1  13       1041.18       1081.45        10.60 o                         
  10   1  13          0.35         -0.58         1.10 o                         
  12   1  13         10.71         16.81         1.93 o                         
 -19   2  13          3.10          1.52         1.21 o                         
 -17   2  13          0.00          0.31         1.45 o                         
 -15   2  13          5.95          6.00         1.67 o                         
 -13   2  13          6.83          6.23         1.91 o                         
 -11   2  13        537.73        553.35        10.62 o                         
  -9   2  13         96.32         94.23         3.49 o                         
  -7   2  13          9.17         13.12         1.75 o                         
  -5   2  13        865.00        878.40         9.69 o                         
  -3   2  13        133.19        138.66         4.24 o                         
  -1   2  13          5.33          3.30         1.81 o                         
   1   2  13        502.41        491.70         7.51 o                         
   3   2  13         34.41         49.24         3.14 o                         
   5   2  13         98.47         81.97         3.44 o                         
   7   2  13          1.81          0.03         1.82 o                         
   9   2  13          5.22          3.47         1.44 o                         
  11   2  13         10.99          9.97         1.52 o                         
 -16   3  13         75.94         80.26         3.55 o                         
 -14   3  13        136.24        151.16         5.25 o                         
 -12   3  13         21.46         13.37         2.59 o                         
 -10   3  13         72.54         71.38         4.37 o                         
  -8   3  13         46.51         31.47         3.31 o                         
  -6   3  13        106.29        124.97         5.93 o                         
  -4   3  13        122.34        124.93         5.80 o                         
  -2   3  13        211.55        225.95         7.48 o                         
   0   3  13        357.83        380.72         8.57 o                         
   2   3  13         34.64         32.97         2.69 o                         
   4   3  13          5.53          9.43         2.72 o                         
   6   3  13         87.69         82.31         5.04 o                         
   8   3  13          0.24          1.27         1.43 o                         
  10   3  13          1.18          1.81         1.45 o                         
 -13   4  13          7.70          7.20         1.48 o                         
 -11   4  13          9.46          8.27         1.96 o                         
  -9   4  13        214.25        201.59         7.87 o                         
  -7   4  13         66.64         57.73         4.75 o                         
  -5   4  13         37.30         36.47         3.70 o                         
  -3   4  13         84.27         85.72         5.12 o                         
  -1   4  13         39.70         35.39         4.40 o                         
   1   4  13        109.12        118.30         4.95 o                         
   3   4  13         85.41         80.34         5.04 o                         
   5   4  13         18.24         27.52         2.68 o                         
   7   4  13         21.84         22.84         1.66 o                         
  -8   5  13          2.00          4.52         1.44 o                         
  -6   5  13          0.51          1.64         2.69 o                         
  -4   5  13        139.94        176.34        10.47 o                         
  -2   5  13         26.79         23.28         3.03 o                         
   0   5  13          0.88          1.94         1.86 o                         
 -20   0  14         28.20         28.53         2.45 o                         
 -18   0  14        860.51        957.24        14.74 o                         
 -16   0  14        547.64        591.36        11.03 o                         
 -14   0  14        601.41        615.96        11.30 o                         
 -12   0  14        126.51        127.21         5.41 o                         
 -10   0  14        194.06        192.81         5.27 o                         
  -8   0  14        812.74        857.21        12.08 o                         
  -6   0  14        520.42        547.32        12.46 o                         
  -4   0  14        532.25        539.86        11.36 o                         
  -2   0  14         25.22         16.28         2.73 o                         
   0   0  14        653.20        672.18         9.87 o                         
   2   0  14         96.55        108.86         4.33 o                         
   4   0  14        432.82        423.88         9.57 o                         
   6   0  14        712.62        746.82        13.68 o                         
   8   0  14         86.88         95.26         4.86 o                         
  10   0  14         77.68         83.57         3.89 o                         
  12   0  14         18.71         19.07         3.07 o                         
 -19   1  14          4.98          3.05         1.36 o                         
 -17   1  14        146.63        135.12         3.90 o                         
 -15   1  14        122.77        125.79         3.98 o                         
 -13   1  14         99.21         91.05         3.35 o                         
 -11   1  14          7.44          7.19         1.49 o                         
  -9   1  14        329.02        306.87         5.24 o                         
  -7   1  14          4.17          1.59         1.56 o                         
  -5   1  14        218.58        263.05         5.62 o                         
  -3   1  14        139.68        134.60         4.44 o                         
  -1   1  14         58.77         50.54         2.20 o                         
   1   1  14        198.86        180.01         4.20 o                         
   3   1  14         87.15         75.26         3.43 o                         
   5   1  14        444.39        391.09         7.78 o                         
   7   1  14          6.15          6.26         1.48 o                         
   9   1  14        122.72        114.32         3.51 o                         
  11   1  14          0.34          1.85         1.14 o                         
 -18   2  14          4.27          3.13         1.11 o                         
 -16   2  14         39.22         32.29         2.38 o                         
 -14   2  14         26.42         25.30         2.29 o                         
 -12   2  14         58.40         43.52         3.19 o                         
 -10   2  14        104.38         95.85         5.02 o                         
  -8   2  14        245.78        218.27         6.43 o                         
  -6   2  14         61.81         57.82         2.55 o                         
  -4   2  14       2942.86       2957.45        19.93 o                         
  -2   2  14        127.30        117.08         4.02 o                         
   0   2  14        214.24        208.38         5.96 o                         
   2   2  14         60.47         70.31         3.53 o                         
   4   2  14        962.63       1009.56        11.30 o                         
   6   2  14          2.85          3.97         1.56 o                         
   8   2  14          1.04          4.50         1.35 o                         
  10   2  14         33.51         25.11         2.27 o                         
 -17   3  14        170.61        197.27         8.83 o                         
 -15   3  14          1.21          1.93         1.81 o                         
 -13   3  14          3.80          3.75         1.48 o                         
 -11   3  14         13.97         12.42         2.25 o                         
  -9   3  14          8.52          8.76         1.80 o                         
  -7   3  14        444.50        399.11        10.08 o                         
  -5   3  14         68.83         61.70         4.70 o                         
  -3   3  14         25.33         26.43         2.75 o                         
  -1   3  14         58.49         55.85         3.39 o                         
   1   3  14        158.57        150.84         5.64 o                         
   3   3  14          0.61          0.09         1.76 o                         
   5   3  14         31.73         32.57         3.07 o                         
   7   3  14        122.84        120.84         5.45 o                         
   9   3  14         60.77         64.41         2.95 o                         
 -12   4  14         43.97         37.07         2.61 o                         
 -10   4  14        163.41        149.64         6.29 o                         
  -8   4  14          1.15          1.83         1.81 o                         
  -6   4  14          1.74          3.96         2.34 o                         
  -4   4  14         82.64         75.74         4.66 o                         
  -2   4  14         33.67         28.05         2.99 o                         
   0   4  14         55.05         50.47         3.60 o                         
   2   4  14         10.72          7.84         1.68 o                         
   4   4  14         25.29         27.63         3.00 o                         
   6   4  14          3.28          5.76         1.28 o                         
  -5   5  14         10.29         12.38         2.14 o                         
  -3   5  14        280.62        271.77        14.85 o                         
 -18   1  15          2.62          2.79         1.15 o                         
 -16   1  15        265.27        277.30         5.27 o                         
 -14   1  15          0.78          2.53         1.26 o                         
 -12   1  15        142.39        141.62         4.11 o                         
 -10   1  15        107.73        100.58         3.93 o                         
  -8   1  15        879.75        883.48         9.30 o                         
  -6   1  15         86.28         89.08         3.17 o                         
  -4   1  15          4.19          6.18         1.62 o                         
  -2   1  15         81.23         85.00         2.91 o                         
   0   1  15         21.53         27.52         1.76 o                         
   2   1  15          2.92          1.59         1.40 o                         
   4   1  15         39.09         36.35         2.71 o                         
   6   1  15        412.01        383.03         6.62 o                         
   8   1  15         29.83         29.27         2.10 o                         
  10   1  15         49.68         50.86         2.18 o                         
 -17   2  15          6.08          6.77         1.28 o                         
 -15   2  15          0.59          3.45         1.91 o                         
 -13   2  15         46.15         39.52         3.15 o                         
 -11   2  15        126.31        107.80         4.54 o                         
  -9   2  15        255.58        233.13         7.16 o                         
  -7   2  15         52.17         49.68         3.10 o                         
  -5   2  15         30.58         27.54         3.46 o                         
  -3   2  15       1590.16       1685.78        20.60 o                         
  -1   2  15          9.23          7.84         1.63 o                         
   1   2  15         32.13         41.15         3.03 o                         
   3   2  15         93.83        100.28         3.72 o                         
   5   2  15        460.03        552.56         8.20 o                         
   7   2  15         11.38          8.49         1.64 o                         
   9   2  15         36.22         29.95         2.50 o                         
 -16   3  15         98.29        108.37         3.81 o                         
 -14   3  15          3.09          3.56         1.61 o                         
 -12   3  15         96.29         95.63         4.37 o                         
 -10   3  15          3.70          3.12         2.05 o                         
  -8   3  15          0.18         -0.49         1.63 o                         
  -6   3  15        156.48        155.65         6.92 o                         
  -4   3  15          0.10         -1.98         1.98 o                         
  -2   3  15        154.07        159.49         5.37 o                         
   0   3  15         92.72         93.77         4.48 o                         
   2   3  15          6.34          2.67         1.89 o                         
   4   3  15          9.67          5.81         1.95 o                         
   6   3  15         31.74         30.49         2.27 o                         
   8   3  15          1.46          2.89         1.55 o                         
 -13   4  15          0.61          1.13         1.11 o                         
 -11   4  15         30.75         24.98         2.09 o                         
  -9   4  15        232.16        221.62         6.95 o                         
  -7   4  15         95.00        111.07         4.78 o                         
  -5   4  15          0.95          1.13         1.78 o                         
  -3   4  15          0.44          2.15         1.40 o                         
  -1   4  15          2.96         -0.17         1.62 o                         
   1   4  15          0.02          0.63         1.05 o                         
   3   4  15          0.09         -0.43         1.16 o                         
 -18   0  16        184.49        183.13         7.02 o                         
 -16   0  16        744.47        818.91        11.94 o                         
 -14   0  16          3.81          2.77         2.41 o                         
 -12   0  16        192.75        188.92         6.37 o                         
 -10   0  16        345.43        372.01         8.88 o                         
  -8   0  16         31.47         27.88         2.74 o                         
  -6   0  16        249.71        251.30         5.97 o                         
  -4   0  16        347.41        366.71         7.11 o                         
  -2   0  16        389.24        406.30         7.92 o                         
   0   0  16         65.68         55.56         4.17 o                         
   2   0  16         90.55         84.04         5.45 o                         
   4   0  16         25.20         18.09         2.67 o                         
   6   0  16        157.13        155.88         6.53 o                         
   8   0  16          0.03         -1.37         1.93 o                         
  10   0  16        112.48        134.72         9.42 o                         
 -19   1  16          6.80          7.25         2.31 o                         
 -17   1  16          4.03          3.22         1.09 o                         
 -15   1  16        124.22        126.46         4.20 o                         
 -13   1  16         92.89         92.97         3.41 o                         
 -11   1  16          0.32          0.37         1.54 o                         
  -9   1  16         44.64         39.26         3.12 o                         
  -7   1  16         95.31        100.76         4.60 o                         
  -5   1  16         16.79         19.08         1.59 o                         
  -3   1  16       1147.65       1206.65        11.12 o                         
  -1   1  16         74.85         63.06         2.90 o                         
   1   1  16         78.23         66.86         3.11 o                         
   3   1  16          9.69         13.13         1.87 o                         
   5   1  16         70.34         60.00         2.96 o                         
   7   1  16          2.53          0.71         1.35 o                         
   9   1  16         29.92         29.94         1.68 o                         
 -16   2  16          0.05         -0.74         1.46 o                         
 -14   2  16          1.94          3.59         2.05 o                         
 -12   2  16          7.21          8.43         1.93 o                         
 -10   2  16        146.53        133.13         5.38 o                         
  -8   2  16          1.06          2.74         1.78 o                         
  -6   2  16         11.91         11.17         2.00 o                         
  -4   2  16        119.21        135.86         6.02 o                         
  -2   2  16       1559.60       1609.27        23.22 o                         
   0   2  16        138.33        122.47         5.26 o                         
   2   2  16          0.15         -0.32         1.35 o                         
   4   2  16         61.88         52.45         2.73 o                         
   6   2  16        417.96        410.67         7.11 o                         
   8   2  16         30.26         28.50         1.67 o                         
 -15   3  16         44.45         56.81         2.44 o                         
 -13   3  16         60.27         62.53         3.19 o                         
 -11   3  16         65.94         53.51         3.30 o                         
  -9   3  16          6.72          4.60         2.00 o                         
  -7   3  16         25.46         23.95         2.89 o                         
  -5   3  16         20.09         26.76         2.60 o                         
  -3   3  16          0.01          0.32         1.68 o                         
  -1   3  16         23.38         27.06         2.65 o                         
   1   3  16         45.87         50.73         3.88 o                         
   3   3  16         61.60         76.38         3.77 o                         
   5   3  16         30.17         26.41         2.33 o                         
   7   3  16          5.93          5.56         1.72 o                         
 -12   4  16         92.14         98.57         3.89 o                         
 -10   4  16         24.77         21.15         1.71 o                         
  -8   4  16         41.92         24.97         2.27 o                         
  -6   4  16        223.79        282.10         7.17 o                         
  -4   4  16          1.91          3.24         1.36 o                         
  -2   4  16         22.07         22.31         2.20 o                         
   0   4  16          4.42          0.02         2.96 o                         
   2   4  16         44.16         52.08         4.05 o                         
 -18   1  17          0.80          1.56         1.45 o                         
 -16   1  17          0.15          0.82         1.01 o                         
 -14   1  17         24.40         27.33         1.92 o                         
 -12   1  17         31.29         31.25         2.35 o                         
 -10   1  17        168.61        164.61         5.34 o                         
  -8   1  17          2.48          2.38         2.24 o                         
  -6   1  17       1482.16       1521.92        16.01 o                         
  -4   1  17        393.72        381.14         7.67 o                         
  -2   1  17        220.74        228.39         5.42 o                         
   0   1  17        102.10        116.84         3.83 o                         
   2   1  17        321.57        305.95         6.36 o                         
   4   1  17         16.07         19.48         1.97 o                         
   6   1  17         31.96         26.32         1.88 o                         
   8   1  17         52.00         44.62         2.08 o                         
 -17   2  17          3.15          5.30         1.36 o                         
 -15   2  17         33.26         29.67         2.33 o                         
 -13   2  17          1.99          2.81         1.75 o                         
 -11   2  17        326.79        281.11         6.66 o                         
  -9   2  17         19.21         19.06         2.19 o                         
  -7   2  17         39.19         46.94         2.88 o                         
  -5   2  17         38.01         40.52         3.44 o                         
  -3   2  17         47.10         50.19         3.24 o                         
  -1   2  17         58.63         54.65         3.56 o                         
   1   2  17        110.35        116.87         4.30 o                         
   3   2  17         52.55         51.78         3.11 o                         
   5   2  17        217.04        221.38         4.77 o                         
   7   2  17        137.08        131.10         7.31 o                         
 -14   3  17         83.43         77.70         3.15 o                         
 -12   3  17          0.05          3.19         1.75 o                         
 -10   3  17          0.15          2.93         1.54 o                         
  -8   3  17         33.59         34.10         2.98 o                         
  -6   3  17         77.09         68.22         3.90 o                         
  -4   3  17         22.63         22.77         2.56 o                         
  -2   3  17         65.41         67.83         4.00 o                         
   0   3  17          0.30          1.39         2.28 o                         
   2   3  17         47.89         53.27         3.10 o                         
   4   3  17         10.25          5.86         2.31 o                         
  -9   4  17          8.89          5.10         1.15 o                         
  -7   4  17        391.23        416.42         8.36 o                         
  -5   4  17         70.85         78.62         6.83 o                         
  -3   4  17          0.72         -0.11         1.00 o                         
  -1   4  17         16.04         15.92         2.04 o                         
   1   4  17          6.78          8.62         2.87 o                         
 -18   0  18         40.63         37.29         4.21 o                         
 -16   0  18         53.61         62.19         3.44 o                         
 -14   0  18          7.87         10.35         1.82 o                         
 -12   0  18          3.66          7.53         2.02 o                         
 -10   0  18        143.50        135.37         6.37 o                         
  -8   0  18         26.24         22.04         3.39 o                         
  -6   0  18        688.14        690.82        12.95 o                         
  -4   0  18         55.08         51.05         3.74 o                         
  -2   0  18          1.60         -2.09         2.09 o                         
   0   0  18          0.93          1.26         2.23 o                         
   2   0  18        648.54        672.97        13.70 o                         
   4   0  18        222.76        225.88         7.40 o                         
   6   0  18         10.93         13.20         2.47 o                         
   8   0  18         14.56         15.23         1.85 o                         
 -17   1  18         60.30         57.38         3.51 o                         
 -15   1  18          2.52         -1.24         1.91 o                         
 -13   1  18         14.93         13.22         2.17 o                         
 -11   1  18        130.45        139.66         4.99 o                         
  -9   1  18         93.94         93.94         4.08 o                         
  -7   1  18        224.28        220.25         5.47 o                         
  -5   1  18        493.73        513.33         8.32 o                         
  -3   1  18         54.70         64.92         3.10 o                         
  -1   1  18        147.63        134.57         3.63 o                         
   1   1  18         62.34         67.72         2.97 o                         
   3   1  18          0.09          2.99         1.48 o                         
   5   1  18        100.98        100.92         3.38 o                         
   7   1  18          6.84          8.87         1.22 o                         
 -16   2  18         21.96         22.43         2.11 o                         
 -14   2  18          5.14          3.97         1.57 o                         
 -12   2  18          8.66          5.35         1.47 o                         
 -10   2  18         26.35         25.40         2.24 o                         
  -8   2  18         13.34         11.09         1.96 o                         
  -6   2  18         17.04         20.34         2.30 o                         
  -4   2  18        282.92        292.57         6.85 o                         
  -2   2  18         72.39         67.06         3.71 o                         
   0   2  18          3.23          3.20         1.66 o                         
   2   2  18          2.09          3.48         1.55 o                         
   4   2  18        193.49        201.58         4.36 o                         
   6   2  18          0.21          0.92         0.94 o                         
 -13   3  18          5.49          4.71         1.21 o                         
 -11   3  18         69.13         74.00         3.37 o                         
  -9   3  18         18.86         14.76         1.94 o                         
  -7   3  18          3.14         -0.66         3.25 o                         
  -5   3  18         20.40         15.52         2.14 o                         
  -3   3  18          0.04         -0.74         1.60 o                         
  -1   3  18          1.02          0.79         1.34 o                         
   1   3  18        193.31        213.27         5.97 o                         
   3   3  18         99.44         94.94         3.98 o                         
  -8   4  18         41.83         40.45         3.26 o                         
  -6   4  18         61.38         70.42         3.68 o                         
  -4   4  18        137.23        138.27         4.90 o                         
  -2   4  18          8.55          3.86         1.31 o                         
 -16   1  19         52.32         56.85         2.76 o                         
 -14   1  19         60.09         51.66         2.81 o                         
 -12   1  19         35.04         32.21         2.30 o                         
 -10   1  19         16.51         17.51         2.07 o                         
  -8   1  19         17.45         15.02         2.00 o                         
  -6   1  19        498.90        532.85         8.21 o                         
  -4   1  19        461.02        461.65         7.38 o                         
  -2   1  19        248.79        263.63         5.54 o                         
   0   1  19          0.42          1.12         1.34 o                         
   2   1  19          5.63          8.76         1.49 o                         
   4   1  19         92.26         81.05         2.94 o                         
   6   1  19          5.31          4.14         0.96 o                         
 -15   2  19        111.03        111.80         4.52 o                         
 -13   2  19          0.49         -0.02         1.24 o                         
 -11   2  19          3.68          1.68         1.76 o                         
  -9   2  19          6.59          2.16         1.41 o                         
  -7   2  19         83.93         91.22         3.67 o                         
  -5   2  19         66.92         68.30         3.34 o                         
  -3   2  19         29.81         29.17         2.53 o                         
  -1   2  19         31.77         26.85         2.21 o                         
   1   2  19          0.16          0.82         1.30 o                         
   3   2  19         13.13         11.17         1.56 o                         
   5   2  19         25.06         25.58         2.68 o                         
 -12   3  19         16.34         11.02         1.21 o                         
 -10   3  19         47.99         52.15         2.62 o                         
  -8   3  19         18.37         20.91         2.56 o                         
  -6   3  19         24.00         27.24         2.59 o                         
  -4   3  19          0.00         -0.20         1.57 o                         
  -2   3  19          0.30         -0.86         1.16 o                         
   0   3  19         41.31         50.86         2.83 o                         
   2   3  19          1.46          5.67         1.24 o                         
 -16   0  20          3.99          7.94         2.75 o                         
 -14   0  20          3.01          3.82         2.12 o                         
 -12   0  20         95.45         95.85         6.24 o                         
 -10   0  20        220.55        245.49         8.76 o                         
  -8   0  20        260.28        280.20         8.56 o                         
  -6   0  20         94.78         94.06         4.84 o                         
  -4   0  20       1460.83       1533.09        16.52 o                         
  -2   0  20          4.18          3.57         1.91 o                         
   0   0  20        239.31        230.35         7.50 o                         
   2   0  20         33.73         42.90         3.25 o                         
   4   0  20        255.48        236.09         6.73 o                         
 -15   1  20         24.09         25.23         2.27 o                         
 -13   1  20        128.03        120.44         4.33 o                         
 -11   1  20         13.03          9.93         1.60 o                         
  -9   1  20          0.18         -0.30         1.54 o                         
  -7   1  20        110.35        115.65         3.88 o                         
  -5   1  20        193.30        187.78         5.13 o                         
  -3   1  20          3.80          4.67         1.80 o                         
  -1   1  20          1.25         -0.16         1.42 o                         
   1   1  20         69.20         67.91         3.18 o                         
   3   1  20         57.46         63.11         2.84 o                         
   5   1  20          2.29          2.39         0.82 o                         
 -14   2  20          0.07          1.73         1.23 o                         
 -12   2  20          6.05          3.67         1.20 o                         
 -10   2  20         46.07         43.23         2.29 o                         
  -8   2  20         96.30         88.98         3.28 o                         
  -6   2  20          6.66          4.60         1.67 o                         
  -4   2  20         12.76         13.01         1.80 o                         
  -2   2  20         12.41         12.11         1.79 o                         
   0   2  20         23.23         31.41         2.15 o                         
   2   2  20          6.97          9.79         1.33 o                         
 -11   3  20          9.06          8.23         2.01 o                         
  -9   3  20        239.24        285.90         7.70 o                         
  -7   3  20         12.92         14.55         1.88 o                         
  -5   3  20         71.98         61.45         2.95 o                         
  -3   3  20          1.15          0.39         0.80 o                         
  -1   3  20         18.24         14.37         1.75 o                         
 -14   1  21         11.67         13.11         1.55 o                         
 -12   1  21         20.84         20.12         2.28 o                         
 -10   1  21         22.88         20.15         1.96 o                         
  -8   1  21         31.92         31.95         2.24 o                         
  -6   1  21         35.36         38.71         2.55 o                         
  -4   1  21         76.12         70.98         3.17 o                         
  -2   1  21          2.15          3.52         1.74 o                         
   0   1  21        180.40        206.80         5.65 o                         
   2   1  21         75.84         77.09         3.41 o                         
 -13   2  21        135.26        119.39         5.30 o                         
 -11   2  21         48.42         47.74         2.52 o                         
  -9   2  21          0.05          0.68         1.02 o                         
  -7   2  21         23.17         28.27         2.43 o                         
  -5   2  21         12.83          4.05         1.68 o                         
  -3   2  21          2.00          1.35         1.10 o                         
  -1   2  21        118.16        119.70         5.21 o                         
   1   2  21          0.46         -0.47         1.10 o                         
  -8   3  21        187.70        212.64         5.10 o                         
  -6   3  21         15.60         15.66         1.65 o                         
  -4   3  21         68.36         65.33         4.84 o                         
 -14   0  22         89.75         93.32         4.04 o                         
 -12   0  22        106.34        120.84         4.86 o                         
 -10   0  22          4.48          2.04         1.94 o                         
  -8   0  22       1547.73       1652.55        23.18 o                         
  -6   0  22         15.32         16.00         2.57 o                         
  -4   0  22          7.67         16.22         2.70 o                         
  -2   0  22          9.11          2.50         2.81 o                         
   0   0  22          4.26          1.40         1.79 o                         
   2   0  22          4.50          1.66         1.87 o                         
 -13   1  22          2.05          1.05         0.89 o                         
 -11   1  22          4.48          0.50         1.09 o                         
  -9   1  22          1.04         -0.45         1.11 o                         
  -7   1  22          6.15          3.19         1.39 o                         
  -5   1  22        103.17         99.15         3.42 o                         
  -3   1  22         18.88         18.30         2.29 o                         
  -1   1  22          0.00          1.36         1.41 o                         
   1   1  22         19.89         18.12         1.64 o                         
 -10   2  22          1.06         -0.42         1.02 o                         
  -8   2  22         10.85         16.64         2.49 o                         
  -6   2  22         11.82          6.42         1.29 o                         
  -4   2  22          6.84          4.83         1.15 o                         
  -2   2  22         21.52         21.41         1.72 o                         
 -12   1  23         74.27         79.10         4.88 o                         
 -10   1  23          2.01          1.70         0.90 o                         
  -8   1  23         34.61         35.35         2.54 o                         
  -6   1  23        164.16        152.25         6.82 o                         
  -4   1  23          9.81         12.82         1.90 o                         
  -2   1  23         23.49         23.19         1.84 o                         
  -7   2  23          7.37          3.24         4.05 o                         
  -5   2  23          0.67          4.74         2.23 o                         
 -10   0  24          2.62         -1.70         1.70 o                         
  -6   0  24        440.72        405.63        14.64 o                         
  -4   0  24        142.21        136.25         9.64 o                         
  -7   1  24         46.14         45.71         3.50 o                         
  -5   1  24          1.57          0.56         1.33 o                         
                                                                                
