# Supplementary material for: Managing negative linear compressibility and thermal expansion through steric hindrance: a case study of 1,2-bis­(4′-pyridyl)­ethane cocrystals
Source: IUCrJ. 2025 Jan 1;12(Pt 1):88–96. doi: 10.1107/S2052252524011734 (PMC11707692; doi:10.1107/S2052252524011734)
Supplement: Supplementary file 22 [file m-12-00088-ETYSUC_064sup22.hkl]

data_ETYSUC_064                                                                 
_shelx_title ' etysuc_064_1_a.res in I2/a'                                      
_shelx_refln_list_code          4                                               
_shelx_F_calc_maximum      205.76                                               
_exptl_crystal_F_000       640.00                                               
_reflns_d_resolution_high  0.8161                                               
                                                                                
loop_                                                                           
 _space_group_symop_operation_xyz                                               
 'x, y, z'                                                                      
 '-x+1/2, y, -z'                                                                
 'x+1/2, y+1/2, z+1/2'                                                          
 '-x+1, y+1/2, -z+1/2'                                                          
 '-x, -y, -z'                                                                   
 'x-1/2, -y, z'                                                                 
 '-x+1/2, -y+1/2, -z+1/2'                                                       
 'x, -y+1/2, z+1/2'                                                             
                                                                                
_cell_length_a    16.5998                                                       
_cell_length_b     4.7781                                                       
_cell_length_c    19.2183                                                       
_cell_angle_alpha  90.000                                                       
_cell_angle_beta  110.315                                                       
_cell_angle_gamma  90.000                                                       
                                                                                
_shelx_F_squared_multiplier     1.000                                           
                                                                                
loop_                                                                           
 _refln_index_h                                                                 
 _refln_index_k                                                                 
 _refln_index_l                                                                 
 _refln_F_squared_calc                                                          
 _refln_F_squared_meas                                                          
 _refln_F_squared_sigma                                                         
 _refln_observed_status                                                         
   1   1   0        157.71        131.55        10.27 o                         
   0   2   0       1183.52       1335.24        46.67 o                         
   2   2   0          4.42          8.69         6.30 o                         
   1   3   0       1573.84       1764.71        75.52 o                         
   3   3   0        278.58        315.11        50.03 o                         
   2   4   0         69.44         53.08        26.66 o                         
   1   5   0         28.61        -32.57        32.57 o                         
  -2   1   1        385.80        306.55        62.05 o                         
   0   1   1       2507.11       2545.49        39.61 o                         
  -3   2   1       4168.93       3613.14       295.45 o                         
  -1   2   1       1698.40       1724.33        39.59 o                         
   1   2   1        223.90        250.11        19.82 o                         
  -2   3   1         46.04         33.43        10.35 o                         
   0   3   1       1755.88       1854.53        73.89 o                         
   2   3   1        196.54         91.90        20.35 o                         
  -3   4   1          0.39         22.50        46.51 o                         
  -1   4   1        232.98        294.80        59.85 o                         
   1   4   1         62.91         37.71        32.41 o                         
   3   4   1         16.79         22.52        20.04 o                         
  -2   5   1         62.53        -94.38       104.39 o                         
   2   5   1        356.25        383.96       139.69 o                         
  -1   1   2       9181.10       9116.73       121.83 o                         
   1   1   2       1505.82       1563.77        88.02 o                         
  -2   2   2       2041.92       2362.07        60.33 o                         
   0   2   2        593.96        605.84        24.46 o                         
   2   2   2       1482.62       1163.76       162.37 o                         
  -3   3   2        387.82        586.70        58.58 o                         
  -1   3   2        182.50        153.40        17.73 o                         
   1   3   2       1835.58       1938.44        78.66 o                         
   3   3   2          3.07        -11.24        29.16 o                         
  -4   4   2        133.53         39.29        47.95 o                         
  -2   4   2         60.54         54.57        28.02 o                         
   0   4   2        228.79        254.67        55.77 o                         
   2   4   2          8.25        -29.52        29.52 o                         
  -1   5   2          0.40        194.09       126.24 o                         
   1   5   2         84.30        153.25       103.52 o                         
  -2   1   3      42337.82      38581.64       275.71 o                         
   0   1   3       1177.95       1313.79        28.50 o                         
  -3   2   3       3360.03       3683.80       123.70 o                         
  -1   2   3       4630.24       4876.06        66.14 o                         
   1   2   3        171.10        168.91        15.60 o                         
  -4   3   3        194.88        230.89        50.92 o                         
  -2   3   3        361.25        432.46        36.85 o                         
   0   3   3        308.52        314.17        39.42 o                         
   2   3   3         28.78         43.98        27.84 o                         
  -3   4   3        185.16        155.52        42.99 o                         
  -1   4   3          4.88         24.03        42.37 o                         
   1   4   3        148.83         62.47        24.79 o                         
  -2   5   3         17.05        -74.84       119.29 o                         
   2   5   3        398.58        486.46       129.33 o                         
  -2   0   4       1866.96       1493.36        63.43 o                         
   0   0   4       6902.92       7990.33       127.01 o                         
  -3   1   4      15885.04      14455.80       479.54 o                         
  -1   1   4       9615.10       9674.95        97.20 o                         
   1   1   4          0.11         -3.81         4.14 o                         
  -2   2   4       4802.04       5360.37       100.08 o                         
   0   2   4        206.70        258.87        16.62 o                         
   2   2   4        193.70        208.54        31.52 o                         
  -3   3   4        927.73        856.78       107.10 o                         
  -1   3   4         21.91         11.62        12.04 o                         
   1   3   4        147.22        146.59        22.12 o                         
  -4   4   4        224.08        188.61        92.99 o                         
  -2   4   4        181.62        214.07        48.19 o                         
   0   4   4         20.18        174.22       102.15 o                         
   2   4   4        364.95        469.06        92.24 o                         
  -3   5   4         52.26        -16.56        74.56 o                         
   1   5   4         84.47        159.95        77.87 o                         
  -2   1   5      13134.71      11741.04       159.33 o                         
   0   1   5       3146.24       3151.99        59.81 o                         
  -3   2   5          0.82          0.93         5.70 o                         
  -1   2   5         77.90         64.25         7.09 o                         
   1   2   5        492.63        381.78        51.45 o                         
  -2   3   5         66.60         26.28        10.01 o                         
   0   3   5         64.04         49.66        22.06 o                         
   2   3   5        106.00         51.59        16.72 o                         
  -1   4   5       1390.74       1549.43       213.80 o                         
   1   4   5         15.62         -2.50        23.20 o                         
   0   5   5         16.39        -35.75       122.51 o                         
  -2   0   6       1109.79        958.55        35.59 o                         
   0   0   6       1068.67       1129.82        56.90 o                         
  -3   1   6        593.78        698.90        29.81 o                         
  -1   1   6       4406.66       4637.46        62.51 o                         
   1   1   6        196.27        152.89        38.56 o                         
  -4   2   6       2061.86       1810.06        92.50 o                         
  -2   2   6        460.04        511.30        22.02 o                         
   0   2   6       1712.75       1758.08        47.65 o                         
  -3   3   6        279.07        182.35        41.29 o                         
  -1   3   6        328.43        379.17        48.84 o                         
   1   3   6         34.06         43.02        20.03 o                         
  -4   4   6          0.31        -18.34        53.55 o                         
  -2   4   6        288.83        162.06       105.06 o                         
   0   4   6       1049.05       1484.43       183.88 o                         
   2   4   6         39.23        -26.58       105.74 o                         
  -1   5   6        168.21        187.34       183.13 o                         
   1   5   6          5.75        -55.80        56.08 o                         
  -4   1   7       5387.01       5387.73       140.08 o                         
  -2   1   7       2780.10       2761.57        47.82 o                         
   0   1   7       3472.90       3912.90        99.13 o                         
  -3   2   7         43.25         71.62         9.99 o                         
  -1   2   7         61.16         74.37         8.50 o                         
   1   2   7        406.49        384.19        43.21 o                         
  -4   3   7         70.37         59.02        27.66 o                         
  -2   3   7        385.86        233.61        48.26 o                         
   0   3   7        139.72        114.88        57.85 o                         
  -5   4   7        311.85        392.19       160.24 o                         
  -3   4   7         65.01         -5.70        43.23 o                         
  -1   4   7        107.13        143.00        58.19 o                         
   1   4   7       1592.60       1664.74       166.87 o                         
  -4   5   7         16.91        270.83       161.60 o                         
  -2   5   7         10.39         11.79       146.38 o                         
   0   5   7        105.69         46.52        49.66 o                         
  -4   0   8        630.90        603.09        65.18 o                         
  -2   0   8         19.35         32.09         9.47 o                         
   0   0   8       1504.09       1696.25        87.82 o                         
  -3   1   8       1315.17       1222.28        37.02 o                         
  -1   1   8       1311.76       1613.80        42.58 o                         
  -4   2   8       7667.34       5905.43       258.17 o                         
  -2   2   8          2.46         -1.59        10.14 o                         
   0   2   8        353.50        433.69        29.13 o                         
  -5   3   8         99.83        134.57        48.24 o                         
  -3   3   8        111.19        127.54        25.46 o                         
  -1   3   8        565.46        623.45        73.42 o                         
   1   3   8        444.90        486.15        59.13 o                         
  -4   4   8         23.29        -79.83        79.83 o                         
  -2   4   8         37.35         55.83        32.91 o                         
   0   4   8          0.87        -12.90        47.76 o                         
  -1   5   8         29.86         55.78        71.32 o                         
  -4   1   9         11.60          7.94         7.08 o                         
  -2   1   9        204.04        176.32        13.90 o                         
   0   1   9       1286.06       1425.03        84.87 o                         
  -5   2   9         59.04        140.56        30.76 o                         
  -3   2   9       5212.06       5233.46       112.83 o                         
  -1   2   9        856.58       1153.72        49.58 o                         
   1   2   9        515.78        410.65        98.54 o                         
  -4   3   9        400.82        372.77        46.21 o                         
  -2   3   9       2183.82       2519.97       134.65 o                         
   0   3   9         19.62        -14.69        27.38 o                         
  -5   4   9          9.76        -14.05        48.60 o                         
  -3   4   9         23.98          5.84        39.02 o                         
  -1   4   9         15.22         48.44        51.94 o                         
   1   4   9         29.82         40.14        87.03 o                         
  -2   5   9         21.40         62.00        54.94 o                         
   0   5   9         21.49        -19.06        74.30 o                         
  -4   0  10         20.38         16.98         7.99 o                         
  -2   0  10       2465.38       2669.06        84.40 o                         
   0   0  10         18.18         21.36        18.22 o                         
  -5   1  10        531.00        443.46        35.07 o                         
  -3   1  10         35.69         38.43         6.66 o                         
  -1   1  10        490.89        448.99        27.03 o                         
  -4   2  10          0.09         -0.07         9.72 o                         
  -2   2  10         29.49         37.87        10.64 o                         
   0   2  10         16.48         -1.78        15.61 o                         
  -5   3  10        529.16        467.27        80.04 o                         
  -3   3  10          0.81          5.32        17.75 o                         
  -1   3  10       1236.36       1608.24       125.50 o                         
   1   3  10        900.31        709.30       201.80 o                         
  -4   4  10         35.32        -25.11        39.80 o                         
  -2   4  10         32.55         20.39        48.14 o                         
   0   4  10        236.82        349.44        99.64 o                         
  -1   5  10          5.13        -35.62        40.17 o                         
  -4   1  11         10.58         18.35         5.56 o                         
  -2   1  11        711.61        799.08        47.17 o                         
   0   1  11         93.91         52.53        17.99 o                         
  -5   2  11        100.80         36.05        15.48 o                         
  -3   2  11        166.18        169.48        22.94 o                         
  -1   2  11       1133.32       1108.37        64.88 o                         
  -6   3  11       1377.22        817.79       205.53 o                         
  -4   3  11        129.52        133.12        33.05 o                         
  -2   3  11       1742.40       2285.75       174.05 o                         
   0   3  11        369.73        403.68        81.59 o                         
  -5   4  11          0.86         -1.07        64.21 o                         
  -3   4  11          0.20        -11.12        51.83 o                         
  -1   4  11         22.48         27.52        48.25 o                         
  -2   5  11          2.68         98.98        86.42 o                         
  -4   0  12          9.44         12.89        19.87 o                         
  -2   0  12       2792.88       3087.72       119.58 o                         
  -5   1  12          4.96          2.10        14.40 o                         
  -3   1  12        388.97        402.19        41.89 o                         
  -1   1  12         59.63         27.03        12.84 o                         
  -6   2  12         72.74         58.13        23.21 o                         
  -4   2  12        538.71        485.74        63.53 o                         
  -2   2  12          2.55         -2.06        16.35 o                         
   0   2  12       1112.82       1110.43       106.62 o                         
  -3   3  12         78.80         37.62        33.11 o                         
  -1   3  12       1018.21        716.70       233.34 o                         
  -4   4  12         29.39         12.00        48.46 o                         
  -2   4  12        128.94         98.00       176.75 o                         
   0   4  12          3.80         57.08        73.21 o                         
  -3   5  12          4.19         -4.21        72.14 o                         
  -6   1  13          9.01         18.61        48.40 o                         
  -4   1  13         25.80         26.58        15.00 o                         
  -2   1  13        267.35        443.57        48.92 o                         
   0   1  13       1278.26       1699.29       282.51 o                         
  -5   2  13        924.07       1077.67        87.81 o                         
  -3   2  13        182.26        109.14        37.97 o                         
  -1   2  13          6.82          6.09        21.51 o                         
  -6   3  13        379.25        314.93        83.79 o                         
  -4   3  13         88.63        119.71        39.63 o                         
   0   3  13         66.84        107.86        39.22 o                         
  -5   4  13        161.41        295.38       196.79 o                         
  -3   4  13          8.79        -39.57        41.76 o                         
  -1   4  13         47.03         41.56        34.18 o                         
  -6   0  14        586.91        549.66        66.59 o                         
  -4   0  14        669.35        658.24        63.82 o                         
  -2   0  14         18.85         66.67        42.50 o                         
  -5   1  14        333.08        221.07        38.29 o                         
  -3   1  14        291.01        194.58        40.86 o                         
  -1   1  14          2.71         16.45        16.93 o                         
  -6   2  14         60.98         83.26        32.90 o                         
  -4   2  14       2368.65       2870.85       182.94 o                         
  -2   2  14        160.90        107.80        26.90 o                         
  -5   3  14        193.35         96.49        29.81 o                         
  -3   3  14          2.93         47.93        59.74 o                         
  -1   3  14         20.02        167.64        70.06 o                         
  -4   4  14         74.50         33.94        52.75 o                         
  -2   4  14         19.76         23.24        56.64 o                         
  -6   1  15        137.14         96.87        34.93 o                         
  -4   1  15          3.15         -4.84        10.50 o                         
  -2   1  15        100.45        128.68        29.89 o                         
  -5   2  15         11.56         43.91        49.49 o                         
  -3   2  15       1327.05       1784.43       178.65 o                         
  -1   2  15          3.11          5.92        31.49 o                         
  -6   3  15        240.63        467.00       129.03 o                         
  -4   3  15          1.41        -29.98        33.10 o                         
  -2   3  15        129.90        135.80        54.82 o                         
  -5   4  15          4.11        -28.56        71.82 o                         
  -3   4  15          2.19        -18.60        35.43 o                         
  -6   0  16        279.31        305.00        70.32 o                         
  -4   0  16        326.35        411.59        66.92 o                         
  -2   0  16        393.92        421.91       109.31 o                         
  -5   1  16          1.30        -17.44        32.39 o                         
  -3   1  16       1470.69       1433.47       122.70 o                         
  -1   1  16         70.38         90.65        75.59 o                         
  -6   2  16          9.73        -26.97        26.97 o                         
  -4   2  16         68.49        166.86        53.84 o                         
  -2   2  16       1179.98       1355.94       141.18 o                         
  -5   3  16          0.41         57.71        45.34 o                         
  -3   3  16          0.01        -14.76        37.16 o                         
  -4   4  16          3.65        118.96        86.01 o                         
  -2   4  16         59.01        -18.91        80.41 o                         
  -6   1  17       1618.63       1601.69       121.06 o                         
  -4   1  17        459.58        342.33       104.66 o                         
  -2   1  17        267.05        122.50        73.95 o                         
  -5   2  17         46.78        118.02        39.32 o                         
  -3   2  17        154.87        158.91        61.00 o                         
  -6   3  17         17.02        -57.04       106.30 o                         
  -4   3  17          8.33         69.59        96.08 o                         
  -2   3  17         93.13        109.65        42.71 o                         
  -5   4  17          9.53         54.50       215.86 o                         
  -3   4  17         15.53       -163.42       185.87 o                         
  -6   0  18        929.75        933.52       141.12 o                         
  -4   0  18         60.30         99.13        59.29 o                         
  -2   0  18         41.05        -55.05        84.87 o                         
  -7   1  18        208.33         41.91        78.77 o                         
  -5   1  18        404.38        554.46        70.18 o                         
  -3   1  18         40.37         70.59        34.60 o                         
  -6   2  18         32.07        -15.22        37.98 o                         
  -4   2  18        170.96        345.81        73.32 o                         
  -5   3  18          0.83         23.13        52.01 o                         
  -3   3  18          2.68         15.57        37.20 o                         
  -6   1  19        432.73        427.03        72.53 o                         
  -4   1  19        400.54        284.90        70.15 o                         
  -7   2  19        195.86         95.38       104.14 o                         
  -5   2  19         97.69        176.99        58.48 o                         
  -3   2  19         19.31          5.81        35.79 o                         
  -6   3  19         31.24        -62.78       204.72 o                         
  -4   3  19          8.06        -50.55        58.00 o                         
  -6   0  20         27.52         87.64        53.96 o                         
  -4   0  20       1859.26       1871.49       297.24 o                         
  -7   1  20        114.58        166.38        82.96 o                         
  -5   1  20        143.94        106.34        43.90 o                         
  -3   1  20          0.01         48.11        57.16 o                         
  -6   2  20         42.01         13.56        27.00 o                         
  -4   2  20          9.65         25.38        65.15 o                         
  -5   3  20         93.25         87.03        63.53 o                         
  -6   1  21         24.12        -51.83       260.80 o                         
  -4   1  21         32.06         22.80        99.61 o                         
  -7   2  21          8.06          8.78       158.10 o                         
  -5   2  21         35.89         54.01        28.53 o                         
  -6   0  22         27.27         57.39        80.68 o                         
  -4   0  22          2.58        328.43       195.84 o                         
  -5   1  22         87.09        126.69        79.77 o                         
  -6   1  23        197.96        470.72       148.47 o                         
                                                                                
