# Supplementary material for: Managing negative linear compressibility and thermal expansion through steric hindrance: a case study of 1,2-bis­(4′-pyridyl)­ethane cocrystals
Source: IUCrJ. 2025 Jan 1;12(Pt 1):88–96. doi: 10.1107/S2052252524011734 (PMC11707692; doi:10.1107/S2052252524011734)
Supplement: Supplementary file 23 [file m-12-00088-ETYSUC_094sup23.hkl]

data_ETYSUC_094                                                                 
_shelx_title ' ETYSUC_094_1 in I2/a No15' 
_shelx_refln_list_code          4                                               
_shelx_F_calc_maximum      200.80                                               
_exptl_crystal_F_000       640.00                                               
_reflns_d_resolution_high  0.8051                                               
                                                                                
loop_                                                                           
 _space_group_symop_operation_xyz                                               
 'x, y, z'                                                                      
 '-x+1/2, y, -z'                                                                
 'x+1/2, y+1/2, z+1/2'                                                          
 '-x+1, y+1/2, -z+1/2'                                                          
 '-x, -y, -z'                                                                   
 'x-1/2, -y, z'                                                                 
 '-x+1/2, -y+1/2, -z+1/2'                                                       
 'x, -y+1/2, z+1/2'                                                             
                                                                                
_cell_length_a    16.5608                                                       
_cell_length_b     4.7226                                                       
_cell_length_c    19.1870                                                       
_cell_angle_alpha  90.000                                                       
_cell_angle_beta  110.994                                                       
_cell_angle_gamma  90.000                                                       
                                                                                
_shelx_F_squared_multiplier     1.000                                           
                                                                                
loop_                                                                           
 _refln_index_h                                                                 
 _refln_index_k                                                                 
 _refln_index_l                                                                 
 _refln_F_squared_calc                                                          
 _refln_F_squared_meas                                                          
 _refln_F_squared_sigma                                                         
 _refln_observed_status                                                         
   1   1   0        151.31        121.20         9.63 o                         
   0   2   0        976.13       1122.24        43.91 o                         
   2   2   0         23.08         24.70         7.10 o                         
   1   3   0       1174.82       1443.64        62.46 o                         
   3   3   0        318.24        387.98        52.85 o                         
   0   4   0         33.14         17.75        33.00 o                         
   2   4   0         59.34         74.08        48.93 o                         
   1   5   0         24.15        -32.22        39.04 o                         
   3   5   0        104.57        147.59        80.47 o                         
  -2   1   1        323.11        276.03        60.86 o                         
   0   1   1       2748.95       2702.32        53.47 o                         
  -3   2   1       4408.44       3812.49       134.23 o                         
  -1   2   1       1684.53       1685.52        34.21 o                         
   1   2   1        219.87        272.28        13.21 o                         
  -2   3   1         40.71         36.71         9.99 o                         
   0   3   1       1758.18       1816.32        63.03 o                         
   2   3   1        257.01        217.63        33.68 o                         
  -3   4   1          0.00         -1.68        43.86 o                         
  -1   4   1        190.64        229.20        36.76 o                         
   1   4   1         28.86          5.45        14.58 o                         
   3   4   1         26.56        -30.40        69.07 o                         
  -2   5   1         66.35         94.96        84.34 o                         
   0   5   1          8.37        -12.55        47.77 o                         
   2   5   1        396.03        631.31       157.54 o                         
  -1   1   2       9064.43       8853.02       107.99 o                         
   1   1   2       1578.95       1509.66        55.61 o                         
  -2   2   2       1998.12       2380.80        57.18 o                         
   0   2   2        555.22        559.64        21.98 o                         
   2   2   2       1364.99       1453.11        85.79 o                         
  -3   3   2        311.96        409.41        54.39 o                         
  -1   3   2        240.46        258.31        24.60 o                         
   1   3   2       1657.06       1854.53        86.77 o                         
   3   3   2          1.25          5.63        59.29 o                         
  -4   4   2        162.51          2.52        51.15 o                         
  -2   4   2         46.09         64.51        26.04 o                         
   0   4   2        285.34        283.49        43.06 o                         
   2   4   2         31.48          2.69        34.21 o                         
  -3   5   2          7.82        115.00       138.76 o                         
  -1   5   2         11.58         23.16        31.10 o                         
   1   5   2         57.55         24.35        37.32 o                         
  -2   1   3      40319.41      34329.00       320.88 o                         
   0   1   3       1295.11       1483.26        32.05 o                         
  -3   2   3       2906.00       3057.60       231.88 o                         
  -1   2   3       4836.52       4977.38        72.81 o                         
   1   2   3        192.90        213.56        18.48 o                         
  -4   3   3        258.13        361.77        57.38 o                         
  -2   3   3        237.64        267.63        27.97 o                         
   0   3   3        341.37        308.82        29.70 o                         
   2   3   3          7.64         93.70        50.20 o                         
  -3   4   3        118.84         48.48        55.42 o                         
  -1   4   3          9.42         30.72        18.29 o                         
   1   4   3        133.91        123.01        36.70 o                         
  -2   5   3          8.57        -75.96        75.96 o                         
   0   5   3          6.86         18.15        45.51 o                         
   2   5   3        347.84        452.71       225.19 o                         
  -2   0   4       1448.84       1155.70        43.54 o                         
   0   0   4       7047.08       8148.01       166.29 o                         
  -3   1   4      15763.50      12909.31       397.81 o                         
  -1   1   4       9192.48       9060.25       115.15 o                         
   1   1   4          0.26         -1.88         3.09 o                         
  -4   2   4        970.11        868.92        78.08 o                         
  -2   2   4       4219.75       5237.79       108.62 o                         
   0   2   4        140.17        172.57        14.96 o                         
   2   2   4        202.71        243.54        55.22 o                         
  -3   3   4        834.01        746.11        72.65 o                         
  -1   3   4         15.50         10.48        14.07 o                         
   1   3   4        216.20        166.15        28.70 o                         
  -4   4   4        227.66        210.51        67.37 o                         
  -2   4   4        114.57         69.27        27.01 o                         
   0   4   4         28.38         90.56        45.47 o                         
   2   4   4        374.60        502.03       200.44 o                         
  -3   5   4         25.92         -2.41        46.39 o                         
  -1   5   4        150.70         98.85       116.73 o                         
   1   5   4        115.69        175.95       132.93 o                         
  -2   1   5      13509.27      11755.08       152.31 o                         
   0   1   5       2869.55       2855.28        69.06 o                         
  -3   2   5          6.57          7.92         5.14 o                         
  -1   2   5        132.06        125.67        10.74 o                         
   1   2   5        432.35        412.46        34.34 o                         
  -4   3   5          0.20         27.00        13.78 o                         
  -2   3   5         58.07         34.37         7.62 o                         
   0   3   5         44.33         44.65        10.81 o                         
   2   3   5         95.14         99.17        56.60 o                         
  -3   4   5        185.25         99.59        38.48 o                         
  -1   4   5       1197.88       1382.07       113.54 o                         
   1   4   5          4.50        -18.55        22.38 o                         
  -4   5   5        103.73        122.31        75.41 o                         
  -2   5   5         99.23        -21.21        90.86 o                         
   0   5   5          4.49         30.55        40.11 o                         
  -2   0   6        881.78        786.95        38.34 o                         
   0   0   6        836.66        928.19        50.66 o                         
  -3   1   6        552.12        606.14        26.46 o                         
  -1   1   6       4547.54       4704.15        83.97 o                         
   1   1   6        247.02        118.25        69.63 o                         
  -4   2   6       1795.69       1476.17        67.46 o                         
  -2   2   6        377.76        426.10        21.09 o                         
   0   2   6       1837.74       1956.62        66.81 o                         
  -5   3   6        154.33         56.98        33.41 o                         
  -3   3   6        257.65        150.28        39.94 o                         
  -1   3   6        258.73        225.82        32.48 o                         
   1   3   6         14.29         34.19        20.87 o                         
  -4   4   6          0.12        -12.44        26.44 o                         
  -2   4   6        338.49        285.36        54.05 o                         
   0   4   6       1170.94       1333.22       224.90 o                         
   2   4   6         54.21         90.18       129.04 o                         
  -3   5   6         23.87        -36.62        75.16 o                         
  -1   5   6        120.34         68.77        28.29 o                         
   1   5   6          0.01        -72.72       187.02 o                         
  -4   1   7       5722.52       5124.55       143.16 o                         
  -2   1   7       2693.59       2824.79        56.33 o                         
   0   1   7       3531.00       3988.50        89.42 o                         
  -3   2   7         98.59        104.92        10.71 o                         
  -1   2   7         46.22         59.99         9.67 o                         
   1   2   7        459.82        502.48        84.67 o                         
  -4   3   7         43.80         58.27        17.40 o                         
  -2   3   7        447.74        402.02        39.57 o                         
   0   3   7        154.40        112.34        23.47 o                         
  -5   4   7        203.41        500.90       114.72 o                         
  -3   4   7         80.83         48.15        45.79 o                         
  -1   4   7         76.81        128.50        34.35 o                         
   1   4   7       1295.60       1752.31       376.58 o                         
  -4   5   7          6.20        105.14       139.47 o                         
  -2   5   7          7.02        139.07       138.03 o                         
   0   5   7         74.12         88.12       101.13 o                         
  -4   0   8        608.03        527.18        35.34 o                         
  -2   0   8         27.71         43.81         7.27 o                         
   0   0   8       1502.82       1486.54        72.30 o                         
  -3   1   8       1067.70       1053.95        29.65 o                         
  -1   1   8       1394.10       1759.27        40.41 o                         
  -4   2   8       7194.64       5633.96       184.69 o                         
  -2   2   8          9.72         14.23         6.13 o                         
   0   2   8        371.02        476.87        31.28 o                         
  -5   3   8        138.75        115.64        45.55 o                         
  -3   3   8        170.36        209.93        33.21 o                         
  -1   3   8        439.09        595.47        64.58 o                         
   1   3   8        370.51        429.41       103.96 o                         
  -4   4   8         31.56          3.13        37.86 o                         
  -2   4   8         18.71         10.49        28.67 o                         
   0   4   8          0.82         10.95        42.08 o                         
  -5   5   8        168.95        -49.63       147.16 o                         
  -3   5   8          7.41        -53.15       106.74 o                         
  -1   5   8         56.87          8.15        99.27 o                         
  -4   1   9          0.42         -3.98         4.76 o                         
  -2   1   9        191.18        165.09        11.83 o                         
   0   1   9       1074.91       1238.21        98.68 o                         
  -5   2   9         81.77        123.03        23.07 o                         
  -3   2   9       5019.76       5365.90       115.33 o                         
  -1   2   9       1032.86       1363.24        69.95 o                         
   1   2   9        504.40        425.03       140.69 o                         
  -4   3   9        436.71        388.37        56.45 o                         
  -2   3   9       2220.50       2929.30       141.17 o                         
   0   3   9         19.73        -11.29        36.50 o                         
  -5   4   9          6.95         -6.15        42.11 o                         
  -3   4   9          8.92          1.07        20.28 o                         
  -1   4   9         16.97         22.58        18.59 o                         
   1   4   9          9.29         93.02       143.31 o                         
  -4   5   9         41.62       -175.95       178.65 o                         
  -2   5   9         35.50         41.65        41.59 o                         
   0   5   9         10.05        -52.96       129.32 o                         
  -4   0  10         53.64         47.38         8.90 o                         
  -2   0  10       2478.87       2617.98        64.71 o                         
   0   0  10          0.37          7.97        10.18 o                         
  -5   1  10        422.77        372.55        29.90 o                         
  -3   1  10         31.47         33.88         5.16 o                         
  -1   1  10        596.38        494.21        26.80 o                         
  -4   2  10          9.14         -9.67        12.07 o                         
  -2   2  10         30.88         53.72        12.69 o                         
   0   2  10         23.41         11.58        10.77 o                         
  -5   3  10        525.54        479.95        70.98 o                         
  -3   3  10          1.88         20.74        21.74 o                         
  -1   3  10       1196.63       1688.06       123.03 o                         
   1   3  10        718.76        722.72       211.57 o                         
  -4   4  10         21.34         27.83        25.85 o                         
  -2   4  10         16.73         52.13        40.33 o                         
   0   4  10        227.82        409.54       135.35 o                         
  -5   5  10         11.02         42.70        30.82 o                         
  -3   5  10         43.35       -170.36       222.40 o                         
  -1   5  10         13.68        -69.71        76.84 o                         
  -4   1  11          5.06          4.15         7.72 o                         
  -2   1  11        638.27        786.46        41.35 o                         
   0   1  11        103.73         46.10        15.88 o                         
  -5   2  11         77.22         26.78        13.52 o                         
  -3   2  11        146.50        126.25        16.14 o                         
  -1   2  11       1172.80       1151.01        89.74 o                         
  -6   3  11       1207.22        835.36       244.74 o                         
  -4   3  11        174.19        144.56        32.17 o                         
  -2   3  11       1642.33       2587.70       181.56 o                         
   0   3  11        342.55        486.09       128.50 o                         
  -5   4  11         15.25        -15.93        36.36 o                         
  -3   4  11          2.19         31.89        41.72 o                         
  -1   4  11          7.45        -10.46        32.21 o                         
  -4   5  11         29.26         49.02       145.39 o                         
  -2   5  11          0.50        299.91       243.08 o                         
  -4   0  12          6.42        -10.04        12.19 o                         
  -2   0  12       2571.35       3140.38       129.25 o                         
   0   0  12        939.07        465.56       569.68 o                         
  -5   1  12          1.85         13.75         8.39 o                         
  -3   1  12        422.55        451.82        31.74 o                         
  -1   1  12         40.28         37.12        18.32 o                         
  -6   2  12         95.38         48.99        45.13 o                         
  -4   2  12        652.87        630.07        57.22 o                         
  -2   2  12          0.04         -0.62        18.23 o                         
   0   2  12        949.45       1089.02       135.46 o                         
  -5   3  12        245.68        272.24        59.35 o                         
  -3   3  12         78.57         79.18        37.94 o                         
  -1   3  12        802.31        572.81       161.82 o                         
  -4   4  12         19.87         91.49        61.84 o                         
  -2   4  12        121.38        145.31        57.57 o                         
  -1   5  12          5.52        413.12       278.31 o                         
  -6   1  13          1.06         -2.38        28.31 o                         
  -4   1  13         30.68         50.49        12.34 o                         
  -2   1  13        324.12        479.10        55.04 o                         
  -5   2  13        901.00        981.67        85.66 o                         
  -3   2  13        191.94        110.65        32.64 o                         
  -1   2  13          6.34         12.46        17.03 o                         
  -6   3  13        363.59        344.10        98.52 o                         
  -4   3  13         46.92         -7.37        31.20 o                         
  -2   3  13        528.13        552.66        86.67 o                         
   0   3  13         30.64         84.75        73.17 o                         
  -5   4  13        165.95         52.70        38.62 o                         
  -3   4  13         15.01         30.42        28.72 o                         
  -1   4  13         44.24        122.74        87.19 o                         
  -6   0  14        565.69        522.00        73.67 o                         
  -4   0  14        601.96        582.26        58.67 o                         
  -2   0  14         12.65        -12.34        32.50 o                         
  -5   1  14        332.26        290.33        46.96 o                         
  -3   1  14        266.96        231.56        36.02 o                         
  -1   1  14          0.92        -16.30        31.78 o                         
  -6   2  14         47.93         37.41        31.32 o                         
  -4   2  14       2079.91       2898.25       153.36 o                         
  -2   2  14        136.22        157.39        40.62 o                         
  -5   3  14        212.07        173.82        54.12 o                         
  -3   3  14          2.65         21.59        39.79 o                         
  -1   3  14         11.90         89.58       107.66 o                         
  -6   4  14          0.47        359.86       288.71 o                         
  -4   4  14         85.70         70.58        40.66 o                         
  -2   4  14          7.32         -0.22        74.43 o                         
  -6   1  15        108.29         74.72        25.19 o                         
  -4   1  15          0.19         -8.19        22.36 o                         
  -2   1  15         91.78         88.90        48.79 o                         
  -5   2  15          7.09         -0.19        27.07 o                         
  -3   2  15       1327.51       1765.52       152.97 o                         
  -1   2  15          1.14         21.18        77.60 o                         
  -6   3  15        260.19        348.20        89.63 o                         
  -4   3  15          2.37        -25.44        49.79 o                         
  -2   3  15        104.45         -5.75        72.28 o                         
  -5   4  15          0.64        -35.90       146.46 o                         
  -3   4  15          4.79        -13.14       110.80 o                         
  -6   0  16        364.07        408.72        84.07 o                         
  -4   0  16        295.40        445.60        73.91 o                         
  -2   0  16        300.45        143.99        56.73 o                         
  -5   1  16          4.54        -12.49        27.57 o                         
  -3   1  16       1363.04       1373.08       127.59 o                         
  -1   1  16         45.65         14.92        84.06 o                         
  -6   2  16          5.91        -23.01        23.01 o                         
  -4   2  16         57.37        114.74        39.23 o                         
  -2   2  16        824.15       1001.47       202.47 o                         
  -5   3  16          0.05         65.80        30.47 o                         
  -3   3  16          0.21        -50.23        53.93 o                         
  -1   3  16          0.66         62.34       106.92 o                         
  -6   4  16        409.25        705.13       232.29 o                         
  -4   4  16          3.78         69.25        50.73 o                         
  -2   4  16         45.17         86.13       140.31 o                         
  -6   1  17       1548.65       1599.97       126.47 o                         
  -4   1  17        399.03        439.26        67.57 o                         
  -2   1  17        290.16        139.90       134.96 o                         
  -7   2  17         61.68         50.28        55.37 o                         
  -5   2  17         57.79        160.53        40.52 o                         
  -3   2  17        167.73         68.05        58.15 o                         
  -6   3  17         11.51          9.77        37.25 o                         
  -4   3  17         11.58         -2.48        39.93 o                         
  -2   3  17         71.40        172.17       110.36 o                         
  -5   4  17          5.66         80.75        39.85 o                         
  -6   0  18        888.84        772.90       128.00 o                         
  -4   0  18         84.54         59.86        68.06 o                         
  -2   0  18         78.85        -73.47        73.47 o                         
  -7   1  18        186.22        412.51       133.49 o                         
  -5   1  18        351.39        483.06        88.37 o                         
  -3   1  18         41.61         36.29        34.61 o                         
  -6   2  18         18.09        -33.59        44.31 o                         
  -4   2  18        137.03        265.70       113.13 o                         
  -2   2  18         77.72         26.23        21.40 o                         
  -5   3  18          3.60        120.74        83.68 o                         
  -3   3  18          8.47       -163.50       163.50 o                         
  -6   1  19        337.25        379.14        90.24 o                         
  -4   1  19        307.59        366.45        84.08 o                         
  -7   2  19        195.08        168.71        74.85 o                         
  -5   2  19         73.19        128.45        56.06 o                         
  -3   2  19         15.37        -60.29        60.29 o                         
  -6   3  19         23.28        -43.89        79.46 o                         
  -4   3  19         21.15          2.93        50.01 o                         
  -6   0  20         12.78        -12.00        31.48 o                         
  -4   0  20       1654.04       1975.30       228.41 o                         
  -7   1  20        121.03        144.78        86.95 o                         
  -5   1  20        136.58        130.40        34.59 o                         
  -3   1  20          0.04         -0.33        86.43 o                         
  -6   2  20         38.91        -54.34        54.34 o                         
  -4   2  20         11.52         -9.79        45.66 o                         
  -5   3  20         51.34         -3.07        65.79 o                         
  -6   1  21         15.70        117.52        62.70 o                         
  -4   1  21         12.59         56.80        61.94 o                         
  -7   2  21          4.16        -85.67        85.67 o                         
  -5   2  21         26.84         -7.77        72.05 o                         
  -6   0  22         42.07        231.67       143.81 o                         
  -7   1  22          3.63       -124.01       124.01 o                         
  -5   1  22         75.23         29.51        48.23 o                         
  -6   1  23        141.53         33.99        60.85 o                         
                                                                                
