# Supplementary material for: Managing negative linear compressibility and thermal expansion through steric hindrance: a case study of 1,2-bis­(4′-pyridyl)­ethane cocrystals
Source: IUCrJ. 2025 Jan 1;12(Pt 1):88–96. doi: 10.1107/S2052252524011734 (PMC11707692; doi:10.1107/S2052252524011734)
Supplement: Supplementary file 24 [file m-12-00088-ETYSUC_141sup24.hkl]

data_ETYSUC_141                                                                 
_shelx_title ' ETYSUC_141_2 in I2/a No15' 
_shelx_refln_list_code          4                                               
_shelx_F_calc_maximum      193.05                                               
_exptl_crystal_F_000       640.00                                               
_reflns_d_resolution_high  0.8034                                               
                                                                                
loop_                                                                           
 _space_group_symop_operation_xyz                                               
 'x, y, z'                                                                      
 '-x+1/2, y, -z'                                                                
 'x+1/2, y+1/2, z+1/2'                                                          
 '-x+1, y+1/2, -z+1/2'                                                          
 '-x, -y, -z'                                                                   
 'x-1/2, -y, z'                                                                 
 '-x+1/2, -y+1/2, -z+1/2'                                                       
 'x, -y+1/2, z+1/2'                                                             
                                                                                
_cell_length_a    16.5509                                                       
_cell_length_b     4.6266                                                       
_cell_length_c    19.0892                                                       
_cell_angle_alpha  90.000                                                       
_cell_angle_beta  111.957                                                       
_cell_angle_gamma  90.000                                                       
                                                                                
_shelx_F_squared_multiplier     1.000                                           
                                                                                
loop_                                                                           
 _refln_index_h                                                                 
 _refln_index_k                                                                 
 _refln_index_l                                                                 
 _refln_F_squared_calc                                                          
 _refln_F_squared_meas                                                          
 _refln_F_squared_sigma                                                         
 _refln_observed_status                                                         
   1   1   0         90.14         80.99         7.55 o                         
   0   2   0        727.32        811.12        29.30 o                         
   2   2   0         69.98         82.98        12.18 o                         
   1   3   0        863.77        974.12        64.80 o                         
   3   3   0        349.01        431.72        48.33 o                         
   2   4   0         57.09         95.32        38.76 o                         
   3   5   0         91.88        153.47        96.02 o                         
   0   1   1       2884.57       3008.40        38.97 o                         
  -3   2   1       4373.74       2919.89       326.26 o                         
  -1   2   1       1830.23       1622.09        37.09 o                         
   1   2   1        239.22        262.38        15.41 o                         
   3   2   1        354.75        297.65        81.91 o                         
  -4   3   1       1360.79       1358.56       207.50 o                         
  -2   3   1         47.67         40.64        14.31 o                         
   0   3   1       1777.57       1867.41        79.93 o                         
   2   3   1        256.36        179.25        28.10 o                         
  -3   4   1          1.34          0.89        45.08 o                         
  -1   4   1        122.19        180.90        68.86 o                         
   1   4   1         28.49         47.10       127.93 o                         
   3   4   1         38.13         71.08        30.59 o                         
   0   0   2       1158.49       1236.34        98.67 o                         
  -1   1   2       9315.26       9209.15       165.99 o                         
   1   1   2       1555.03       1716.03        48.72 o                         
  -2   2   2       2136.08       2425.61       111.22 o                         
   0   2   2        537.94        518.02        20.13 o                         
   2   2   2       1528.58       1597.36        58.63 o                         
  -3   3   2        300.01        396.24        49.26 o                         
  -1   3   2        336.82        377.56        30.61 o                         
   1   3   2       1511.28       1631.15        85.64 o                         
   3   3   2          0.15         11.44        25.27 o                         
  -4   4   2        106.56         90.55        65.17 o                         
  -2   4   2         26.40         90.34        40.79 o                         
   0   4   2        366.32        429.51       135.89 o                         
   2   4   2         67.79         67.97        48.51 o                         
   3   5   2        309.98        406.21       189.51 o                         
  -2   1   3      37269.31      32463.57       342.99 o                         
   0   1   3       1495.46       1789.60        30.52 o                         
  -3   2   3       2920.70       3769.46       121.56 o                         
  -1   2   3       5075.83       5264.71        97.08 o                         
   1   2   3        207.01        187.62        25.97 o                         
  -4   3   3        328.67        479.66        79.10 o                         
  -2   3   3        111.72        102.16        17.54 o                         
   0   3   3        378.89        389.09        45.47 o                         
   2   3   3          2.27        -10.98        13.64 o                         
  -3   4   3         70.78         35.08        35.29 o                         
  -1   4   3          3.61         27.50        35.27 o                         
   1   4   3        107.52         72.51        43.57 o                         
   3   4   3        482.40        388.42       138.76 o                         
  -4   5   3          4.65       -122.88       122.88 o                         
  -2   0   4       1548.81        938.97        44.36 o                         
   0   0   4       6673.71       8423.91       122.46 o                         
  -3   1   4      16702.95      12339.28       371.33 o                         
  -1   1   4       8816.03       9173.50       169.37 o                         
   1   1   4          1.76          1.64         3.38 o                         
  -4   2   4        847.19        657.19       101.53 o                         
  -2   2   4       3392.76       4003.86       161.89 o                         
   0   2   4         65.25         85.34         9.26 o                         
   2   2   4        252.65        275.59        25.03 o                         
  -3   3   4        833.43        831.65        62.21 o                         
  -1   3   4         27.76         16.63         6.85 o                         
   1   3   4        366.64        346.32        40.08 o                         
   3   3   4        267.93        329.72        64.24 o                         
  -4   4   4        200.92        165.34        48.27 o                         
  -2   4   4         58.61          7.84        18.18 o                         
   0   4   4         45.67         40.38        69.68 o                         
   2   4   4        555.24        733.97       200.51 o                         
  -2   1   5      14317.57      13524.12       174.47 o                         
   0   1   5       2712.91       2576.69        40.47 o                         
  -3   2   5         23.57         21.85         4.88 o                         
  -1   2   5        180.15        173.39        13.75 o                         
   1   2   5        372.98        388.60        29.13 o                         
  -4   3   5          0.17          3.93        15.73 o                         
  -2   3   5         68.30         33.43        12.62 o                         
   0   3   5         19.76         23.43        16.51 o                         
   2   3   5        123.69        183.93        53.57 o                         
  -1   4   5       1158.93       1886.59       388.46 o                         
   1   4   5          2.55        101.99        79.87 o                         
  -4   5   5        139.61         67.23        51.88 o                         
  -2   0   6        938.55        713.89        44.69 o                         
   0   0   6        900.95        920.36        49.24 o                         
  -3   1   6        517.61        521.12        32.10 o                         
  -1   1   6       4775.85       5075.13        87.71 o                         
   1   1   6        298.65        303.21        31.27 o                         
  -4   2   6       1318.78        917.77        79.47 o                         
  -2   2   6        313.88        283.63        20.28 o                         
   0   2   6       1904.23       1974.45        47.62 o                         
   2   2   6        341.20        256.22        37.31 o                         
  -5   3   6        188.43        130.66        41.73 o                         
  -3   3   6        229.27        183.11        26.41 o                         
  -1   3   6        299.65        299.82        29.47 o                         
   1   3   6         70.34         84.86        26.59 o                         
  -4   4   6          1.09          9.68        27.58 o                         
  -2   4   6        358.97         45.34        91.12 o                         
   0   4   6       1330.05       1200.31       853.15 o                         
   2   4   6         95.55        122.43        77.03 o                         
  -4   1   7       5529.60       4907.18       203.07 o                         
  -2   1   7       2520.83       2519.89        53.82 o                         
   0   1   7       3523.07       4405.41        74.21 o                         
  -3   2   7        151.12        171.63        15.95 o                         
  -1   2   7         38.47         45.22         7.71 o                         
   1   2   7        365.43        379.99        36.17 o                         
  -4   3   7         12.67         12.23        15.15 o                         
  -2   3   7        532.46        504.96        42.09 o                         
   0   3   7        106.34         98.93        25.41 o                         
   2   3   7        277.12        240.80        55.32 o                         
  -5   4   7        149.22        146.82        55.65 o                         
  -3   4   7        120.99         63.09        25.69 o                         
  -1   4   7         65.58        109.06        49.28 o                         
   1   4   7       1032.99       1892.16       328.07 o                         
  -2   0   8         17.05         25.89         7.82 o                         
   0   0   8       1502.19       1596.05        73.33 o                         
  -3   1   8        880.46        831.02        28.26 o                         
  -1   1   8       1477.57       1887.55        36.52 o                         
   1   1   8       1985.56       2404.81       163.59 o                         
  -4   2   8       6936.79       6091.47       184.81 o                         
  -2   2   8         28.93         57.59        11.02 o                         
   0   2   8        501.25        688.52        52.23 o                         
  -5   3   8        109.28        233.15        60.85 o                         
  -3   3   8        260.41        303.78        33.97 o                         
  -1   3   8        397.16        487.67        53.16 o                         
   1   3   8        488.75        583.84        80.14 o                         
  -4   4   8         43.27         43.77        13.97 o                         
  -2   4   8         11.96          4.40        36.10 o                         
   0   4   8          9.16         -2.48        42.60 o                         
  -1   5   8        103.35         84.80       185.41 o                         
  -4   1   9          1.01          5.86         7.33 o                         
  -2   1   9        204.10        184.65        11.84 o                         
   0   1   9       1107.71       1297.11        49.27 o                         
  -5   2   9        187.45        177.01        36.60 o                         
  -3   2   9       5362.24       5176.73       152.84 o                         
  -1   2   9       1098.88       1431.22        54.20 o                         
   1   2   9        467.75        523.65        53.72 o                         
  -4   3   9        523.38        452.38        48.80 o                         
  -2   3   9       2375.91       3170.71       112.72 o                         
   0   3   9         20.88          4.02        20.19 o                         
  -5   4   9          7.73          6.37        22.82 o                         
  -3   4   9         29.83         27.62        22.32 o                         
  -1   4   9         29.33        -40.48        40.48 o                         
   1   4   9          5.31        -33.18        50.08 o                         
  -4   0  10         86.40         81.91        19.30 o                         
  -2   0  10       2143.16       2502.07        84.61 o                         
   0   0  10          0.90         -9.78        10.88 o                         
  -5   1  10        509.97        370.91        63.90 o                         
  -3   1  10         17.75         19.88         6.02 o                         
  -1   1  10        531.48        541.22        27.51 o                         
   1   1  10         39.02         28.51        10.73 o                         
  -4   2  10         34.17         13.94         8.29 o                         
  -2   2  10         11.04         22.94         9.00 o                         
   0   2  10         44.18         17.77        12.27 o                         
  -5   3  10        535.23        486.85        51.78 o                         
  -3   3  10         11.89        -14.88        14.88 o                         
  -1   3  10       1212.77       1900.23       111.69 o                         
   1   3  10        772.83        744.62        97.32 o                         
  -4   4  10         25.93          0.27        18.19 o                         
  -2   4  10         27.85         27.46        31.63 o                         
   0   4  10        235.16        360.81       103.16 o                         
  -4   1  11          0.44         -6.40         6.50 o                         
  -2   1  11        611.69        732.56        36.92 o                         
   0   1  11         81.64         49.06        11.65 o                         
  -5   2  11        147.40         80.37        20.78 o                         
  -3   2  11        126.45        125.73        18.87 o                         
  -1   2  11       1325.14       1484.65        92.62 o                         
   1   2  11         58.81         40.57        31.66 o                         
  -4   3  11        168.01         87.75        39.59 o                         
  -2   3  11       1708.03       2515.63       130.58 o                         
   0   3  11        418.00        614.18       105.35 o                         
  -5   4  11         34.31         37.81        15.92 o                         
  -3   4  11         14.30         20.62        42.73 o                         
  -1   4  11         35.07        152.84        73.50 o                         
  -4   0  12          0.77          9.00        11.09 o                         
  -2   0  12       2656.55       3237.58       108.28 o                         
   0   0  12        598.49        707.81       120.54 o                         
  -5   1  12          0.00          8.04        13.24 o                         
  -3   1  12        451.96        546.67        35.53 o                         
  -1   1  12         36.75         31.64         8.23 o                         
  -4   2  12        812.94        990.98        73.28 o                         
  -2   2  12          0.25        -12.03        12.03 o                         
   0   2  12       1125.45       1360.53       124.38 o                         
  -5   3  12        211.79        186.22        43.30 o                         
  -3   3  12         48.70         15.70        17.15 o                         
  -1   3  12        509.59        372.72       124.76 o                         
   1   3  12        222.59        246.79        77.38 o                         
  -4   4  12         15.01         58.43        47.16 o                         
  -2   4  12        117.70         61.79        79.90 o                         
   0   4  12          7.44        -78.69       134.53 o                         
  -4   1  13         15.56          5.89        16.07 o                         
  -2   1  13        419.31        556.28        37.35 o                         
   0   1  13       1012.71       1364.49       120.94 o                         
  -5   2  13        979.75       1049.88       110.24 o                         
  -3   2  13        141.99         84.76        40.22 o                         
  -1   2  13          0.66          1.37        17.64 o                         
  -6   3  13        482.36        485.74       173.00 o                         
  -4   3  13         19.46         -0.15        26.85 o                         
  -2   3  13        595.45        743.77        82.38 o                         
   0   3  13         13.22         29.89        25.66 o                         
  -5   4  13        144.74         81.97        28.22 o                         
  -3   4  13          5.83          0.20        45.29 o                         
  -1   4  13         40.31         63.84        83.04 o                         
  -4   0  14        558.06        618.97        51.16 o                         
  -2   0  14         12.58         20.71        19.30 o                         
   0   0  14        322.98         59.14       218.00 o                         
  -5   1  14        317.09        268.08        32.23 o                         
  -3   1  14        297.05        306.10        29.16 o                         
  -1   1  14          4.78        -12.57        20.44 o                         
  -6   2  14         74.00         71.65        24.03 o                         
  -4   2  14       2088.21       2959.64       137.35 o                         
  -2   2  14        118.90         59.65        18.71 o                         
   0   2  14        235.74        183.00        47.89 o                         
  -5   3  14        330.65        239.28        57.18 o                         
  -3   3  14          1.78          1.68        28.63 o                         
  -1   3  14         26.36         -0.43        60.90 o                         
  -2   4  14         12.53        -29.71        29.71 o                         
  -6   1  15        160.62        137.91        37.11 o                         
  -4   1  15          4.89         10.68        14.54 o                         
  -2   1  15        154.42        140.18        24.67 o                         
   0   1  15          4.15         52.70        53.10 o                         
  -5   2  15          7.74         15.26        11.08 o                         
  -3   2  15       1278.66       1650.77       107.73 o                         
  -1   2  15          0.04         27.72        19.20 o                         
  -6   3  15        326.78        166.71        60.23 o                         
  -4   3  15          2.44         50.36        28.48 o                         
  -2   3  15        128.56        178.56        57.32 o                         
   0   3  15         62.13        -39.27        70.48 o                         
  -5   4  15          2.39         22.81        28.70 o                         
  -3   4  15         17.28         61.26        43.87 o                         
  -1   4  15         40.53        -32.07        46.67 o                         
  -6   0  16        440.69        273.77        98.00 o                         
  -4   0  16        389.32        546.84        56.95 o                         
  -2   0  16        299.49        292.31        40.39 o                         
  -5   1  16          9.52         -4.04        16.75 o                         
  -3   1  16       1321.32       1448.66        88.68 o                         
  -1   1  16         34.74        -24.41        24.41 o                         
  -6   2  16          6.05          8.35        28.57 o                         
  -4   2  16         34.74         52.34        22.58 o                         
  -2   2  16        749.96        902.03        87.00 o                         
  -5   3  16          1.27          8.86        26.04 o                         
  -3   3  16          1.39          3.58        25.62 o                         
  -1   3  16          0.50         36.66        73.40 o                         
  -4   4  16          0.01         26.37        77.78 o                         
  -2   4  16         35.01         43.68       227.46 o                         
  -6   1  17       1462.92       1353.27       115.83 o                         
  -4   1  17        440.17        518.33        52.81 o                         
  -2   1  17        394.12        402.79        58.92 o                         
  -5   2  17         97.29         75.24        36.11 o                         
  -3   2  17        239.48        241.37        43.40 o                         
  -1   2  17          7.81        -41.81        82.56 o                         
  -6   3  17         16.65        -15.35        44.86 o                         
  -4   3  17         21.72        -28.60        35.10 o                         
  -2   3  17         71.11          5.17        45.96 o                         
  -6   0  18        979.61        789.01       103.41 o                         
  -4   0  18         93.57        117.93        29.63 o                         
  -2   0  18         93.97        112.07        60.86 o                         
  -5   1  18        338.45        384.77        46.34 o                         
  -3   1  18         54.01         70.82        43.11 o                         
  -1   1  18         38.40        -54.75        61.64 o                         
  -6   2  18          2.80         13.34        44.20 o                         
  -4   2  18        143.43        292.20        55.15 o                         
  -2   2  18         72.80        124.75        44.64 o                         
  -5   3  18          0.02         42.33        64.09 o                         
  -3   3  18         11.98         11.79        39.05 o                         
  -1   3  18          0.09        -50.75       129.53 o                         
  -6   1  19        379.25        528.67        74.85 o                         
  -4   1  19        297.52        295.99        47.77 o                         
  -2   1  19        306.00        226.94       141.03 o                         
  -5   2  19         54.58         35.30        25.13 o                         
  -3   2  19         23.68          1.12        22.90 o                         
  -6   3  19         16.62        -28.54        28.54 o                         
  -4   3  19         20.85         31.02        27.34 o                         
  -6   0  20          2.13        -13.68        66.77 o                         
  -4   0  20       1915.16       1991.90       147.36 o                         
  -5   1  20        117.05        193.23        33.87 o                         
  -3   1  20          2.50          3.02        30.95 o                         
  -6   2  20         20.82        -20.39        32.54 o                         
  -4   2  20         28.70         40.89        25.95 o                         
  -2   2  20          9.35        -24.61        87.95 o                         
  -6   1  21         20.89         75.26        61.24 o                         
  -4   1  21          8.41        -36.97        36.97 o                         
  -5   2  21         20.23          1.98        29.34 o                         
  -3   2  21          9.47         -5.06       100.10 o                         
  -5   1  22        101.68         74.85        51.96 o                         
  -3   1  22         24.27        444.67       281.55 o                         
  -4   1  23         21.52       -106.18       106.18 o                         
                                                                                
