# Supplementary material for: Managing negative linear compressibility and thermal expansion through steric hindrance: a case study of 1,2-bis­(4′-pyridyl)­ethane cocrystals
Source: IUCrJ. 2025 Jan 1;12(Pt 1):88–96. doi: 10.1107/S2052252524011734 (PMC11707692; doi:10.1107/S2052252524011734)
Supplement: Supplementary file 25 [file m-12-00088-ETYSUC_193sup25.hkl]

data_ETYSUC_193                                                                 
_shelx_title ' ETYSUC_195 in I2/a No15' 
_shelx_refln_list_code          4                                               
_shelx_F_calc_maximum      187.34                                               
_exptl_crystal_F_000       640.00                                               
_reflns_d_resolution_high  0.8071                                               
                                                                                
loop_                                                                           
 _space_group_symop_operation_xyz                                               
 'x, y, z'                                                                      
 '-x+1/2, y, -z'                                                                
 'x+1/2, y+1/2, z+1/2'                                                          
 '-x+1, y+1/2, -z+1/2'                                                          
 '-x, -y, -z'                                                                   
 'x-1/2, -y, z'                                                                 
 '-x+1/2, -y+1/2, -z+1/2'                                                       
 'x, -y+1/2, z+1/2'                                                             
                                                                                
_cell_length_a    16.5341                                                       
_cell_length_b     4.5612                                                       
_cell_length_c    19.0650                                                       
_cell_angle_alpha  90.000                                                       
_cell_angle_beta  112.629                                                       
_cell_angle_gamma  90.000                                                       
                                                                                
_shelx_F_squared_multiplier     1.000                                           
                                                                                
loop_                                                                           
 _refln_index_h                                                                 
 _refln_index_k                                                                 
 _refln_index_l                                                                 
 _refln_F_squared_calc                                                          
 _refln_F_squared_meas                                                          
 _refln_F_squared_sigma                                                         
 _refln_observed_status                                                         
   1   1   0         65.90         51.76         5.00 o                         
   0   2   0        689.10        701.23        38.60 o                         
   2   2   0        134.67        136.35        14.15 o                         
   1   3   0        730.12        840.79        56.52 o                         
   3   3   0        490.84        550.83        64.29 o                         
   0   4   0        132.54         89.08       124.17 o                         
   2   4   0         94.72        118.72        35.63 o                         
   4   4   0        151.12        170.65       104.61 o                         
   1   5   0         83.99        191.80       118.88 o                         
   3   5   0         73.01        -36.02        72.73 o                         
   0   1   1       3178.62       3398.20        44.58 o                         
  -3   2   1       4672.13       3801.45       378.95 o                         
  -1   2   1       1720.37       1713.57        47.27 o                         
   1   2   1        235.63        220.14        15.21 o                         
   3   2   1        482.49        297.65        77.20 o                         
  -4   3   1       1330.84       1226.35       106.36 o                         
  -2   3   1         26.81         23.51        11.36 o                         
   0   3   1       1715.20       1847.17        84.49 o                         
   2   3   1        235.76        187.96        32.77 o                         
  -3   4   1          3.61        -15.75        49.36 o                         
  -1   4   1         66.20         64.17        56.54 o                         
   1   4   1         20.07          7.77        44.70 o                         
   3   4   1         29.02         -2.14        36.76 o                         
  -2   5   1        107.72       -236.37       339.05 o                         
   0   5   1         61.60        150.31       102.77 o                         
   2   5   1        706.71        790.58       196.93 o                         
  -1   1   2       8910.88       9487.67       165.71 o                         
   1   1   2       1467.48       1579.75        50.05 o                         
  -2   2   2       2203.65       2657.74        89.06 o                         
   0   2   2        504.31        502.85        22.45 o                         
   2   2   2       1518.75       1596.80        61.45 o                         
  -3   3   2        256.66        347.42        45.00 o                         
  -1   3   2        457.50        474.95        40.06 o                         
   1   3   2       1513.03       1659.16        95.72 o                         
   3   3   2          0.07        -25.59        25.59 o                         
  -4   4   2        135.58        168.16        62.36 o                         
  -2   4   2         29.77         34.81        31.68 o                         
   0   4   2        507.60        742.34       143.30 o                         
   2   4   2        133.04         99.57        32.65 o                         
  -3   5   2         33.01       -111.95       522.04 o                         
  -1   5   2         11.85         69.43       131.97 o                         
   1   5   2         34.46       -172.36       172.36 o                         
  -2   1   3      35095.96      29853.62       798.47 o                         
   0   1   3       1739.09       2046.68        47.75 o                         
  -3   2   3       3044.76       3291.98        79.82 o                         
  -1   2   3       5213.91       5583.41       111.67 o                         
   1   2   3        244.09        210.01        20.36 o                         
  -4   3   3        413.71        441.93        61.70 o                         
  -2   3   3         67.63         81.32        19.41 o                         
   0   3   3        397.26        344.13        52.24 o                         
   2   3   3          1.10        -19.63        19.63 o                         
  -3   4   3         47.68        -30.37        40.37 o                         
  -1   4   3          5.65        -15.04        43.10 o                         
   1   4   3         83.06        303.41        79.95 o                         
   3   4   3        466.11        257.55       104.61 o                         
  -2   5   3          1.63         -4.50        81.24 o                         
   0   5   3          9.71        104.82        72.78 o                         
   2   5   3        244.14        122.44        76.07 o                         
  -2   0   4       1470.85        917.27       122.23 o                         
   0   0   4       6877.91       7867.60       322.82 o                         
  -3   1   4      17220.64      13592.29       283.83 o                         
  -1   1   4       8453.74       9077.08       150.14 o                         
   1   1   4          0.12         -2.04         3.98 o                         
  -4   2   4        701.35        566.16       102.63 o                         
  -2   2   4       2754.89       3606.37        91.04 o                         
   0   2   4         36.84         51.50         8.99 o                         
   2   2   4        300.46        225.61        38.93 o                         
  -3   3   4        745.64        718.79        61.85 o                         
  -1   3   4         52.43         30.33        24.18 o                         
   1   3   4        412.13        313.80        75.19 o                         
   3   3   4        262.70        308.51        54.62 o                         
  -4   4   4        195.34        248.55        74.15 o                         
  -2   4   4         51.20         21.96        21.58 o                         
   0   4   4         74.60         51.20        27.99 o                         
   2   4   4        743.72        882.87       193.02 o                         
  -1   5   4        187.49        -77.42       131.68 o                         
  -2   1   5      15352.40      15735.25       335.11 o                         
   0   1   5       2478.71       2368.17        60.58 o                         
  -3   2   5         40.99         42.46         9.89 o                         
  -1   2   5        249.82        240.52        19.75 o                         
   1   2   5        340.68        411.23        37.39 o                         
  -2   3   5        129.28        101.07        23.90 o                         
   0   3   5          1.73          5.36        16.85 o                         
   2   3   5        130.60         78.95        24.51 o                         
  -5   4   5          0.26        -36.17        47.05 o                         
  -3   4   5        207.51        123.36        39.95 o                         
  -1   4   5       1244.32       1686.87       165.05 o                         
   1   4   5         51.65         45.87        36.38 o                         
  -4   5   5        105.62        116.93        90.27 o                         
  -2   5   5         49.79         81.25        51.79 o                         
   0   5   5          0.40         93.34        58.29 o                         
   2   5   5          0.15         46.99        68.96 o                         
  -2   0   6        681.84        697.24        35.05 o                         
   0   0   6        760.84        651.04        68.51 o                         
  -3   1   6        420.94        424.61        33.63 o                         
  -1   1   6       5248.33       5662.53       125.61 o                         
   1   1   6        382.61        410.53        41.16 o                         
  -4   2   6       1226.72        893.02        53.54 o                         
  -2   2   6        188.71        199.15        17.41 o                         
   0   2   6       1933.47       2101.14        66.35 o                         
   2   2   6        379.68        242.93        61.94 o                         
  -5   3   6        244.33        153.20        59.05 o                         
  -3   3   6        196.21        137.09        26.01 o                         
  -1   3   6        235.89        256.32        46.47 o                         
   1   3   6        106.00        173.55        52.48 o                         
  -4   4   6          2.94         18.00        29.84 o                         
  -2   4   6        492.20        491.46        83.92 o                         
   0   4   6       1469.61       2070.48       261.93 o                         
   2   4   6        105.17        -71.84       103.61 o                         
   1   5   6          0.29       -142.18       142.18 o                         
  -4   1   7       5743.43       5294.35       178.54 o                         
  -2   1   7       2570.21       2610.92        49.42 o                         
   0   1   7       4048.47       4633.90       116.72 o                         
  -3   2   7        236.69        324.39        22.92 o                         
  -1   2   7         31.03         21.39        15.45 o                         
   1   2   7        368.51        422.12        52.69 o                         
  -4   3   7          1.16         11.53        27.37 o                         
  -2   3   7        610.41        596.06        62.43 o                         
   0   3   7         83.85         63.02        39.80 o                         
   2   3   7        403.48        372.64       130.41 o                         
  -5   4   7        151.11         67.56        55.99 o                         
  -3   4   7        175.40        195.04        59.78 o                         
  -1   4   7         36.36         -0.97        31.26 o                         
   1   4   7       1010.60       1354.08       260.66 o                         
  -4   5   7          1.14         31.63        86.71 o                         
  -2   5   7         15.55        169.54        87.08 o                         
  -4   0   8        549.99        322.28       110.65 o                         
  -2   0   8         20.58         30.24        10.19 o                         
   0   0   8       1556.35       1472.40        99.89 o                         
  -3   1   8        789.27        820.99        31.07 o                         
  -1   1   8       1435.16       2040.90        57.31 o                         
   1   1   8       1841.80       1942.16       238.69 o                         
  -4   2   8       7191.63       6725.11       203.00 o                         
  -2   2   8         78.43         95.63        13.41 o                         
   0   2   8        587.36        727.15        51.27 o                         
  -5   3   8        124.80        139.53        49.91 o                         
  -3   3   8        454.17        658.06        54.98 o                         
  -1   3   8        321.01        296.61        50.75 o                         
   1   3   8        452.28        650.88       110.11 o                         
  -4   4   8         74.50         86.84        32.41 o                         
  -2   4   8          5.38         60.21        41.85 o                         
   0   4   8         24.33        -38.69        38.69 o                         
   2   4   8        917.99        474.56       161.28 o                         
   1   5   8         71.51        241.27       129.42 o                         
  -4   1   9         20.40         17.66        10.07 o                         
  -2   1   9        206.39        229.67        18.00 o                         
   0   1   9       1002.35       1072.48        69.48 o                         
  -5   2   9        206.35        242.79        49.97 o                         
  -3   2   9       5572.81       6128.84       135.05 o                         
  -1   2   9       1198.19       1602.20        79.81 o                         
   1   2   9        447.98        591.20        99.52 o                         
  -4   3   9        519.22        547.60        83.54 o                         
  -2   3   9       2761.09       3455.62       182.04 o                         
   0   3   9          9.77         45.15        39.11 o                         
  -5   4   9          6.86         15.94        34.68 o                         
  -3   4   9         21.68         51.25        66.53 o                         
  -1   4   9         31.02         67.40        38.99 o                         
   1   4   9         20.32        -72.42        72.42 o                         
  -4   0  10        131.82        142.45        22.40 o                         
  -2   0  10       2578.55       2740.72       171.22 o                         
   0   0  10         17.45          5.27        15.17 o                         
  -5   1  10        416.10        301.96        37.84 o                         
  -3   1  10          3.89         11.05         6.85 o                         
  -1   1  10        616.94        638.59        44.62 o                         
   1   1  10         26.29          7.81        13.64 o                         
  -4   2  10        154.57        104.92        17.55 o                         
  -2   2  10         14.37         13.16        12.95 o                         
   0   2  10         74.86         17.61        15.72 o                         
  -5   3  10        514.14        465.22        67.09 o                         
  -3   3  10         44.74          8.06        38.87 o                         
  -1   3  10       1471.81       2061.14       165.06 o                         
   1   3  10        710.01        732.66       125.35 o                         
  -4   4  10         20.96         45.63        82.12 o                         
  -2   4  10         22.10         13.47        85.50 o                         
   0   4  10        214.98        349.70       148.82 o                         
  -5   5  10         21.50         34.92       153.47 o                         
  -3   5  10         33.78         80.84       125.10 o                         
  -4   1  11          0.01        -10.74        10.74 o                         
  -2   1  11        621.94        799.19        65.42 o                         
   0   1  11         88.33         45.32        23.96 o                         
  -5   2  11        131.31         82.42        19.07 o                         
  -3   2  11         93.38        126.56        23.75 o                         
  -1   2  11       1585.84       1701.89       150.84 o                         
   1   2  11         17.95         25.96        58.72 o                         
  -4   3  11        214.88        107.12        45.57 o                         
  -2   3  11       1747.52       2746.96       193.71 o                         
   0   3  11        406.92        492.98       102.47 o                         
  -5   4  11         69.02        163.96       113.97 o                         
  -3   4  11         25.97        -31.75        31.75 o                         
  -1   4  11         27.09         -8.60        97.36 o                         
   1   4  11         18.11         -5.84        61.66 o                         
  -4   5  11        108.45        207.55       131.26 o                         
  -4   0  12          0.18          5.45        13.96 o                         
  -2   0  12       2600.61       3459.45       156.84 o                         
   0   0  12        649.63        534.44       191.19 o                         
  -5   1  12          0.05          5.24        21.83 o                         
  -3   1  12        507.81        648.89        82.43 o                         
  -1   1  12         36.97          6.25        22.24 o                         
  -6   2  12         80.78          5.48        40.53 o                         
  -4   2  12       1092.63       1338.51       110.86 o                         
  -2   2  12         16.67         12.02        31.76 o                         
   0   2  12       1117.03        989.60       131.47 o                         
  -5   3  12        146.59        114.68        37.17 o                         
  -3   3  12         32.67        -28.75        28.75 o                         
  -1   3  12        419.03        534.51       111.88 o                         
   1   3  12        191.15         89.28        52.83 o                         
  -4   4  12         12.30         84.19        55.14 o                         
  -2   4  12         77.35        124.50        80.75 o                         
   0   4  12         24.87        127.35        83.63 o                         
  -4   1  13         27.88         52.79        22.62 o                         
  -2   1  13        507.54        665.62        72.38 o                         
   0   1  13        954.48        838.07       218.62 o                         
  -5   2  13       1119.74       1331.35       170.03 o                         
  -3   2  13        190.23        125.86        36.34 o                         
  -1   2  13          0.80        -28.67        48.67 o                         
  -6   3  13        667.50        529.09       104.34 o                         
  -4   3  13          7.23        -92.43        92.43 o                         
  -2   3  13        633.25        835.71       114.70 o                         
   0   3  13          0.64        -35.98        35.98 o                         
  -5   4  13        170.22        247.65       128.15 o                         
  -3   4  13         12.40         25.97        97.18 o                         
  -1   4  13         48.23        104.63        65.78 o                         
  -4   0  14        689.14        600.78        91.84 o                         
  -2   0  14          1.33         66.37        43.97 o                         
  -5   1  14        336.39        338.95        44.45 o                         
  -3   1  14        436.65        357.01        64.71 o                         
  -1   1  14         19.32         33.77        29.49 o                         
  -6   2  14         36.30         62.95        40.63 o                         
  -4   2  14       2200.62       3051.26       328.32 o                         
  -2   2  14        106.66         28.84        37.75 o                         
   0   2  14        239.75         47.57        71.25 o                         
  -5   3  14        468.53        471.74       146.08 o                         
  -3   3  14          0.21        -23.58        53.98 o                         
  -1   3  14         25.23         47.58        51.20 o                         
  -4   4  14        112.37        158.85       122.28 o                         
   0   4  14         18.94         -3.49        53.10 o                         
  -6   1  15        157.22         46.03        62.78 o                         
  -4   1  15          1.37         -6.94       101.05 o                         
  -2   1  15        165.84        198.83        51.36 o                         
  -5   2  15          3.95        -23.76        58.39 o                         
  -3   2  15       1355.78       1898.68       207.36 o                         
  -1   2  15          0.04        -38.69        38.69 o                         
  -6   3  15        354.21        401.23       128.15 o                         
  -4   3  15         32.51        121.57       103.27 o                         
  -2   3  15        126.46        171.63        66.41 o                         
  -5   4  15         22.63        -88.40        88.40 o                         
  -3   4  15         11.83         54.81        77.57 o                         
  -1   4  15         61.45       -182.84       182.84 o                         
  -6   0  16        532.80        470.92       102.19 o                         
  -4   0  16        470.34        582.59       154.70 o                         
  -2   0  16        267.07        232.65        57.22 o                         
  -5   1  16         15.42         38.37        53.08 o                         
  -3   1  16       1422.67       1675.16       192.01 o                         
  -1   1  16         47.18          6.40        82.02 o                         
  -6   2  16          6.88        -20.18        58.52 o                         
  -4   2  16         28.05         76.71        60.18 o                         
  -2   2  16        677.87        800.43       110.00 o                         
  -5   3  16          0.13         82.70        79.31 o                         
  -3   3  16          5.12        165.50       112.85 o                         
  -1   3  16          2.04        -69.32        69.32 o                         
  -4   1  17        445.68        685.55       124.26 o                         
  -2   1  17        424.46        276.79        70.10 o                         
  -5   2  17        148.03        208.89       100.34 o                         
  -3   2  17        300.60        279.52       146.41 o                         
  -1   2  17          5.09        219.89       153.88 o                         
  -6   3  17         22.09         66.19        60.74 o                         
  -4   3  17          4.99         54.26        63.70 o                         
  -2   3  17         74.49         33.74       117.55 o                         
  -4   0  18         90.58        220.89        85.01 o                         
  -2   0  18        109.55        -20.41        78.81 o                         
  -5   1  18        361.41        378.52       116.15 o                         
  -3   1  18         80.88        100.25        52.84 o                         
  -1   1  18         27.49        -10.81        70.40 o                         
  -6   2  18         16.87         79.13        72.56 o                         
  -4   2  18        116.66        281.20       102.42 o                         
  -2   2  18        103.88        157.00       101.93 o                         
  -5   3  18          0.33        -17.99        58.67 o                         
  -4   1  19        300.13        256.27        78.96 o                         
  -2   1  19        286.18        182.06       115.87 o                         
  -5   2  19         66.80        155.65        73.14 o                         
  -3   2  19         22.49         64.47       135.20 o                         
  -6   3  19         18.50          7.13        52.33 o                         
  -4   3  19         23.32        137.71       110.90 o                         
  -4   0  20       2169.66       2082.79       360.38 o                         
  -5   1  20        122.07        -49.11        73.67 o                         
  -3   1  20          1.42        -68.10        68.10 o                         
  -6   2  20         45.66         20.76        48.63 o                         
  -4   2  20         27.61        -20.73        40.57 o                         
  -2   2  20          0.03        -54.77       160.60 o                         
  -4   1  21          8.52         91.06        86.51 o                         
  -5   2  21          9.74         34.32        72.43 o                         
  -3   1  22         31.23       -158.19       158.19 o                         
                                                                                
