# Supplementary material for: Managing negative linear compressibility and thermal expansion through steric hindrance: a case study of 1,2-bis­(4′-pyridyl)­ethane cocrystals
Source: IUCrJ. 2025 Jan 1;12(Pt 1):88–96. doi: 10.1107/S2052252524011734 (PMC11707692; doi:10.1107/S2052252524011734)
Supplement: Supplementary file 26 [file m-12-00088-ETYSUC_246sup26.hkl]

data_ETYSUC_246                                                                 
_shelx_title ' etysuc_246_1_a.res in I2/a'                                      
_shelx_refln_list_code          4                                               
_shelx_F_calc_maximum      181.46                                               
_exptl_crystal_F_000       640.00                                               
_reflns_d_resolution_high  0.8017                                               
                                                                                
loop_                                                                           
 _space_group_symop_operation_xyz                                               
 'x, y, z'                                                                      
 '-x+1/2, y, -z'                                                                
 'x+1/2, y+1/2, z+1/2'                                                          
 '-x+1, y+1/2, -z+1/2'                                                          
 '-x, -y, -z'                                                                   
 'x-1/2, -y, z'                                                                 
 '-x+1/2, -y+1/2, -z+1/2'                                                       
 'x, -y+1/2, z+1/2'                                                             
                                                                                
_cell_length_a    16.4848                                                       
_cell_length_b     4.5205                                                       
_cell_length_c    19.0831                                                       
_cell_angle_alpha  90.000                                                       
_cell_angle_beta  113.239                                                       
_cell_angle_gamma  90.000                                                       
                                                                                
_shelx_F_squared_multiplier     1.000                                           
                                                                                
loop_                                                                           
 _refln_index_h                                                                 
 _refln_index_k                                                                 
 _refln_index_l                                                                 
 _refln_F_squared_calc                                                          
 _refln_F_squared_meas                                                          
 _refln_F_squared_sigma                                                         
 _refln_observed_status                                                         
   1   1   0         56.86         38.32         5.27 o                         
   0   2   0        490.24        505.97        21.23 o                         
   2   2   0        203.29        220.41        19.37 o                         
   1   3   0        611.70        656.02        31.48 o                         
   3   3   0        484.96        473.41        55.24 o                         
   0   4   0        145.50         79.42        32.92 o                         
   2   4   0         83.01         53.66        31.37 o                         
   1   5   0         95.06         79.04        69.36 o                         
  -2   1   1        232.47        239.32        34.01 o                         
   0   1   1       3121.62       3173.86        31.91 o                         
  -3   2   1       4905.63       4551.73       164.62 o                         
  -1   2   1       1595.82       1542.00        30.62 o                         
   1   2   1        187.40        200.35        12.59 o                         
  -2   3   1         27.04          1.09        16.06 o                         
   0   3   1       1464.65       1652.22        43.67 o                         
   2   3   1        223.38        179.28        31.40 o                         
  -3   4   1          5.41        -18.09        28.88 o                         
  -1   4   1         22.08         37.12        15.23 o                         
   1   4   1         13.64         -5.74        25.45 o                         
   3   4   1         49.77         10.67        48.02 o                         
  -2   5   1        111.73        204.41        60.72 o                         
   0   5   1         78.06        228.73       106.69 o                         
   2   5   1        930.33        916.63       130.59 o                         
   0   0   2       1218.31       1110.81        65.02 o                         
  -1   1   2       9073.46       9326.02        85.69 o                         
   1   1   2       1361.23       1508.58        39.50 o                         
  -2   2   2       2302.82       2620.38        48.78 o                         
   0   2   2        393.90        393.82        13.93 o                         
   2   2   2       1558.65       1614.07        72.56 o                         
  -3   3   2        216.89        234.37        35.50 o                         
  -1   3   2        477.03        478.23        25.18 o                         
   1   3   2       1760.48       1553.53        58.44 o                         
  -2   4   2          8.87         10.86        36.29 o                         
   0   4   2        567.92        649.32        52.65 o                         
   2   4   2        172.92        179.20        47.97 o                         
  -3   5   2         64.66       -203.74       203.74 o                         
  -1   5   2         33.60         39.71       111.93 o                         
   1   5   2         21.27        -54.31        54.31 o                         
  -2   1   3      32928.04      33002.80       214.03 o                         
   0   1   3       2045.54       2082.07        30.67 o                         
  -3   2   3       3158.54       3388.61       111.09 o                         
  -1   2   3       4715.80       5074.32        63.50 o                         
   1   2   3        224.47        257.04        30.43 o                         
  -4   3   3        420.04        425.94        49.84 o                         
  -2   3   3         21.72          8.01         9.99 o                         
   0   3   3        377.25        370.92        24.32 o                         
   2   3   3          2.75         16.76        15.39 o                         
  -3   4   3         37.06         -4.89        30.73 o                         
  -1   4   3         15.93         -9.25        17.78 o                         
   1   4   3         64.47          3.60        35.85 o                         
  -2   5   3          9.00        -28.56        54.42 o                         
   0   5   3          5.35         18.62        68.83 o                         
  -2   0   4       1260.15       1106.73        36.40 o                         
   0   0   4       6933.67       7131.16       164.16 o                         
  -3   1   4      18129.60      16827.91       337.21 o                         
  -1   1   4       7878.63       7973.61        63.18 o                         
   1   1   4          8.79         -4.18         9.58 o                         
  -2   2   4       2599.61       2976.48        56.14 o                         
   0   2   4         13.06         14.34         5.43 o                         
  -3   3   4        663.66        622.18        66.17 o                         
  -1   3   4         38.39         38.78         9.29 o                         
   1   3   4        519.93        428.68        42.15 o                         
  -4   4   4        167.70        194.01        48.50 o                         
  -2   4   4         42.22         34.06        20.64 o                         
   0   4   4        112.04        119.88        28.39 o                         
   2   4   4        800.94        554.48       104.28 o                         
  -3   5   4          9.83        -11.80        54.86 o                         
  -1   5   4        163.23         -9.53        70.08 o                         
   1   5   4        159.94         94.74        93.47 o                         
  -2   1   5      15737.02      15838.71       129.13 o                         
   0   1   5       2312.66       2098.08        38.11 o                         
  -3   2   5         47.22         40.28        12.53 o                         
  -1   2   5        249.80        275.25        14.99 o                         
   1   2   5        312.48        322.52        27.34 o                         
  -4   3   5         11.38         37.55        24.52 o                         
  -2   3   5        148.94         79.19        12.35 o                         
   0   3   5          0.00          4.19        11.76 o                         
   2   3   5        121.67         55.80        38.62 o                         
  -3   4   5        168.88         65.08        24.57 o                         
  -1   4   5       1461.62       1506.90        75.03 o                         
   1   4   5         74.24         39.60        26.18 o                         
  -2   5   5         44.41        -40.22        58.72 o                         
   0   5   5          0.86         28.89        37.78 o                         
  -2   0   6        641.31        558.29        31.10 o                         
   0   0   6        739.23        688.86        65.46 o                         
  -3   1   6        333.47        423.64        20.66 o                         
  -1   1   6       5759.04       5307.27        52.73 o                         
  -4   2   6        977.16        803.78        48.98 o                         
  -2   2   6        110.73        104.06         9.56 o                         
   0   2   6       2215.72       2045.29        53.26 o                         
  -3   3   6        125.79        112.57        18.93 o                         
  -1   3   6        211.67        195.00        20.22 o                         
   1   3   6        115.08        128.19        32.49 o                         
  -4   4   6         19.26         18.22        38.61 o                         
  -2   4   6        484.74        493.86        40.80 o                         
   0   4   6       1568.21       1704.77       118.05 o                         
  -3   5   6          0.11        -17.41        59.21 o                         
  -4   1   7       6404.69       6563.22       199.14 o                         
  -2   1   7       2307.25       2344.06        36.41 o                         
   0   1   7       4222.25       4923.66        84.31 o                         
  -3   2   7        326.49        380.16        23.77 o                         
  -1   2   7         19.70         28.73        11.42 o                         
   1   2   7        330.47        305.30        33.18 o                         
  -4   3   7          0.36         -6.45        16.22 o                         
  -2   3   7        638.13        491.61        29.20 o                         
   0   3   7         97.88         72.56        19.37 o                         
  -3   4   7        225.72        141.84        28.70 o                         
  -1   4   7         45.89         15.15        21.37 o                         
   1   4   7       1026.33       1072.31       119.37 o                         
  -4   5   7          9.52        172.29       121.08 o                         
   0   5   7         80.97        141.96        61.30 o                         
  -4   0   8        479.69        434.11        59.20 o                         
  -2   0   8          8.01         30.12         7.99 o                         
   0   0   8       1665.32       1751.99        92.11 o                         
  -3   1   8        742.24        724.68        27.15 o                         
  -1   1   8       1703.13       1913.94        36.21 o                         
  -4   2   8       6908.48       6454.56       131.92 o                         
  -2   2   8        160.66        119.61        12.64 o                         
   0   2   8        604.25        715.35        40.40 o                         
  -5   3   8        120.39        117.30        44.50 o                         
  -3   3   8        611.29        712.11        44.82 o                         
  -1   3   8        290.70        332.02        32.69 o                         
   1   3   8        448.61        450.22        56.61 o                         
  -4   4   8         64.24         95.74        25.36 o                         
  -2   4   8          0.17        -23.53        23.53 o                         
   0   4   8         35.03        -20.82        38.09 o                         
  -3   5   8         27.28         72.16        47.97 o                         
  -1   5   8        175.74        295.92       104.74 o                         
  -4   1   9         18.78         18.18         7.08 o                         
  -2   1   9        248.03        212.85        12.52 o                         
   0   1   9        978.64       1089.26        59.02 o                         
  -5   2   9        313.94        382.89        38.18 o                         
  -3   2   9       5912.49       5809.32       105.69 o                         
  -1   2   9       1490.21       1616.73        49.52 o                         
  -4   3   9        617.74        603.46        59.88 o                         
  -2   3   9       2956.68       3618.33        94.16 o                         
   0   3   9         13.49         30.70        24.40 o                         
  -3   4   9         18.06         34.68        31.84 o                         
  -1   4   9         36.94         34.70        31.22 o                         
  -4   5   9         37.07         60.03        65.89 o                         
  -4   0  10        212.94        210.52        23.09 o                         
  -2   0  10       2625.49       2750.93        80.15 o                         
  -5   1  10        473.66        356.69        32.79 o                         
  -3   1  10          1.21         -6.69         7.15 o                         
  -1   1  10        697.52        665.39        25.93 o                         
  -4   2  10        263.39        177.84        20.62 o                         
  -2   2  10          4.59         12.05        10.67 o                         
   0   2  10        147.71        100.29        41.81 o                         
  -5   3  10        541.88        353.16        50.76 o                         
  -3   3  10         51.41         44.98        16.32 o                         
  -1   3  10       1556.98       1902.03        84.79 o                         
  -4   4  10         21.17         69.33        29.01 o                         
  -2   4  10         18.63         33.38        23.52 o                         
   0   4  10        197.08         86.21        75.80 o                         
  -1   5  10         35.31         46.01        47.67 o                         
  -4   1  11          6.04         -9.74        10.96 o                         
  -2   1  11        569.70        715.14        32.44 o                         
   0   1  11        112.55        103.36        26.67 o                         
  -5   2  11        103.18         57.70        28.58 o                         
  -3   2  11         69.41         36.15        15.48 o                         
  -1   2  11       1602.16       1779.57        82.40 o                         
  -4   3  11        235.83        215.16        34.42 o                         
  -2   3  11       2020.24       2221.30       103.95 o                         
   0   3  11        482.54        521.86       123.57 o                         
  -5   4  11         89.66        108.04        36.92 o                         
  -3   4  11         20.99        -16.27        27.42 o                         
  -1   4  11         28.25         42.04        41.06 o                         
  -4   5  11        131.04        148.78        52.88 o                         
  -4   0  12          6.12          4.80        11.53 o                         
  -2   0  12       3034.19       3343.21       114.52 o                         
  -5   1  12         15.95         -5.70        11.88 o                         
  -3   1  12        520.76        643.76        36.26 o                         
  -1   1  12         25.89          9.57        25.33 o                         
  -6   2  12        122.43        125.62        41.07 o                         
  -4   2  12       1331.97       1329.84        63.98 o                         
  -2   2  12          4.88         30.10        15.47 o                         
  -5   3  12        143.92        169.96        61.45 o                         
  -3   3  12         52.92         21.07        29.56 o                         
  -1   3  12        391.86        377.71        57.63 o                         
  -4   4  12         11.99         -7.55        40.25 o                         
  -2   4  12         63.99        -47.69        47.69 o                         
  -6   1  13          0.25        -91.11        91.11 o                         
  -4   1  13         30.75         11.59        13.48 o                         
  -2   1  13        523.98        600.65        56.54 o                         
  -5   2  13       1133.39       1200.37        66.46 o                         
  -3   2  13        157.38        135.60        46.25 o                         
  -1   2  13          0.12          7.39        35.30 o                         
  -6   3  13        744.40        652.57        91.65 o                         
  -4   3  13          1.74         -9.51        23.88 o                         
  -2   3  13        749.60        936.92       101.58 o                         
  -5   4  13        220.34        145.96        61.94 o                         
  -3   4  13         32.03         12.01        58.05 o                         
  -6   0  14        682.55        691.56       153.57 o                         
  -4   0  14        782.66        726.50        50.94 o                         
  -2   0  14         15.55          3.32        19.32 o                         
  -5   1  14        342.89        272.34        27.24 o                         
  -3   1  14        512.90        495.88        38.49 o                         
  -1   1  14         17.81         37.71        41.79 o                         
  -6   2  14         50.48         61.05        41.45 o                         
  -4   2  14       2300.30       2938.90       115.62 o                         
  -2   2  14         96.87         56.55        37.15 o                         
  -5   3  14        485.08        541.66       139.67 o                         
  -3   3  14          0.21        -25.38        25.38 o                         
  -1   3  14          0.51         49.91        75.56 o                         
  -4   4  14         87.66        177.96       125.46 o                         
  -2   4  14          3.85         87.23        70.12 o                         
  -6   1  15        179.35        172.94        44.10 o                         
  -4   1  15         11.28         15.03        15.99 o                         
  -2   1  15        141.50        310.79        56.20 o                         
  -5   2  15         31.14          7.01        20.98 o                         
  -3   2  15       1471.69       1789.05       105.39 o                         
  -6   3  15        365.57        354.00        71.59 o                         
  -4   3  15         56.31         42.95        26.85 o                         
  -2   3  15        195.13        216.20        52.89 o                         
  -5   4  15         33.52         39.15        46.55 o                         
  -3   4  15         28.61        137.15        93.08 o                         
  -6   0  16        524.38        469.38        73.85 o                         
  -4   0  16        487.50        612.65        53.50 o                         
  -2   0  16        295.19        251.51        68.50 o                         
  -5   1  16         53.04         36.95        29.55 o                         
  -3   1  16       1602.35       1661.01       104.56 o                         
  -6   2  16         13.88         35.57        37.30 o                         
  -4   2  16         27.36         25.78        24.01 o                         
  -2   2  16        619.36        710.73       107.47 o                         
  -5   3  16          0.12        -37.52        37.52 o                         
  -3   3  16          0.22         29.15        54.35 o                         
  -6   1  17       1806.78       1714.72        90.51 o                         
  -4   1  17        544.90        637.20        58.74 o                         
  -2   1  17        403.05        355.87        80.77 o                         
  -5   2  17        236.40        311.43        42.47 o                         
  -3   2  17        240.21        302.67        63.42 o                         
  -6   3  17         44.22         57.86        73.83 o                         
  -4   3  17         14.68         -5.82        36.78 o                         
  -6   0  18       1141.01        914.26       106.12 o                         
  -4   0  18        151.38        255.17        51.50 o                         
  -5   1  18        386.51        455.25        45.49 o                         
  -3   1  18         48.61          4.58        43.42 o                         
  -6   2  18         10.94         16.41        74.19 o                         
  -4   2  18        121.65        144.98        52.25 o                         
  -5   3  18          1.82         27.37        72.94 o                         
  -3   3  18         24.32         42.17        59.66 o                         
  -6   1  19        497.48        577.89        62.01 o                         
  -4   1  19        271.74        197.39        41.83 o                         
  -5   2  19         78.56        117.15        39.79 o                         
  -3   2  19         25.47        106.83        64.44 o                         
  -6   3  19          2.37        117.44        71.99 o                         
  -4   3  19         18.08         84.76        64.10 o                         
  -6   0  20          0.15        -51.85        51.89 o                         
  -4   0  20       2285.44       2057.02       382.20 o                         
  -5   1  20        161.10        177.56        41.81 o                         
  -6   2  20         67.90         31.49        75.75 o                         
  -4   2  20         29.49        165.57        84.05 o                         
  -6   1  21         11.13        -63.40        63.40 o                         
  -4   1  21          7.17         -6.39       162.27 o                         
  -5   2  21          9.90        -13.27        55.41 o                         
  -6   0  22        124.88        -23.75        71.55 o                         
  -5   1  22        101.57        253.20        89.10 o                         
  -6   2  22          0.61        151.50        76.75 o                         
  -6   1  23        224.14        241.25       144.86 o                         
                                                                                
