# Supplementary material for: Managing negative linear compressibility and thermal expansion through steric hindrance: a case study of 1,2-bis­(4′-pyridyl)­ethane cocrystals
Source: IUCrJ. 2025 Jan 1;12(Pt 1):88–96. doi: 10.1107/S2052252524011734 (PMC11707692; doi:10.1107/S2052252524011734)
Supplement: Supplementary file 27 [file m-12-00088-ETYSUC_276sup27.hkl]

data_ETYSUC_276                                                                 
_shelx_title ' ETYSUC_280 in I2/a No15' 
_shelx_refln_list_code          4                                               
_shelx_F_calc_maximum      176.29                                               
_exptl_crystal_F_000       640.00                                               
_reflns_d_resolution_high  0.7891                                               
                                                                                
loop_                                                                           
 _space_group_symop_operation_xyz                                               
 'x, y, z'                                                                      
 '-x+1/2, y, -z'                                                                
 'x+1/2, y+1/2, z+1/2'                                                          
 '-x+1, y+1/2, -z+1/2'                                                          
 '-x, -y, -z'                                                                   
 'x-1/2, -y, z'                                                                 
 '-x+1/2, -y+1/2, -z+1/2'                                                       
 'x, -y+1/2, z+1/2'                                                             
                                                                                
_cell_length_a    16.4687                                                       
_cell_length_b     4.4857                                                       
_cell_length_c    19.0417                                                       
_cell_angle_alpha  90.000                                                       
_cell_angle_beta  113.629                                                       
_cell_angle_gamma  90.000                                                       
                                                                                
_shelx_F_squared_multiplier     1.000                                           
                                                                                
loop_                                                                           
 _refln_index_h                                                                 
 _refln_index_k                                                                 
 _refln_index_l                                                                 
 _refln_F_squared_calc                                                          
 _refln_F_squared_meas                                                          
 _refln_F_squared_sigma                                                         
 _refln_observed_status                                                         
   1   1   0         49.17         22.02         1.96 o                         
   0   2   0        490.91        441.81        12.22 o                         
   2   2   0        224.71        233.14         7.89 o                         
   1   3   0        410.24        414.37        23.12 o                         
   3   3   0        465.65        552.04        22.20 o                         
   0   4   0        123.03         37.72        15.65 o                         
   2   4   0         81.94         43.56        13.10 o                         
   4   4   0        126.38         35.22        14.43 o                         
   1   5   0         83.50         31.77        44.46 o                         
   3   5   0         44.32         -2.57        13.59 o                         
  -2   1   1        215.88        182.90         7.85 o                         
   0   1   1       3351.58       2834.66        23.59 o                         
   2   1   1        527.03        554.90        14.42 o                         
  -3   2   1       4406.27       4123.48        42.82 o                         
  -1   2   1       1695.30       1410.34        29.68 o                         
   1   2   1        155.47        156.62         6.05 o                         
   3   2   1        459.26        525.17        16.28 o                         
  -4   3   1       1309.51       1402.74        41.80 o                         
  -2   3   1         30.06         20.52         4.87 o                         
   0   3   1       1365.67       1472.01        26.99 o                         
   2   3   1        165.36        172.68        11.25 o                         
   4   3   1        418.14        494.38        23.45 o                         
  -5   4   1         22.84          0.50        14.73 o                         
  -3   4   1          6.38          0.84         6.74 o                         
  -1   4   1          9.75         -4.37         8.20 o                         
   1   4   1          4.63         13.58         9.01 o                         
   3   4   1         23.30          2.46         8.07 o                         
  -4   5   1        103.89         36.93        22.07 o                         
  -2   5   1         62.01         17.87        17.25 o                         
   2   5   1        735.80        523.45       125.39 o                         
   4   5   1         28.10         11.81        10.08 o                         
  -1   1   2       8997.07       7909.31        59.37 o                         
   1   1   2       1400.17       1382.09        17.26 o                         
  -4   2   2         14.08         38.84         7.16 o                         
  -2   2   2       2088.21       2504.22        28.31 o                         
   0   2   2        406.62        327.45         7.12 o                         
   2   2   2       1725.05       1574.87        24.62 o                         
  -3   3   2        165.62        197.88        13.66 o                         
  -1   3   2        455.15        460.29        21.84 o                         
   1   3   2       1322.75       1252.78        51.75 o                         
   3   3   2          0.31          0.69         4.22 o                         
  -4   4   2        108.82         27.10        15.79 o                         
  -2   4   2         24.04         14.40         8.49 o                         
   0   4   2        448.65        333.26        47.02 o                         
   2   4   2        133.53         78.44        17.52 o                         
   4   4   2        132.52         44.14        16.43 o                         
   1   5   2         11.46         10.38        25.23 o                         
   3   5   2        444.88        224.51        73.09 o                         
  -2   1   3      31078.15      27145.19       144.77 o                         
   0   1   3       1982.94       1918.96        16.38 o                         
   2   1   3       7291.14       6326.73        53.39 o                         
  -3   2   3       2861.60       3168.51        44.07 o                         
  -1   2   3       4666.30       4310.45        62.29 o                         
   1   2   3        247.55        204.39         7.91 o                         
   3   2   3        704.05        644.66        20.20 o                         
  -4   3   3        312.99        479.48        21.91 o                         
  -2   3   3          8.14         10.26         4.30 o                         
   0   3   3        392.29        374.07        14.83 o                         
   2   3   3          0.89         -0.75         4.26 o                         
   4   3   3        640.95        723.31        33.45 o                         
  -5   4   3          6.39         -3.45         9.45 o                         
  -3   4   3         17.67          3.00         6.90 o                         
  -1   4   3         17.18         10.88         9.23 o                         
   1   4   3         34.49         35.47         8.62 o                         
   3   4   3        385.38        320.09        45.37 o                         
  -4   5   3          2.89         -0.72        12.52 o                         
  -2   5   3          7.33        -15.36        17.57 o                         
   2   5   3        111.14         41.07        26.88 o                         
   0   0   4       6646.50       6648.95        56.31 o                         
  -3   1   4      19240.77      14089.53       318.42 o                         
  -1   1   4       7261.59       6720.68        37.02 o                         
   1   1   4          1.76         -1.01         1.12 o                         
  -4   2   4        567.35        492.87        19.41 o                         
  -2   2   4       2049.62       2366.56        28.90 o                         
   0   2   4          6.84          7.59         1.69 o                         
   2   2   4        370.34        400.10        11.85 o                         
  -5   3   4         19.60          6.67         5.88 o                         
  -3   3   4        604.16        653.65        23.44 o                         
  -1   3   4         33.98         40.22         4.36 o                         
   1   3   4        461.51        461.26        17.05 o                         
   3   3   4        253.02        305.42        15.76 o                         
  -4   4   4        120.18         59.79        14.67 o                         
  -2   4   4         16.57         -2.26         8.42 o                         
   0   4   4        148.30         97.91        19.73 o                         
   2   4   4        733.02        801.39        58.73 o                         
   4   4   4        154.89        261.71        33.36 o                         
  -5   5   4         45.84         18.33        11.05 o                         
  -3   5   4         18.91         -8.98        13.96 o                         
   1   5   4         81.61         16.78        27.02 o                         
   3   5   4         23.35         19.89        13.39 o                         
  -2   1   5      15876.70      14540.80        87.13 o                         
   0   1   5       2129.88       1886.16        15.85 o                         
   2   1   5        210.79        231.52        12.17 o                         
  -3   2   5         56.73         49.61         4.86 o                         
  -1   2   5        272.88        250.16         7.98 o                         
   1   2   5        302.34        265.69         9.89 o                         
   3   2   5       2343.84       2731.25        45.71 o                         
  -2   3   5        153.36         95.18         8.87 o                         
   0   3   5          3.27          1.03         3.65 o                         
   2   3   5         83.99         87.06         7.32 o                         
   4   3   5        274.45        292.74        34.51 o                         
  -5   4   5          0.30         -2.82         8.93 o                         
  -1   4   5       1051.37       1103.32       192.59 o                         
   1   4   5        125.10        105.94        18.67 o                         
   3   4   5         90.06         92.86        15.75 o                         
  -4   5   5         64.81         16.52        13.86 o                         
  -2   5   5         25.09         14.76        25.21 o                         
   2   5   5          0.27          5.70        17.11 o                         
  -2   0   6        514.70        484.76        14.01 o                         
   0   0   6        793.24        653.75        16.83 o                         
  -3   1   6        278.52        360.37        14.94 o                         
  -1   1   6       5403.91       4791.76        33.50 o                         
   1   1   6        489.94        463.41        15.14 o                         
  -4   2   6        659.02        690.45        22.44 o                         
  -2   2   6         66.85         68.88         4.49 o                         
   0   2   6       1897.29       2053.62        32.01 o                         
   2   2   6        497.31        413.09        13.68 o                         
  -5   3   6        227.61        212.16        17.77 o                         
  -3   3   6        110.95         96.03         8.51 o                         
  -1   3   6        180.89        204.52        11.02 o                         
   1   3   6        137.06        162.34        10.97 o                         
   3   3   6        149.06        165.39        12.75 o                         
  -4   4   6         22.11         11.59         8.46 o                         
  -2   4   6        386.66        292.81        69.96 o                         
   0   4   6       1184.57       1966.07        79.33 o                         
   2   4   6        184.40        163.62        18.51 o                         
   4   4   6         99.94        228.67        70.52 o                         
  -5   5   6         28.60          3.21        15.55 o                         
  -3   5   6          1.83          2.70        19.87 o                         
   1   5   6          0.00         -3.32        19.86 o                         
   3   5   6        148.74         85.86        56.43 o                         
  -2   1   7       2209.92       2109.08        19.76 o                         
   0   1   7       4205.98       4461.91        37.17 o                         
   2   1   7          0.65          1.13         3.02 o                         
  -3   2   7        413.51        411.95        14.96 o                         
  -1   2   7         28.49         21.50         3.99 o                         
   1   2   7        258.17        319.96        11.53 o                         
   3   2   7        266.18        292.17        27.13 o                         
  -4   3   7          0.16         10.65         5.03 o                         
  -2   3   7        500.18        406.34        19.99 o                         
   0   3   7         36.90         54.17         6.23 o                         
   2   3   7        512.49        548.61        22.61 o                         
  -5   4   7        119.15         60.19        20.05 o                         
  -1   4   7         19.76          5.96        10.39 o                         
   1   4   7        697.56        864.37        49.84 o                         
   3   4   7         50.61         11.89         9.22 o                         
  -4   5   7          0.10         -6.21        12.78 o                         
  -2   5   7          6.39        -11.85        62.79 o                         
   2   5   7          0.56        -27.17        27.17 o                         
  -2   0   8         23.85         22.97         3.44 o                         
   0   0   8       1570.60       1533.38        29.15 o                         
  -3   1   8        576.80        613.25        22.92 o                         
  -1   1   8       1321.79       1706.47        15.93 o                         
   1   1   8       1940.11       1843.67        67.70 o                         
  -4   2   8       6290.89       6206.77        75.07 o                         
  -2   2   8        165.03        164.71         7.22 o                         
   0   2   8        618.36        684.43        27.69 o                         
   2   2   8          0.33          3.52         4.06 o                         
  -5   3   8        111.16        145.58        15.15 o                         
  -3   3   8        642.04        782.59        27.49 o                         
  -1   3   8        236.30        264.59        12.75 o                         
   1   3   8        406.60        504.84        22.88 o                         
   3   3   8          1.26         -8.33         8.33 o                         
  -4   4   8         42.14         16.32        10.30 o                         
  -2   4   8          0.13         -9.50         9.71 o                         
   0   4   8         55.21         39.58        12.15 o                         
   2   4   8        700.80        794.23        43.47 o                         
  -5   5   8         88.10         15.42        21.61 o                         
  -3   5   8         22.15          6.31        27.49 o                         
   1   5   8         73.15         18.37        74.95 o                         
   3   5   8         53.72        102.35        60.00 o                         
  -4   1   9         14.69         17.67         3.95 o                         
  -2   1   9        209.87        225.16         6.51 o                         
   0   1   9        927.56       1027.49        16.64 o                         
   2   1   9        379.84        435.83        22.66 o                         
  -5   2   9        317.37        381.46        29.14 o                         
  -3   2   9       5056.81       5571.56        61.04 o                         
  -1   2   9       1205.59       1428.14        21.98 o                         
   1   2   9        399.02        474.12        18.80 o                         
   3   2   9       1102.31       1366.17       103.45 o                         
  -4   3   9        581.71        576.80        26.25 o                         
  -2   3   9       2645.00       3055.02        60.52 o                         
   0   3   9         16.57         16.09         6.96 o                         
   2   3   9        379.16        370.20        26.37 o                         
  -5   4   9         16.18         16.96        10.64 o                         
  -3   4   9         28.33         20.63        10.05 o                         
  -1   4   9         11.91         -0.52        31.10 o                         
   1   4   9         49.60         48.21        11.47 o                         
   3   4   9          0.85        -19.22        23.17 o                         
  -4   5   9         20.18         -3.01        17.16 o                         
   2   5   9         20.09         34.34        41.80 o                         
  -4   0  10        107.67         45.62        26.56 o                         
  -2   0  10       2374.64       2438.68        38.84 o                         
   0   0  10          2.55          5.98         3.77 o                         
  -3   1  10          0.91          3.30         2.17 o                         
  -1   1  10        631.76        559.14        12.80 o                         
   1   1  10         15.12         25.23         4.97 o                         
  -4   2  10        338.66        293.08        18.46 o                         
  -2   2  10          0.10          7.57         3.28 o                         
   0   2  10        183.20        139.89        11.62 o                         
   2   2  10        172.34        126.20        14.34 o                         
  -5   3  10        437.66        411.24        25.41 o                         
  -3   3  10         73.62         41.80         6.69 o                         
  -1   3  10       1306.05       1859.67        52.21 o                         
   1   3  10        594.82        568.46        32.66 o                         
   3   3  10        363.89        370.65        47.09 o                         
  -4   4  10         14.28         19.38         7.55 o                         
  -2   4  10          9.87         -0.76        13.21 o                         
   0   4  10        181.07        205.45        32.43 o                         
   2   4  10         15.47         13.16        11.96 o                         
  -5   5  10         11.84          1.20        19.58 o                         
  -3   5  10         12.93        -61.90        61.90 o                         
   1   5  10         27.93          5.35       122.17 o                         
  -4   1  11          1.67          2.60         4.22 o                         
  -2   1  11        569.85        648.29        16.87 o                         
   0   1  11        103.92         73.17         6.27 o                         
   2   1  11         27.74         14.20         7.78 o                         
  -5   2  11        126.26         69.34         9.40 o                         
  -3   2  11         46.42         40.80         5.53 o                         
  -1   2  11       1444.74       1648.94        36.90 o                         
   1   2  11         21.67         15.47         6.28 o                         
  -4   3  11        161.19        232.46        18.21 o                         
  -2   3  11       1422.80       2159.17        58.90 o                         
   0   3  11        480.07        528.78        33.23 o                         
   2   3  11         26.43         32.95        11.18 o                         
  -5   4  11         70.64         66.84        13.26 o                         
  -3   4  11         15.98         15.22        10.88 o                         
  -1   4  11         29.93        -21.23        28.42 o                         
   1   4  11         49.47         61.31        24.72 o                         
  -4   5  11        105.51         19.58        25.00 o                         
  -4   0  12          6.58          9.43         9.42 o                         
  -2   0  12       2559.80       3013.75        51.19 o                         
   0   0  12        536.73        583.16        23.61 o                         
  -5   1  12          0.94         -1.42         4.68 o                         
  -3   1  12        564.29        663.70        22.86 o                         
  -1   1  12         32.21         15.61         4.38 o                         
   1   1  12        480.83        505.86        28.62 o                         
  -4   2  12       1122.68       1589.78        49.85 o                         
  -2   2  12         21.08         23.80         6.08 o                         
   0   2  12       1055.32        997.73        80.62 o                         
   2   2  12        177.78        220.31        28.35 o                         
  -5   3  12         82.31         85.34        12.68 o                         
  -3   3  12         17.18         10.10         8.95 o                         
  -1   3  12        208.55        191.80        28.77 o                         
   1   3  12        138.24        183.69        20.81 o                         
  -4   4  12         11.28          5.75        14.32 o                         
  -2   4  12         34.91         45.88       264.83 o                         
   0   4  12         35.63         96.99        29.27 o                         
   2   4  12         12.97          6.40        17.64 o                         
  -4   1  13         11.72          5.51         4.41 o                         
  -2   1  13        400.93        613.77        19.62 o                         
   0   1  13        850.49       1014.74        31.47 o                         
  -5   2  13       1044.00       1179.64        56.16 o                         
  -3   2  13        176.90        177.39        15.34 o                         
  -1   2  13          1.11          7.43         6.23 o                         
   1   2  13        243.16        267.16        23.27 o                         
  -6   3  13        667.27        684.61       117.27 o                         
  -4   3  13          6.72         33.84        12.30 o                         
  -2   3  13        584.44        726.86        42.88 o                         
   0   3  13         11.57          1.92        13.19 o                         
   2   3  13          2.27         15.81        22.24 o                         
  -5   4  13        146.04        170.16        23.46 o                         
  -3   4  13          2.63         23.32        21.48 o                         
  -1   4  13         39.84         11.98        31.65 o                         
   1   4  13         70.92        149.94        34.82 o                         
  -4   0  14        642.50        669.36        44.32 o                         
  -2   0  14          6.02         14.23         5.08 o                         
   0   0  14        286.89        254.74        19.34 o                         
  -5   1  14        292.91        232.64        29.17 o                         
  -3   1  14        427.57        427.66        19.04 o                         
  -1   1  14         20.33          8.38         5.59 o                         
   1   1  14        371.66        399.07        29.90 o                         
  -4   2  14       1930.04       2764.53        86.36 o                         
  -2   2  14         94.99         53.15         9.97 o                         
   0   2  14        139.87        146.44        17.19 o                         
   2   2  14          8.22        -36.26        36.26 o                         
  -5   3  14        467.42        474.91        42.23 o                         
  -3   3  14          2.50         22.50        13.29 o                         
  -1   3  14          3.07          4.50        13.09 o                         
   1   3  14         26.54         17.35        14.32 o                         
  -4   4  14         56.22         35.49        22.23 o                         
   0   4  14          0.10        -27.77        27.77 o                         
  -4   1  15         14.13         13.56         6.16 o                         
  -2   1  15        194.40        243.25        15.42 o                         
   0   1  15          1.84          0.99         6.93 o                         
  -5   2  15         15.20          8.91         7.55 o                         
  -3   2  15       1115.77       1615.83        51.58 o                         
  -1   2  15          2.23          5.42         6.62 o                         
   1   2  15        240.42        387.08        35.54 o                         
  -6   3  15        235.26        232.84        70.43 o                         
  -4   3  15         35.93         28.72        15.33 o                         
  -2   3  15        136.88        162.44        33.50 o                         
   0   3  15         15.84          8.18        13.32 o                         
  -5   4  15         48.88         89.89        25.83 o                         
  -3   4  15         17.55         71.97        64.23 o                         
   1   4  15         30.64         98.44        53.46 o                         
  -4   0  16        398.20        522.81        30.42 o                         
  -2   0  16        215.64        248.72        18.42 o                         
   0   0  16        215.37        230.93        27.01 o                         
  -5   1  16         22.78         12.53         8.25 o                         
  -3   1  16       1252.54       1631.61        42.32 o                         
  -1   1  16         34.27         27.10         6.80 o                         
   1   1  16         63.32         40.63        22.18 o                         
  -4   2  16          6.16         28.24        11.84 o                         
  -2   2  16        481.89        675.57        33.94 o                         
   0   2  16         78.88         56.71        19.04 o                         
  -5   3  16          0.13         -3.88        14.02 o                         
  -3   3  16          1.46         -3.14        17.58 o                         
  -1   3  16          0.02        -18.42        18.42 o                         
   1   3  16         51.63        138.86        25.60 o                         
  -4   4  16          1.60         27.70        24.10 o                         
  -4   1  17        458.61        521.65        33.75 o                         
  -2   1  17        321.01        431.13        23.13 o                         
   0   1  17         80.39         44.83        13.39 o                         
  -5   2  17        130.66        198.32        25.75 o                         
  -3   2  17        249.11        300.03        23.40 o                         
  -1   2  17          3.52          1.22         8.75 o                         
   1   2  17         47.26         54.84        37.95 o                         
  -4   3  17          0.83          7.76        39.68 o                         
  -2   3  17         53.41         21.24        17.31 o                         
   0   3  17          0.81        -19.20        19.20 o                         
  -5   4  17          1.48         19.43        25.44 o                         
  -4   0  18         81.66        169.13        27.32 o                         
  -2   0  18        107.54        114.86        19.42 o                         
   0   0  18          3.68         -2.07        16.02 o                         
  -5   1  18        296.79        335.68        39.35 o                         
  -3   1  18         59.16        109.90        11.62 o                         
  -1   1  18         10.38         -0.58         8.01 o                         
  -4   2  18         92.22        156.77        26.05 o                         
  -2   2  18         88.63        130.27        15.37 o                         
   0   2  18          1.14         -7.36        14.69 o                         
  -5   3  18          1.78         26.51        17.08 o                         
  -3   3  18         25.69         40.07        24.40 o                         
  -1   3  18          1.35         35.66        24.31 o                         
  -4   1  19        196.16        253.54        33.71 o                         
  -2   1  19        339.94        508.66        31.91 o                         
   0   1  19          1.71          9.82        17.25 o                         
  -5   2  19         51.60         46.09        21.99 o                         
  -3   2  19          6.11        -10.40        10.40 o                         
  -1   2  19         62.07         21.34        21.73 o                         
  -4   3  19         14.70         12.81        25.27 o                         
  -4   0  20       1779.32       2156.54       291.70 o                         
  -2   0  20          0.10         -4.34        27.00 o                         
  -5   1  20        102.05        111.86        29.80 o                         
  -3   1  20          0.19          1.82        11.00 o                         
  -1   1  20          0.27         10.58        33.61 o                         
  -4   2  20         21.18         74.86        22.94 o                         
  -2   2  20          0.25        -13.33        13.33 o                         
   0   2  20         46.19         66.07        32.00 o                         
  -5   3  20         38.00         28.85        24.81 o                         
  -4   1  21          2.92         20.08        29.90 o                         
  -2   1  21         21.84         27.34        12.27 o                         
  -5   2  21          2.95        -19.46        25.57 o                         
  -3   2  21          1.51         14.40        19.27 o                         
  -1   2  21        115.76        305.76        62.13 o                         
  -4   0  22          3.20        -30.35        37.69 o                         
  -2   0  22          0.35         -9.54        29.67 o                         
  -3   1  22         16.25         29.08        24.13 o                         
  -1   1  22         20.91          3.88        31.71 o                         
  -4   2  22          1.06          9.02        34.92 o                         
  -4   1  23          1.59         18.53        19.30 o                         
                                                                                
