# Supplementary material for: Managing negative linear compressibility and thermal expansion through steric hindrance: a case study of 1,2-bis­(4′-pyridyl)­ethane cocrystals
Source: IUCrJ. 2025 Jan 1;12(Pt 1):88–96. doi: 10.1107/S2052252524011734 (PMC11707692; doi:10.1107/S2052252524011734)
Supplement: Supplementary file 28 [file m-12-00088-ETYSUC_287sup28.hkl]

data_ETYSUC_287                                                                 
_shelx_title ' ETYSUC_287 in I2/a No15' 
_shelx_refln_list_code          4                                               
_shelx_F_calc_maximum      174.06                                               
_exptl_crystal_F_000       640.00                                               
_reflns_d_resolution_high  0.7932                                               
                                                                                
loop_                                                                           
 _space_group_symop_operation_xyz                                               
 'x, y, z'                                                                      
 '-x+1/2, y, -z'                                                                
 'x+1/2, y+1/2, z+1/2'                                                          
 '-x+1, y+1/2, -z+1/2'                                                          
 '-x, -y, -z'                                                                   
 'x-1/2, -y, z'                                                                 
 '-x+1/2, -y+1/2, -z+1/2'                                                       
 'x, -y+1/2, z+1/2'                                                             
                                                                                
_cell_length_a    16.4619                                                       
_cell_length_b     4.4828                                                       
_cell_length_c    19.0380                                                       
_cell_angle_alpha  90.000                                                       
_cell_angle_beta  113.656                                                       
_cell_angle_gamma  90.000                                                       
                                                                                
_shelx_F_squared_multiplier     1.000                                           
                                                                                
loop_                                                                           
 _refln_index_h                                                                 
 _refln_index_k                                                                 
 _refln_index_l                                                                 
 _refln_F_squared_calc                                                          
 _refln_F_squared_meas                                                          
 _refln_F_squared_sigma                                                         
 _refln_observed_status                                                         
   1   1   0         22.34         21.73         2.07 o                         
   0   2   0        395.71        462.33        20.78 o                         
   2   2   0        260.69        249.07         9.67 o                         
   4   2   0         13.05          5.90         5.45 o                         
   1   3   0        357.53        500.25        27.26 o                         
   3   3   0        427.73        545.33        25.76 o                         
   5   3   0        100.19         42.77        25.81 o                         
   2   4   0         67.12         76.70        14.20 o                         
   3   5   0         33.89         23.60        13.81 o                         
   5   5   0          0.05          0.33         7.83 o                         
  -2   1   1        214.65        179.42         9.37 o                         
   0   1   1       3306.46       2862.10        32.99 o                         
   2   1   1        462.96        548.88        15.86 o                         
  -3   2   1       4587.70       4061.05        53.56 o                         
  -1   2   1       1516.64       1427.15        24.53 o                         
   1   2   1        173.29        132.26         7.50 o                         
   3   2   1        520.91        548.16        19.22 o                         
  -4   3   1       1216.87       1327.50        46.96 o                         
  -2   3   1          9.37          4.51         4.69 o                         
   0   3   1       1314.70       1600.92        46.83 o                         
   2   3   1        175.91        186.23        14.06 o                         
   4   3   1        421.01        469.01        25.70 o                         
  -5   4   1         24.45         24.79         9.68 o                         
  -3   4   1          7.66          2.40         8.82 o                         
  -1   4   1          8.06          1.80         8.84 o                         
   1   4   1          2.39          4.63        10.29 o                         
   5   4   1         15.37          2.58         7.78 o                         
  -4   5   1         95.69         44.78        37.75 o                         
  -2   5   1         44.15         19.91        33.34 o                         
   2   5   1        622.29        799.07       137.40 o                         
   4   5   1         14.16         18.90        19.26 o                         
   0   0   2       1100.71        919.66        37.02 o                         
  -1   1   2       9066.01       7790.69        89.64 o                         
   1   1   2       1311.99       1408.72        19.94 o                         
  -4   2   2         10.76         14.05         3.56 o                         
  -2   2   2       2151.25       2446.92        33.84 o                         
   0   2   2        398.27        355.09        11.21 o                         
   2   2   2       1612.44       1573.95        26.49 o                         
  -5   3   2         29.77         15.83         8.70 o                         
  -3   3   2        101.77        134.20        18.83 o                         
  -1   3   2        472.44        512.72        24.45 o                         
   1   3   2       1270.74       1448.73        42.95 o                         
   3   3   2          1.94          6.71         4.30 o                         
   5   3   2         41.57         78.90        43.64 o                         
  -4   4   2         98.23         67.52        17.67 o                         
  -2   4   2         17.49         19.23        10.60 o                         
   0   4   2        395.64        298.67        58.54 o                         
   2   4   2        180.94        181.01        22.05 o                         
   4   4   2        101.10         63.49        17.68 o                         
  -1   5   2         10.54         38.72        35.31 o                         
   1   5   2         10.61         19.32        31.76 o                         
   3   5   2        370.40        334.39        76.14 o                         
   5   5   2          1.67          5.27        15.17 o                         
  -2   1   3      30295.77      27831.17       145.54 o                         
   0   1   3       2032.29       1957.83        23.50 o                         
   2   1   3       7499.18       6335.64        64.01 o                         
  -3   2   3       2628.62       3056.91        44.69 o                         
  -1   2   3       4643.93       4675.45        63.13 o                         
   1   2   3        209.15        202.88         9.68 o                         
   3   2   3        611.57        638.58        20.93 o                         
  -4   3   3        396.21        418.28        24.13 o                         
  -2   3   3          5.44          3.53         4.94 o                         
   0   3   3        339.15        384.89        22.93 o                         
   2   3   3          3.62          3.99         5.09 o                         
   4   3   3        596.26        548.24        49.70 o                         
  -5   4   3          8.55          5.57         6.00 o                         
  -3   4   3         19.55         11.59         7.18 o                         
  -1   4   3         22.95          4.84        12.62 o                         
   1   4   3         33.04         32.06         9.88 o                         
   3   4   3        351.61        373.40        33.72 o                         
   5   4   3        253.48        216.81       108.90 o                         
  -4   5   3          4.86         -4.22        10.45 o                         
  -2   5   3          6.85        -11.03        34.60 o                         
   2   5   3         83.07         81.20        37.63 o                         
   4   5   3        375.30        339.60        50.92 o                         
   0   0   4       6359.22       6516.21        52.76 o                         
  -1   1   4       7197.84       6811.70        41.50 o                         
   1   1   4          1.84          0.90         0.94 o                         
  -4   2   4        486.65        472.12        21.07 o                         
  -2   2   4       1757.68       2387.88        37.67 o                         
   0   2   4          7.60          5.62         2.80 o                         
   2   2   4        389.65        401.31        15.45 o                         
  -5   3   4         17.36          6.31         6.87 o                         
  -3   3   4        518.83        643.68        28.49 o                         
  -1   3   4         46.32         40.37         4.74 o                         
   1   3   4        481.71        485.13        24.85 o                         
   3   3   4        254.05        295.44        18.10 o                         
  -6   4   4          7.43         18.15        20.36 o                         
  -4   4   4        113.65         64.42        24.37 o                         
  -2   4   4          6.77         -7.54         7.99 o                         
   4   4   4        137.79        140.45        22.34 o                         
  -5   5   4         23.81         17.48        18.77 o                         
  -3   5   4         17.76         -1.72        22.69 o                         
  -1   5   4         90.20         -1.41        56.57 o                         
   3   5   4          9.08        -15.26        15.35 o                         
  -2   1   5      15397.44      14274.61       110.72 o                         
   0   1   5       2087.75       1907.39        22.25 o                         
   2   1   5        155.56        212.63        14.42 o                         
  -3   2   5         42.20         54.80         5.05 o                         
  -1   2   5        291.26        275.62        11.39 o                         
   1   2   5        240.43        213.38        12.90 o                         
   3   2   5       2186.52       2667.04        48.90 o                         
  -2   3   5        105.07         98.88        11.03 o                         
   0   3   5          6.66          3.69         5.17 o                         
   2   3   5         81.38         73.85         8.24 o                         
   4   3   5        180.43        193.06        32.50 o                         
  -5   4   5          2.13         -3.60        10.65 o                         
   1   4   5        144.07        158.48        20.68 o                         
   3   4   5         80.59         98.49        16.45 o                         
  -6   5   5          2.84         45.60        50.71 o                         
  -4   5   5         47.48         23.16        16.80 o                         
  -2   5   5          8.72          5.21        18.26 o                         
   0   5   5          1.94         40.87        50.60 o                         
   2   5   5          0.87         26.02        22.74 o                         
   4   5   5          8.32        -11.96        15.48 o                         
  -2   0   6        501.64        477.29        27.91 o                         
   0   0   6        794.89        650.46        19.34 o                         
  -1   1   6       5168.42       5008.50        39.78 o                         
   1   1   6        455.60        466.71        16.16 o                         
  -4   2   6        649.18        655.52        25.05 o                         
  -2   2   6         67.59         62.16         4.82 o                         
   0   2   6       1892.37       2087.38        36.71 o                         
   2   2   6        515.08        398.88        17.06 o                         
  -5   3   6        241.12        192.00        21.81 o                         
  -3   3   6        106.04        103.71        12.24 o                         
  -1   3   6        187.68        222.39        17.93 o                         
   1   3   6        170.62        153.33        14.18 o                         
   3   3   6        108.05        111.57        14.67 o                         
  -6   4   6          4.29          4.92         9.87 o                         
  -4   4   6         11.65         15.17        10.68 o                         
   0   4   6        998.27       1437.41       251.86 o                         
   2   4   6        158.52        168.47        23.48 o                         
   4   4   6         91.87         96.08        23.38 o                         
  -5   5   6         14.21          1.42        15.77 o                         
  -3   5   6          0.12         -3.03        33.91 o                         
   1   5   6          0.01          8.40        35.75 o                         
   3   5   6        104.30         44.55        33.73 o                         
  -4   1   7       5263.53       3377.63       179.41 o                         
  -2   1   7       2368.66       2079.11        26.60 o                         
   0   1   7       3899.49       4449.40        36.97 o                         
   2   1   7          0.77         -3.92         3.92 o                         
  -3   2   7        395.67        377.42        16.11 o                         
  -1   2   7         20.95         28.59         6.55 o                         
   1   2   7        241.04        217.47        20.65 o                         
   3   2   7        229.70        168.23        41.46 o                         
  -6   3   7         80.69         31.89        64.83 o                         
  -4   3   7          0.00          5.32         5.82 o                         
  -2   3   7        463.09        385.13        38.29 o                         
   0   3   7         41.09         48.01         7.59 o                         
   2   3   7        474.38        516.03        26.12 o                         
   4   3   7        348.95        197.01        67.09 o                         
  -5   4   7         83.44         47.93        16.25 o                         
  -3   4   7        155.70         84.30        28.77 o                         
  -1   4   7         17.47          2.96        11.55 o                         
   3   4   7         38.49         40.60        13.42 o                         
  -6   5   7          8.63         -8.89         8.89 o                         
  -4   5   7          0.00         -7.76        20.01 o                         
  -2   5   7          3.73         16.75        63.93 o                         
   0   5   7         23.37         -1.54        28.41 o                         
   2   5   7          0.19        -18.67        18.67 o                         
  -2   0   8         15.93         16.98         3.79 o                         
   0   0   8       1528.78       1653.57        39.53 o                         
   2   0   8        132.98         97.46        30.87 o                         
  -3   1   8        659.73        566.33        20.76 o                         
  -1   1   8       1214.30       1739.45        22.63 o                         
   1   1   8       1921.93       1494.41       127.21 o                         
  -4   2   8       5614.65       5502.16        85.96 o                         
  -2   2   8        136.64        169.87        10.82 o                         
   0   2   8        573.52        740.76        21.04 o                         
   2   2   8          0.01          0.18         3.19 o                         
  -5   3   8         87.17         83.44        14.56 o                         
  -3   3   8        658.87        811.38        37.40 o                         
  -1   3   8        160.74        243.29        20.06 o                         
   1   3   8        371.04        484.53        28.25 o                         
   3   3   8          0.98         -1.19         6.21 o                         
  -6   4   8         26.69         18.08        14.26 o                         
  -4   4   8         33.53          9.24        12.05 o                         
  -2   4   8          1.66         11.49        12.45 o                         
   0   4   8         69.41         80.58        16.48 o                         
   4   4   8        100.69         88.92        41.92 o                         
  -5   5   8         81.03         27.62        36.55 o                         
  -3   5   8          9.04         14.47        40.46 o                         
   1   5   8         60.44         42.95        38.47 o                         
   3   5   8         42.96         52.26        32.61 o                         
  -4   1   9         25.85         20.10         6.61 o                         
  -2   1   9        244.61        221.43         8.79 o                         
   0   1   9        818.83       1021.59        20.77 o                         
   2   1   9        318.33        407.14        30.98 o                         
  -5   2   9        289.95        296.90        22.70 o                         
  -3   2   9       5090.11       4766.70       230.26 o                         
  -1   2   9       1038.77       1478.73        37.30 o                         
   1   2   9        342.45        405.92        19.24 o                         
   3   2   9        972.04        835.46       142.82 o                         
  -6   3   9          3.77         -1.70         8.36 o                         
  -4   3   9        507.43        551.38        29.58 o                         
  -2   3   9       2465.23       3069.05       211.78 o                         
   0   3   9         14.40          6.89         7.09 o                         
   2   3   9        343.51        419.14        29.05 o                         
   4   3   9        129.28        100.17        51.80 o                         
  -5   4   9          8.23         12.52        12.16 o                         
  -3   4   9         22.36         16.14        14.34 o                         
  -1   4   9         17.54          5.95        12.43 o                         
   1   4   9         47.89         48.41        12.63 o                         
   3   4   9          3.00         15.38        12.56 o                         
  -6   5   9         60.34          8.09        64.68 o                         
  -4   5   9         22.13         -6.09        29.25 o                         
   0   5   9         17.88        117.17        57.00 o                         
  -4   0  10         80.49         99.17        40.86 o                         
  -2   0  10       2435.85       2536.39        48.05 o                         
   0   0  10          4.51          5.84         3.61 o                         
  -3   1  10          0.04          1.35         3.43 o                         
  -1   1  10        684.65        601.47        17.70 o                         
   1   1  10         16.66         15.82         4.34 o                         
  -4   2  10        257.95        240.14        18.92 o                         
  -2   2  10          1.31          2.24         3.44 o                         
   0   2  10        178.30        166.60        15.50 o                         
   2   2  10        197.37        162.26        20.40 o                         
  -5   3  10        341.53        355.46        24.66 o                         
  -3   3  10         73.21         46.97         8.45 o                         
   1   3  10        495.30        668.29        45.69 o                         
   3   3  10        250.55        345.85        35.77 o                         
  -4   4  10          2.82         -5.01         7.67 o                         
  -2   4  10          5.88          9.56        10.30 o                         
   0   4  10        138.76        254.09        44.81 o                         
   2   4  10         16.64         15.12        23.78 o                         
  -5   5  10          6.80        -28.38        31.07 o                         
  -3   5  10         12.20         20.98        36.28 o                         
  -4   1  11          4.72          6.10         2.73 o                         
  -2   1  11        490.18        602.09        21.46 o                         
   0   1  11         95.59         68.89         6.29 o                         
   2   1  11         30.43         17.86         9.54 o                         
  -5   2  11         91.60         69.06        10.54 o                         
  -3   2  11         46.11         43.33         5.88 o                         
  -1   2  11       1406.05       1798.32        56.00 o                         
   1   2  11         14.55          6.29        10.36 o                         
   3   2  11         26.75         14.67        14.01 o                         
  -6   3  11        522.95        352.84        35.75 o                         
  -4   3  11        177.46        234.95        22.54 o                         
   0   3  11        416.03        412.39        60.24 o                         
   2   3  11         26.54         38.41        14.20 o                         
  -5   4  11         67.54         64.89        11.36 o                         
  -3   4  11         25.49         36.63        24.17 o                         
  -1   4  11         22.71        -14.62        30.73 o                         
   1   4  11         42.57         89.02        22.09 o                         
   3   4  11         15.05        -23.20        26.59 o                         
  -4   0  12          9.83         13.84         3.90 o                         
  -2   0  12       2447.17       3164.64        73.96 o                         
   0   0  12        492.71        584.83        35.97 o                         
  -5   1  12          5.07          2.93         9.33 o                         
  -3   1  12        582.00        636.66        28.07 o                         
  -1   1  12         22.49         21.05         4.32 o                         
  -4   2  12       1115.38       1403.27        66.19 o                         
  -2   2  12         11.71         17.55         7.94 o                         
   0   2  12        967.35       1236.07        54.29 o                         
   2   2  12        150.64        192.71        25.51 o                         
  -5   3  12         92.70         81.65        14.69 o                         
  -3   3  12          6.30        -14.64        15.07 o                         
   1   3  12        111.70        184.85        26.06 o                         
   3   3  12         98.30         56.18        20.36 o                         
  -6   4  12         91.74         97.99        23.25 o                         
  -4   4  12          3.63         29.71        15.47 o                         
  -2   4  12         30.08         28.18        36.49 o                         
   0   4  12         35.84         49.01        24.87 o                         
   2   4  12          6.34         -3.98        13.28 o                         
  -4   1  13          4.80          2.25         5.48 o                         
   2   1  13         23.78         16.11         5.62 o                         
  -5   2  13        947.38       1108.16        64.92 o                         
  -3   2  13        169.33        142.51        24.71 o                         
  -1   2  13          3.92          9.82         8.26 o                         
   1   2  13        187.38        257.48        27.38 o                         
  -6   3  13        540.82        390.26        82.06 o                         
  -2   3  13        543.81        641.52        66.23 o                         
   0   3  13         25.48         14.79        19.24 o                         
   2   3  13          2.25        -15.36        15.36 o                         
  -5   4  13        131.09        148.65        30.99 o                         
  -3   4  13          0.64         -6.98        27.63 o                         
  -1   4  13         28.95         40.51        55.45 o                         
   1   4  13         46.80        140.44        45.33 o                         
  -4   0  14        533.54        551.43        50.44 o                         
  -2   0  14          1.63          7.79         8.39 o                         
   0   0  14        293.19        312.06        30.93 o                         
  -5   1  14        353.49        215.45        32.25 o                         
  -3   1  14        418.71        448.64        25.83 o                         
  -1   1  14         18.51          7.12         5.62 o                         
   1   1  14        292.03        208.16        60.89 o                         
  -6   2  14         17.17         21.75         9.06 o                         
  -2   2  14         68.67         39.47        10.64 o                         
   0   2  14        105.19        126.82        24.83 o                         
  -5   3  14        432.13        519.61        55.82 o                         
  -3   3  14          0.76        -27.12        27.12 o                         
  -1   3  14          1.34         -3.99         6.59 o                         
   1   3  14         20.82         25.06        17.69 o                         
  -6   4  14         12.62         15.18        26.60 o                         
  -4   4  14         47.30         40.91        17.38 o                         
  -2   4  14          1.50         -9.22        53.59 o                         
   0   4  14          1.88        -31.98        35.78 o                         
  -4   1  15          9.32          5.67        10.45 o                         
  -2   1  15        198.67        280.28        23.85 o                         
   0   1  15          1.31          9.98         8.23 o                         
   2   1  15          0.32         -1.42        29.80 o                         
  -5   2  15          4.14         11.14         8.22 o                         
  -3   2  15        963.92       1450.36       108.51 o                         
  -1   2  15          4.59        -11.49        11.49 o                         
   1   2  15        207.18        288.99        44.89 o                         
  -6   3  15        245.71        240.52        36.55 o                         
  -4   3  15         27.15         -2.40        19.42 o                         
  -2   3  15        105.64        114.75        26.03 o                         
   0   3  15         12.36        -19.66        25.10 o                         
   2   3  15         70.19         55.57        23.50 o                         
  -5   4  15         42.86        112.16        42.80 o                         
  -3   4  15         16.82        -43.52        43.52 o                         
  -4   0  16        343.58        489.45        39.17 o                         
  -2   0  16        168.14        272.37        27.82 o                         
   0   0  16        212.73        229.84        29.43 o                         
  -5   1  16         16.46         16.64         5.83 o                         
  -1   1  16         34.16         20.56         8.72 o                         
   1   1  16         42.16         24.93         9.59 o                         
  -6   2  16          0.30         -2.84         8.03 o                         
   0   2  16         54.49         53.15        11.42 o                         
   2   2  16          0.01         -1.02        32.64 o                         
  -5   3  16          0.75         19.71        15.22 o                         
  -3   3  16          1.63        -26.43        52.68 o                         
  -1   3  16          0.11         16.17        45.62 o                         
   1   3  16         47.11         92.96        27.64 o                         
  -6   4  16        499.97        666.66       172.64 o                         
  -4   1  17        382.52        461.04        37.17 o                         
   0   1  17         52.83         37.07        10.71 o                         
  -3   2  17        226.73        260.03        35.68 o                         
  -1   2  17          3.27         19.12        17.73 o                         
   1   2  17         30.45         46.15        15.83 o                         
  -6   3  17          6.13          0.69         8.26 o                         
  -4   3  17          1.08         43.98        24.29 o                         
  -2   3  17         47.70         39.41        14.19 o                         
   0   3  17          0.16        -13.79        14.88 o                         
  -2   0  18         79.42        115.83        21.15 o                         
   0   0  18          7.02          3.08        18.63 o                         
  -5   1  18        259.58        351.48        44.73 o                         
  -1   1  18          4.70         -5.18         5.18 o                         
   1   1  18        112.30         86.52        96.89 o                         
  -6   2  18          6.65         -4.00        17.07 o                         
  -4   2  18         85.02        183.94        51.92 o                         
  -2   2  18         56.46        112.28        24.26 o                         
   0   2  18          2.29          3.14        18.33 o                         
  -5   3  18          3.24         20.84        14.60 o                         
  -3   3  18         23.36         28.40        55.30 o                         
  -4   1  19        174.14        198.43        29.32 o                         
   0   1  19          0.39          1.78        18.43 o                         
  -5   2  19         40.90         38.73        29.33 o                         
  -3   2  19          3.79         -1.70        17.46 o                         
  -1   2  19         40.73         27.14        25.54 o                         
  -4   0  20       1463.51       2245.97       131.79 o                         
  -2   0  20          0.07        -29.12        47.24 o                         
  -5   1  20         81.77         80.79        22.12 o                         
  -3   1  20          0.25         11.30        18.36 o                         
  -1   1  20          0.64          0.73        16.22 o                         
  -6   2  20         42.26         20.96        18.27 o                         
  -4   2  20         14.11         37.52        18.93 o                         
  -2   2  20          1.38         -1.02        15.32 o                         
   0   2  20         44.12         52.83        68.76 o                         
  -4   1  21          0.52         16.12        10.83 o                         
  -2   1  21         18.52          8.65        21.38 o                         
  -3   2  21          1.22        -67.39        67.39 o                         
  -1   2  21         88.05         72.14        24.97 o                         
  -2   0  22          0.48          6.09        43.32 o                         
  -5   1  22         48.89         24.47        24.02 o                         
  -3   1  22         11.74        -20.01        20.01 o                         
                                                                                
