# Supplementary material for: Managing negative linear compressibility and thermal expansion through steric hindrance: a case study of 1,2-bis­(4′-pyridyl)­ethane cocrystals
Source: IUCrJ. 2025 Jan 1;12(Pt 1):88–96. doi: 10.1107/S2052252524011734 (PMC11707692; doi:10.1107/S2052252524011734)
Supplement: Supplementary file 29 [file m-12-00088-ETYSUC_290sup29.hkl]

data_ETYSUC_290                                                                 
_shelx_title ' ETYSUC_296 in I2/a No15' 
_shelx_refln_list_code          4                                               
_shelx_F_calc_maximum      176.69                                               
_exptl_crystal_F_000       640.00                                               
_reflns_d_resolution_high  0.7926                                               
                                                                                
loop_                                                                           
 _space_group_symop_operation_xyz                                               
 'x, y, z'                                                                      
 '-x+1/2, y, -z'                                                                
 'x+1/2, y+1/2, z+1/2'                                                          
 '-x+1, y+1/2, -z+1/2'                                                          
 '-x, -y, -z'                                                                   
 'x-1/2, -y, z'                                                                 
 '-x+1/2, -y+1/2, -z+1/2'                                                       
 'x, -y+1/2, z+1/2'                                                             
                                                                                
_cell_length_a    16.4464                                                       
_cell_length_b     4.4688                                                       
_cell_length_c    19.0380                                                       
_cell_angle_alpha  90.000                                                       
_cell_angle_beta  113.806                                                       
_cell_angle_gamma  90.000                                                       
                                                                                
_shelx_F_squared_multiplier     1.000                                           
                                                                                
loop_                                                                           
 _refln_index_h                                                                 
 _refln_index_k                                                                 
 _refln_index_l                                                                 
 _refln_F_squared_calc                                                          
 _refln_F_squared_meas                                                          
 _refln_F_squared_sigma                                                         
 _refln_observed_status                                                         
   1   1   0         27.26         23.30         1.84 o                         
   0   2   0        479.03        518.44        19.84 o                         
   2   2   0        232.99        280.02        10.25 o                         
   1   3   0        446.88        446.79        40.89 o                         
   3   3   0        508.27        649.46        36.24 o                         
   4   4   0        177.32        122.47        32.16 o                         
  -2   1   1        175.79        170.52         8.66 o                         
   0   1   1       3364.62       3597.51        40.38 o                         
   2   1   1        469.39        533.76        16.41 o                         
  -3   2   1       4624.96       4358.27        71.83 o                         
  -1   2   1       1782.40       1627.89        24.61 o                         
   1   2   1        188.24        183.73         7.86 o                         
   3   2   1        513.52        559.76        19.31 o                         
  -4   3   1       1453.66       1362.78        62.09 o                         
  -2   3   1         28.70         20.16         7.76 o                         
   0   3   1       1547.12       1776.84        42.26 o                         
   2   3   1        183.26        221.73        14.71 o                         
   4   3   1        554.71        490.54        30.91 o                         
  -5   4   1         46.43         73.50        33.49 o                         
  -3   4   1         12.62         15.40        33.41 o                         
  -1   4   1          5.68         17.69        16.53 o                         
   1   4   1          5.43         -2.98        14.83 o                         
   3   4   1         40.51        -35.00        35.00 o                         
  -2   5   1        109.13        -14.35        78.48 o                         
   0   0   2       1102.90       1045.80        56.02 o                         
  -1   1   2       8892.95       8492.15        81.00 o                         
   1   1   2       1450.89       1467.97        17.24 o                         
  -4   2   2         18.70         22.36         4.54 o                         
  -2   2   2       2353.56       2679.06        38.20 o                         
   0   2   2        402.72        414.50        10.88 o                         
   2   2   2       1809.14       1720.12        26.94 o                         
  -5   3   2         34.68         33.26        12.64 o                         
  -3   3   2        178.35        195.33        22.85 o                         
  -1   3   2        585.99        523.24        22.10 o                         
   1   3   2       1580.90       1667.37        51.37 o                         
   3   3   2          0.17         13.81         9.21 o                         
  -4   4   2        131.93        135.12        48.00 o                         
  -2   4   2         16.92         19.98        19.20 o                         
   4   4   2        156.51        138.28        51.44 o                         
  -5   5   2         61.39        -27.81        46.31 o                         
   1   5   2         17.22          2.42        46.70 o                         
  -2   1   3      31219.08      27057.60       189.76 o                         
   0   1   3       2134.07       2427.86        43.63 o                         
   2   1   3       7014.85       6302.00        82.69 o                         
  -3   2   3       3231.98       3277.08        59.35 o                         
  -1   2   3       5124.47       5401.35        67.01 o                         
   1   2   3        243.07        234.54         9.25 o                         
   3   2   3        685.94        661.79        22.15 o                         
  -4   3   3        423.04        477.74        37.03 o                         
  -2   3   3          1.37          8.67         5.91 o                         
   0   3   3        433.81        439.40        22.65 o                         
   2   3   3          2.67         12.10         9.26 o                         
   4   3   3        774.34        768.98        44.16 o                         
  -5   4   3         13.90         10.53        23.87 o                         
  -3   4   3         16.97         17.77        20.72 o                         
  -1   4   3         25.57          1.78        14.80 o                         
   1   4   3         34.61          2.31        14.53 o                         
   3   4   3        458.97        489.98        72.50 o                         
  -2   5   3         13.32         -1.71        59.88 o                         
   0   0   4       7104.07       7441.66       101.96 o                         
  -3   1   4      19430.81      15931.85       320.74 o                         
  -1   1   4       7628.22       7511.86        95.51 o                         
   1   1   4          2.02         -0.15         1.87 o                         
  -4   2   4        558.05        472.99        21.60 o                         
  -2   2   4       2007.68       2486.54        34.32 o                         
   0   2   4          0.60         -1.56         4.10 o                         
   2   2   4        407.56        432.88        15.64 o                         
  -5   3   4         24.55         10.53         9.49 o                         
  -3   3   4        696.15        647.98        34.53 o                         
  -1   3   4         61.29         51.57         7.01 o                         
   1   3   4        609.05        589.25        31.61 o                         
   3   3   4        319.79        331.91        27.06 o                         
  -4   4   4        136.42        126.73        38.31 o                         
  -2   4   4         15.57         11.34        16.75 o                         
   0   4   4        152.90         97.49        34.66 o                         
   2   4   4       1012.68        988.66       112.33 o                         
   4   4   4        185.19        234.92        82.42 o                         
  -5   5   4         62.99         45.81        63.28 o                         
  -2   1   5      16484.55      14392.76       164.62 o                         
   0   1   5       2233.83       2084.46        41.10 o                         
   2   1   5        219.61        216.78        11.83 o                         
  -3   2   5         62.93         60.74         5.81 o                         
  -1   2   5        290.94        327.91        11.16 o                         
   1   2   5        272.70        296.55        13.70 o                         
   3   2   5       2624.93       2647.08        47.38 o                         
  -2   3   5        165.42        134.17        13.73 o                         
   0   3   5          3.34         -1.47         7.88 o                         
   2   3   5        104.25        105.86        15.35 o                         
   4   3   5        312.44        245.90        37.34 o                         
  -5   4   5          0.04         14.87        18.81 o                         
  -3   4   5        168.56        107.57        60.20 o                         
   1   4   5        146.89         96.75        32.27 o                         
   3   4   5        125.11        182.66        47.67 o                         
  -2   5   5          8.39         31.96        50.91 o                         
  -2   0   6        520.80        478.01        17.56 o                         
   0   0   6        741.67        737.67        24.97 o                         
  -3   1   6        317.54        325.06        13.86 o                         
  -1   1   6       5979.00       5554.76        72.85 o                         
   1   1   6        526.64        618.65        20.11 o                         
  -4   2   6        734.21        659.62        23.11 o                         
  -2   2   6         62.07         54.49         4.81 o                         
   0   2   6       2056.87       2355.69        49.08 o                         
   2   2   6        466.46        433.49        19.51 o                         
  -5   3   6        245.88        182.31        23.43 o                         
  -3   3   6        118.26        105.47        13.90 o                         
  -1   3   6        217.93        238.96        17.49 o                         
   1   3   6        203.80        204.67        20.30 o                         
   3   3   6        128.84        147.34        19.22 o                         
  -4   4   6         31.38         21.76        19.89 o                         
   0   4   6       1573.90       1594.76       194.85 o                         
   2   4   6        194.86        198.10        61.43 o                         
   4   4   6        162.48        195.28        55.09 o                         
   1   5   6          1.54        -53.32        85.28 o                         
  -2   1   7       2512.29       2154.12        23.23 o                         
   0   1   7       4600.74       5064.83        72.37 o                         
   2   1   7          0.29          2.92         3.07 o                         
  -3   2   7        433.81        436.61        16.17 o                         
  -1   2   7         22.23         28.68        11.69 o                         
   1   2   7        344.93        347.54        17.79 o                         
   3   2   7        331.50        312.20        27.98 o                         
  -4   3   7          2.02         -5.24         7.70 o                         
  -2   3   7        705.57        583.57        33.33 o                         
   0   3   7         54.53         64.58        12.40 o                         
   2   3   7        553.51        609.35        52.53 o                         
  -5   4   7        165.68        161.39        41.73 o                         
  -1   4   7         25.06          9.33        26.75 o                         
   1   4   7        858.29       1045.44        72.04 o                         
  -2   0   8         17.69         16.95         3.44 o                         
   0   0   8       1644.58       1796.95        44.93 o                         
  -3   1   8        542.40        577.99        13.95 o                         
  -1   1   8       1547.44       1927.25        28.85 o                         
   1   1   8       1934.84       2356.58        79.48 o                         
  -4   2   8       6817.25       5790.64        80.76 o                         
  -2   2   8        183.61        181.13         9.65 o                         
   0   2   8        692.90        791.85        27.55 o                         
   2   2   8          1.65          3.13         5.93 o                         
  -5   3   8        109.83        117.63        16.77 o                         
  -3   3   8        810.84        919.78        45.26 o                         
  -1   3   8        278.27        266.55        27.01 o                         
   1   3   8        473.62        544.91        36.66 o                         
   3   3   8          1.98        -10.21        13.17 o                         
  -4   4   8         49.12         27.05        71.06 o                         
  -2   4   8          0.91          4.65        41.29 o                         
   0   4   8        103.10         53.89        24.77 o                         
   2   4   8        819.46        845.91       100.33 o                         
  -4   1   9         28.60         28.60         5.04 o                         
  -2   1   9        242.71        243.28         8.04 o                         
   0   1   9       1053.16       1098.44        27.81 o                         
   2   1   9        349.03        412.00        24.90 o                         
  -5   2   9        386.46        428.86        40.99 o                         
  -3   2   9       6120.61       5998.56        82.01 o                         
  -1   2   9       1490.71       1651.25        32.12 o                         
   1   2   9        425.80        462.52        26.98 o                         
   3   2   9       1447.38       1282.85        71.74 o                         
  -4   3   9        639.95        589.88        42.98 o                         
  -2   3   9       3005.36       3220.98       371.36 o                         
   0   3   9          5.54         25.69        11.08 o                         
   2   3   9        442.65        433.19        47.46 o                         
  -5   4   9          9.43          5.94        22.96 o                         
  -3   4   9         37.90         -6.23        28.17 o                         
  -1   4   9         36.99         -4.30        31.13 o                         
   1   4   9         58.10         87.64        33.18 o                         
   3   4   9          4.78         94.02        55.29 o                         
   2   5   9         28.18         15.79        51.36 o                         
  -2   0  10       2521.95       2456.30        58.82 o                         
   0   0  10          9.00          4.04         7.10 o                         
  -3   1  10          2.05          1.78         4.25 o                         
  -1   1  10        702.32        610.43        15.87 o                         
   1   1  10         16.93         29.50         9.13 o                         
  -4   2  10        404.29        317.19        18.94 o                         
  -2   2  10          1.65          4.69         6.45 o                         
   0   2  10        207.20        206.09        19.50 o                         
   2   2  10        227.17        159.80        26.84 o                         
  -5   3  10        515.33        381.08        32.16 o                         
  -3   3  10         95.76         88.98        20.43 o                         
  -1   3  10       1644.08       2061.72        61.31 o                         
   1   3  10        743.39        720.35        72.44 o                         
   3   3  10        444.66        300.51        62.18 o                         
  -4   4  10          9.82          7.31        23.38 o                         
  -2   4  10         23.11         40.54        22.79 o                         
   0   4  10        227.01        246.02        41.28 o                         
   2   4  10         17.24         25.54        16.96 o                         
  -4   1  11          7.05          5.73         3.61 o                         
  -2   1  11        591.84        684.29        22.96 o                         
   0   1  11        105.62         74.78        10.12 o                         
   2   1  11         49.21         45.01        16.14 o                         
  -3   2  11         48.28         34.65         9.05 o                         
  -1   2  11       1821.62       2076.76        67.09 o                         
   1   2  11          9.73         14.77        15.86 o                         
  -4   3  11        254.79        270.04        29.16 o                         
  -2   3  11       1828.05       2036.92       176.80 o                         
   0   3  11        471.94        561.28        63.80 o                         
   2   3  11         43.83         23.98        33.81 o                         
  -5   4  11        101.42        109.85        39.67 o                         
  -3   4  11         39.89         69.74        42.23 o                         
  -1   4  11         35.25        -43.36        65.54 o                         
   1   4  11         58.60         35.35        54.88 o                         
  -4   0  12          7.30         11.66         5.76 o                         
  -2   0  12       2876.77       3042.50        71.56 o                         
   0   0  12        512.99        572.03        36.78 o                         
  -5   1  12          0.85         14.66        12.82 o                         
  -3   1  12        630.23        646.95        23.45 o                         
  -1   1  12         34.27         16.69         8.16 o                         
   1   1  12        539.43        524.06        53.53 o                         
  -4   2  12       1410.79       1751.26        69.23 o                         
  -2   2  12         37.38         46.56        10.52 o                         
   0   2  12       1200.86       1251.66        69.07 o                         
   2   2  12        157.37        190.55        30.62 o                         
  -5   3  12        101.52         86.09        21.70 o                         
  -3   3  12         16.78          4.71        25.74 o                         
  -1   3  12        254.40        178.71        40.83 o                         
   1   3  12        154.14        170.57        47.88 o                         
  -6   4  12        162.84        276.59       102.48 o                         
  -4   4  12          3.25        -13.00        28.34 o                         
   0   4  12         34.29         68.59        41.04 o                         
   2   4  12          5.63        -42.67        42.67 o                         
  -4   1  13         17.80         16.88         9.14 o                         
  -2   1  13        529.23        688.91        25.72 o                         
   0   1  13       1018.76       1135.20        56.70 o                         
  -5   2  13       1254.04       1355.84        77.80 o                         
  -3   2  13        144.57        163.17        21.52 o                         
  -1   2  13          0.58          4.00        10.78 o                         
   1   2  13        255.60        216.34        34.79 o                         
  -6   3  13        821.79        680.46       146.72 o                         
  -4   3  13          8.75         40.68        19.41 o                         
  -2   3  13        847.60        722.99        57.18 o                         
   0   3  13         20.37         23.18        17.55 o                         
   2   3  13          7.59         21.79        28.12 o                         
  -5   4  13        209.36        200.19        51.88 o                         
  -3   4  13         11.25        -51.74        51.74 o                         
   1   4  13        100.52        181.29        56.84 o                         
  -4   0  14        721.27        721.35        40.75 o                         
  -2   0  14          4.68          9.40        10.06 o                         
   0   0  14        317.45        329.35        36.48 o                         
  -5   1  14        347.35        217.66        46.43 o                         
  -3   1  14        503.35        447.26        25.06 o                         
  -1   1  14         39.94         15.94        16.01 o                         
   1   1  14        427.49        383.49        45.00 o                         
  -4   2  14       2264.29       3104.52       117.05 o                         
   0   2  14        169.93        182.17        33.56 o                         
   2   2  14          0.62        -16.96        17.04 o                         
  -5   3  14        731.92        674.15        70.10 o                         
  -3   3  14          4.24          8.34        20.12 o                         
  -1   3  14          7.88         71.02        26.25 o                         
   1   3  14         49.17         -9.83        31.70 o                         
  -4   4  14         71.20         43.88        28.91 o                         
   0   4  14          0.25        -54.94        62.59 o                         
  -4   1  15         20.48         10.25        11.83 o                         
  -2   1  15        229.05        298.03        25.62 o                         
   0   1  15          3.67        -13.12        13.12 o                         
  -5   2  15         15.67         -3.35        18.41 o                         
  -3   2  15       1469.64       1412.03       102.66 o                         
  -1   2  15          0.58         -6.22        12.42 o                         
   1   2  15        303.64        487.96        58.93 o                         
  -6   3  15        379.56        353.82       122.78 o                         
  -4   3  15         90.55        166.62        51.57 o                         
  -2   3  15        164.36        146.87        46.87 o                         
   0   3  15          4.97          1.15        21.73 o                         
   2   3  15        107.30        120.49        62.92 o                         
  -5   4  15         71.00        150.87        42.15 o                         
  -3   4  15         27.02         48.58        76.99 o                         
  -4   0  16        504.02        541.73        37.36 o                         
  -2   0  16        290.50        282.96        26.12 o                         
   0   0  16        294.13        329.98        49.86 o                         
  -5   1  16         22.32        -11.45        11.45 o                         
  -3   1  16       1582.69       1607.19        58.84 o                         
  -1   1  16         30.37         41.03        17.66 o                         
   1   1  16        101.97         60.32        56.68 o                         
  -4   2  16          5.45         -8.04        24.10 o                         
  -2   2  16        586.90        647.45        40.75 o                         
   0   2  16        113.40         81.71        33.70 o                         
  -5   3  16          0.27         13.65        31.54 o                         
  -3   3  16          3.73          6.75        51.28 o                         
  -1   3  16          0.68         16.68        27.07 o                         
   1   3  16         69.09         73.01        23.14 o                         
  -4   1  17        619.02        585.79        39.59 o                         
  -2   1  17        429.08        444.01        34.61 o                         
   0   1  17         83.98         86.53        30.59 o                         
  -5   2  17        227.08        259.25        41.13 o                         
  -3   2  17        354.50        285.13        32.15 o                         
  -1   2  17          5.94          8.38        15.21 o                         
   1   2  17         57.43         32.83        25.27 o                         
  -4   3  17          1.82        -51.36        51.36 o                         
  -2   3  17         52.76         24.20        34.94 o                         
   0   3  17          2.54         18.50        46.08 o                         
  -4   0  18        137.44        155.33        25.89 o                         
  -2   0  18        133.43        138.71        26.68 o                         
   0   0  18          1.88        -75.38        75.38 o                         
  -5   1  18        348.70        418.31        47.31 o                         
  -3   1  18         99.50        128.30        17.98 o                         
  -1   1  18          7.54         -4.82        12.62 o                         
  -4   2  18        129.79        121.77        33.83 o                         
  -2   2  18        158.11        161.81        27.84 o                         
   0   2  18          5.51         21.20        38.91 o                         
  -5   3  18          4.91          8.08        25.12 o                         
  -3   3  18         34.97          9.63        38.28 o                         
  -4   1  19        259.92        297.65        40.62 o                         
  -2   1  19        466.96        458.86        41.97 o                         
   0   1  19          1.73        -12.99        47.93 o                         
  -5   2  19         54.31         29.64        20.73 o                         
  -3   2  19         14.25          0.08        24.13 o                         
  -1   2  19         81.13         79.50        35.98 o                         
  -4   0  20       2454.57       2625.86       127.36 o                         
  -2   0  20          2.79          4.85        27.82 o                         
  -5   1  20        154.13        195.52        58.28 o                         
  -3   1  20          2.83         20.21        14.21 o                         
  -1   1  20          2.65          5.99        42.38 o                         
  -4   2  20         22.73         74.23        38.21 o                         
  -2   2  20          2.49         11.79        24.76 o                         
  -4   1  21         11.34        -23.11        23.11 o                         
  -2   1  21         29.84        -22.29        22.29 o                         
  -3   2  21          8.86        -85.50       116.12 o                         
  -4   0  22          3.03        -58.64        58.64 o                         
  -3   1  22         33.16         85.85        40.72 o                         
                                                                                
