# Supplementary material for: Managing negative linear compressibility and thermal expansion through steric hindrance: a case study of 1,2-bis­(4′-pyridyl)­ethane cocrystals
Source: IUCrJ. 2025 Jan 1;12(Pt 1):88–96. doi: 10.1107/S2052252524011734 (PMC11707692; doi:10.1107/S2052252524011734)
Supplement: Supplementary file 30 [file m-12-00088-ETYSUC_297sup30.hkl]

data_ETYSUC_297                                                                 
_shelx_title ' etysuc_292_2_a.res in I2/a'                                      
_shelx_refln_list_code          4                                               
_shelx_F_calc_maximum      177.51                                               
_exptl_crystal_F_000       640.00                                               
_reflns_d_resolution_high  0.8140                                               
                                                                                
loop_                                                                           
 _space_group_symop_operation_xyz                                               
 'x, y, z'                                                                      
 '-x+1/2, y, -z'                                                                
 'x+1/2, y+1/2, z+1/2'                                                          
 '-x+1, y+1/2, -z+1/2'                                                          
 '-x, -y, -z'                                                                   
 'x-1/2, -y, z'                                                                 
 '-x+1/2, -y+1/2, -z+1/2'                                                       
 'x, -y+1/2, z+1/2'                                                             
                                                                                
_cell_length_a    16.3261                                                       
_cell_length_b     4.4824                                                       
_cell_length_c    19.0603                                                       
_cell_angle_alpha  90.000                                                       
_cell_angle_beta  113.427                                                       
_cell_angle_gamma  90.000                                                       
                                                                                
_shelx_F_squared_multiplier     1.000                                           
                                                                                
loop_                                                                           
 _refln_index_h                                                                 
 _refln_index_k                                                                 
 _refln_index_l                                                                 
 _refln_F_squared_calc                                                          
 _refln_F_squared_meas                                                          
 _refln_F_squared_sigma                                                         
 _refln_observed_status                                                         
   1   1   0         21.47         15.58         4.74 o                         
   0   2   0        521.85        586.96        36.12 o                         
   2   2   0        260.58        272.07        30.59 o                         
   1   3   0        620.97        631.26        39.48 o                         
   3   3   0        526.07        722.95       119.46 o                         
   0   4   0        218.92        162.44        43.39 o                         
   2   4   0        103.52        121.14        42.41 o                         
   4   4   0        170.37        163.65        71.08 o                         
   1   5   0        143.17        120.49        37.37 o                         
  -2   1   1        196.36        170.52        36.09 o                         
   0   1   1       3363.77       3665.21        58.32 o                         
  -3   2   1       4572.23       4536.52       230.06 o                         
  -1   2   1       1769.38       1805.36        80.42 o                         
   1   2   1        228.37        215.09        16.57 o                         
   3   2   1        470.19        562.35        89.09 o                         
  -4   3   1       1565.21       1483.15       286.06 o                         
  -2   3   1         31.77          8.82         9.07 o                         
   0   3   1       1918.14       2042.50        82.90 o                         
   2   3   1        246.30        197.15        32.33 o                         
  -1   4   1         15.75         24.40        14.57 o                         
   1   4   1         11.78         10.71        19.88 o                         
   3   4   1         35.80         83.12        62.49 o                         
   0   5   1        172.40        184.48        40.60 o                         
   0   0   2       1029.90        836.49        64.73 o                         
  -1   1   2       8555.63       9677.51       433.62 o                         
   1   1   2       1329.98       1296.88        66.18 o                         
  -2   2   2       2718.98       3067.32        83.10 o                         
   0   2   2        454.17        439.86        22.28 o                         
   2   2   2       1768.02       1736.57       135.54 o                         
  -3   3   2        211.28        215.54        36.45 o                         
  -1   3   2        678.85        709.26        48.96 o                         
   1   3   2       1629.61       1691.48        88.98 o                         
   3   3   2          3.94         26.09        20.14 o                         
  -4   4   2        209.22        219.67        81.31 o                         
  -2   4   2         41.27         39.04        19.25 o                         
   0   4   2        774.20        802.77        66.26 o                         
   2   4   2        193.43        132.42        59.64 o                         
  -1   5   2         29.09         26.25        31.24 o                         
   1   5   2         14.77         53.07       131.50 o                         
  -2   1   3      31509.00      27759.06       458.62 o                         
   0   1   3       2218.02       2395.66        69.14 o                         
  -3   2   3       3699.87       3920.39       236.96 o                         
  -1   2   3       5538.68       6075.82       154.95 o                         
   1   2   3        232.48        250.76        34.11 o                         
  -4   3   3        397.39        586.11       107.65 o                         
  -2   3   3         10.51         16.02         8.85 o                         
   0   3   3        454.56        523.63        37.20 o                         
   2   3   3          4.88         -4.63        14.32 o                         
  -3   4   3         18.72        -10.63        22.21 o                         
  -1   4   3         30.15         19.50        12.51 o                         
   1   4   3         47.26         23.59        40.64 o                         
   3   4   3        635.96        842.73       159.08 o                         
  -2   5   3         12.11         13.96        18.38 o                         
   0   5   3          6.81        -10.11        28.53 o                         
  -2   0   4       1195.88       1050.72       139.07 o                         
   0   0   4       6968.21       6414.27       370.87 o                         
  -3   1   4      19207.18      12252.35       313.57 o                         
  -1   1   4       7796.56       8486.92       206.04 o                         
   1   1   4          3.82         -0.60        10.31 o                         
  -4   2   4        483.36        439.16        88.05 o                         
  -2   2   4       2085.57       3146.51        80.17 o                         
   0   2   4         19.26         19.47         5.37 o                         
   2   2   4        444.13        440.18        74.87 o                         
  -3   3   4        699.39        792.44        81.19 o                         
  -1   3   4         67.98         63.00        17.34 o                         
   1   3   4        540.35        567.18        71.36 o                         
  -2   4   4         38.96         29.16        21.78 o                         
   0   4   4        200.92        183.46        33.37 o                         
   2   4   4       1200.96       1120.35       324.34 o                         
  -2   1   5      16996.48      18446.28       342.39 o                         
   0   1   5       2287.94       2056.98        60.22 o                         
  -3   2   5        104.76        103.58        13.85 o                         
  -1   2   5        266.89        341.24        19.08 o                         
   1   2   5        335.04        270.42        43.01 o                         
  -4   3   5         43.59         88.61        36.66 o                         
  -2   3   5        225.70        142.78        20.19 o                         
   0   3   5          8.78         24.19        16.32 o                         
   2   3   5        211.45        126.73        53.38 o                         
  -5   4   5          0.05         -5.95        20.34 o                         
  -3   4   5        261.01        132.73        47.82 o                         
  -1   4   5       1535.15       1859.69        87.91 o                         
   1   4   5        195.21        205.51        95.90 o                         
  -2   5   5         51.92         97.40        42.04 o                         
   0   5   5          2.26        -47.63       156.40 o                         
  -2   0   6        637.88        572.52        34.63 o                         
   0   0   6        778.21        559.88        87.14 o                         
  -3   1   6        308.55        387.75        27.98 o                         
  -1   1   6       5956.20       5983.16       151.05 o                         
  -4   2   6        846.08        777.62        69.55 o                         
  -2   2   6         94.29         90.87        14.85 o                         
   0   2   6       2169.00       2518.11        94.69 o                         
  -5   3   6        323.82        185.53        82.46 o                         
  -3   3   6        116.82        105.81        19.56 o                         
  -1   3   6        222.66        312.42        32.05 o                         
   1   3   6        170.54        170.00        55.57 o                         
  -2   4   6        690.04        683.97        58.35 o                         
   0   4   6       1630.46       1715.53       221.06 o                         
   2   4   6        312.58        133.97       110.30 o                         
  -3   5   6          7.16        -46.89        46.89 o                         
  -1   5   6        145.44        102.65        61.99 o                         
  -4   1   7       6710.54       5945.45       466.28 o                         
  -2   1   7       2545.29       2890.26        66.18 o                         
   0   1   7       4488.57       4514.68       145.63 o                         
  -5   2   7       8111.55       7691.09       328.29 o                         
  -3   2   7        452.90        528.93        37.94 o                         
  -1   2   7         37.58         43.36        10.16 o                         
   1   2   7        407.93        488.05        82.95 o                         
  -4   3   7          6.79        -14.53        37.19 o                         
  -2   3   7        671.63        648.91        47.07 o                         
   0   3   7         33.56          9.77        32.43 o                         
   2   3   7        716.23        692.67       125.21 o                         
  -3   4   7        278.80        261.62        87.28 o                         
  -1   4   7         22.28         -4.39        21.25 o                         
   1   4   7       1097.12        745.68       242.34 o                         
  -2   5   7          9.77         19.52        44.58 o                         
   0   5   7         92.95        144.98        50.85 o                         
  -4   0   8        498.17        417.72        43.20 o                         
  -2   0   8         18.31         27.49        11.67 o                         
   0   0   8       1423.02       1297.25       150.95 o                         
  -3   1   8        778.84        746.34        29.62 o                         
  -1   1   8       1821.48       2356.02       119.45 o                         
  -4   2   8       7336.49       6923.13       236.66 o                         
  -2   2   8        206.89        204.48        22.03 o                         
   0   2   8        653.92        715.34       109.46 o                         
  -5   3   8        133.32        197.81        71.94 o                         
  -3   3   8        844.67        930.01        68.99 o                         
  -1   3   8        284.17        303.94        41.02 o                         
   1   3   8        529.09        558.40        95.60 o                         
  -4   4   8        118.95        155.00        84.61 o                         
  -2   4   8          0.01         50.06        20.19 o                         
   0   4   8         46.77         44.93        45.05 o                         
  -3   5   8         26.26        -24.05        24.05 o                         
  -1   5   8        245.75        105.78       131.00 o                         
  -4   1   9         24.30         25.87         8.78 o                         
  -2   1   9        278.75        273.18        19.32 o                         
   0   1   9       1156.72       1170.53       119.22 o                         
  -5   2   9        382.65        504.15        65.20 o                         
  -3   2   9       6393.74       6732.39       187.82 o                         
  -1   2   9       1674.42       1904.23        86.51 o                         
   1   2   9        454.00        581.05        88.58 o                         
  -6   3   9          2.54         -3.10        21.00 o                         
  -4   3   9        639.05        543.76        62.55 o                         
  -2   3   9       3488.09       4387.40       188.96 o                         
   0   3   9          5.74         32.27        16.32 o                         
  -3   4   9         46.95         53.03        24.76 o                         
  -1   4   9         41.97         52.07        27.43 o                         
   1   4   9        137.56        261.22       150.15 o                         
  -4   5   9         72.93         57.52        64.53 o                         
   0   5   9         42.28        114.32        64.36 o                         
  -4   0  10        237.56        229.25        29.95 o                         
  -2   0  10       2748.69       2898.78        88.61 o                         
   0   0  10         34.44         -7.56        28.24 o                         
  -5   1  10        440.42        425.71        34.74 o                         
  -3   1  10          3.10          2.19         6.08 o                         
  -1   1  10        680.15        637.70        51.13 o                         
  -6   2  10        256.16        318.31        53.33 o                         
  -4   2  10        387.68        341.95        50.22 o                         
  -2   2  10          2.83          0.00        15.35 o                         
   0   2  10        233.75        235.76        53.35 o                         
  -3   3  10        120.55         87.14        17.38 o                         
  -1   3  10       1933.97       1627.21       213.30 o                         
  -4   4  10         20.51         38.25        23.11 o                         
  -2   4  10         13.09         18.12        23.11 o                         
  -4   1  11          0.09         -0.43        19.54 o                         
  -2   1  11        614.08        801.97        47.48 o                         
   0   1  11         83.12         20.63        27.84 o                         
  -5   2  11        152.90         72.71        43.15 o                         
  -3   2  11         95.20         55.50        29.37 o                         
  -1   2  11       1942.12       1830.85       159.39 o                         
  -6   3  11        755.69        565.13       107.60 o                         
  -4   3  11        254.01        266.35        39.98 o                         
  -2   3  11       1981.81       2625.18       144.55 o                         
   0   3  11        623.91        552.49       126.76 o                         
  -3   4  11         53.34         -1.54        34.22 o                         
  -4   0  12          3.46         27.61        15.39 o                         
  -2   0  12       3149.88       3405.26       174.25 o                         
  -5   1  12          1.16         27.83        17.68 o                         
  -3   1  12        604.46        756.84        55.14 o                         
  -1   1  12         36.78         29.03        11.98 o                         
  -6   2  12        121.28         92.57        88.09 o                         
  -4   2  12       1625.46       2022.46       111.10 o                         
  -2   2  12         42.62         61.38        20.90 o                         
   0   2  12       1536.43       1725.36       279.03 o                         
  -3   3  12         49.38         53.15        22.19 o                         
  -1   3  12        247.94        228.07        84.25 o                         
  -4   4  12         18.77         30.02        18.04 o                         
  -2   4  12         36.18         64.62        81.19 o                         
  -6   1  13          0.13          1.47        37.13 o                         
  -4   1  13         19.07          6.60        18.30 o                         
  -2   1  13        529.45        820.07        82.59 o                         
  -5   2  13       1255.38       1380.38       109.11 o                         
  -3   2  13        233.10        246.29        55.73 o                         
  -1   2  13          7.14         21.82        78.32 o                         
  -4   3  13         14.03         34.80        35.75 o                         
  -2   3  13        898.92        490.55       134.66 o                         
   0   3  13         49.60        -74.21        74.21 o                         
  -3   4  13         10.06         33.30        31.42 o                         
  -6   0  14       1144.92        948.01       100.39 o                         
  -4   0  14        946.32        843.97       105.46 o                         
  -2   0  14         14.03         -7.59        15.90 o                         
  -5   1  14        412.51        385.50        52.25 o                         
  -3   1  14        591.71        482.00        63.96 o                         
  -1   1  14         19.68          6.45         8.71 o                         
  -6   2  14         56.53        189.05       120.27 o                         
  -4   2  14       2552.95       3581.12       213.14 o                         
  -2   2  14        105.29         34.35        23.78 o                         
  -3   3  14          3.00        -17.97        17.97 o                         
  -1   3  14          4.48        -12.58       112.71 o                         
  -4   4  14        102.48         -8.71        57.75 o                         
  -6   1  15        266.52        280.53        47.52 o                         
  -4   1  15          7.65          7.62        29.80 o                         
  -2   1  15        231.46        196.39        48.47 o                         
  -5   2  15          8.75         14.42        32.59 o                         
  -3   2  15       1534.92       1855.92       245.31 o                         
  -1   2  15          0.92        -59.04        71.50 o                         
  -4   3  15         77.65         37.88        54.94 o                         
  -3   4  15         38.83         43.90       126.96 o                         
  -6   0  16        703.15        807.69       150.93 o                         
  -4   0  16        473.73        649.17       139.52 o                         
  -7   1  16         76.87        101.51       104.52 o                         
  -5   1  16         57.92         65.09        24.95 o                         
  -3   1  16       1712.18       1699.79       170.01 o                         
  -4   2  16         12.62          2.17        54.77 o                         
  -2   2  16        777.82        668.62       160.96 o                         
  -5   3  16          2.38        -49.88        80.07 o                         
  -3   3  16          8.37        113.26        97.71 o                         
  -1   3  16          1.49        -37.58       158.54 o                         
  -6   1  17       2311.46       2513.91       191.80 o                         
  -4   1  17        721.15        750.00       148.79 o                         
  -2   1  17        542.70        222.11       300.98 o                         
  -5   2  17        214.33        330.46       109.55 o                         
  -4   3  17          3.05        -30.97        30.97 o                         
  -6   0  18       1281.18       1280.27       315.09 o                         
  -4   0  18        118.09        214.31        83.27 o                         
  -7   1  18        262.74        340.09       141.99 o                         
  -5   1  18        417.45        475.83       103.08 o                         
  -3   1  18        155.21        255.31        59.61 o                         
  -6   2  18          6.60          1.99        66.39 o                         
  -4   2  18        135.18        214.14        86.99 o                         
  -2   2  18        110.81        -52.60       163.42 o                         
  -5   3  18          7.88         33.10        43.76 o                         
  -6   1  19        534.65        777.87       138.40 o                         
  -4   1  19        355.25        442.22       236.17 o                         
  -5   2  19         94.25        110.86        63.93 o                         
  -6   0  20          0.00        225.31       204.33 o                         
  -7   1  20        184.26        345.03       195.34 o                         
  -5   1  20        123.26         79.99        34.45 o                         
  -3   1  20          0.14        -26.63        95.01 o                         
  -6   2  20        105.42        328.05       185.46 o                         
  -6   1  21         40.07         72.34       184.05 o                         
  -6   0  22        230.13        221.63       192.96 o                         
  -7   1  22          3.50         36.23       117.59 o                         
                                                                                
