# Supplementary material for: Managing negative linear compressibility and thermal expansion through steric hindrance: a case study of 1,2-bis­(4′-pyridyl)­ethane cocrystals
Source: IUCrJ. 2025 Jan 1;12(Pt 1):88–96. doi: 10.1107/S2052252524011734 (PMC11707692; doi:10.1107/S2052252524011734)
Supplement: Supplementary file 31 [file m-12-00088-ETYSUC_329sup31.hkl]

data_ETYSUC_329                                                                 
_shelx_title ' ETYSUC_320_1 in I2/a No15' 
_shelx_refln_list_code          4                                               
_shelx_F_calc_maximum      171.50                                               
_exptl_crystal_F_000       640.00                                               
_reflns_d_resolution_high  0.7873                                               
                                                                                
loop_                                                                           
 _space_group_symop_operation_xyz                                               
 'x, y, z'                                                                      
 '-x+1/2, y, -z'                                                                
 'x+1/2, y+1/2, z+1/2'                                                          
 '-x+1, y+1/2, -z+1/2'                                                          
 '-x, -y, -z'                                                                   
 'x-1/2, -y, z'                                                                 
 '-x+1/2, -y+1/2, -z+1/2'                                                       
 'x, -y+1/2, z+1/2'                                                             
                                                                                
_cell_length_a    16.4286                                                       
_cell_length_b     4.4214                                                       
_cell_length_c    19.0197                                                       
_cell_angle_alpha  90.000                                                       
_cell_angle_beta  114.325                                                       
_cell_angle_gamma  90.000                                                       
                                                                                
_shelx_F_squared_multiplier     1.000                                           
                                                                                
loop_                                                                           
 _refln_index_h                                                                 
 _refln_index_k                                                                 
 _refln_index_l                                                                 
 _refln_F_squared_calc                                                          
 _refln_F_squared_meas                                                          
 _refln_F_squared_sigma                                                         
 _refln_observed_status                                                         
   1   1   0         18.82         17.29         2.10 o                         
   0   2   0        387.59        401.85        14.07 o                         
   2   2   0        326.86        362.16        10.38 o                         
   4   2   0         37.13         39.96        15.05 o                         
   1   3   0        383.91        301.78        34.75 o                         
   3   3   0        615.67        661.28        24.32 o                         
   2   4   0         95.59         86.86        16.49 o                         
   4   4   0        156.93        135.65        18.63 o                         
   3   5   0         34.53         17.90        22.84 o                         
  -2   1   1        151.71        161.08         8.56 o                         
   0   1   1       3487.93       3341.73        19.48 o                         
   2   1   1        515.97        560.63        14.50 o                         
  -3   2   1       4603.03       4728.54        52.92 o                         
  -1   2   1       1650.10       1373.01        42.41 o                         
   1   2   1        167.98        125.70         7.99 o                         
   3   2   1        527.19        553.33        16.01 o                         
  -4   3   1       1326.82       1360.70        42.77 o                         
  -2   3   1         19.28         16.70         7.42 o                         
   0   3   1       1460.13       1526.65        32.59 o                         
   2   3   1        219.15        211.72        13.49 o                         
   4   3   1        582.65        550.78        25.49 o                         
  -5   4   1         47.10         37.54        18.84 o                         
  -3   4   1         25.32         22.17        14.95 o                         
  -1   4   1          0.02         40.57        16.99 o                         
   1   4   1          2.00         -8.11        14.46 o                         
   3   4   1         26.61         29.16        14.97 o                         
   5   4   1         10.21        -16.08        19.54 o                         
  -4   5   1        148.03        213.27        34.40 o                         
  -2   5   1         88.18         20.81        25.04 o                         
   2   5   1       1131.09        886.93       117.55 o                         
   4   5   1         34.02         71.26        26.83 o                         
   0   0   2       1140.94       1010.31        30.19 o                         
  -1   1   2       8780.03       8741.31        65.18 o                         
   1   1   2       1378.39       1650.55        20.48 o                         
  -4   2   2          1.75          8.20         6.72 o                         
  -2   2   2       2500.36       2856.46        31.76 o                         
   0   2   2        396.49        343.67         9.71 o                         
   2   2   2       1776.03       1877.85        24.59 o                         
  -5   3   2         40.83         42.84        12.73 o                         
  -3   3   2        131.82        152.28        13.12 o                         
  -1   3   2        634.14        499.50        33.16 o                         
   1   3   2       1516.16       1557.94        36.96 o                         
   3   3   2          0.54          2.67         9.70 o                         
  -4   4   2        181.79        173.21        19.75 o                         
  -2   4   2         31.63         41.15        15.15 o                         
   2   4   2        273.61        250.82        24.27 o                         
   4   4   2        134.78        125.83        19.42 o                         
  -5   5   2         92.16        111.56        38.22 o                         
  -3   5   2        122.48        180.31        38.87 o                         
   3   5   2        673.00        833.51        56.24 o                         
  -2   1   3      29413.77      28687.86       112.79 o                         
   0   1   3       2344.79       2384.54        19.44 o                         
   2   1   3       7259.15       6977.95        88.17 o                         
  -3   2   3       3272.76       3440.33        44.81 o                         
  -1   2   3       5006.64       5029.32        58.03 o                         
   1   2   3        269.19        227.54         8.77 o                         
   3   2   3        790.42        772.03        23.31 o                         
  -4   3   3        387.09        526.96        27.51 o                         
  -2   3   3          1.94          8.20         8.66 o                         
   0   3   3        424.52        420.67        16.57 o                         
   2   3   3          0.00         -6.84         7.63 o                         
   4   3   3        833.74        850.77        36.28 o                         
  -5   4   3         31.14          2.26        18.47 o                         
  -3   4   3         13.36         12.24        20.08 o                         
  -1   4   3         75.75        130.64        22.07 o                         
   1   4   3         25.79         40.34        17.48 o                         
   3   4   3        423.12        429.09        32.57 o                         
  -4   5   3          7.77         -4.80        32.46 o                         
  -2   5   3         26.62         34.48        29.10 o                         
   2   5   3         86.62         37.97        25.21 o                         
   4   5   3        497.68        490.65        53.29 o                         
   0   0   4       6821.61       7502.69        52.63 o                         
  -3   1   4      19197.41      17807.79       359.62 o                         
  -1   1   4       6892.72       7126.27        57.06 o                         
   1   1   4          2.57         -2.88         2.88 o                         
  -4   2   4        454.55        446.44        20.28 o                         
   0   2   4          0.37         -0.73         2.68 o                         
   2   2   4        450.36        504.32        15.73 o                         
  -5   3   4         34.37         12.48        11.13 o                         
  -3   3   4        597.06        622.12        25.46 o                         
  -1   3   4         59.12         50.43         8.97 o                         
   1   3   4        662.69        596.52        23.92 o                         
   3   3   4        297.48        268.06        17.60 o                         
  -4   4   4        124.79        158.65        22.80 o                         
  -2   4   4         15.46         36.67        16.07 o                         
   0   4   4        222.83        178.49        28.45 o                         
   2   4   4       1016.34       1166.83        53.16 o                         
   4   4   4        208.56        281.37        34.92 o                         
  -5   5   4         43.38         36.29        33.93 o                         
  -3   5   4         50.68         64.84        27.97 o                         
   1   5   4        118.68        105.75       110.91 o                         
   3   5   4          3.42         12.11        21.08 o                         
  -2   1   5      17436.20      16352.75       137.49 o                         
   0   1   5       1977.73       1945.78        15.70 o                         
   2   1   5        232.47        202.77        13.38 o                         
  -3   2   5         93.41         70.35         5.67 o                         
  -1   2   5        304.24        327.30         9.90 o                         
   1   2   5        225.07        240.16        10.17 o                         
   3   2   5       2146.52       2537.73        46.34 o                         
  -4   3   5         58.88         97.83        12.57 o                         
  -2   3   5        204.14        139.02        12.35 o                         
   0   3   5         22.03         13.63         7.45 o                         
   2   3   5        102.11         68.23         9.49 o                         
   4   3   5        283.73        298.77        22.00 o                         
  -5   4   5          0.95          1.94        15.13 o                         
  -1   4   5       1243.13        982.28        92.21 o                         
   1   4   5        278.46        240.44        29.03 o                         
   3   4   5        134.16        231.22        24.91 o                         
  -4   5   5         67.14         54.18        24.77 o                         
   2   5   5          0.34        -26.83        26.83 o                         
   4   5   5          8.94         26.77       101.74 o                         
  -2   0   6        507.09        440.79        15.17 o                         
   0   0   6        700.34        675.97        19.61 o                         
  -3   1   6        229.51        303.98        14.64 o                         
  -1   1   6       6090.47       5725.41        35.64 o                         
   1   1   6        612.38        612.26        19.27 o                         
  -4   2   6        586.16        618.03        23.60 o                         
  -2   2   6         27.65         18.07         4.00 o                         
   0   2   6       2168.89       2297.00        31.95 o                         
   2   2   6        559.58        492.85        15.85 o                         
  -5   3   6        311.33        264.79        26.09 o                         
  -3   3   6        114.03        106.75        13.72 o                         
  -1   3   6        177.22        160.85        12.54 o                         
   1   3   6        214.50        247.73        16.15 o                         
   3   3   6         94.38        100.53        11.78 o                         
  -4   4   6         41.91         60.47        16.36 o                         
  -2   4   6        555.40        684.70        41.80 o                         
   0   4   6       1460.46       1469.04       193.91 o                         
   2   4   6        223.50        220.37        26.07 o                         
   4   4   6        130.58        125.56        24.44 o                         
  -5   5   6         35.92         22.95        33.14 o                         
  -3   5   6          1.64         26.53        25.50 o                         
   1   5   6          0.29        -50.04       109.26 o                         
   3   5   6        159.35        142.79        48.65 o                         
  -4   1   7       6394.55       6026.66       172.74 o                         
  -2   1   7       2186.89       2191.29        21.57 o                         
   0   1   7       4907.44       5369.13        37.04 o                         
   2   1   7          0.50          4.33         5.42 o                         
  -5   2   7       7137.70       6630.99       132.65 o                         
  -3   2   7        513.81        516.67        16.75 o                         
  -1   2   7         23.93         31.41         4.28 o                         
   1   2   7        307.91        347.71        13.75 o                         
   3   2   7        295.46        280.00        19.30 o                         
  -4   3   7          4.23          8.06        10.31 o                         
  -2   3   7        591.36        513.21        27.12 o                         
   0   3   7         47.91         26.71         9.45 o                         
   2   3   7        703.67        653.71        26.63 o                         
  -5   4   7        141.59        130.93        24.23 o                         
  -3   4   7        301.29        269.74        27.70 o                         
  -1   4   7         16.59        -11.19        18.38 o                         
   1   4   7        658.12        807.98        48.25 o                         
   3   4   7         42.26         39.40        16.76 o                         
  -4   5   7          0.25        -24.74        24.74 o                         
   2   5   7          6.08         18.84        45.25 o                         
  -2   0   8          4.05         19.55         4.30 o                         
   0   0   8       1859.40       1878.79        31.87 o                         
  -3   1   8        530.93        566.14        16.84 o                         
   1   1   8       1800.19       1940.56        64.81 o                         
  -4   2   8       6340.87       6110.48        78.74 o                         
  -2   2   8        297.47        237.64         8.95 o                         
   0   2   8        781.64        936.75        25.43 o                         
   2   2   8          0.05          5.37         6.71 o                         
  -5   3   8         80.29        140.03        17.71 o                         
  -3   3   8       1022.00       1097.93        38.77 o                         
  -1   3   8        190.91        141.22        18.63 o                         
   1   3   8        440.37        468.32        28.47 o                         
   3   3   8          4.69        -10.90        12.52 o                         
  -6   4   8         52.00       -107.21       107.21 o                         
  -4   4   8         53.84         38.80        17.27 o                         
  -2   4   8          4.79        -11.07        20.02 o                         
   0   4   8        103.49         82.27        19.50 o                         
   2   4   8        676.96        792.62        47.85 o                         
  -5   5   8        119.72         59.33        53.28 o                         
  -3   5   8         26.36         16.48        37.27 o                         
   1   5   8         85.80         88.90        70.32 o                         
  -4   1   9         39.86         30.88         7.27 o                         
  -2   1   9        241.78        281.07         8.31 o                         
   0   1   9        915.22       1042.48        17.10 o                         
   2   1   9        313.81        329.22        36.53 o                         
  -5   2   9        523.83        498.25        27.46 o                         
  -3   2   9       5905.29       6123.77       107.42 o                         
  -1   2   9       1649.89       1654.71        36.56 o                         
   1   2   9        409.06        405.20        18.89 o                         
   3   2   9       1206.13       1145.37        44.55 o                         
  -4   3   9        600.41        633.63        31.48 o                         
  -2   3   9       3054.65       3242.68       262.36 o                         
   0   3   9          3.32         13.46        11.95 o                         
   2   3   9        424.58        422.23        30.93 o                         
  -5   4   9         17.66         15.61        20.10 o                         
  -3   4   9         47.39         44.96        15.23 o                         
   1   4   9         77.30         75.66        20.89 o                         
   3   4   9         12.92         33.53        21.70 o                         
  -4   5   9         31.83        -33.51        33.51 o                         
  -2   0  10       2766.73       2662.71        49.17 o                         
   0   0  10         24.06         22.71         5.71 o                         
  -3   1  10          1.52          0.87         3.79 o                         
  -1   1  10        771.46        686.04        16.00 o                         
   1   1  10         15.64         15.50         6.98 o                         
  -4   2  10        536.61        462.01        24.00 o                         
  -2   2  10          0.09         -5.11         6.05 o                         
   0   2  10        281.85        235.47        17.01 o                         
   2   2  10        229.36        190.21        18.26 o                         
  -5   3  10        508.41        433.42        29.53 o                         
  -3   3  10        146.73        104.86        14.24 o                         
  -1   3  10       1692.09       1759.72       173.86 o                         
   1   3  10        635.31        637.20        41.39 o                         
   3   3  10        379.73        321.37        47.92 o                         
  -6   4  10         52.46        163.16        72.23 o                         
  -4   4  10         12.41         34.42        18.28 o                         
  -2   4  10          5.88        -15.08        21.55 o                         
   0   4  10        178.67        218.30        34.63 o                         
   2   4  10         11.61         38.01        22.71 o                         
  -5   5  10         15.85        -51.60        58.80 o                         
  -4   1  11          7.66          3.53         6.31 o                         
  -2   1  11        581.18        722.19        18.48 o                         
   0   1  11        122.73        105.80         9.32 o                         
   2   1  11         20.01         24.76        10.72 o                         
  -5   2  11         80.36         56.76        11.46 o                         
  -3   2  11         24.45         23.95         8.41 o                         
  -1   2  11       2006.19       2152.12        45.04 o                         
   1   2  11         14.90         28.47        11.80 o                         
  -6   3  11        512.26        353.03        41.01 o                         
  -4   3  11        195.84        231.61        23.20 o                         
  -2   3  11       1739.70       1573.64       186.56 o                         
   0   3  11        507.46        595.22        41.68 o                         
   2   3  11         28.27         53.08        17.69 o                         
  -5   4  11        128.66        107.05        34.63 o                         
  -3   4  11         36.09          7.45        22.16 o                         
   1   4  11         75.17        106.09        28.95 o                         
   3   4  11         19.50        -57.37        57.37 o                         
  -4   5  11        216.46        147.01        87.32 o                         
  -4   0  12          9.02         19.97         7.23 o                         
  -2   0  12       2911.69       3363.03        59.51 o                         
   0   0  12        481.67        533.10        27.15 o                         
  -5   1  12          4.37         19.55        19.94 o                         
  -3   1  12        636.76        656.14        19.89 o                         
  -1   1  12         41.59         24.30         6.56 o                         
   1   1  12        528.50        539.07        29.64 o                         
  -4   2  12       1626.85       2036.47        62.03 o                         
  -2   2  12         53.43         35.52         8.36 o                         
   0   2  12       1222.36       1178.39        56.11 o                         
   2   2  12        144.02        124.51        17.13 o                         
  -5   3  12         77.13         77.22        19.34 o                         
  -3   3  12         23.87          2.97        19.15 o                         
  -1   3  12        127.95         84.22        20.84 o                         
   1   3  12        143.60        148.04        23.89 o                         
  -6   4  12         91.01         57.59        32.43 o                         
  -4   4  12          3.01         77.79        28.79 o                         
   0   4  12         78.86        105.51        30.55 o                         
   2   4  12          0.04         -1.77        30.67 o                         
  -4   1  13         15.61          9.68        15.91 o                         
  -2   1  13        619.85        717.90        22.85 o                         
   0   1  13        922.37       1003.38        35.54 o                         
  -5   2  13       1109.98       1309.72        72.69 o                         
  -3   2  13        174.09        116.25        16.46 o                         
  -1   2  13          5.62         26.17        11.18 o                         
   1   2  13        283.19        284.14        24.86 o                         
  -6   3  13        842.56        747.80        93.04 o                         
  -4   3  13         55.53        114.26        24.85 o                         
  -2   3  13        778.81        555.48        56.76 o                         
   0   3  13         29.61          0.28        16.90 o                         
   2   3  13          0.01         -3.60        18.76 o                         
  -5   4  13        157.65        256.54        49.87 o                         
  -3   4  13         14.91          2.30        33.42 o                         
   1   4  13         90.07        203.89        43.63 o                         
  -4   0  14        775.55        716.97        37.93 o                         
  -2   0  14          1.87          5.00        12.23 o                         
   0   0  14        262.80        182.99        25.52 o                         
  -5   1  14        371.90        300.06        58.46 o                         
  -3   1  14        595.19        497.68        20.31 o                         
  -1   1  14         33.17         29.95         9.10 o                         
   1   1  14        459.08        365.09        40.73 o                         
  -2   2  14        103.94         56.88        11.41 o                         
   0   2  14        161.88        151.25        19.87 o                         
   2   2  14          2.38         24.84        21.21 o                         
  -5   3  14        744.77        676.49        67.47 o                         
  -3   3  14          7.39         39.39        28.12 o                         
  -1   3  14          0.14         23.30        24.35 o                         
   1   3  14         24.69          5.60        19.33 o                         
  -4   4  14         66.83        -42.44        44.71 o                         
   0   4  14          0.03         16.30        26.32 o                         
  -4   1  15         18.38         11.50         9.58 o                         
  -2   1  15        247.88        297.13        23.37 o                         
   0   1  15         12.38         11.55         9.93 o                         
  -5   2  15         17.92         24.07        23.50 o                         
  -3   2  15       1352.80       1422.60       111.19 o                         
  -1   2  15          0.04        -13.13        13.13 o                         
   1   2  15        398.84        422.34        38.46 o                         
  -6   3  15        313.50        441.76        76.95 o                         
  -4   3  15        101.27          9.85        36.17 o                         
  -2   3  15        202.62        162.61        36.06 o                         
   0   3  15          1.77         19.08        19.14 o                         
  -5   4  15        108.25        173.37        54.77 o                         
  -3   4  15         26.07         17.03        85.07 o                         
  -4   0  16        508.75        571.96        39.22 o                         
  -2   0  16        192.91        171.17        18.89 o                         
   0   0  16        295.47        309.20        33.26 o                         
  -5   1  16         56.29         35.38        22.09 o                         
  -3   1  16       1574.16       1680.46        45.87 o                         
  -1   1  16         31.26         24.60        11.24 o                         
   1   1  16         61.60          1.02        21.24 o                         
  -4   2  16          6.94         29.40        19.32 o                         
  -2   2  16        480.73        591.40        33.33 o                         
   0   2  16         78.16         36.90        17.85 o                         
  -5   3  16          0.38        -27.62        27.62 o                         
  -3   3  16         13.93          7.31        32.87 o                         
  -1   3  16          0.07         -1.90        18.31 o                         
   1   3  16         87.33         96.47        26.41 o                         
  -4   4  16         17.40          1.29        63.73 o                         
  -4   1  17        615.97        504.80        47.45 o                         
  -2   1  17        451.35        515.39        26.59 o                         
   0   1  17         80.86         32.54        34.71 o                         
  -5   2  17        231.86        375.96        62.73 o                         
  -3   2  17        357.78        285.01        37.15 o                         
  -1   2  17         10.52         35.29        21.66 o                         
   1   2  17         44.61          7.02        35.83 o                         
  -6   3  17         30.97         67.73        56.48 o                         
  -4   3  17          2.30         -8.46        35.15 o                         
   0   3  17          1.10          9.57        27.25 o                         
  -4   0  18        172.98        192.29        28.38 o                         
  -2   0  18        129.65        140.22        24.38 o                         
   0   0  18         19.42        -23.05        23.05 o                         
  -5   1  18        317.82        314.50        51.10 o                         
  -3   1  18        123.74        141.29        15.79 o                         
  -1   1  18          7.94         12.89        12.78 o                         
  -4   2  18         99.48        184.09        38.51 o                         
  -2   2  18        146.39        120.79        22.38 o                         
   0   2  18          9.85          2.97        30.55 o                         
  -5   3  18          6.33         31.00        36.93 o                         
  -3   3  18         47.94         25.46        34.59 o                         
  -1   3  18          4.71        -31.84        31.84 o                         
  -4   1  19        234.08        182.02        31.28 o                         
  -2   1  19        472.80        565.68        35.17 o                         
   0   1  19          1.56         24.12        25.66 o                         
  -5   2  19         72.54         92.67        42.27 o                         
  -3   2  19          7.36        -18.86        24.53 o                         
  -1   2  19         90.07         94.60        27.02 o                         
  -4   3  19         26.40         57.32        47.28 o                         
  -4   0  20       2574.08       2790.04       121.72 o                         
  -2   0  20         28.21         -3.95        27.46 o                         
  -3   1  20          0.64          8.57        17.65 o                         
  -1   1  20          0.00          2.96        29.70 o                         
  -4   2  20         37.47         61.47        31.67 o                         
  -2   2  20          4.37         15.99        20.69 o                         
  -4   1  21          1.78         41.30        29.07 o                         
  -2   1  21         26.27         11.18        18.87 o                         
  -5   2  21          3.74        -69.12        69.12 o                         
  -3   2  21          4.35        -67.81        72.29 o                         
  -1   2  21        188.55        148.03        86.03 o                         
  -4   0  22          5.26         35.18        29.58 o                         
  -2   0  22          1.39          3.21        25.64 o                         
  -3   1  22         40.91        100.37        26.29 o                         
  -4   1  23          0.62          8.35        72.62 o                         
                                                                                
