# Supplementary material for: Managing negative linear compressibility and thermal expansion through steric hindrance: a case study of 1,2-bis­(4′-pyridyl)­ethane cocrystals
Source: IUCrJ. 2025 Jan 1;12(Pt 1):88–96. doi: 10.1107/S2052252524011734 (PMC11707692; doi:10.1107/S2052252524011734)
Supplement: Supplementary file 32 [file m-12-00088-ETYSUC_347sup32.hkl]

data_ETYSUC_347                                                                 
_shelx_title ' etysuc_347_2_a.res in I2/a'                                      
_shelx_refln_list_code          4                                               
_shelx_F_calc_maximum      172.71                                               
_exptl_crystal_F_000       640.00                                               
_reflns_d_resolution_high  0.8019                                               
                                                                                
loop_                                                                           
 _space_group_symop_operation_xyz                                               
 'x, y, z'                                                                      
 '-x+1/2, y, -z'                                                                
 'x+1/2, y+1/2, z+1/2'                                                          
 '-x+1, y+1/2, -z+1/2'                                                          
 '-x, -y, -z'                                                                   
 'x-1/2, -y, z'                                                                 
 '-x+1/2, -y+1/2, -z+1/2'                                                       
 'x, -y+1/2, z+1/2'                                                             
                                                                                
_cell_length_a    16.4400                                                       
_cell_length_b     4.4104                                                       
_cell_length_c    18.9736                                                       
_cell_angle_alpha  90.000                                                       
_cell_angle_beta  114.032                                                       
_cell_angle_gamma  90.000                                                       
                                                                                
_shelx_F_squared_multiplier     1.000                                           
                                                                                
loop_                                                                           
 _refln_index_h                                                                 
 _refln_index_k                                                                 
 _refln_index_l                                                                 
 _refln_F_squared_calc                                                          
 _refln_F_squared_meas                                                          
 _refln_F_squared_sigma                                                         
 _refln_observed_status                                                         
   1   1   0         12.27          7.32         4.69 o                         
   0   2   0        426.01        415.20        31.26 o                         
   2   2   0        340.07        350.98        37.75 o                         
   1   3   0        438.46        484.45        38.46 o                         
   3   3   0        637.07        732.08        66.08 o                         
   0   4   0        214.76        163.60        35.38 o                         
   2   4   0         96.66         89.81        35.49 o                         
   4   4   0        180.13         84.12        49.60 o                         
   1   5   0        149.85        147.93        65.15 o                         
   3   5   0         39.55         60.15       151.18 o                         
  -2   1   1        171.60        190.49        32.18 o                         
   0   1   1       3487.65       3427.72        70.09 o                         
  -3   2   1       4750.79       4405.20       237.35 o                         
  -1   2   1       1554.89       1527.70        46.61 o                         
   1   2   1        169.58        153.00        16.69 o                         
   3   2   1        449.82        487.28        67.91 o                         
  -4   3   1       1274.17       1461.52       124.75 o                         
  -2   3   1         13.99         12.27        14.50 o                         
   0   3   1       1465.36       1503.00        68.89 o                         
   2   3   1        212.17        221.42        36.76 o                         
  -3   4   1         14.05        -20.01        20.01 o                         
  -1   4   1          1.79         12.41        14.68 o                         
   1   4   1          2.84         -5.40        18.03 o                         
   3   4   1         21.40         25.72        21.07 o                         
  -2   5   1         80.49         21.64        45.94 o                         
   0   5   1        196.77        200.99        64.89 o                         
   2   5   1       1198.09       1607.49       166.41 o                         
   0   0   2       1139.72        858.57        70.50 o                         
  -1   1   2       8670.13       8923.35       122.09 o                         
   1   1   2       1372.05       1523.17        76.23 o                         
  -2   2   2       2615.34       2976.04        85.46 o                         
   0   2   2        386.10        369.77        20.82 o                         
   2   2   2       1766.67       1849.82       145.74 o                         
  -3   3   2        132.04        168.79        31.20 o                         
  -1   3   2        658.92        673.77        41.04 o                         
   1   3   2       1601.19       1533.37        85.68 o                         
   3   3   2          3.88        -29.51        29.51 o                         
  -4   4   2        217.91        222.87        56.88 o                         
  -2   4   2         34.29         77.56        21.62 o                         
   0   4   2        646.22        708.85        60.47 o                         
   2   4   2        317.11        252.07        51.82 o                         
  -3   5   2         97.27        627.30       274.01 o                         
  -1   5   2         18.65         20.06        23.52 o                         
   1   5   2          9.91         66.80        58.47 o                         
   3   5   2        630.85        627.52       229.99 o                         
  -2   1   3      29827.12      26935.35       783.88 o                         
   0   1   3       2303.69       2456.40        75.89 o                         
  -3   2   3       3330.73       3379.95       111.78 o                         
  -1   2   3       4960.63       5302.75        96.53 o                         
   1   2   3        251.09        225.92        26.80 o                         
  -4   3   3        421.73        455.22        64.35 o                         
  -2   3   3          0.00         -7.17         7.17 o                         
   0   3   3        479.51        507.56        46.94 o                         
   2   3   3          0.51          2.67        13.37 o                         
  -3   4   3         26.41         18.66        30.02 o                         
  -1   4   3         82.84         79.30        18.18 o                         
   1   4   3         47.81         90.04        37.69 o                         
   3   4   3        362.74        266.03        75.11 o                         
  -4   5   3         17.90         74.23        64.55 o                         
  -2   5   3         30.09        -14.10        23.58 o                         
   0   5   3          6.87        -16.71        29.43 o                         
   2   5   3        139.87        103.33        42.11 o                         
  -2   0   4        992.16        950.06        57.32 o                         
   0   0   4       6996.21       7318.21       507.69 o                         
  -3   1   4      18704.35      17025.42       748.78 o                         
  -1   1   4       7283.82       7228.49       136.75 o                         
   1   1   4          1.02         -3.89         3.89 o                         
  -4   2   4        450.46        435.47        49.43 o                         
  -2   2   4       1787.79       2183.24        59.87 o                         
   0   2   4          0.06         -7.18         7.70 o                         
   2   2   4        483.35        487.95        64.65 o                         
  -3   3   4        599.93        704.61        58.61 o                         
  -1   3   4         53.70         60.19         8.94 o                         
   1   3   4        668.23        658.71        60.49 o                         
  -4   4   4        139.67        110.90        52.54 o                         
  -2   4   4          9.71          7.86        16.38 o                         
   0   4   4        205.14        177.77        44.71 o                         
   2   4   4        959.30        861.98       112.56 o                         
  -3   5   4         24.37         64.70        44.48 o                         
   1   5   4        155.95         76.55        68.35 o                         
  -2   1   5      17065.35      16810.02       189.09 o                         
   0   1   5       2025.24       1888.23        98.11 o                         
  -3   2   5         60.53         54.86         8.48 o                         
  -1   2   5        260.32        317.56        22.68 o                         
   1   2   5        229.63        211.48        30.89 o                         
  -4   3   5         63.51        166.36        36.39 o                         
  -2   3   5        191.69        132.22        18.07 o                         
   0   3   5         30.65         40.46        12.33 o                         
   2   3   5         70.31         49.97        33.09 o                         
  -5   4   5          0.45          3.45        28.62 o                         
  -3   4   5        183.87        132.21        42.02 o                         
  -1   4   5       1371.67       1653.01       102.46 o                         
   1   4   5        280.93        307.10        58.09 o                         
  -4   5   5         41.55        -52.92        82.27 o                         
  -2   5   5         16.29         12.83        41.03 o                         
   0   5   5         10.69          1.84        29.24 o                         
   2   5   5          7.59        -63.63        91.12 o                         
  -2   0   6        513.68        442.05        40.32 o                         
   0   0   6        820.28        704.05       167.62 o                         
  -3   1   6        243.30        288.99        19.04 o                         
  -1   1   6       6062.77       6066.05       129.62 o                         
   1   1   6        557.87        543.33        76.83 o                         
  -4   2   6        726.25        681.76        50.47 o                         
  -2   2   6         29.22         36.01         7.99 o                         
   0   2   6       2164.26       2384.40        78.72 o                         
   2   2   6        435.58        189.42       111.22 o                         
  -5   3   6        289.48        237.58        47.35 o                         
  -3   3   6         98.11         81.49        15.01 o                         
  -1   3   6        198.08        164.05        22.20 o                         
   1   3   6        182.73        217.77        38.01 o                         
  -4   4   6         40.20         56.32        60.04 o                         
  -2   4   6        632.03        636.00        58.69 o                         
   0   4   6       1507.69       1789.72       144.25 o                         
   2   4   6        145.70        103.17        35.00 o                         
  -3   5   6          7.46         26.38        64.85 o                         
  -1   5   6         67.04         68.62        63.30 o                         
   1   5   6          0.26         20.44        29.75 o                         
  -4   1   7       6882.68       6551.86       201.40 o                         
  -2   1   7       2051.69       2164.47        48.54 o                         
   0   1   7       4545.98       4518.22       226.88 o                         
  -5   2   7       7159.89       7335.14       240.36 o                         
  -3   2   7        455.46        484.86        25.85 o                         
  -1   2   7         36.42         55.65        10.99 o                         
   1   2   7        288.86        247.19        45.91 o                         
  -4   3   7          0.12         13.90        13.46 o                         
  -2   3   7        565.14        516.42        40.77 o                         
   0   3   7         72.43         51.73        19.08 o                         
  -5   4   7        147.23        160.22        75.50 o                         
  -3   4   7        322.06        275.86        57.51 o                         
  -1   4   7         24.19        -10.07        25.29 o                         
   1   4   7        752.33        583.76        96.95 o                         
  -4   5   7          2.89        -31.76        91.30 o                         
   0   5   7         45.17         16.81        40.71 o                         
  -4   0   8        370.05        359.02        51.73 o                         
  -2   0   8          3.10         20.10         7.86 o                         
  -3   1   8        551.26        549.13        23.81 o                         
  -1   1   8       1685.13       2091.63        76.99 o                         
  -4   2   8       6425.84       5871.79       179.74 o                         
  -2   2   8        290.74        292.70        22.87 o                         
   0   2   8        668.29        869.19        52.71 o                         
  -5   3   8         69.43        140.51        28.89 o                         
  -3   3   8       1063.52       1193.62        65.43 o                         
  -1   3   8        193.30        169.55        27.64 o                         
   1   3   8        437.84        484.87        72.21 o                         
  -4   4   8         70.94         44.88        36.38 o                         
  -2   4   8         21.51         27.69        27.58 o                         
   0   4   8         78.57          7.65        42.15 o                         
  -5   5   8         99.29        -18.48       107.44 o                         
  -3   5   8         21.50        206.71       142.93 o                         
  -1   5   8        214.54        227.50        91.53 o                         
  -4   1   9         26.33         27.06         5.97 o                         
  -2   1   9        266.98        262.87        17.95 o                         
   0   1   9        960.77        898.07        90.34 o                         
  -5   2   9        490.01        490.01        43.96 o                         
  -3   2   9       6124.60       5962.98       126.50 o                         
  -1   2   9       1548.17       1606.17        73.49 o                         
   1   2   9        369.32        375.31       104.32 o                         
  -6   3   9          8.56         25.67        40.14 o                         
  -4   3   9        614.41        593.81        70.88 o                         
  -2   3   9       3067.93       3690.48       155.55 o                         
   0   3   9          1.49          6.24        12.04 o                         
  -5   4   9         14.30         87.70        55.55 o                         
  -3   4   9         30.09         -1.78        34.92 o                         
  -1   4   9         20.51         -1.86        15.90 o                         
   1   4   9         58.31         10.59        50.43 o                         
  -4   5   9         67.29        -21.06        78.42 o                         
   0   5   9        101.90         34.23        78.51 o                         
  -4   0  10        319.68        312.98        25.20 o                         
  -2   0  10       2382.96       2714.25       129.66 o                         
  -5   1  10        361.58        333.11        30.03 o                         
  -3   1  10          0.00         -4.49         7.81 o                         
  -1   1  10        726.48        615.80        43.90 o                         
  -6   2  10        220.55        233.51        35.38 o                         
  -4   2  10        533.65        411.06        35.04 o                         
  -2   2  10          1.68          1.74         6.69 o                         
   0   2  10        294.16        250.69        58.58 o                         
  -5   3  10        478.95        515.60        77.99 o                         
  -3   3  10        124.55         87.00        15.55 o                         
  -1   3  10       1708.78       1309.96       168.74 o                         
  -6   4  10         31.25        -42.09       101.53 o                         
  -4   4  10          8.77         13.02        18.27 o                         
  -2   4  10          7.16        -14.09        39.23 o                         
  -4   1  11          6.65         17.64         6.05 o                         
  -2   1  11        527.40        648.35        62.53 o                         
  -5   2  11         55.76         53.38        20.68 o                         
  -3   2  11         32.57         28.40        14.25 o                         
  -1   2  11       1939.77       1717.98       342.73 o                         
  -6   3  11        624.31        458.32        64.50 o                         
  -4   3  11        250.48        247.69        38.38 o                         
  -2   3  11       1882.71       2098.44       169.03 o                         
  -5   4  11        124.18        152.15        66.72 o                         
  -3   4  11         21.69         45.24        45.32 o                         
  -1   4  11         30.31         95.86        73.26 o                         
  -4   0  12         13.22         12.92        13.91 o                         
  -2   0  12       3088.01       2973.84       222.54 o                         
  -5   1  12         14.11         15.39        12.77 o                         
  -3   1  12        560.83        598.10        52.15 o                         
  -1   1  12         52.99         29.48        19.60 o                         
  -6   2  12        193.27        224.42        45.22 o                         
  -4   2  12       1609.75       1725.97        99.40 o                         
  -2   2  12         31.08         22.34        22.21 o                         
   0   2  12       1219.92       1147.00       270.17 o                         
  -5   3  12         98.03        193.50        66.38 o                         
  -3   3  12         26.08        -21.74        25.40 o                         
  -6   4  12         73.07        -18.63        58.89 o                         
  -4   4  12          4.06         39.00        13.86 o                         
  -2   4  12         22.77         17.46        26.55 o                         
  -6   1  13          0.04        -12.58        12.66 o                         
  -4   1  13          2.05         14.92        15.09 o                         
  -2   1  13        542.04        645.65        74.48 o                         
  -5   2  13       1104.34       1261.10       114.91 o                         
  -3   2  13        172.50        181.39        62.10 o                         
  -1   2  13         13.91         17.40        61.14 o                         
  -6   3  13        895.35        932.73       148.26 o                         
  -4   3  13         47.35        104.76        32.77 o                         
  -2   3  13        750.58        528.02       142.70 o                         
  -5   4  13        206.40        222.99        97.22 o                         
  -6   0  14        804.17        780.05       100.97 o                         
  -4   0  14        729.86        717.24        83.76 o                         
  -2   0  14         29.11         12.02        12.99 o                         
  -5   1  14        342.86        254.26        36.00 o                         
  -3   1  14        580.63        530.38        66.20 o                         
  -1   1  14         45.36        -25.54        39.96 o                         
  -6   2  14         34.20          1.92        97.63 o                         
  -4   2  14       2255.07       2942.75       199.50 o                         
  -2   2  14        131.06          1.13        47.73 o                         
  -5   3  14        607.69        849.29       221.95 o                         
  -3   3  14          6.67        -38.36        38.36 o                         
  -4   4  14         70.80         34.59        41.28 o                         
  -6   1  15        222.16        189.10        35.33 o                         
  -4   1  15         24.05         47.45        19.38 o                         
  -2   1  15        226.31        304.35        71.75 o                         
  -7   2  15          8.80         -5.88        44.73 o                         
  -5   2  15         19.93          8.16        24.09 o                         
  -3   2  15       1351.24       1722.01       185.39 o                         
  -6   3  15        306.71        549.09       179.23 o                         
  -4   3  15        104.98         63.59        49.65 o                         
  -5   4  15        113.50        566.50       204.55 o                         
  -6   0  16        502.77        541.56        82.61 o                         
  -4   0  16        392.93        536.94       105.97 o                         
  -2   0  16        141.89        150.35        56.84 o                         
  -7   1  16         97.11        383.18       225.94 o                         
  -5   1  16         69.33         80.99        33.30 o                         
  -3   1  16       1537.77       1537.19       165.89 o                         
  -6   2  16          0.57         19.12        94.06 o                         
  -4   2  16         17.84         21.49        55.15 o                         
  -7   3  16         45.06         27.99        99.01 o                         
  -5   3  16          0.81         61.24        61.46 o                         
  -3   3  16          1.41        -34.85        34.85 o                         
  -6   4  16       1114.08       1882.14       387.35 o                         
  -6   1  17       1869.17       2063.04       145.69 o                         
  -4   1  17        758.12        755.76       108.54 o                         
  -2   1  17        433.98        561.96       173.89 o                         
  -7   2  17         67.41         95.90        33.67 o                         
  -5   2  17        255.09        242.43       105.42 o                         
  -3   2  17        300.98        166.78        64.66 o                         
  -6   3  17         40.71         54.36       139.75 o                         
  -4   3  17          0.79        -58.79       126.25 o                         
  -6   0  18       1339.64       1190.19       165.25 o                         
  -4   0  18        151.23        219.04        84.18 o                         
  -2   0  18        170.21        333.41       224.80 o                         
  -7   1  18        229.15        286.22        96.08 o                         
  -5   1  18        338.20        319.37        63.00 o                         
  -3   1  18         81.06         69.97        36.39 o                         
  -6   2  18          3.38        -35.27        35.27 o                         
  -4   2  18         83.96         35.39        84.64 o                         
  -7   3  18          0.37        134.29       100.21 o                         
  -5   3  18          6.71         67.05       101.77 o                         
  -6   1  19        427.14        717.57       119.52 o                         
  -4   1  19        167.85        248.56        71.34 o                         
  -7   2  19        262.80        299.11       104.99 o                         
  -5   2  19         55.42         34.08        97.13 o                         
  -6   3  19          6.77        -64.62        64.62 o                         
  -6   0  20          0.24        -26.77        45.48 o                         
  -4   0  20       2505.94        557.74      1174.00 o                         
  -7   1  20        148.95        187.33        62.02 o                         
  -5   1  20        169.09        333.13        85.55 o                         
  -3   1  20          0.88         -5.13       158.23 o                         
  -6   2  20        135.04         73.15        58.45 o                         
  -4   2  20         43.14         42.39        45.10 o                         
  -6   1  21         10.32        -33.97        57.87 o                         
  -4   1  21          0.02        -59.34        83.69 o                         
  -7   2  21         27.85        -61.11       131.83 o                         
  -5   2  21          7.39        114.29        76.35 o                         
  -6   0  22        274.28        232.42       128.70 o                         
  -4   0  22          7.58         38.04       150.13 o                         
  -7   1  22          4.48        -63.72        99.71 o                         
  -5   1  22         77.73         22.11        77.95 o                         
  -6   1  23        196.95        188.38       118.21 o                         
                                                                                
