# Supplementary material for: Managing negative linear compressibility and thermal expansion through steric hindrance: a case study of 1,2-bis­(4′-pyridyl)­ethane cocrystals
Source: IUCrJ. 2025 Jan 1;12(Pt 1):88–96. doi: 10.1107/S2052252524011734 (PMC11707692; doi:10.1107/S2052252524011734)
Supplement: Supplementary file 33 [file m-12-00088-ETYSUC_373sup33.hkl]

data_ETYSUC_373                                                                 
_shelx_title ' etysuc_380_1_a.res in I2/a'                                      
_shelx_refln_list_code          4                                               
_shelx_F_calc_maximum      170.51                                               
_exptl_crystal_F_000       640.00                                               
_reflns_d_resolution_high  0.8037                                               
                                                                                
loop_                                                                           
 _space_group_symop_operation_xyz                                               
 'x, y, z'                                                                      
 '-x+1/2, y, -z'                                                                
 'x+1/2, y+1/2, z+1/2'                                                          
 '-x+1, y+1/2, -z+1/2'                                                          
 '-x, -y, -z'                                                                   
 'x-1/2, -y, z'                                                                 
 '-x+1/2, -y+1/2, -z+1/2'                                                       
 'x, -y+1/2, z+1/2'                                                             
                                                                                
_cell_length_a    16.4597                                                       
_cell_length_b     4.3839                                                       
_cell_length_c    18.9424                                                       
_cell_angle_alpha  90.000                                                       
_cell_angle_beta  114.298                                                       
_cell_angle_gamma  90.000                                                       
                                                                                
_shelx_F_squared_multiplier     1.000                                           
                                                                                
loop_                                                                           
 _refln_index_h                                                                 
 _refln_index_k                                                                 
 _refln_index_l                                                                 
 _refln_F_squared_calc                                                          
 _refln_F_squared_meas                                                          
 _refln_F_squared_sigma                                                         
 _refln_observed_status                                                         
   1   1   0         11.53          9.29         3.81 o                         
   0   2   0        466.41        419.95        27.77 o                         
   2   2   0        413.37        316.97        44.03 o                         
   1   3   0        366.41        416.65        33.61 o                         
   3   3   0        591.39        653.33        86.57 o                         
   0   4   0        273.37        214.95        57.95 o                         
   2   4   0         72.22         10.46        40.29 o                         
   4   4   0        126.90        134.38        44.61 o                         
   3   5   0         34.81         -8.77        84.14 o                         
  -2   1   1        122.78        121.96        31.44 o                         
   0   1   1       3435.16       3829.76        60.42 o                         
  -3   2   1       4337.00       3901.88       166.40 o                         
  -1   2   1       1552.98       1536.01        37.31 o                         
   1   2   1        152.12        152.97        13.55 o                         
   3   2   1        558.54        410.28        48.82 o                         
  -4   3   1       1159.81       1148.71       106.28 o                         
  -2   3   1         16.37          7.34        17.53 o                         
   0   3   1       1320.54       1484.21        63.47 o                         
   2   3   1        202.52        137.87        29.01 o                         
  -3   4   1         10.75         21.06        22.46 o                         
  -1   4   1          0.50        -23.37        23.37 o                         
   1   4   1          0.62         24.35        29.42 o                         
   3   4   1         15.05         15.10        33.75 o                         
   0   0   2       1267.37        942.44        74.66 o                         
  -1   1   2       8442.38       9680.10       249.47 o                         
   1   1   2       1382.44       1289.23       161.18 o                         
  -2   2   2       2571.32       2647.74       121.86 o                         
   0   2   2        337.50        350.99        20.47 o                         
   2   2   2       1656.62       1490.45       172.55 o                         
  -3   3   2         83.69         92.86        28.16 o                         
  -1   3   2        738.54        688.27        38.72 o                         
   1   3   2       1367.78       1088.73       142.34 o                         
   3   3   2         10.20        -24.53        24.53 o                         
  -4   4   2        191.11         74.48        51.98 o                         
  -2   4   2         23.12        -20.09        31.12 o                         
   0   4   2        693.69        805.20        77.12 o                         
   2   4   2        287.57        203.48        56.73 o                         
   3   5   2        603.03        306.29       156.80 o                         
  -2   1   3      29073.97      26375.93       505.03 o                         
   0   1   3       2443.11       2603.24        66.61 o                         
  -3   2   3       3150.12       3023.87       117.20 o                         
  -1   2   3       4752.95       5445.01       131.31 o                         
   1   2   3        235.29        134.08        57.08 o                         
  -4   3   3        453.78        431.66        67.59 o                         
  -2   3   3          1.80         14.09        11.09 o                         
   0   3   3        454.37        469.78        33.92 o                         
   2   3   3          1.09          6.95        24.97 o                         
  -3   4   3         16.73          5.37        29.91 o                         
  -1   4   3         87.30        113.67        26.92 o                         
   1   4   3         20.26         14.98        31.57 o                         
   3   4   3        277.43        209.89        61.23 o                         
  -4   5   3         18.26         23.55        77.98 o                         
   2   5   3         90.98         37.39        48.47 o                         
  -2   0   4        994.58        868.20        93.53 o                         
   0   0   4       6653.99       6752.13       402.33 o                         
  -3   1   4      18251.15      14072.84      1476.77 o                         
  -1   1   4       7114.76       7876.05        84.81 o                         
   1   1   4          4.83          4.81         8.14 o                         
  -4   2   4        426.95        347.99        49.91 o                         
  -2   2   4       1533.38       2013.16        57.00 o                         
   0   2   4          0.08         -3.80         5.44 o                         
   2   2   4        481.17        362.50       100.36 o                         
  -5   3   4         51.10         15.70        26.53 o                         
  -3   3   4        552.49        601.27        52.83 o                         
  -1   3   4         70.11         58.31        13.14 o                         
   1   3   4        651.53        630.27        78.81 o                         
   3   3   4        319.23        290.13        97.35 o                         
  -4   4   4        140.08         89.91        33.72 o                         
  -2   4   4          0.89         32.75        32.06 o                         
   0   4   4        130.80        111.00        40.42 o                         
   2   4   4       1011.03        896.39       122.10 o                         
  -2   1   5      17380.40      18036.27       382.00 o                         
   0   1   5       2009.76       1854.56        81.38 o                         
  -3   2   5         67.30         56.02        12.99 o                         
  -1   2   5        326.33        372.32        22.90 o                         
   1   2   5        174.39        216.07        40.17 o                         
  -4   3   5         62.82        121.90        32.27 o                         
  -2   3   5        207.44        192.27        20.89 o                         
   0   3   5         21.62         17.03        14.30 o                         
   2   3   5         59.85         84.28        39.58 o                         
  -5   4   5          1.52          1.19        30.94 o                         
  -3   4   5        164.29          8.62        57.11 o                         
  -1   4   5       1215.67       1479.64       106.18 o                         
   1   4   5        301.59        236.47       118.29 o                         
  -4   5   5         61.62        179.54       112.76 o                         
   2   5   5          5.76        -16.79        52.80 o                         
  -2   0   6        596.00        495.63        34.15 o                         
   0   0   6        668.28        616.76       105.00 o                         
  -3   1   6        224.20        273.14        22.27 o                         
  -1   1   6       6360.18       6336.81       246.21 o                         
   1   1   6        377.37        207.10        39.62 o                         
  -4   2   6        650.99        557.46        42.38 o                         
  -2   2   6         21.89         31.43         8.66 o                         
   0   2   6       2169.61       2452.18        81.53 o                         
   2   2   6        429.19        352.80       114.84 o                         
  -5   3   6        249.15        205.90        49.12 o                         
  -3   3   6         51.62         40.99        16.62 o                         
  -1   3   6        169.46        210.32        27.83 o                         
   1   3   6        194.33        276.54        49.59 o                         
  -4   4   6         20.78         13.99        21.11 o                         
  -2   4   6        656.95        410.39        69.81 o                         
   0   4   6       1479.67       1379.57       255.98 o                         
   2   4   6        108.29         53.68        39.42 o                         
  -4   1   7       6418.71       5886.31       489.03 o                         
  -2   1   7       2144.38       2367.31        59.22 o                         
   0   1   7       4852.41       5484.81       104.43 o                         
  -5   2   7       6635.35       4968.01       287.87 o                         
  -3   2   7        423.35        531.30        32.38 o                         
  -1   2   7         48.31         63.40        15.62 o                         
   1   2   7        269.82        348.46        58.00 o                         
  -4   3   7          0.03          2.52        12.56 o                         
  -2   3   7        684.57        551.81        48.07 o                         
   0   3   7         42.25         55.49        24.55 o                         
   2   3   7        502.44        463.06        67.31 o                         
  -5   4   7        137.16         83.41        28.89 o                         
  -1   4   7         14.44        -12.86        32.92 o                         
   1   4   7        708.69        581.83       161.32 o                         
  -4   0   8        474.00        394.64       108.98 o                         
  -2   0   8          6.90         15.58         8.59 o                         
   0   0   8       1734.28       1800.62       204.47 o                         
  -3   1   8        466.58        514.52        23.13 o                         
  -1   1   8       1712.84       2301.67       105.61 o                         
  -4   2   8       5921.11       5862.47       181.34 o                         
  -2   2   8        279.72        342.72        30.71 o                         
   0   2   8        771.96       1006.59       152.14 o                         
  -5   3   8         63.11        126.45        33.98 o                         
  -3   3   8        995.24       1252.40        65.45 o                         
  -1   3   8        208.94        185.33        31.06 o                         
   1   3   8        342.03        482.25       132.24 o                         
  -4   4   8         95.39         50.15        78.13 o                         
  -2   4   8         11.89         -0.01        33.35 o                         
   0   4   8         94.65        145.77        86.43 o                         
  -4   1   9         41.23         41.01         5.62 o                         
  -2   1   9        234.62        255.26        26.34 o                         
   0   1   9        939.74       1087.35       112.48 o                         
  -5   2   9        472.68        499.32        46.80 o                         
  -3   2   9       6183.07       6829.58       237.36 o                         
  -1   2   9       1556.22       1986.49        92.14 o                         
   1   2   9        297.59        453.20       101.59 o                         
  -6   3   9         26.21         49.20        36.97 o                         
  -4   3   9        549.98        537.00        55.76 o                         
  -2   3   9       2874.49       3943.62       234.51 o                         
   0   3   9          0.07          1.40        34.87 o                         
  -5   4   9         20.20         16.24        47.13 o                         
  -3   4   9         23.27        139.98       101.70 o                         
   1   4   9         45.92        -59.07        72.20 o                         
  -4   0  10        303.38        302.38        22.71 o                         
  -2   0  10       2296.43       2944.67       234.72 o                         
   0   0  10         11.14        -13.75        19.37 o                         
  -5   1  10        344.40        282.96        24.83 o                         
  -3   1  10          0.10          3.59         6.09 o                         
  -1   1  10        742.78        739.82        51.33 o                         
  -6   2  10        161.74        204.97        36.68 o                         
  -4   2  10        623.38        492.24        34.37 o                         
  -2   2  10          4.47         27.30        14.59 o                         
   0   2  10        252.56        370.32        97.09 o                         
  -5   3  10        471.29        346.01        47.91 o                         
  -3   3  10        150.71        157.42        33.06 o                         
  -1   3  10       1692.89       1982.41       189.66 o                         
  -6   4  10         47.42         62.27        75.09 o                         
  -4   4  10         11.59         45.25        58.34 o                         
  -4   1  11          7.94         17.88        17.25 o                         
  -2   1  11        498.38        653.36        52.95 o                         
   0   1  11        147.23        111.09        54.08 o                         
  -5   2  11         81.77         57.35        21.93 o                         
  -3   2  11         38.52         19.84        25.80 o                         
  -1   2  11       1955.65       1542.27       255.72 o                         
  -6   3  11        621.37        412.64        60.45 o                         
  -4   3  11        236.14        308.07        54.46 o                         
  -2   3  11       2002.50       2050.31       171.37 o                         
  -5   4  11         99.84        181.92        99.99 o                         
  -3   4  11         27.35         18.52        28.90 o                         
  -4   0  12         11.40          8.55        10.45 o                         
  -2   0  12       3171.75       3745.18       298.78 o                         
  -5   1  12          8.97         -1.38        14.57 o                         
  -3   1  12        516.21        636.32        49.38 o                         
  -1   1  12         29.24         27.08        22.99 o                         
  -6   2  12        180.04        155.83        39.55 o                         
  -4   2  12       1524.97       2175.51       131.28 o                         
  -2   2  12         57.58         34.22        28.68 o                         
  -5   3  12         54.90         41.55        25.78 o                         
  -3   3  12         19.31        -33.60        33.60 o                         
  -6   4  12         73.28         59.22        64.88 o                         
  -4   4  12          0.57         54.08        69.81 o                         
  -6   1  13          0.57         23.42        23.82 o                         
  -4   1  13          2.56         17.43        19.58 o                         
  -2   1  13        628.51        690.27        75.26 o                         
  -5   2  13       1052.49       1456.99        82.38 o                         
  -3   2  13        111.21        125.74        39.25 o                         
  -6   3  13        854.82        799.49        86.68 o                         
  -4   3  13         22.34        107.61        49.38 o                         
  -5   4  13        158.06        148.55        84.49 o                         
  -6   0  14        855.62       1069.89       139.12 o                         
  -4   0  14        700.96        705.80        78.08 o                         
  -2   0  14         20.38         26.53        50.54 o                         
  -5   1  14        330.83        340.36        47.52 o                         
  -3   1  14        482.73        540.87       104.35 o                         
  -1   1  14         63.31        -96.23        96.23 o                         
  -6   2  14         31.72          6.14        52.84 o                         
  -4   2  14       2127.99       3371.25       199.17 o                         
  -2   2  14         85.53         18.85        37.27 o                         
  -5   3  14        648.78        995.44       195.13 o                         
  -3   3  14         11.54        -74.89        74.89 o                         
  -4   4  14        105.79         55.74        52.75 o                         
  -6   1  15        240.03        311.69        58.08 o                         
  -4   1  15         14.09         17.36        22.94 o                         
  -2   1  15        232.58        457.21       136.51 o                         
  -7   2  15         39.91         77.38        72.25 o                         
  -5   2  15         11.54          9.74        25.02 o                         
  -3   2  15       1515.00       2112.76       318.69 o                         
  -6   3  15        265.95        329.61       122.07 o                         
  -4   3  15        152.03         97.55        38.24 o                         
  -5   4  15        128.04        122.17       103.90 o                         
  -4   0  16        438.08        642.38       111.35 o                         
  -2   0  16        232.56        249.53       105.94 o                         
  -5   1  16         51.75        112.04        29.47 o                         
  -3   1  16       1533.20       1974.87       288.90 o                         
  -6   2  16          3.36        -39.71        55.32 o                         
  -4   2  16         22.94         53.17        29.78 o                         
  -7   3  16         37.27         -3.72        87.81 o                         
  -5   3  16          3.67         56.18        54.23 o                         
  -3   3  16         19.76         24.06       117.25 o                         
  -1   3  16          0.11         78.87        69.79 o                         
  -6   4  16        959.12       1333.64       273.77 o                         
  -6   1  17       1785.48       2383.38       144.48 o                         
  -4   1  17        743.32       1131.32       174.63 o                         
  -7   2  17         69.25         54.81        33.76 o                         
  -5   2  17        231.23        321.35        76.11 o                         
  -3   2  17        365.65        233.83       125.34 o                         
  -6   3  17         52.39        206.80        99.58 o                         
  -4   3  17          1.70        -89.89        89.89 o                         
  -4   0  18        173.91        249.21        71.20 o                         
  -2   0  18        109.09         -4.81        48.88 o                         
  -5   1  18        331.16        555.17       130.91 o                         
  -3   1  18         76.62         35.30        59.88 o                         
  -6   2  18          4.18        -42.76        59.13 o                         
  -4   2  18         64.85        269.19       112.93 o                         
  -7   3  18          0.02         70.19        71.82 o                         
  -5   3  18          3.68         57.39        97.55 o                         
  -6   1  19        457.84        608.55       103.10 o                         
  -4   1  19        244.54        312.40       100.16 o                         
  -7   2  19        261.34        332.67       126.46 o                         
  -5   2  19         42.85         47.40        87.14 o                         
  -4   0  20       2660.21       1499.98       823.20 o                         
  -5   1  20        156.45        192.22        74.42 o                         
  -6   2  20        130.44        184.92       105.57 o                         
  -4   2  20         45.40        221.10       112.38 o                         
  -6   1  21          9.28        175.58       143.52 o                         
  -4   1  21          6.07         74.92       101.66 o                         
  -7   2  21         17.74        -17.50        48.45 o                         
  -5   2  21         12.18        -43.52        43.52 o                         
  -5   1  22        111.59         33.49        85.72 o                         
  -6   1  23        176.57        212.00       139.55 o                         
                                                                                
