# Supplementary material for: Managing negative linear compressibility and thermal expansion through steric hindrance: a case study of 1,2-bis­(4′-pyridyl)­ethane cocrystals
Source: IUCrJ. 2025 Jan 1;12(Pt 1):88–96. doi: 10.1107/S2052252524011734 (PMC11707692; doi:10.1107/S2052252524011734)
Supplement: Supplementary file 34 [file m-12-00088-etysuc_300Ksup34.hkl]

data_etysuc_300K                                                                
_shelx_title ' etysuc_300_1_a.res in I2/a'                                      
_shelx_refln_list_code          4                                               
_shelx_F_calc_maximum      217.81                                               
_exptl_crystal_F_000       640.00                                               
_reflns_d_resolution_high  0.8087                                               
                                                                                
loop_                                                                           
 _space_group_symop_operation_xyz                                               
 'x, y, z'                                                                      
 '-x+1/2, y, -z'                                                                
 'x+1/2, y+1/2, z+1/2'                                                          
 '-x+1, y+1/2, -z+1/2'                                                          
 '-x, -y, -z'                                                                   
 'x-1/2, -y, z'                                                                 
 '-x+1/2, -y+1/2, -z+1/2'                                                       
 'x, -y+1/2, z+1/2'                                                             
                                                                                
_cell_length_a    16.6610                                                       
_cell_length_b     4.9284                                                       
_cell_length_c    19.3767                                                       
_cell_angle_alpha  90.000                                                       
_cell_angle_beta  108.520                                                       
_cell_angle_gamma  90.000                                                       
                                                                                
_shelx_F_squared_multiplier     1.000                                           
                                                                                
loop_                                                                           
 _refln_index_h                                                                 
 _refln_index_k                                                                 
 _refln_index_l                                                                 
 _refln_F_squared_calc                                                          
 _refln_F_squared_meas                                                          
 _refln_F_squared_sigma                                                         
 _refln_observed_status                                                         
   2   0   0         70.94         89.97         7.81 o                         
   4   0   0       6812.15       6113.25        81.29 o                         
   6   0   0       4782.71       4994.60        90.45 o                         
   8   0   0       1998.45       2476.98        76.87 o                         
  10   0   0          0.03          0.09         8.24 o                         
  12   0   0          5.78        -10.42        10.42 o                         
  14   0   0          1.38          6.94        10.89 o                         
  16   0   0        116.73        110.14        21.34 o                         
  18   0   0        111.74        104.11        17.01 o                         
   1   1   0        294.15        223.64         9.28 o                         
   3   1   0        351.37        400.79        21.30 o                         
   5   1   0          0.01          1.78         6.07 o                         
   7   1   0         39.47         33.10        12.02 o                         
   9   1   0        551.47        661.25        45.85 o                         
  11   1   0         13.92         17.66         4.97 o                         
  13   1   0        274.74        225.21        14.92 o                         
  15   1   0         22.04         10.77         5.73 o                         
  17   1   0         19.77         10.55         6.22 o                         
  19   1   0          6.01         15.53         5.86 o                         
   0   2   0       1653.51       1596.27        48.50 o                         
   2   2   0         32.88         26.59         5.88 o                         
   4   2   0          4.16          2.65         4.60 o                         
   6   2   0          4.04          7.16         8.72 o                         
   8   2   0         83.47         70.88        17.70 o                         
  10   2   0         64.44         56.00         8.68 o                         
  12   2   0        274.09        273.32        18.63 o                         
  14   2   0        261.31        290.29        22.06 o                         
  16   2   0         40.91         40.01         8.49 o                         
  18   2   0          6.69          8.68         5.42 o                         
   1   3   0       1601.57       1809.93        74.18 o                         
   3   3   0        173.38        177.32        15.52 o                         
   5   3   0         45.66         59.48         8.07 o                         
   7   3   0        331.88        319.40        17.14 o                         
   9   3   0         17.36         14.90         6.17 o                         
  11   3   0         53.01         50.32        15.57 o                         
  13   3   0          0.05         -0.30         8.55 o                         
  15   3   0          0.43          3.60         6.38 o                         
  17   3   0          3.18          5.08         3.90 o                         
   0   4   0         36.55         28.11        10.89 o                         
   2   4   0         40.94         42.97         9.13 o                         
   4   4   0         23.02         47.46        14.27 o                         
   6   4   0         27.48         26.94        10.93 o                         
   8   4   0        541.81        708.88        41.52 o                         
  10   4   0         12.74         -0.17         5.49 o                         
  12   4   0         18.57         19.74         7.46 o                         
  14   4   0          1.20          4.38         4.03 o                         
   1   5   0          3.98          3.48         5.06 o                         
   3   5   0         30.03         45.98        12.58 o                         
   5   5   0         28.53         38.83        12.41 o                         
   7   5   0          1.20          3.60         6.07 o                         
   9   5   0          1.68          0.09         4.95 o                         
 -18   1   1         26.40         28.49         6.87 o                         
 -16   1   1        124.97        131.55        12.76 o                         
 -14   1   1          8.14          3.09         5.92 o                         
 -12   1   1         35.80         36.99         7.97 o                         
 -10   1   1        548.23        522.34        42.38 o                         
  -8   1   1       1232.08       1304.23        56.26 o                         
  -6   1   1         35.47         31.43         4.81 o                         
  -4   1   1       7491.23       7916.79        95.96 o                         
  -2   1   1        347.72        303.90        11.28 o                         
   0   1   1       1944.40       1766.90        23.39 o                         
   2   1   1       1063.47       1072.36        33.19 o                         
   4   1   1       2080.26       2087.58        70.97 o                         
   6   1   1         45.04         47.27        11.93 o                         
   8   1   1        576.10        585.77        30.00 o                         
  10   1   1        707.34        790.15        35.96 o                         
  12   1   1        158.53        145.06        11.97 o                         
  14   1   1         29.71         22.80         6.65 o                         
  16   1   1          0.15          0.14         6.37 o                         
  18   1   1         19.58         15.76         6.64 o                         
 -17   2   1          6.12          7.50         8.24 o                         
 -15   2   1         15.65         21.51         5.81 o                         
 -13   2   1        234.26        238.10        15.92 o                         
 -11   2   1         31.85         24.92         6.63 o                         
  -9   2   1        609.03        601.88        31.10 o                         
  -7   2   1       1563.07       1623.16        65.24 o                         
  -5   2   1        140.96        144.97        12.81 o                         
  -3   2   1       3026.25       3147.87        49.67 o                         
  -1   2   1       1427.14       1432.11        32.52 o                         
   1   2   1        229.06        239.86        17.92 o                         
   3   2   1        349.58        358.97        17.77 o                         
   5   2   1        928.87       1007.73        48.93 o                         
   7   2   1        254.46        248.57        29.28 o                         
   9   2   1        300.44        284.80        22.74 o                         
  11   2   1         70.62         63.51         9.76 o                         
  13   2   1         57.17         56.08        11.56 o                         
  15   2   1        280.32        274.40        20.23 o                         
  17   2   1          2.89          0.91         5.68 o                         
 -16   3   1         12.10         12.49         7.33 o                         
 -14   3   1          0.23         -0.43         8.59 o                         
 -12   3   1        794.98        940.44        57.05 o                         
 -10   3   1          2.54          1.34         8.59 o                         
  -8   3   1        573.63        647.83        25.02 o                         
  -6   3   1         27.61         19.57         7.54 o                         
  -4   3   1        989.80       1153.40        58.00 o                         
  -2   3   1         25.05         38.83        11.45 o                         
   0   3   1       1023.22       1045.25        54.36 o                         
   2   3   1        144.11        170.10        14.82 o                         
   4   3   1        214.20        204.00        17.66 o                         
   6   3   1        104.76        102.71         9.12 o                         
   8   3   1         64.79         56.99         9.09 o                         
  10   3   1          0.67         -3.34        10.71 o                         
  12   3   1          3.04          3.08         9.89 o                         
  14   3   1          7.26         -1.74         8.63 o                         
  16   3   1         14.92         13.84         6.12 o                         
 -13   4   1          4.80         14.27         7.20 o                         
 -11   4   1          0.08         -1.21         6.94 o                         
  -9   4   1          1.68          1.65         8.20 o                         
  -7   4   1        468.13        535.01        37.39 o                         
  -5   4   1         54.34         53.40        13.45 o                         
  -3   4   1          0.01         -1.54         8.09 o                         
  -1   4   1        225.56        238.71        17.35 o                         
   1   4   1         45.81         36.87         6.62 o                         
   3   4   1          7.68         12.67         6.55 o                         
   5   4   1          2.24         18.39         9.93 o                         
   7   4   1          1.66        -10.11        10.11 o                         
   9   4   1        644.84        689.47        52.84 o                         
  11   4   1          1.52          0.39         7.03 o                         
  13   4   1          0.87         -5.51         5.51 o                         
 -10   5   1         14.00         10.47         3.58 o                         
  -8   5   1          1.77          9.59         6.38 o                         
  -6   5   1          0.00         -2.08         7.07 o                         
  -4   5   1         56.33         73.83        15.18 o                         
  -2   5   1          9.46         13.83         5.77 o                         
   0   5   1          3.55          9.80         5.36 o                         
   2   5   1         64.14         64.20        14.62 o                         
   4   5   1         16.07         29.19        10.71 o                         
   6   5   1         28.47         33.10        10.67 o                         
   8   5   1          0.74          4.73         6.55 o                         
 -20   0   2         27.83         50.28         8.63 o                         
 -18   0   2          3.38          5.81         9.20 o                         
 -16   0   2        555.98        541.52        43.38 o                         
 -14   0   2          1.28          2.93         7.17 o                         
 -12   0   2        945.62       1030.07        33.78 o                         
 -10   0   2         19.75          7.33         8.72 o                         
  -8   0   2       3750.49       3835.13        93.48 o                         
  -6   0   2       6804.56       6823.04       101.08 o                         
  -4   0   2       6941.91       6627.48        77.48 o                         
  -2   0   2        148.59        135.22         8.72 o                         
   0   0   2        968.18        889.25        17.87 o                         
   2   0   2      47443.24      43358.69       120.89 o                         
   4   0   2        529.94        576.18        28.37 o                         
   6   0   2       2175.83       2145.20        63.86 o                         
   8   0   2       3820.66       3954.99       101.99 o                         
  10   0   2         12.84          2.95        10.63 o                         
  12   0   2         47.69         45.04         8.59 o                         
  14   0   2        176.26        180.51        27.46 o                         
  16   0   2         33.10         19.87        11.97 o                         
  18   0   2         22.74         32.32         9.93 o                         
 -19   1   2          0.90          3.58         7.09 o                         
 -17   1   2          0.05         -6.37         7.80 o                         
 -15   1   2          0.30          2.21         5.26 o                         
 -13   1   2          9.01          5.91         5.34 o                         
 -11   1   2        387.59        386.21        19.73 o                         
  -9   1   2        465.26        512.11        37.39 o                         
  -7   1   2        490.54        468.50        53.99 o                         
  -5   1   2        128.40        129.40        14.14 o                         
  -3   1   2       6031.12       5786.81        65.85 o                         
  -1   1   2       8528.42       7891.85        45.69 o                         
   1   1   2       1626.18       1402.36        38.83 o                         
   3   1   2        628.55        617.12        25.64 o                         
   5   1   2       5295.68       5716.60        73.28 o                         
   7   1   2         12.20          3.15         6.50 o                         
   9   1   2          4.70         -5.22         7.09 o                         
  11   1   2          8.59          4.38         6.11 o                         
  13   1   2          1.26          7.12         6.55 o                         
  15   1   2        253.20        253.84        19.64 o                         
  17   1   2          4.28         21.19         7.81 o                         
 -18   2   2         17.26         27.03         9.85 o                         
 -16   2   2         12.01         14.50         4.82 o                         
 -14   2   2         26.01         23.58         6.18 o                         
 -12   2   2         91.38         91.48        10.43 o                         
 -10   2   2         11.73         17.66        14.14 o                         
  -8   2   2        122.63        109.80        17.83 o                         
  -6   2   2         94.21         88.27        14.60 o                         
  -4   2   2        525.07        667.55        29.69 o                         
  -2   2   2       1836.72       1953.78        42.10 o                         
   0   2   2        535.24        550.96        19.84 o                         
   2   2   2       1144.18       1057.44        30.90 o                         
   4   2   2        672.46        657.95        38.78 o                         
   6   2   2        215.42        227.83        26.94 o                         
   8   2   2         14.43         40.79        11.21 o                         
  10   2   2        498.68        497.12        31.11 o                         
  12   2   2         70.18         69.29        12.13 o                         
  14   2   2        530.05        535.68        31.52 o                         
  16   2   2         14.48         27.71         7.28 o                         
 -17   3   2        246.20        265.75        20.35 o                         
 -15   3   2         17.42         20.35        10.54 o                         
 -13   3   2          7.84         21.91        11.06 o                         
 -11   3   2       1037.12       1191.66        63.90 o                         
  -9   3   2        293.87        297.37        18.71 o                         
  -7   3   2        246.87        234.65        15.15 o                         
  -5   3   2         30.88         37.26         8.58 o                         
  -3   3   2        494.51        512.02        39.78 o                         
  -1   3   2         22.56         28.33         9.85 o                         
   1   3   2       1277.71       1283.58        66.33 o                         
   3   3   2          1.79        -11.67        11.67 o                         
   5   3   2        364.73        372.96        23.20 o                         
   7   3   2        460.41        425.02        20.84 o                         
   9   3   2          8.35          5.08         9.98 o                         
  11   3   2          0.11         -2.60         8.50 o                         
  13   3   2          4.70          5.94         8.85 o                         
  15   3   2          3.23          5.38         7.11 o                         
 -14   4   2          6.66          8.16         6.16 o                         
 -12   4   2          0.21         -1.43         7.29 o                         
 -10   4   2         22.96         25.35         7.45 o                         
  -8   4   2         69.89         75.74        15.96 o                         
  -6   4   2         75.31         66.02        15.36 o                         
  -4   4   2         49.64         49.19        13.88 o                         
  -2   4   2         60.81         57.33         7.32 o                         
   0   4   2         57.39         57.76         7.31 o                         
   2   4   2          1.37         -0.67         6.69 o                         
   4   4   2        321.39        346.31        31.28 o                         
   6   4   2         23.60         26.33        10.24 o                         
   8   4   2        106.02        126.24        18.48 o                         
  10   4   2        106.82         93.83        16.05 o                         
  12   4   2          2.97         10.98         6.98 o                         
  -9   5   2          3.79          5.42         4.95 o                         
  -7   5   2          0.01         -7.68         8.68 o                         
  -5   5   2         22.39         14.14         8.76 o                         
  -3   5   2          1.54         -3.17         7.77 o                         
  -1   5   2          1.34         -3.87         5.44 o                         
   1   5   2         32.12         44.65         8.03 o                         
   3   5   2         23.13         29.30         7.35 o                         
   5   5   2        105.68        113.71        11.52 o                         
   7   5   2        138.25        147.35        11.88 o                         
   9   5   2          0.00          8.91         3.75 o                         
 -18   1   3         37.36         30.21        22.60 o                         
 -16   1   3         33.67         19.98         7.69 o                         
 -14   1   3         38.87         44.08         9.14 o                         
 -12   1   3        299.05        307.25        18.59 o                         
 -10   1   3        330.14        342.57        32.84 o                         
  -8   1   3        372.85        393.63        29.54 o                         
  -6   1   3         96.82         57.00        10.85 o                         
  -4   1   3       6529.71       6133.98        71.27 o                         
  -2   1   3      45255.12      40337.97        92.40 o                         
   0   1   3        770.87        705.57        17.93 o                         
   2   1   3       5683.54       5495.72        74.55 o                         
   4   1   3       2701.40       2758.32        47.38 o                         
   6   1   3        590.56        680.24        58.61 o                         
   8   1   3        342.31        348.23        24.80 o                         
  10   1   3        958.54       1028.04        29.43 o                         
  12   1   3         19.95         12.35         5.29 o                         
  14   1   3        148.73        125.12        12.61 o                         
  16   1   3          0.37         -0.64         4.91 o                         
  18   1   3         10.51          3.56         5.03 o                         
 -17   2   3          0.44         -6.54         6.54 o                         
 -15   2   3         31.80         24.93         6.25 o                         
 -13   2   3        172.97        193.99        14.84 o                         
 -11   2   3        470.36        459.87        62.21 o                         
  -9   2   3          4.24          5.76         6.27 o                         
  -7   2   3        152.78        138.32        13.57 o                         
  -5   2   3         91.89         95.59        10.10 o                         
  -3   2   3       3189.57       3165.90        61.45 o                         
  -1   2   3       3368.78       3380.02        46.19 o                         
   1   2   3        134.13        104.44         7.91 o                         
   3   2   3        108.30         99.13        10.33 o                         
   5   2   3        285.57        261.28        27.68 o                         
   7   2   3       1808.01       2056.66        85.50 o                         
   9   2   3          1.37         -3.50         7.21 o                         
  11   2   3         16.42         -5.64        10.11 o                         
  13   2   3         14.05          9.39         7.04 o                         
  15   2   3          1.27          5.46         6.12 o                         
  17   2   3          6.17          0.17         5.38 o                         
 -16   3   3         88.95         94.09        15.62 o                         
 -14   3   3          1.16         -5.81         9.07 o                         
 -12   3   3        165.86        195.60        27.85 o                         
 -10   3   3        787.86        845.57        29.51 o                         
  -8   3   3          1.29         -4.43         7.52 o                         
  -6   3   3         64.82         54.57        10.05 o                         
  -4   3   3        105.49        116.78        21.04 o                         
  -2   3   3        559.55        607.67        44.81 o                         
   0   3   3        173.12        207.27        28.20 o                         
   2   3   3         37.50         30.80        12.45 o                         
   4   3   3        123.91        133.57        22.82 o                         
   6   3   3         19.96         15.57         6.19 o                         
   8   3   3         52.39         51.88         7.91 o                         
  10   3   3         32.40         40.65        13.71 o                         
  12   3   3          9.88         10.37         8.98 o                         
  14   3   3          3.19          9.54         8.03 o                         
  16   3   3          7.42          9.46         4.64 o                         
 -13   4   3          0.02          3.90         5.86 o                         
 -11   4   3          1.92         -2.64         5.61 o                         
  -9   4   3         15.59         25.38        10.76 o                         
  -7   4   3         43.63         49.80        14.19 o                         
  -5   4   3          0.17          1.04         7.72 o                         
  -3   4   3        159.21        134.65        13.54 o                         
  -1   4   3          1.37         -4.71         4.71 o                         
   1   4   3        132.44        126.85        11.07 o                         
   3   4   3        115.10        125.41        20.13 o                         
   5   4   3         95.14        101.94        18.39 o                         
   7   4   3         48.52         38.83        12.02 o                         
   9   4   3         23.93         13.74         7.48 o                         
  11   4   3         95.45         92.14        14.84 o                         
  13   4   3          4.79          0.52         3.73 o                         
 -10   5   3          1.71         -5.86         5.86 o                         
  -6   5   3         31.96         39.61        10.28 o                         
  -4   5   3         11.90          3.12         8.50 o                         
  -2   5   3          2.75          8.46         5.90 o                         
   0   5   3          4.06          4.41         4.92 o                         
   2   5   3        150.71        207.13        25.49 o                         
   4   5   3        131.02        172.64        29.72 o                         
   6   5   3         54.86         62.80         8.71 o                         
   8   5   3          0.70         -1.20         4.34 o                         
 -20   0   4         66.33         61.04        10.58 o                         
 -18   0   4          1.54         -9.02        11.80 o                         
 -16   0   4          7.65         11.41        12.32 o                         
 -14   0   4        130.37        115.23        14.94 o                         
 -12   0   4       1058.24       1105.68        56.05 o                         
 -10   0   4       2820.74       2664.12        85.63 o                         
  -8   0   4        344.82        376.11        29.46 o                         
  -6   0   4        138.51        138.51        14.71 o                         
  -4   0   4       1130.23       1200.51        36.09 o                         
  -2   0   4       2137.95       2016.06        33.88 o                         
   0   0   4       6971.13       6125.87        67.20 o                         
   2   0   4        117.33        119.06         9.46 o                         
   4   0   4        328.76        332.68        24.55 o                         
   6   0   4        857.04        955.41        46.72 o                         
   8   0   4        148.94        133.87        22.25 o                         
  10   0   4         10.74         17.57         9.24 o                         
  12   0   4         65.36         68.47        10.27 o                         
  14   0   4         85.65         96.61        21.65 o                         
  16   0   4         40.97         46.89        12.97 o                         
  18   0   4          6.15          0.56         4.42 o                         
 -19   1   4         30.98         43.02         7.22 o                         
 -17   1   4         14.28          6.71         5.86 o                         
 -15   1   4          5.88          7.74         6.94 o                         
 -13   1   4        136.60        122.30        14.93 o                         
 -11   1   4          1.02         -0.73         4.59 o                         
  -9   1   4        180.98        206.32        23.21 o                         
  -7   1   4        645.82        713.13        34.75 o                         
  -5   1   4        522.01        500.74        22.64 o                         
  -3   1   4      11863.75      11212.10        57.15 o                         
  -1   1   4       9737.66       8972.70        70.33 o                         
   1   1   4          2.96          2.65         3.34 o                         
   3   1   4       1918.71       1831.87        44.29 o                         
   5   1   4        127.91        135.91        13.37 o                         
   7   1   4        236.56        256.84        30.84 o                         
   9   1   4          0.55          2.01         5.49 o                         
  11   1   4        979.81       1017.95        34.81 o                         
  13   1   4         64.50         65.38        10.12 o                         
  15   1   4         83.14         73.59         8.90 o                         
  17   1   4          0.86          8.11         4.46 o                         
 -18   2   4         16.79         23.95         9.80 o                         
 -16   2   4          1.93          5.32         6.30 o                         
 -14   2   4        137.23        158.18        13.52 o                         
 -12   2   4        186.50        165.46        40.69 o                         
 -10   2   4        780.10        846.07        35.12 o                         
  -8   2   4         57.06         44.60        13.45 o                         
  -6   2   4       1792.13       2021.00        72.14 o                         
  -4   2   4        960.67       1089.84        49.02 o                         
  -2   2   4       5659.85       5842.64       108.93 o                         
   0   2   4        384.47        351.48        17.85 o                         
   2   2   4         58.42         65.18         7.31 o                         
   4   2   4        505.06        503.73        37.18 o                         
   6   2   4        457.87        490.37        41.25 o                         
   8   2   4          0.00         -8.85         8.85 o                         
  10   2   4        139.00        130.31        17.16 o                         
  12   2   4         95.03        110.30        14.47 o                         
  14   2   4         13.40         20.22         7.74 o                         
  16   2   4         46.74         37.40         6.79 o                         
 -17   3   4          2.96          1.91         5.21 o                         
 -15   3   4        161.92        175.65        22.69 o                         
 -13   3   4          2.50          2.30         9.37 o                         
 -11   3   4        179.33        156.56        25.42 o                         
  -9   3   4       1397.74       1563.16       132.66 o                         
  -7   3   4        471.78        493.86        26.90 o                         
  -5   3   4         47.24         57.01        10.14 o                         
  -3   3   4        868.23        940.96        57.22 o                         
  -1   3   4          1.16        -12.58        12.58 o                         
   1   3   4         32.48          0.65        15.31 o                         
   3   3   4        212.54        166.28        25.68 o                         
   5   3   4         38.79         22.26         7.57 o                         
   7   3   4        259.34        241.28        16.53 o                         
   9   3   4         11.42          6.85         8.72 o                         
  11   3   4          0.46         -2.56        11.84 o                         
  13   3   4         59.99         41.69        12.41 o                         
  15   3   4          1.92          2.04         4.69 o                         
 -14   4   4         29.60         32.97         8.98 o                         
 -12   4   4         41.20         43.84         8.08 o                         
 -10   4   4          0.15         -6.98         8.72 o                         
  -8   4   4          0.12         -4.69         7.55 o                         
  -6   4   4          2.15         -1.65         8.72 o                         
  -4   4   4        108.28        105.51        14.42 o                         
  -2   4   4        125.25        111.14         9.64 o                         
   0   4   4          7.02          6.28         4.76 o                         
   2   4   4        137.61        142.70        21.39 o                         
   4   4   4        124.62        118.56        19.91 o                         
   6   4   4        134.40        107.37        18.13 o                         
   8   4   4         97.66         91.01        16.70 o                         
  10   4   4         11.89          8.72         7.72 o                         
  12   4   4         51.58         41.30         8.81 o                         
  -9   5   4          1.11          4.19         4.25 o                         
  -7   5   4         26.06         32.27        10.06 o                         
  -5   5   4         50.35         64.94        13.62 o                         
  -3   5   4         92.92        118.45        11.94 o                         
  -1   5   4         26.15         20.15         5.94 o                         
   1   5   4         31.13         32.80         8.15 o                         
   3   5   4        279.17        321.67        19.04 o                         
   5   5   4         30.95         39.76         9.65 o                         
   7   5   4         33.60         32.56         8.76 o                         
 -20   1   5          1.22          3.82         5.16 o                         
 -18   1   5         38.70         47.96         9.47 o                         
 -16   1   5          1.73          4.09         5.76 o                         
 -14   1   5         40.30         38.98         9.67 o                         
 -12   1   5        153.37        144.29        13.15 o                         
 -10   1   5       2095.62       2260.46        81.51 o                         
  -8   1   5        123.68         99.38        15.66 o                         
  -6   1   5        347.65        344.26        16.63 o                         
  -4   1   5       4907.29       4635.32        59.10 o                         
  -2   1   5      10397.39       9824.23        80.90 o                         
   0   1   5       3448.73       3055.50        73.62 o                         
   2   1   5        136.72        139.10         9.99 o                         
   4   1   5          0.33         -4.54         4.54 o                         
   6   1   5        977.72        977.03        37.26 o                         
   8   1   5        135.12        134.35        13.24 o                         
  10   1   5          1.90          7.60         6.00 o                         
  12   1   5       1312.70       1385.66        49.84 o                         
  14   1   5          8.65          3.66         5.36 o                         
  16   1   5          0.93         -5.36         5.36 o                         
 -19   2   5         27.22         17.35         6.81 o                         
 -17   2   5          5.37          4.39         5.59 o                         
 -15   2   5        194.87        192.54        14.22 o                         
 -13   2   5        669.32        662.24        43.42 o                         
 -11   2   5         37.09         27.38         6.85 o                         
  -9   2   5        973.76        961.66        57.18 o                         
  -7   2   5        136.29        148.84        21.78 o                         
  -5   2   5        567.54        617.30        39.22 o                         
  -3   2   5          5.53          2.55         5.34 o                         
  -1   2   5         13.32         10.05         5.27 o                         
   1   2   5        352.40        368.91        34.44 o                         
   3   2   5       3681.14       3923.36       102.85 o                         
   5   2   5         64.32         49.02        16.09 o                         
   7   2   5        354.43        380.17        27.94 o                         
   9   2   5          0.11          2.79         8.24 o                         
  11   2   5         97.91         89.32        19.17 o                         
  13   2   5         27.11         29.97         8.60 o                         
  15   2   5         19.60         15.69         5.62 o                         
 -16   3   5          0.05        -10.63        10.63 o                         
 -14   3   5        114.27        122.42        21.95 o                         
 -12   3   5        174.84        183.50        16.70 o                         
 -10   3   5        167.01        179.16        20.95 o                         
  -8   3   5         10.82          8.62         7.98 o                         
  -6   3   5          5.86         11.20         6.00 o                         
  -4   3   5         32.55         31.08         5.51 o                         
  -2   3   5         13.84         -0.30         7.98 o                         
   0   3   5        114.06        116.91        23.86 o                         
   2   3   5         41.77         37.22        14.19 o                         
   4   3   5        111.53         98.60        20.26 o                         
   6   3   5        123.46        118.47        12.24 o                         
   8   3   5          4.43         23.73        11.80 o                         
  10   3   5          4.51          5.29         9.72 o                         
  12   3   5         51.16         26.51        11.89 o                         
  14   3   5         13.75          0.95         6.07 o                         
 -13   4   5         16.81         20.62         5.43 o                         
 -11   4   5         38.17         42.45         6.85 o                         
  -9   4   5         37.02         26.07        11.32 o                         
  -7   4   5        129.86        173.83        22.51 o                         
  -5   4   5          1.55          4.14         6.09 o                         
  -3   4   5         30.90         25.41         5.67 o                         
  -1   4   5        628.00        712.88        26.74 o                         
   1   4   5         53.86         54.78        11.52 o                         
   3   4   5         15.07          8.98        11.67 o                         
   5   4   5         47.76         41.12        13.06 o                         
   7   4   5         89.53         93.57        16.87 o                         
   9   4   5          2.67         -6.72         6.72 o                         
  11   4   5          2.29          0.52         4.90 o                         
 -10   5   5          4.45          4.16         5.21 o                         
  -8   5   5          1.37          2.34         6.07 o                         
  -6   5   5          3.71          1.69         7.37 o                         
  -4   5   5         44.35         56.83        12.62 o                         
  -2   5   5         41.40         44.79         7.85 o                         
   0   5   5          8.55         11.70        14.27 o                         
   2   5   5         16.51         15.95         6.96 o                         
   4   5   5         78.25         86.28        10.47 o                         
   6   5   5        150.21        176.98        13.30 o                         
   8   5   5         13.87         12.36         5.99 o                         
 -20   0   6         26.33         46.89         9.85 o                         
 -18   0   6        210.71        206.40        25.29 o                         
 -16   0   6          0.35          8.59         9.63 o                         
 -14   0   6        304.78        320.67        34.62 o                         
 -12   0   6        250.71        258.90        27.13 o                         
 -10   0   6        393.14        392.68        33.75 o                         
  -8   0   6          6.99          5.86         7.29 o                         
  -6   0   6       4008.46       3950.74        82.29 o                         
  -4   0   6       7865.73       7608.48        82.64 o                         
  -2   0   6       1198.86        995.80        29.46 o                         
   0   0   6       1122.49       1013.38        32.99 o                         
   2   0   6       6279.37       6195.57        70.94 o                         
   4   0   6          0.09          3.90         8.29 o                         
   6   0   6         24.09         20.56        11.67 o                         
   8   0   6       2986.57       2933.77       102.29 o                         
  10   0   6        306.30        285.56        31.47 o                         
  12   0   6         56.55         50.33        10.30 o                         
  14   0   6         35.95         41.52        14.49 o                         
  16   0   6         82.18         75.31        13.62 o                         
 -19   1   6         40.28         59.28         8.31 o                         
 -17   1   6          6.80         -2.35         5.81 o                         
 -15   1   6         13.76          5.90         7.42 o                         
 -13   1   6        481.75        434.69        22.94 o                         
 -11   1   6         95.37        105.95        11.46 o                         
  -9   1   6       1324.41       1343.19        66.81 o                         
  -7   1   6         99.41         90.34        11.44 o                         
  -5   1   6      12393.06      13292.10       110.16 o                         
  -3   1   6        739.76        681.70        23.59 o                         
  -1   1   6       3475.73       3519.06        81.60 o                         
   1   1   6         39.40         38.97         5.64 o                         
   3   1   6        723.50        655.83        24.04 o                         
   5   1   6       3278.81       3575.80        66.61 o                         
   7   1   6        250.43        228.62        20.85 o                         
   9   1   6         18.56         17.75         6.91 o                         
  11   1   6         63.56         58.45        10.88 o                         
  13   1   6        177.14        194.81        17.31 o                         
  15   1   6          0.94          8.06         5.01 o                         
  17   1   6          5.40         12.23         5.08 o                         
 -18   2   6          3.06          4.92         4.69 o                         
 -16   2   6         19.59         37.55         8.82 o                         
 -14   2   6        851.09        925.69        50.54 o                         
 -12   2   6        114.62        104.70        10.01 o                         
 -10   2   6         37.97         47.59         7.27 o                         
  -8   2   6        455.04        451.81        39.00 o                         
  -6   2   6       2423.14       2674.62        85.63 o                         
  -4   2   6       2408.95       2521.01        55.90 o                         
  -2   2   6        613.15        553.11        25.34 o                         
   0   2   6       1220.30       1327.27        65.59 o                         
   2   2   6         17.67         16.96        10.24 o                         
   4   2   6         21.69         19.74        10.80 o                         
   6   2   6         80.33         77.80        12.76 o                         
   8   2   6        163.19        186.20        19.89 o                         
  10   2   6         17.56         10.15        10.24 o                         
  12   2   6         74.86         55.62        11.27 o                         
  14   2   6          2.14         -0.02         4.86 o                         
 -17   3   6         28.21         29.41         9.20 o                         
 -15   3   6          1.58         -3.04         8.89 o                         
 -13   3   6         28.20         34.28         8.54 o                         
 -11   3   6         99.73        116.31        12.52 o                         
  -9   3   6         51.74         38.67         7.23 o                         
  -7   3   6         50.11         46.70         8.78 o                         
  -5   3   6         70.22         59.95         8.81 o                         
  -3   3   6        257.84        267.87        15.13 o                         
  -1   3   6        234.82        240.19        18.88 o                         
   1   3   6          0.32        -10.58        10.58 o                         
   3   3   6        577.60        589.89        47.98 o                         
   5   3   6        187.59        159.63        17.17 o                         
   7   3   6         95.35         80.29        11.83 o                         
   9   3   6         80.38         52.75        15.44 o                         
  11   3   6         10.85          6.51         8.94 o                         
  13   3   6          2.63         -5.51         7.85 o                         
 -14   4   6         20.50         32.45         9.02 o                         
 -12   4   6          3.20         10.78         5.72 o                         
 -10   4   6         35.78         21.03         7.42 o                         
  -8   4   6          4.27         10.32         9.20 o                         
  -6   4   6        151.79        166.84        23.51 o                         
  -4   4   6          7.92         -9.59         9.59 o                         
  -2   4   6         86.88         75.93        10.92 o                         
   0   4   6        500.38        570.55        26.39 o                         
   2   4   6          0.25          6.16         9.41 o                         
   4   4   6        162.28        188.23        24.73 o                         
   6   4   6         88.57         77.04        15.36 o                         
   8   4   6         37.90         39.79         7.33 o                         
  10   4   6          9.89          6.64         6.16 o                         
  12   4   6          0.84          3.34         4.47 o                         
 -11   5   6          1.12         -5.29         5.29 o                         
  -9   5   6         11.53         12.15         6.33 o                         
  -7   5   6          8.23          8.98         7.72 o                         
  -5   5   6          2.43          3.38         7.63 o                         
  -3   5   6         46.22         63.51        15.38 o                         
  -1   5   6         53.55         63.84         9.04 o                         
   1   5   6          0.06         -3.18         6.05 o                         
   3   5   6        106.26        119.87        11.96 o                         
   5   5   6        128.68        142.13        11.85 o                         
   7   5   6         84.28         83.50         8.31 o                         
 -20   1   7          2.99         -5.25         5.25 o                         
 -18   1   7         40.15         44.64         7.29 o                         
 -16   1   7          5.06          5.40         5.69 o                         
 -14   1   7        181.32        190.78        14.15 o                         
 -12   1   7        204.85        199.57        11.55 o                         
 -10   1   7         31.53         10.65        11.06 o                         
  -8   1   7        102.37         77.21        11.74 o                         
  -6   1   7        100.69         94.53        11.39 o                         
  -4   1   7       4653.51       4906.28        57.09 o                         
  -2   1   7       2849.31       2851.56        75.92 o                         
   0   1   7       2702.63       2675.87        80.04 o                         
   2   1   7          1.94         10.80         8.85 o                         
   4   1   7        104.77        125.18        10.70 o                         
   6   1   7         23.03         29.88        11.76 o                         
   8   1   7         59.26         38.47         9.31 o                         
  10   1   7          0.57        -12.88        12.95 o                         
  12   1   7         49.40         64.99        10.90 o                         
  14   1   7        122.56        128.92        10.81 o                         
  16   1   7          0.43          0.26         5.38 o                         
 -19   2   7         14.76         18.31         7.16 o                         
 -17   2   7          2.80          1.38         5.72 o                         
 -15   2   7          0.39         -0.78         6.90 o                         
 -13   2   7        659.12        685.44        29.76 o                         
 -11   2   7        296.30        319.81        18.38 o                         
  -9   2   7        381.43        381.12        12.73 o                         
  -7   2   7        129.95         99.41        13.83 o                         
  -5   2   7       6393.53       6833.74        97.83 o                         
  -3   2   7          0.91          0.02         5.57 o                         
  -1   2   7         98.64         74.87        18.70 o                         
   1   2   7        314.44        273.38        32.64 o                         
   3   2   7        291.01        291.17        32.27 o                         
   5   2   7        239.37        288.15        22.54 o                         
   7   2   7         60.34         32.17         9.98 o                         
   9   2   7         45.65         35.22        13.71 o                         
  11   2   7        114.56        114.57        20.52 o                         
  13   2   7        118.82        129.48        13.48 o                         
  15   2   7          0.09         -0.79         3.15 o                         
 -16   3   7         14.64         16.53         8.72 o                         
 -14   3   7          1.04          7.28         5.20 o                         
 -12   3   7          0.70          1.30         7.98 o                         
 -10   3   7         19.99         20.51         6.76 o                         
  -8   3   7         19.38         15.83        12.39 o                         
  -6   3   7         88.30         91.98        14.79 o                         
  -4   3   7        162.56        160.39        11.16 o                         
  -2   3   7        120.80        119.23        10.79 o                         
   0   3   7        100.29         77.97        20.54 o                         
   2   3   7         11.53         24.16        11.54 o                         
   4   3   7        104.76         90.57        20.61 o                         
   6   3   7          0.12         -1.08         9.59 o                         
   8   3   7          1.75          5.29         8.42 o                         
  10   3   7         86.07         80.99        17.44 o                         
  12   3   7         11.78         24.73        10.02 o                         
  14   3   7          7.84          4.77         3.99 o                         
 -13   4   7          7.59          7.24         4.84 o                         
 -11   4   7          7.47          4.77         7.55 o                         
  -9   4   7         56.87         81.21        15.66 o                         
  -7   4   7         65.02         67.93        15.75 o                         
  -5   4   7        273.11        353.29        31.36 o                         
  -3   4   7         18.92         17.51         6.60 o                         
  -1   4   7         60.52         79.11        10.79 o                         
   1   4   7        938.02       1064.13        35.07 o                         
   3   4   7        106.69        112.12        14.10 o                         
   5   4   7          2.54         -1.65         8.55 o                         
   7   4   7          4.81          6.16         7.33 o                         
   9   4   7         18.31         19.52         8.55 o                         
  11   4   7          2.28         -5.51         5.51 o                         
 -10   5   7          1.90         -0.78         5.73 o                         
  -8   5   7         12.42          6.29         6.38 o                         
  -6   5   7         21.59         16.92         8.03 o                         
  -4   5   7         17.97         19.39         7.37 o                         
  -2   5   7          2.58          4.55         5.07 o                         
   0   5   7         46.00         38.09        11.80 o                         
   2   5   7          1.92          5.86         4.74 o                         
   4   5   7          7.54          3.74         4.91 o                         
   6   5   7         14.01         12.87         4.75 o                         
 -20   0   8          7.84          2.82         4.90 o                         
 -18   0   8          1.92          5.70         8.94 o                         
 -16   0   8         66.16         72.04        12.79 o                         
 -14   0   8        382.73        381.27        36.87 o                         
 -12   0   8        420.62        436.27        20.14 o                         
 -10   0   8          3.93          4.16         6.72 o                         
  -8   0   8       2260.43       2135.40        56.22 o                         
  -6   0   8        211.46        188.70        16.92 o                         
  -4   0   8        756.70        719.03        29.15 o                         
  -2   0   8         10.62         19.87         7.03 o                         
   0   0   8       1070.30       1136.11        32.19 o                         
   2   0   8        102.23        103.92        11.87 o                         
   4   0   8        888.45        932.42        49.71 o                         
   6   0   8         17.62         14.06         9.11 o                         
   8   0   8        863.29        762.32        34.97 o                         
  10   0   8       3691.77       3926.92       101.38 o                         
  12   0   8         31.20         30.93        14.53 o                         
  14   0   8         41.87         34.05        11.67 o                         
 -19   1   8         28.96         22.55         6.18 o                         
 -17   1   8         46.18         41.66         7.76 o                         
 -15   1   8          6.55          8.49         7.47 o                         
 -13   1   8        376.08        382.77        14.26 o                         
 -11   1   8        791.26        790.38        18.91 o                         
  -9   1   8          0.96          4.36         6.06 o                         
  -7   1   8         78.44         87.67        11.56 o                         
  -5   1   8         95.75         98.16         9.60 o                         
  -3   1   8       1504.69       1593.84        57.74 o                         
  -1   1   8        982.23       1026.68        52.10 o                         
   1   1   8       2100.38       2308.10        74.01 o                         
   3   1   8         87.29         79.02        11.41 o                         
   5   1   8        614.08        624.13        31.33 o                         
   7   1   8         31.76         12.99         7.50 o                         
   9   1   8        119.16        144.94        17.86 o                         
  11   1   8         66.56         60.04        11.06 o                         
  13   1   8          6.82          1.18         4.26 o                         
  15   1   8         10.89         19.39         7.68 o                         
 -18   2   8          2.18          2.95         6.72 o                         
 -16   2   8         15.63         15.85         7.29 o                         
 -14   2   8         19.38          9.33         6.42 o                         
 -12   2   8       2328.01       2645.66        73.69 o                         
 -10   2   8         25.10         21.64         5.43 o                         
  -8   2   8         25.46         27.06         6.41 o                         
  -6   2   8        868.02        914.86        38.89 o                         
  -4   2   8       5433.60       5646.44        89.31 o                         
  -2   2   8         20.72         20.87        13.06 o                         
   0   2   8        313.43        261.45        35.40 o                         
   2   2   8         40.10         19.43        13.58 o                         
   4   2   8          1.53          3.04         6.54 o                         
   6   2   8          5.87          3.55         7.25 o                         
   8   2   8         21.88          8.46        10.06 o                         
  10   2   8         60.74         51.62        15.05 o                         
  12   2   8          1.47         -2.64         5.96 o                         
  14   2   8          0.95         -2.14         3.77 o                         
 -17   3   8         33.40         22.95         8.50 o                         
 -15   3   8         26.66         18.76         5.87 o                         
 -13   3   8          1.63         -4.82         8.42 o                         
 -11   3   8          2.91          4.77         8.76 o                         
  -9   3   8        276.98        283.84        37.44 o                         
  -7   3   8         21.99         14.31         6.31 o                         
  -5   3   8         70.90         90.87        11.03 o                         
  -3   3   8         24.39         16.89         7.61 o                         
  -1   3   8        451.80        452.70        20.51 o                         
   1   3   8        203.67        195.69        29.67 o                         
   3   3   8          3.74         16.41        25.81 o                         
   5   3   8         19.95         27.37        11.02 o                         
   7   3   8          2.15         -1.78         8.63 o                         
   9   3   8        243.60        270.48        28.07 o                         
  11   3   8         38.41         29.33        10.98 o                         
  13   3   8         13.44         17.48         6.64 o                         
 -14   4   8         12.03         -0.74         8.68 o                         
 -12   4   8          2.22          0.67         5.18 o                         
 -10   4   8          8.97          7.94         7.59 o                         
  -8   4   8         80.57         64.46        14.92 o                         
  -6   4   8         44.77         26.51        10.80 o                         
  -4   4   8          1.32         -2.21         8.11 o                         
  -2   4   8         35.82         37.60         9.38 o                         
   0   4   8         23.07         36.60        14.99 o                         
   2   4   8        706.96        819.46        48.37 o                         
   4   4   8          9.11         11.11         7.63 o                         
   6   4   8         27.98         25.07         9.20 o                         
   8   4   8          0.08         10.28         4.90 o                         
  10   4   8          6.33         -3.42         5.81 o                         
 -11   5   8         72.13         70.75         9.98 o                         
  -9   5   8         20.14          9.59         5.90 o                         
  -7   5   8          7.66         -5.15         8.20 o                         
  -5   5   8         34.40         23.03         9.46 o                         
  -3   5   8          3.26          5.81         4.56 o                         
  -1   5   8          3.53          6.72         8.16 o                         
   1   5   8          2.29         -4.37         5.27 o                         
   3   5   8         19.46         23.29         5.80 o                         
   5   5   8          6.38          1.59         3.79 o                         
 -18   1   9          1.73         -1.78         5.13 o                         
 -16   1   9       1023.31       1171.91        32.15 o                         
 -14   1   9         23.89         21.36         5.45 o                         
 -12   1   9          8.94          8.48         3.47 o                         
 -10   1   9        317.96        327.24        11.88 o                         
  -8   1   9       1857.67       1955.81        77.74 o                         
  -6   1   9        585.98        552.34        22.65 o                         
  -4   1   9         14.46         17.46         7.16 o                         
  -2   1   9        194.49        155.61        22.43 o                         
   0   1   9       1362.95       1398.45        61.30 o                         
   2   1   9        800.04        855.03        35.30 o                         
   4   1   9         32.27         27.33        13.27 o                         
   6   1   9        277.11        251.63        21.54 o                         
   8   1   9          9.02          3.38         6.32 o                         
  10   1   9         67.35         68.58        17.72 o                         
  12   1   9         27.91         15.86        12.58 o                         
  14   1   9         16.83          7.72         6.81 o                         
 -19   2   9         20.47         10.89         5.86 o                         
 -17   2   9         20.80         17.09        11.76 o                         
 -15   2   9         17.32         17.43         9.13 o                         
 -13   2   9        153.80        172.86        12.68 o                         
 -11   2   9         20.72         15.99         4.72 o                         
  -9   2   9         24.96         25.19         4.24 o                         
  -7   2   9        322.21        351.27        13.93 o                         
  -5   2   9         31.61         29.58         8.35 o                         
  -3   2   9       3307.71       3579.36       113.09 o                         
  -1   2   9        598.18        628.49        52.75 o                         
   1   2   9        400.09        402.05        40.65 o                         
   3   2   9       1181.45       1322.04        35.38 o                         
   5   2   9         76.17         79.98        14.21 o                         
   7   2   9         23.41         13.10        12.45 o                         
   9   2   9         12.56          6.77        10.67 o                         
  11   2   9          0.02         -3.51         8.37 o                         
  13   2   9          0.77         -0.43         3.69 o                         
 -16   3   9          8.50         16.35         9.59 o                         
 -14   3   9          2.28          3.91         5.19 o                         
 -12   3   9         13.87          0.39         9.07 o                         
 -10   3   9          0.64         -4.25         9.63 o                         
  -8   3   9         13.70          8.48         9.53 o                         
  -6   3   9         18.82         19.84         9.07 o                         
  -4   3   9        139.76        149.36        12.62 o                         
  -2   3   9       1124.58       1222.00        33.90 o                         
   0   3   9          0.07         -6.59        15.42 o                         
   2   3   9        560.19        511.67        49.02 o                         
   4   3   9         59.42         30.58        12.32 o                         
   6   3   9        232.51        202.85        25.90 o                         
   8   3   9         17.19         12.62         9.33 o                         
  10   3   9          3.74          1.43         7.20 o                         
  12   3   9         18.61         14.71         6.81 o                         
 -13   4   9          0.36         -2.72         4.44 o                         
 -11   4   9          7.79         -0.17         7.63 o                         
  -9   4   9          0.84          7.10         6.76 o                         
  -7   4   9         33.34         22.30        10.41 o                         
  -5   4   9          5.07          1.61         9.20 o                         
  -3   4   9          4.07          0.82         6.27 o                         
  -1   4   9          6.67         11.28        10.24 o                         
   1   4   9        109.18        133.57        20.48 o                         
   3   4   9        137.12        142.85        21.30 o                         
   5   4   9         60.34         56.75         9.92 o                         
   7   4   9          4.25          1.68         4.77 o                         
   9   4   9         61.60         60.47        11.80 o                         
 -10   5   9          4.64          7.29         4.51 o                         
  -8   5   9          1.09         -2.26         5.51 o                         
  -6   5   9          7.52          7.22         4.67 o                         
  -4   5   9          9.48          5.10        15.55 o                         
  -2   5   9         17.76         23.30        10.02 o                         
   0   5   9          8.03         13.15         7.05 o                         
   2   5   9         17.32         18.57         4.63 o                         
   4   5   9          1.30          0.19         5.29 o                         
 -20   0  10          4.05          7.20         4.99 o                         
 -18   0  10         10.24         14.01         6.43 o                         
 -16   0  10        180.67        155.74        23.86 o                         
 -14   0  10        144.28        142.87        14.41 o                         
 -12   0  10          1.30          1.16         5.54 o                         
 -10   0  10         69.42         55.32         8.70 o                         
  -8   0  10       2187.41       2228.77        79.45 o                         
  -6   0  10       6909.94       5921.33        95.70 o                         
  -4   0  10          0.06          4.03         5.26 o                         
  -2   0  10       1981.12       2363.95        51.34 o                         
   0   0  10         59.18         71.47        16.25 o                         
   2   0  10       4408.60       4668.31        86.28 o                         
   4   0  10        161.87        131.05        21.00 o                         
   6   0  10        586.09        493.57        39.41 o                         
   8   0  10        211.10        205.98        18.97 o                         
  10   0  10        693.59        762.54        43.86 o                         
  12   0  10        162.37        137.73        14.52 o                         
  14   0  10          0.02         -7.85         7.85 o                         
 -19   1  10          2.33          9.63         4.28 o                         
 -17   1  10         20.66         24.98         5.72 o                         
 -15   1  10        680.81        693.79        21.43 o                         
 -13   1  10        110.90        115.47         8.68 o                         
 -11   1  10        161.43        174.79         9.88 o                         
  -9   1  10        305.52        334.54        11.91 o                         
  -7   1  10          3.94          9.46         8.59 o                         
  -5   1  10        448.23        448.84        26.26 o                         
  -3   1  10         54.10         52.71        13.79 o                         
  -1   1  10        252.64        209.27        26.64 o                         
   1   1  10         48.91         61.90        17.70 o                         
   3   1  10        138.30        149.19        16.91 o                         
   5   1  10         40.52         42.68         7.14 o                         
   7   1  10          3.71          3.06         5.30 o                         
   9   1  10        218.31        237.77        19.41 o                         
  11   1  10         10.61         12.02         6.46 o                         
  13   1  10          1.39          0.22         7.07 o                         
 -18   2  10          6.71          7.77         7.07 o                         
 -14   2  10         50.60         60.87         9.84 o                         
 -12   2  10          0.08          4.40         4.99 o                         
 -10   2  10        300.74        290.15        15.81 o                         
  -8   2  10         39.59         32.67         6.52 o                         
  -6   2  10        257.09        278.63        15.57 o                         
  -4   2  10         89.90        102.98        22.73 o                         
  -2   2  10         67.29         43.64        16.22 o                         
   0   2  10         26.06         16.56         7.40 o                         
   2   2  10          8.35          2.37         4.78 o                         
   4   2  10         43.35         24.90         6.84 o                         
   6   2  10        158.32        144.80        23.73 o                         
   8   2  10          9.12          3.82        10.02 o                         
  10   2  10         37.14         21.65        10.71 o                         
  12   2  10         10.57          2.86         4.71 o                         
 -17   3  10          0.60          1.21         5.86 o                         
 -15   3  10          0.23          3.54         8.89 o                         
 -13   3  10         11.45          3.90         6.98 o                         
 -11   3  10         26.51         48.85        13.45 o                         
  -9   3  10        134.97        108.63        30.80 o                         
  -7   3  10       1709.33       2030.93        41.96 o                         
  -5   3  10        286.62        309.89        23.24 o                         
  -3   3  10         39.19         34.64         9.70 o                         
  -1   3  10        944.30       1064.84        52.06 o                         
   1   3  10        503.69        455.35        28.44 o                         
   3   3  10        416.86        330.51        25.53 o                         
   5   3  10          3.45          7.55         9.28 o                         
   7   3  10         80.52         89.58        17.83 o                         
   9   3  10          3.87          9.41         7.46 o                         
  11   3  10         38.86         25.42         8.42 o                         
 -14   4  10         84.81         87.41        11.41 o                         
 -12   4  10         12.21         12.32         7.42 o                         
 -10   4  10         12.55         17.01         9.33 o                         
  -8   4  10          1.64          4.22         6.81 o                         
  -6   4  10         69.81         51.67        12.36 o                         
  -4   4  10         18.08         25.42         9.76 o                         
  -2   4  10         24.88         18.34         6.19 o                         
   0   4  10        102.41        117.65        18.87 o                         
   2   4  10          0.30         -1.02         6.93 o                         
   4   4  10         23.42         11.18         6.68 o                         
   6   4  10          8.05         13.10         5.75 o                         
   8   4  10         17.78         22.56         8.16 o                         
  -9   5  10         32.52         35.66         8.29 o                         
  -7   5  10         24.32         18.39         8.68 o                         
  -5   5  10          0.05          2.99         9.15 o                         
  -3   5  10         14.92          4.35         5.51 o                         
  -1   5  10          1.70          1.87         5.51 o                         
   1   5  10          1.72         -2.04         6.14 o                         
   3   5  10          0.14         -0.95         5.47 o                         
 -18   1  11         36.75         42.57        10.36 o                         
 -16   1  11         92.43        103.01         9.16 o                         
 -14   1  11       1331.22       1460.61        28.00 o                         
 -12   1  11        348.25        352.61        13.02 o                         
 -10   1  11         55.07         54.73         4.87 o                         
  -8   1  11        278.85        301.27        13.40 o                         
  -6   1  11        827.24        861.84        48.54 o                         
  -4   1  11         17.36         20.30        10.37 o                         
  -2   1  11        637.15        545.64        42.21 o                         
   0   1  11         82.89         83.03        20.13 o                         
   2   1  11        199.41        206.24        11.82 o                         
   4   1  11          0.64         -4.88         5.21 o                         
   6   1  11        982.48       1016.00        44.42 o                         
   8   1  11        480.46        568.22        29.80 o                         
  10   1  11          1.94          8.59         7.29 o                         
  12   1  11         49.61         59.86        17.01 o                         
  14   1  11          1.72         -3.90         5.12 o                         
 -19   2  11          1.68         -3.59         4.99 o                         
 -17   2  11         28.82         41.73        13.01 o                         
 -15   2  11         25.32         18.91         8.76 o                         
 -13   2  11          0.77          6.12         8.94 o                         
 -11   2  11          1.62         -6.90        10.24 o                         
  -9   2  11         19.55         22.25         6.52 o                         
  -7   2  11          5.08          6.35         6.32 o                         
  -5   2  11         32.66         30.65         7.04 o                         
  -3   2  11        153.46        135.76        11.02 o                         
  -1   2  11        605.32        595.58        18.95 o                         
   1   2  11        104.26         95.84         9.42 o                         
   3   2  11          9.46         33.00         8.06 o                         
   5   2  11          0.13          3.12         6.93 o                         
   7   2  11        137.37        100.90        20.09 o                         
   9   2  11        102.00        116.87        20.04 o                         
  11   2  11          1.01          6.38         7.33 o                         
  13   2  11          3.62          7.60         2.90 o                         
 -16   3  11          4.50          7.28         3.95 o                         
 -14   3  11         12.04         12.32         6.29 o                         
 -12   3  11          4.99         15.57        10.11 o                         
 -10   3  11        198.60        137.15        31.26 o                         
  -8   3  11          5.53         10.85         8.32 o                         
  -6   3  11        746.17        788.91        32.45 o                         
  -4   3  11         44.84         47.35         8.61 o                         
  -2   3  11       1489.13       1650.98        54.67 o                         
   0   3  11        209.09        221.02        20.22 o                         
   2   3  11         39.91         37.78         7.34 o                         
   4   3  11          0.11          4.99         9.28 o                         
   6   3  11          0.82         -3.69         9.67 o                         
   8   3  11         13.41          3.43         7.37 o                         
  10   3  11         35.02         35.62         8.85 o                         
 -13   4  11         31.17         39.26         9.02 o                         
 -11   4  11         61.80         62.29        12.93 o                         
  -9   4  11          2.61         -0.84         6.77 o                         
  -7   4  11         17.28         10.31         9.31 o                         
  -5   4  11          6.91          5.22        10.93 o                         
  -3   4  11          1.66         -1.54         6.82 o                         
  -1   4  11         11.36         13.55         7.70 o                         
   1   4  11         11.63         20.23         7.90 o                         
   3   4  11          6.36          8.89         5.48 o                         
   5   4  11          5.62         -1.44         5.29 o                         
   7   4  11         24.59         34.70         8.59 o                         
  -8   5  11          7.83          9.85         4.82 o                         
  -6   5  11          5.01         10.41         9.28 o                         
  -4   5  11          0.28          8.37         8.76 o                         
  -2   5  11          0.99          4.27         4.60 o                         
   0   5  11         12.65         24.97         6.14 o                         
   2   5  11          2.71         -3.12         5.38 o                         
 -18   0  12        591.38        604.14        25.41 o                         
 -16   0  12        277.08        288.91        24.39 o                         
 -14   0  12       1702.66       1986.49        51.44 o                         
 -12   0  12         54.96         46.45         8.93 o                         
 -10   0  12       1555.76       1636.93        47.55 o                         
  -8   0  12        628.58        774.69        32.78 o                         
  -6   0  12       1446.02       1523.17        79.91 o                         
  -4   0  12         28.85         16.79        11.45 o                         
  -2   0  12       2200.25       2384.18        99.77 o                         
   0   0  12       1148.58       1163.85        70.71 o                         
   2   0  12          1.81         10.37         8.46 o                         
   4   0  12         11.18         10.93         6.39 o                         
   6   0  12         16.02         25.98        11.41 o                         
   8   0  12          1.65          3.12         8.55 o                         
  10   0  12        184.41        214.99        25.16 o                         
  12   0  12          0.02          4.74         4.58 o                         
 -19   1  12          0.50          0.30         4.77 o                         
 -17   1  12         50.44         50.35         7.23 o                         
 -15   1  12          6.98          8.23         3.95 o                         
 -13   1  12        247.02        220.20        11.28 o                         
 -11   1  12         13.69         16.48         4.14 o                         
  -9   1  12          0.05          4.75         3.25 o                         
  -7   1  12        447.52        455.19        14.08 o                         
  -5   1  12          0.02         20.65        10.45 o                         
  -3   1  12        321.45        260.46        32.06 o                         
  -1   1  12         29.43         22.73        12.02 o                         
   1   1  12        364.49        421.45        14.69 o                         
   3   1  12        219.19        206.78        14.36 o                         
   5   1  12          9.33         13.03         6.74 o                         
   7   1  12        449.19        527.36        28.89 o                         
   9   1  12          1.46          4.01         6.03 o                         
  11   1  12          1.16         -3.95         7.16 o                         
  13   1  12         13.68          8.50         5.34 o                         
 -18   2  12         48.67         52.27        11.32 o                         
 -16   2  12          0.76         -0.26         5.55 o                         
 -14   2  12         17.42         13.32         7.11 o                         
 -12   2  12          2.75         -1.82         9.41 o                         
 -10   2  12          0.78        -13.85        16.38 o                         
  -8   2  12         37.95         44.43        10.88 o                         
  -6   2  12         35.73         27.50         6.92 o                         
  -4   2  12        225.69        236.54        13.34 o                         
  -2   2  12          8.25         12.70         5.00 o                         
   0   2  12        713.22        733.66        20.86 o                         
   2   2  12         85.33         70.03         8.88 o                         
   4   2  12        102.89         92.20        13.77 o                         
   6   2  12          0.39         -2.19         8.11 o                         
   8   2  12        268.07        238.72        27.11 o                         
  10   2  12          1.08         12.15         7.11 o                         
  12   2  12          9.24          9.32         3.39 o                         
 -17   3  12         52.14         80.60        11.89 o                         
 -15   3  12         33.13         19.96         5.83 o                         
 -13   3  12          5.11          5.34         7.37 o                         
 -11   3  12         20.45          5.90         8.29 o                         
  -9   3  12        208.20        126.97        26.46 o                         
  -7   3  12        174.47        157.67        21.67 o                         
  -5   3  12        178.33        173.28        18.19 o                         
  -3   3  12         34.58         57.96         8.71 o                         
  -1   3  12        916.78       1012.21        40.84 o                         
   1   3  12        291.34        280.89        16.80 o                         
   3   3  12         83.09         68.03        10.64 o                         
   5   3  12          7.73          9.14         5.68 o                         
   7   3  12         27.83         26.06        13.43 o                         
 -14   4  12         18.58         15.66         5.38 o                         
 -12   4  12         28.65         25.07         8.07 o                         
 -10   4  12          5.33         -1.04         7.42 o                         
  -8   4  12         28.26          5.80         6.61 o                         
  -6   4  12        105.32         99.17        14.10 o                         
  -4   4  12         23.87         10.38         6.70 o                         
  -2   4  12         61.79         72.14        21.56 o                         
   0   4  12          1.66          4.89         7.02 o                         
   2   4  12         32.14         33.83         8.80 o                         
   4   4  12         14.86         11.27         5.41 o                         
   6   4  12          9.07          8.37         5.90 o                         
  -7   5  12          0.00         -2.08         5.38 o                         
  -5   5  12         74.76         43.94        13.06 o                         
  -3   5  12          2.31          2.20         6.66 o                         
  -1   5  12          0.25          2.85         4.64 o                         
   1   5  12         11.03          9.67         5.25 o                         
 -18   1  13         20.63         24.30         9.28 o                         
 -16   1  13         44.67         56.40         9.04 o                         
 -14   1  13          7.88          5.22         4.04 o                         
 -12   1  13         85.06         88.09         9.56 o                         
 -10   1  13        663.98        658.52        18.99 o                         
  -8   1  13        394.24        401.16        14.66 o                         
  -6   1  13         25.79         24.14         3.71 o                         
  -4   1  13         63.50         69.41         5.71 o                         
  -2   1  13        245.15        255.70        10.01 o                         
   0   1  13       1126.02       1283.55        22.09 o                         
   2   1  13          2.17          0.92         3.21 o                         
   4   1  13          4.30         -0.96         4.92 o                         
   6   1  13         24.57         29.31         9.71 o                         
   8   1  13        532.58        636.76        29.84 o                         
  10   1  13          0.26         -5.03         6.42 o                         
  12   1  13          3.27         -2.15         6.01 o                         
 -17   2  13          0.01          2.69         7.48 o                         
 -15   2  13          4.11          0.39         5.99 o                         
 -13   2  13          8.26         -3.90         7.42 o                         
 -11   2  13        419.94        379.62        23.84 o                         
  -9   2  13         78.09         89.62        16.66 o                         
  -7   2  13          9.83          7.34         5.54 o                         
  -5   2  13        718.26        674.02        27.47 o                         
  -3   2  13        101.74         96.34         9.36 o                         
  -1   2  13          4.83          6.23         5.60 o                         
   1   2  13        360.71        340.69        17.64 o                         
   3   2  13         20.88         14.69         7.67 o                         
   5   2  13         57.39         58.39        20.02 o                         
   7   2  13          1.03          6.12         8.50 o                         
   9   2  13          3.39          5.60         6.46 o                         
  11   2  13          3.91          0.07         2.89 o                         
 -16   3  13         45.27         41.45         6.35 o                         
 -14   3  13         87.07         76.87        13.10 o                         
 -12   3  13         13.85          0.52         7.90 o                         
 -10   3  13         51.03         34.32         9.05 o                         
  -8   3  13         33.15         16.23         8.34 o                         
  -6   3  13         75.48         79.70        13.07 o                         
  -4   3  13         93.46         78.33        12.29 o                         
  -2   3  13        133.62        141.98        16.64 o                         
   0   3  13        212.16        203.32        24.75 o                         
   2   3  13         16.64         11.79         6.58 o                         
   4   3  13          2.59          1.08         5.63 o                         
   6   3  13         33.82         17.90         6.01 o                         
   8   3  13          0.16          7.20         6.29 o                         
 -13   4  13          2.44          5.77         5.08 o                         
 -11   4  13          5.93         10.67         6.77 o                         
  -9   4  13        123.89        100.05        11.98 o                         
  -7   4  13         38.97         26.89         7.97 o                         
  -5   4  13         24.78         28.14         7.49 o                         
  -3   4  13         41.73         38.65        17.05 o                         
  -1   4  13         21.61         -4.12        13.01 o                         
   1   4  13         52.47         42.96        12.80 o                         
   3   4  13         36.14         28.00         9.11 o                         
   5   4  13          7.36          1.30         5.99 o                         
  -6   5  13          0.23         -1.87         4.69 o                         
  -4   5  13         58.04         38.22        10.58 o                         
  -2   5  13         10.54          9.80         3.88 o                         
 -18   0  14        601.94        630.19        34.10 o                         
 -16   0  14        446.62        512.94        24.22 o                         
 -14   0  14        457.72        501.92        31.00 o                         
 -12   0  14        101.32         88.59        11.91 o                         
 -10   0  14        162.87        178.63        13.09 o                         
  -8   0  14        746.37        789.85        25.45 o                         
  -6   0  14        424.52        508.73        18.88 o                         
  -4   0  14        460.04        456.27        17.22 o                         
  -2   0  14         19.42         21.97         5.65 o                         
   0   0  14        522.33        544.79        20.81 o                         
   2   0  14         68.35         87.63        11.03 o                         
   4   0  14        292.43        283.86        18.37 o                         
   6   0  14        398.27        483.87        31.15 o                         
   8   0  14         44.25         45.62         8.94 o                         
  10   0  14         28.21         19.44        12.04 o                         
 -19   1  14          3.25         -2.95         5.12 o                         
 -17   1  14        101.82         96.70        11.63 o                         
 -15   1  14         82.37         89.97        10.45 o                         
 -13   1  14         76.69         66.66         8.65 o                         
 -11   1  14          7.37         14.30         4.70 o                         
  -9   1  14        276.69        258.27        12.45 o                         
  -7   1  14          4.30          6.00         3.03 o                         
  -5   1  14        189.88        221.42        10.32 o                         
  -3   1  14        127.13        124.06         7.25 o                         
  -1   1  14         42.81         47.77         5.13 o                         
   1   1  14        140.84        134.92         8.30 o                         
   3   1  14         55.56         54.27         7.59 o                         
   5   1  14        268.07        271.31        21.38 o                         
   7   1  14          3.80         -0.39         6.02 o                         
   9   1  14         60.33         49.98         8.61 o                         
  11   1  14          0.04         -4.47         4.47 o                         
 -18   2  14          3.11         -1.38         3.07 o                         
 -16   2  14         24.25         16.18         7.29 o                         
 -14   2  14         17.58         15.01         8.07 o                         
 -12   2  14         43.35         18.18         9.33 o                         
 -10   2  14         75.09         63.15        10.93 o                         
  -8   2  14        190.10        161.59        16.68 o                         
  -6   2  14         47.43         41.80        11.37 o                         
  -4   2  14       2231.87       2254.79        44.58 o                         
  -2   2  14         91.39         71.74         8.36 o                         
   0   2  14        142.08        145.02        16.05 o                         
   2   2  14         41.17         44.79        10.38 o                         
   4   2  14        534.90        716.15        33.84 o                         
   6   2  14          0.94         -5.51        11.76 o                         
   8   2  14          0.17         -0.26         6.12 o                         
  10   2  14         12.74          8.18         3.41 o                         
 -15   3  14          0.43          0.43        13.90 o                         
 -13   3  14          2.45         12.80         7.03 o                         
 -11   3  14          6.94          8.72         8.42 o                         
  -9   3  14          6.63         -2.69         6.43 o                         
  -7   3  14        309.37        266.90        21.83 o                         
  -5   3  14         46.87         36.05         9.08 o                         
  -3   3  14         14.21         27.81        15.14 o                         
  -1   3  14         41.14         36.80        15.42 o                         
   1   3  14         90.61         66.21         8.58 o                         
   3   3  14          0.38         -2.37         6.03 o                         
   5   3  14         15.70         17.92         8.81 o                         
   7   3  14         49.33         26.59         8.37 o                         
 -12   4  14         23.81         21.17         6.81 o                         
 -10   4  14         89.78         74.14        12.75 o                         
  -8   4  14          0.15          1.17         4.84 o                         
  -6   4  14          1.21          0.30        10.15 o                         
  -4   4  14         41.04         40.91        14.49 o                         
  -2   4  14         12.11         -3.17        10.32 o                         
   0   4  14         31.69         19.65        11.89 o                         
   2   4  14          6.04         14.62         5.56 o                         
   4   4  14          8.99         12.23         5.55 o                         
 -18   1  15          1.01          5.12         4.42 o                         
 -16   1  15        185.79        194.13        12.08 o                         
 -14   1  15          1.53         -4.82         4.82 o                         
 -12   1  15        112.69        114.17         8.62 o                         
 -10   1  15         82.95         78.84         6.81 o                         
  -8   1  15        750.47        765.42        19.88 o                         
  -6   1  15         69.99         66.68         6.02 o                         
  -4   1  15          1.88          0.97         3.44 o                         
  -2   1  15         64.99         70.99         6.00 o                         
   0   1  15         12.94          5.55         3.82 o                         
   2   1  15          1.97          3.78         5.17 o                         
   4   1  15         24.06         29.36         5.90 o                         
   6   1  15        225.19        228.18        18.66 o                         
   8   1  15         12.72          8.12         5.23 o                         
  10   1  15         21.50         13.80         5.44 o                         
 -17   2  15          3.30          1.09         3.01 o                         
 -15   2  15          0.54         -4.52        15.79 o                         
 -13   2  15         36.40         24.64         9.80 o                         
 -11   2  15         96.95         86.15        12.20 o                         
  -9   2  15        195.27        174.70        17.51 o                         
  -7   2  15         33.62         47.26        10.32 o                         
  -5   2  15         21.56          8.35         6.89 o                         
  -3   2  15       1179.92       1229.91        49.89 o                         
  -1   2  15          8.69          2.80         6.65 o                         
   1   2  15         19.86         24.12        25.81 o                         
   3   2  15         51.06         49.02        14.58 o                         
   5   2  15        246.72        285.66        28.89 o                         
   7   2  15          5.99         12.02         7.63 o                         
   9   2  15         14.55         14.48         4.49 o                         
 -14   3  15          2.17          1.17         5.29 o                         
 -12   3  15         63.94         62.12        13.23 o                         
 -10   3  15          2.47         -1.58         6.40 o                         
  -8   3  15          0.60         -1.02         6.56 o                         
  -6   3  15        105.34         95.28        12.97 o                         
  -4   3  15          0.03          3.86        12.67 o                         
  -2   3  15         86.03         48.37        17.40 o                         
   0   3  15         52.51         40.24         7.12 o                         
   2   3  15          2.95         -3.73         6.25 o                         
   4   3  15          5.04         -7.50         7.50 o                         
   6   3  15         12.21          7.11         5.29 o                         
 -11   4  15         15.12          4.38         4.34 o                         
  -9   4  15        129.49        102.17        22.08 o                         
  -7   4  15         51.91         49.89        14.19 o                         
  -5   4  15          0.70          5.68         9.93 o                         
  -3   4  15          0.16         -4.25         8.16 o                         
  -1   4  15          2.38         10.93         8.81 o                         
   3   4  15          0.07          7.94         4.16 o                         
 -18   0  16        126.79        110.97        13.97 o                         
 -16   0  16        562.31        682.51        26.84 o                         
 -14   0  16          1.15         -6.76         6.76 o                         
 -12   0  16        156.84        169.46        12.92 o                         
 -10   0  16        292.10        329.88        18.15 o                         
  -8   0  16         29.46         21.93        11.36 o                         
  -6   0  16        222.72        239.14        16.78 o                         
  -4   0  16        309.90        311.77        14.01 o                         
  -2   0  16        307.02        323.77        15.73 o                         
   0   0  16         43.91         41.35         7.81 o                         
   2   0  16         69.03         58.43         9.79 o                         
   4   0  16         16.62         -1.88         5.16 o                         
   6   0  16         77.36         73.74        10.74 o                         
   8   0  16          0.18         -5.60         7.85 o                         
 -17   1  16          1.95         -4.29         4.29 o                         
 -15   1  16         93.95         93.98         8.74 o                         
 -13   1  16         77.47         67.74         7.41 o                         
 -11   1  16          0.00          1.29         3.72 o                         
  -9   1  16         40.94         38.10         7.33 o                         
  -7   1  16         77.71         80.92         7.91 o                         
  -5   1  16         11.90         11.50         3.72 o                         
  -3   1  16        889.74        979.32        24.63 o                         
  -1   1  16         54.02         50.91         5.73 o                         
   1   1  16         53.10         36.18         6.21 o                         
   3   1  16          5.95          2.32         3.92 o                         
   5   1  16         33.70         26.92         6.85 o                         
   7   1  16          2.09         -0.93         5.21 o                         
   9   1  16         12.58         12.95         4.88 o                         
 -16   2  16          0.09         -1.49         8.33 o                         
 -14   2  16          0.90         -1.01         7.63 o                         
 -12   2  16          5.51          8.72         8.11 o                         
 -10   2  16        110.79         97.75        12.73 o                         
  -8   2  16          0.32        -10.06        10.06 o                         
  -6   2  16         12.31         15.34         7.14 o                         
  -4   2  16         80.73        105.44        13.93 o                         
  -2   2  16       1089.71       1125.05        41.13 o                         
   0   2  16         85.88         56.55        13.05 o                         
   2   2  16          0.15         -6.60         6.60 o                         
   4   2  16         29.48          9.07        10.19 o                         
   6   2  16        189.16        192.32        15.70 o                         
   8   2  16         11.99         20.31         4.77 o                         
 -15   3  16         26.51         24.03         6.68 o                         
 -13   3  16         38.11         30.58         8.55 o                         
 -11   3  16         41.25         36.79        10.67 o                         
  -9   3  16          4.22          6.13         6.83 o                         
  -7   3  16         16.67         16.81         9.26 o                         
  -5   3  16         10.72         13.01        13.66 o                         
  -3   3  16          0.07        -12.80        13.84 o                         
  -1   3  16         12.60         11.89        10.06 o                         
   1   3  16         21.29         15.34         6.68 o                         
   3   3  16         27.05         40.91         9.89 o                         
   5   3  16         10.27          8.07         5.25 o                         
 -10   4  16         12.68          4.69         4.42 o                         
  -8   4  16         25.47         33.19        10.54 o                         
  -6   4  16        114.65        100.69        18.09 o                         
  -4   4  16          0.33          4.51         9.63 o                         
  -2   4  16         13.55         -5.38         9.76 o                         
   0   4  16          2.59          7.29         6.59 o                         
 -16   1  17          0.35         -4.91         4.91 o                         
 -14   1  17         18.89         19.22         5.44 o                         
 -12   1  17         20.61         16.63         4.63 o                         
 -10   1  17        137.04        126.55         9.04 o                         
  -8   1  17          4.13         -3.61         5.56 o                         
  -6   1  17       1194.89       1342.87        29.04 o                         
  -4   1  17        282.56        318.14        17.12 o                         
  -2   1  17        155.96        161.79        10.13 o                         
   0   1  17         74.82         84.10         7.54 o                         
   2   1  17        196.10        205.81        11.07 o                         
   4   1  17          9.69          3.37         5.98 o                         
   6   1  17         14.59          8.15         8.56 o                         
   8   1  17         21.67         27.23         9.96 o                         
 -15   2  17         22.95         22.30         8.29 o                         
 -13   2  17          1.15          5.94         6.72 o                         
 -11   2  17        244.69        209.85        17.71 o                         
  -9   2  17         14.34         13.45         6.78 o                         
  -7   2  17         27.59         12.80         7.25 o                         
  -5   2  17         28.74         18.22        14.75 o                         
  -3   2  17         35.83         36.83         8.73 o                         
  -1   2  17         40.43         34.64         9.20 o                         
   1   2  17         64.87         65.65        19.98 o                         
   3   2  17         26.17         19.04         5.98 o                         
   5   2  17         99.80        106.85        11.40 o                         
   7   2  17         59.73         68.31         7.77 o                         
 -14   3  17         51.70         34.10         8.20 o                         
 -12   3  17          0.03          1.52         4.69 o                         
 -10   3  17          0.34         -6.13         6.13 o                         
  -8   3  17         20.23          7.97         6.53 o                         
  -6   3  17         42.88         49.24        17.31 o                         
  -4   3  17         12.09         12.97        11.11 o                         
  -2   3  17         41.21         49.28        16.79 o                         
   0   3  17          0.04          5.76         8.33 o                         
   2   3  17         25.03         26.92         6.69 o                         
   4   3  17          5.40          1.47         4.69 o                         
  -7   4  17        200.53        146.89        18.91 o                         
  -5   4  17         38.62         29.80        10.45 o                         
  -3   4  17          0.12         21.30         9.41 o                         
  -1   4  17          5.93          7.07         4.60 o                         
 -16   0  18         44.30         46.98        10.24 o                         
 -14   0  18          7.15          3.98         5.13 o                         
 -12   0  18          1.55         -2.18         4.78 o                         
 -10   0  18        117.31        130.63        14.45 o                         
  -8   0  18         16.96         11.37         6.33 o                         
  -6   0  18        558.40        597.01        25.41 o                         
  -4   0  18         39.60         33.95         8.08 o                         
  -2   0  18          1.23         -2.45         6.35 o                         
   0   0  18          1.35          2.18         6.61 o                         
   2   0  18        390.37        437.43        21.52 o                         
   4   0  18        127.22        142.62        13.49 o                         
   6   0  18          5.11          6.72         8.29 o                         
 -17   1  18         37.20         21.96         4.43 o                         
 -15   1  18          2.72          5.27         4.37 o                         
 -13   1  18         11.22         10.31         8.55 o                         
 -11   1  18        101.69        108.55         8.96 o                         
  -9   1  18         64.66         69.88         8.27 o                         
  -7   1  18        175.34        173.30        11.02 o                         
  -5   1  18        387.86        421.15        23.76 o                         
  -3   1  18         40.53         40.22         7.20 o                         
  -1   1  18        102.21        107.02         8.38 o                         
   1   1  18         41.59         42.69        10.88 o                         
   3   1  18          0.06         -3.24         4.60 o                         
   5   1  18         46.96         55.04         7.32 o                         
   7   1  18          2.03          7.36         3.42 o                         
 -16   2  18         12.48          9.11         5.12 o                         
 -14   2  18          3.54          7.63         6.85 o                         
 -12   2  18          6.84         11.67         7.55 o                         
 -10   2  18         20.63         15.11         7.19 o                         
  -8   2  18          9.51         -6.57         7.40 o                         
  -6   2  18         11.13         10.54        12.67 o                         
  -4   2  18        178.18        153.24        30.78 o                         
  -2   2  18         40.20         45.15         9.82 o                         
   0   2  18          3.00          0.30         6.21 o                         
   2   2  18          0.44          3.98         5.53 o                         
   4   2  18         83.26         91.75        14.40 o                         
   6   2  18          0.14         -5.16         5.16 o                         
 -13   3  18          3.43         11.84         5.60 o                         
 -11   3  18         43.75         33.45         9.33 o                         
  -9   3  18         12.78         13.19         9.85 o                         
  -7   3  18          1.33         -4.60        11.50 o                         
  -5   3  18          8.98         -6.90        13.45 o                         
  -3   3  18          0.00         -0.26         8.50 o                         
  -1   3  18          0.53          0.04         7.72 o                         
   1   3  18         88.74         69.69        18.57 o                         
  -6   4  18         27.07         30.58         8.11 o                         
 -16   1  19         33.61         25.03         7.94 o                         
 -14   1  19         45.08         46.46        10.67 o                         
 -12   1  19         24.71         33.91         8.09 o                         
 -10   1  19         13.52          8.82         4.48 o                         
  -8   1  19         16.21         19.99         7.32 o                         
  -6   1  19        382.98        428.67        23.14 o                         
  -4   1  19        348.90        385.65        18.07 o                         
  -2   1  19        163.85        171.79        11.27 o                         
   0   1  19          0.16         -3.11         5.23 o                         
   2   1  19          2.92         -4.58         4.58 o                         
   4   1  19         43.59         33.87        12.41 o                         
   6   1  19          1.83         -0.32         2.90 o                         
 -15   2  19         75.19         39.17         9.63 o                         
 -13   2  19          0.46          7.55         6.33 o                         
 -11   2  19          2.79          0.66         8.26 o                         
  -9   2  19          5.25         -2.81         7.14 o                         
  -7   2  19         58.39         59.21        17.18 o                         
  -5   2  19         46.59         46.37        15.31 o                         
  -3   2  19         16.92         18.09         7.06 o                         
  -1   2  19         21.01         20.24         6.49 o                         
   1   2  19          0.26          2.73         9.98 o                         
   3   2  19          7.76         12.62         6.64 o                         
 -10   3  19         28.38         33.45         9.67 o                         
  -8   3  19          9.04         13.10         9.93 o                         
  -6   3  19         14.75         16.22        10.58 o                         
  -4   3  19          0.15          2.73        10.02 o                         
  -2   3  19          0.20          9.37         8.98 o                         
   0   3  19         20.66          5.47         7.20 o                         
 -14   0  20          2.89          0.13         5.38 o                         
 -12   0  20         78.24         94.34        10.94 o                         
 -10   0  20        194.19        211.27        16.96 o                         
  -8   0  20        211.03        226.58        15.13 o                         
  -6   0  20         64.49         72.27        12.50 o                         
  -4   0  20       1030.75       1180.33        44.91 o                         
  -2   0  20          4.75         -2.38         8.46 o                         
   0   0  20        149.64        175.69        17.36 o                         
   2   0  20         17.30          9.76         7.59 o                         
   4   0  20        124.13        103.29        15.23 o                         
 -15   1  20         16.13          8.29         6.16 o                         
 -13   1  20         96.92         63.34        12.15 o                         
 -11   1  20         11.30          4.53         5.52 o                         
  -9   1  20          0.07          1.72         4.66 o                         
  -7   1  20         84.69         96.25        10.34 o                         
  -5   1  20        126.52        129.35        11.54 o                         
  -3   1  20          3.44         -2.50         6.61 o                         
  -1   1  20          0.69         11.68         5.48 o                         
   1   1  20         33.14         35.13         8.97 o                         
   3   1  20         30.48         31.15         5.13 o                         
 -14   2  20          0.00          0.22         3.56 o                         
 -12   2  20          3.32          0.04         4.77 o                         
 -10   2  20         33.78         37.05        13.40 o                         
  -8   2  20         62.97         67.76        17.27 o                         
  -6   2  20          2.42         -1.82        10.41 o                         
  -4   2  20          7.72          0.48         9.80 o                         
  -2   2  20          8.94          4.81        14.73 o                         
   0   2  20         12.22          7.46         5.05 o                         
   2   2  20          3.56          4.95         4.77 o                         
  -9   3  20        143.70        152.61        17.18 o                         
  -7   3  20          9.32          6.33         6.20 o                         
  -5   3  20         37.44         39.39        10.89 o                         
  -3   3  20          0.09          1.61         5.94 o                         
 -14   1  21          9.15          8.50         5.03 o                         
 -12   1  21         14.34         14.14         6.90 o                         
 -10   1  21         18.12         12.13         8.94 o                         
  -8   1  21         24.30         17.76        13.71 o                         
  -6   1  21         23.49         26.67         8.80 o                         
  -4   1  21         47.42         58.79        11.34 o                         
  -2   1  21          0.48         -6.50         7.05 o                         
   0   1  21        108.63        141.72        21.17 o                         
   2   1  21         34.85         33.71        10.54 o                         
 -11   2  21         30.56         27.59         9.33 o                         
  -9   2  21          0.02        -10.28        10.54 o                         
  -7   2  21         12.55         16.67         8.24 o                         
  -5   2  21          9.33         15.41         7.24 o                         
  -3   2  21          1.00          2.99         5.49 o                         
  -1   2  21         60.75         55.66        14.10 o                         
 -10   0  22          5.79          9.59         9.24 o                         
  -8   0  22       1127.81       1456.06        58.17 o                         
  -6   0  22          5.77         14.51         6.58 o                         
  -4   0  22          5.52         10.45         8.46 o                         
  -2   0  22          5.66         -6.85         9.59 o                         
 -11   1  22          3.59          7.59         7.03 o                         
  -9   1  22          0.52          4.29         8.24 o                         
  -7   1  22          5.18         12.01         6.09 o                         
  -5   1  22         68.85         60.48        10.35 o                         
  -3   1  22         11.44         15.17        10.71 o                         
  -1   1  22          0.00          3.82         7.07 o                         
  -8   2  22          7.42          5.90         7.03 o                         
  -6   2  22          6.68          0.26         4.94 o                         
  -4   2  22          3.26         -3.26         3.46 o                         
  -2   2  22         11.39         26.51         9.07 o                         
 -10   1  23          1.99         -3.51         6.81 o                         
  -8   1  23         28.50         40.39        10.85 o                         
  -6   1  23        105.64         88.54        10.66 o                         
  -4   1  23          8.81          9.76         7.37 o                         
  -2   1  23         12.23         12.71         6.59 o                         
                                                                                
