# Supplementary material for: Managing negative linear compressibility and thermal expansion through steric hindrance: a case study of 1,2-bis­(4′-pyridyl)­ethane cocrystals
Source: IUCrJ. 2025 Jan 1;12(Pt 1):88–96. doi: 10.1107/S2052252524011734 (PMC11707692; doi:10.1107/S2052252524011734)
Supplement: Supplementary file 35 [file m-12-00088-etysuc_250Ksup35.hkl]

data_etysuc_250K                                                                
_shelx_title ' etysuc_250_a.res in I2/a'                                        
_shelx_refln_list_code          4                                               
_shelx_F_calc_maximum      216.00                                               
_exptl_crystal_F_000       640.00                                               
_reflns_d_resolution_high  0.8091                                               
                                                                                
loop_                                                                           
 _space_group_symop_operation_xyz                                               
 'x, y, z'                                                                      
 '-x+1/2, y, -z'                                                                
 'x+1/2, y+1/2, z+1/2'                                                          
 '-x+1, y+1/2, -z+1/2'                                                          
 '-x, -y, -z'                                                                   
 'x-1/2, -y, z'                                                                 
 '-x+1/2, -y+1/2, -z+1/2'                                                       
 'x, -y+1/2, z+1/2'                                                             
                                                                                
_cell_length_a    16.6494                                                       
_cell_length_b     4.9069                                                       
_cell_length_c    19.3575                                                       
_cell_angle_alpha  90.000                                                       
_cell_angle_beta  108.812                                                       
_cell_angle_gamma  90.000                                                       
                                                                                
_shelx_F_squared_multiplier     1.000                                           
                                                                                
loop_                                                                           
 _refln_index_h                                                                 
 _refln_index_k                                                                 
 _refln_index_l                                                                 
 _refln_F_squared_calc                                                          
 _refln_F_squared_meas                                                          
 _refln_F_squared_sigma                                                         
 _refln_observed_status                                                         
   2   0   0         97.80        114.95         9.80 o                         
   4   0   0       7119.49       6641.38       100.35 o                         
   6   0   0       5316.79       5807.33       117.98 o                         
   8   0   0       1777.63       2383.57        90.43 o                         
  10   0   0          4.18          7.65        12.11 o                         
  12   0   0          8.06         14.20         5.60 o                         
  14   0   0          1.29         -1.56        11.06 o                         
  16   0   0        120.57        139.18        24.90 o                         
  18   0   0        154.06        147.29        20.27 o                         
   1   1   0        309.91        226.31        17.79 o                         
   3   1   0        352.69        413.78        24.61 o                         
   5   1   0          1.30          0.72         8.08 o                         
   7   1   0         62.84         52.07        16.45 o                         
   9   1   0        512.15        644.53        54.47 o                         
  11   1   0         18.77         10.81         5.40 o                         
  13   1   0        330.22        297.13        18.87 o                         
  15   1   0         31.96         27.45         7.79 o                         
  17   1   0         30.09         23.14         8.56 o                         
  19   1   0          9.92          9.59         5.09 o                         
   0   2   0       1581.75       1594.15        49.34 o                         
   2   2   0         10.07          6.68         3.29 o                         
   4   2   0          5.15          3.25         5.16 o                         
   6   2   0          1.71         13.71        10.68 o                         
   8   2   0        106.02         70.87        19.85 o                         
  10   2   0         50.09         41.88         9.13 o                         
  12   2   0        332.68        370.99        24.73 o                         
  14   2   0        386.62        445.26        23.68 o                         
  16   2   0         35.52         22.46        11.40 o                         
  18   2   0          9.04         12.79         5.85 o                         
   1   3   0       1698.02       1995.23        76.63 o                         
   3   3   0        216.16        262.59        20.36 o                         
   5   3   0         69.48         81.83        27.70 o                         
   7   3   0        355.66        370.30        20.87 o                         
   9   3   0         26.71         25.91         7.81 o                         
  11   3   0         56.75         41.30        13.29 o                         
  13   3   0          0.96          0.63         8.16 o                         
  15   3   0          0.20          0.13         6.39 o                         
   0   4   0         23.27         15.73        11.23 o                         
   2   4   0         67.22         77.37        17.06 o                         
   4   4   0         33.32         29.69        15.31 o                         
   6   4   0         62.62         59.39        18.51 o                         
   8   4   0        660.46        842.71        56.15 o                         
  10   4   0         16.61         15.20         6.52 o                         
  12   4   0         21.15         25.53         8.83 o                         
  14   4   0          0.00          6.44         4.42 o                         
   1   5   0          3.80          0.06         9.00 o                         
   3   5   0         44.51         52.45        15.98 o                         
   5   5   0         29.39         60.44        15.98 o                         
   7   5   0          1.94        -10.01        10.01 o                         
   9   5   0          4.78          6.56         5.22 o                         
 -18   1   1         38.59         34.84         8.12 o                         
 -16   1   1        153.22        152.98        19.99 o                         
 -14   1   1         17.75         10.75         6.88 o                         
 -12   1   1         45.57         52.94         8.29 o                         
 -10   1   1        600.72        654.66        56.49 o                         
  -8   1   1       1300.52       1560.34        74.99 o                         
  -6   1   1         67.16         64.94        15.31 o                         
  -4   1   1       7453.17       8037.80       112.85 o                         
  -2   1   1        384.10        339.19        29.17 o                         
   0   1   1       2100.42       1902.48        25.77 o                         
   2   1   1       1035.94        931.67        33.90 o                         
   4   1   1       1945.14       2104.84        65.28 o                         
   6   1   1         38.80         30.12        11.73 o                         
   8   1   1        612.97        629.73        35.13 o                         
  10   1   1        761.58        881.09        41.94 o                         
  12   1   1        202.75        191.26        15.13 o                         
  14   1   1         49.63         38.39         8.95 o                         
  16   1   1          0.88          1.06         4.80 o                         
  18   1   1         20.79         11.67         4.75 o                         
 -17   2   1         13.27         19.10         9.88 o                         
 -15   2   1         16.57         27.15         6.79 o                         
 -13   2   1        325.95        356.61        22.81 o                         
 -11   2   1         55.17         56.66        11.88 o                         
  -9   2   1        737.54        782.90        61.41 o                         
  -7   2   1       1791.92       1896.65        81.76 o                         
  -5   2   1        141.46        159.41        15.49 o                         
  -3   2   1       3291.94       3410.99        57.50 o                         
  -1   2   1       1650.86       1692.60        43.81 o                         
   1   2   1        261.69        257.83        14.66 o                         
   3   2   1        389.62        418.88        20.55 o                         
   5   2   1        985.10       1064.62        56.99 o                         
   7   2   1        282.28        269.65        33.56 o                         
   9   2   1        278.17        280.92        23.66 o                         
  11   2   1         78.83         77.23        11.86 o                         
  13   2   1         69.66        105.43        16.41 o                         
  15   2   1        385.05        490.91        45.11 o                         
  17   2   1          5.58          3.11         6.65 o                         
 -16   3   1         11.77         12.28         7.23 o                         
 -14   3   1          0.62          0.13         7.44 o                         
 -12   3   1        978.39       1105.59        61.03 o                         
 -10   3   1          1.47         10.85         7.15 o                         
  -8   3   1        642.52        696.15        28.69 o                         
  -6   3   1         39.58         19.55         6.64 o                         
  -4   3   1       1080.73       1238.33        61.41 o                         
  -2   3   1         39.56         48.71        12.20 o                         
   0   3   1       1224.65       1256.50        59.68 o                         
   2   3   1        177.38        209.30        17.82 o                         
   4   3   1        218.29        218.87        19.31 o                         
   6   3   1        158.36        157.53        11.99 o                         
   8   3   1         80.82         77.38         9.93 o                         
  10   3   1          0.26         -2.10        10.60 o                         
  12   3   1          6.97          2.48         8.92 o                         
  14   3   1          7.36          6.56         7.61 o                         
  16   3   1         24.41         22.21         7.91 o                         
 -13   4   1          8.69         10.89         5.68 o                         
 -11   4   1          0.06          1.06         5.15 o                         
  -9   4   1          1.01         -8.24         8.24 o                         
  -7   4   1        499.09        594.18        49.00 o                         
  -5   4   1         51.90         69.69        19.98 o                         
  -3   4   1          0.55         -3.92         6.98 o                         
  -1   4   1        284.16        275.88        23.07 o                         
   1   4   1         47.29         34.87         7.28 o                         
   3   4   1         14.31          7.25        11.78 o                         
   5   4   1         11.21         24.27        13.16 o                         
   7   4   1          1.06        -12.74        12.74 o                         
   9   4   1        735.25        922.21        84.94 o                         
  11   4   1          1.49         -5.59         6.56 o                         
  13   4   1          0.66         -3.03         5.68 o                         
 -10   5   1         24.30         27.28         8.62 o                         
  -8   5   1          3.61          9.80         6.69 o                         
  -6   5   1          0.02         -6.56         9.80 o                         
  -4   5   1         75.03        111.42        21.16 o                         
  -2   5   1         11.04         24.63         7.46 o                         
   0   5   1          4.40         -7.38        18.28 o                         
   2   5   1        105.00        146.03        25.07 o                         
   4   5   1         27.55         27.55        11.65 o                         
   6   5   1         37.54         41.72        12.74 o                         
   8   5   1          1.07          4.00         6.56 o                         
 -18   0   2          6.27         -0.29         7.82 o                         
 -16   0   2        764.38        847.13        57.96 o                         
 -14   0   2          0.74          2.27        10.77 o                         
 -12   0   2        960.98       1073.71        42.02 o                         
 -10   0   2         20.61          9.88         8.66 o                         
  -8   0   2       3808.93       4320.05       111.42 o                         
  -6   0   2       7079.32       7120.82       118.82 o                         
  -4   0   2       6978.52       6657.23        89.92 o                         
  -2   0   2        134.95        109.86         7.74 o                         
   0   0   2       1003.47        831.52        16.45 o                         
   2   0   2      46657.21      42048.52       121.93 o                         
   4   0   2        552.54        589.17        34.95 o                         
   6   0   2       2466.36       2235.27        79.11 o                         
   8   0   2       4132.07       4253.89       126.14 o                         
  10   0   2         23.97          9.25        17.90 o                         
  12   0   2         45.53         44.04         8.61 o                         
  14   0   2        238.17        258.96        34.66 o                         
  16   0   2         52.80         65.74        16.66 o                         
  18   0   2         22.29         23.93         8.62 o                         
 -19   1   2          0.83          0.98         3.39 o                         
 -17   1   2          0.52         -5.66         6.17 o                         
 -15   1   2          0.06         -8.84         8.84 o                         
 -13   1   2         11.52          3.41         9.17 o                         
 -11   1   2        482.73        414.63        27.11 o                         
  -9   1   2        574.65        573.95        47.23 o                         
  -7   1   2        564.64        568.27        40.17 o                         
  -5   1   2        143.54        139.39        17.29 o                         
  -3   1   2       5930.38       5465.68        77.31 o                         
  -1   1   2       8998.85       8378.56        47.70 o                         
   1   1   2       1668.90       1462.55        40.55 o                         
   3   1   2        683.21        696.70        23.91 o                         
   5   1   2       5491.39       5997.14        85.60 o                         
   7   1   2         15.69         14.08         8.61 o                         
   9   1   2          8.39          4.41         8.79 o                         
  11   1   2         20.62         12.61         5.82 o                         
  13   1   2          2.50          9.66        10.81 o                         
  15   1   2        320.21        303.00        19.51 o                         
  17   1   2          4.90          4.38         4.66 o                         
 -18   2   2         20.89         14.38         7.95 o                         
 -16   2   2         12.76         19.05        13.59 o                         
 -14   2   2         30.54         28.73         8.19 o                         
 -12   2   2        137.44        148.87        12.77 o                         
 -10   2   2          5.42        -17.37        17.37 o                         
  -8   2   2        107.08        120.50        15.13 o                         
  -6   2   2        132.67        119.01        14.07 o                         
  -4   2   2        492.10        571.67        73.23 o                         
  -2   2   2       1892.21       1982.89        63.09 o                         
   0   2   2        569.01        578.62        20.88 o                         
   2   2   2       1174.27       1206.22        27.70 o                         
   4   2   2        762.83        702.78        44.37 o                         
   6   2   2        297.16        289.46        33.52 o                         
   8   2   2         23.99         20.85         7.29 o                         
  10   2   2        637.83        627.74        38.34 o                         
  12   2   2        104.70        109.16        16.79 o                         
  14   2   2        666.82        799.55        40.65 o                         
  16   2   2         21.28         17.41        11.15 o                         
 -17   3   2        354.58        374.63        24.90 o                         
 -15   3   2         23.19          5.30         8.41 o                         
 -13   3   2          4.65         -3.83        10.22 o                         
 -11   3   2       1136.78       1237.06        64.44 o                         
  -9   3   2        310.38        316.64        20.02 o                         
  -7   3   2        252.68        248.27        16.93 o                         
  -5   3   2         37.46         40.78        13.63 o                         
  -3   3   2        550.51        611.72        43.07 o                         
  -1   3   2         55.00         54.76        15.35 o                         
   1   3   2       1457.75       1628.05        71.33 o                         
   3   3   2          0.31         20.27        11.27 o                         
   5   3   2        396.77        383.13        27.77 o                         
   7   3   2        554.56        545.16        26.73 o                         
   9   3   2          8.53         15.31        10.09 o                         
  11   3   2          0.24          4.21         8.37 o                         
  13   3   2          7.75         -9.17        10.51 o                         
  15   3   2          1.99          7.53         7.11 o                         
 -14   4   2         13.55         15.48         5.47 o                         
 -12   4   2          0.70         -0.88         6.48 o                         
 -10   4   2         32.26         32.26         9.25 o                         
  -8   4   2        101.35         95.60        21.37 o                         
  -6   4   2         78.55         83.53        21.83 o                         
  -4   4   2         79.00         78.86        21.28 o                         
  -2   4   2         72.77         68.05        10.99 o                         
   0   4   2         85.09         70.14         9.46 o                         
   2   4   2          1.14          2.57         5.42 o                         
   4   4   2        376.36        354.31        37.48 o                         
   6   4   2         35.29         38.44        15.98 o                         
   8   4   2        178.83        175.47        26.62 o                         
  10   4   2        123.98        162.73        21.66 o                         
  12   4   2          8.79         14.17         8.08 o                         
  -9   5   2          8.25          8.71         8.16 o                         
  -7   5   2          0.35         -9.38         9.55 o                         
  -5   5   2         23.53         15.10         9.46 o                         
  -3   5   2          4.65         18.00        12.37 o                         
  -1   5   2          1.21         15.85         8.22 o                         
   1   5   2         36.98         40.32        12.91 o                         
   3   5   2         41.19         57.04        13.50 o                         
   5   5   2        112.36        135.09        14.04 o                         
   7   5   2        179.87        189.48        15.32 o                         
   9   5   2          0.08         16.57         5.38 o                         
 -18   1   3         39.91         41.03         9.32 o                         
 -16   1   3         52.57         50.13         8.81 o                         
 -14   1   3         43.23         41.54         9.01 o                         
 -12   1   3        284.41        284.22        20.19 o                         
 -10   1   3        308.99        349.26        37.81 o                         
  -8   1   3        440.72        422.62        35.79 o                         
  -6   1   3        149.79         91.14        15.18 o                         
  -4   1   3       6859.29       7048.85        88.07 o                         
  -2   1   3      45214.89      40386.98       100.87 o                         
   0   1   3        857.95        787.09        19.62 o                         
   2   1   3       5833.96       5237.51        59.16 o                         
   4   1   3       2696.51       2692.25        54.64 o                         
   6   1   3        613.02        703.84        61.43 o                         
   8   1   3        430.00        429.60        31.16 o                         
  10   1   3       1161.79       1229.65        40.10 o                         
  12   1   3         30.48         18.62         7.01 o                         
  14   1   3        149.48        125.12        13.33 o                         
  16   1   3          1.44         -3.25        10.45 o                         
  18   1   3         16.78         28.26         7.57 o                         
 -17   2   3          2.15          3.86         3.92 o                         
 -15   2   3         28.10         25.72         7.36 o                         
 -13   2   3        220.97        233.04        17.56 o                         
 -11   2   3        524.14        563.73        61.53 o                         
  -9   2   3          2.23         -3.70        10.85 o                         
  -7   2   3        134.48        148.81        16.83 o                         
  -5   2   3         80.98         74.06        10.00 o                         
  -3   2   3       3250.32       3243.02        95.94 o                         
  -1   2   3       3839.54       4015.28        51.12 o                         
   1   2   3        195.29        159.42        11.73 o                         
   3   2   3        160.56        138.20        13.05 o                         
   5   2   3        377.52        325.37        33.94 o                         
   7   2   3       1962.16       2045.20        95.01 o                         
   9   2   3          1.25          5.61         5.96 o                         
  11   2   3         23.89         16.83         8.72 o                         
  13   2   3         17.99         27.72        10.81 o                         
  15   2   3          0.86          4.66         5.87 o                         
  17   2   3          5.14          0.13         6.14 o                         
 -16   3   3        144.20        131.31        18.21 o                         
 -14   3   3          0.07         -5.80         9.21 o                         
 -12   3   3        179.78        193.60        18.09 o                         
 -10   3   3        886.85        973.23        39.98 o                         
  -8   3   3          0.01         -9.23         9.23 o                         
  -6   3   3         42.08         28.25        15.71 o                         
  -4   3   3        142.95        190.49        25.70 o                         
  -2   3   3        548.55        645.83        45.89 o                         
   0   3   3        225.20        227.21        28.52 o                         
   2   3   3         22.42         -6.73        10.81 o                         
   4   3   3        172.98        198.31        31.21 o                         
   6   3   3         35.67         33.94         8.03 o                         
   8   3   3         59.97         78.49        11.43 o                         
  10   3   3         47.69         40.38        12.91 o                         
  12   3   3         19.86         22.21        10.73 o                         
  14   3   3          5.99          5.93         6.65 o                         
 -13   4   3          0.08          9.04         5.38 o                         
 -11   4   3          2.49          6.96         5.86 o                         
  -9   4   3          9.56         13.54        11.86 o                         
  -7   4   3         55.36         43.74        16.53 o                         
  -5   4   3          0.00        -14.47        14.47 o                         
  -3   4   3        164.52        134.56        23.07 o                         
  -1   4   3          2.04          4.07         7.56 o                         
   1   4   3        142.88        153.67        13.91 o                         
   3   4   3        149.50        120.04        23.85 o                         
   5   4   3        109.59        109.86        23.68 o                         
   7   4   3         54.57         49.63        13.88 o                         
   9   4   3         33.47         39.18         7.57 o                         
  11   4   3        126.40        121.26        17.41 o                         
  13   4   3          9.49          8.66         5.47 o                         
 -10   5   3          2.86          3.11         4.36 o                         
  -8   5   3          1.18         -6.44         8.20 o                         
  -6   5   3         46.16         46.48        14.05 o                         
  -4   5   3         14.13         14.05        11.86 o                         
  -2   5   3          8.48         10.12        10.35 o                         
   0   5   3         10.42          9.26         7.04 o                         
   2   5   3        212.08        270.41        20.06 o                         
   4   5   3        231.19        277.88        20.24 o                         
   6   5   3         69.30         86.76        12.43 o                         
   8   5   3          0.56         -2.86         9.80 o                         
 -20   0   4         91.54         86.52        11.90 o                         
 -18   0   4          0.63         -3.24         8.71 o                         
 -16   0   4          9.38          8.37        12.95 o                         
 -14   0   4        156.37        137.63        17.25 o                         
 -12   0   4       1297.19       1342.17        69.31 o                         
 -10   0   4       3019.29       2885.81        91.44 o                         
  -8   0   4        294.45        384.93        29.02 o                         
  -6   0   4        115.98        117.05        14.43 o                         
  -4   0   4       1012.38        923.05        31.17 o                         
  -2   0   4       2070.65       2005.79        35.25 o                         
   0   0   4       7180.28       6948.24        75.33 o                         
   2   0   4        128.77        128.24         9.67 o                         
   4   0   4        340.24        312.80        27.34 o                         
   6   0   4        950.79        962.03        55.48 o                         
   8   0   4        142.77        123.70        25.11 o                         
  10   0   4         12.07          6.04         5.99 o                         
  12   0   4         58.15         45.93        10.37 o                         
  14   0   4         84.64         80.46        21.37 o                         
  16   0   4         49.83         45.17        13.08 o                         
  18   0   4          4.95         13.71         5.17 o                         
 -19   1   4         40.94         34.16         6.94 o                         
 -17   1   4         15.87          2.29         5.47 o                         
 -15   1   4          8.63         15.98         7.56 o                         
 -13   1   4        155.27        139.04        14.90 o                         
 -11   1   4          4.93          2.18         6.95 o                         
  -9   1   4        219.68        226.49        27.55 o                         
  -7   1   4        622.52        683.43        39.45 o                         
  -5   1   4        736.97        640.67        22.06 o                         
  -3   1   4      13339.63      12295.14       128.16 o                         
  -1   1   4       9617.61       9383.02        75.70 o                         
   1   1   4          0.61          5.50         3.64 o                         
   3   1   4       2145.03       2211.42        46.19 o                         
   5   1   4        116.34        120.33        14.27 o                         
   7   1   4        184.25        227.01        22.43 o                         
   9   1   4          0.24         -5.05         6.48 o                         
  11   1   4       1189.43       1267.00        43.28 o                         
  13   1   4         79.43         98.54        12.17 o                         
  15   1   4        115.10        104.26        11.06 o                         
  17   1   4          0.27          3.95         5.26 o                         
 -18   2   4         17.75         23.39         5.55 o                         
 -16   2   4          5.76         10.40         7.57 o                         
 -14   2   4        167.34        184.46        15.57 o                         
 -12   2   4        217.93        220.17        21.50 o                         
 -10   2   4        858.72       1014.31        52.03 o                         
  -8   2   4         53.47         50.98        16.15 o                         
  -6   2   4       1915.74       2169.66        79.20 o                         
  -4   2   4       1070.77       1014.23        47.99 o                         
  -2   2   4       5816.31       6456.02       120.67 o                         
   0   2   4        354.40        330.01        17.70 o                         
   2   2   4         92.57         84.45        10.05 o                         
   4   2   4        567.00        552.16        42.69 o                         
   6   2   4        515.93        516.16        47.40 o                         
   8   2   4          0.31        -10.41        10.41 o                         
  10   2   4        165.57        154.59        20.31 o                         
  12   2   4        115.06        112.66        17.54 o                         
  14   2   4         25.03         24.16         9.48 o                         
  16   2   4         55.12         44.96        13.08 o                         
 -17   3   4          3.30          8.12         6.77 o                         
 -15   3   4        246.89        258.58        27.84 o                         
 -13   3   4         12.08         10.14         9.21 o                         
 -11   3   4        192.95        173.36        14.28 o                         
  -9   3   4       1676.96       1840.82        93.10 o                         
  -7   3   4        535.21        581.94        33.73 o                         
  -5   3   4         59.97         69.96        13.35 o                         
  -3   3   4        997.54        837.04       186.30 o                         
  -1   3   4          0.91          1.18         7.36 o                         
   1   3   4         53.33         55.43        22.33 o                         
   3   3   4        257.82        247.10        35.20 o                         
   5   3   4         37.90         31.48         8.82 o                         
   7   3   4        286.03        253.69        18.81 o                         
   9   3   4         16.72          6.39         9.42 o                         
  11   3   4          0.46         -4.12         6.90 o                         
  13   3   4         78.25         66.12        15.14 o                         
  15   3   4          2.51         -6.18         6.18 o                         
 -14   4   4         47.29         30.66         8.03 o                         
 -12   4   4         53.48         67.13        10.18 o                         
 -10   4   4          0.59         11.52        11.27 o                         
  -8   4   4          0.18         -7.40        10.47 o                         
  -6   4   4          1.33          5.17         9.59 o                         
  -4   4   4        152.86        140.86        28.73 o                         
  -2   4   4        167.78        155.75        12.76 o                         
   0   4   4          8.39         -0.78         6.70 o                         
   2   4   4        189.05        190.70        24.94 o                         
   4   4   4        133.14        104.52        23.72 o                         
   6   4   4        141.05        142.25        26.50 o                         
   8   4   4        136.63        130.64        14.81 o                         
  10   4   4         14.20         -8.16         8.16 o                         
  12   4   4         78.64         83.70        13.08 o                         
  -9   5   4          2.69         -9.78        14.47 o                         
  -7   5   4         40.46         53.50        13.29 o                         
  -5   5   4         59.26         67.25        17.24 o                         
  -3   5   4         98.66        102.48        20.23 o                         
  -1   5   4         36.06         29.00         8.67 o                         
   1   5   4         37.95         28.12         8.94 o                         
   3   5   4        344.73        437.35        25.45 o                         
   5   5   4         39.27         36.26         8.21 o                         
   7   5   4         32.13         43.38         7.77 o                         
 -20   1   5          5.04          4.00         4.46 o                         
 -18   1   5         59.81         62.21        13.40 o                         
 -16   1   5          2.36         -4.17         6.27 o                         
 -14   1   5         61.24         54.62        12.87 o                         
 -12   1   5        202.35        176.97        15.82 o                         
 -10   1   5       2327.84       2557.70        94.17 o                         
  -8   1   5        122.68         93.25        16.24 o                         
  -6   1   5        363.47        376.09        18.64 o                         
  -4   1   5       4696.45       4329.47       105.21 o                         
  -2   1   5      11403.94      11053.84       104.10 o                         
   0   1   5       3370.24       2962.49        71.80 o                         
   2   1   5        157.41        170.58        12.60 o                         
   4   1   5          1.50          7.98         3.56 o                         
   6   1   5        951.36        997.95        43.58 o                         
   8   1   5        169.56        160.10        15.04 o                         
  10   1   5          0.36        -10.16        10.16 o                         
  12   1   5       1619.46       1773.61        47.96 o                         
  14   1   5         13.11          7.09         5.64 o                         
  16   1   5          0.01         -0.37         4.07 o                         
 -19   2   5         45.08         39.66         9.08 o                         
 -17   2   5          7.69         10.11        12.24 o                         
 -15   2   5        217.31        234.94        20.86 o                         
 -13   2   5        751.38        801.53        51.19 o                         
 -11   2   5         36.01         24.52         6.53 o                         
  -9   2   5       1027.61       1129.56        68.56 o                         
  -7   2   5        111.66        137.70        22.12 o                         
  -5   2   5        666.23        669.09        41.30 o                         
  -3   2   5          2.04          1.24         5.29 o                         
  -1   2   5         21.43         19.44         6.37 o                         
   1   2   5        419.47        405.25        35.58 o                         
   3   2   5       3852.17       3926.92       112.09 o                         
   5   2   5        106.26         76.59        20.48 o                         
   7   2   5        406.29        432.95        29.43 o                         
   9   2   5          3.31         -1.13         7.70 o                         
  11   2   5        147.83        127.02        24.31 o                         
  13   2   5         38.68         44.05        11.28 o                         
  15   2   5         24.22         21.21         9.08 o                         
 -16   3   5          1.25          7.07         6.98 o                         
 -14   3   5        150.29        111.84        19.98 o                         
 -12   3   5        251.22        264.99        21.96 o                         
 -10   3   5        146.01        114.91        21.20 o                         
  -8   3   5          8.88         -3.38         5.90 o                         
  -6   3   5         25.54         27.42         8.02 o                         
  -4   3   5         28.16         24.40         5.04 o                         
  -2   3   5         30.84         37.05        14.34 o                         
   0   3   5        107.04        103.38        21.96 o                         
   2   3   5         62.22         36.26        14.43 o                         
   4   3   5        159.96        137.17        16.39 o                         
   6   3   5        175.62        170.06        15.58 o                         
   8   3   5          2.72          9.00         8.37 o                         
  10   3   5          2.32         -4.29         8.29 o                         
  12   3   5         64.82         64.86        15.23 o                         
  14   3   5         16.43         12.07         7.07 o                         
 -13   4   5         20.62         18.36         5.60 o                         
 -11   4   5         52.41         53.03         8.52 o                         
  -9   4   5         50.85         72.38        21.28 o                         
  -7   4   5        171.37        216.15        31.08 o                         
  -5   4   5          1.88          8.96        18.74 o                         
  -3   4   5         56.02         57.21        11.52 o                         
  -1   4   5        747.46        782.32        29.47 o                         
   1   4   5         50.53         47.42        12.04 o                         
   3   4   5         14.89          7.15        13.21 o                         
   5   4   5         57.50         43.45        15.48 o                         
   7   4   5        122.28        101.24        20.10 o                         
   9   4   5          1.69         -6.22         6.22 o                         
  11   4   5          3.11         -2.78         4.96 o                         
 -10   5   5          5.23          7.19         7.53 o                         
  -8   5   5          2.58         -1.81         7.23 o                         
  -6   5   5          6.74         10.22         8.50 o                         
  -4   5   5         56.56         69.69        17.20 o                         
  -2   5   5         68.12         50.18        27.93 o                         
   0   5   5          8.04          6.69         9.93 o                         
   2   5   5         12.02         24.42         6.98 o                         
   4   5   5        112.87        145.44        14.94 o                         
   6   5   5        233.68        267.07        17.55 o                         
   8   5   5         17.96         15.65         7.07 o                         
 -20   0   6         35.36         44.42         9.55 o                         
 -18   0   6        287.05        261.39        58.84 o                         
 -16   0   6          6.44         13.80        11.61 o                         
 -14   0   6        354.39        344.39        38.78 o                         
 -12   0   6        236.59        226.53        35.69 o                         
 -10   0   6        452.03        422.66        35.25 o                         
  -8   0   6         12.34         16.15         7.74 o                         
  -6   0   6       4209.03       3749.00        79.28 o                         
  -4   0   6       8367.65       8852.29        99.35 o                         
  -2   0   6       1196.03       1000.31        29.82 o                         
   0   0   6       1099.54        934.14        26.35 o                         
   2   0   6       6639.88       6481.35        75.73 o                         
   4   0   6          0.66          5.89         7.74 o                         
   6   0   6         34.00         28.18        13.67 o                         
   8   0   6       3560.81       3433.77       129.08 o                         
  10   0   6        362.14        299.51        24.80 o                         
  12   0   6         90.53         86.69        23.26 o                         
  14   0   6         30.65         23.68        12.79 o                         
  16   0   6        130.38        150.74        19.35 o                         
 -19   1   6         68.22         84.25        10.21 o                         
 -17   1   6          7.79          8.37         5.04 o                         
 -15   1   6         16.36         15.27         7.87 o                         
 -13   1   6        525.88        517.07        24.01 o                         
 -11   1   6         88.62         95.66        11.27 o                         
  -9   1   6       1510.17       1684.79        73.48 o                         
  -7   1   6        117.26        109.81        12.92 o                         
  -5   1   6      12940.94      12800.81       104.10 o                         
  -3   1   6        728.13        753.25        37.77 o                         
  -1   1   6       3739.14       3789.38        84.83 o                         
   1   1   6         55.79         71.23         8.08 o                         
   3   1   6        886.88        836.72        32.53 o                         
   5   1   6       3545.97       3792.98       111.80 o                         
   7   1   6        309.92        259.03        25.66 o                         
   9   1   6         18.67         35.69         8.29 o                         
  11   1   6         88.98         97.68        14.38 o                         
  13   1   6        206.66        229.23        17.10 o                         
  15   1   6          0.40         -0.55         5.14 o                         
 -18   2   6          5.72         -0.99         4.26 o                         
 -16   2   6         21.21         20.10         8.21 o                         
 -14   2   6        904.26       1003.93        56.99 o                         
 -12   2   6        103.33         95.14        13.42 o                         
 -10   2   6         50.43         56.23         6.59 o                         
  -8   2   6        571.66        594.01        46.85 o                         
  -6   2   6       2658.55       2762.00        64.78 o                         
  -4   2   6       2325.21       2352.07        55.11 o                         
  -2   2   6        628.68        635.25        28.48 o                         
   0   2   6       1334.93       1423.14        67.21 o                         
   2   2   6         37.56         35.50        13.12 o                         
   4   2   6         33.54         23.64        13.29 o                         
   6   2   6         78.95         72.57        12.60 o                         
   8   2   6        206.94        233.72        23.21 o                         
  10   2   6         25.47         30.41        13.25 o                         
  12   2   6         86.86         75.22        14.69 o                         
  14   2   6          3.23         -2.36         6.93 o                         
 -17   3   6         37.90         30.41         8.41 o                         
 -15   3   6          1.84         10.56         7.57 o                         
 -13   3   6         38.78         28.67         8.10 o                         
 -11   3   6         90.89        110.78        14.78 o                         
  -9   3   6         60.85         51.20        11.37 o                         
  -7   3   6         62.49         57.06         9.89 o                         
  -5   3   6         84.92         64.72         7.74 o                         
  -3   3   6        341.17        320.47        18.62 o                         
  -1   3   6        273.92        292.09        22.52 o                         
   1   3   6          0.07          8.24        11.52 o                         
   3   3   6        659.44        756.40        64.73 o                         
   5   3   6        194.10        201.99        29.76 o                         
   7   3   6        119.73         91.20        13.73 o                         
   9   3   6        105.20         67.80        16.07 o                         
  11   3   6         23.85         18.42         9.42 o                         
  13   3   6          4.04         -2.10         7.15 o                         
 -14   4   6         31.20         36.25         6.66 o                         
 -12   4   6          2.80         -1.97         4.93 o                         
 -10   4   6         48.99         45.31        10.88 o                         
  -8   4   6          9.56          8.83         9.55 o                         
  -6   4   6        169.15        207.52        30.16 o                         
  -4   4   6          1.64         16.19        12.53 o                         
  -2   4   6        136.57        149.27        16.67 o                         
   0   4   6        657.24        740.72        35.03 o                         
   2   4   6          6.04          9.00         7.17 o                         
   4   4   6        222.31        228.93        31.54 o                         
   6   4   6        103.77        105.65        20.23 o                         
   8   4   6         56.54         69.53        10.90 o                         
  10   4   6         17.87         26.46         8.45 o                         
 -11   5   6          0.59         -7.07         7.07 o                         
  -9   5   6         15.73         13.50         7.11 o                         
  -7   5   6          8.78         -4.12         8.96 o                         
  -5   5   6          4.68          1.47         8.79 o                         
  -3   5   6         48.17         55.71        10.44 o                         
  -1   5   6         72.77         89.56        12.74 o                         
   1   5   6          0.17         -8.19        15.69 o                         
   3   5   6        145.36        162.58        20.42 o                         
   5   5   6        138.04        135.75        15.31 o                         
   7   5   6        120.65        100.47        11.84 o                         
 -20   1   7          6.91         11.23         5.34 o                         
 -18   1   7         50.45         40.75         7.56 o                         
 -16   1   7          3.35         -0.83         5.03 o                         
 -14   1   7        248.20        231.34        17.47 o                         
 -12   1   7        222.15        227.30        13.52 o                         
 -10   1   7         18.37         11.91         6.61 o                         
  -8   1   7        105.06         88.29        12.35 o                         
  -6   1   7         95.66         85.78        10.56 o                         
  -4   1   7       5138.60       5094.07        71.00 o                         
  -2   1   7       2879.99       3129.08        81.39 o                         
   0   1   7       2907.19       2826.72        79.11 o                         
   2   1   7          0.95          9.44         6.50 o                         
   4   1   7        109.94        130.90        11.59 o                         
   6   1   7         27.47         19.98        12.62 o                         
   8   1   7         60.72         48.12         8.86 o                         
  10   1   7          0.63         -1.31        10.83 o                         
  12   1   7         39.86         42.69         8.87 o                         
  14   1   7        143.61        129.33        11.69 o                         
  16   1   7          2.16          7.95         5.80 o                         
 -19   2   7         16.85         16.95         7.36 o                         
 -17   2   7          1.36          4.03         5.47 o                         
 -15   2   7          0.01         -2.02         7.02 o                         
 -13   2   7        753.62        780.89        36.12 o                         
 -11   2   7        394.62        424.81        18.02 o                         
  -9   2   7        458.32        463.72        15.94 o                         
  -7   2   7        204.56        189.15        18.46 o                         
  -5   2   7       7315.81       7281.86       101.98 o                         
  -3   2   7          9.76         14.38         6.66 o                         
  -1   2   7         83.04         62.67        15.73 o                         
   1   2   7        331.98        297.57        34.03 o                         
   3   2   7        298.53        267.25        35.62 o                         
   5   2   7        249.87        314.80        26.79 o                         
   7   2   7         69.33         65.13        13.10 o                         
   9   2   7         67.29         43.87        15.69 o                         
  11   2   7        144.00        140.14        24.86 o                         
  13   2   7        164.72        195.55        19.02 o                         
  15   2   7          0.48          2.00         4.38 o                         
 -16   3   7         28.75         43.07        12.16 o                         
 -14   3   7          0.21         -1.23         5.27 o                         
 -12   3   7          0.97          7.70         9.42 o                         
 -10   3   7         17.91         15.44         7.00 o                         
  -8   3   7         16.51         27.80         7.66 o                         
  -6   3   7        118.04         97.49        23.81 o                         
  -4   3   7        136.62        148.44        13.26 o                         
  -2   3   7        179.10        173.37        14.00 o                         
   0   3   7         87.33         80.88        10.78 o                         
   2   3   7         31.61         40.13        23.60 o                         
   4   3   7        154.04        152.59        30.41 o                         
   6   3   7          0.02         -3.31         8.12 o                         
   8   3   7          2.61          9.04        10.05 o                         
  10   3   7        126.08        103.72        18.84 o                         
  12   3   7          9.59         18.09         9.67 o                         
  14   3   7         11.60         12.07         5.93 o                         
 -13   4   7         13.69         14.90         4.71 o                         
 -11   4   7         10.11          7.87        10.39 o                         
  -9   4   7         79.71         94.29        24.18 o                         
  -7   4   7         94.95        100.78        21.62 o                         
  -5   4   7        317.11        414.04        40.55 o                         
  -3   4   7         23.08         26.94         8.77 o                         
  -1   4   7         72.88         74.29        11.93 o                         
   1   4   7       1153.61       1346.59        67.51 o                         
   3   4   7        123.71        128.76        19.64 o                         
   5   4   7          2.28         -3.53         9.88 o                         
   7   4   7         15.89         -9.25        12.32 o                         
   9   4   7         23.81         -0.21         6.73 o                         
  11   4   7          2.22          6.69         5.09 o                         
 -10   5   7          5.54          2.90         7.11 o                         
  -8   5   7         19.65         19.14         9.80 o                         
  -6   5   7         41.63         36.42        12.58 o                         
  -4   5   7         19.06         16.36         9.55 o                         
  -2   5   7          3.76         -9.38         9.38 o                         
   0   5   7         63.48         61.58        16.15 o                         
   2   5   7          2.22          1.62         8.18 o                         
   4   5   7          5.50         -2.73         5.41 o                         
   6   5   7         21.31         29.96         6.26 o                         
 -20   0   8         13.22         15.27         6.06 o                         
 -18   0   8          0.62          6.14         4.85 o                         
 -16   0   8        104.46        110.20        22.50 o                         
 -14   0   8        472.03        550.69        48.62 o                         
 -12   0   8        499.93        496.33        24.08 o                         
 -10   0   8          4.23         -1.07         5.32 o                         
  -8   0   8       2497.29       2463.78        74.49 o                         
  -6   0   8        179.91        176.99        17.83 o                         
  -4   0   8        810.84        868.16        34.45 o                         
  -2   0   8          7.68         16.74         5.85 o                         
   0   0   8       1183.20       1250.29        35.78 o                         
   2   0   8         90.85         91.34        11.80 o                         
   4   0   8        872.60        923.89        56.57 o                         
   6   0   8         24.97          9.88        11.02 o                         
   8   0   8       1034.29        866.48        64.37 o                         
  10   0   8       4395.30       4543.05       117.73 o                         
  12   0   8         37.03         16.02        13.50 o                         
  14   0   8         57.62         65.53        15.44 o                         
 -19   1   8         42.33         38.23        10.60 o                         
 -17   1   8         41.85         31.16         5.71 o                         
 -15   1   8         16.09          9.13         6.79 o                         
 -13   1   8        475.77        488.86        17.76 o                         
 -11   1   8        941.49        926.16        22.35 o                         
  -9   1   8          2.03         -4.10         7.72 o                         
  -7   1   8         84.76         83.78        11.35 o                         
  -5   1   8        115.89        101.02         9.28 o                         
  -3   1   8       1415.51       1655.85        63.30 o                         
  -1   1   8       1161.16       1230.97        55.35 o                         
   1   1   8       2279.95       2479.01        88.87 o                         
   3   1   8         91.83         68.56        17.66 o                         
   5   1   8        659.65        724.38        40.87 o                         
   7   1   8         48.04         21.17         7.71 o                         
   9   1   8        129.61        118.59        28.03 o                         
  11   1   8         92.74         98.75        14.52 o                         
  13   1   8          9.45          1.54         4.87 o                         
  15   1   8         16.93         19.81         8.03 o                         
 -18   2   8          1.72          3.49         5.64 o                         
 -16   2   8         23.85         14.29         9.42 o                         
 -14   2   8         15.54         11.15         6.12 o                         
 -12   2   8       2641.64       2992.96        60.55 o                         
 -10   2   8         33.82         29.21         4.70 o                         
  -8   2   8         43.01         39.10         5.87 o                         
  -6   2   8        751.71        700.30        34.12 o                         
  -4   2   8       6332.41       6520.72       188.70 o                         
  -2   2   8          6.40         -1.26         9.21 o                         
   0   2   8        326.50        307.63        35.71 o                         
   2   2   8         42.31         46.43        17.96 o                         
   4   2   8          5.38         13.85         8.65 o                         
   6   2   8         10.91         12.83        10.16 o                         
   8   2   8         19.29         10.51         9.00 o                         
  10   2   8         79.26         52.95        15.44 o                         
  12   2   8          1.81          9.39        10.58 o                         
  14   2   8          2.59          3.29         5.15 o                         
 -17   3   8         41.24         32.47         8.87 o                         
 -15   3   8         32.21         26.40        10.75 o                         
 -13   3   8          2.35         -0.84         8.41 o                         
 -11   3   8          4.04          7.19        11.27 o                         
  -9   3   8        314.48        347.67        39.03 o                         
  -7   3   8         31.10         24.19         7.17 o                         
  -5   3   8        102.37        108.75        10.01 o                         
  -3   3   8         29.28         24.61         6.38 o                         
  -1   3   8        494.51        486.05        27.69 o                         
   1   3   8        244.26        278.98        42.31 o                         
   3   3   8          0.50          1.73         7.52 o                         
   5   3   8         12.52         19.43        11.65 o                         
   7   3   8          5.91         -2.23         7.99 o                         
   9   3   8        332.47        328.07        32.81 o                         
  11   3   8         48.27         46.81        12.66 o                         
  13   3   8         20.43         25.74         7.65 o                         
 -14   4   8         20.02         31.12        11.23 o                         
 -12   4   8          4.80         17.75        10.22 o                         
 -10   4   8         10.78         23.47        12.95 o                         
  -8   4   8        105.19        129.63        23.89 o                         
  -6   4   8         61.76         56.11        16.95 o                         
  -4   4   8          4.67         11.61         8.83 o                         
  -2   4   8         28.59         23.68         7.84 o                         
   0   4   8         23.02         27.33         8.43 o                         
   2   4   8        923.55       1130.91        62.04 o                         
   4   4   8         22.71         25.38         8.88 o                         
   6   4   8         32.48         14.97         7.19 o                         
   8   4   8          0.92          1.14         5.97 o                         
  10   4   8          5.66         -1.35         5.38 o                         
 -11   5   8         97.13        106.71        14.55 o                         
  -9   5   8         25.81         26.96        11.02 o                         
  -7   5   8          6.04         -2.61         5.41 o                         
  -5   5   8         51.81         29.40        11.99 o                         
  -3   5   8          7.81          8.37         8.50 o                         
  -1   5   8          9.30          4.21         8.45 o                         
   1   5   8          4.74          2.16         4.61 o                         
   3   5   8         28.48         27.26         5.67 o                         
   5   5   8          6.07          0.16         3.84 o                         
 -18   1   9          0.22         -0.96         4.97 o                         
 -16   1   9       1218.00       1373.44        50.57 o                         
 -14   1   9         50.47         43.79         7.02 o                         
 -12   1   9          9.78          2.21         3.57 o                         
 -10   1   9        409.71        419.67        15.07 o                         
  -8   1   9       2136.17       2021.79        54.96 o                         
  -6   1   9        630.14        582.00        22.93 o                         
  -4   1   9         12.41          8.12         5.54 o                         
  -2   1   9        184.52        170.97        22.54 o                         
   0   1   9       1430.29       1565.38        72.85 o                         
   2   1   9        871.50        959.77        48.79 o                         
   4   1   9         47.07         33.56        17.20 o                         
   6   1   9        342.46        363.54        28.46 o                         
   8   1   9          5.59          8.60         5.85 o                         
  10   1   9         98.22        109.88        18.25 o                         
  12   1   9         33.64         29.81         8.95 o                         
  14   1   9         26.76         31.38        10.51 o                         
 -19   2   9         27.37         29.02         8.12 o                         
 -17   2   9         25.96         13.54         9.17 o                         
 -15   2   9         29.68         37.17         8.83 o                         
 -13   2   9        198.93        234.23        18.97 o                         
 -11   2   9         13.39          0.09         4.49 o                         
  -9   2   9         15.08         10.19         3.87 o                         
  -7   2   9        372.04        416.99        17.36 o                         
  -5   2   9         75.77         73.24        11.54 o                         
  -3   2   9       3779.08       4210.91       122.98 o                         
  -1   2   9        712.98        724.90        55.39 o                         
   1   2   9        518.48        525.87        51.10 o                         
   3   2   9       1334.89       1427.55        40.40 o                         
   5   2   9         92.23         78.21        14.62 o                         
   7   2   9         33.71         31.12        13.00 o                         
   9   2   9         20.35         10.35        11.57 o                         
  11   2   9          0.17         -6.10         8.20 o                         
  13   2   9          0.25         -4.53         6.14 o                         
 -16   3   9          9.18          7.28         7.02 o                         
 -14   3   9          1.12          3.28         5.68 o                         
 -12   3   9         16.90          4.00         7.65 o                         
 -10   3   9          0.61         18.84        14.81 o                         
  -8   3   9         13.13         22.15         6.62 o                         
  -6   3   9         30.33         44.50         8.61 o                         
  -4   3   9        191.18        212.83        16.24 o                         
  -2   3   9       1416.06       1585.57        43.43 o                         
   0   3   9          1.13         13.47         9.11 o                         
   2   3   9        642.47        633.42        63.55 o                         
   4   3   9         86.04         76.97        16.99 o                         
   6   3   9        304.09        281.98        23.14 o                         
   8   3   9         27.11         19.77        11.27 o                         
  10   3   9          8.42         11.44         6.81 o                         
  12   3   9         23.28         26.37         8.66 o                         
 -13   4   9          0.01         12.83         7.95 o                         
 -11   4   9         14.00         10.05        10.39 o                         
  -9   4   9          1.66         -1.56         7.00 o                         
  -7   4   9         23.97          2.67        11.63 o                         
  -5   4   9          4.08          7.65         8.83 o                         
  -3   4   9          7.16          7.14         7.30 o                         
  -1   4   9          9.40          8.62         7.28 o                         
   1   4   9        102.99        104.64        19.77 o                         
   3   4   9        148.09        141.58        17.29 o                         
   5   4   9         74.02         70.31        18.53 o                         
   7   4   9          7.40          0.50         6.60 o                         
   9   4   9         98.49        130.68        15.94 o                         
 -10   5   9          4.64          9.59         6.52 o                         
  -8   5   9          0.08          2.40         6.65 o                         
  -6   5   9         15.98          7.52         6.56 o                         
  -4   5   9         17.93        -10.05        10.05 o                         
  -2   5   9         31.81         15.74        10.45 o                         
   0   5   9         16.74         11.86         7.20 o                         
   2   5   9         26.69         23.72         5.14 o                         
   4   5   9          1.95          0.96         3.88 o                         
 -18   0  10          9.48          6.33         4.41 o                         
 -16   0  10        205.49        195.75        27.59 o                         
 -14   0  10        156.10        139.07        16.00 o                         
 -12   0  10          0.39         -1.25         5.25 o                         
 -10   0  10        116.88        104.09        13.12 o                         
  -8   0  10       2606.86       2630.68        88.41 o                         
  -6   0  10       7485.62       7958.40       120.21 o                         
  -4   0  10          3.82          2.19         3.73 o                         
  -2   0  10       2193.98       2417.69        53.39 o                         
   0   0  10         55.79         62.94        10.13 o                         
   2   0  10       4869.32       5180.26        90.60 o                         
   4   0  10        177.63        130.76        24.48 o                         
   6   0  10        661.31        625.64        34.70 o                         
   8   0  10        283.84        239.01        23.37 o                         
  10   0  10        796.61        877.79        52.28 o                         
  12   0  10        174.42        160.25        26.88 o                         
  14   0  10          0.07          2.52         6.27 o                         
 -19   1  10          5.71          2.23         5.64 o                         
 -17   1  10         36.17         54.86         7.80 o                         
 -15   1  10        772.67        833.66        26.40 o                         
 -13   1  10        115.85        128.59         9.08 o                         
 -11   1  10        175.37        189.01         9.86 o                         
  -9   1  10        356.37        383.25        14.07 o                         
  -7   1  10         12.32         18.93         9.17 o                         
  -5   1  10        553.90        561.28        29.53 o                         
  -3   1  10         58.24         59.01        14.72 o                         
  -1   1  10        312.89        296.56        35.20 o                         
   1   1  10         48.68         52.18        14.11 o                         
   3   1  10        150.11        161.24        30.07 o                         
   5   1  10         50.67         44.35         6.84 o                         
   7   1  10          1.07        -16.34        16.34 o                         
   9   1  10        255.42        255.51        32.22 o                         
  11   1  10         11.28          7.82        10.75 o                         
  13   1  10          3.40         -3.41         9.13 o                         
 -18   2  10         14.84          2.65         7.23 o                         
 -16   2  10         36.96         39.07        10.22 o                         
 -14   2  10         53.35         63.22        17.03 o                         
 -12   2  10          1.16          5.04         7.33 o                         
 -10   2  10        360.54        305.70        15.84 o                         
  -8   2  10         53.12         56.97        10.75 o                         
  -6   2  10        330.35        338.20        20.08 o                         
  -4   2  10         61.12         64.18        15.77 o                         
  -2   2  10         73.90         65.70        18.67 o                         
   0   2  10         14.94         22.70         8.48 o                         
   2   2  10          1.05          2.01         5.34 o                         
   4   2  10         56.32         37.47         7.59 o                         
   6   2  10        194.59        153.52        25.49 o                         
   8   2  10         13.09         15.35        10.81 o                         
  10   2  10         35.51         44.33        14.30 o                         
  12   2  10         14.61          5.21         6.90 o                         
 -17   3  10          0.15         -3.41         4.84 o                         
 -15   3  10          0.29         -4.78         6.19 o                         
 -13   3  10         18.96         -0.88         9.13 o                         
 -11   3  10         54.12         55.86        18.21 o                         
  -9   3  10        177.99        147.34        17.86 o                         
  -7   3  10       2072.80       2566.64        53.93 o                         
  -5   3  10        366.18        365.35        21.69 o                         
  -3   3  10         35.93         28.29         9.35 o                         
  -1   3  10       1087.92       1211.59        51.77 o                         
   1   3  10        554.09        751.53        74.53 o                         
   3   3  10        488.19        481.29        41.01 o                         
   5   3  10          0.86         -3.15         9.00 o                         
   7   3  10        109.67         72.17        17.24 o                         
   9   3  10          5.45          2.36         5.89 o                         
  11   3  10         54.70         62.71        12.03 o                         
 -14   4  10        115.64        144.81        18.21 o                         
 -12   4  10         15.96          4.54         8.58 o                         
 -10   4  10         12.69         10.73        11.44 o                         
  -8   4  10          0.38         -8.50         8.50 o                         
  -6   4  10         85.55         90.03        16.44 o                         
  -4   4  10         32.82         28.90        14.38 o                         
  -2   4  10         29.68         45.30        13.88 o                         
   0   4  10        160.35        174.17        25.19 o                         
   2   4  10          1.36          0.92         6.17 o                         
   4   4  10         30.57         33.24         8.57 o                         
   6   4  10         14.17         21.58         6.37 o                         
   8   4  10         27.93         26.50         8.45 o                         
  -9   5  10         46.52         44.58        10.94 o                         
  -7   5  10         24.86          4.11        10.94 o                         
  -5   5  10          0.65         -8.58        10.81 o                         
  -3   5  10         18.82         16.79         7.19 o                         
  -1   5  10          2.02         -0.53         5.37 o                         
   1   5  10          4.78         -1.54         5.45 o                         
   3   5  10          0.04          6.46         3.83 o                         
 -18   1  11         59.19         65.66         9.29 o                         
 -16   1  11        138.88        132.94        10.32 o                         
 -14   1  11       1587.10       1725.85        34.26 o                         
 -12   1  11        430.57        464.07        17.88 o                         
 -10   1  11         63.71         63.52         5.09 o                         
  -8   1  11        271.22        289.35        15.12 o                         
  -6   1  11        958.51       1091.50        59.77 o                         
  -4   1  11         23.27         11.65         9.25 o                         
  -2   1  11        681.84        621.81        47.70 o                         
   0   1  11        117.66        103.61        19.96 o                         
   2   1  11        204.82        225.91        12.32 o                         
   4   1  11          1.88          3.84        10.17 o                         
   6   1  11       1240.41       1265.84        41.81 o                         
   8   1  11        576.01        647.01        32.11 o                         
  10   1  11          4.12          7.96        20.15 o                         
  12   1  11         62.76         71.52        10.66 o                         
 -19   2  11          2.30          8.04         4.54 o                         
 -17   2  11         49.37         41.01        12.74 o                         
 -15   2  11         32.36         33.10        11.86 o                         
 -13   2  11          2.31         27.38        13.38 o                         
 -11   2  11          2.53        -13.42        13.42 o                         
  -9   2  11         17.13         25.30         6.82 o                         
  -7   2  11          0.23          4.08         5.14 o                         
  -5   2  11         52.24         55.41         7.23 o                         
  -3   2  11        176.60        161.35        11.71 o                         
  -1   2  11        714.91        716.89        21.54 o                         
   1   2  11        129.19        107.32        10.22 o                         
   3   2  11          4.76          2.06         5.83 o                         
   5   2  11          0.89         -7.38         7.38 o                         
   7   2  11        181.89        136.82        24.61 o                         
   9   2  11        130.86        123.11        22.00 o                         
  11   2  11          1.75         -2.91         7.99 o                         
 -16   3  11          6.21          9.18         5.14 o                         
 -14   3  11         10.95          1.77         8.66 o                         
 -12   3  11          9.16         -1.09         9.25 o                         
 -10   3  11        271.28        207.05        42.67 o                         
  -8   3  11         32.95         20.28        18.93 o                         
  -6   3  11        902.25        991.78        39.67 o                         
  -4   3  11         69.81         54.22         9.78 o                         
  -2   3  11       1707.60       1994.55        67.01 o                         
   0   3  11        278.10        296.43        24.16 o                         
   2   3  11         53.13         57.44        11.23 o                         
   4   3  11          1.79         17.41        10.35 o                         
   6   3  11          0.02         -5.68         8.45 o                         
   8   3  11         13.58          1.98         6.69 o                         
  10   3  11         47.71         41.26        10.09 o                         
 -13   4  11         42.09         46.94        12.87 o                         
 -11   4  11         74.16         74.11        18.63 o                         
  -9   4  11          4.57          7.56         6.21 o                         
  -7   4  11         23.48         23.28         9.48 o                         
  -5   4  11          2.39         -0.21         7.43 o                         
  -3   4  11          0.51         -4.08         5.71 o                         
  -1   4  11         13.17         11.77         7.03 o                         
   1   4  11          9.23          6.59         6.93 o                         
   3   4  11          4.68          2.14         5.87 o                         
   5   4  11         10.61         12.65         5.94 o                         
   7   4  11         32.99         17.12         7.44 o                         
  -8   5  11         10.53          5.55         6.01 o                         
  -6   5  11          3.36         -4.21         6.18 o                         
  -4   5  11          2.30          0.80         6.81 o                         
  -2   5  11          1.24         -2.61         5.80 o                         
   0   5  11         21.86         17.55         8.64 o                         
   2   5  11          5.59         22.12         7.74 o                         
 -18   0  12        765.17        825.17        45.85 o                         
 -16   0  12        340.19        357.13        19.58 o                         
 -14   0  12       2225.19       2525.93        65.68 o                         
 -12   0  12         70.51         66.54        11.69 o                         
 -10   0  12       1738.59       1900.53        44.15 o                         
  -8   0  12        758.45        792.49        23.97 o                         
  -6   0  12       1711.85       1816.94        82.40 o                         
  -4   0  12         11.72         -1.85         8.96 o                         
  -2   0  12       2621.28       2749.70       100.48 o                         
   0   0  12       1226.82       1158.16        66.37 o                         
   2   0  12          4.99          6.53         5.52 o                         
   4   0  12          6.83         10.11         8.94 o                         
   6   0  12         24.55         15.48         8.58 o                         
   8   0  12          3.48         -1.51         9.00 o                         
  10   0  12        252.90        227.88        24.31 o                         
  12   0  12          0.56         17.54         9.38 o                         
 -19   1  12          2.73         -4.88         6.94 o                         
 -17   1  12         64.68         66.09        16.42 o                         
 -15   1  12          9.17         -0.59         5.98 o                         
 -13   1  12        284.64        264.91        13.61 o                         
 -11   1  12         16.59         22.59         4.15 o                         
  -9   1  12          0.63          3.87         3.50 o                         
  -7   1  12        502.48        521.89        16.06 o                         
  -5   1  12          0.08          1.85         7.32 o                         
  -3   1  12        369.66        327.81        35.88 o                         
  -1   1  12         32.12         35.53         9.92 o                         
   1   1  12        463.17        496.70        18.32 o                         
   3   1  12        265.99        262.38        13.84 o                         
   5   1  12          6.25          3.87         6.69 o                         
   7   1  12        600.77        678.38        33.70 o                         
   9   1  12          0.61         -4.00         5.31 o                         
  11   1  12          1.06         10.05         6.50 o                         
  13   1  12         22.70         40.34        10.01 o                         
 -18   2  12         67.11         69.17         9.10 o                         
 -16   2  12          7.86          2.52         6.27 o                         
 -14   2  12         21.42          5.34         9.72 o                         
 -12   2  12          4.56          1.89        10.35 o                         
 -10   2  12          2.33         -6.10        10.03 o                         
  -8   2  12         54.06         64.40        10.35 o                         
  -6   2  12         42.35         46.39         8.40 o                         
  -4   2  12        303.38        303.48        15.97 o                         
  -2   2  12          5.84          6.90         3.73 o                         
   0   2  12        813.84        855.79        24.17 o                         
   2   2  12        117.13        122.00        14.62 o                         
   4   2  12        123.57        106.40        13.99 o                         
   6   2  12          0.08         -6.30        17.88 o                         
   8   2  12        317.36        286.05        32.55 o                         
  10   2  12          1.01         -3.32         7.99 o                         
  12   2  12         14.32         11.48         5.30 o                         
 -17   3  12         71.08         71.59        10.60 o                         
 -15   3  12         49.45         39.51         7.77 o                         
 -13   3  12          8.64         -4.58        13.67 o                         
 -11   3  12         23.11         18.30         8.28 o                         
  -9   3  12        198.14        117.72        16.77 o                         
  -7   3  12        271.39        259.60        29.42 o                         
  -5   3  12        225.33        238.35        23.66 o                         
  -3   3  12         49.43         58.65        14.62 o                         
  -1   3  12       1123.98       1184.57        46.46 o                         
   1   3  12        350.47        328.01        19.47 o                         
   3   3  12         98.73        119.56        15.12 o                         
   5   3  12         14.97         27.76        11.86 o                         
   7   3  12         44.87         47.02        14.09 o                         
   9   3  12          0.34         -5.72         6.44 o                         
 -14   4  12         26.84         33.06         8.83 o                         
 -12   4  12         37.49         50.14        13.88 o                         
 -10   4  12          4.24         -1.43        10.73 o                         
  -8   4  12         37.89         34.32        10.08 o                         
  -6   4  12        156.99        121.77        16.31 o                         
  -4   4  12         40.77         38.44        16.28 o                         
  -2   4  12         74.03         62.57        11.38 o                         
   0   4  12          2.76          1.00         8.10 o                         
   2   4  12         45.17         49.20         8.75 o                         
   4   4  12         17.65         10.54         8.01 o                         
   6   4  12         19.80         17.16         7.53 o                         
  -7   5  12          0.18          2.78         5.13 o                         
  -5   5  12        101.50         90.39        14.26 o                         
  -3   5  12          4.85         -2.90         4.33 o                         
  -1   5  12          2.12         -7.20        12.24 o                         
   1   5  12         18.29         12.49         7.19 o                         
 -18   1  13         26.98         19.18         8.83 o                         
 -16   1  13         46.19         53.23         9.66 o                         
 -14   1  13         17.10         20.18         6.70 o                         
 -12   1  13         82.07         74.06         8.51 o                         
 -10   1  13        836.22        845.30        23.47 o                         
  -8   1  13        482.11        460.28        17.08 o                         
  -6   1  13         22.10         26.59         3.86 o                         
  -4   1  13         73.75         68.46         5.27 o                         
  -2   1  13        315.63        308.36        10.93 o                         
   0   1  13       1246.14       1392.10        23.05 o                         
   2   1  13          3.11          2.96         5.42 o                         
   4   1  13          7.54         -1.76         4.44 o                         
   6   1  13         30.71         31.56         9.55 o                         
   8   1  13        669.36        763.19        33.06 o                         
  10   1  13          0.00          4.29         6.52 o                         
  12   1  13          4.16         -5.76         5.76 o                         
 -17   2  13          0.02         -2.91         4.04 o                         
 -15   2  13          7.43          5.72         7.87 o                         
 -13   2  13          3.94          1.77         9.55 o                         
 -11   2  13        543.57        483.46        30.31 o                         
  -9   2  13        120.25        100.83        12.49 o                         
  -7   2  13          7.84          5.73         6.03 o                         
  -5   2  13        826.18        809.59        32.26 o                         
  -3   2  13        127.24        132.29        11.17 o                         
  -1   2  13          4.84          8.22         4.94 o                         
   1   2  13        387.67        361.96        16.65 o                         
   3   2  13         31.10         44.34        10.32 o                         
   5   2  13         78.42         74.54        24.23 o                         
   7   2  13          5.34          6.86         7.78 o                         
   9   2  13          3.63         -1.30         6.60 o                         
  11   2  13          8.35          4.69         4.58 o                         
 -16   3  13         46.37         55.29         7.31 o                         
 -14   3  13        138.58        136.86        20.78 o                         
 -12   3  13         18.24          0.21        11.40 o                         
 -10   3  13         61.69         45.24        10.75 o                         
  -8   3  13         36.19         27.54         9.24 o                         
  -6   3  13        152.89        155.07        21.11 o                         
  -4   3  13         94.65         91.15        11.53 o                         
  -2   3  13        223.08        224.84        20.54 o                         
   0   3  13        202.40        191.96        15.06 o                         
   2   3  13         24.75         26.80         7.79 o                         
   4   3  13          1.96          6.92        13.12 o                         
   6   3  13         52.50         37.03         7.99 o                         
   8   3  13          0.70          4.21         6.06 o                         
 -13   4  13          1.11         -4.79         5.68 o                         
 -11   4  13          9.25         13.75         9.93 o                         
  -9   4  13        144.26        113.93        29.88 o                         
  -7   4  13         42.53         33.02         8.77 o                         
  -5   4  13         41.71         33.90        12.32 o                         
  -3   4  13         50.63         57.45        15.90 o                         
  -1   4  13         26.09         16.10         6.30 o                         
   1   4  13         62.88         52.95        17.01 o                         
   3   4  13         65.54         44.08         9.13 o                         
   5   4  13         12.17          2.52         5.72 o                         
  -6   5  13          0.00         -5.85         5.85 o                         
  -4   5  13         81.49         84.75        12.37 o                         
  -2   5  13         19.68         16.85         7.36 o                         
 -18   0  14        862.83        938.90        46.60 o                         
 -16   0  14        520.64        606.84        30.62 o                         
 -14   0  14        634.25        673.04        34.31 o                         
 -12   0  14        126.83        121.60        11.79 o                         
 -10   0  14        193.11        202.55        13.63 o                         
  -8   0  14        789.82        827.59        26.14 o                         
  -6   0  14        558.08        588.86        16.96 o                         
  -4   0  14        511.07        520.36        18.66 o                         
  -2   0  14         28.70         26.60         5.83 o                         
   0   0  14        605.25        626.19        24.71 o                         
   2   0  14         93.42         90.61        10.85 o                         
   4   0  14        391.89        414.76        59.62 o                         
   6   0  14        501.74        588.72        31.58 o                         
   8   0  14         63.58         81.88        11.11 o                         
  10   0  14         29.51         39.39        14.62 o                         
 -19   1  14          2.74         -5.17         5.17 o                         
 -17   1  14        126.16        105.94        12.28 o                         
 -15   1  14        119.16        129.92        10.85 o                         
 -13   1  14        101.28        107.74        12.56 o                         
 -11   1  14         14.37         16.94         4.77 o                         
  -9   1  14        399.53        373.59        14.42 o                         
  -7   1  14          0.87         -4.55         5.27 o                         
  -5   1  14        231.29        265.70        11.60 o                         
  -3   1  14        146.38        141.56         7.24 o                         
  -1   1  14         41.12         35.09         6.20 o                         
   1   1  14        191.45        186.22        12.03 o                         
   3   1  14         69.51         58.41         7.40 o                         
   5   1  14        328.31        346.16        31.31 o                         
   7   1  14          4.39         14.76         6.54 o                         
   9   1  14         78.07         63.15         9.06 o                         
  11   1  14          0.05          3.87         9.42 o                         
 -18   2  14          5.39         10.94         4.66 o                         
 -16   2  14         28.68         12.10        12.60 o                         
 -14   2  14         29.07         42.82        14.17 o                         
 -12   2  14         54.61         23.67         7.98 o                         
 -10   2  14         70.60         45.79        10.60 o                         
  -8   2  14        253.46        198.27        20.16 o                         
  -6   2  14         60.73         60.28        11.71 o                         
  -4   2  14       2552.97       2566.05        58.64 o                         
  -2   2  14        128.14        108.43        10.69 o                         
   0   2  14        177.15        173.58        17.82 o                         
   2   2  14         42.35         76.72        12.20 o                         
   4   2  14        678.27        892.98        46.67 o                         
   6   2  14          3.93          8.96         9.59 o                         
   8   2  14          0.89         15.10         9.72 o                         
  10   2  14         13.57         12.34         3.92 o                         
 -15   3  14          0.22          2.86         6.65 o                         
 -13   3  14          1.41          7.23        10.89 o                         
 -11   3  14          8.74          3.96         5.54 o                         
  -9   3  14          4.94         -1.45         6.76 o                         
  -7   3  14        381.64        328.41        57.75 o                         
  -5   3  14         65.91         71.98        12.76 o                         
  -3   3  14         18.02         19.45         8.01 o                         
  -1   3  14         41.83         23.08         7.99 o                         
   1   3  14        109.28         84.36        10.17 o                         
   3   3  14          1.80          2.77        12.81 o                         
   5   3  14         27.01         43.70        13.75 o                         
   7   3  14         64.55         55.52        11.61 o                         
 -12   4  14         41.98         59.47        12.58 o                         
 -10   4  14        153.34        177.24        22.88 o                         
  -8   4  14          0.14         -6.53        15.12 o                         
  -6   4  14          3.18         -1.43         8.62 o                         
  -4   4  14         57.42         55.98        14.97 o                         
  -2   4  14         19.90         15.14         9.72 o                         
   0   4  14         34.11         15.67        10.70 o                         
   2   4  14         10.36          6.06         4.30 o                         
 -18   1  15          2.05         -5.80         5.80 o                         
 -16   1  15        287.64        285.31        27.82 o                         
 -14   1  15          0.73          0.83         4.32 o                         
 -12   1  15        142.46        139.81        11.28 o                         
 -10   1  15         93.82         93.93         7.80 o                         
  -8   1  15        916.47        932.95        26.10 o                         
  -6   1  15        100.94        104.09         7.38 o                         
  -4   1  15          5.02          5.12         3.62 o                         
  -2   1  15         70.24         67.91         5.68 o                         
   0   1  15         16.09         18.29         6.21 o                         
   2   1  15          2.17         11.08         4.98 o                         
   4   1  15         34.75         31.75         6.96 o                         
   6   1  15        284.79        263.00        20.53 o                         
   8   1  15         19.40         19.27         4.80 o                         
  10   1  15         30.30         37.95         7.53 o                         
 -17   2  15          7.76          3.42         3.95 o                         
 -15   2  15          0.52          1.14         4.83 o                         
 -13   2  15         47.30         25.32         8.79 o                         
 -11   2  15        105.66         86.57        13.50 o                         
  -9   2  15        239.01        230.82        21.30 o                         
  -7   2  15         35.77         36.84        10.14 o                         
  -5   2  15         29.19         20.17         6.56 o                         
  -3   2  15       1447.18       1536.34        59.30 o                         
  -1   2  15         12.10         23.35         7.99 o                         
   1   2  15         34.30         41.30        15.60 o                         
   3   2  15        104.27        130.06        16.74 o                         
   5   2  15        348.67        445.12        40.08 o                         
   7   2  15          9.44          5.38         7.07 o                         
   9   2  15         20.14         21.88         7.73 o                         
 -14   3  15          2.20         -3.74         5.38 o                         
 -12   3  15         81.73         85.00        18.84 o                         
 -10   3  15          2.15         -2.59         7.29 o                         
  -8   3  15          0.27         -8.15         8.15 o                         
  -6   3  15        153.58        155.40        17.85 o                         
  -4   3  15          0.04         11.90        10.51 o                         
  -2   3  15        112.71        101.68        13.74 o                         
   0   3  15         74.74         75.22        15.30 o                         
   2   3  15          5.77         14.01         6.48 o                         
   4   3  15          5.67          8.96         7.99 o                         
   6   3  15         12.80         11.82         6.65 o                         
 -11   4  15         10.09          1.09         6.18 o                         
  -9   4  15        208.07        149.40        18.30 o                         
  -7   4  15         59.91         51.99        13.75 o                         
  -5   4  15          0.71          5.64         7.70 o                         
  -3   4  15          0.07          8.75         6.81 o                         
  -1   4  15          3.50         -5.13         6.73 o                         
   1   4  15          0.06         -1.77         6.60 o                         
 -18   0  16        135.15         74.99        14.05 o                         
 -16   0  16        794.03        912.18        62.14 o                         
 -14   0  16          7.94          9.73         7.34 o                         
 -12   0  16        255.40        249.19        16.85 o                         
 -10   0  16        419.51        439.71        22.16 o                         
  -8   0  16         21.04         17.57         4.85 o                         
  -6   0  16        292.87        316.61        20.49 o                         
  -4   0  16        392.01        417.18        19.58 o                         
  -2   0  16        352.69        397.35        18.11 o                         
   0   0  16         59.32         51.61         7.50 o                         
   2   0  16         91.74         86.85        10.55 o                         
   4   0  16         16.76         13.17         5.01 o                         
   6   0  16         98.04        108.11        12.68 o                         
   8   0  16          0.08         -4.67         5.01 o                         
 -17   1  16          7.14         10.06         5.02 o                         
 -15   1  16        143.81        143.01        12.98 o                         
 -13   1  16         94.22         78.22        11.21 o                         
 -11   1  16          0.31          3.09         4.23 o                         
  -9   1  16         46.36         31.83         5.30 o                         
  -7   1  16         84.51         83.80         8.07 o                         
  -5   1  16          6.49         13.22         4.31 o                         
  -3   1  16       1138.68       1230.65        25.48 o                         
  -1   1  16         56.47         45.39         5.24 o                         
   1   1  16         62.84         53.62         7.09 o                         
   3   1  16          8.82         12.78         5.04 o                         
   5   1  16         39.89         34.66         7.40 o                         
   7   1  16          1.08          4.21         3.56 o                         
   9   1  16         22.02         25.54         8.83 o                         
 -16   2  16          0.30          3.66         5.64 o                         
 -14   2  16          0.41          0.97         7.53 o                         
 -12   2  16         10.01         13.68         7.34 o                         
 -10   2  16        144.20        119.43        16.06 o                         
  -8   2  16          0.05         -1.26        10.49 o                         
  -6   2  16         11.94          1.89        10.58 o                         
  -4   2  16        110.38        136.80        16.68 o                         
  -2   2  16       1253.31       1389.72        48.72 o                         
   0   2  16        115.43        104.73        11.34 o                         
   2   2  16          0.00          2.19        10.39 o                         
   4   2  16         32.99         50.56        15.98 o                         
   6   2  16        249.53        292.78        28.56 o                         
   8   2  16         18.71         15.80         4.82 o                         
 -15   3  16         29.84         27.93         7.99 o                         
 -13   3  16         56.61         63.17        14.26 o                         
 -11   3  16         58.38         28.25        20.42 o                         
  -9   3  16          4.41          3.12         6.81 o                         
  -7   3  16         17.44         18.97         6.79 o                         
  -5   3  16         11.84         14.30        12.49 o                         
  -3   3  16          0.15         -6.31        12.11 o                         
  -1   3  16         11.43         10.25         5.47 o                         
   1   3  16         31.39         20.61         9.51 o                         
   3   3  16         37.89         38.61        10.98 o                         
   5   3  16         20.11         13.33         5.59 o                         
  -8   4  16         55.73         31.38         9.55 o                         
  -6   4  16        179.86        170.30        21.03 o                         
  -4   4  16          3.52         -0.42         5.89 o                         
  -2   4  16         22.79          5.80         7.11 o                         
   0   4  16          2.62         11.82         6.48 o                         
 -16   1  17          0.03         -6.35        11.59 o                         
 -14   1  17         26.56         25.60         6.48 o                         
 -12   1  17         31.81         32.18         7.20 o                         
 -10   1  17        163.17        169.50        10.99 o                         
  -8   1  17          4.73          3.41         4.07 o                         
  -6   1  17       1421.00       1590.02        29.87 o                         
  -4   1  17        397.38        409.38        18.83 o                         
  -2   1  17        192.70        211.76        10.91 o                         
   0   1  17         88.49         94.54         7.81 o                         
   2   1  17        271.06        281.76        13.91 o                         
   4   1  17         10.12         10.17         5.55 o                         
   6   1  17         21.55         11.05         4.75 o                         
   8   1  17         22.37         23.30         7.74 o                         
 -15   2  17         34.78         21.41         9.34 o                         
 -13   2  17          6.14         10.39         8.87 o                         
 -11   2  17        339.29        290.72        39.37 o                         
  -9   2  17         16.16          6.02         6.87 o                         
  -7   2  17         37.54         30.42         9.97 o                         
  -5   2  17         47.71         41.61         9.18 o                         
  -3   2  17         61.02         62.73        11.76 o                         
  -1   2  17         42.14         29.39         8.97 o                         
   1   2  17         76.77         73.42        12.53 o                         
   3   2  17         39.31         37.64         8.58 o                         
   5   2  17        150.22        167.87        14.53 o                         
   7   2  17         85.23         85.62         8.77 o                         
 -14   3  17         73.57         78.36        12.66 o                         
 -10   3  17          1.02         -4.34         5.39 o                         
  -8   3  17         22.02         16.40        11.36 o                         
  -6   3  17         56.90         22.96        12.58 o                         
  -4   3  17         16.74         11.10        10.43 o                         
  -2   3  17         51.72         32.30        11.40 o                         
   0   3  17          0.06         -3.15         7.19 o                         
   2   3  17         30.04         15.35         7.82 o                         
   4   3  17          8.16          7.02         4.84 o                         
  -7   4  17        286.01        255.43        21.49 o                         
  -5   4  17         44.08         37.22         9.25 o                         
  -3   4  17          0.03         16.02         5.38 o                         
  -1   4  17         12.56         -2.99         6.22 o                         
 -16   0  18         46.96         82.98        15.35 o                         
 -14   0  18         10.73          5.17         5.73 o                         
 -12   0  18          5.79          9.16         6.91 o                         
 -10   0  18        159.53        178.16        17.52 o                         
  -8   0  18         18.79         15.47         5.59 o                         
  -6   0  18        688.31        757.24        28.85 o                         
  -4   0  18         75.71         74.74         8.79 o                         
  -2   0  18          2.61         -2.77         4.97 o                         
   0   0  18          0.42          1.80         4.41 o                         
   2   0  18        563.02        646.42        36.43 o                         
   4   0  18        155.09        161.45        15.54 o                         
   6   0  18          6.13         10.68         6.18 o                         
 -17   1  18         65.99         66.62        11.15 o                         
 -15   1  18          2.96          7.54        10.01 o                         
 -13   1  18         13.61         20.44         5.80 o                         
 -11   1  18        137.40        140.14        10.89 o                         
  -9   1  18        111.97        126.82        10.89 o                         
  -7   1  18        242.42        260.29        14.89 o                         
  -5   1  18        465.09        537.65        21.44 o                         
  -3   1  18         47.24         53.24         6.62 o                         
  -1   1  18        113.96        114.63         8.39 o                         
   1   1  18         65.60         68.01         6.59 o                         
   3   1  18          0.92         -1.66         5.80 o                         
   5   1  18         70.85         70.84         7.91 o                         
   7   1  18          3.21         -1.26         3.28 o                         
 -16   2  18         25.80         24.77         7.70 o                         
 -14   2  18          3.38          2.10         6.44 o                         
 -12   2  18         11.57          3.51         6.16 o                         
 -10   2  18         33.37         27.43         9.19 o                         
  -8   2  18         21.62         16.30         7.49 o                         
  -6   2  18         18.01         26.46        12.62 o                         
  -4   2  18        229.63        221.16        29.90 o                         
  -2   2  18         59.69         55.40        10.48 o                         
   0   2  18          4.15        -11.52        11.52 o                         
   2   2  18          0.60          9.08         4.72 o                         
   4   2  18        118.70        138.07        12.50 o                         
   6   2  18          0.07         11.86         5.22 o                         
 -13   3  18          1.83         -0.93         4.79 o                         
 -11   3  18         60.67         75.33        13.21 o                         
  -9   3  18         21.86          9.76         7.74 o                         
  -7   3  18          2.39          2.82        10.47 o                         
  -5   3  18         15.30         10.30        10.01 o                         
  -3   3  18          0.01         -3.91         5.97 o                         
  -1   3  18          0.06         -7.23         7.23 o                         
   1   3  18        152.66        138.64        10.97 o                         
 -16   1  19         58.41         60.10        11.48 o                         
 -14   1  19         47.95         42.27        12.66 o                         
 -12   1  19         36.53         33.59         8.11 o                         
 -10   1  19         20.62         31.00         7.42 o                         
  -8   1  19         23.85         11.39         6.28 o                         
  -6   1  19        523.77        594.27        28.12 o                         
  -4   1  19        409.37        463.41        19.33 o                         
  -2   1  19        233.88        249.38        12.61 o                         
   0   1  19          0.02          1.74         4.24 o                         
   2   1  19          4.50          6.37         5.45 o                         
   4   1  19         61.03         47.16         8.18 o                         
   6   1  19          2.10          2.82         4.92 o                         
 -15   2  19        108.71        104.77        14.22 o                         
 -13   2  19          0.72         -0.42         6.22 o                         
 -11   2  19          1.22          2.45         4.86 o                         
  -9   2  19          4.63          6.27         9.38 o                         
  -7   2  19         94.14        101.78        20.27 o                         
  -5   2  19         63.33         70.16        16.36 o                         
  -3   2  19         24.72         20.90        10.70 o                         
  -1   2  19         30.58         21.49         6.06 o                         
   1   2  19          0.59          1.84         5.13 o                         
   3   2  19          7.07          2.73         5.64 o                         
 -10   3  19         29.66         32.30         9.42 o                         
  -8   3  19         13.97         13.21         9.25 o                         
  -6   3  19         19.81         13.54         8.20 o                         
  -4   3  19          0.88         16.66         7.61 o                         
  -2   3  19          0.62         -6.18         6.18 o                         
 -14   0  20          2.24          3.95         7.23 o                         
 -12   0  20        122.76        135.92        13.56 o                         
 -10   0  20        231.86        272.40        20.01 o                         
  -8   0  20        259.69        316.87        17.56 o                         
  -6   0  20         71.45         57.55        10.25 o                         
  -4   0  20       1411.42       1615.09        46.97 o                         
  -2   0  20          3.97          6.92         4.19 o                         
   0   0  20        198.23        205.16        14.20 o                         
   2   0  20         26.10         22.14        20.76 o                         
   4   0  20        178.07        137.66        15.77 o                         
 -15   1  20         36.94         47.44        10.81 o                         
 -13   1  20        154.42        142.25        19.81 o                         
 -11   1  20         17.20         22.45         7.47 o                         
  -9   1  20          0.44          3.55         9.04 o                         
  -7   1  20        118.47        124.82        10.22 o                         
  -5   1  20        175.63        188.77        12.14 o                         
  -3   1  20          3.15          3.91         3.89 o                         
  -1   1  20          1.05         -4.72         6.51 o                         
   1   1  20         55.73         68.94         8.36 o                         
   3   1  20         43.58         49.52        10.41 o                         
 -12   2  20          8.26          3.11         5.59 o                         
 -10   2  20         50.22         50.98        11.73 o                         
  -8   2  20         82.00         77.98        15.90 o                         
  -6   2  20         10.11         -4.54         8.92 o                         
  -4   2  20          8.36          5.85         6.06 o                         
  -2   2  20         10.73          8.28         3.76 o                         
   0   2  20         21.76         35.40         7.29 o                         
   2   2  20          4.09          3.95         5.38 o                         
  -9   3  20        196.78        161.38        16.82 o                         
  -7   3  20         16.10         13.50         6.52 o                         
  -5   3  20         60.63         45.89         9.76 o                         
  -3   3  20          0.83         10.09         5.17 o                         
 -14   1  21          8.93         15.14         8.03 o                         
 -12   1  21         14.52         13.46         6.83 o                         
 -10   1  21         21.79         16.91         9.42 o                         
  -8   1  21         34.06         38.52         8.31 o                         
  -6   1  21         24.78         28.21         7.45 o                         
  -4   1  21         62.99         52.04        13.00 o                         
  -2   1  21          1.75         10.03         4.61 o                         
   0   1  21        168.06        225.67        20.90 o                         
   2   1  21         48.92         40.40         6.44 o                         
 -11   2  21         50.13         46.48        10.26 o                         
  -9   2  21          0.09          6.44         7.53 o                         
  -7   2  21         22.62         42.86         8.04 o                         
  -5   2  21         14.83          2.44         8.26 o                         
  -3   2  21          0.17          0.05         4.65 o                         
  -1   2  21        102.63        143.34        16.36 o                         
 -10   0  22         23.72         25.53         9.38 o                         
  -8   0  22       1637.96       1977.53        63.43 o                         
  -6   0  22         19.40         30.16         6.76 o                         
  -4   0  22          9.62         10.99         4.92 o                         
  -2   0  22          4.83         -0.29         5.38 o                         
 -11   1  22          6.89         11.23         6.65 o                         
  -9   1  22          1.91         10.81         7.40 o                         
  -7   1  22          3.81         -1.93         4.34 o                         
  -5   1  22        104.99        107.28        10.89 o                         
  -3   1  22         16.63         17.45         4.53 o                         
  -1   1  22          0.55          5.38         3.83 o                         
 -10   2  22          1.75         -3.62         5.30 o                         
  -8   2  22         11.45         11.02         3.81 o                         
  -6   2  22          8.60          1.44         3.85 o                         
  -4   2  22          5.42          1.98         5.13 o                         
 -10   1  23          3.70         -5.34         5.34 o                         
  -8   1  23         44.44         33.61         7.57 o                         
  -6   1  23        157.05        161.77        25.49 o                         
  -4   1  23         10.46          0.29         5.76 o                         
                                                                                
