# Supplementary material for: Managing negative linear compressibility and thermal expansion through steric hindrance: a case study of 1,2-bis­(4′-pyridyl)­ethane cocrystals
Source: IUCrJ. 2025 Jan 1;12(Pt 1):88–96. doi: 10.1107/S2052252524011734 (PMC11707692; doi:10.1107/S2052252524011734)
Supplement: Supplementary file 36 [file m-12-00088-etysuc_200Ksup36.hkl]

data_etysuc_200K                                                                
_shelx_title ' etysuc_200_a.res in I2/a'                                        
_shelx_refln_list_code          4                                               
_shelx_F_calc_maximum      213.57                                               
_exptl_crystal_F_000       640.00                                               
_reflns_d_resolution_high  0.8094                                               
                                                                                
loop_                                                                           
 _space_group_symop_operation_xyz                                               
 'x, y, z'                                                                      
 '-x+1/2, y, -z'                                                                
 'x+1/2, y+1/2, z+1/2'                                                          
 '-x+1, y+1/2, -z+1/2'                                                          
 '-x, -y, -z'                                                                   
 'x-1/2, -y, z'                                                                 
 '-x+1/2, -y+1/2, -z+1/2'                                                       
 'x, -y+1/2, z+1/2'                                                             
                                                                                
_cell_length_a    16.6408                                                       
_cell_length_b     4.8878                                                       
_cell_length_c    19.3501                                                       
_cell_angle_alpha  90.000                                                       
_cell_angle_beta  109.048                                                       
_cell_angle_gamma  90.000                                                       
                                                                                
_shelx_F_squared_multiplier     1.000                                           
                                                                                
loop_                                                                           
 _refln_index_h                                                                 
 _refln_index_k                                                                 
 _refln_index_l                                                                 
 _refln_F_squared_calc                                                          
 _refln_F_squared_meas                                                          
 _refln_F_squared_sigma                                                         
 _refln_observed_status                                                         
   2   0   0         99.60        113.24        11.22 o                         
   4   0   0       7068.68       6262.04       109.59 o                         
   6   0   0       5858.39       6095.75       132.60 o                         
   8   0   0       1860.71       2324.79        97.60 o                         
  10   0   0         11.08         17.15        13.43 o                         
  12   0   0          2.87         13.26         6.35 o                         
  14   0   0          2.65         -3.03        10.85 o                         
  16   0   0        126.54        152.87        29.23 o                         
  18   0   0        192.88        166.01        24.40 o                         
   1   1   0        271.20        205.01        10.19 o                         
   3   1   0        377.15        372.13        25.83 o                         
   5   1   0          3.16         -1.43         9.46 o                         
   7   1   0         77.67         78.93        19.86 o                         
   9   1   0        529.51        697.60        61.65 o                         
  11   1   0         32.95         41.16         8.07 o                         
  13   1   0        359.59        334.75        22.16 o                         
  15   1   0         32.67         21.92         6.68 o                         
  17   1   0         35.38         27.79         8.95 o                         
  19   1   0         10.88          7.53         4.50 o                         
   0   2   0       1390.67       1364.61        47.94 o                         
   2   2   0          6.68          2.42         2.95 o                         
   4   2   0          3.40         -1.67         5.22 o                         
   6   2   0          0.57         -1.23        13.26 o                         
   8   2   0        130.96        134.81        29.11 o                         
  10   2   0         36.48         36.11         9.58 o                         
  12   2   0        374.17        411.87        35.41 o                         
  14   2   0        423.92        601.55        48.20 o                         
  16   2   0         26.05         21.53        13.55 o                         
  18   2   0          6.03          5.65         4.87 o                         
   1   3   0       1697.96       1786.94        48.56 o                         
   3   3   0        259.32        309.78        23.55 o                         
   5   3   0         73.72        108.05        16.53 o                         
   7   3   0        400.04        403.69        25.56 o                         
   9   3   0         30.80         26.57         7.72 o                         
  11   3   0         60.85         43.97        16.95 o                         
  13   3   0          2.67          9.13         8.92 o                         
  15   3   0          0.66         -3.73         8.84 o                         
   0   4   0          7.61          3.97        11.75 o                         
   2   4   0         77.01        106.39        19.63 o                         
   4   4   0         49.78         86.71        26.28 o                         
   6   4   0        109.51        130.14        31.28 o                         
   8   4   0        735.46        997.92        79.09 o                         
  10   4   0         23.80         22.35         8.16 o                         
  12   4   0         18.82          8.39         7.78 o                         
  14   4   0          0.01          2.05         5.32 o                         
   1   5   0          4.60         -2.15        17.42 o                         
   3   5   0         57.44         74.43        23.99 o                         
   5   5   0         32.31         22.43        16.05 o                         
   7   5   0          2.56         -0.94         9.62 o                         
   9   5   0         13.19          9.93         6.07 o                         
 -18   1   1         51.88         40.55         8.73 o                         
 -16   1   1        147.63        187.72        17.97 o                         
 -14   1   1         17.08         -6.31         6.31 o                         
 -12   1   1         41.80         49.91         9.27 o                         
 -10   1   1        635.15        628.04        59.85 o                         
  -8   1   1       1386.24       1480.06        81.18 o                         
  -6   1   1         75.98         68.29        17.97 o                         
  -4   1   1       7132.84       7248.83       124.78 o                         
  -2   1   1        357.46        341.13        19.75 o                         
   0   1   1       2155.91       1983.18        28.87 o                         
   2   1   1       1039.72        915.76        36.80 o                         
   4   1   1       1828.59       2015.95        71.93 o                         
   6   1   1         20.84         23.40        10.12 o                         
   8   1   1        620.61        682.20        42.39 o                         
  10   1   1        828.05        847.99        32.18 o                         
  12   1   1        229.69        190.68        16.87 o                         
  14   1   1         66.76         53.48        10.61 o                         
  16   1   1          0.61          5.74         5.94 o                         
  18   1   1         16.78         10.52         6.69 o                         
 -17   2   1         16.48         17.03        10.07 o                         
 -15   2   1         15.67         20.16         7.92 o                         
 -13   2   1        424.66        500.64        35.61 o                         
 -11   2   1         69.16         76.94        13.03 o                         
  -9   2   1        924.37        913.51        72.87 o                         
  -7   2   1       1962.42       2156.94       101.94 o                         
  -5   2   1        137.62        155.99        16.13 o                         
  -3   2   1       3514.12       3509.87        61.35 o                         
  -1   2   1       1713.99       1597.83        37.18 o                         
   1   2   1        261.75        246.54        18.22 o                         
   3   2   1        402.45        416.44        31.95 o                         
   5   2   1        956.79       1072.02        63.78 o                         
   7   2   1        262.03        337.50        43.72 o                         
   9   2   1        285.69        303.40        28.88 o                         
  11   2   1         95.43         95.83        14.80 o                         
  13   2   1         76.53         91.01        16.79 o                         
  15   2   1        473.68        626.99        83.76 o                         
  17   2   1          8.73         16.09        10.19 o                         
 -16   3   1          8.42          5.98         6.35 o                         
 -14   3   1          0.02         -3.03        11.75 o                         
 -12   3   1       1140.71       1393.64        81.35 o                         
 -10   3   1          0.02         -7.00         7.00 o                         
  -8   3   1        629.99        717.68        34.66 o                         
  -6   3   1         53.41         46.09        13.12 o                         
  -4   3   1       1099.86       1203.03        63.54 o                         
  -2   3   1         41.26         48.18        12.61 o                         
   0   3   1       1354.52       1340.05        62.31 o                         
   2   3   1        184.26        256.37        21.28 o                         
   4   3   1        243.88        248.12        19.83 o                         
   6   3   1        192.02        202.68        23.12 o                         
   8   3   1        105.07        101.59        13.36 o                         
  10   3   1          0.12         -6.80        11.95 o                         
  12   3   1         14.33          1.06         9.78 o                         
  14   3   1          6.18         -5.04        10.81 o                         
  16   3   1         31.19         38.11        11.26 o                         
 -13   4   1          8.40         26.98        10.85 o                         
 -11   4   1          0.43        -18.44        18.44 o                         
  -9   4   1          1.46         -5.49        14.78 o                         
  -7   4   1        494.85        596.97        63.37 o                         
  -5   4   1         35.87         65.75        25.38 o                         
  -3   4   1          0.35          3.41         9.58 o                         
  -1   4   1        283.25        265.62        21.17 o                         
   1   4   1         65.80         65.68        11.20 o                         
   3   4   1         24.02         31.73        16.50 o                         
   5   4   1          8.67         24.85        17.40 o                         
   7   4   1          0.38          9.25        12.53 o                         
   9   4   1        849.00       1044.97        50.13 o                         
 -10   5   1         34.33         19.57        11.52 o                         
  -8   5   1          3.19          0.16        10.56 o                         
  -6   5   1          0.95         -7.04        17.52 o                         
  -4   5   1        109.09        112.58        27.02 o                         
  -2   5   1         20.80         26.14        11.39 o                         
   0   5   1          4.49        -13.69        13.69 o                         
   2   5   1        154.90        137.19        30.66 o                         
   4   5   1         47.71         50.72        18.46 o                         
   6   5   1         53.00         40.65        18.83 o                         
   8   5   1          1.84         -1.68         8.92 o                         
 -18   0   2         22.26         -5.69        12.16 o                         
 -16   0   2        919.40       1025.97        72.46 o                         
 -14   0   2          0.95         -9.46        11.79 o                         
 -12   0   2       1037.96       1034.56        71.11 o                         
 -10   0   2         20.67         17.85        12.36 o                         
  -8   0   2       3992.87       4442.93       127.36 o                         
  -6   0   2       7389.21       6910.10       129.90 o                         
  -4   0   2       6663.80       6000.52        93.18 o                         
  -2   0   2        122.14        100.67         8.06 o                         
   0   0   2       1039.99        863.69        18.71 o                         
   2   0   2      45611.38      40934.72       233.84 o                         
   4   0   2        632.32        706.15        43.72 o                         
   6   0   2       2711.62       2527.73        93.18 o                         
   8   0   2       4131.07       4750.38       147.38 o                         
  10   0   2         23.82         18.83         8.20 o                         
  12   0   2         57.68         12.31        16.42 o                         
  14   0   2        240.61        315.80        43.31 o                         
  16   0   2         70.06         82.90        20.84 o                         
  18   0   2         24.15         10.23         7.86 o                         
 -19   1   2          0.36         -3.29         3.62 o                         
 -17   1   2          1.64         -2.07         6.01 o                         
 -15   1   2          0.40         -0.24         6.68 o                         
 -13   1   2         11.99          9.29         6.31 o                         
 -11   1   2        518.11        475.80        28.04 o                         
  -9   1   2        604.45        577.24        51.38 o                         
  -7   1   2        522.83        649.70        47.28 o                         
  -5   1   2        138.58        125.11        18.63 o                         
  -3   1   2       5694.47       5254.62        62.09 o                         
  -1   1   2       8992.39       8303.82        51.89 o                         
   1   1   2       1617.82       1288.14        40.69 o                         
   3   1   2        769.92        731.68        27.45 o                         
   5   1   2       5637.24       6424.29       102.02 o                         
   7   1   2         30.72         12.58         9.48 o                         
   9   1   2         12.41         14.44        12.88 o                         
  11   1   2         26.09         12.27         6.14 o                         
  13   1   2          5.28         -5.16         5.16 o                         
  15   1   2        368.08        375.10        24.25 o                         
  17   1   2         11.96          9.09        11.16 o                         
 -18   2   2         24.72         22.52        10.89 o                         
 -16   2   2         15.81          8.17         6.53 o                         
 -14   2   2         34.18         33.02         8.69 o                         
 -12   2   2        159.09        194.95        16.31 o                         
 -10   2   2          0.53         -1.29         6.58 o                         
  -8   2   2        124.69        150.80        19.50 o                         
  -6   2   2        168.65        134.12        16.35 o                         
  -4   2   2        400.36        487.44        25.17 o                         
  -2   2   2       2123.29       1898.07        41.80 o                         
   0   2   2        521.45        514.60        20.58 o                         
   2   2   2       1125.74       1179.14        29.73 o                         
   4   2   2        763.85        710.29        48.96 o                         
   6   2   2        360.04        345.97        41.39 o                         
   8   2   2         36.60         24.75         7.76 o                         
  10   2   2        718.39        840.67        40.87 o                         
  12   2   2        121.99        154.94        22.64 o                         
  14   2   2        702.62        976.16        53.77 o                         
  16   2   2         29.98         33.86        13.55 o                         
 -17   3   2        438.16        450.41        33.53 o                         
 -15   3   2         30.36         35.49        12.90 o                         
 -13   3   2          6.54          9.21         8.80 o                         
 -11   3   2       1233.18       1245.44        77.87 o                         
  -9   3   2        348.80        362.50        25.25 o                         
  -7   3   2        269.50        236.97        19.90 o                         
  -5   3   2         28.33         29.68        21.29 o                         
  -3   3   2        610.36        555.33        42.09 o                         
  -1   3   2        113.12        103.49        18.59 o                         
   1   3   2       1582.01       1497.58        69.88 o                         
   3   3   2          0.28          4.38         8.76 o                         
   5   3   2        433.92        477.32        37.34 o                         
   7   3   2        631.06        636.62        42.16 o                         
   9   3   2         17.43         18.91        14.12 o                         
  11   3   2          1.00         14.37        11.05 o                         
  13   3   2          8.06          7.12         9.46 o                         
  15   3   2          2.01         -0.57         6.26 o                         
 -14   4   2         18.89         -4.05         8.31 o                         
 -12   4   2          0.39        -15.60        15.60 o                         
 -10   4   2         36.47         63.75        13.20 o                         
  -8   4   2        138.00        126.62        28.82 o                         
  -6   4   2         82.84         72.99        25.22 o                         
  -4   4   2         94.12        101.77        27.18 o                         
  -2   4   2         60.91         56.91        10.73 o                         
   0   4   2        122.43        110.83        14.05 o                         
   2   4   2          0.25          0.06         5.65 o                         
   4   4   2        413.20        458.84        56.05 o                         
   6   4   2         29.32         84.33        28.49 o                         
   8   4   2        271.87        301.96        43.03 o                         
  10   4   2        126.36        128.92        24.11 o                         
  12   4   2         10.74         -5.57         7.78 o                         
  -9   5   2         10.31          4.61        13.20 o                         
  -7   5   2          0.17        -12.90        14.12 o                         
  -5   5   2         22.95         21.90        16.62 o                         
  -3   5   2          5.82         15.93        13.84 o                         
  -1   5   2          0.63         -1.42         9.76 o                         
   1   5   2         37.07         53.27        13.28 o                         
   3   5   2         56.75         64.44        23.79 o                         
   5   5   2        112.95        122.82        16.36 o                         
   7   5   2        206.80        237.40        33.49 o                         
   9   5   2          0.38         12.77         7.82 o                         
 -18   1   3         33.85         37.24         9.15 o                         
 -16   1   3         41.12         22.88         8.82 o                         
 -14   1   3         44.59         48.16        10.60 o                         
 -12   1   3        250.53        284.15        22.89 o                         
 -10   1   3        301.35        310.56        39.51 o                         
  -8   1   3        500.98        484.06        42.09 o                         
  -6   1   3        213.35        179.80        21.98 o                         
  -4   1   3       7322.91       7240.66        82.63 o                         
  -2   1   3      44359.64      39360.33       112.92 o                         
   0   1   3       1007.97        861.15        21.75 o                         
   2   1   3       5844.12       5062.27        65.69 o                         
   4   1   3       2790.44       2866.43        63.26 o                         
   6   1   3        674.19        806.69        41.77 o                         
   8   1   3        544.66        618.49        42.84 o                         
  10   1   3       1282.04       1341.91        47.94 o                         
  12   1   3         36.15         12.94         5.81 o                         
  14   1   3        152.67        149.60        18.25 o                         
  16   1   3          4.98          6.61         5.47 o                         
  18   1   3         25.25         25.46         7.86 o                         
 -17   2   3          3.97         13.51         5.97 o                         
 -15   2   3         24.44          9.94         6.97 o                         
 -13   2   3        256.63        297.16        22.29 o                         
 -11   2   3        621.98        617.92        39.18 o                         
  -9   2   3          0.59         -0.37        12.40 o                         
  -7   2   3        134.64        135.65        17.19 o                         
  -5   2   3         69.30         72.75        10.87 o                         
  -3   2   3       3381.65       3282.38        57.74 o                         
  -1   2   3       4084.57       3856.38        52.20 o                         
   1   2   3        232.26        183.93        13.17 o                         
   3   2   3        210.32        194.94        16.74 o                         
   5   2   3        379.45        337.17        38.20 o                         
   7   2   3       2070.61       2331.79       119.50 o                         
   9   2   3          1.81          1.46         9.07 o                         
  11   2   3         33.67         24.06         8.75 o                         
  13   2   3         28.12         16.28        16.74 o                         
  15   2   3          0.50          4.73         8.08 o                         
  17   2   3          2.32          1.35         6.39 o                         
 -16   3   3        166.46        182.18        24.85 o                         
 -14   3   3          0.15        -13.92        13.92 o                         
 -12   3   3        192.87        187.12        20.93 o                         
 -10   3   3       1004.87       1093.16        52.56 o                         
  -8   3   3          2.87         17.58         9.44 o                         
  -6   3   3         31.43         25.34        23.81 o                         
  -4   3   3        166.30        172.76        25.75 o                         
  -2   3   3        455.41        457.49        38.85 o                         
   0   3   3        264.71        207.97        27.27 o                         
   2   3   3         24.02         17.64         9.78 o                         
   4   3   3        222.96        246.86        37.54 o                         
   6   3   3         60.33         56.66        17.10 o                         
   8   3   3         71.82         70.61        14.75 o                         
  10   3   3         45.71         50.19        17.52 o                         
  12   3   3         17.29         27.76        14.25 o                         
  14   3   3          7.39         10.19         7.37 o                         
 -13   4   3          0.10         -4.34         6.75 o                         
 -11   4   3          1.06         -1.37         6.47 o                         
  -9   4   3          3.44         25.05        17.64 o                         
  -7   4   3         62.69         64.15        20.02 o                         
  -5   4   3          0.15         -1.23        13.43 o                         
  -3   4   3        150.98        168.52        23.50 o                         
  -1   4   3          1.18          5.31         7.17 o                         
   1   4   3        164.57        171.02        17.08 o                         
   3   4   3        219.34        257.55        44.99 o                         
   5   4   3        139.44        153.44        34.27 o                         
   7   4   3         58.94         58.13        22.35 o                         
   9   4   3         39.71         45.05        10.30 o                         
  11   4   3        164.05        176.28        25.10 o                         
 -10   5   3          5.12          2.50         6.75 o                         
  -8   5   3          1.69         -6.35        11.95 o                         
  -6   5   3         69.49         68.33        20.88 o                         
  -4   5   3         23.66         59.32        20.84 o                         
  -2   5   3         13.98          0.65         9.44 o                         
   0   5   3         11.98         16.19         8.80 o                         
   2   5   3        276.75        361.96        28.64 o                         
   4   5   3        336.87        489.54        33.27 o                         
   6   5   3         66.74         72.43        11.95 o                         
   8   5   3          0.12          4.11         5.36 o                         
 -20   0   4         92.85         75.25        12.16 o                         
 -18   0   4          0.11          4.05         8.11 o                         
 -16   0   4         15.14          8.80        10.52 o                         
 -14   0   4        151.83        151.80        29.52 o                         
 -12   0   4       1537.00       1612.83        85.97 o                         
 -10   0   4       3293.23       3146.76       102.47 o                         
  -8   0   4        265.04        337.75        28.66 o                         
  -6   0   4         99.21         86.54        13.51 o                         
  -4   0   4        973.40        838.22        32.42 o                         
  -2   0   4       2059.64       1977.59        39.51 o                         
   0   0   4       7312.93       6576.78        81.71 o                         
   2   0   4        131.58        132.07        10.25 o                         
   4   0   4        331.72        334.67        33.86 o                         
   6   0   4        989.58       1117.92        68.61 o                         
   8   0   4        106.24        129.28        29.15 o                         
  10   0   4         14.72         -8.13         8.13 o                         
  12   0   4         44.21         91.31        17.01 o                         
  14   0   4         65.43         83.84        22.48 o                         
  16   0   4         62.76         68.04        17.60 o                         
 -19   1   4         45.88         42.94        11.87 o                         
 -17   1   4         19.68         15.73         6.76 o                         
 -15   1   4         15.37          6.11         7.30 o                         
 -13   1   4        184.08        138.87        16.46 o                         
 -11   1   4         14.14         -3.37        25.22 o                         
  -9   1   4        238.83        331.15        37.05 o                         
  -7   1   4        598.02        641.06        42.58 o                         
  -5   1   4        854.18        771.36        27.14 o                         
  -3   1   4      14412.83      12858.27       145.66 o                         
  -1   1   4       9461.26       8921.80        81.07 o                         
   1   1   4          0.08         -1.48         3.36 o                         
   3   1   4       2434.32       2311.55        90.41 o                         
   5   1   4        121.01        108.03        16.22 o                         
   7   1   4        214.86        260.07        27.49 o                         
   9   1   4          0.20          6.75         5.50 o                         
  11   1   4       1338.00       1432.50        52.14 o                         
  13   1   4        107.65        114.44        15.01 o                         
  15   1   4        129.93        127.51        13.63 o                         
  17   1   4          0.22          0.99         3.91 o                         
 -18   2   4         15.34         10.69         5.32 o                         
 -16   2   4          5.51          8.14         6.30 o                         
 -14   2   4        179.28        224.98        23.74 o                         
 -12   2   4        228.67        247.42        25.48 o                         
 -10   2   4        868.58        957.73       103.19 o                         
  -8   2   4         59.18         45.03        15.27 o                         
  -6   2   4       1778.00       2082.15        87.94 o                         
  -4   2   4       1042.54       1107.31        55.72 o                         
  -2   2   4       5720.22       5768.32       122.16 o                         
   0   2   4        324.63        290.40        17.97 o                         
   2   2   4        100.40        112.08        12.60 o                         
   4   2   4        618.58        593.08        49.04 o                         
   6   2   4        593.51        599.75        57.40 o                         
   8   2   4          0.00          5.54         7.82 o                         
  10   2   4        177.71        122.84        19.98 o                         
  12   2   4        124.40        140.00        21.48 o                         
  14   2   4         28.25         36.91        11.61 o                         
  16   2   4         53.04         50.27        15.43 o                         
 -17   3   4          2.75          1.88         4.95 o                         
 -15   3   4        322.06        422.04        40.24 o                         
 -13   3   4         28.66         10.67         7.11 o                         
 -11   3   4        210.57        175.06        23.05 o                         
  -9   3   4       1863.95       2237.45        80.04 o                         
  -7   3   4        539.44        637.61        46.45 o                         
  -5   3   4         55.23         58.89        12.05 o                         
  -3   3   4        990.26        891.41       149.10 o                         
  -1   3   4          3.55         -9.95         9.95 o                         
   1   3   4        100.14        114.20        16.87 o                         
   3   3   4        258.49        275.52        39.42 o                         
   5   3   4         27.77          6.24         6.01 o                         
   7   3   4        356.54        303.64        28.76 o                         
   9   3   4         23.98         23.09        12.49 o                         
  11   3   4          0.16        -12.77        12.77 o                         
  13   3   4         86.13         81.75        19.69 o                         
  15   3   4          1.94          0.04         5.28 o                         
 -14   4   4         60.30         49.45        12.24 o                         
 -12   4   4         69.61         76.28        12.69 o                         
 -10   4   4          0.67        -13.26        13.26 o                         
  -8   4   4          0.06         17.73        15.47 o                         
  -6   4   4          0.33          2.54        15.88 o                         
  -4   4   4        178.81        176.06        38.54 o                         
  -2   4   4        180.38        195.99        17.07 o                         
   0   4   4          9.79          1.76         6.06 o                         
   2   4   4        256.72        292.08        28.48 o                         
   4   4   4        152.92        147.26        35.29 o                         
   6   4   4        146.24        135.34        31.65 o                         
   8   4   4        188.20        174.40        31.79 o                         
  10   4   4         16.59         37.91        14.16 o                         
  12   4   4         97.68         97.80        16.74 o                         
  -9   5   4          6.78         10.27         7.25 o                         
  -7   5   4         39.51         37.95        15.47 o                         
  -5   5   4         62.84         91.29        23.66 o                         
  -3   5   4         94.74         80.63        27.53 o                         
  -1   5   4         47.28         35.12        35.27 o                         
   1   5   4         49.48         49.08        12.67 o                         
   3   5   4        353.43        522.03        34.40 o                         
   5   5   4         53.20         50.83        11.53 o                         
   7   5   4         31.77         25.30         7.09 o                         
 -20   1   5         13.93          9.50         5.61 o                         
 -18   1   5         69.09         75.60        12.61 o                         
 -16   1   5          2.58         -7.94         7.94 o                         
 -14   1   5         68.45         80.91        15.90 o                         
 -12   1   5        228.41        250.69        21.02 o                         
  -8   1   5         98.64        100.34        18.75 o                         
  -6   1   5        397.43        414.96        33.28 o                         
  -4   1   5       4565.02       3959.40        63.64 o                         
  -2   1   5      12339.58      11571.73       102.73 o                         
   0   1   5       3288.32       2599.70        70.41 o                         
   2   1   5        202.22        208.72        15.69 o                         
   4   1   5          0.13          3.12         3.68 o                         
   6   1   5        889.22       1059.31        52.02 o                         
   8   1   5        202.30        208.29        20.00 o                         
  10   1   5          0.27         11.70         5.64 o                         
  12   1   5       1790.11       2009.88        58.63 o                         
  14   1   5         18.00         18.31         6.79 o                         
  16   1   5          0.04          0.03         7.72 o                         
 -19   2   5         56.71         13.47         7.41 o                         
 -17   2   5         10.47          4.29         5.27 o                         
 -15   2   5        271.27        231.17        44.75 o                         
 -13   2   5        829.33        903.09        45.20 o                         
 -11   2   5         31.41         34.23        12.27 o                         
  -9   2   5       1100.80       1232.54        79.83 o                         
  -7   2   5        109.05        136.45        24.81 o                         
  -5   2   5        774.29        830.98        51.42 o                         
  -3   2   5          3.07          1.63         4.66 o                         
  -1   2   5         41.99         41.00         8.65 o                         
   1   2   5        452.25        401.41        37.09 o                         
   3   2   5       3872.64       3866.26       123.27 o                         
   5   2   5        108.71         77.66        21.62 o                         
   7   2   5        395.05        439.72        35.03 o                         
   9   2   5          7.49         -2.64         7.73 o                         
  11   2   5        179.26        178.23        24.56 o                         
  13   2   5         54.49         57.29        13.74 o                         
  15   2   5         28.77         33.30         8.76 o                         
 -16   3   5          3.84          4.46         8.11 o                         
 -14   3   5        173.80        132.31        26.16 o                         
 -12   3   5        313.78        326.61        39.47 o                         
 -10   3   5        119.09        112.83        25.55 o                         
  -8   3   5          4.74        -12.16        12.16 o                         
  -6   3   5         53.27         58.06        10.31 o                         
  -4   3   5         21.29         20.30         5.69 o                         
  -2   3   5         33.01         42.82        14.16 o                         
   0   3   5         80.73         75.70        19.08 o                         
   2   3   5         70.07         77.91        23.05 o                         
   4   3   5        197.69        181.41        32.81 o                         
   6   3   5        227.51        202.26        20.61 o                         
   8   3   5          1.03        -11.14        11.14 o                         
  10   3   5          3.44         -3.28        10.19 o                         
  12   3   5         56.01         24.60        13.67 o                         
  14   3   5         21.41          8.88         9.17 o                         
 -13   4   5         20.82         17.15        11.36 o                         
 -11   4   5         59.36         61.44        10.30 o                         
  -9   4   5         74.61         61.82        23.01 o                         
  -7   4   5        206.66        281.58        46.63 o                         
  -5   4   5          0.36          8.96        16.89 o                         
  -3   4   5         85.39         98.05        17.80 o                         
  -1   4   5        862.92       1052.63        47.07 o                         
   1   4   5         41.67         43.74         9.45 o                         
   3   4   5         16.11        -11.83        13.10 o                         
   5   4   5         79.88         98.70        28.62 o                         
   7   4   5        169.11        204.90        38.81 o                         
   9   4   5          3.14         24.36        10.97 o                         
  11   4   5          1.70          2.62         5.65 o                         
 -10   5   5         10.12         -7.29         9.78 o                         
  -8   5   5          4.43          5.44        10.07 o                         
  -6   5   5          6.43          0.16         9.42 o                         
  -4   5   5         83.87        104.76        25.63 o                         
  -2   5   5         75.63         87.01        23.68 o                         
   0   5   5          6.99         13.39        14.12 o                         
   2   5   5          8.75         23.80        11.17 o                         
   4   5   5        133.47        157.10        18.92 o                         
   6   5   5        324.34        392.66        25.96 o                         
   8   5   5         20.91         28.49         8.39 o                         
 -20   0   6         32.14         34.22         9.46 o                         
 -18   0   6        284.10        329.77        53.57 o                         
 -16   0   6         10.95          9.83        11.09 o                         
 -14   0   6        349.22        380.98        45.40 o                         
 -12   0   6        222.39        233.85        24.83 o                         
 -10   0   6        497.66        488.65        40.20 o                         
  -8   0   6          2.54         -2.05         7.45 o                         
  -6   0   6       4438.81       3854.27        88.63 o                         
  -4   0   6       8456.83       9000.64       111.48 o                         
  -2   0   6       1187.21        908.51        29.93 o                         
   0   0   6       1087.70        857.72        27.06 o                         
   2   0   6       6947.68       6849.99        85.90 o                         
   4   0   6          0.17          2.99         9.95 o                         
   6   0   6         51.15         39.96        17.81 o                         
   8   0   6       3864.60       3959.40       157.66 o                         
  10   0   6        393.62        316.09        36.19 o                         
  12   0   6        107.02        134.24        30.79 o                         
  14   0   6         39.36         52.73        18.91 o                         
  16   0   6        184.71        214.11        24.77 o                         
 -19   1   6         97.29        107.51        13.53 o                         
 -17   1   6         11.50         24.98         9.67 o                         
 -15   1   6         24.87          9.69        14.45 o                         
 -13   1   6        585.07        611.65        37.59 o                         
 -11   1   6        103.07         89.12        11.73 o                         
  -9   1   6       1687.01       1800.97        62.10 o                         
  -7   1   6        117.09        100.62        13.26 o                         
  -5   1   6      13525.86      12014.71       133.24 o                         
  -3   1   6        726.96        689.51        27.19 o                         
  -1   1   6       4115.80       3931.23        92.52 o                         
   1   1   6        107.32        109.05        10.96 o                         
   3   1   6        967.18        937.26        38.36 o                         
   5   1   6       3825.45       4523.16       101.52 o                         
   7   1   6        341.39        291.85        31.04 o                         
   9   1   6          9.41         -9.12         9.12 o                         
  11   1   6         99.26         98.30        16.73 o                         
  13   1   6        209.45        229.28        19.32 o                         
  15   1   6          0.81         -0.42         5.08 o                         
 -18   2   6          1.40         -5.94         8.52 o                         
 -16   2   6         31.54         33.74         9.91 o                         
 -14   2   6        913.97        980.70        71.07 o                         
 -12   2   6        115.26        109.32        12.39 o                         
 -10   2   6         62.88         48.06         6.47 o                         
  -8   2   6        621.11        711.48        41.36 o                         
  -6   2   6       2695.70       2777.68        72.55 o                         
  -4   2   6       2215.73       2150.56        56.11 o                         
  -2   2   6        575.27        561.79        28.42 o                         
   0   2   6       1556.70       1449.23        72.26 o                         
   2   2   6         64.47         60.38        17.03 o                         
   4   2   6         31.53         16.09        11.75 o                         
   6   2   6         90.73         87.66        15.89 o                         
   8   2   6        219.05        243.76        28.60 o                         
  10   2   6         25.65         32.96        15.84 o                         
  12   2   6         99.98         87.46        16.73 o                         
  14   2   6          2.65          7.73         7.74 o                         
 -17   3   6         43.18         20.47         8.97 o                         
 -15   3   6          2.50         -3.15         8.35 o                         
 -13   3   6         56.05         45.20        12.88 o                         
 -11   3   6         67.18         56.73        12.32 o                         
  -9   3   6         56.32         78.27        24.07 o                         
  -7   3   6         71.96         74.91        19.66 o                         
  -5   3   6         94.31        107.83        11.28 o                         
  -3   3   6        345.82        397.33        24.75 o                         
  -1   3   6        270.67        333.17        54.59 o                         
   1   3   6          0.22          9.01         8.56 o                         
   3   3   6        649.08        766.42        70.58 o                         
   5   3   6        209.91        232.44        26.46 o                         
   7   3   6        151.65        109.28        17.79 o                         
   9   3   6        129.37        105.05        24.97 o                         
  11   3   6         43.54         52.97        17.97 o                         
  13   3   6          3.43         -3.32         7.74 o                         
 -14   4   6         38.72         48.49         8.51 o                         
 -12   4   6          3.92         -6.55         7.04 o                         
 -10   4   6         62.96         52.88        14.79 o                         
  -8   4   6         12.58         42.78        20.10 o                         
  -6   4   6        209.50        206.41        41.39 o                         
  -4   4   6          0.08        -12.65        15.07 o                         
  -2   4   6        186.17        214.23        24.99 o                         
   0   4   6        789.14       1021.66        81.30 o                         
   2   4   6         11.86         18.21        10.43 o                         
   4   4   6        263.70        345.40        50.31 o                         
   6   4   6         98.09         76.15        25.87 o                         
   8   4   6         61.21         62.01        21.35 o                         
  10   4   6         20.29         -0.90         8.19 o                         
 -11   5   6          0.38          7.33         7.86 o                         
  -9   5   6         13.77         -0.37         7.90 o                         
  -7   5   6         10.22         -0.08         8.64 o                         
  -5   5   6          5.70         -7.29        13.10 o                         
  -3   5   6         47.30         53.84        19.86 o                         
  -1   5   6         99.83        118.11        30.09 o                         
   1   5   6          0.34          1.23         9.13 o                         
   3   5   6        184.83        245.62        23.95 o                         
   5   5   6        138.39        126.09        20.02 o                         
   7   5   6        162.70        150.50        15.27 o                         
 -20   1   7          9.21          2.74         4.38 o                         
 -18   1   7         63.16         67.97        11.75 o                         
 -16   1   7          0.83         -2.78         5.02 o                         
 -14   1   7        297.03        324.71        23.88 o                         
 -12   1   7        222.38        254.57        16.16 o                         
 -10   1   7          7.78          0.80         5.86 o                         
  -8   1   7         78.98         78.60        12.90 o                         
  -6   1   7        101.24         89.99        11.89 o                         
  -4   1   7       5371.46       5146.85       118.48 o                         
  -2   1   7       2911.14       2998.24        86.79 o                         
   0   1   7       3046.19       2650.39        44.62 o                         
   2   1   7          1.12          0.73         5.64 o                         
   4   1   7         94.46        125.77        17.21 o                         
   6   1   7         29.09         23.75         7.43 o                         
   8   1   7         69.81         50.80        11.56 o                         
  10   1   7          1.24          8.74        14.98 o                         
  12   1   7         33.14         42.15        10.01 o                         
  14   1   7        158.04        136.55        13.45 o                         
  16   1   7          5.28          8.11         5.69 o                         
 -19   2   7         19.01          5.20         6.55 o                         
 -17   2   7          3.05         -0.69        11.54 o                         
 -15   2   7          2.14          9.37         8.60 o                         
 -13   2   7        864.85        929.89        46.53 o                         
 -11   2   7        478.03        536.81        22.83 o                         
  -9   2   7        503.79        521.44        19.54 o                         
  -7   2   7        284.73        283.23        24.57 o                         
  -5   2   7       8020.00       7688.10       113.42 o                         
  -3   2   7         21.07         33.19         8.07 o                         
  -1   2   7         63.40         78.11        18.38 o                         
   1   2   7        380.80        338.40        40.28 o                         
   3   2   7        325.38        383.23        45.61 o                         
   5   2   7        247.43        273.24        28.18 o                         
   7   2   7         90.35         86.84        31.69 o                         
   9   2   7         77.45         72.63        24.19 o                         
  11   2   7        160.09        184.88        34.02 o                         
  13   2   7        184.56        238.23        24.49 o                         
  15   2   7          0.31         -8.52         9.13 o                         
 -16   3   7         43.29         31.69        12.57 o                         
 -14   3   7          0.14         -0.31         5.86 o                         
 -12   3   7          0.94        -11.79        12.04 o                         
 -10   3   7         11.47         12.38        13.49 o                         
  -8   3   7         18.31          9.38         7.90 o                         
  -6   3   7        130.43        140.62        25.86 o                         
  -4   3   7        132.00        120.06        14.46 o                         
  -2   3   7        234.17        236.07        19.31 o                         
   0   3   7        117.05        108.58        18.14 o                         
   2   3   7         56.86         79.75        24.48 o                         
   4   3   7        205.72        194.38        24.66 o                         
   6   3   7          0.09         -5.35         8.54 o                         
   8   3   7          2.95         -0.70         7.74 o                         
  10   3   7        155.63         93.50        24.24 o                         
  12   3   7         10.33         11.34         7.94 o                         
 -13   4   7         16.96         16.03         6.38 o                         
 -11   4   7         10.67          3.15        10.19 o                         
  -9   4   7         78.28         46.97        42.06 o                         
  -7   4   7        126.67        145.66        34.10 o                         
  -5   4   7        328.92        471.12        58.21 o                         
  -3   4   7         36.47         38.93        12.39 o                         
  -1   4   7         87.25        117.47        19.03 o                         
   1   4   7       1297.70       1716.61        92.11 o                         
   3   4   7        145.81        166.72        22.63 o                         
   5   4   7          0.17         16.62        15.47 o                         
   7   4   7         27.31         -8.88        18.18 o                         
   9   4   7         32.19         12.36         7.82 o                         
 -10   5   7         12.88          7.98         9.29 o                         
  -8   5   7         22.47         41.23        17.03 o                         
  -6   5   7         46.43         60.10        19.04 o                         
  -4   5   7         22.44         31.07        14.98 o                         
  -2   5   7          5.58         22.52        14.29 o                         
   0   5   7         87.74        108.69        17.32 o                         
   2   5   7          1.81         -0.49         7.43 o                         
   4   5   7          5.28          3.50         6.63 o                         
   6   5   7         30.89         36.26        11.81 o                         
 -20   0   8         12.28         13.59         5.53 o                         
 -18   0   8          0.43          0.57         7.31 o                         
 -16   0   8        148.17        162.94        29.31 o                         
 -14   0   8        566.88        642.66        58.46 o                         
 -12   0   8        520.51        623.44        40.07 o                         
 -10   0   8         11.04          6.47         7.08 o                         
  -8   0   8       2612.67       2532.39        86.05 o                         
  -6   0   8        143.33        145.62        18.05 o                         
  -4   0   8        804.34        856.56        37.34 o                         
  -2   0   8         13.84         21.02         5.29 o                         
   0   0   8       1262.07       1209.73        47.86 o                         
   2   0   8         85.10         98.07        13.51 o                         
   4   0   8        812.14        914.86        68.61 o                         
   6   0   8         22.34          5.57         9.78 o                         
   8   0   8       1232.02       1067.96        54.16 o                         
  10   0   8       4897.68       5119.69       151.72 o                         
  12   0   8         32.67          1.27        10.52 o                         
  14   0   8         50.14         79.38        18.87 o                         
 -19   1   8         53.24         40.57        11.09 o                         
 -17   1   8         42.34         38.55         7.30 o                         
 -15   1   8         27.58         36.20         8.44 o                         
 -13   1   8        591.79        655.95        22.28 o                         
 -11   1   8       1067.81       1103.79        26.98 o                         
  -9   1   8          4.92          6.06         5.81 o                         
  -7   1   8        102.68        102.29        13.31 o                         
  -5   1   8        112.08        107.08        10.06 o                         
  -3   1   8       1432.55       1613.60        68.57 o                         
  -1   1   8       1263.51       1276.35        59.03 o                         
   1   1   8       2450.00       2545.12       100.67 o                         
   3   1   8         92.58         83.35        11.85 o                         
   5   1   8        629.00        644.61        44.25 o                         
   7   1   8         70.89         72.16        12.48 o                         
   9   1   8        131.74        140.82        23.18 o                         
  11   1   8        109.51         97.48        16.60 o                         
  13   1   8         11.59          5.49         6.44 o                         
  15   1   8         20.07         12.85         7.41 o                         
 -18   2   8          2.63          1.27         5.94 o                         
 -16   2   8         23.82          8.19        15.15 o                         
 -14   2   8         14.43         18.82         7.91 o                         
 -12   2   8       2811.65       3202.39        56.91 o                         
 -10   2   8         46.55         43.47         6.84 o                         
  -8   2   8         64.73         59.44         8.33 o                         
  -6   2   8        579.11        553.87        32.38 o                         
  -4   2   8       6979.33       6684.28       208.30 o                         
  -2   2   8          2.16         -3.36         5.98 o                         
   0   2   8        314.31        309.46        38.07 o                         
   2   2   8         43.35         31.69        17.15 o                         
   4   2   8         13.84          8.26         8.85 o                         
   6   2   8         12.44         10.30         9.72 o                         
   8   2   8         16.30         19.53        14.00 o                         
  10   2   8         78.11         69.64        21.74 o                         
  12   2   8          6.94         11.54         9.83 o                         
  14   2   8          3.17         -5.07         6.41 o                         
 -17   3   8         53.11         22.31        11.38 o                         
 -15   3   8         32.28         26.08         8.34 o                         
 -13   3   8          0.02         -6.35         9.50 o                         
 -11   3   8          3.94         -2.87        13.67 o                         
  -9   3   8        324.15        254.83        26.83 o                         
  -7   3   8         37.89         37.27        10.21 o                         
  -5   3   8        114.76        103.10        12.60 o                         
  -3   3   8         34.88         19.77         6.38 o                         
  -1   3   8        534.41        548.72        29.99 o                         
   1   3   8        290.39        290.30        46.96 o                         
   3   3   8          0.70          5.93        17.26 o                         
   5   3   8          4.78         27.80        14.16 o                         
   7   3   8          6.12         11.38        10.44 o                         
   9   3   8        387.80        382.33        46.02 o                         
  11   3   8         58.89         64.89        17.07 o                         
  13   3   8         24.47         20.14         7.37 o                         
 -14   4   8         35.70         26.34        18.95 o                         
 -12   4   8          9.97          4.42         9.83 o                         
 -10   4   8         10.07          0.12        16.01 o                         
  -8   4   8        125.18         93.81        38.73 o                         
  -6   4   8         74.56         51.46        20.88 o                         
  -4   4   8          3.29         33.37        20.31 o                         
  -2   4   8         24.87         27.11         9.04 o                         
   0   4   8         14.66         10.03        12.16 o                         
   2   4   8       1055.60       1419.51        84.01 o                         
   4   4   8         33.73         14.62        15.39 o                         
   6   4   8         43.16         38.97        17.32 o                         
   8   4   8          1.44         -0.53         5.57 o                         
  10   4   8          1.65         -1.43         5.04 o                         
  -9   5   8         25.50         24.65        11.34 o                         
  -7   5   8          2.26         -6.01         6.01 o                         
  -5   5   8         74.81         49.87        11.46 o                         
  -3   5   8          7.95         18.55        13.51 o                         
  -1   5   8         18.64         13.22        12.49 o                         
   1   5   8          8.04         11.82         8.12 o                         
   3   5   8         44.21         32.49         8.76 o                         
   5   5   8          3.41         -0.32         4.54 o                         
 -20   1   9         84.65         10.11         7.57 o                         
 -18   1   9          0.74          2.66         3.96 o                         
 -16   1   9       1312.00       1649.27        48.77 o                         
 -14   1   9         59.76         70.97         8.88 o                         
 -12   1   9         10.18         10.84         5.04 o                         
 -10   1   9        497.57        510.12        19.47 o                         
  -8   1   9       2224.11       2159.29        61.89 o                         
  -6   1   9        655.58        597.12        30.50 o                         
  -4   1   9          7.46          4.05         6.43 o                         
  -2   1   9        168.22        153.68        23.25 o                         
   0   1   9       1504.91       1665.15        83.72 o                         
   2   1   9        873.89        888.65        40.33 o                         
   4   1   9         64.71         59.40        21.66 o                         
   6   1   9        365.64        433.98        37.82 o                         
   8   1   9          4.63          6.36        13.12 o                         
  10   1   9        111.92        142.54        20.52 o                         
  12   1   9         49.29         57.23         9.80 o                         
  14   1   9         33.45         42.49        13.02 o                         
 -19   2   9         27.16         14.90         7.21 o                         
 -17   2   9         31.09         19.04        11.09 o                         
 -15   2   9         36.72         27.70         7.62 o                         
 -13   2   9        209.85        260.05        20.28 o                         
 -11   2   9          3.74         -3.62         4.49 o                         
  -9   2   9         10.47          7.94         4.02 o                         
  -7   2   9        409.62        434.76        20.80 o                         
  -5   2   9        101.87         88.04        13.85 o                         
  -3   2   9       4280.71       4520.46       136.08 o                         
  -1   2   9        840.99        905.03        64.85 o                         
   1   2   9        606.72        643.60        64.03 o                         
   3   2   9       1601.61       1942.20        52.78 o                         
   5   2   9        136.85        143.84        22.92 o                         
   7   2   9         48.39         37.99        16.21 o                         
   9   2   9         31.07         41.76        19.00 o                         
  11   2   9          0.12          1.29         8.24 o                         
  13   2   9          0.07          3.51         5.64 o                         
 -16   3   9          4.17          1.79         6.69 o                         
 -14   3   9          1.44         -4.42         9.42 o                         
 -12   3   9         21.12         -3.52        13.06 o                         
 -10   3   9          0.06         -1.60        12.36 o                         
  -8   3   9          5.10          6.65         6.48 o                         
  -6   3   9         36.48         47.86        10.01 o                         
  -4   3   9        237.76        251.11        21.02 o                         
  -2   3   9       1735.53       1929.73        73.19 o                         
   0   3   9          1.63         -8.80        12.53 o                         
   2   3   9        687.52        748.08        97.11 o                         
   4   3   9         89.52         97.48        25.18 o                         
   6   3   9        344.73        331.67        54.20 o                         
   8   3   9         44.12         25.01        14.12 o                         
  10   3   9         12.28         17.15        10.64 o                         
  12   3   9         21.96         20.35         9.70 o                         
 -13   4   9          0.25          4.75         8.06 o                         
 -11   4   9         21.84          2.50        13.14 o                         
  -9   4   9          1.78          4.97         6.42 o                         
  -7   4   9         22.78         12.35        10.84 o                         
  -5   4   9          2.73        -10.23        17.97 o                         
  -3   4   9          9.12          4.92         8.08 o                         
  -1   4   9         10.03          6.96        13.43 o                         
   1   4   9         84.77         71.68        18.87 o                         
   3   4   9        146.70        170.24        22.63 o                         
   5   4   9         93.62         69.46        14.70 o                         
   9   4   9        118.96        153.27        20.72 o                         
 -10   5   9          3.62          7.57         7.53 o                         
  -8   5   9          0.10          5.49         7.86 o                         
  -6   5   9         24.44          4.82        13.90 o                         
  -4   5   9         25.19          0.58         6.59 o                         
  -2   5   9         36.52         19.55         9.92 o                         
   0   5   9         16.72          8.10         7.08 o                         
   2   5   9         32.27         16.29         7.35 o                         
   4   5   9          5.98          3.48        10.19 o                         
 -18   0  10         10.91          4.20         6.42 o                         
 -16   0  10        220.89        247.31        34.22 o                         
 -14   0  10        144.41        148.61        22.19 o                         
 -12   0  10          5.22          6.53         5.63 o                         
 -10   0  10        168.53        167.52        18.89 o                         
  -8   0  10       3163.12       3311.50       112.34 o                         
  -6   0  10       8010.61       8268.01       154.65 o                         
  -4   0  10         13.37         10.77         4.73 o                         
  -2   0  10       2452.64       2457.49        58.69 o                         
   0   0  10         43.40         57.79        13.96 o                         
   2   0  10       5166.44       5666.83       158.56 o                         
   4   0  10        196.59        191.80        35.33 o                         
   6   0  10        699.55        716.40        44.71 o                         
   8   0  10        333.01        306.41        30.57 o                         
  10   0  10        874.66        924.40        63.74 o                         
  12   0  10        193.50        227.70        34.35 o                         
  14   0  10          1.17         14.70         8.76 o                         
 -19   1  10         10.67          5.73         7.21 o                         
 -17   1  10         59.75         61.77         8.69 o                         
 -15   1  10        871.61       1059.41        31.37 o                         
 -13   1  10        118.61        131.60        10.84 o                         
 -11   1  10        182.82        187.55        11.07 o                         
  -9   1  10        408.88        432.12        17.30 o                         
  -7   1  10         21.85         15.27         8.27 o                         
  -5   1  10        586.76        628.49        46.87 o                         
  -3   1  10         39.28         65.13        16.83 o                         
  -1   1  10        366.59        360.55        41.47 o                         
   1   1  10         45.36         55.50        11.43 o                         
   3   1  10        143.52        162.63        18.86 o                         
   5   1  10         60.76         77.15        16.77 o                         
   7   1  10          0.02        -14.38        14.38 o                         
   9   1  10        256.57        298.64        28.71 o                         
  11   1  10         10.34         11.51        10.07 o                         
  13   1  10         10.26          8.02         8.39 o                         
 -18   2  10         24.56         -5.28         8.39 o                         
 -16   2  10         41.41         49.29        14.04 o                         
 -14   2  10         42.97         48.84        16.58 o                         
 -12   2  10          7.91         11.08         8.56 o                         
 -10   2  10        402.95        378.52        21.97 o                         
  -8   2  10         59.56         57.10         7.91 o                         
  -6   2  10        372.71        376.51        29.04 o                         
  -4   2  10         25.76         38.56        13.92 o                         
  -2   2  10         66.47         57.03        18.05 o                         
   0   2  10          7.95         -5.67         9.09 o                         
   2   2  10          1.71         -1.51         5.06 o                         
   4   2  10         74.03         51.57         9.85 o                         
   6   2  10        217.31        178.12        34.47 o                         
   8   2  10         16.43         10.52        11.79 o                         
  10   2  10         41.83         41.23        16.95 o                         
  12   2  10         15.43         10.64         7.34 o                         
 -17   3  10          0.00         -6.51         7.41 o                         
 -13   3  10         25.47         21.66        16.91 o                         
 -11   3  10         61.84         55.19        22.27 o                         
  -9   3  10        223.82        250.69        49.04 o                         
  -7   3  10       2257.88       2687.79        71.98 o                         
  -5   3  10        453.81        520.93        30.69 o                         
  -3   3  10         22.29         18.71         8.33 o                         
  -1   3  10       1202.87       1409.94        64.01 o                         
   1   3  10        674.30        770.76        81.35 o                         
   3   3  10        571.80        549.64        55.31 o                         
   5   3  10          0.78          6.39         9.74 o                         
   7   3  10        134.63        110.86        25.46 o                         
   9   3  10          6.22          2.95         8.15 o                         
  11   3  10         60.66         41.43        12.94 o                         
 -14   4  10        147.59        178.04        24.93 o                         
 -12   4  10         16.56         22.11        12.49 o                         
 -10   4  10          9.00         12.69        15.93 o                         
  -8   4  10          0.25         -7.13         7.94 o                         
  -6   4  10        105.61         99.96        19.00 o                         
  -4   4  10         33.51         28.17        18.46 o                         
  -2   4  10         27.85         24.44        14.29 o                         
   0   4  10        209.35        244.73        35.04 o                         
   2   4  10          2.79          7.52         6.50 o                         
   4   4  10         32.60         26.69        19.43 o                         
   6   4  10         18.67          4.67         8.60 o                         
   8   4  10         24.98         37.38        11.42 o                         
  -9   5  10         61.60         51.50        12.81 o                         
  -7   5  10         22.76         15.16         7.00 o                         
  -5   5  10          2.13         -8.11         8.11 o                         
  -3   5  10         24.05         -7.74        16.81 o                         
  -1   5  10          0.60         -8.77        19.81 o                         
   1   5  10         10.21          3.08         5.52 o                         
   3   5  10          0.01         -5.49         5.60 o                         
 -18   1  11         84.92         85.42        13.91 o                         
 -16   1  11        180.12        191.92        14.31 o                         
 -14   1  11       1711.13       2044.08        44.15 o                         
 -12   1  11        494.53        549.85        22.68 o                         
 -10   1  11         63.02         62.48         7.09 o                         
  -8   1  11        247.81        258.38        16.69 o                         
  -6   1  11        953.97       1068.71        63.70 o                         
  -4   1  11         22.29         31.32        13.14 o                         
   0   1  11        124.42        122.24        17.10 o                         
   2   1  11        192.32        225.02        13.12 o                         
   4   1  11          7.31          5.18         4.93 o                         
   6   1  11       1438.53       1683.32        56.60 o                         
   8   1  11        621.77        793.15        41.58 o                         
  10   1  11          1.77         21.96         8.54 o                         
  12   1  11         70.36         81.35        19.49 o                         
 -19   2  11          2.27         -0.57         2.99 o                         
 -17   2  11         78.73         56.37        13.76 o                         
 -15   2  11         60.74         53.38        18.26 o                         
 -13   2  11          1.54         13.10        13.84 o                         
 -11   2  11          1.69         -1.31        13.18 o                         
  -9   2  11         14.96         15.37         5.47 o                         
  -7   2  11          0.40         -0.72         4.46 o                         
  -5   2  11         74.24         66.16         8.57 o                         
  -3   2  11        183.30        178.73        15.57 o                         
  -1   2  11        792.61        803.21        25.08 o                         
   1   2  11        120.94        116.34        14.09 o                         
   3   2  11          3.02          9.15         7.76 o                         
   5   2  11          3.06         -3.89        12.85 o                         
   7   2  11        240.30        183.90        35.37 o                         
   9   2  11        152.99        145.70        29.19 o                         
  11   2  11          2.99          6.83         6.71 o                         
 -16   3  11          4.50          1.74         4.83 o                         
 -14   3  11          9.09         29.31        14.53 o                         
 -12   3  11         10.16         29.03        16.38 o                         
 -10   3  11        357.45        235.30        30.64 o                         
  -8   3  11         74.82        103.89        28.66 o                         
  -6   3  11       1008.99       1176.90        57.67 o                         
  -4   3  11         95.14         72.58        15.55 o                         
  -2   3  11       1830.36       2333.11       161.26 o                         
   0   3  11        325.51        354.63        29.38 o                         
   2   3  11         65.11         56.67        15.95 o                         
   4   3  11          8.17          6.88        10.73 o                         
   6   3  11          0.76          5.16        11.79 o                         
   8   3  11          7.89        -10.15        10.36 o                         
  10   3  11         61.89         30.62        12.24 o                         
 -13   4  11         47.70         70.62        17.56 o                         
 -11   4  11         64.34         63.25        20.22 o                         
  -9   4  11          5.48          2.40         6.70 o                         
  -7   4  11         24.38         20.13         8.73 o                         
  -5   4  11          0.99         -9.04         9.04 o                         
  -3   4  11          0.00         -1.78         7.37 o                         
  -1   4  11         15.88         18.29         9.49 o                         
   1   4  11          5.88          3.26         6.85 o                         
   3   4  11          4.59         12.85         7.55 o                         
   5   4  11         16.23         16.31         7.02 o                         
   7   4  11         39.71         35.37        10.89 o                         
  -8   5  11         10.60         10.52         7.49 o                         
  -6   5  11          7.31          0.04         6.30 o                         
  -4   5  11          5.65          9.45         5.61 o                         
  -2   5  11          2.44          8.66         5.69 o                         
   0   5  11         29.14         23.50        12.63 o                         
   2   5  11          6.18         -2.99         7.25 o                         
 -18   0  12        843.77        987.44        60.34 o                         
 -16   0  12        341.26        425.61        25.23 o                         
 -14   0  12       2723.73       3261.79       103.43 o                         
 -12   0  12         77.12         83.98        14.34 o                         
 -10   0  12       1803.84       1950.41        43.10 o                         
  -8   0  12        850.12        851.78        28.82 o                         
  -6   0  12       1952.23       2055.13        96.82 o                         
  -4   0  12          1.68          1.76         7.25 o                         
  -2   0  12       2987.71       2909.52       111.60 o                         
   0   0  12       1376.90       1240.04        73.32 o                         
   2   0  12          7.45         10.26         5.53 o                         
   4   0  12          1.20          5.89         4.49 o                         
   6   0  12         27.12          0.53         9.83 o                         
  10   0  12        304.74        318.38        30.58 o                         
  12   0  12          1.64        -13.76        13.76 o                         
 -19   1  12          6.67          5.61         6.59 o                         
 -17   1  12         72.26         69.60        11.94 o                         
 -15   1  12         12.45         11.49         4.88 o                         
 -13   1  12        310.15        310.71        17.26 o                         
 -11   1  12         16.11         19.60         4.63 o                         
  -9   1  12          1.82          3.66         3.23 o                         
  -7   1  12        515.84        535.77        18.29 o                         
  -5   1  12          0.64          1.31         7.98 o                         
  -3   1  12        409.64        400.46        44.38 o                         
  -1   1  12         28.59         30.73         6.65 o                         
   1   1  12        507.03        570.84        21.31 o                         
   3   1  12        321.26        326.42        19.33 o                         
   5   1  12          4.39         11.06         5.80 o                         
   7   1  12        748.85        943.11        46.05 o                         
   9   1  12          1.55          2.91         9.13 o                         
  11   1  12          0.43         -1.06         6.14 o                         
  13   1  12         30.59         56.86        13.39 o                         
 -18   2  12         67.66         46.06         9.73 o                         
 -16   2  12         11.27          9.99         8.39 o                         
 -14   2  12         28.61         20.59        14.53 o                         
 -12   2  12          5.70          2.50        13.35 o                         
 -10   2  12          0.02         -0.81         5.85 o                         
  -8   2  12         67.27         66.08        10.56 o                         
  -6   2  12         35.78         23.77        10.56 o                         
  -4   2  12        383.60        376.73        18.20 o                         
  -2   2  12          6.54          9.95         5.34 o                         
   0   2  12        958.90        961.27        32.85 o                         
   2   2  12        143.52        148.63        16.61 o                         
   4   2  12        122.43        116.66        17.42 o                         
   6   2  12          0.01         -4.59        14.21 o                         
   8   2  12        344.36        370.25        45.36 o                         
  10   2  12          2.19         -8.88         9.99 o                         
  12   2  12         23.58         34.35         7.20 o                         
 -17   3  12         90.72         56.29        11.91 o                         
 -15   3  12         59.32         35.94        13.67 o                         
 -13   3  12         11.70         15.15        15.11 o                         
 -11   3  12         24.55         14.32         6.71 o                         
  -9   3  12        192.11        133.56        20.12 o                         
  -7   3  12        402.03        413.72        34.44 o                         
  -5   3  12        255.02        244.44        26.89 o                         
  -3   3  12         65.80         97.31        16.95 o                         
  -1   3  12       1250.54       1362.75        56.34 o                         
   1   3  12        377.71        386.77        30.69 o                         
   3   3  12        126.48        149.51        30.09 o                         
   5   3  12         16.81         22.15        12.45 o                         
   7   3  12         53.07         51.05        15.93 o                         
   9   3  12          0.32         -9.01         9.01 o                         
 -14   4  12         28.10         41.10        12.45 o                         
 -12   4  12         46.17         65.83        19.49 o                         
 -10   4  12          5.98        -12.57        12.57 o                         
  -8   4  12         35.17         23.44         8.72 o                         
  -6   4  12        200.39        173.08        21.62 o                         
  -4   4  12         49.49         38.28        17.69 o                         
  -2   4  12         84.73         91.12        25.12 o                         
   0   4  12          4.39         -0.03         6.48 o                         
   2   4  12         44.33         14.23         7.94 o                         
   4   4  12         16.85          8.94        11.34 o                         
   6   4  12         34.23         33.61        10.03 o                         
  -7   5  12          0.22          4.54         4.83 o                         
  -5   5  12        130.96         80.08        14.41 o                         
  -3   5  12          6.09          3.60         4.59 o                         
  -1   5  12          4.29         -3.37         4.50 o                         
   1   5  12         23.13         24.15        10.23 o                         
 -18   1  13         29.31         25.98         9.15 o                         
 -16   1  13         31.92         31.32         6.28 o                         
 -14   1  13         21.26         17.49         7.24 o                         
 -12   1  13         60.24         56.82         8.55 o                         
 -10   1  13       1039.75       1015.42        29.43 o                         
  -8   1  13        499.82        511.77        20.57 o                         
  -6   1  13         15.71         13.27         3.44 o                         
  -4   1  13         77.88         83.40         9.01 o                         
  -2   1  13        355.55        359.21        12.87 o                         
   0   1  13       1388.32       1480.68        26.20 o                         
   2   1  13          3.70          4.61         4.00 o                         
   4   1  13         10.32          6.55         4.68 o                         
   6   1  13         32.76         53.56        12.60 o                         
   8   1  13        791.61        945.88        41.54 o                         
  10   1  13          0.60         13.02         9.74 o                         
  12   1  13          1.92          1.60         7.74 o                         
 -17   2  13          0.00         -0.76         4.98 o                         
 -15   2  13         13.68          5.32         9.83 o                         
 -13   2  13          4.67         -7.29        14.33 o                         
 -11   2  13        658.79        676.15        39.95 o                         
  -9   2  13        142.93        170.50        19.36 o                         
  -7   2  13          6.86         13.81         6.38 o                         
  -5   2  13        998.58        954.78        33.53 o                         
  -3   2  13        154.94        161.09        14.17 o                         
  -1   2  13          4.53         -0.21         5.30 o                         
   1   2  13        404.07        392.53        19.60 o                         
   3   2  13         34.47         42.11        11.30 o                         
   5   2  13         98.04        114.36        16.58 o                         
   7   2  13         11.86          9.83        14.04 o                         
   9   2  13          2.96         20.10        12.36 o                         
  11   2  13         16.77          5.50         5.40 o                         
 -16   3  13         48.56         48.59        14.62 o                         
 -14   3  13        192.57        153.56        28.45 o                         
 -12   3  13         23.08          9.91        12.73 o                         
 -10   3  13         74.23         77.13        15.38 o                         
  -8   3  13         36.96         19.91        10.06 o                         
  -6   3  13        212.37        251.57        27.03 o                         
  -4   3  13         94.38         89.60        27.47 o                         
  -2   3  13        298.70        320.32        30.52 o                         
   0   3  13        157.88        141.49        15.07 o                         
   2   3  13         39.64         38.06        11.74 o                         
   4   3  13          0.29          3.41        10.91 o                         
   6   3  13         54.26         39.21         8.45 o                         
   8   3  13          0.20         -1.15         6.75 o                         
 -13   4  13          0.48          9.37         8.43 o                         
 -11   4  13         10.89         -0.25        10.28 o                         
  -9   4  13        145.53        113.46        15.09 o                         
  -7   4  13         56.08         39.17        10.67 o                         
  -5   4  13         74.12         44.62        17.15 o                         
  -3   4  13         51.53         59.93        19.20 o                         
  -1   4  13         39.08         36.59         9.74 o                         
   1   4  13         92.99         67.99        18.32 o                         
   3   4  13         89.38         69.21        28.68 o                         
   5   4  13         16.83         14.74         7.53 o                         
  -6   5  13          0.10         10.56         5.61 o                         
  -4   5  13        108.40         97.23        13.80 o                         
  -2   5  13         28.28         21.00        10.48 o                         
 -18   0  14       1078.81       1358.13        79.81 o                         
 -16   0  14        563.62        676.10        39.08 o                         
 -14   0  14        747.47        850.97        47.51 o                         
 -12   0  14        162.97        179.39        19.24 o                         
 -10   0  14        208.95        232.39        16.39 o                         
  -8   0  14        793.44        848.98        30.38 o                         
  -6   0  14        637.65        639.56        36.58 o                         
  -4   0  14        545.95        529.57        22.69 o                         
  -2   0  14         38.08         31.33         6.18 o                         
   0   0  14        632.00        641.71        23.20 o                         
   2   0  14        140.37        116.14        15.21 o                         
   4   0  14        471.90        465.85        29.09 o                         
   6   0  14        580.36        555.50        51.05 o                         
   8   0  14         59.87         79.99        17.93 o                         
  10   0  14         32.32         32.96         8.13 o                         
 -19   1  14          4.25         -0.04         4.42 o                         
 -17   1  14        143.34        156.51        17.88 o                         
 -15   1  14        140.20        164.20        14.29 o                         
 -13   1  14        133.28        110.49        14.86 o                         
 -11   1  14         24.60         23.93         5.55 o                         
  -9   1  14        512.51        470.41        18.67 o                         
  -7   1  14          0.53          0.58         3.47 o                         
  -5   1  14        273.74        297.89        13.29 o                         
  -3   1  14        174.52        155.55         8.62 o                         
  -1   1  14         27.08         20.35         3.64 o                         
   1   1  14        227.64        209.01        13.21 o                         
   3   1  14         97.13         85.76        10.46 o                         
   5   1  14        372.23        389.80        57.87 o                         
   7   1  14          3.84         -2.64        14.55 o                         
   9   1  14         88.00         56.21        16.01 o                         
  11   1  14          0.03         -4.85         4.85 o                         
 -18   2  14          4.15         -3.78         3.93 o                         
 -16   2  14         24.69         11.83        11.69 o                         
 -14   2  14         32.30         54.16        18.01 o                         
 -12   2  14         71.45         62.11        12.37 o                         
 -10   2  14         66.01         47.08        11.71 o                         
  -8   2  14        289.34        288.34        27.81 o                         
  -6   2  14         68.59         68.31        11.52 o                         
  -4   2  14       2734.21       2774.53        57.08 o                         
  -2   2  14        159.99        141.53        12.96 o                         
   0   2  14        213.74        200.50        17.06 o                         
   2   2  14         51.22         60.45        13.38 o                         
   4   2  14        777.32       1021.80        70.99 o                         
   6   2  14         11.19          8.88        11.26 o                         
   8   2  14          0.61         -9.17        11.22 o                         
  10   2  14         18.82         23.08         7.16 o                         
 -15   3  14          0.09          7.37         6.80 o                         
 -13   3  14          0.02         -1.31        11.71 o                         
 -11   3  14         11.39         16.81         7.49 o                         
  -9   3  14          5.97         22.17        10.74 o                         
  -7   3  14        438.41        416.31        33.56 o                         
  -5   3  14        109.91        100.22        24.42 o                         
  -3   3  14         19.15         11.93        16.95 o                         
  -1   3  14         42.73         26.55         7.34 o                         
   1   3  14        139.07        107.88        12.61 o                         
   3   3  14          2.30         -3.39        19.22 o                         
   5   3  14         38.13         35.62        13.39 o                         
   7   3  14         65.10         70.66        15.76 o                         
 -12   4  14         63.98         54.65        14.70 o                         
 -10   4  14        209.27        252.22        34.43 o                         
  -8   4  14          1.54          8.80         7.33 o                         
  -6   4  14          3.24         13.26         9.29 o                         
  -4   4  14         65.69         49.90        17.69 o                         
  -2   4  14         26.13         15.97        10.40 o                         
   0   4  14         31.18         29.49         9.40 o                         
   2   4  14         12.61         12.13        10.97 o                         
 -18   1  15          0.04          6.45         4.92 o                         
 -16   1  15        358.39        425.58        30.51 o                         
 -14   1  15          0.10          5.83         6.16 o                         
 -12   1  15        141.93        177.09        11.64 o                         
 -10   1  15         89.58         90.96         8.55 o                         
  -8   1  15       1065.54       1042.75        27.26 o                         
  -6   1  15        143.17        142.76         9.75 o                         
  -4   1  15          9.83         14.47         5.18 o                         
  -2   1  15         72.56         66.75         6.01 o                         
   0   1  15         16.41         15.76         3.51 o                         
   2   1  15          2.50          4.20         4.22 o                         
   4   1  15         45.09         40.35        11.91 o                         
   6   1  15        364.22        354.83        26.44 o                         
   8   1  15         23.90         23.33         8.53 o                         
  10   1  15         39.90         35.03         8.04 o                         
 -17   2  15          9.50         15.43         8.19 o                         
 -15   2  15          0.84         -5.55         6.25 o                         
 -13   2  15         59.68         47.73        12.47 o                         
 -11   2  15        111.38        101.67        16.60 o                         
  -9   2  15        264.30        294.54        28.07 o                         
  -7   2  15         53.83         75.58        14.61 o                         
  -5   2  15         32.63         12.28        10.77 o                         
  -3   2  15       1671.19       1761.46        63.08 o                         
  -1   2  15          8.83         -1.14         6.66 o                         
   1   2  15         49.21         49.31        21.62 o                         
   3   2  15        167.14        179.33        33.63 o                         
   5   2  15        430.79        461.46        49.37 o                         
   7   2  15         10.26         21.49        11.59 o                         
   9   2  15         22.24         24.32         5.15 o                         
 -14   3  15          3.14          0.45         7.70 o                         
 -12   3  15        110.85         78.60        22.60 o                         
 -10   3  15          4.24          5.68         6.63 o                         
  -8   3  15          0.43          7.66         7.48 o                         
  -6   3  15        223.89        188.63        22.20 o                         
  -4   3  15          0.12         -3.44         9.78 o                         
  -2   3  15        140.99        154.48        19.20 o                         
   0   3  15         65.78         72.24        10.78 o                         
   2   3  15         10.90          2.74         8.15 o                         
   4   3  15          6.74        -11.09        11.09 o                         
   6   3  15         14.03         16.74        10.03 o                         
 -11   4  15          4.81          9.58         8.11 o                         
  -9   4  15        296.34        228.15        23.21 o                         
  -7   4  15         63.37         63.62        16.13 o                         
  -5   4  15          1.36         -0.25        10.40 o                         
  -3   4  15          0.06          4.79         7.45 o                         
  -1   4  15          9.24         12.61         7.16 o                         
   1   4  15          0.05         -6.80         6.80 o                         
 -18   0  16        127.10        140.05        19.73 o                         
 -16   0  16        960.79       1194.71        48.72 o                         
 -14   0  16         27.29         25.63        11.87 o                         
 -12   0  16        344.02        366.68        23.13 o                         
 -10   0  16        474.36        538.02        27.86 o                         
  -8   0  16         11.32         10.11         3.53 o                         
  -6   0  16        373.22        346.55        18.82 o                         
  -4   0  16        464.54        490.57        23.12 o                         
  -2   0  16        402.47        396.02        19.60 o                         
   0   0  16         91.18         78.17        11.29 o                         
   2   0  16         84.02         78.05        10.64 o                         
   4   0  16         15.14         10.01         5.45 o                         
   6   0  16        123.99         99.31        27.02 o                         
   8   0  16          2.21          6.51         7.08 o                         
 -17   1  16         11.10         15.01         6.62 o                         
 -15   1  16        199.43        191.09        17.43 o                         
 -13   1  16        117.94        112.57        11.60 o                         
 -11   1  16          1.13         -2.87         4.79 o                         
  -9   1  16         51.07         54.34         8.82 o                         
  -7   1  16        103.89        109.74         9.94 o                         
  -5   1  16          2.09          6.59         3.92 o                         
  -3   1  16       1402.91       1458.03        28.72 o                         
  -1   1  16         70.26         51.13         6.67 o                         
   1   1  16         74.91         67.77         9.34 o                         
   3   1  16         14.56         23.57         6.36 o                         
   5   1  16         44.47         30.08         9.50 o                         
   7   1  16          0.25         -3.13         4.78 o                         
   9   1  16         33.98         37.47         7.78 o                         
 -16   2  16          0.00         -3.52         7.04 o                         
 -14   2  16          0.04        -11.01        14.16 o                         
 -12   2  16         16.37         22.61         7.33 o                         
 -10   2  16        182.71        141.16        19.50 o                         
  -8   2  16          0.74         -8.97         8.97 o                         
  -6   2  16         16.68         20.62         9.59 o                         
  -4   2  16        119.06        127.54        18.33 o                         
  -2   2  16       1381.59       1541.16        99.89 o                         
   0   2  16        145.70        132.55        17.95 o                         
   2   2  16          0.47         -4.46        12.77 o                         
   4   2  16         23.32         -5.73        14.25 o                         
   6   2  16        308.16        347.82        36.89 o                         
   8   2  16         28.38         36.56         6.77 o                         
 -15   3  16         33.95         42.04        11.38 o                         
 -13   3  16         62.67         66.48        18.75 o                         
 -11   3  16         62.78         64.17        16.99 o                         
  -9   3  16          8.49          8.32         8.33 o                         
  -7   3  16         16.23         29.03        13.63 o                         
  -5   3  16         12.88         22.03        13.10 o                         
  -3   3  16          0.51         -4.09        10.64 o                         
  -1   3  16         13.87         17.93         8.82 o                         
   1   3  16         43.29         38.44        14.04 o                         
   3   3  16         41.76         56.82        15.11 o                         
   5   3  16         28.02         18.59         7.66 o                         
  -8   4  16         88.30         57.44        12.28 o                         
  -6   4  16        260.88        297.67        28.00 o                         
  -4   4  16          6.49          3.64         6.18 o                         
  -2   4  16         35.86         13.71         8.64 o                         
   0   4  16          2.16         -6.30         6.88 o                         
 -16   1  17          0.82         -1.20         5.59 o                         
 -14   1  17         34.47         26.56         7.69 o                         
 -12   1  17         45.83         41.73         7.59 o                         
 -10   1  17        162.35        175.90        14.33 o                         
  -8   1  17          5.74          3.89         5.68 o                         
  -6   1  17       1611.76       1700.63        38.12 o                         
  -4   1  17        482.72        481.04        19.20 o                         
  -2   1  17        240.98        239.16        11.94 o                         
   0   1  17        103.75        116.16        13.61 o                         
   2   1  17        336.75        341.56        30.56 o                         
   4   1  17          7.16         23.38         8.98 o                         
   6   1  17         25.04         19.64         5.00 o                         
   8   1  17         25.50         35.13         9.33 o                         
 -15   2  17         54.67         48.10        14.98 o                         
 -13   2  17         16.60         27.96        14.04 o                         
 -11   2  17        418.01        402.89        29.59 o                         
  -9   2  17          8.96         -1.11         8.43 o                         
  -7   2  17         46.77         66.22        13.62 o                         
  -5   2  17         59.64         63.29        14.04 o                         
  -3   2  17         86.12         87.21        15.34 o                         
  -1   2  17         32.40          7.54         6.51 o                         
   1   2  17        103.76         92.51        14.72 o                         
   3   2  17         44.30         45.58        10.75 o                         
   5   2  17        186.25        206.74        17.87 o                         
   7   2  17        105.99        129.65        11.44 o                         
 -14   3  17         97.17        112.30        18.95 o                         
 -12   3  17          3.21          5.77        11.38 o                         
 -10   3  17          2.84          1.05         6.46 o                         
  -8   3  17         21.02         12.40        10.19 o                         
  -6   3  17         53.97         46.38        17.24 o                         
  -4   3  17         15.27         12.94        10.15 o                         
  -2   3  17         70.21         49.70        15.80 o                         
   0   3  17          0.50          2.46         6.47 o                         
   2   3  17         23.83         13.35         8.31 o                         
   4   3  17         11.85         18.50         8.11 o                         
  -7   4  17        382.28        387.44        27.92 o                         
  -5   4  17         45.44         43.76        10.56 o                         
  -3   4  17          0.47         -6.51         6.51 o                         
  -1   4  17         27.53         -8.68         9.95 o                         
 -16   0  18         39.70         48.27        14.94 o                         
 -14   0  18         19.37         27.96        16.17 o                         
 -12   0  18          6.18          7.77         6.79 o                         
 -10   0  18        173.60        157.01        17.99 o                         
  -8   0  18         23.47         12.57         4.66 o                         
  -6   0  18        771.32        767.83        36.16 o                         
  -4   0  18         91.72         88.46         9.56 o                         
  -2   0  18          5.24          1.94         4.40 o                         
   0   0  18          0.10         -0.72         5.89 o                         
   2   0  18        759.31        924.67        38.21 o                         
   4   0  18        184.10        166.48        20.35 o                         
   6   0  18          9.71         -2.01         7.04 o                         
 -17   1  18         95.26        101.98        16.09 o                         
 -15   1  18          2.36         -3.28         7.45 o                         
 -13   1  18         18.78         18.56         6.43 o                         
 -11   1  18        165.70        169.20        13.38 o                         
  -9   1  18        176.58        183.62        12.16 o                         
  -7   1  18        295.72        284.02        16.69 o                         
  -5   1  18        558.06        595.76        24.48 o                         
  -3   1  18         56.78         57.33         6.06 o                         
  -1   1  18        121.56        105.90         8.41 o                         
   1   1  18         87.43        108.82         9.47 o                         
   3   1  18          4.08          3.47         4.24 o                         
   5   1  18         90.76        103.59        10.07 o                         
   7   1  18          4.12          0.57         4.34 o                         
 -16   2  18         38.76         22.03         9.29 o                         
 -14   2  18          4.48         16.54        11.59 o                         
 -12   2  18         23.37         11.48         9.72 o                         
 -10   2  18         41.04         39.65        16.74 o                         
  -8   2  18         26.96         25.14         9.68 o                         
  -6   2  18         23.32         27.18        13.02 o                         
  -4   2  18        254.55        252.71        40.08 o                         
  -2   2  18         94.17        105.93        15.63 o                         
   0   2  18          3.05         -3.81        14.41 o                         
   2   2  18          1.12         -4.29         4.29 o                         
   4   2  18        151.57        167.89        15.71 o                         
   6   2  18          0.69         -6.22         6.26 o                         
 -13   3  18          0.46          1.60         5.94 o                         
 -11   3  18         67.96         68.70        12.12 o                         
  -9   3  18         27.02         30.95        11.18 o                         
  -7   3  18          1.85          7.70         8.88 o                         
  -5   3  18         19.56         38.89        14.57 o                         
  -3   3  18          1.08          4.42         7.82 o                         
  -1   3  18          0.00          9.15         4.12 o                         
   1   3  18        212.03        169.16        23.38 o                         
 -16   1  19         91.87         92.36        16.38 o                         
 -14   1  19         54.30         33.24        13.10 o                         
 -12   1  19         39.90         39.28        19.94 o                         
 -10   1  19         34.76         29.99         5.53 o                         
  -8   1  19         37.18         34.45         6.27 o                         
  -6   1  19        637.33        712.63        28.67 o                         
  -4   1  19        448.04        454.05        20.76 o                         
  -2   1  19        301.11        307.15        14.81 o                         
   0   1  19          0.33         -0.07         4.43 o                         
   2   1  19          6.40          5.99         4.04 o                         
   4   1  19         78.80         61.00        10.14 o                         
   6   1  19          6.94         17.89         6.71 o                         
 -15   2  19        130.02        151.06        19.90 o                         
 -13   2  19          0.43        -11.05        11.05 o                         
 -11   2  19          0.23         -2.81         5.44 o                         
  -9   2  19          2.66          0.16         9.42 o                         
  -7   2  19        151.67        165.19        26.32 o                         
  -5   2  19         93.70        112.99        21.49 o                         
  -3   2  19         29.78         26.95         8.58 o                         
  -1   2  19         33.00         29.31        12.88 o                         
   1   2  19          0.37        -13.88        14.00 o                         
   3   2  19          7.22          3.03         7.29 o                         
 -10   3  19         45.27         48.31        10.40 o                         
  -8   3  19         13.37         16.99         7.16 o                         
  -6   3  19         19.36         30.58        12.08 o                         
  -4   3  19          1.90         -2.42         6.55 o                         
  -2   3  19          0.16         -5.61         7.21 o                         
 -14   0  20          0.06        -10.56        10.56 o                         
 -12   0  20        159.64        173.19        16.87 o                         
 -10   0  20        278.98        290.43        22.68 o                         
  -8   0  20        313.09        314.19        21.61 o                         
  -6   0  20         64.74         57.75        10.13 o                         
  -4   0  20       1823.18       1922.26        52.65 o                         
  -2   0  20          5.91          2.11         4.01 o                         
   0   0  20        233.65        259.78        17.32 o                         
   2   0  20         38.85         35.66        13.24 o                         
   4   0  20        231.27        179.89        19.36 o                         
 -15   1  20         62.33         62.06        13.67 o                         
 -13   1  20        203.90        217.67        28.45 o                         
 -11   1  20         18.33         16.64         7.58 o                         
  -9   1  20          1.35          8.35         4.50 o                         
  -7   1  20        147.67        137.68        10.65 o                         
  -5   1  20        214.57        200.14        14.56 o                         
  -3   1  20          1.41         -0.61         4.56 o                         
  -1   1  20          1.27         -4.51         4.51 o                         
   1   1  20         77.67        100.23        10.78 o                         
   3   1  20         49.34         49.79         8.98 o                         
 -12   2  20         14.92         14.25         5.32 o                         
 -10   2  20         61.59         76.06        15.43 o                         
  -8   2  20         88.14         77.99        17.60 o                         
  -6   2  20         19.91         14.70         9.83 o                         
  -4   2  20         12.25         11.63         8.97 o                         
  -2   2  20          8.08          9.46         3.93 o                         
   0   2  20         25.95         32.35        14.00 o                         
   2   2  20          3.33          1.23         6.55 o                         
  -9   3  20        250.93        296.36        23.13 o                         
  -7   3  20         21.81         20.92         7.94 o                         
  -5   3  20         82.28         77.62        12.90 o                         
  -3   3  20          1.54          1.84         3.28 o                         
 -14   1  21         12.05         23.17         8.31 o                         
 -12   1  21         17.29         14.94         6.92 o                         
 -10   1  21         30.83         25.14         9.05 o                         
  -8   1  21         31.61         25.10         7.12 o                         
  -6   1  21         25.38         21.54         6.26 o                         
  -4   1  21         78.35         82.29        10.58 o                         
  -2   1  21         11.39          9.03         5.79 o                         
   0   1  21        218.79        263.43        37.17 o                         
   2   1  21         58.27         46.79         7.88 o                         
 -11   2  21         88.39         89.37        13.10 o                         
  -9   2  21          0.69          0.05         5.87 o                         
  -7   2  21         31.32         33.71         7.00 o                         
  -5   2  21         15.01         16.86         5.45 o                         
  -3   2  21          0.48          0.88         3.28 o                         
  -1   2  21        148.36        150.20        15.56 o                         
 -10   0  22         51.06         59.03        13.02 o                         
  -8   0  22       2141.09       2514.64        53.06 o                         
  -6   0  22         38.95         45.22         8.30 o                         
  -4   0  22          8.85          9.12         4.51 o                         
  -2   0  22          5.47          8.19         5.36 o                         
 -11   1  22          7.09         11.30         7.04 o                         
  -9   1  22          1.33         11.46         5.32 o                         
  -7   1  22          3.00          1.27         3.70 o                         
  -5   1  22        124.60        117.47        11.59 o                         
  -3   1  22         22.76         30.83         8.11 o                         
  -1   1  22          2.03          1.76         3.81 o                         
 -10   2  22          2.54         -0.90         3.89 o                         
  -8   2  22          9.90          9.02         3.65 o                         
  -6   2  22          7.86          3.94         4.52 o                         
  -4   2  22          9.26          5.49         4.05 o                         
 -10   1  23          8.43         10.48         6.63 o                         
  -8   1  23         70.27         79.83         8.58 o                         
  -6   1  23        220.42        236.39        29.76 o                         
  -4   1  23          7.88         -2.99         4.22 o                         
                                                                                
