# Supplementary material for: Managing negative linear compressibility and thermal expansion through steric hindrance: a case study of 1,2-bis­(4′-pyridyl)­ethane cocrystals
Source: IUCrJ. 2025 Jan 1;12(Pt 1):88–96. doi: 10.1107/S2052252524011734 (PMC11707692; doi:10.1107/S2052252524011734)
Supplement: Supplementary file 37 [file m-12-00088-etysuc_150Ksup37.hkl]

data_etysuc_150K                                                                
_shelx_title ' etysuc_150_a.res in I2/a'                                        
_shelx_refln_list_code          4                                               
_shelx_F_calc_maximum      209.53                                               
_exptl_crystal_F_000       640.00                                               
_reflns_d_resolution_high  0.8110                                               
                                                                                
loop_                                                                           
 _space_group_symop_operation_xyz                                               
 'x, y, z'                                                                      
 '-x+1/2, y, -z'                                                                
 'x+1/2, y+1/2, z+1/2'                                                          
 '-x+1, y+1/2, -z+1/2'                                                          
 '-x, -y, -z'                                                                   
 'x-1/2, -y, z'                                                                 
 '-x+1/2, -y+1/2, -z+1/2'                                                       
 'x, -y+1/2, z+1/2'                                                             
                                                                                
_cell_length_a    16.6252                                                       
_cell_length_b     4.8647                                                       
_cell_length_c    19.3379                                                       
_cell_angle_alpha  90.000                                                       
_cell_angle_beta  109.278                                                       
_cell_angle_gamma  90.000                                                       
                                                                                
_shelx_F_squared_multiplier     1.000                                           
                                                                                
loop_                                                                           
 _refln_index_h                                                                 
 _refln_index_k                                                                 
 _refln_index_l                                                                 
 _refln_F_squared_calc                                                          
 _refln_F_squared_meas                                                          
 _refln_F_squared_sigma                                                         
 _refln_observed_status                                                         
   2   0   0        132.79        105.33        10.82 o                         
   4   0   0       6976.23       5855.74        98.29 o                         
   6   0   0       5945.00       6151.28       123.14 o                         
   8   0   0       1882.83       2176.43        86.75 o                         
  10   0   0          2.70         17.28        18.33 o                         
  12   0   0         15.02        -12.03        18.38 o                         
  14   0   0          0.00        -22.10        22.10 o                         
  16   0   0        118.13        153.13        29.64 o                         
  18   0   0        191.45        253.70        27.89 o                         
   1   1   0        243.41        154.23         7.25 o                         
   3   1   0        373.71        336.10        22.45 o                         
   5   1   0          1.05          5.82        13.64 o                         
   7   1   0         63.10         62.16        19.73 o                         
   9   1   0        631.02        693.42        55.45 o                         
  11   1   0         51.66         53.04         9.89 o                         
  13   1   0        406.73        410.52        23.03 o                         
  15   1   0         34.12         19.93         9.24 o                         
  17   1   0         55.85         86.82        14.53 o                         
   0   2   0       1282.29       1307.97        42.03 o                         
   2   2   0          4.02         -1.34         3.67 o                         
   4   2   0          9.04          0.96         5.30 o                         
   6   2   0          2.07         -4.52        14.01 o                         
   8   2   0        132.36         93.08        23.86 o                         
  10   2   0         41.85         57.78        12.56 o                         
  12   2   0        418.35        477.96        25.68 o                         
  14   2   0        649.45        782.99        30.75 o                         
  16   2   0         18.41         23.60        12.82 o                         
  18   2   0         12.17         -4.97         7.48 o                         
   1   3   0       1717.61       2182.57        48.18 o                         
   3   3   0        319.80        377.50        22.50 o                         
   5   3   0        104.81        119.60        23.53 o                         
   7   3   0        411.84        427.93        23.79 o                         
   9   3   0         41.15         60.88        10.15 o                         
  11   3   0         54.82         56.26        17.65 o                         
  13   3   0          6.64          9.42        12.99 o                         
  15   3   0          1.70         -3.37         9.83 o                         
   0   4   0          0.01          2.72        17.31 o                         
   2   4   0        117.29        131.11        22.10 o                         
   4   4   0         60.05         67.56        25.72 o                         
   6   4   0        172.21        208.58        40.54 o                         
   8   4   0        797.55       1102.07        79.47 o                         
  10   4   0         28.73         31.87        31.46 o                         
  12   4   0         24.61         20.07        10.48 o                         
   1   5   0          5.36         23.41        16.44 o                         
   3   5   0         79.29         87.37        29.63 o                         
   5   5   0         31.60         48.06        23.74 o                         
   7   5   0         11.20          8.33        16.83 o                         
   9   5   0         25.89         25.42        26.67 o                         
 -18   1   1         71.54         65.23        12.36 o                         
 -16   1   1        223.88        286.60        25.70 o                         
 -14   1   1         34.80         15.66        11.17 o                         
 -12   1   1         41.09         31.94         8.32 o                         
 -10   1   1        682.73        668.81        55.29 o                         
  -8   1   1       1413.43       1325.81        66.57 o                         
  -6   1   1         86.68         71.74        18.24 o                         
  -4   1   1       6598.33       6182.33       100.93 o                         
  -2   1   1        377.72        296.19        21.05 o                         
   0   1   1       2295.70       2013.76        24.60 o                         
   2   1   1        978.46        902.02        33.33 o                         
   4   1   1       1834.00       1873.59        62.10 o                         
   6   1   1         11.91         16.77        11.35 o                         
   8   1   1        691.73        639.35        52.89 o                         
  10   1   1        872.22       1002.78        31.30 o                         
  12   1   1        272.90        275.34        22.17 o                         
  14   1   1         71.86         66.62        13.10 o                         
  16   1   1          2.59          6.47         8.30 o                         
  18   1   1         14.15         15.97         8.40 o                         
 -17   2   1         28.26         25.14        13.03 o                         
 -15   2   1         14.75          4.34         8.34 o                         
 -13   2   1        651.51        661.89        29.62 o                         
 -11   2   1         94.94         85.42        39.91 o                         
  -9   2   1       1058.40       1123.22        69.53 o                         
  -7   2   1       2159.86       2119.87        85.28 o                         
  -5   2   1        151.89        137.24        25.43 o                         
  -3   2   1       3859.03       3452.91        52.24 o                         
  -1   2   1       1855.92       1842.00        33.60 o                         
   1   2   1        243.20        261.50        13.73 o                         
   3   2   1        463.33        427.44        19.74 o                         
   5   2   1        995.36       1099.31        57.81 o                         
   7   2   1        257.49        273.52        36.04 o                         
   9   2   1        244.47        219.81        22.20 o                         
  11   2   1        119.93        130.71        16.57 o                         
  13   2   1         86.35         78.09        16.36 o                         
  15   2   1        608.88        787.07        37.42 o                         
  17   2   1         13.10         -0.27         8.84 o                         
 -16   3   1          8.36         19.59         9.96 o                         
 -14   3   1          0.14          1.09        11.73 o                         
 -12   3   1       1336.98       1926.07        84.46 o                         
 -10   3   1          0.27          3.98        11.66 o                         
  -8   3   1        693.52        812.10        33.08 o                         
  -6   3   1         81.02         68.14        12.56 o                         
  -4   3   1       1262.14       1318.71        57.50 o                         
  -2   3   1         81.58         95.00        16.09 o                         
   0   3   1       1547.18       1944.88        45.70 o                         
   2   3   1        190.28        256.49        18.87 o                         
   4   3   1        256.19        266.89        20.52 o                         
   6   3   1        225.66        248.24        18.39 o                         
   8   3   1        146.27        104.57        13.42 o                         
  10   3   1          0.67          0.10        12.68 o                         
  12   3   1         24.17         25.85        16.09 o                         
  14   3   1          2.05         10.98        12.72 o                         
  16   3   1         40.11         12.11         9.52 o                         
 -13   4   1         14.39         20.03         7.75 o                         
 -11   4   1          0.01          7.61         7.76 o                         
  -9   4   1          0.09        -14.79        17.96 o                         
  -7   4   1        517.81        624.93        64.72 o                         
  -5   4   1         41.77         24.80        22.35 o                         
  -3   4   1          0.58          3.19        13.31 o                         
  -1   4   1        301.20        314.76        31.47 o                         
   1   4   1         79.06         78.09        11.84 o                         
   3   4   1         25.26         15.13        20.58 o                         
   5   4   1         23.02         52.27        26.19 o                         
   7   4   1          0.07         51.25        24.89 o                         
   9   4   1        936.41       1052.63        45.34 o                         
  11   4   1          0.03         -6.73        12.31 o                         
  13   4   1          2.06         -4.83         6.77 o                         
 -10   5   1         55.37         38.71         9.17 o                         
  -8   5   1          3.70          1.09        13.64 o                         
  -6   5   1          1.12        -12.17        18.98 o                         
  -4   5   1        147.88        136.68        32.37 o                         
  -2   5   1         26.44         13.04        13.22 o                         
   0   5   1          7.75         17.91        12.30 o                         
   2   5   1        213.40        229.58        38.75 o                         
   4   5   1         71.57         58.17        27.01 o                         
   6   5   1         59.94         43.20        23.98 o                         
   8   5   1          2.09        -13.33        16.56 o                         
 -18   0   2         18.42         43.70        15.58 o                         
 -16   0   2       1169.93       1318.91        71.59 o                         
 -14   0   2          4.70         -8.98        17.31 o                         
 -12   0   2       1052.15       1063.93        66.54 o                         
 -10   0   2         14.23         -0.20        16.87 o                         
  -8   0   2       4562.92       5022.55       128.25 o                         
  -6   0   2       7644.70       7753.31       134.10 o                         
  -4   0   2       6628.10       6452.07        96.79 o                         
  -2   0   2        115.06        101.94         8.73 o                         
   0   0   2       1129.98       1041.72        17.08 o                         
   2   0   2      43903.72      54773.89       301.29 o                         
   4   0   2        629.11        579.88        35.38 o                         
   6   0   2       2530.09       2225.57        78.46 o                         
   8   0   2       4331.61       4660.00       133.74 o                         
  10   0   2         16.57        -23.39        34.38 o                         
  12   0   2         68.84         43.85        22.89 o                         
  14   0   2        354.68        488.48        52.37 o                         
  16   0   2        102.35        157.44        28.68 o                         
  18   0   2         14.09         14.66        11.02 o                         
 -19   1   2          0.05          9.01         6.34 o                         
 -17   1   2          6.54          9.15         7.94 o                         
 -15   1   2          0.44         -9.53         9.53 o                         
 -13   1   2          9.67         19.90         9.75 o                         
 -11   1   2        558.52        616.31        28.74 o                         
  -9   1   2        645.78        599.85        46.75 o                         
  -7   1   2        525.48        511.02        36.95 o                         
  -5   1   2        125.42        113.28        17.19 o                         
  -3   1   2       5410.79       4394.03        48.09 o                         
  -1   1   2       9164.60       8324.42        43.38 o                         
   1   1   2       1594.02       1330.48        33.03 o                         
   3   1   2        807.13        776.15        26.76 o                         
   5   1   2       6066.44       6413.36        95.94 o                         
   7   1   2         34.98         28.87        11.47 o                         
   9   1   2         15.79          6.67        16.97 o                         
  11   1   2         52.18         61.43        10.41 o                         
  13   1   2          7.62         -7.68         9.53 o                         
  15   1   2        418.30        450.36        25.42 o                         
  17   1   2         17.38         33.61        10.80 o                         
 -18   2   2         35.03         34.32        10.82 o                         
 -16   2   2         20.86         13.38         8.66 o                         
 -14   2   2         41.15         23.47        12.33 o                         
 -12   2   2        222.10        261.99        19.27 o                         
 -10   2   2          0.80         13.09        12.48 o                         
  -8   2   2         88.17         76.55        13.02 o                         
  -6   2   2        172.49        152.07        15.59 o                         
  -4   2   2        334.08        353.56        18.96 o                         
  -2   2   2       2117.41       1868.24        50.09 o                         
   0   2   2        489.17        520.37        18.44 o                         
   2   2   2       1187.59       1178.08        25.17 o                         
   4   2   2        760.09        751.19        44.93 o                         
   6   2   2        424.86        411.13        41.43 o                         
   8   2   2         47.21         68.14        13.67 o                         
  10   2   2        798.94        973.05        60.69 o                         
  12   2   2        179.17        235.68        44.40 o                         
  14   2   2        848.58       1069.08        46.74 o                         
  16   2   2         41.04         43.88        15.00 o                         
 -17   3   2        574.27        354.61        26.86 o                         
 -15   3   2         62.88         65.73        18.30 o                         
 -13   3   2          3.30          6.39        11.83 o                         
 -11   3   2       1350.79       1817.51        83.44 o                         
  -9   3   2        403.71        449.60        25.83 o                         
  -7   3   2        283.44        269.70        19.15 o                         
  -5   3   2         27.95         38.69        13.47 o                         
  -3   3   2        644.58        616.65        39.84 o                         
  -1   3   2        165.96        168.82        21.28 o                         
   1   3   2       1750.29       2012.06        72.85 o                         
   3   3   2          0.21         -0.68        12.82 o                         
   5   3   2        472.28        516.54        30.32 o                         
   7   3   2        714.10        812.88        29.73 o                         
   9   3   2         22.06         21.53        14.49 o                         
  11   3   2          4.05         13.50        14.45 o                         
  13   3   2         16.86         34.42        17.38 o                         
  15   3   2          0.43          4.76         9.73 o                         
 -14   4   2         30.22         11.50         8.10 o                         
 -12   4   2          1.93         10.66         7.83 o                         
 -10   4   2         59.40         60.37        13.40 o                         
  -8   4   2        167.74        217.09        41.90 o                         
  -6   4   2         69.58         62.56        29.63 o                         
  -4   4   2        114.33         96.81        31.24 o                         
  -2   4   2         72.77         67.85        14.32 o                         
   0   4   2        137.31        131.78        18.30 o                         
   2   4   2          2.75         -2.19         8.58 o                         
   4   4   2        421.84        550.01        60.53 o                         
   6   4   2         43.74         56.70        27.86 o                         
   8   4   2        380.21        404.49        50.26 o                         
  10   4   2        123.95        182.81        24.98 o                         
  12   4   2         20.41         10.88        10.20 o                         
  -9   5   2         21.15         22.98        13.37 o                         
  -7   5   2          1.15          7.35        18.91 o                         
  -5   5   2         11.53         43.97        24.55 o                         
  -3   5   2         11.93         13.06        17.99 o                         
  -1   5   2          0.68          2.24        11.52 o                         
   1   5   2         40.51         31.16        21.53 o                         
   3   5   2        104.30        113.27        30.39 o                         
   5   5   2        112.79         94.98        27.60 o                         
   7   5   2        255.14        247.22        36.51 o                         
   9   5   2          0.35          2.58        11.49 o                         
 -18   1   3         26.56         21.17        10.31 o                         
 -16   1   3         81.53         70.67        12.38 o                         
 -14   1   3         70.99         58.13        12.71 o                         
 -12   1   3        250.09        277.52        21.05 o                         
 -10   1   3        237.12        317.68        36.99 o                         
  -8   1   3        539.56        531.59        40.11 o                         
  -6   1   3        296.67        215.75        22.64 o                         
  -4   1   3       7844.34       6816.98        64.29 o                         
  -2   1   3      43776.59      47987.05       121.85 o                         
   0   1   3       1086.89        900.21        18.26 o                         
   2   1   3       5908.73       5353.95        64.24 o                         
   4   1   3       2666.15       2842.65        59.85 o                         
   6   1   3        649.60        810.83        39.09 o                         
   8   1   3        539.62        659.87        41.13 o                         
  10   1   3       1530.17       1751.81        49.65 o                         
  12   1   3         77.14         52.05        12.86 o                         
  14   1   3        143.95        160.02        17.14 o                         
  16   1   3          2.17         -0.90        11.19 o                         
  18   1   3         32.28         29.02         8.91 o                         
 -17   2   3          6.14         19.92         7.51 o                         
 -15   2   3         19.79          0.73         8.35 o                         
 -13   2   3        303.91        366.15        30.43 o                         
 -11   2   3        740.95        772.44        32.20 o                         
  -9   2   3          2.12         -8.64        13.53 o                         
  -7   2   3        117.68        110.40        19.91 o                         
  -5   2   3         52.27         49.94         9.03 o                         
  -3   2   3       3669.53       3074.55       104.30 o                         
  -1   2   3       4344.14       4482.74        47.13 o                         
   1   2   3        285.42        236.85        13.39 o                         
   3   2   3        285.93        225.48        15.51 o                         
   5   2   3        443.31        406.26        39.77 o                         
   7   2   3       2127.91       2490.09       110.15 o                         
   9   2   3          0.18         12.73         9.90 o                         
  11   2   3         57.10         83.20        17.15 o                         
  13   2   3         53.92         69.29        15.51 o                         
  15   2   3          0.01         -4.33        13.99 o                         
  17   2   3          0.57          5.58         5.71 o                         
 -16   3   3        301.55        266.80        28.21 o                         
 -14   3   3          1.57         -3.40        13.53 o                         
 -12   3   3        240.36        209.13        67.32 o                         
 -10   3   3       1145.59       1387.26        62.38 o                         
  -8   3   3         11.96         10.13         8.66 o                         
  -6   3   3         18.19         21.96         9.59 o                         
  -4   3   3        190.64        217.66        24.99 o                         
  -2   3   3        364.56        434.60        34.32 o                         
   0   3   3        308.49        380.96        33.87 o                         
   2   3   3         29.83         21.97        13.98 o                         
   4   3   3        297.18        348.12        39.82 o                         
   6   3   3         85.06         86.13        13.68 o                         
   8   3   3         95.73         80.53        15.82 o                         
  10   3   3         52.15         81.50        22.04 o                         
  12   3   3         30.56         70.78        19.01 o                         
  14   3   3         12.38         30.27        13.06 o                         
 -13   4   3          1.27         20.40         9.49 o                         
 -11   4   3          1.48         -4.08         7.37 o                         
  -9   4   3          1.56        -21.70        21.70 o                         
  -7   4   3         74.59         94.95        31.23 o                         
  -5   4   3          1.93        -12.11        21.63 o                         
  -3   4   3        143.01        107.67        27.86 o                         
  -1   4   3          2.78          5.18         8.18 o                         
   1   4   3        181.69        196.81        18.75 o                         
   3   4   3        280.97        332.00        48.77 o                         
   5   4   3        199.62        227.17        41.23 o                         
   7   4   3         73.17         74.54        27.22 o                         
   9   4   3         49.00         35.82        11.51 o                         
  11   4   3        201.63        204.64        25.13 o                         
 -10   5   3          4.63         -4.93        11.94 o                         
  -8   5   3          8.39         -2.58        15.47 o                         
  -6   5   3         73.56         71.61        25.65 o                         
  -4   5   3         27.74         25.20        20.00 o                         
  -2   5   3         33.58         47.04        21.84 o                         
   0   5   3         25.46         19.34        14.07 o                         
   2   5   3        338.01        415.61        29.38 o                         
   4   5   3        465.48        546.91        32.30 o                         
   6   5   3         72.84         85.11        13.66 o                         
   8   5   3          0.06         -3.78         5.75 o                         
 -20   0   4        116.06         64.68        13.34 o                         
 -18   0   4          3.97          2.11        13.40 o                         
 -16   0   4         11.27         12.92        16.29 o                         
 -14   0   4        169.08        171.11        30.43 o                         
 -12   0   4       1859.30       2009.22        84.35 o                         
 -10   0   4       3639.88       3683.57        96.76 o                         
  -8   0   4        298.85        297.90        25.29 o                         
  -6   0   4         90.40         88.49        13.78 o                         
  -4   0   4        896.56        872.15        30.96 o                         
  -2   0   4       1859.81       1483.38        26.06 o                         
   0   0   4       7190.83       6800.44        75.14 o                         
   2   0   4        142.27        131.74         8.99 o                         
   4   0   4        317.27        267.95        28.51 o                         
   6   0   4       1053.81        963.39        57.14 o                         
   8   0   4         74.31         59.37        20.48 o                         
  10   0   4         20.10         -7.54        15.85 o                         
  12   0   4         66.16         79.74        30.89 o                         
  14   0   4         53.85         77.66        30.27 o                         
  16   0   4         53.53         64.40        20.58 o                         
 -19   1   4         51.13         50.35        10.72 o                         
 -17   1   4         24.96         19.17         8.88 o                         
 -15   1   4         15.32          5.43         8.50 o                         
 -13   1   4        223.39        221.37        24.30 o                         
 -11   1   4          6.78         -9.23        12.97 o                         
  -9   1   4        320.76        332.07        34.18 o                         
  -7   1   4        571.72        578.66        37.44 o                         
  -5   1   4        897.44        841.35        24.62 o                         
  -3   1   4      15179.04      14204.06       133.88 o                         
  -1   1   4       9478.93       8366.77        65.72 o                         
   1   1   4          0.20          1.55         4.61 o                         
   3   1   4       2539.51       2482.01        51.87 o                         
   5   1   4         96.32         99.08        15.53 o                         
   7   1   4        217.85        221.12        25.50 o                         
   9   1   4          1.84         -0.72         8.44 o                         
  11   1   4       1631.57       1840.01        55.41 o                         
  13   1   4        114.14        154.23        17.45 o                         
  15   1   4        174.49        198.91        17.21 o                         
  17   1   4          0.60          0.40         7.86 o                         
 -18   2   4         20.35         18.15         7.01 o                         
 -16   2   4         15.52         18.84         9.76 o                         
 -14   2   4        219.76        289.04        30.90 o                         
 -12   2   4        262.93        298.51        21.15 o                         
 -10   2   4        995.66       1066.44        41.56 o                         
  -8   2   4         49.85         21.09        10.89 o                         
  -6   2   4       1796.68       1856.19        68.75 o                         
  -4   2   4       1109.64        993.47        43.86 o                         
  -2   2   4       5641.43       5692.67        69.87 o                         
   0   2   4        295.69        293.13        10.69 o                         
   2   2   4        100.25         92.17        13.36 o                         
   4   2   4        616.65        656.08        47.43 o                         
   6   2   4        652.09        752.66        59.68 o                         
   8   2   4          0.49         17.32        11.32 o                         
  10   2   4        168.50        165.93        22.77 o                         
  12   2   4        116.27        141.03        20.83 o                         
  14   2   4         35.39         31.79        12.57 o                         
  16   2   4         47.04         41.40        13.81 o                         
 -17   3   4          0.57          1.19         6.94 o                         
 -15   3   4        467.72        638.78        44.30 o                         
 -13   3   4         67.93         50.79        12.44 o                         
 -11   3   4        225.79        196.80        18.74 o                         
  -9   3   4       2071.72       2598.64        78.75 o                         
  -7   3   4        628.75        768.27        87.57 o                         
  -5   3   4         53.67         43.44        15.60 o                         
  -3   3   4       1105.86       1131.63        41.01 o                         
  -1   3   4          5.62         13.37         9.05 o                         
   1   3   4        115.54         99.16        14.04 o                         
   3   3   4        317.92        268.13        35.09 o                         
   5   3   4         43.87         69.29        12.30 o                         
   7   3   4        359.84        315.68        26.01 o                         
   9   3   4         39.88         31.70        15.03 o                         
  11   3   4          0.08          8.98        13.47 o                         
  13   3   4        103.49        115.97        22.90 o                         
  15   3   4          4.25         -7.28         7.28 o                         
 -14   4   4         68.38         33.51        11.33 o                         
 -12   4   4         95.67         72.16        13.97 o                         
 -10   4   4          1.62        -20.20        20.20 o                         
  -8   4   4          5.43         -4.01        20.17 o                         
  -6   4   4          0.10        -10.20        18.70 o                         
  -4   4   4        228.08        266.43        49.78 o                         
  -2   4   4        225.95        294.23        18.97 o                         
   0   4   4         16.91         25.17         9.28 o                         
   2   4   4        317.55        401.06        31.11 o                         
   4   4   4        182.18        183.44        39.83 o                         
   6   4   4        143.32        137.73        33.96 o                         
   8   4   4        254.45        190.94        22.10 o                         
  10   4   4         28.80         16.33        10.99 o                         
  12   4   4        141.09        121.70        17.77 o                         
  -9   5   4          8.49          8.98         9.45 o                         
  -7   5   4         68.47         75.22        24.49 o                         
  -5   5   4         83.26         81.42        26.95 o                         
  -3   5   4         76.55         86.41        19.09 o                         
  -1   5   4         70.91         61.94        17.47 o                         
   1   5   4         56.94         75.20        22.35 o                         
   3   5   4        399.88        443.80        29.50 o                         
   5   5   4         56.26         58.35        12.87 o                         
   7   5   4         26.83         19.97        17.92 o                         
 -20   1   5         16.35          3.71         6.94 o                         
 -18   1   5         99.58         95.31        13.86 o                         
 -16   1   5          3.87          4.44         8.20 o                         
 -14   1   5         78.41         83.98        12.83 o                         
 -12   1   5        298.30        331.13        25.19 o                         
 -10   1   5       2933.40       3039.56        99.41 o                         
  -8   1   5        105.74         92.70        18.28 o                         
  -6   1   5        386.82        417.28        28.79 o                         
  -4   1   5       4244.70       3710.00        52.51 o                         
  -2   1   5      13180.28      12259.08        88.73 o                         
   0   1   5       3205.42       2515.56        56.25 o                         
   2   1   5        198.58        224.48        15.84 o                         
   4   1   5          0.53          3.28         3.76 o                         
   6   1   5        896.53        924.88        45.29 o                         
   8   1   5        272.46        262.25        20.94 o                         
  10   1   5          0.10        -13.88        13.88 o                         
  12   1   5       2197.76       2496.59        63.88 o                         
  14   1   5         30.86         29.66        11.31 o                         
  16   1   5          3.15         10.99         8.59 o                         
 -19   2   5         83.45         44.27        10.65 o                         
 -17   2   5         22.90         13.38         9.05 o                         
 -15   2   5        317.96        328.61        36.99 o                         
 -13   2   5       1000.81       1123.79        46.53 o                         
 -11   2   5         41.47         22.78        12.64 o                         
  -9   2   5       1224.60       1254.12        67.82 o                         
  -7   2   5         97.08        114.98        20.08 o                         
  -5   2   5        909.06        879.26        44.49 o                         
  -3   2   5          4.73         -1.93         6.10 o                         
  -1   2   5         80.39         70.34         9.32 o                         
   1   2   5        449.14        450.55        32.31 o                         
   3   2   5       4082.73       4246.36       114.35 o                         
   5   2   5        128.37        157.85        30.12 o                         
   7   2   5        403.34        501.66        33.93 o                         
   9   2   5         19.13         20.10        11.78 o                         
  11   2   5        257.01        292.55        31.72 o                         
  13   2   5         52.99         62.28        16.10 o                         
  15   2   5         39.40         21.09        12.18 o                         
 -16   3   5         15.78         -1.80        10.07 o                         
 -14   3   5        266.63        233.96        51.61 o                         
 -12   3   5        406.07        441.58        32.71 o                         
 -10   3   5         85.08        102.95        24.29 o                         
  -8   3   5          3.15          4.24         8.09 o                         
  -6   3   5        101.49        104.16        13.26 o                         
  -4   3   5         21.01         22.15         6.03 o                         
  -2   3   5         45.55         46.02        14.46 o                         
   0   3   5         59.80         52.39        15.51 o                         
   2   3   5         82.35         61.75        19.26 o                         
   4   3   5        281.71        272.91        24.26 o                         
   6   3   5        263.65        257.78        22.32 o                         
   8   3   5          0.05          0.27        12.45 o                         
  10   3   5          1.27         13.74        14.76 o                         
  12   3   5         64.54         67.12        19.32 o                         
  14   3   5         23.70         17.75        11.26 o                         
 -13   4   5         18.98         23.33         8.73 o                         
 -11   4   5         79.30         80.24        14.37 o                         
  -9   4   5         95.69         63.18        25.76 o                         
  -7   4   5        252.05        348.87        49.41 o                         
  -5   4   5          0.08         -2.59        15.89 o                         
  -3   4   5        127.67        142.51        20.79 o                         
  -1   4   5       1035.48       1252.54        51.35 o                         
   1   4   5         45.00         38.75        16.27 o                         
   3   4   5         15.50         44.72        25.85 o                         
   5   4   5         95.31         89.28        30.08 o                         
   7   4   5        214.90        196.72        36.84 o                         
   9   4   5          2.35          0.44        10.64 o                         
  11   4   5          1.38         -8.64         8.64 o                         
 -10   5   5         11.60          9.42        12.86 o                         
  -8   5   5          5.34         -0.05        20.42 o                         
  -6   5   5          8.65         -0.27        17.51 o                         
  -4   5   5         94.97        111.30        27.42 o                         
  -2   5   5         94.33         75.98        16.81 o                         
   0   5   5          3.54          0.75        17.58 o                         
   2   5   5          4.75          7.74        11.18 o                         
   4   5   5        156.11        164.66        18.45 o                         
   6   5   5        448.43        447.93        36.24 o                         
 -20   0   6         35.56         29.12        11.06 o                         
 -18   0   6        439.16        417.08       121.87 o                         
 -16   0   6         16.98         19.96        18.30 o                         
 -14   0   6        372.75        387.47        39.43 o                         
 -12   0   6        205.68        217.86        19.80 o                         
 -10   0   6        617.25        605.50        40.25 o                         
  -8   0   6          3.59          5.07        11.56 o                         
  -6   0   6       4865.85       4490.80        56.90 o                         
  -4   0   6       8430.19       7656.18        79.95 o                         
  -2   0   6       1102.13        852.73        23.76 o                         
   0   0   6        933.52        728.25        20.43 o                         
   2   0   6       7008.26       7002.01        72.92 o                         
   4   0   6          0.55         -4.56        12.92 o                         
   6   0   6         26.72         36.22        18.23 o                         
   8   0   6       4496.08       4380.25       153.92 o                         
  10   0   6        399.22        375.36        47.41 o                         
  12   0   6        169.98        258.86        46.60 o                         
  14   0   6         45.39         92.52        29.29 o                         
  16   0   6        265.42        318.30        31.68 o                         
 -19   1   6        141.82        192.35        21.65 o                         
 -17   1   6         14.00          3.97         7.73 o                         
 -15   1   6         31.21         21.99         8.98 o                         
 -13   1   6        658.11        657.22        27.79 o                         
 -11   1   6        119.63        116.96        11.61 o                         
  -9   1   6       1923.54       1923.66        52.90 o                         
  -7   1   6        137.48        119.81        13.56 o                         
  -5   1   6      13788.56      14004.09       114.87 o                         
  -3   1   6        707.40        613.24        21.23 o                         
  -1   1   6       4551.40       3876.90        73.25 o                         
   1   1   6        123.90        136.78        14.62 o                         
   3   1   6       1126.53        988.28        36.82 o                         
   5   1   6       3877.72       4656.50        96.37 o                         
   7   1   6        338.20        313.16        30.33 o                         
   9   1   6          9.83         12.26         8.09 o                         
  11   1   6        159.93        172.59        22.28 o                         
  13   1   6        231.11        258.99        21.23 o                         
  15   1   6          0.25          0.18         9.14 o                         
 -18   2   6         14.55          6.46         9.49 o                         
 -16   2   6         43.31         50.40        11.87 o                         
 -14   2   6       1006.81       1225.82        97.73 o                         
 -12   2   6         87.68        105.35        12.17 o                         
 -10   2   6         63.60         46.51         6.72 o                         
  -8   2   6        681.70        793.39        37.52 o                         
  -6   2   6       2833.76       2755.91        62.37 o                         
  -4   2   6       2062.59       1974.30        46.56 o                         
  -2   2   6        512.50        531.48        22.86 o                         
   0   2   6       1559.59       1532.97        60.49 o                         
   2   2   6        105.43        102.50        21.34 o                         
   4   2   6         26.78         34.22        19.11 o                         
   6   2   6         76.47         91.89        16.76 o                         
   8   2   6        261.95        283.66        28.71 o                         
  10   2   6         41.76         40.31        18.61 o                         
  12   2   6         93.44         69.69        18.34 o                         
  14   2   6          6.19          4.76        12.53 o                         
 -17   3   6         73.31         49.61        12.39 o                         
 -15   3   6          8.72         14.62        10.85 o                         
 -13   3   6         71.36         62.50        21.91 o                         
 -11   3   6         70.06         72.27        17.42 o                         
  -9   3   6         66.85         80.60        12.71 o                         
  -7   3   6         69.20         75.18        12.33 o                         
  -5   3   6        140.90        153.09        14.25 o                         
  -3   3   6        413.57        471.22        23.17 o                         
  -1   3   6        324.41        348.02        23.31 o                         
   1   3   6          1.39          7.11        11.09 o                         
   3   3   6        672.09        729.72        57.55 o                         
   5   3   6        224.68        252.71        79.04 o                         
   7   3   6        158.27        146.89        21.68 o                         
   9   3   6        161.43        157.49        28.96 o                         
  11   3   6         68.26         75.56        19.73 o                         
  13   3   6          3.11         -3.94        10.37 o                         
 -14   4   6         70.75         52.46        14.29 o                         
 -12   4   6          3.21         11.02        11.58 o                         
 -10   4   6         79.29         75.03        19.25 o                         
  -8   4   6         24.65         54.25        24.25 o                         
  -6   4   6        205.25        265.24        44.05 o                         
  -4   4   6          4.89         -1.43        21.19 o                         
  -2   4   6        250.95        316.76        28.05 o                         
   0   4   6        948.66       1201.36       137.50 o                         
   2   4   6         33.80         55.42        31.51 o                         
   4   4   6        314.87        429.41        56.96 o                         
   6   4   6         95.59         62.84        28.55 o                         
   8   4   6         77.63         80.01        13.31 o                         
  10   4   6         26.91         26.29        10.78 o                         
 -11   5   6          0.02          4.45         7.89 o                         
  -9   5   6         15.84        -11.02        19.42 o                         
  -7   5   6          7.84         12.92        15.47 o                         
  -5   5   6          7.74         -3.54        17.00 o                         
  -3   5   6         66.56         41.19        22.71 o                         
  -1   5   6        120.81         95.45        28.25 o                         
   1   5   6          1.25          7.72        11.26 o                         
   3   5   6        234.57        295.59        40.87 o                         
   5   5   6        123.08        128.82        15.75 o                         
   7   5   6        208.71        173.14        19.18 o                         
 -18   1   7         73.42         77.50        15.00 o                         
 -16   1   7          0.22         -8.13         8.13 o                         
 -14   1   7        365.03        436.68        21.21 o                         
 -12   1   7        285.02        251.11        17.48 o                         
 -10   1   7          3.15         -3.52         8.01 o                         
  -8   1   7         77.19         70.06        12.06 o                         
  -6   1   7         90.16        108.78        12.26 o                         
  -4   1   7       5692.59       5239.64        66.62 o                         
  -2   1   7       2965.40       2586.92        62.27 o                         
   0   1   7       3130.33       2989.68        42.73 o                         
   2   1   7          5.14          4.56         7.29 o                         
   4   1   7         93.62        127.10        17.18 o                         
   6   1   7         21.78         14.71        11.78 o                         
   8   1   7         75.29         62.32        17.37 o                         
  10   1   7          0.27          9.10        12.15 o                         
  12   1   7         29.10         19.23        10.84 o                         
  14   1   7        152.01        145.59        48.18 o                         
  16   1   7          4.90          8.16         9.18 o                         
 -19   2   7         28.34         10.65         7.65 o                         
 -17   2   7          2.99          0.46         7.67 o                         
 -15   2   7          9.53        -12.58        16.82 o                         
 -13   2   7       1038.12       1221.57        39.86 o                         
 -11   2   7        660.83        716.51        24.36 o                         
  -9   2   7        601.54        586.38        19.10 o                         
  -7   2   7        411.26        425.71        26.68 o                         
  -5   2   7       8933.95       9171.81       110.41 o                         
  -3   2   7         37.13         43.88        11.62 o                         
  -1   2   7         57.19         47.66        13.61 o                         
   1   2   7        430.43        341.35        35.20 o                         
   3   2   7        361.19        374.24        40.08 o                         
   5   2   7        209.58        258.32        24.95 o                         
   7   2   7         77.75         67.90        17.04 o                         
   9   2   7         98.16         89.96        25.14 o                         
  11   2   7        166.67        221.18        26.67 o                         
  13   2   7        237.26        270.97        36.69 o                         
  15   2   7          2.84         -2.21         7.52 o                         
 -16   3   7         65.00         64.30        15.72 o                         
 -14   3   7          0.06         -1.89        10.29 o                         
 -12   3   7          0.89          6.90        18.43 o                         
 -10   3   7         15.53         22.30        12.89 o                         
  -8   3   7         12.66         16.13        11.50 o                         
  -6   3   7        155.21        159.73        18.89 o                         
  -4   3   7         96.57         94.93        11.29 o                         
  -2   3   7        300.74        334.77        27.07 o                         
   0   3   7        140.60        123.74        17.83 o                         
   2   3   7        119.70        123.97        25.90 o                         
   4   3   7        250.28        235.93        24.93 o                         
   6   3   7          0.43          9.34        13.64 o                         
   8   3   7          3.68         12.17        15.47 o                         
  10   3   7        225.25        191.19        30.44 o                         
  12   3   7          8.80         12.96        11.49 o                         
 -13   4   7         26.25         20.51         7.76 o                         
 -11   4   7         11.03        -19.76        22.96 o                         
  -9   4   7        108.20        106.16        38.13 o                         
  -7   4   7        198.02        224.65        38.81 o                         
  -5   4   7        389.50        456.64        51.53 o                         
  -3   4   7         53.82         59.51        16.55 o                         
  -1   4   7         98.98         64.65        15.74 o                         
   1   4   7       1483.01       1913.92        81.88 o                         
   3   4   7        160.27        203.19        44.55 o                         
   5   4   7          0.38        -21.19        27.51 o                         
   7   4   7         51.06         44.32        19.83 o                         
   9   4   7         39.83         50.89        13.37 o                         
 -10   5   7         24.76         10.78        12.82 o                         
  -8   5   7         30.49         21.46        17.52 o                         
  -6   5   7         69.23         56.66        13.36 o                         
  -4   5   7         25.16         10.85        14.56 o                         
  -2   5   7          6.80         -7.99        21.83 o                         
   0   5   7        111.21        128.81        29.50 o                         
   2   5   7          1.67         -3.63         9.13 o                         
   4   5   7          3.59         -0.96         8.01 o                         
   6   5   7         40.88         37.80        19.76 o                         
 -20   0   8         17.81          6.29         8.88 o                         
 -18   0   8          0.00          3.43        12.11 o                         
 -16   0   8        258.14        243.96        30.75 o                         
 -14   0   8        771.91        805.28        74.77 o                         
 -12   0   8        597.50        632.50        33.81 o                         
 -10   0   8         14.46          6.12         7.96 o                         
  -8   0   8       2524.95       2259.05        63.84 o                         
  -6   0   8         80.92         80.65        10.68 o                         
  -4   0   8        873.04        796.57        27.41 o                         
  -2   0   8         11.77         14.18         7.75 o                         
   0   0   8       1222.88       1137.86        30.78 o                         
   2   0   8         88.08         88.41        16.61 o                         
   4   0   8        826.89        736.27        54.34 o                         
   6   0   8         43.12         14.73        17.21 o                         
   8   0   8       1385.54       1238.02        54.03 o                         
  10   0   8       5714.09       6760.11       162.21 o                         
  12   0   8         22.87         42.79        26.83 o                         
  14   0   8         76.15         75.02        24.50 o                         
 -19   1   8         76.31         69.20        20.36 o                         
 -17   1   8         32.09         37.96         9.22 o                         
 -15   1   8         45.88         53.83         9.35 o                         
 -13   1   8        774.73        775.79        21.09 o                         
 -11   1   8       1161.66       1124.37        23.78 o                         
  -9   1   8          2.97         15.53         7.98 o                         
  -7   1   8        111.15        108.17        12.61 o                         
  -5   1   8        112.89        114.00        17.26 o                         
  -3   1   8       1280.72       1217.88        45.21 o                         
  -1   1   8       1261.20       1271.82        46.74 o                         
   1   1   8       2516.87       2584.69        86.80 o                         
   3   1   8         96.61         84.04         9.74 o                         
   5   1   8        594.96        697.59        41.19 o                         
   7   1   8        105.92        102.45        15.16 o                         
   9   1   8        129.85        130.91        33.21 o                         
  11   1   8        122.47        133.19        19.46 o                         
  13   1   8         13.26         15.37         9.15 o                         
  15   1   8         24.02         27.52        12.92 o                         
 -18   2   8          1.64          7.79         8.67 o                         
 -16   2   8         44.86         42.65        14.32 o                         
 -14   2   8          9.73         12.60        11.54 o                         
 -12   2   8       3233.92       3699.07        55.63 o                         
 -10   2   8         67.69         63.72         8.25 o                         
  -8   2   8         85.60         70.85         7.81 o                         
  -6   2   8        443.34        425.18        36.51 o                         
  -4   2   8       7810.04       7739.96        98.59 o                         
  -2   2   8          0.00          2.01        10.17 o                         
   0   2   8        359.11        286.46        29.38 o                         
   2   2   8         47.25         22.08        15.41 o                         
   4   2   8         16.21         25.00        10.65 o                         
   6   2   8         17.16          9.45        11.99 o                         
   8   2   8         19.29         -1.26        14.18 o                         
  10   2   8        102.84        133.82        27.83 o                         
  12   2   8          4.96          1.87        14.01 o                         
  14   2   8         13.59         14.57         8.43 o                         
 -17   3   8         61.37         42.05        12.25 o                         
 -15   3   8         36.71         15.00        10.26 o                         
 -13   3   8          0.35          8.71        18.06 o                         
 -11   3   8         13.33         -7.01        23.36 o                         
  -9   3   8        337.52        397.60        24.20 o                         
  -7   3   8         55.47         58.59        11.12 o                         
  -5   3   8        124.30        153.46        17.11 o                         
  -3   3   8         41.73         23.35         7.70 o                         
  -1   3   8        575.12        595.12        27.17 o                         
   1   3   8        309.83        278.59        37.30 o                         
   3   3   8          0.01         31.22        12.46 o                         
   5   3   8          1.48          9.83        14.25 o                         
   7   3   8          6.48          1.87        13.77 o                         
   9   3   8        441.47        475.55        45.71 o                         
  11   3   8         60.89         55.49        17.25 o                         
  13   3   8         39.62         27.69        10.07 o                         
 -14   4   8         53.37         32.79         7.72 o                         
 -12   4   8         20.28          1.77        21.29 o                         
 -10   4   8          6.53          0.14        21.32 o                         
  -8   4   8        149.19        144.36        20.90 o                         
  -6   4   8         99.05        116.84        28.48 o                         
  -4   4   8          7.94         20.10        20.03 o                         
  -2   4   8         20.32         24.97        18.20 o                         
   0   4   8         11.75         -5.03        13.54 o                         
   2   4   8       1239.05       1750.11        77.47 o                         
   4   4   8         56.96         73.48        29.53 o                         
   6   4   8         44.02        -18.16        22.04 o                         
   8   4   8          8.57         10.00         8.91 o                         
  10   4   8          0.31         -6.80         7.21 o                         
  -9   5   8         33.23         32.04        16.87 o                         
  -7   5   8          0.24         -7.80         9.37 o                         
  -5   5   8        102.37         75.15        35.59 o                         
  -3   5   8          9.53          1.39        16.56 o                         
  -1   5   8         22.24         14.83        18.98 o                         
   1   5   8         14.32         17.75        10.99 o                         
   3   5   8         61.65         60.94         8.77 o                         
   5   5   8          1.92          3.49         7.23 o                         
 -18   1   9          0.10         -8.44         8.73 o                         
 -16   1   9       1622.60       2006.07        40.84 o                         
 -14   1   9        112.18        118.22        10.66 o                         
 -12   1   9         11.25          7.92         5.22 o                         
 -10   1   9        607.76        600.59        19.19 o                         
  -8   1   9       2507.43       2369.12        79.38 o                         
  -6   1   9        687.84        672.67        37.59 o                         
  -4   1   9         11.81          7.01         7.45 o                         
  -2   1   9        139.08        100.18        15.93 o                         
   0   1   9       1545.65       1648.68        70.72 o                         
   2   1   9        850.94        842.88        32.39 o                         
   4   1   9         87.61         90.88        26.17 o                         
   6   1   9        437.83        450.18        34.86 o                         
   8   1   9          0.78          8.81        12.02 o                         
  10   1   9        154.24        152.49        22.02 o                         
  12   1   9         51.64         42.37        11.53 o                         
  14   1   9         57.42         40.79        17.45 o                         
 -19   2   9         37.53         35.17         9.86 o                         
 -17   2   9         37.64         -9.66        12.21 o                         
 -15   2   9         44.46         50.99        19.66 o                         
 -13   2   9        290.34        330.41        21.97 o                         
 -11   2   9          0.13         -3.99         5.63 o                         
  -9   2   9         13.43         12.16         5.73 o                         
  -7   2   9        489.45        523.11        21.12 o                         
  -5   2   9        170.79        179.41        23.76 o                         
  -3   2   9       4804.47       5104.62       118.93 o                         
  -1   2   9       1006.99       1047.85        55.54 o                         
   1   2   9        728.01        710.65        55.57 o                         
   3   2   9       1695.75       1917.29        64.01 o                         
   5   2   9        171.06        163.34        27.54 o                         
   7   2   9         81.27         54.81        21.67 o                         
   9   2   9         49.33         58.95        21.63 o                         
  11   2   9          0.00         -4.50        10.28 o                         
  13   2   9          0.45         -8.79         8.79 o                         
 -16   3   9          2.61         16.11        13.42 o                         
 -14   3   9          0.03         27.61        20.06 o                         
 -12   3   9         29.95         24.66        21.94 o                         
 -10   3   9          0.02         -1.89        14.95 o                         
  -8   3   9          4.70          9.91         6.28 o                         
  -6   3   9         51.33        100.52        16.97 o                         
  -4   3   9        292.46        297.39        20.45 o                         
  -2   3   9       1955.82       2309.09        53.19 o                         
   0   3   9          6.83         10.13        15.27 o                         
   2   3   9        737.53        650.10        82.54 o                         
   4   3   9        126.28        146.84        26.17 o                         
   6   3   9        425.18        406.21        42.98 o                         
   8   3   9         65.00         87.26        23.75 o                         
  10   3   9         12.73         42.89        16.49 o                         
  12   3   9         27.60         46.33        11.73 o                         
 -13   4   9          1.54         -5.88        13.84 o                         
 -11   4   9         34.07         34.69        23.37 o                         
  -9   4   9          5.07          2.46         9.54 o                         
  -7   4   9         15.01          8.92         9.36 o                         
  -5   4   9          2.40          0.44        19.69 o                         
  -3   4   9         13.22         18.56        12.97 o                         
  -1   4   9         15.36         40.34        17.68 o                         
   1   4   9         73.33        129.72        24.19 o                         
   3   4   9        141.85        159.05        35.39 o                         
   5   4   9         87.17         95.29        37.92 o                         
   9   4   9        156.62        108.34        17.26 o                         
 -10   5   9          0.90         -0.14         9.35 o                         
  -8   5   9          0.34        -14.35        14.35 o                         
  -6   5   9         48.09         38.36        11.18 o                         
  -4   5   9         39.14         20.64        10.01 o                         
  -2   5   9         46.29         47.30        13.06 o                         
   0   5   9         22.05         15.88        10.61 o                         
   2   5   9         47.50         44.81         8.44 o                         
   4   5   9         10.97         -2.40        19.42 o                         
 -18   0  10         12.62          9.87        13.50 o                         
 -16   0  10        282.04        282.22        23.90 o                         
 -14   0  10        134.88        148.40        18.68 o                         
 -12   0  10         11.04         15.47        10.83 o                         
 -10   0  10        232.92        211.39        14.92 o                         
  -8   0  10       3688.62       3440.87        89.24 o                         
  -6   0  10       8446.80       8044.97        81.64 o                         
  -4   0  10         14.22         10.68         4.14 o                         
  -2   0  10       2446.38       2558.49        50.63 o                         
   0   0  10         36.00         55.42        10.01 o                         
   2   0  10       5607.59       6557.63       156.83 o                         
   4   0  10        174.26        143.69        28.15 o                         
   6   0  10        819.05        710.67        41.47 o                         
   8   0  10        468.82        461.82        44.87 o                         
  10   0  10        989.53       1117.45        66.63 o                         
  12   0  10        175.55        141.61        34.42 o                         
  14   0  10          0.01         20.06        13.19 o                         
 -19   1  10         18.79         14.49        13.06 o                         
 -17   1  10         95.83        121.89        12.31 o                         
 -15   1  10       1060.94       1196.68        29.74 o                         
 -13   1  10        129.10        149.39        11.87 o                         
 -11   1  10        203.02        195.72        11.25 o                         
  -9   1  10        504.31        517.45        19.13 o                         
  -7   1  10         51.23         43.34        12.21 o                         
  -5   1  10        563.39        516.00        33.35 o                         
  -3   1  10         23.68         20.88         8.67 o                         
  -1   1  10        437.57        431.46        37.65 o                         
   1   1  10         47.73         53.86        10.16 o                         
   3   1  10        140.93        138.08        31.35 o                         
   5   1  10         80.17         84.14        16.93 o                         
   7   1  10          0.16          2.23         7.43 o                         
   9   1  10        291.25        343.73        41.20 o                         
  11   1  10         11.72         -4.86         9.01 o                         
  13   1  10         16.95         14.05        15.71 o                         
 -18   2  10         40.62         33.98        11.46 o                         
 -16   2  10         56.86         46.43        18.54 o                         
 -14   2  10         57.57         62.39        23.30 o                         
 -12   2  10         22.30         13.43        18.16 o                         
 -10   2  10        449.14        395.17        18.53 o                         
  -8   2  10         73.95         86.19        10.24 o                         
  -6   2  10        431.40        447.13        26.09 o                         
  -4   2  10         10.09         10.75         9.66 o                         
  -2   2  10         62.40         65.15        16.36 o                         
   0   2  10          0.40         -7.47         7.47 o                         
   2   2  10          4.26         -6.65         6.65 o                         
   4   2  10         85.03         86.12        17.06 o                         
   6   2  10        233.79        197.28        32.69 o                         
   8   2  10         19.73         24.11        14.42 o                         
  10   2  10         42.31         35.04        17.04 o                         
  12   2  10         20.80          3.49        13.37 o                         
 -17   3  10          2.95         11.97         7.07 o                         
 -15   3  10          0.01         -9.65         9.65 o                         
 -13   3  10         48.90         51.87        25.72 o                         
 -11   3  10        114.36        146.56        37.26 o                         
  -9   3  10        264.77        301.77        27.46 o                         
  -7   3  10       2598.16       3357.05        70.46 o                         
  -5   3  10        569.84        592.67        29.40 o                         
  -3   3  10         15.62         18.87         9.18 o                         
  -1   3  10       1333.42       1452.44        54.33 o                         
   1   3  10        750.25        697.97        80.43 o                         
   3   3  10        575.79        557.76        49.77 o                         
   5   3  10          0.78        -14.08        14.08 o                         
   7   3  10        171.05        122.98        25.63 o                         
   9   3  10          9.67         12.41        12.79 o                         
  11   3  10         69.14         71.62        15.51 o                         
 -14   4  10        184.27        138.20        24.18 o                         
 -12   4  10         15.04         -8.03        19.52 o                         
 -10   4  10          8.09          3.09        18.43 o                         
  -8   4  10          1.63          7.34        10.08 o                         
  -6   4  10        146.33        134.82        29.97 o                         
  -4   4  10         58.73         52.73        25.79 o                         
  -2   4  10         25.64         26.60        17.96 o                         
   0   4  10        273.08        325.69        36.30 o                         
   2   4  10          9.70          6.38         8.92 o                         
   4   4  10         35.12         31.24        12.02 o                         
   6   4  10         21.67          6.35        20.10 o                         
   8   4  10         31.27         21.05        10.34 o                         
  -9   5  10         69.88         16.40        13.78 o                         
  -7   5  10         23.59          7.30         7.31 o                         
  -5   5  10          6.99         15.13         9.05 o                         
  -3   5  10         32.76         13.76         9.56 o                         
  -1   5  10          0.00         -8.68         9.56 o                         
   1   5  10         19.17         10.12         9.91 o                         
   3   5  10          0.00          3.25         5.83 o                         
 -18   1  11        165.71        146.30        16.02 o                         
 -16   1  11        278.77        321.97        15.52 o                         
 -14   1  11       2107.92       2313.30        41.68 o                         
 -12   1  11        623.17        634.33        22.11 o                         
 -10   1  11         60.48         59.55         5.69 o                         
  -8   1  11        238.50        251.26        15.73 o                         
  -6   1  11       1058.71       1016.02        48.68 o                         
  -4   1  11         17.88          6.94         7.01 o                         
  -2   1  11        670.87        668.63        47.13 o                         
   0   1  11        172.42        171.06        32.22 o                         
   2   1  11        200.04        206.19        10.48 o                         
   4   1  11         11.39          6.61         4.72 o                         
   6   1  11       1701.37       1728.29        63.29 o                         
   8   1  11        680.51        822.39        34.43 o                         
  10   1  11          9.33          8.17        10.99 o                         
  12   1  11         85.66         38.92        20.24 o                         
 -19   2  11          7.75          5.84         4.34 o                         
 -17   2  11        135.90        131.75        22.80 o                         
 -15   2  11         77.41         75.15        24.87 o                         
 -13   2  11          4.16         -4.86        20.03 o                         
 -11   2  11          0.01         -3.91        19.81 o                         
  -9   2  11          7.79         10.21         6.81 o                         
  -7   2  11          0.47          0.64         6.80 o                         
  -5   2  11        112.07        122.42        11.22 o                         
  -3   2  11        177.17        147.42        18.69 o                         
  -1   2  11        893.90        914.43        26.14 o                         
   1   2  11        126.28        124.29        11.48 o                         
   3   2  11          0.78         -8.97        11.40 o                         
   5   2  11          5.01          6.36        14.90 o                         
   7   2  11        310.12        305.31        39.82 o                         
   9   2  11        195.94        186.25        31.46 o                         
  11   2  11          4.29        -10.26        10.26 o                         
 -16   3  11          8.31          4.63         7.07 o                         
 -14   3  11          3.87          3.13        15.47 o                         
 -12   3  11         13.49         25.51        23.91 o                         
 -10   3  11        482.64        406.19        35.71 o                         
  -8   3  11        162.03        163.92        20.97 o                         
  -6   3  11       1155.71       1403.17        78.56 o                         
  -4   3  11        141.29        169.62        18.26 o                         
  -2   3  11       2048.15       2446.73        73.37 o                         
   0   3  11        369.37        440.95        29.07 o                         
   2   3  11         80.79         86.06        13.64 o                         
   4   3  11         23.52          5.68        13.30 o                         
   6   3  11          2.89         17.92        13.16 o                         
   8   3  11         12.91          0.71        11.60 o                         
  10   3  11         58.66         61.85        15.11 o                         
 -13   4  11         60.55         58.07        19.66 o                         
 -11   4  11         67.73         51.88        24.29 o                         
  -9   4  11          6.13          3.31         9.35 o                         
  -7   4  11         20.05          2.18        17.70 o                         
  -5   4  11          0.20         -0.09        10.78 o                         
  -3   4  11          0.15         -9.18        13.89 o                         
  -1   4  11         14.88         24.74        11.96 o                         
   1   4  11          1.07        -10.06        10.06 o                         
   3   4  11          1.89          4.06        10.62 o                         
   5   4  11         21.61         15.33         8.43 o                         
   7   4  11         41.79         52.15        12.65 o                         
  -6   5  11         10.24          6.70         8.74 o                         
  -4   5  11         10.14         -6.42         8.42 o                         
  -2   5  11          4.67          9.93         7.90 o                         
   0   5  11         43.67         20.80         8.44 o                         
   2   5  11          9.67        -14.01        14.01 o                         
 -18   0  12       1098.48       1357.44        65.90 o                         
 -16   0  12        456.90        484.45        25.28 o                         
 -14   0  12       3715.79       3896.50        72.39 o                         
 -12   0  12        101.69         91.48        19.21 o                         
 -10   0  12       2145.38       2109.91        40.62 o                         
  -8   0  12        843.38        830.93        37.85 o                         
  -6   0  12       2195.26       2074.07        75.45 o                         
  -4   0  12          2.50         -4.32         8.84 o                         
  -2   0  12       3317.45       3195.60        93.83 o                         
   0   0  12       1311.99       1330.27        61.15 o                         
   2   0  12         10.15         12.72         5.96 o                         
   4   0  12          0.92         -1.20         4.99 o                         
   6   0  12         60.36         46.74        19.56 o                         
   8   0  12         13.11          7.18        14.15 o                         
  10   0  12        358.01        393.40        87.93 o                         
  12   0  12          6.82        -14.39        15.07 o                         
 -19   1  12         15.42         26.39        12.55 o                         
 -17   1  12        105.17        138.81        17.35 o                         
 -15   1  12         17.45         14.37        14.53 o                         
 -13   1  12        364.27        385.19        26.31 o                         
 -11   1  12         14.48         14.87         6.26 o                         
  -9   1  12          7.96         10.88         4.86 o                         
  -7   1  12        567.53        578.95        16.73 o                         
  -5   1  12          0.46         -7.45         8.40 o                         
  -3   1  12        515.01        445.36        39.09 o                         
  -1   1  12         25.64         37.69         5.30 o                         
   1   1  12        561.28        621.10        18.44 o                         
   3   1  12        385.99        363.36        16.62 o                         
   5   1  12          1.41         -5.37         7.93 o                         
   7   1  12        904.73       1122.77        40.82 o                         
   9   1  12          1.06         -2.01        13.77 o                         
  11   1  12          0.38         10.58        12.60 o                         
  13   1  12         41.22        -13.34        13.34 o                         
 -18   2  12         86.57         79.77        17.39 o                         
 -16   2  12         33.10         50.85        18.81 o                         
 -14   2  12         35.42          3.84        17.21 o                         
 -12   2  12         13.01          1.19        22.99 o                         
 -10   2  12          2.23         -8.09         8.09 o                         
  -8   2  12         79.80         93.64        12.51 o                         
  -6   2  12         43.41         49.52        18.03 o                         
  -4   2  12        443.78        483.33        18.15 o                         
  -2   2  12          6.20         -6.57         6.57 o                         
   0   2  12       1069.20       1083.48        29.34 o                         
   2   2  12        179.07        167.27        16.71 o                         
   4   2  12        150.12        139.63        38.59 o                         
   6   2  12          1.09          3.43        16.77 o                         
   8   2  12        394.55        428.95        44.10 o                         
  10   2  12          2.37         -7.12         9.03 o                         
 -17   3  12        126.20         38.40        11.41 o                         
 -15   3  12         96.18         75.51        20.48 o                         
 -13   3  12         11.58         14.56        19.93 o                         
 -11   3  12         26.56         21.62        10.48 o                         
  -9   3  12        180.05        100.65        17.53 o                         
  -7   3  12        586.11        621.00        37.07 o                         
  -5   3  12        294.31        300.76        21.69 o                         
  -3   3  12         84.00        135.70        17.89 o                         
  -1   3  12       1408.33       1707.44        53.72 o                         
   1   3  12        421.35        424.59        22.94 o                         
   3   3  12        131.19        152.76        27.63 o                         
   5   3  12         32.52         29.39        15.54 o                         
   7   3  12         80.60         86.69        20.21 o                         
   9   3  12          0.09          9.32         8.54 o                         
 -14   4  12         27.42         11.80         9.97 o                         
 -12   4  12         37.49         49.93        21.16 o                         
 -10   4  12          5.05         33.77        21.05 o                         
  -8   4  12         46.36         21.37        10.70 o                         
  -6   4  12        252.33        263.10        73.71 o                         
  -4   4  12         53.81         66.67        20.95 o                         
  -2   4  12        105.28        129.30        18.17 o                         
   0   4  12         12.12          9.87         9.13 o                         
   2   4  12         59.49         52.83        39.22 o                         
   4   4  12         21.53         20.25         8.84 o                         
   6   4  12         46.95         34.05        11.06 o                         
  -7   5  12          1.56          4.97         5.14 o                         
  -5   5  12        174.83        177.86        19.04 o                         
  -3   5  12          8.16          8.73         7.09 o                         
  -1   5  12          8.90         -0.69         5.81 o                         
   1   5  12         26.45        -12.35        12.38 o                         
 -18   1  13         33.07         36.83        10.50 o                         
 -16   1  13         26.65         34.62         8.36 o                         
 -14   1  13         36.30         39.34        11.75 o                         
 -12   1  13         45.74         42.51         6.96 o                         
 -10   1  13       1280.52       1282.33        29.23 o                         
  -8   1  13        583.43        577.59        18.06 o                         
  -6   1  13         13.18          6.77         3.68 o                         
  -4   1  13         97.09         84.85         6.17 o                         
  -2   1  13        444.69        413.95        11.58 o                         
   0   1  13       1490.88       1623.41        25.12 o                         
   2   1  13         11.60         14.44         5.30 o                         
   4   1  13         13.57         15.01         8.61 o                         
   6   1  13         45.46         53.75        11.02 o                         
   8   1  13        922.65       1128.21        38.78 o                         
  10   1  13          1.40          1.53        10.00 o                         
  12   1  13          8.61         -8.06        10.61 o                         
 -17   2  13          0.00          7.71         9.80 o                         
 -15   2  13         26.78         11.50        16.16 o                         
 -13   2  13          0.84          8.60        15.54 o                         
 -11   2  13        812.33        917.71        40.94 o                         
  -9   2  13        201.03        218.29        17.91 o                         
  -7   2  13          2.53          5.91         7.47 o                         
  -5   2  13       1088.83       1080.30        31.43 o                         
  -3   2  13        177.75        189.07        13.37 o                         
  -1   2  13          6.55          4.90         5.54 o                         
   1   2  13        410.06        430.06        24.08 o                         
   3   2  13         34.89         60.33        11.45 o                         
   5   2  13        125.25        108.84        14.27 o                         
   7   2  13         16.81         17.17        15.03 o                         
   9   2  13          2.06        -12.45        12.45 o                         
  11   2  13         19.34          1.55        23.67 o                         
 -16   3  13         55.60         42.05         9.09 o                         
 -14   3  13        290.69        243.01        36.42 o                         
 -12   3  13         29.47         10.34        20.07 o                         
 -10   3  13         99.37        117.12        16.69 o                         
  -8   3  13         52.70         37.15        12.90 o                         
  -6   3  13        335.90        392.80        48.99 o                         
  -4   3  13         73.08         73.89        14.67 o                         
  -2   3  13        394.15        469.42        36.57 o                         
   0   3  13        115.24         88.93        15.39 o                         
   2   3  13         29.39         20.82        10.73 o                         
   4   3  13          0.01          4.53         7.31 o                         
   6   3  13         56.07         61.61        12.06 o                         
   8   3  13          1.58          0.10         8.91 o                         
 -13   4  13          0.89         -4.79        10.27 o                         
 -11   4  13         16.26          3.06        14.18 o                         
  -9   4  13        156.00        123.08        14.90 o                         
  -7   4  13         71.16         68.86        18.27 o                         
  -5   4  13        109.86        107.49        20.93 o                         
  -3   4  13         46.77         51.77        16.12 o                         
  -1   4  13         48.98         41.66        17.33 o                         
   1   4  13         92.71         92.75        28.84 o                         
   3   4  13        125.53        104.63        63.64 o                         
   5   4  13         24.37         30.61        10.75 o                         
  -4   5  13        156.05        143.43        16.00 o                         
  -2   5  13         38.14         -3.98        12.99 o                         
 -18   0  14       1636.68       1999.10        58.87 o                         
 -16   0  14        680.29        816.95        41.63 o                         
 -14   0  14        933.92       1038.57        50.44 o                         
 -12   0  14        196.59        199.15        19.11 o                         
 -10   0  14        243.67        255.40        15.83 o                         
  -8   0  14        838.24        924.24        27.95 o                         
  -6   0  14        674.49        727.03        18.84 o                         
  -4   0  14        550.87        561.50        19.26 o                         
  -2   0  14         64.53         62.02         7.86 o                         
   0   0  14        679.07        691.92        24.79 o                         
   2   0  14        167.75        180.81        16.77 o                         
   4   0  14        595.77        647.49        87.32 o                         
   6   0  14        686.87        686.77        54.54 o                         
   8   0  14        101.97        117.25        18.17 o                         
  10   0  14         26.11         29.09        28.01 o                         
 -19   1  14          6.02         -8.98         8.98 o                         
 -17   1  14        187.71        188.87        19.66 o                         
 -15   1  14        214.97        237.87        17.37 o                         
 -13   1  14        178.01        155.28        15.63 o                         
 -11   1  14         47.29         36.05         6.80 o                         
  -9   1  14        654.06        605.20        19.05 o                         
  -7   1  14          0.06          3.82         4.63 o                         
  -5   1  14        300.25        330.61        11.22 o                         
  -3   1  14        204.12        176.10         7.83 o                         
  -1   1  14         23.06         17.16         3.66 o                         
   1   1  14        279.24        269.65        13.76 o                         
   3   1  14        108.65        108.11         8.90 o                         
   5   1  14        439.26        403.04        31.43 o                         
   7   1  14          3.51          7.17         8.28 o                         
   9   1  14         97.22         77.41        19.87 o                         
  11   1  14          0.31          9.01        10.92 o                         
 -18   2  14         11.61         11.43         6.56 o                         
 -16   2  14         28.68         35.00        11.08 o                         
 -14   2  14         51.55         50.04        21.53 o                         
 -12   2  14         96.60         66.98        13.48 o                         
 -10   2  14         59.29         32.99        11.89 o                         
  -8   2  14        379.91        393.94        28.40 o                         
  -6   2  14         70.71         71.96        11.93 o                         
  -4   2  14       2900.16       2927.77        51.25 o                         
  -2   2  14        224.71        191.28        14.25 o                         
   0   2  14        238.97        233.87        16.54 o                         
   2   2  14         40.47         39.18        10.58 o                         
   4   2  14        927.77       1118.13        40.56 o                         
   6   2  14         12.06         27.79        16.46 o                         
   8   2  14          6.57         13.64        12.04 o                         
  10   2  14         20.43         15.84         8.45 o                         
 -15   3  14          0.04         -2.82        11.26 o                         
 -13   3  14          3.71         -4.39        17.55 o                         
 -11   3  14         13.18          3.70         8.73 o                         
  -9   3  14          2.57         12.23         9.64 o                         
  -7   3  14        534.14        490.12        74.91 o                         
  -5   3  14        165.94        152.45        25.56 o                         
  -3   3  14         15.95         13.56        10.46 o                         
  -1   3  14         41.68         41.98         8.98 o                         
   1   3  14        142.80        136.34        37.10 o                         
   3   3  14          2.56         -1.21         8.05 o                         
   5   3  14         50.72         56.13        17.25 o                         
   7   3  14         82.70         86.05        16.67 o                         
 -12   4  14         80.92         53.97        17.97 o                         
 -10   4  14        309.06        189.30        29.17 o                         
  -8   4  14          4.18         -8.94         8.94 o                         
  -6   4  14          2.75          4.73         9.93 o                         
  -4   4  14         78.43         95.94        19.77 o                         
  -2   4  14         36.36         38.61        13.20 o                         
   0   4  14         31.76         34.46         9.09 o                         
   2   4  14         11.87          8.84         8.31 o                         
 -18   1  15          0.00         -1.50         8.11 o                         
 -16   1  15        554.29        601.51        33.70 o                         
 -14   1  15          0.08         -3.93         9.08 o                         
 -12   1  15        209.79        214.22        11.88 o                         
 -10   1  15         86.47         77.26         9.02 o                         
  -8   1  15       1209.43       1200.29        24.85 o                         
  -6   1  15        199.63        188.63         9.71 o                         
  -4   1  15          9.29         12.82         4.08 o                         
  -2   1  15         87.66         79.72         5.97 o                         
   0   1  15         16.84         18.08         6.26 o                         
   2   1  15          0.30          1.73         4.57 o                         
   4   1  15         55.36         51.32        11.27 o                         
   6   1  15        437.30        476.38        53.11 o                         
   8   1  15         32.97         31.56         8.07 o                         
  10   1  15         36.85         -0.01         6.07 o                         
 -17   2  15         20.83         11.90         8.98 o                         
 -15   2  15          0.18          5.10        14.28 o                         
 -13   2  15         79.09         85.70        26.09 o                         
 -11   2  15        116.16        109.43        16.23 o                         
  -9   2  15        338.78        349.24        26.99 o                         
  -7   2  15         56.99         53.26        13.44 o                         
  -5   2  15         58.21         56.33        12.72 o                         
  -3   2  15       1964.33       2023.28        57.94 o                         
  -1   2  15         24.19         23.03         9.23 o                         
   1   2  15         74.74         79.12        13.42 o                         
   3   2  15        263.54        247.91        20.56 o                         
   5   2  15        531.00        685.96        53.82 o                         
   7   2  15         18.39         10.00        13.03 o                         
   9   2  15         24.27         10.68         6.12 o                         
 -14   3  15          3.26          4.01        11.66 o                         
 -12   3  15        128.44        132.97        28.79 o                         
 -10   3  15          4.39          4.85         8.52 o                         
  -8   3  15          4.19          1.11         9.75 o                         
  -6   3  15        274.73        304.17        31.91 o                         
  -4   3  15          0.81        -10.37        14.83 o                         
  -2   3  15        169.07        204.24        19.32 o                         
   0   3  15         73.40         69.46        13.15 o                         
   2   3  15         17.94         14.83        12.69 o                         
   4   3  15          3.94          9.22        10.81 o                         
   6   3  15         12.29         32.79        11.56 o                         
 -11   4  15          0.16         10.71         9.79 o                         
  -9   4  15        449.13        488.72        27.94 o                         
  -7   4  15         63.72         80.90        15.45 o                         
  -5   4  15          2.04          2.24        10.13 o                         
  -3   4  15          0.05          5.34         9.66 o                         
  -1   4  15         12.69         18.16        10.20 o                         
   1   4  15          0.54          4.18        13.74 o                         
 -18   0  16        132.21        122.71        18.96 o                         
 -16   0  16       1439.96       1574.37        52.48 o                         
 -14   0  16         60.47         69.33        16.14 o                         
 -12   0  16        480.19        511.19        24.69 o                         
 -10   0  16        639.48        691.80        29.12 o                         
  -8   0  16          6.56         14.33         6.22 o                         
  -6   0  16        501.68        479.11        19.12 o                         
  -4   0  16        614.55        627.11        22.06 o                         
  -2   0  16        414.23        490.81        18.37 o                         
   0   0  16        126.67        117.72        11.83 o                         
   2   0  16        110.02         95.64        10.74 o                         
   4   0  16         18.02          7.36         5.11 o                         
   6   0  16        139.43        155.44        38.07 o                         
   8   0  16          0.70          2.05        22.67 o                         
 -17   1  16         31.71         35.12         9.90 o                         
 -15   1  16        303.07        308.47        21.34 o                         
 -13   1  16        152.68        145.26        13.20 o                         
 -11   1  16          2.69         -0.24         6.32 o                         
  -9   1  16         51.04         51.06         8.68 o                         
  -7   1  16        118.54        113.90         8.63 o                         
  -5   1  16          0.12          0.09         4.94 o                         
  -3   1  16       1658.17       1708.08        25.58 o                         
  -1   1  16         68.39         75.67         6.35 o                         
   1   1  16         96.66         84.45         8.07 o                         
   3   1  16         27.75         40.77        11.22 o                         
   5   1  16         49.88         62.07        11.74 o                         
   7   1  16          0.05          4.85         5.34 o                         
   9   1  16         34.60         -2.20        10.78 o                         
 -16   2  16          0.01         10.17        12.24 o                         
 -14   2  16          0.04         11.53        16.49 o                         
 -12   2  16         18.49         37.08        11.70 o                         
 -10   2  16        213.99        177.97        19.38 o                         
  -8   2  16          0.47          8.34         9.56 o                         
  -6   2  16         15.71         18.98        10.17 o                         
  -4   2  16        146.58        149.36        18.28 o                         
  -2   2  16       1418.72       1648.85        51.55 o                         
   0   2  16        147.31        146.62        27.43 o                         
   2   2  16          0.39         -6.77        16.09 o                         
   4   2  16         21.42         15.24        15.47 o                         
   6   2  16        352.04        372.97        35.82 o                         
   8   2  16         22.79         -3.33         6.12 o                         
 -15   3  16         20.72         36.12        13.44 o                         
 -13   3  16         90.11         89.32        22.46 o                         
 -11   3  16         81.29         67.64        11.53 o                         
  -9   3  16         15.75          0.48         8.79 o                         
  -7   3  16         10.70          1.02        12.69 o                         
  -5   3  16         14.98         22.72        14.11 o                         
  -3   3  16          0.25         10.81        11.09 o                         
  -1   3  16         12.15          7.11        16.14 o                         
   1   3  16         46.22         31.57        13.47 o                         
   3   3  16         55.38         41.33        15.31 o                         
   5   3  16         29.56         26.19         9.93 o                         
  -8   4  16        155.78        152.83        16.68 o                         
  -6   4  16        400.17        525.21        31.82 o                         
  -4   4  16         10.80         21.09         9.49 o                         
  -2   4  16         56.08         34.16        11.26 o                         
   0   4  16          0.00         -4.18        11.43 o                         
 -16   1  17          1.35          2.66        14.04 o                         
 -14   1  17         39.52         26.60         9.08 o                         
 -12   1  17         57.31         53.91         9.20 o                         
 -10   1  17        206.24        207.29        14.18 o                         
  -8   1  17          9.20         13.60         5.47 o                         
  -6   1  17       1743.22       1844.26        34.68 o                         
  -4   1  17        613.51        591.97        16.07 o                         
  -2   1  17        287.96        293.21        11.00 o                         
   0   1  17        121.01        135.56         8.79 o                         
   2   1  17        462.47        447.17        18.59 o                         
   4   1  17         14.21         11.65         6.78 o                         
   6   1  17         38.15         33.45         8.78 o                         
   8   1  17         23.58          4.87        14.47 o                         
 -15   2  17         74.59         64.34        19.36 o                         
 -13   2  17         45.42         67.49        21.94 o                         
 -11   2  17        574.47        535.89        53.26 o                         
  -9   2  17         10.22         25.14        11.59 o                         
  -7   2  17         63.50         55.14        16.46 o                         
  -5   2  17         82.87         72.52        13.57 o                         
  -3   2  17        116.95        132.67        16.05 o                         
  -1   2  17         36.53         29.65         8.65 o                         
   1   2  17        105.23        106.51        13.95 o                         
   3   2  17         52.75         53.51        10.39 o                         
   5   2  17        265.73        301.83        53.76 o                         
   7   2  17        132.98         67.77        64.94 o                         
 -14   3  17        115.69         71.79        16.65 o                         
 -12   3  17         14.03         16.36        12.24 o                         
 -10   3  17          4.75         12.57        11.60 o                         
  -8   3  17         22.98         30.07        12.41 o                         
  -6   3  17         50.50         37.42        14.97 o                         
  -4   3  17         11.70         22.79        12.52 o                         
  -2   3  17         78.77         73.25        14.70 o                         
   0   3  17          0.11         -3.57        10.27 o                         
   2   3  17         29.56         38.37        11.53 o                         
   4   3  17         11.95         -2.14         5.44 o                         
  -7   4  17        528.13        562.60        28.93 o                         
  -5   4  17         35.11         45.04        10.27 o                         
  -3   4  17          0.40         12.31         6.39 o                         
 -16   0  18         41.73         51.81        17.08 o                         
 -14   0  18         23.38          4.18        15.99 o                         
 -12   0  18         17.17         24.69        10.64 o                         
 -10   0  18        233.17        237.47        16.28 o                         
  -8   0  18         25.41         31.10         7.60 o                         
  -6   0  18        907.20        914.85        32.91 o                         
  -4   0  18        152.45        151.92        11.17 o                         
  -2   0  18          9.79          0.67         5.89 o                         
   0   0  18          1.84          2.25         5.96 o                         
   2   0  18        965.17       1176.82        34.45 o                         
   4   0  18        223.79        220.80        30.29 o                         
   6   0  18          7.65          7.31         8.09 o                         
 -17   1  18        169.56        145.21        19.99 o                         
 -15   1  18          0.66          0.41        12.72 o                         
 -13   1  18         20.44         17.97         8.21 o                         
 -11   1  18        202.62        214.19        13.80 o                         
  -9   1  18        267.97        292.43        13.26 o                         
  -7   1  18        376.59        354.54        17.01 o                         
  -5   1  18        648.27        696.41        21.21 o                         
  -3   1  18         52.67         57.84         6.13 o                         
  -1   1  18        107.69        111.90         8.19 o                         
   1   1  18        129.88        143.04        10.99 o                         
   3   1  18          5.46         11.32         6.50 o                         
   5   1  18        107.54        138.15        14.38 o                         
   7   1  18          3.71         17.28         6.12 o                         
 -16   2  18         53.66         43.99        12.79 o                         
 -14   2  18          1.55          5.54        12.45 o                         
 -12   2  18         40.46         30.32         9.49 o                         
 -10   2  18         44.44         50.01        13.83 o                         
  -8   2  18         40.69         50.51        16.02 o                         
  -6   2  18         28.57         17.07        12.52 o                         
  -4   2  18        285.12        283.87        22.69 o                         
  -2   2  18        122.85        144.70        23.58 o                         
   0   2  18          1.79          3.79         5.88 o                         
   2   2  18          2.90          1.98         6.83 o                         
   4   2  18        184.48        175.94        29.76 o                         
 -13   3  18          0.34         -3.47         9.08 o                         
 -11   3  18        104.47        126.19        14.53 o                         
  -9   3  18         30.37         28.61        10.85 o                         
  -7   3  18          0.14         -8.67        10.81 o                         
  -5   3  18         32.04         33.88        11.84 o                         
  -3   3  18          0.25          2.18         8.37 o                         
  -1   3  18          0.73        -11.32        11.32 o                         
   1   3  18        281.63        203.33        22.08 o                         
 -16   1  19        149.63        162.47        21.14 o                         
 -14   1  19         61.66         60.25        18.57 o                         
 -12   1  19         69.75         82.50        12.79 o                         
 -10   1  19         54.50         61.97         7.59 o                         
  -8   1  19         61.95         64.74         8.37 o                         
  -6   1  19        862.85        917.14        25.68 o                         
  -4   1  19        474.38        487.12        13.94 o                         
  -2   1  19        340.70        408.24        13.01 o                         
   0   1  19          0.49         -2.93         5.06 o                         
   2   1  19          6.97          8.56         4.03 o                         
   4   1  19         97.16         84.93        11.45 o                         
 -15   2  19        175.13        167.47        21.39 o                         
 -13   2  19          0.66         -5.24        12.11 o                         
 -11   2  19          0.15         -0.17        14.11 o                         
  -9   2  19          1.66          3.91        11.02 o                         
  -7   2  19        218.64        231.23        25.03 o                         
  -5   2  19        120.83        141.36        20.76 o                         
  -3   2  19         29.94         38.42        10.56 o                         
  -1   2  19         49.78         52.70         9.75 o                         
   1   2  19          1.79          0.60         5.25 o                         
   3   2  19          9.25         18.13        10.92 o                         
 -10   3  19         47.79         55.28        10.41 o                         
  -8   3  19         23.48         39.42        10.61 o                         
  -6   3  19         19.82          7.89         9.29 o                         
  -4   3  19          8.23          6.09         8.47 o                         
 -14   0  20          0.49        -11.87        12.24 o                         
 -12   0  20        238.78        262.68        18.28 o                         
 -10   0  20        323.26        361.70        23.16 o                         
  -8   0  20        366.69        403.07        20.64 o                         
  -6   0  20         56.26         58.50        10.01 o                         
  -4   0  20       2243.07       2675.83        42.68 o                         
  -2   0  20          8.62         -5.85         6.46 o                         
   0   0  20        321.99        342.01        18.27 o                         
   2   0  20         38.35         50.35        10.51 o                         
   4   0  20        282.36        265.42        20.28 o                         
 -15   1  20        123.72        144.43        19.91 o                         
 -13   1  20        321.06        284.09        17.51 o                         
 -11   1  20         20.23         26.89        11.00 o                         
  -9   1  20          5.85         11.75         6.60 o                         
  -7   1  20        192.72        192.91        10.28 o                         
  -5   1  20        252.29        267.63        14.11 o                         
  -3   1  20          1.90          0.70         4.49 o                         
  -1   1  20          0.43          5.26         5.51 o                         
   1   1  20        108.06        122.39        11.73 o                         
   3   1  20         67.60         56.13         9.45 o                         
 -12   2  20         21.58         22.52         7.75 o                         
 -10   2  20         91.82        116.27        15.86 o                         
  -8   2  20         76.18         72.57        15.17 o                         
  -6   2  20         33.97         23.10        11.36 o                         
  -4   2  20         13.34         14.76         9.79 o                         
  -2   2  20         10.11          4.92        10.07 o                         
   0   2  20         46.13         46.50         7.54 o                         
   2   2  20          7.45          9.01         7.21 o                         
  -9   3  20        353.56        409.10        21.93 o                         
  -7   3  20         25.18         33.06         8.91 o                         
  -5   3  20        121.34         84.52        12.73 o                         
  -3   3  20         10.22          8.40         5.07 o                         
 -14   1  21          7.20         24.21        10.13 o                         
 -12   1  21         18.93         21.29         8.57 o                         
 -10   1  21         37.32         35.75        11.36 o                         
  -8   1  21         36.91         32.22         7.38 o                         
  -6   1  21         15.31         12.94         6.14 o                         
  -4   1  21         86.00        102.35        10.48 o                         
  -2   1  21         17.34         19.43         8.76 o                         
   0   1  21        289.24        307.57        14.71 o                         
   2   1  21         79.64         44.97         7.81 o                         
 -11   2  21        141.34        128.82        13.48 o                         
  -9   2  21          1.45          3.84         4.67 o                         
  -7   2  21         52.97         56.36         8.15 o                         
  -5   2  21         19.66         11.07         8.06 o                         
  -3   2  21          0.28         -3.33         5.41 o                         
  -1   2  21        206.70        157.79        47.65 o                         
 -10   0  22        124.31        139.54        14.77 o                         
  -8   0  22       2863.05       3188.46        67.70 o                         
  -6   0  22         73.60         78.01         8.72 o                         
  -4   0  22          7.79          3.81         6.12 o                         
  -2   0  22          0.05          3.50         5.92 o                         
 -11   1  22         13.27         14.39         7.69 o                         
  -9   1  22          1.30         -2.36         4.24 o                         
  -7   1  22          0.75         -5.05         5.05 o                         
  -5   1  22        161.25        161.44        11.53 o                         
  -3   1  22         28.17         26.53         8.50 o                         
  -1   1  22          7.66         -1.50         4.97 o                         
 -10   2  22          3.73          5.71         5.17 o                         
  -8   2  22         16.46          8.57         4.18 o                         
  -6   2  22          6.80          3.14         3.87 o                         
  -4   2  22         11.18          9.69         5.78 o                         
 -10   1  23         11.96         13.94         5.85 o                         
  -8   1  23        111.71         98.55        15.16 o                         
  -6   1  23        278.89        281.55        12.25 o                         
  -4   1  23         11.84         10.27         5.07 o                         
                                                                                
