# Supplementary material for: Managing negative linear compressibility and thermal expansion through steric hindrance: a case study of 1,2-bis­(4′-pyridyl)­ethane cocrystals
Source: IUCrJ. 2025 Jan 1;12(Pt 1):88–96. doi: 10.1107/S2052252524011734 (PMC11707692; doi:10.1107/S2052252524011734)
Supplement: Supplementary file 38 [file m-12-00088-etysuc_100Ksup38.hkl]

data_etysuc_100K                                                                
_shelx_title ' etysuc_100_a.res in I2/a'                                        
_shelx_refln_list_code          4                                               
_shelx_F_calc_maximum      209.91                                               
_exptl_crystal_F_000       640.00                                               
_reflns_d_resolution_high  0.8108                                               
                                                                                
loop_                                                                           
 _space_group_symop_operation_xyz                                               
 'x, y, z'                                                                      
 '-x+1/2, y, -z'                                                                
 'x+1/2, y+1/2, z+1/2'                                                          
 '-x+1, y+1/2, -z+1/2'                                                          
 '-x, -y, -z'                                                                   
 'x-1/2, -y, z'                                                                 
 '-x+1/2, -y+1/2, -z+1/2'                                                       
 'x, -y+1/2, z+1/2'                                                             
                                                                                
_cell_length_a    16.6147                                                       
_cell_length_b     4.8463                                                       
_cell_length_c    19.3274                                                       
_cell_angle_alpha  90.000                                                       
_cell_angle_beta  109.551                                                       
_cell_angle_gamma  90.000                                                       
                                                                                
_shelx_F_squared_multiplier     1.000                                           
                                                                                
loop_                                                                           
 _refln_index_h                                                                 
 _refln_index_k                                                                 
 _refln_index_l                                                                 
 _refln_F_squared_calc                                                          
 _refln_F_squared_meas                                                          
 _refln_F_squared_sigma                                                         
 _refln_observed_status                                                         
   2   0   0        141.32        122.06        14.18 o                         
   4   0   0       7083.36       6229.19       142.97 o                         
   6   0   0       6668.15       7103.92       191.10 o                         
   8   0   0       1793.41       2211.47       127.63 o                         
  10   0   0         12.07          1.57        20.32 o                         
  12   0   0          7.44         18.75        12.86 o                         
  14   0   0          0.64         36.19        25.77 o                         
  16   0   0        145.47        108.92        34.67 o                         
  18   0   0        263.28        299.11        39.01 o                         
   1   1   0        224.07        152.47         8.46 o                         
   3   1   0        388.84        337.65        28.17 o                         
   5   1   0          0.28          6.87        12.17 o                         
   7   1   0         90.64         93.22        34.12 o                         
   9   1   0        640.79        916.52        96.89 o                         
  11   1   0         48.31         52.99        10.64 o                         
  13   1   0        493.60        444.87        31.45 o                         
  15   1   0         37.92         23.26         7.96 o                         
  17   1   0         75.25         69.21        15.38 o                         
   0   2   0       1210.53       1221.13        48.69 o                         
   2   2   0          0.86          4.90         4.17 o                         
   4   2   0          8.00          1.12         5.60 o                         
   6   2   0          9.99         23.76        15.76 o                         
   8   2   0        174.56        232.55        52.49 o                         
  10   2   0         37.20         33.86        12.43 o                         
  12   2   0        470.80        427.70        32.70 o                         
  14   2   0        824.61        943.86        46.00 o                         
  16   2   0         15.53          6.19         6.56 o                         
   1   3   0       1893.42       2039.15        55.21 o                         
   3   3   0        443.44        523.09        34.41 o                         
   5   3   0        146.93        199.06        29.59 o                         
   7   3   0        476.20        579.71        37.13 o                         
   9   3   0         63.01         97.28        16.58 o                         
  11   3   0         54.42         73.38        22.16 o                         
  13   3   0         11.64          2.49        11.04 o                         
  15   3   0          0.66          0.62         7.42 o                         
   0   4   0          8.08         -4.79        21.60 o                         
   2   4   0        162.78        155.31        30.06 o                         
   4   4   0         95.65         73.68        39.46 o                         
   6   4   0        298.03        348.89        77.29 o                         
   8   4   0       1030.28       1571.54       149.87 o                         
  10   4   0         44.52         31.61         9.32 o                         
  12   4   0         25.20         38.93        11.11 o                         
   1   5   0          6.00         24.08        12.68 o                         
   3   5   0        115.62         97.50        33.75 o                         
   5   5   0         30.97         20.40        25.99 o                         
   7   5   0         26.13         87.30        39.08 o                         
   9   5   0         53.54         25.76        14.65 o                         
 -18   1   1         83.18         77.10        13.73 o                         
 -16   1   1        287.19        324.21        44.72 o                         
 -14   1   1         38.64         32.09        10.09 o                         
 -12   1   1         61.43         54.25        11.29 o                         
 -10   1   1        784.47        982.50       101.97 o                         
  -8   1   1       1457.58       1834.67       125.64 o                         
  -6   1   1        108.50        104.80        28.86 o                         
  -4   1   1       6619.24       6710.78       149.40 o                         
  -2   1   1        392.14        321.37        24.00 o                         
   0   1   1       2418.31       1997.09        30.41 o                         
   2   1   1        989.34        860.97        39.78 o                         
   4   1   1       1803.10       1690.81        76.15 o                         
   6   1   1          3.78          3.46        10.16 o                         
   8   1   1        717.06        828.23        90.27 o                         
  10   1   1        932.92       1071.41       101.07 o                         
  12   1   1        312.98        318.06        26.90 o                         
  14   1   1        113.31         91.91        16.26 o                         
  16   1   1          2.96         -7.47         7.47 o                         
  18   1   1         20.87         28.06         8.31 o                         
 -17   2   1         40.86         27.33         6.75 o                         
 -15   2   1         11.10          3.51         6.93 o                         
 -13   2   1        849.44        894.74        69.34 o                         
 -11   2   1        118.23        115.01        19.07 o                         
  -9   2   1       1307.90       1812.65       146.80 o                         
  -7   2   1       2450.89       3188.04       164.96 o                         
  -5   2   1        153.50        177.18        21.19 o                         
  -3   2   1       4241.22       3933.54        81.53 o                         
  -1   2   1       2097.95       1925.25        42.18 o                         
   1   2   1        267.98        269.93        16.54 o                         
   3   2   1        489.89        529.67        29.40 o                         
   5   2   1       1096.70       1163.62        79.76 o                         
   7   2   1        272.54        352.62        55.63 o                         
   9   2   1        257.93        259.06        30.39 o                         
  11   2   1        139.43        157.30        32.26 o                         
  13   2   1        107.62        144.94        19.40 o                         
  15   2   1        864.83        982.96        51.27 o                         
  17   2   1         19.61         32.32        11.08 o                         
 -16   3   1          5.03         16.85         8.11 o                         
 -14   3   1          1.20         20.07        12.25 o                         
 -12   3   1       1722.95       2334.26       112.37 o                         
 -10   3   1          4.54          0.31        13.43 o                         
  -8   3   1        822.27        979.40        49.09 o                         
  -6   3   1        116.48        116.91        23.68 o                         
  -4   3   1       1360.19       1668.58        88.98 o                         
  -2   3   1        101.76        121.30        21.87 o                         
   0   3   1       1780.96       1912.68        52.17 o                         
   2   3   1        236.02        300.87        24.97 o                         
   4   3   1        295.41        274.21        25.36 o                         
   6   3   1        302.24        328.24        54.74 o                         
   8   3   1        204.61        186.26        27.19 o                         
  10   3   1          4.43         -0.26        10.02 o                         
  12   3   1         38.55         69.75        20.29 o                         
  14   3   1          0.74         -5.30         9.72 o                         
  16   3   1         55.75         67.17        14.11 o                         
 -13   4   1         20.65         14.62         6.54 o                         
 -11   4   1          0.20          5.60        16.31 o                         
  -9   4   1          0.05        -15.57        21.60 o                         
  -7   4   1        552.83        796.60       118.17 o                         
  -5   4   1         51.95         83.91        45.23 o                         
  -3   4   1          1.41          5.66        12.44 o                         
  -1   4   1        354.20        363.46        49.93 o                         
   1   4   1         81.97         42.96        12.30 o                         
   3   4   1         34.37         26.25        25.48 o                         
   5   4   1         25.48         34.66        40.83 o                         
   7   4   1          0.42         -8.66        31.25 o                         
   9   4   1       1167.27       1359.21        77.44 o                         
  11   4   1          0.11         -5.26         9.98 o                         
  13   4   1          2.59          0.73         5.34 o                         
 -10   5   1         88.90         67.63        17.35 o                         
  -8   5   1          6.67        -39.55        39.55 o                         
  -6   5   1          2.35        -15.50        28.99 o                         
  -4   5   1        217.34        227.78        49.39 o                         
  -2   5   1         31.45         29.55        13.60 o                         
   0   5   1         12.91          3.38         9.42 o                         
   2   5   1        347.77        300.33        53.77 o                         
   4   5   1         96.53        163.64        45.86 o                         
   6   5   1         91.96        113.47        43.84 o                         
   8   5   1          3.13          2.92        19.23 o                         
 -18   0   2         41.53         18.90        10.97 o                         
 -16   0   2       1545.40       1657.21       121.42 o                         
 -14   0   2          3.31         -2.12        21.24 o                         
 -12   0   2       1048.23       1302.70       115.38 o                         
 -10   0   2         18.16          3.22        13.09 o                         
  -8   0   2       4550.40       4502.33       154.62 o                         
  -6   0   2       7994.27       6663.68       157.57 o                         
  -4   0   2       6374.23       5605.58       117.88 o                         
  -2   0   2        111.34         91.60         9.52 o                         
   2   0   2      44061.78      53418.77       409.01 o                         
   4   0   2        705.97        829.89        63.13 o                         
   6   0   2       2782.85       2847.09       144.24 o                         
   8   0   2       4769.63       5841.71       233.46 o                         
  10   0   2         13.13         24.27        23.65 o                         
  12   0   2         71.78         78.62        25.69 o                         
  14   0   2        452.76        475.06        72.79 o                         
  16   0   2        110.48        142.00        35.07 o                         
  18   0   2         15.51         22.34         9.50 o                         
 -19   1   2          0.01         -0.36         4.36 o                         
 -17   1   2         15.52         19.08         8.13 o                         
 -15   1   2          0.28         -6.58        13.57 o                         
 -13   1   2         12.22         17.44         9.22 o                         
 -11   1   2        679.99        660.75        68.99 o                         
  -9   1   2        726.38        823.81        83.30 o                         
  -7   1   2        568.74        772.61        71.07 o                         
  -5   1   2        171.27        151.95        28.00 o                         
  -3   1   2       5245.18       4423.72        65.96 o                         
  -1   1   2       9576.83       8286.14        52.62 o                         
   1   1   2       1590.24       1359.31        40.36 o                         
   3   1   2        875.56        782.43        34.53 o                         
   5   1   2       6317.36       5960.42       201.38 o                         
   7   1   2         41.16         28.13        13.84 o                         
   9   1   2         30.46         37.03        31.73 o                         
  11   1   2         92.35        109.58        16.28 o                         
  13   1   2         16.28         13.88        16.07 o                         
  15   1   2        525.63        548.80        33.87 o                         
  17   1   2         25.84         30.18        11.53 o                         
 -18   2   2         44.43         44.64        11.08 o                         
 -16   2   2         24.04         23.99         7.27 o                         
 -14   2   2         33.69         30.31         9.83 o                         
 -12   2   2        301.19        298.58        26.19 o                         
 -10   2   2          0.11         16.86        12.90 o                         
  -8   2   2         82.01         77.57        19.20 o                         
  -6   2   2        234.87        250.88        28.59 o                         
  -4   2   2        297.62        314.31        37.79 o                         
  -2   2   2       2169.09       2015.45        45.53 o                         
   0   2   2        517.42        488.54        21.56 o                         
   2   2   2       1238.32       1212.65        32.58 o                         
   4   2   2        865.85        942.45        67.16 o                         
   6   2   2        524.39        511.27        61.05 o                         
   8   2   2         70.61         83.90        17.44 o                         
  10   2   2       1037.20       1202.95        61.03 o                         
  12   2   2        236.63        263.73        32.53 o                         
  14   2   2       1017.76       1268.66        63.46 o                         
  16   2   2         45.92         39.41        12.39 o                         
 -17   3   2        863.70        886.96        45.64 o                         
 -15   3   2         83.85        143.08        25.08 o                         
 -13   3   2          0.47        -13.93        13.93 o                         
 -11   3   2       1580.68       1919.08       103.41 o                         
  -9   3   2        449.38        528.93        41.28 o                         
  -7   3   2        329.98        358.08        56.22 o                         
  -5   3   2         29.70         31.78        11.48 o                         
  -3   3   2        707.62        784.28        57.75 o                         
  -1   3   2        263.18        271.66        31.58 o                         
   1   3   2       1950.73       2077.51        86.42 o                         
   3   3   2          0.07         -1.21        12.57 o                         
   5   3   2        514.90        565.47        44.53 o                         
   7   3   2        874.43        999.12        63.78 o                         
   9   3   2         24.60         15.50        12.79 o                         
  11   3   2          3.75         -0.07        13.96 o                         
  13   3   2         24.53         43.14        16.01 o                         
  15   3   2          0.21         -6.32         6.32 o                         
 -14   4   2         46.67         35.68         9.87 o                         
 -12   4   2          1.70          7.53         8.44 o                         
 -10   4   2         95.52        137.79        20.60 o                         
  -8   4   2        236.21        426.49        87.66 o                         
  -6   4   2         81.35        101.94        45.63 o                         
  -4   4   2        162.04        168.91        50.95 o                         
  -2   4   2         76.22         78.91        16.65 o                         
   0   4   2        189.96        204.40        24.91 o                         
   2   4   2          7.37         -7.75        13.28 o                         
   4   4   2        522.61        685.20       110.98 o                         
   6   4   2         72.38         84.10        44.86 o                         
   8   4   2        606.05        694.90        93.69 o                         
  10   4   2        149.06        154.75        23.37 o                         
  12   4   2         47.16         49.76        12.83 o                         
  -9   5   2         37.57         26.61        17.51 o                         
  -7   5   2          1.96        -22.44        33.63 o                         
  -5   5   2          9.63         -3.36        19.59 o                         
  -3   5   2         30.25         12.28        20.33 o                         
  -1   5   2          0.09          8.85        16.30 o                         
   1   5   2         41.53         12.91        16.27 o                         
   3   5   2        205.09        183.80        48.07 o                         
   5   5   2        115.29        191.89        54.67 o                         
   7   5   2        372.56        459.42        73.08 o                         
 -18   1   3         37.72         47.06        13.02 o                         
 -16   1   3         90.59         85.37        14.76 o                         
 -14   1   3         77.11         59.69        12.85 o                         
 -12   1   3        264.67        287.63        30.47 o                         
 -10   1   3        240.37        297.35        50.06 o                         
  -8   1   3        644.05        713.98        65.83 o                         
  -6   1   3        380.04        306.09        37.37 o                         
  -4   1   3       8139.86       7874.99        96.31 o                         
  -2   1   3      43581.39      44023.59       145.60 o                         
   0   1   3       1204.53       1078.51        25.52 o                         
   2   1   3       6085.98       5361.96       146.27 o                         
   4   1   3       2713.56       2571.00        71.77 o                         
   6   1   3        692.89        699.33        60.22 o                         
   8   1   3        683.26        818.28        61.32 o                         
  10   1   3       1711.36       1909.96        69.96 o                         
  12   1   3         87.67         81.25        15.71 o                         
  14   1   3        169.81        145.70        19.76 o                         
  16   1   3          7.76         -9.21        11.98 o                         
 -17   2   3         13.75         10.74         5.30 o                         
 -15   2   3         19.30          3.96         7.55 o                         
 -13   2   3        360.86        374.70        33.44 o                         
 -11   2   3        813.47        638.88        48.44 o                         
  -9   2   3          0.46         -0.11        11.51 o                         
  -7   2   3        104.88        128.40        27.94 o                         
  -5   2   3         71.20         63.14        13.50 o                         
  -3   2   3       3911.13       3452.66        70.26 o                         
  -1   2   3       4972.29       4709.20        60.75 o                         
   1   2   3        343.40        278.65        17.32 o                         
   3   2   3        403.45        336.68        38.57 o                         
   5   2   3        511.44        493.24        58.22 o                         
   7   2   3       2396.12       2847.19       164.74 o                         
   9   2   3          0.13          2.06        10.54 o                         
  11   2   3         63.71         61.94        18.13 o                         
  13   2   3         74.01         59.21        16.13 o                         
  15   2   3          0.03          1.49         7.93 o                         
 -16   3   3        403.85        452.63        39.92 o                         
 -14   3   3          5.90          0.22         9.18 o                         
 -12   3   3        273.35        262.10        56.00 o                         
 -10   3   3       1405.87       1770.36        81.82 o                         
  -8   3   3         45.73         29.08        34.38 o                         
  -6   3   3         12.78         12.26        18.24 o                         
  -4   3   3        239.15        274.83        37.07 o                         
  -2   3   3        295.69        362.72        38.39 o                         
   0   3   3        398.29        389.21        39.18 o                         
   2   3   3         17.90         11.19        13.31 o                         
   4   3   3        438.40        516.04        51.80 o                         
   6   3   3        127.34        116.07        19.62 o                         
   8   3   3         99.69        108.72        44.85 o                         
  10   3   3         51.25         82.30        25.04 o                         
  12   3   3         40.05         11.08        11.44 o                         
  14   3   3         16.99         29.46        12.03 o                         
 -13   4   3          5.03         -0.18         4.90 o                         
 -11   4   3          1.65          1.84         6.79 o                         
  -9   4   3          0.00        -52.64        52.64 o                         
  -7   4   3        115.09        176.70        60.41 o                         
  -5   4   3          9.28         10.67        25.37 o                         
  -3   4   3        162.56        151.57        22.31 o                         
  -1   4   3          0.27          5.26         8.96 o                         
   1   4   3        207.82        213.11        25.51 o                         
   3   4   3        372.32        538.13        95.94 o                         
   5   4   3        276.15        465.12        96.24 o                         
   7   4   3         80.34        152.91        48.92 o                         
   9   4   3         93.22         76.36        15.31 o                         
  11   4   3        253.09        241.30        27.85 o                         
 -10   5   3          9.83          6.73        14.59 o                         
  -8   5   3         14.20          4.64        23.87 o                         
  -6   5   3        120.89        167.53        47.65 o                         
  -4   5   3         44.57         42.01        25.63 o                         
  -2   5   3         55.52         49.67        17.02 o                         
   0   5   3         40.34         57.26        20.17 o                         
   2   5   3        497.19        640.02       130.94 o                         
   4   5   3        778.48       1282.85        75.48 o                         
   6   5   3        109.27        132.71        45.71 o                         
   8   5   3          0.11         11.04        13.60 o                         
 -20   0   4        144.08        118.79        18.40 o                         
 -18   0   4          7.51         26.94        16.38 o                         
 -16   0   4         24.61         14.29        18.39 o                         
 -14   0   4        210.53        143.66        38.34 o                         
 -12   0   4       2227.28       2463.86       147.59 o                         
 -10   0   4       3821.05       3988.53       139.37 o                         
  -8   0   4        245.79        290.55        33.05 o                         
  -6   0   4         81.23         70.55        15.25 o                         
  -4   0   4        913.97        879.31        40.73 o                         
  -2   0   4       1889.32       1649.33        36.23 o                         
   0   0   4       7452.58       6245.73        91.99 o                         
   2   0   4        147.61        137.78        10.89 o                         
   4   0   4        296.59        302.86        41.83 o                         
   6   0   4       1131.88       1374.50       105.76 o                         
   8   0   4         83.57        114.05        39.16 o                         
  10   0   4         19.39          7.32        10.27 o                         
  12   0   4         54.33         51.84        27.38 o                         
  14   0   4         51.96         42.96        25.81 o                         
  16   0   4         84.81         77.74        26.36 o                         
 -19   1   4         61.19         79.45        12.24 o                         
 -17   1   4         33.94         40.22         9.84 o                         
 -15   1   4         19.28          9.20         8.74 o                         
 -13   1   4        258.64        228.40        26.91 o                         
 -11   1   4         22.94          5.14        12.03 o                         
  -9   1   4        389.54        438.17        53.54 o                         
  -7   1   4        552.86        635.17        52.47 o                         
  -5   1   4       1135.33       1070.42        38.09 o                         
  -3   1   4      16703.72      14932.55       174.17 o                         
  -1   1   4       9279.21       8469.82        84.79 o                         
   1   1   4          0.87         -1.21         5.03 o                         
   3   1   4       2892.97       2547.22        67.06 o                         
   5   1   4         81.66         69.74        15.66 o                         
   7   1   4        203.08        225.17        44.40 o                         
   9   1   4          0.28         -2.57         8.76 o                         
  11   1   4       1951.15       2038.38        67.12 o                         
  13   1   4        161.76        175.72        21.86 o                         
  15   1   4        213.85        195.28        18.77 o                         
  17   1   4          2.20         -7.17         7.17 o                         
 -18   2   4         24.32         26.51         7.00 o                         
 -16   2   4         25.05         15.00         6.79 o                         
 -14   2   4        272.56        282.66        28.83 o                         
 -12   2   4        318.20        262.71        29.76 o                         
 -10   2   4       1106.60       1191.02       111.66 o                         
  -8   2   4         65.18         34.88        16.67 o                         
  -6   2   4       1915.58       2191.15       104.27 o                         
  -4   2   4       1162.39       1064.73        58.01 o                         
  -2   2   4       5674.72       5437.53        89.10 o                         
   0   2   4        292.04        254.93        12.31 o                         
   2   2   4        131.20        129.32        15.08 o                         
   4   2   4        656.47        659.10        62.63 o                         
   6   2   4        740.50        795.31        81.67 o                         
   8   2   4          0.29         -2.83         9.70 o                         
  10   2   4        215.71        188.89        28.42 o                         
  12   2   4        156.28        154.21        39.37 o                         
  14   2   4         42.18         23.67        25.19 o                         
  16   2   4         61.72         49.07        13.68 o                         
 -17   3   4          0.18         -2.70         6.21 o                         
 -15   3   4        670.25        909.02        63.67 o                         
 -13   3   4        114.15         72.22        49.02 o                         
 -11   3   4        255.30        272.64        28.86 o                         
  -9   3   4       2468.99       3505.97       137.50 o                         
  -7   3   4        729.91       1024.56        69.30 o                         
  -5   3   4         63.51         61.90        16.39 o                         
  -3   3   4       1278.52       1186.66       148.47 o                         
  -1   3   4          9.25         -2.01         8.30 o                         
   1   3   4        167.81        174.29        22.30 o                         
   3   3   4        358.35        345.32        52.68 o                         
   5   3   4         49.78         44.21        15.19 o                         
   7   3   4        453.96        415.29        35.66 o                         
   9   3   4         55.13         49.47        19.30 o                         
  11   3   4          0.45          4.31         9.43 o                         
  13   3   4        136.84        143.26        24.14 o                         
  15   3   4          4.72          8.04         6.14 o                         
 -14   4   4        111.68         80.94        14.26 o                         
 -12   4   4        144.40        143.02        19.32 o                         
 -10   4   4          6.62         68.76        40.72 o                         
  -8   4   4         12.67        -25.81        32.02 o                         
  -6   4   4          3.07        -14.15        42.73 o                         
  -4   4   4        326.01        356.36        72.65 o                         
  -2   4   4        304.69        341.29        29.57 o                         
   0   4   4         19.95          7.65        11.00 o                         
   2   4   4        454.41        608.38        51.86 o                         
   4   4   4        229.40        315.29        81.51 o                         
   6   4   4        161.47        285.29        69.64 o                         
   8   4   4        376.71        352.39        55.81 o                         
  10   4   4         44.11         31.88        11.08 o                         
  12   4   4        230.02        159.20        20.35 o                         
  -9   5   4         27.18         38.23        17.57 o                         
  -7   5   4        109.18        172.32        46.26 o                         
  -5   5   4        109.71        152.13        42.64 o                         
  -3   5   4         70.31         36.20        16.23 o                         
  -1   5   4        109.99         76.97        31.94 o                         
   1   5   4         86.10         76.82        39.64 o                         
   3   5   4        482.13        731.34       133.19 o                         
   5   5   4         70.33        109.21        22.98 o                         
   7   5   4         23.98         16.76        13.86 o                         
 -20   1   5         35.27         19.01         8.04 o                         
 -18   1   5        139.27        136.44        18.66 o                         
 -16   1   5          4.94          3.05         7.50 o                         
 -14   1   5         91.61         82.34        15.59 o                         
 -12   1   5        376.78        340.93        36.78 o                         
 -10   1   5       3136.89       3638.35       161.10 o                         
  -6   1   5        454.86        499.17        43.18 o                         
  -4   1   5       4139.68       3736.43       190.64 o                         
  -2   1   5      14451.42      13569.26       120.64 o                         
   0   1   5       3128.47       2530.89        44.73 o                         
   2   1   5        250.86        256.98        21.79 o                         
   4   1   5          0.17         -2.60         3.51 o                         
   6   1   5        872.03        870.07        56.16 o                         
   8   1   5        341.93        319.29        28.50 o                         
  10   1   5          2.08         15.77         8.45 o                         
  12   1   5       2651.66       2899.33        86.36 o                         
  14   1   5         26.87         13.76         6.82 o                         
  16   1   5          4.09         -4.47         8.77 o                         
 -17   2   5         26.11         21.28         8.56 o                         
 -15   2   5        356.62        361.70        31.60 o                         
 -13   2   5       1240.40       1157.92        63.39 o                         
 -11   2   5         37.44         22.08         9.43 o                         
  -9   2   5       1374.20       1482.08       105.52 o                         
  -7   2   5        105.03        124.67        28.20 o                         
  -5   2   5       1057.80       1150.99        65.41 o                         
  -3   2   5          3.87          6.24         5.63 o                         
  -1   2   5        102.20         97.45        12.01 o                         
   1   2   5        490.67        495.58        40.02 o                         
   3   2   5       4405.14       4261.10       150.11 o                         
   5   2   5        166.74        146.58        36.65 o                         
   7   2   5        452.92        522.12        43.47 o                         
   9   2   5         37.25         27.15        13.08 o                         
  11   2   5        352.71        339.68        36.42 o                         
  13   2   5         75.98         89.34        17.69 o                         
  15   2   5         55.70         57.22        15.76 o                         
 -16   3   5         37.63         36.16        12.10 o                         
 -14   3   5        331.90        314.22        83.23 o                         
 -12   3   5        568.22        720.05        62.81 o                         
 -10   3   5         66.92         63.22        39.45 o                         
  -8   3   5          0.84         -8.13        10.52 o                         
  -6   3   5        170.65        241.64        32.61 o                         
  -4   3   5         13.64         12.66         7.32 o                         
  -2   3   5         58.99         55.47        16.45 o                         
   0   3   5         58.28         49.25        15.87 o                         
   2   3   5         91.21         64.65        22.38 o                         
   4   3   5        382.36        344.65        76.95 o                         
   6   3   5        346.00        366.03        32.52 o                         
   8   3   5          0.13         -1.50        10.67 o                         
  10   3   5          0.01          5.89        13.31 o                         
  12   3   5         69.63        110.42        23.95 o                         
  14   3   5         38.96         38.06        12.61 o                         
 -13   4   5         25.73         38.66        10.20 o                         
 -11   4   5        115.27        114.46        27.27 o                         
  -9   4   5        136.73        189.66        62.61 o                         
  -7   4   5        356.19        537.00        97.62 o                         
  -5   4   5          0.01        -14.06        14.06 o                         
  -3   4   5        200.37        199.04        33.20 o                         
  -1   4   5       1275.98       1559.23       169.30 o                         
   1   4   5         26.40         52.94        16.84 o                         
   3   4   5         18.36         16.23        28.88 o                         
   5   4   5        140.23        219.36        61.11 o                         
   7   4   5        284.90        288.14        61.33 o                         
   9   4   5          5.56         11.62         8.99 o                         
  11   4   5          1.73         11.44         7.09 o                         
 -10   5   5         20.02        -15.61        16.74 o                         
  -8   5   5         11.80        -20.12        22.59 o                         
  -6   5   5         16.95         23.80        23.03 o                         
  -4   5   5        148.92         93.27        29.37 o                         
  -2   5   5        135.79         89.61        25.38 o                         
   0   5   5          3.46         15.82        10.55 o                         
   2   5   5          6.93         23.75        14.08 o                         
   4   5   5        254.97        323.08        35.75 o                         
   6   5   5        759.06        865.52        49.01 o                         
 -20   0   6         61.86         57.59        13.09 o                         
 -18   0   6        541.68        484.18        74.85 o                         
 -16   0   6         24.97         39.92        26.54 o                         
 -14   0   6        447.91        499.34        65.62 o                         
 -12   0   6        201.72        207.15        31.30 o                         
 -10   0   6        727.12        728.32        59.38 o                         
  -8   0   6          8.08         10.42        11.15 o                         
  -6   0   6       5158.55       5371.01        85.52 o                         
  -4   0   6       9277.76       8986.09       114.77 o                         
  -2   0   6       1110.39       1043.47        35.37 o                         
   0   0   6        943.70        657.54        24.80 o                         
   2   0   6       7406.32       7143.92        91.07 o                         
   4   0   6          0.71         -4.24        19.23 o                         
   6   0   6         32.34         48.95        26.80 o                         
   8   0   6       5180.11       5684.72       260.14 o                         
  10   0   6        462.05        426.86        39.08 o                         
  12   0   6        211.05        204.50        52.17 o                         
  14   0   6         40.90         21.86        21.24 o                         
  16   0   6        354.55        489.79        49.32 o                         
 -19   1   6        226.85        221.75        27.88 o                         
 -17   1   6         17.74         10.32         6.87 o                         
 -15   1   6         36.71         31.27         9.38 o                         
 -13   1   6        715.53        697.14        33.33 o                         
 -11   1   6        122.92        118.19        14.58 o                         
  -9   1   6       2130.30       2416.72       107.06 o                         
  -7   1   6        140.69        141.89        18.78 o                         
  -5   1   6      14524.07      14886.83       163.08 o                         
  -3   1   6        734.28        676.55        28.56 o                         
  -1   1   6       4902.25       4500.68        98.65 o                         
   1   1   6        191.22        165.40        16.68 o                         
   3   1   6       1276.59       1034.52        48.80 o                         
   5   1   6       4379.83       4258.16       120.13 o                         
   7   1   6        399.25        297.78        40.23 o                         
   9   1   6          6.98         14.77         8.57 o                         
  11   1   6        199.55        182.35        25.89 o                         
  13   1   6        274.71        223.96        23.33 o                         
  15   1   6          0.25         -8.01         8.01 o                         
 -18   2   6         15.33         13.45         7.35 o                         
 -16   2   6         53.22         51.76        12.15 o                         
 -14   2   6       1102.89       1036.06        58.60 o                         
 -12   2   6         95.90         77.91        12.18 o                         
 -10   2   6         73.27         58.26        11.41 o                         
  -8   2   6        888.56       1043.40       128.01 o                         
  -6   2   6       3054.89       3274.95        92.27 o                         
  -4   2   6       2032.95       1862.89        58.54 o                         
  -2   2   6        548.81        515.12        28.28 o                         
   0   2   6       1780.03       1687.45        74.73 o                         
   2   2   6        156.93        136.15        27.44 o                         
   4   2   6         31.66         23.32        15.28 o                         
   6   2   6        110.29        108.62        20.27 o                         
   8   2   6        272.03        320.10        37.95 o                         
  10   2   6         33.30         56.74        19.45 o                         
  12   2   6        128.92        103.57        27.79 o                         
  14   2   6          6.34         13.72        22.17 o                         
 -17   3   6         82.83         69.77        14.66 o                         
 -15   3   6         19.29         24.14         8.58 o                         
 -13   3   6        101.67         79.97        19.39 o                         
 -11   3   6         57.01         46.62        37.24 o                         
  -9   3   6         85.72         83.51        37.64 o                         
  -7   3   6         70.03         76.01        15.39 o                         
  -5   3   6        177.56        191.68        18.28 o                         
  -3   3   6        543.35        600.55        47.57 o                         
  -1   3   6        357.16        373.51        41.73 o                         
   1   3   6          1.53          2.96        16.89 o                         
   3   3   6        781.25        861.19        90.28 o                         
   5   3   6        248.39        231.47        28.74 o                         
   7   3   6        224.14        208.09        28.76 o                         
   9   3   6        221.21        219.51        38.78 o                         
  11   3   6        105.83        125.76        26.04 o                         
  13   3   6          0.79          1.54         8.55 o                         
 -14   4   6        105.33         66.80         9.86 o                         
 -12   4   6          5.64          3.39        33.56 o                         
 -10   4   6        120.50        182.22        39.99 o                         
  -8   4   6         37.03        104.41        49.90 o                         
  -6   4   6        271.82        289.03        68.90 o                         
  -4   4   6         27.64         51.33        34.80 o                         
  -2   4   6        379.36        520.93        50.29 o                         
   0   4   6       1312.51       1670.02       319.24 o                         
   2   4   6         82.97        105.76        29.67 o                         
   4   4   6        439.39        716.51       119.51 o                         
   6   4   6        116.72        106.13        40.81 o                         
   8   4   6        106.63        100.57        16.74 o                         
  10   4   6         42.75         38.75        10.93 o                         
 -11   5   6          0.00          1.21        11.84 o                         
  -9   5   6         22.87         35.83        27.13 o                         
  -7   5   6         15.18        -14.44        22.01 o                         
  -5   5   6         10.60         30.74        24.16 o                         
  -3   5   6         65.42         51.76        15.64 o                         
  -1   5   6        160.17        165.29        46.67 o                         
   1   5   6          2.67         -3.59        12.48 o                         
   3   5   6        359.24        556.97        71.08 o                         
   5   5   6        130.51        130.88        21.04 o                         
   7   5   6        339.78        183.89        22.45 o                         
 -18   1   7        102.28         96.20        12.34 o                         
 -16   1   7          0.00          9.68         9.32 o                         
 -14   1   7        474.25        479.96        30.85 o                         
 -12   1   7        305.64        284.50        18.89 o                         
 -10   1   7          0.00          9.64         7.70 o                         
  -8   1   7         87.55         66.98        36.02 o                         
  -6   1   7        117.87        106.03        14.79 o                         
  -4   1   7       6261.09       6039.25        94.45 o                         
  -2   1   7       3063.47       2957.36        85.49 o                         
   0   1   7       3609.11       3672.32        67.81 o                         
   2   1   7          5.07         15.91         9.49 o                         
   4   1   7        104.90        123.13        22.01 o                         
   6   1   7         21.99         -1.21        12.99 o                         
   8   1   7         96.28         77.26        31.49 o                         
  10   1   7          0.81          7.87         9.29 o                         
  12   1   7         26.68         18.22         9.22 o                         
  14   1   7        201.91        230.83        28.55 o                         
  16   1   7         13.08          7.20         8.08 o                         
 -19   2   7         41.76         17.33         7.17 o                         
 -17   2   7          1.54          2.01         6.35 o                         
 -15   2   7         16.61         44.15        63.94 o                         
 -13   2   7       1269.52       1292.74        64.98 o                         
 -11   2   7        877.56        929.87        42.44 o                         
  -9   2   7        707.18        805.58        30.85 o                         
  -7   2   7        586.08        642.98        43.74 o                         
  -5   2   7      10316.76      10476.94       153.28 o                         
  -3   2   7         70.63         82.80        12.38 o                         
  -1   2   7         55.42         47.75        14.63 o                         
   1   2   7        486.08        332.12        41.36 o                         
   3   2   7        420.26        378.63        49.33 o                         
   5   2   7        220.04        237.76        27.91 o                         
   7   2   7         98.97         79.38        18.71 o                         
   9   2   7        136.08        133.09        30.03 o                         
  11   2   7        218.85        245.37        42.20 o                         
  13   2   7        322.91        371.24        41.87 o                         
  15   2   7          4.37          6.18         6.43 o                         
 -16   3   7        115.15        113.01        20.99 o                         
 -14   3   7          0.25          1.13         8.64 o                         
 -12   3   7          2.88          1.24        22.41 o                         
 -10   3   7         12.90         30.88        22.81 o                         
  -8   3   7         13.45         16.78         9.74 o                         
  -6   3   7        193.93        194.93        27.23 o                         
  -4   3   7         75.81         77.01        13.07 o                         
  -2   3   7        403.86        400.35        28.55 o                         
   0   3   7        154.91        130.26        22.63 o                         
   2   3   7        196.59        208.77        45.25 o                         
   4   3   7        356.64        366.76        76.61 o                         
   6   3   7          0.44          6.93        14.51 o                         
   8   3   7          8.43          8.74        11.40 o                         
  10   3   7        300.25        289.52        39.71 o                         
  12   3   7         16.62         26.76        12.83 o                         
 -13   4   7         47.85         48.51        10.08 o                         
 -11   4   7          7.82         17.51        27.71 o                         
  -9   4   7        150.48        208.14       106.89 o                         
  -7   4   7        278.33        381.69        78.45 o                         
  -5   4   7        439.86        554.75        87.95 o                         
  -3   4   7         83.39        103.02        24.39 o                         
  -1   4   7        127.35        114.82        29.66 o                         
   1   4   7       1792.08       2386.01       129.99 o                         
   3   4   7        195.56        200.83        66.80 o                         
   5   4   7          2.43         75.63        44.23 o                         
   7   4   7         65.70         38.43        13.00 o                         
   9   4   7         49.51         41.42        13.49 o                         
 -10   5   7         55.57         13.02        16.31 o                         
  -8   5   7         57.42         32.76        30.49 o                         
  -6   5   7        123.42        103.34        17.40 o                         
  -4   5   7         45.91         36.82        20.69 o                         
  -2   5   7         13.22          3.00        19.30 o                         
   0   5   7        166.40        218.86        56.30 o                         
   2   5   7          2.27         -4.51        14.47 o                         
   4   5   7          5.40         -9.72        16.34 o                         
   6   5   7         54.23         35.18        11.37 o                         
 -20   0   8         33.01         21.90         8.96 o                         
 -18   0   8          0.02         10.50        12.81 o                         
 -16   0   8        354.11        322.21        49.12 o                         
 -14   0   8        996.07       1018.13        64.13 o                         
 -12   0   8        708.03        748.18        64.88 o                         
 -10   0   8         21.27          9.14         8.55 o                         
  -8   0   8       2764.92       2806.24        96.89 o                         
  -6   0   8         59.79         58.25        11.55 o                         
  -4   0   8        955.56        973.51        40.37 o                         
  -2   0   8         16.57         32.28        10.64 o                         
   0   0   8       1350.68       1245.65        41.50 o                         
   2   0   8         87.13         84.29        13.21 o                         
   4   0   8        767.11        890.62        87.94 o                         
   6   0   8         62.12         67.06        30.90 o                         
   8   0   8       1639.25       1509.04        72.58 o                         
  10   0   8       6817.63       7754.30       201.31 o                         
  12   0   8         49.61         47.75        28.48 o                         
  14   0   8         78.40         34.41        14.77 o                         
 -19   1   8         96.36         63.45        17.19 o                         
 -17   1   8         26.75         21.34         9.28 o                         
 -15   1   8         83.13         84.47        13.11 o                         
 -13   1   8        914.25        939.92        32.46 o                         
 -11   1   8       1382.69       1352.74        36.57 o                         
  -9   1   8          9.69         19.74        11.59 o                         
  -7   1   8        125.75        132.82        17.93 o                         
  -5   1   8        136.12        120.68        14.92 o                         
  -3   1   8       1256.71       1343.65        61.74 o                         
  -1   1   8       1442.11       1537.94        66.59 o                         
   1   1   8       2704.26       2715.99        76.01 o                         
   3   1   8        111.29         93.64        12.23 o                         
   5   1   8        646.20        627.00        51.49 o                         
   7   1   8        130.27        125.03        21.36 o                         
   9   1   8        146.57        174.16        22.44 o                         
  11   1   8        161.47        172.24        25.02 o                         
  13   1   8         18.67         13.95         7.59 o                         
  15   1   8         29.06         54.47        16.67 o                         
 -18   2   8          2.58         -9.65         9.65 o                         
 -16   2   8         53.39         23.01        17.88 o                         
 -14   2   8          9.51          5.21        11.81 o                         
 -12   2   8       3567.96       3830.98        94.75 o                         
 -10   2   8         90.51        104.34        13.02 o                         
  -8   2   8        136.28        143.34        14.42 o                         
  -6   2   8        328.59        311.83        51.69 o                         
  -4   2   8       8901.76       8833.87       135.31 o                         
  -2   2   8          7.31          7.24         6.87 o                         
   0   2   8        348.83        326.00        28.34 o                         
   2   2   8         54.60         59.19        22.45 o                         
   4   2   8         27.53         57.41        18.11 o                         
   6   2   8         33.03         20.40        11.06 o                         
   8   2   8         11.54         -4.61        11.66 o                         
  10   2   8        111.08        118.74        27.43 o                         
  12   2   8         15.39         18.08         9.17 o                         
  14   2   8         22.75         38.06         8.64 o                         
 -17   3   8         77.19         64.73        14.26 o                         
 -15   3   8         63.51         51.54        29.10 o                         
 -13   3   8          0.03        -12.76        19.81 o                         
 -11   3   8         16.50         17.36        34.62 o                         
  -9   3   8        445.53        471.41        69.61 o                         
  -7   3   8         64.52         46.89        26.27 o                         
  -5   3   8        159.06        176.93        21.15 o                         
  -3   3   8         65.94         38.92        10.38 o                         
  -1   3   8        634.35        615.66        35.78 o                         
   1   3   8        342.10        394.29        61.35 o                         
   3   3   8          0.03         -2.61        10.98 o                         
   5   3   8          0.58         -3.73         9.83 o                         
   7   3   8         13.74         30.71        17.51 o                         
   9   3   8        609.45        640.20        61.96 o                         
  11   3   8         88.48         97.67        21.43 o                         
  13   3   8         58.21         45.67        12.14 o                         
 -14   4   8        113.53         83.90        22.38 o                         
 -12   4   8         40.13         31.26        19.01 o                         
 -10   4   8          8.13         31.03        33.23 o                         
  -8   4   8        216.05        188.29        28.50 o                         
  -6   4   8        147.20        124.13        52.48 o                         
  -4   4   8         14.57         30.35        17.86 o                         
  -2   4   8         17.74         -8.98        16.83 o                         
   0   4   8         10.75          4.64        13.60 o                         
   2   4   8       1753.05       2464.01       110.03 o                         
   4   4   8        112.31        192.21        62.39 o                         
   6   4   8         64.57         -2.49        28.15 o                         
   8   4   8         18.60          3.77         6.91 o                         
  -9   5   8         50.39         12.65        20.62 o                         
  -7   5   8          0.53         -1.73        12.30 o                         
  -5   5   8        164.54         95.39        79.78 o                         
  -3   5   8         18.46         38.31        23.36 o                         
  -1   5   8         57.03         77.26        42.34 o                         
   1   5   8         25.33         51.21        37.54 o                         
   3   5   8         95.15         95.35        17.78 o                         
   5   5   8          0.05         15.35        10.02 o                         
 -20   1   9        216.47        144.10        23.10 o                         
 -18   1   9          0.04          0.55         4.57 o                         
 -16   1   9       1966.02       2268.19        74.99 o                         
 -14   1   9        149.19        144.15        14.65 o                         
 -12   1   9         14.32         15.53         6.76 o                         
 -10   1   9        794.58        777.54        29.67 o                         
  -8   1   9       2772.09       3029.42        89.51 o                         
  -6   1   9        819.08        799.64        53.47 o                         
  -4   1   9          2.13          3.87         7.42 o                         
  -2   1   9        142.52        110.77        19.75 o                         
   0   1   9       1733.35       1733.53        97.71 o                         
   2   1   9        949.12        992.64        47.98 o                         
   4   1   9        105.16        127.34        32.77 o                         
   6   1   9        508.31        501.84        44.74 o                         
   8   1   9          1.65        -19.36        30.07 o                         
  10   1   9        191.92        213.04        27.92 o                         
  12   1   9         62.65         53.29        11.81 o                         
  14   1   9         70.51         70.76        20.99 o                         
 -19   2   9         38.44         22.67         7.79 o                         
 -17   2   9         50.68         45.70        15.76 o                         
 -15   2   9         73.44         61.87        27.35 o                         
 -13   2   9        343.68        393.15        30.05 o                         
 -11   2   9          0.44         -8.47         8.47 o                         
  -9   2   9          5.78          5.56         6.43 o                         
  -7   2   9        614.88        666.20        33.12 o                         
  -5   2   9        293.70        261.04        34.37 o                         
  -3   2   9       5629.14       5906.28       157.28 o                         
  -1   2   9       1281.93       1289.43        74.89 o                         
   1   2   9        904.79        755.55        72.92 o                         
   3   2   9       2049.33       2173.73        85.30 o                         
   5   2   9        248.37        206.29        28.78 o                         
   7   2   9        102.30         71.53        24.06 o                         
   9   2   9         63.77        103.47        27.49 o                         
  11   2   9          0.69         11.52        10.80 o                         
  13   2   9          0.98         -3.90         6.50 o                         
 -16   3   9          1.85          6.44         6.54 o                         
 -14   3   9          0.00        -13.52        17.51 o                         
 -12   3   9         40.70         48.48        29.69 o                         
 -10   3   9          0.10          0.64         8.43 o                         
  -8   3   9          0.88         -9.82        10.65 o                         
  -6   3   9         71.71        128.87        25.11 o                         
  -4   3   9        397.98        414.41        33.16 o                         
  -2   3   9       2530.30       2757.95        77.54 o                         
   0   3   9         14.06         -8.12        22.81 o                         
   2   3   9        888.22        938.92        60.04 o                         
   4   3   9        169.45        141.55        29.44 o                         
   6   3   9        491.91        521.20        57.13 o                         
   8   3   9        113.87         95.23        25.74 o                         
  10   3   9         32.03         38.17        17.04 o                         
  12   3   9         34.51         21.50         9.51 o                         
 -13   4   9          3.24        -15.83        18.35 o                         
 -11   4   9         61.41         62.41        35.94 o                         
  -9   4   9         13.53         -6.88         9.38 o                         
  -7   4   9         12.43         -2.66         9.98 o                         
  -5   4   9          0.76        -23.69        31.22 o                         
  -3   4   9         15.08         13.42        15.16 o                         
  -1   4   9         18.49         14.55        17.62 o                         
   1   4   9         73.05        103.58        31.30 o                         
   3   4   9        158.37        173.45        29.93 o                         
   5   4   9        125.85        152.39        50.10 o                         
   7   4   9         17.51         16.41         6.29 o                         
   9   4   9        217.85        198.79        23.46 o                         
 -10   5   9          1.39        -17.36        17.36 o                         
  -8   5   9          0.74          4.79        14.48 o                         
  -6   5   9         99.17         69.69        34.34 o                         
  -4   5   9         72.36         32.71        13.16 o                         
  -2   5   9         75.30         70.63        45.91 o                         
   0   5   9         35.38         31.77        18.92 o                         
   2   5   9         81.04         75.67        14.66 o                         
   4   5   9         19.16         28.68        11.13 o                         
 -20   0  10          3.93         10.27         9.25 o                         
 -18   0  10         12.81         17.59        10.50 o                         
 -16   0  10        305.35        288.04        32.95 o                         
 -14   0  10        121.70        148.81        26.78 o                         
 -12   0  10         34.89         55.36        17.50 o                         
 -10   0  10        358.50        305.79        34.54 o                         
  -8   0  10       4441.09       5003.33       148.45 o                         
  -6   0  10       9341.52       9734.74       118.42 o                         
  -4   0  10         44.32         46.20         8.15 o                         
  -2   0  10       2902.60       2789.62       126.85 o                         
   0   0  10         27.82         25.56         8.91 o                         
   2   0  10       6236.62       6793.72       225.31 o                         
   4   0  10        207.90        249.00        54.11 o                         
   6   0  10        972.14        772.53        52.32 o                         
   8   0  10        586.16        591.77        56.67 o                         
  10   0  10       1236.36       1269.86        81.28 o                         
  12   0  10        200.49        167.48        37.90 o                         
  14   0  10          2.23         14.95         8.37 o                         
 -19   1  10         26.30         33.89        14.15 o                         
 -17   1  10        134.66        133.77        14.57 o                         
 -15   1  10       1247.51       1359.28        53.17 o                         
 -13   1  10        122.01        124.68        14.53 o                         
 -11   1  10        209.63        204.29        15.22 o                         
  -9   1  10        636.95        624.12        32.01 o                         
  -7   1  10         80.86         68.64        18.61 o                         
  -5   1  10        703.32        695.90        50.06 o                         
  -3   1  10         24.26         32.68        11.84 o                         
  -1   1  10        545.91        516.80        56.70 o                         
   1   1  10         54.23         66.43        13.12 o                         
   3   1  10        144.93        161.91        24.35 o                         
   5   1  10        103.60         94.49        24.34 o                         
   7   1  10          0.42          3.22         8.70 o                         
   9   1  10        330.69        373.79        38.05 o                         
  11   1  10         12.62         24.42         9.79 o                         
  13   1  10         26.23          5.74        12.61 o                         
 -18   2  10         58.39         35.36        11.55 o                         
 -16   2  10         68.30         54.26        22.08 o                         
 -14   2  10         56.57         54.40        27.13 o                         
 -12   2  10         43.31         46.88        30.53 o                         
 -10   2  10        503.15        490.84        38.13 o                         
  -8   2  10         83.43        103.32        13.50 o                         
  -6   2  10        522.10        547.87        34.19 o                         
  -4   2  10          0.14          1.43         7.79 o                         
  -2   2  10         62.40         59.74        17.07 o                         
   0   2  10          3.68        -11.77        13.56 o                         
   2   2  10         16.55         10.60        10.73 o                         
   4   2  10        121.98        104.53        21.75 o                         
   6   2  10        260.07        206.18        39.26 o                         
   8   2  10         26.63         16.45        20.36 o                         
  10   2  10         67.34         72.65        22.19 o                         
  12   2  10         32.32         50.29        29.10 o                         
 -17   3  10          4.15         20.87         7.60 o                         
 -15   3  10          0.34          4.48        16.78 o                         
 -13   3  10         68.48         34.95        20.84 o                         
 -11   3  10        178.66        242.18        64.30 o                         
  -9   3  10        392.17        438.60        43.75 o                         
  -7   3  10       3258.56       4412.55       113.04 o                         
  -5   3  10        730.51        778.27        44.46 o                         
  -3   3  10          9.85         14.17         9.74 o                         
  -1   3  10       1661.04       1887.07        86.37 o                         
   1   3  10        918.19        963.91       114.52 o                         
   3   3  10        759.02        721.34        66.68 o                         
   5   3  10          0.72         -0.51        10.20 o                         
   7   3  10        250.64        211.38        37.58 o                         
   9   3  10         15.42         47.41        17.73 o                         
  11   3  10         97.64        116.34        20.11 o                         
 -14   4  10        295.64        315.83        43.90 o                         
 -12   4  10         17.40        -12.54        21.53 o                         
 -10   4  10          7.52         42.07        32.94 o                         
  -8   4  10          9.15          6.07        11.07 o                         
  -6   4  10        226.05        206.55        59.69 o                         
  -4   4  10         89.49         14.30        23.62 o                         
  -2   4  10         33.62         65.11        27.53 o                         
   0   4  10        401.39        563.43        64.65 o                         
   2   4  10         15.18         -0.79         9.23 o                         
   4   4  10         55.72         26.18        12.86 o                         
   6   4  10         39.48         28.19        12.87 o                         
   8   4  10         42.00         29.91        10.13 o                         
  -9   5  10        116.28         57.83        21.11 o                         
  -7   5  10         18.14         28.08        11.48 o                         
  -5   5  10         18.49          2.45         7.49 o                         
  -3   5  10         40.90         43.64        11.85 o                         
  -1   5  10          2.46        -10.38        18.42 o                         
   1   5  10         38.98         29.58        48.17 o                         
   3   5  10          0.04         -2.69        15.96 o                         
 -18   1  11        251.45        310.56        30.33 o                         
 -16   1  11        402.28        434.05        28.49 o                         
 -14   1  11       2518.42       2740.98        77.10 o                         
 -12   1  11        779.91        771.24        33.51 o                         
 -10   1  11         66.28         69.64         8.25 o                         
  -8   1  11        242.54        226.32        19.28 o                         
  -6   1  11       1226.50       1344.45        73.03 o                         
  -4   1  11         21.08         16.41         7.64 o                         
  -2   1  11        707.47        837.55        74.66 o                         
   0   1  11        217.23        225.99        26.46 o                         
   2   1  11        212.82        214.34        13.25 o                         
   4   1  11         19.08         16.49         4.74 o                         
   6   1  11       2114.35       2202.17        66.59 o                         
   8   1  11        788.25        930.40        77.47 o                         
  10   1  11          5.45          4.29         8.95 o                         
  12   1  11        108.19        115.56        29.07 o                         
 -19   2  11          8.54         10.56         9.18 o                         
 -17   2  11        246.76        258.93        40.76 o                         
 -15   2  11        108.92        126.31        38.32 o                         
 -13   2  11          8.92          7.86        19.78 o                         
 -11   2  11          0.76        -21.05        21.05 o                         
  -9   2  11          7.36         10.11         7.66 o                         
  -7   2  11          3.54         11.10         7.84 o                         
  -5   2  11        166.39        149.30        14.91 o                         
  -3   2  11        181.40        156.55        16.06 o                         
  -1   2  11       1040.29       1148.10        54.22 o                         
   1   2  11        141.69        132.73        14.21 o                         
   3   2  11          0.82        -12.30        14.38 o                         
   5   2  11          6.91        -13.42        20.10 o                         
   7   2  11        419.38        376.08        51.29 o                         
   9   2  11        245.10        263.33        39.52 o                         
  11   2  11          3.13         -5.22         8.63 o                         
 -16   3  11          3.51          5.87         6.68 o                         
 -14   3  11          0.77         -1.24        22.85 o                         
 -12   3  11         20.66         53.23        36.85 o                         
 -10   3  11        739.41        713.89        52.12 o                         
  -8   3  11        328.20        370.10        42.21 o                         
  -6   3  11       1458.67       1825.10        90.76 o                         
  -4   3  11        206.42        237.36        28.60 o                         
  -2   3  11       2481.01       3067.06       179.66 o                         
   0   3  11        492.09        568.00        42.71 o                         
   2   3  11        109.86        132.17        18.90 o                         
   4   3  11         52.38         43.76        15.79 o                         
   6   3  11          8.92         12.47        15.90 o                         
   8   3  11          6.15          8.77        11.77 o                         
  10   3  11        106.77         77.54        17.77 o                         
 -13   4  11         87.34        105.36        29.33 o                         
 -11   4  11         93.45        112.89        40.44 o                         
  -9   4  11         10.08         18.47        11.52 o                         
  -7   4  11         29.42         14.13        22.90 o                         
  -5   4  11          2.10         11.84        52.82 o                         
  -3   4  11          0.93          5.70        10.89 o                         
  -1   4  11         18.43         38.65        13.92 o                         
   1   4  11          0.06          3.93         7.86 o                         
   3   4  11          2.55         -2.42        10.73 o                         
   5   4  11         36.79         35.22        12.11 o                         
   7   4  11         72.27         57.48        13.79 o                         
  -6   5  11         14.04         21.13         9.32 o                         
  -4   5  11         28.27         10.29        14.99 o                         
  -2   5  11          4.59          4.09        66.11 o                         
   0   5  11         82.42         64.23        61.49 o                         
   2   5  11         21.69        -23.54        23.54 o                         
 -18   0  12       1424.14       1910.81       106.37 o                         
 -16   0  12        527.48        654.42        52.13 o                         
 -14   0  12       4691.07       5090.14       198.14 o                         
 -12   0  12        111.50        116.48        27.37 o                         
 -10   0  12       2427.02       2693.47       163.88 o                         
  -8   0  12        995.95        959.38        65.05 o                         
  -6   0  12       2561.54       2455.76       105.28 o                         
  -4   0  12          9.97          2.19         8.59 o                         
  -2   0  12       4053.31       3959.36       137.32 o                         
   0   0  12       1474.53       1703.71        90.57 o                         
   2   0  12         10.21         15.89         8.62 o                         
   4   0  12          1.27         -4.13         9.10 o                         
   6   0  12         63.78         50.67        17.51 o                         
   8   0  12         20.43         11.55        13.23 o                         
  10   0  12        487.83        615.57        65.32 o                         
  12   0  12          5.11         -0.07        11.55 o                         
 -19   1  12         34.27         51.40        17.26 o                         
 -17   1  12        157.61        173.29        20.79 o                         
 -15   1  12         19.06         31.08        14.84 o                         
 -13   1  12        417.27        396.79        36.05 o                         
 -11   1  12         14.73         22.35         9.15 o                         
  -9   1  12         16.74         19.52         4.80 o                         
  -7   1  12        681.26        704.52        32.49 o                         
  -5   1  12          0.50          0.95         9.28 o                         
  -3   1  12        612.54        532.06        59.63 o                         
  -1   1  12         22.28         24.92         6.05 o                         
   1   1  12        663.98        756.09        25.98 o                         
   3   1  12        529.03        446.75        23.56 o                         
   5   1  12          0.30         -3.16         7.19 o                         
   7   1  12       1214.19       1486.30        58.14 o                         
   9   1  12          0.07        -22.48        22.48 o                         
  11   1  12          0.77          0.91        12.10 o                         
 -18   2  12        129.67        126.67        12.96 o                         
 -16   2  12         55.99         51.37        21.94 o                         
 -14   2  12         37.86         38.83        30.53 o                         
 -12   2  12         14.39         -3.22        22.34 o                         
 -10   2  12          0.38          2.65        24.91 o                         
  -8   2  12        126.45        124.65        17.97 o                         
  -6   2  12         50.71         46.35        11.43 o                         
  -4   2  12        640.21        623.01        35.42 o                         
  -2   2  12         10.71         13.57         6.40 o                         
   0   2  12       1307.67       1375.19        46.14 o                         
   2   2  12        228.43        235.18        24.14 o                         
   4   2  12        167.18        139.68        20.13 o                         
   6   2  12          2.75          0.91        12.90 o                         
   8   2  12        470.91        482.05        54.57 o                         
  10   2  12          1.70          8.75         9.89 o                         
 -17   3  12        209.30        162.51        18.41 o                         
 -15   3  12        134.39        120.96        34.89 o                         
 -13   3  12         17.59         19.08        25.84 o                         
 -11   3  12         34.88         23.84        29.06 o                         
  -9   3  12        147.10         72.91        27.50 o                         
  -7   3  12        888.40       1015.90        87.00 o                         
  -5   3  12        335.85        380.44        32.72 o                         
  -3   3  12        151.78        197.79        26.85 o                         
  -1   3  12       1810.91       2183.87        83.95 o                         
   1   3  12        557.31        596.64        34.26 o                         
   3   3  12        188.38        205.65        37.31 o                         
   5   3  12         31.42         44.45        17.40 o                         
   7   3  12        112.96        113.84        25.60 o                         
   9   3  12          1.05         11.26         9.07 o                         
 -14   4  12         39.63         28.88        14.19 o                         
 -12   4  12         57.13         71.19        29.91 o                         
 -10   4  12          7.72         36.66        23.14 o                         
  -8   4  12         59.69         46.25        15.35 o                         
  -6   4  12        358.89        376.61        78.72 o                         
  -4   4  12         78.89        103.95        26.25 o                         
  -2   4  12        154.38        173.65        24.64 o                         
   0   4  12         19.52         27.99        10.39 o                         
   2   4  12         83.31         79.21        17.61 o                         
   4   4  12         18.76         25.70         9.92 o                         
   6   4  12         88.28         61.99        15.14 o                         
  -7   5  12          6.37         16.45         7.24 o                         
  -5   5  12        251.30        246.90        24.12 o                         
  -3   5  12         17.73         15.51        28.88 o                         
  -1   5  12         24.34         12.91        68.75 o                         
 -18   1  13         41.25         48.74        15.03 o                         
 -16   1  13         17.18         17.93        10.17 o                         
 -14   1  13         52.74         48.11        15.09 o                         
 -12   1  13         28.24         25.72        11.97 o                         
 -10   1  13       1671.51       1769.16       139.69 o                         
  -8   1  13        703.70        623.21        44.62 o                         
  -6   1  13          7.88          9.85         5.06 o                         
  -4   1  13        119.28        111.62         8.77 o                         
  -2   1  13        557.70        526.76        17.16 o                         
   0   1  13       1746.72       1852.94        39.92 o                         
   2   1  13         14.21          6.19         4.31 o                         
   4   1  13         13.84        -13.28        13.28 o                         
   6   1  13         48.87         72.25        15.10 o                         
   8   1  13       1300.62       1515.80        60.81 o                         
  10   1  13          8.26          5.51         9.79 o                         
  12   1  13          8.83         14.18         8.37 o                         
 -17   2  13          0.71        -10.01        13.84 o                         
 -15   2  13         45.98         27.27        20.33 o                         
 -13   2  13          0.21         10.09        20.84 o                         
 -11   2  13       1143.66       1197.28        65.25 o                         
  -9   2  13        302.84        349.37        30.07 o                         
  -7   2  13          1.81         -8.78         8.78 o                         
  -5   2  13       1393.04       1306.65        61.53 o                         
  -3   2  13        231.41        256.20        20.55 o                         
  -1   2  13          7.33         11.62         6.63 o                         
   1   2  13        501.01        542.81        36.73 o                         
   3   2  13         54.18         62.75        16.42 o                         
   5   2  13        164.51        182.41        37.34 o                         
   7   2  13         41.38         28.88        18.68 o                         
   9   2  13          3.41         -3.77        10.71 o                         
  11   2  13         36.96         37.03         9.05 o                         
 -16   3  13         65.48         72.02        31.96 o                         
 -14   3  13        435.96        475.45        67.61 o                         
 -12   3  13         31.77         41.20        27.86 o                         
 -10   3  13        152.07        130.23        38.82 o                         
  -8   3  13         79.38         52.78        18.58 o                         
  -6   3  13        596.81        691.00        52.42 o                         
  -4   3  13         62.29         42.16        14.53 o                         
  -2   3  13        619.89        720.69        54.41 o                         
   0   3  13         95.70         77.02        13.69 o                         
   2   3  13         39.07         27.02        11.62 o                         
   4   3  13          0.71         -2.05        15.17 o                         
   6   3  13         73.89         53.24        18.14 o                         
   8   3  13          1.67         32.53        12.28 o                         
 -13   4  13          3.20         12.61        14.58 o                         
 -11   4  13         24.20         -9.18        15.50 o                         
  -9   4  13        200.18        178.01        21.83 o                         
  -7   4  13         86.07         55.84        15.14 o                         
  -5   4  13        199.66        173.51        29.67 o                         
  -3   4  13         64.18         85.56        22.96 o                         
  -1   4  13         74.32         68.35        13.73 o                         
   1   4  13        147.27        113.65        22.75 o                         
   3   4  13        196.24        142.93        77.82 o                         
   5   4  13         45.75         53.97        14.92 o                         
  -4   5  13        235.87        266.11        22.11 o                         
 -18   0  14       2286.97       2880.91       108.88 o                         
 -16   0  14        839.19        936.41        59.53 o                         
 -14   0  14       1276.20       1315.40        75.60 o                         
 -12   0  14        258.68        233.38        23.09 o                         
 -10   0  14        318.00        370.32        24.87 o                         
  -8   0  14        998.33       1027.97        40.95 o                         
  -6   0  14        874.52        829.72        28.77 o                         
  -4   0  14        625.80        613.64        26.26 o                         
  -2   0  14         97.62         88.66        11.46 o                         
   0   0  14        802.08        868.06        39.08 o                         
   2   0  14        256.86        271.75        30.15 o                         
   4   0  14        749.63        692.36        66.90 o                         
   6   0  14        816.95        816.55        70.99 o                         
   8   0  14        107.91        132.45        22.27 o                         
  10   0  14         32.71         28.46        11.33 o                         
 -19   1  14         11.05          2.92         8.52 o                         
 -17   1  14        216.01        208.88        39.06 o                         
 -15   1  14        309.67        329.54        26.66 o                         
 -13   1  14        251.01        213.47        18.02 o                         
 -11   1  14         76.55         80.15        10.06 o                         
  -9   1  14        935.91        892.69        40.91 o                         
  -7   1  14          1.22          4.84         7.07 o                         
  -5   1  14        409.70        428.86        17.85 o                         
  -3   1  14        261.67        252.44        12.09 o                         
  -1   1  14         14.22          5.88         4.41 o                         
   1   1  14        357.54        338.93        22.35 o                         
   3   1  14        142.51        139.78        15.06 o                         
   5   1  14        575.32        512.27        35.95 o                         
   7   1  14          7.51          8.13         7.58 o                         
   9   1  14        119.53        116.12        23.59 o                         
  11   1  14          3.76         12.57         9.91 o                         
 -18   2  14         15.05          5.67         6.03 o                         
 -16   2  14         33.07         20.59        11.30 o                         
 -14   2  14         68.28         42.96        28.85 o                         
 -12   2  14        148.24        123.07        20.56 o                         
 -10   2  14         52.36         22.74        13.12 o                         
  -8   2  14        515.75        488.24        42.68 o                         
  -6   2  14         91.06         78.92        15.55 o                         
  -4   2  14       3474.10       3485.31        84.53 o                         
  -2   2  14        287.61        259.20        19.45 o                         
   0   2  14        294.59        273.61        19.79 o                         
   2   2  14         56.34         72.07        15.16 o                         
   4   2  14       1208.65       1311.29        56.36 o                         
   6   2  14         32.99         60.36        21.68 o                         
   8   2  14          5.98        -11.59        14.40 o                         
  10   2  14         26.36         47.43        10.08 o                         
 -15   3  14          2.58        -19.45        19.45 o                         
 -13   3  14          5.03         11.55        22.96 o                         
 -11   3  14         23.44         32.74        13.24 o                         
  -9   3  14          0.53        -14.40        14.40 o                         
  -7   3  14        668.72        646.12        50.00 o                         
  -5   3  14        257.51        297.98        43.69 o                         
  -3   3  14         10.47         29.46        14.48 o                         
  -1   3  14         36.11         28.21         9.41 o                         
   1   3  14        219.06        162.83        22.54 o                         
   3   3  14          2.02          7.41         7.29 o                         
   5   3  14         87.45        100.12        24.98 o                         
   7   3  14        114.71         68.43        17.63 o                         
 -12   4  14        183.94        178.13        34.62 o                         
 -10   4  14        524.19        537.62        86.67 o                         
  -8   4  14          6.36         -7.79         9.58 o                         
  -6   4  14          4.86         -3.95         8.44 o                         
  -4   4  14        119.31        113.26        22.60 o                         
  -2   4  14         48.78         28.77        13.56 o                         
   0   4  14         43.20         37.40         8.63 o                         
   2   4  14         21.76         19.77         8.20 o                         
 -18   1  15          0.64          2.84         7.90 o                         
 -16   1  15        800.84        967.78        49.49 o                         
 -14   1  15          4.05          0.59         8.64 o                         
 -12   1  15        280.85        284.65        18.46 o                         
 -10   1  15         88.22         81.35        12.21 o                         
  -8   1  15       1548.17       1703.06        51.42 o                         
  -6   1  15        298.19        282.16        15.57 o                         
  -4   1  15         23.92         24.09         4.44 o                         
  -2   1  15         98.30         92.10         8.02 o                         
   0   1  15         28.30         40.96         9.73 o                         
   2   1  15          0.84         -4.70         4.87 o                         
   4   1  15         69.68         70.00        18.34 o                         
   6   1  15        591.18        611.67        37.86 o                         
   8   1  15         32.96         10.02         9.80 o                         
  10   1  15         77.76         74.16        10.71 o                         
 -17   2  15         37.13         25.85        15.87 o                         
 -15   2  15          0.32        -16.63        19.63 o                         
 -13   2  15        120.36        102.07        39.68 o                         
 -11   2  15        114.26         67.77        17.16 o                         
  -9   2  15        422.96        463.10        45.00 o                         
  -7   2  15         68.28         59.65        14.33 o                         
  -5   2  15         91.95         77.52        17.27 o                         
  -3   2  15       2558.91       2892.20        95.98 o                         
  -1   2  15         25.70         23.92        10.39 o                         
   1   2  15        134.90        156.74        21.51 o                         
   3   2  15        389.19        420.34        32.73 o                         
   5   2  15        784.85        953.18        80.45 o                         
   7   2  15         35.48         24.79        11.59 o                         
   9   2  15         43.65         56.35         8.56 o                         
 -14   3  15          3.64         17.18        18.83 o                         
 -12   3  15        190.36        183.24        45.03 o                         
 -10   3  15         10.03          1.28        14.22 o                         
  -8   3  15         11.34        -15.98        32.24 o                         
  -6   3  15        433.01        460.32        50.13 o                         
  -4   3  15          3.25         11.48        13.27 o                         
  -2   3  15        254.46        271.96        28.69 o                         
   0   3  15         96.17         82.48        11.35 o                         
   2   3  15         25.36         13.71        13.12 o                         
   4   3  15          3.92          3.03        10.93 o                         
   6   3  15         13.31         15.28         9.36 o                         
  -9   4  15        764.95        817.32        47.22 o                         
  -7   4  15         67.27         81.90        18.14 o                         
  -5   4  15          2.07         -9.69         9.69 o                         
  -3   4  15          0.09         -4.61         8.26 o                         
  -1   4  15         26.90         -3.44        10.57 o                         
   1   4  15          3.40        -16.30        16.30 o                         
 -18   0  16        130.69        131.21        25.46 o                         
 -16   0  16       1930.29       2223.85        84.71 o                         
 -14   0  16        130.79        123.79        24.37 o                         
 -12   0  16        725.83        787.45        46.58 o                         
 -10   0  16        899.90        851.43        80.78 o                         
  -8   0  16          0.95         -1.36         5.89 o                         
  -6   0  16        719.69        639.69        26.91 o                         
  -4   0  16        814.97        840.14        33.80 o                         
  -2   0  16        530.74        611.93        27.19 o                         
   0   0  16        201.32        191.69        18.96 o                         
   2   0  16        144.80        122.89        15.04 o                         
   4   0  16         29.14         18.30         9.75 o                         
   6   0  16        208.78        250.02        30.66 o                         
   8   0  16          5.83         -8.23         8.23 o                         
 -17   1  16         54.25         54.52        14.05 o                         
 -15   1  16        459.76        494.31        36.83 o                         
 -13   1  16        212.52        183.06        18.01 o                         
 -11   1  16          2.32         11.22         7.03 o                         
  -9   1  16         68.15         55.32         9.90 o                         
  -7   1  16        156.47        150.40        12.33 o                         
  -5   1  16          4.36          5.13         4.93 o                         
  -3   1  16       2184.55       2292.97        40.30 o                         
  -1   1  16         91.17         85.31         7.91 o                         
   1   1  16        118.39         98.72        17.24 o                         
   3   1  16         41.72         52.02         9.74 o                         
   5   1  16         55.42         58.10        13.09 o                         
   7   1  16          1.43         -2.39         5.03 o                         
   9   1  16         67.71         65.53        11.10 o                         
 -16   2  16          0.01         23.91        18.35 o                         
 -14   2  16          1.84          3.76        17.55 o                         
 -12   2  16         30.98         31.25        12.12 o                         
 -10   2  16        306.22        267.36        31.74 o                         
  -8   2  16          0.00         17.03        11.39 o                         
  -6   2  16         24.94         -2.60        21.02 o                         
  -4   2  16        198.69        208.30        28.28 o                         
  -2   2  16       1749.87       1964.00        76.74 o                         
   0   2  16        202.00        213.31        42.62 o                         
   2   2  16          2.72          4.20        14.15 o                         
   4   2  16         15.23         31.66        18.31 o                         
   6   2  16        517.88        503.22        51.04 o                         
   8   2  16         57.71         59.63         8.37 o                         
 -15   3  16         22.65         30.67        17.37 o                         
 -13   3  16        140.95        134.86        33.21 o                         
 -11   3  16        126.33        104.20        17.09 o                         
  -9   3  16         18.41          1.23        19.79 o                         
  -7   3  16          6.57          3.77        12.68 o                         
  -5   3  16         20.57         18.79        11.26 o                         
  -3   3  16          0.40        -10.93        13.52 o                         
  -1   3  16         15.14         17.81         7.17 o                         
   1   3  16         72.70         64.50        20.07 o                         
   3   3  16         83.22         71.93        20.51 o                         
   5   3  16         40.23         25.37        10.57 o                         
 -10   4  16          7.43         23.47         7.49 o                         
  -8   4  16        291.35        256.15        25.30 o                         
  -6   4  16        728.20        787.06        47.76 o                         
  -4   4  16         28.52         25.55        10.53 o                         
  -2   4  16        104.76         77.31        14.23 o                         
   0   4  16          0.05         12.76        17.36 o                         
 -16   1  17          2.13          3.07        12.65 o                         
 -14   1  17         51.16         51.16        12.98 o                         
 -12   1  17         96.28         93.36        13.04 o                         
 -10   1  17        262.83        255.49        22.56 o                         
  -8   1  17         12.45          6.60         5.87 o                         
  -6   1  17       2212.06       2251.61        51.42 o                         
  -4   1  17        879.44        840.42        25.66 o                         
  -2   1  17        391.58        404.20        17.06 o                         
   0   1  17        174.24        177.82        12.61 o                         
   2   1  17        599.32        649.18        26.73 o                         
   4   1  17          8.34         13.50         7.26 o                         
   6   1  17         44.26         53.80        12.72 o                         
   8   1  17         32.75         19.79        10.57 o                         
 -15   2  17        139.64         99.16        25.90 o                         
 -13   2  17         99.19        128.32        34.19 o                         
 -11   2  17        866.51        823.40        52.47 o                         
  -9   2  17          4.80         -1.25        15.24 o                         
  -7   2  17         91.31         87.65        21.90 o                         
  -5   2  17        137.23        122.47        21.78 o                         
  -3   2  17        180.31        236.84        27.88 o                         
  -1   2  17         44.67         31.50         9.09 o                         
   1   2  17        168.36        137.13        18.43 o                         
   3   2  17         80.44         75.60        14.04 o                         
   5   2  17        413.16        490.03        97.40 o                         
   7   2  17        186.87        190.44        14.27 o                         
 -14   3  17        224.68        177.38        32.36 o                         
 -12   3  17         33.10         -0.66        15.25 o                         
 -10   3  17         14.63          9.07         9.54 o                         
  -8   3  17         20.56         28.99        15.35 o                         
  -6   3  17         73.96         80.66        21.17 o                         
  -4   3  17         14.27          0.66         9.50 o                         
  -2   3  17        121.30         89.49        18.98 o                         
   0   3  17          0.29         33.70        18.42 o                         
   2   3  17         36.99         45.92        15.61 o                         
   4   3  17         21.90         35.24        12.39 o                         
  -7   4  17        836.66        912.25        43.56 o                         
  -5   4  17         30.40         22.70         9.58 o                         
 -16   0  18         33.80         80.76        27.02 o                         
 -14   0  18         32.68         59.59        23.98 o                         
 -12   0  18         29.23          3.03        21.22 o                         
 -10   0  18        310.93        324.15        23.73 o                         
  -8   0  18         36.03         27.13        10.62 o                         
  -6   0  18       1179.45       1174.61        48.80 o                         
  -4   0  18        234.21        241.91        17.76 o                         
  -2   0  18         15.76         10.68         5.27 o                         
   0   0  18          3.51          5.62         6.30 o                         
   2   0  18       1430.92       1853.02        91.66 o                         
   4   0  18        277.71        293.31        57.90 o                         
   6   0  18         29.24         18.68         8.92 o                         
 -17   1  18        285.65        279.59        37.16 o                         
 -15   1  18          0.83          2.52        14.44 o                         
 -13   1  18         26.77         39.12        10.34 o                         
 -11   1  18        288.55        349.16        36.32 o                         
  -9   1  18        419.32        486.29        38.00 o                         
  -7   1  18        554.87        523.81        27.09 o                         
  -5   1  18        870.12        952.43        33.45 o                         
  -3   1  18         68.03         84.48         8.69 o                         
  -1   1  18        122.32        132.06        11.11 o                         
   1   1  18        207.64        265.01        17.43 o                         
   3   1  18         12.69         23.72         8.11 o                         
   5   1  18        167.11        204.55        15.25 o                         
   7   1  18          6.81         23.50         7.42 o                         
 -16   2  18        102.70        142.50        28.13 o                         
 -14   2  18          0.18         -0.58        14.99 o                         
 -12   2  18         72.19         48.02        33.24 o                         
 -10   2  18         77.73         72.28        16.29 o                         
  -8   2  18         75.81         94.81        23.33 o                         
  -6   2  18         51.33         45.03        13.97 o                         
  -4   2  18        353.72        353.02        33.04 o                         
  -2   2  18        207.76        190.93        22.28 o                         
   0   2  18          1.87          6.03         9.72 o                         
   2   2  18          3.62          5.33         6.93 o                         
   4   2  18        276.06        328.15        23.50 o                         
 -11   3  18        154.33        144.61        20.41 o                         
  -9   3  18         53.72         41.39        13.89 o                         
  -7   3  18          0.19         10.71        10.56 o                         
  -5   3  18         46.73         41.06        17.04 o                         
  -3   3  18          1.21         -1.06         8.33 o                         
  -1   3  18          1.73        -14.80        14.80 o                         
   1   3  18        442.11        433.08        40.70 o                         
 -16   1  19        260.23        284.33        39.21 o                         
 -14   1  19         69.11         59.64        21.79 o                         
 -12   1  19        107.68        128.97        25.71 o                         
 -10   1  19        102.95        114.20        12.53 o                         
  -8   1  19        109.22         91.39        11.81 o                         
  -6   1  19       1245.71       1394.29        42.66 o                         
  -4   1  19        604.74        672.42        22.25 o                         
  -2   1  19        556.98        604.08        29.21 o                         
   0   1  19          0.05          0.66         5.37 o                         
   2   1  19          7.91          8.50         5.69 o                         
   4   1  19        149.84        158.70        13.38 o                         
 -15   2  19        283.46        276.87        37.46 o                         
 -13   2  19          1.64          3.33        13.71 o                         
 -11   2  19          3.09         10.49         8.19 o                         
  -9   2  19          0.20          7.35        10.16 o                         
  -7   2  19        399.94        370.89        41.45 o                         
  -5   2  19        193.08        237.71        26.46 o                         
  -3   2  19         53.21         40.34        19.89 o                         
  -1   2  19         71.02         77.44        13.20 o                         
   1   2  19          4.02          7.59        14.44 o                         
   3   2  19         12.90         38.16        15.97 o                         
 -10   3  19         63.10         75.51        14.26 o                         
  -8   3  19         36.11         36.89        13.78 o                         
  -6   3  19         22.04         10.16         8.48 o                         
  -4   3  19         19.72          8.66         7.13 o                         
 -14   0  20          0.75        -13.85        13.85 o                         
 -12   0  20        381.74        428.15       104.97 o                         
 -10   0  20        457.46        549.14        37.06 o                         
  -8   0  20        520.22        569.67        32.29 o                         
  -6   0  20         62.66         56.95        11.46 o                         
  -4   0  20       3342.55       4069.07        73.07 o                         
  -2   0  20          7.25         13.87         7.57 o                         
   0   0  20        438.13        509.87        28.76 o                         
   2   0  20         91.36         82.25        13.81 o                         
   4   0  20        423.97        366.36        29.42 o                         
 -15   1  20        253.73        287.35        38.58 o                         
 -13   1  20        502.35        538.68        33.23 o                         
 -11   1  20         27.55         57.18        17.22 o                         
  -9   1  20         15.72          7.76         7.47 o                         
  -7   1  20        296.75        301.36        16.99 o                         
  -5   1  20        371.50        378.85        20.91 o                         
  -3   1  20          0.72          4.88         4.81 o                         
  -1   1  20          0.88         -5.45         7.70 o                         
   1   1  20        175.55        193.23        14.54 o                         
   3   1  20        107.91        101.00        16.53 o                         
 -12   2  20         35.36         18.94         8.63 o                         
 -10   2  20        134.53        122.59        25.66 o                         
  -8   2  20         98.18         93.51        21.43 o                         
  -6   2  20         76.18         52.40        16.64 o                         
  -4   2  20         22.93          4.79         8.03 o                         
  -2   2  20         13.12          4.99         6.80 o                         
   0   2  20         66.16         73.95        34.17 o                         
   2   2  20         13.05          9.69         9.39 o                         
  -9   3  20        546.34        448.53        31.14 o                         
  -7   3  20         52.36         35.25        11.04 o                         
  -5   3  20        168.74        121.32        17.49 o                         
  -3   3  20         15.43         12.65         6.47 o                         
 -12   1  21         15.37          5.67         7.38 o                         
 -10   1  21         51.74         72.39        17.04 o                         
  -8   1  21         45.62         51.87        10.21 o                         
  -6   1  21         12.09         18.55         8.16 o                         
  -4   1  21        131.30        134.50        15.11 o                         
  -2   1  21         39.45         38.64         9.97 o                         
   0   1  21        498.78        511.96        21.72 o                         
   2   1  21         98.13         81.90        11.35 o                         
 -11   2  21        256.55        214.36        23.57 o                         
  -9   2  21          2.29         -2.04         9.74 o                         
  -7   2  21         93.49         98.50        13.19 o                         
  -5   2  21         34.98         23.90         7.14 o                         
  -3   2  21          3.18         19.85         8.37 o                         
  -1   2  21        345.86        290.69        18.74 o                         
 -10   0  22        285.63        303.73        29.21 o                         
  -8   0  22       4544.33       5372.70       122.12 o                         
  -6   0  22        160.67        180.92        16.98 o                         
  -4   0  22         17.15         20.00        10.35 o                         
  -2   0  22          0.32          2.34         6.47 o                         
 -11   1  22         17.19         28.04         9.94 o                         
  -9   1  22          1.23          8.36         7.95 o                         
  -7   1  22          0.04         -2.00         5.76 o                         
  -5   1  22        256.28        254.79        46.92 o                         
  -3   1  22         53.22         41.54        10.86 o                         
  -1   1  22         13.17          7.06         5.63 o                         
 -10   2  22          7.96         -7.82         7.82 o                         
  -8   2  22         24.58         22.96         6.40 o                         
  -6   2  22          6.04          3.22         3.49 o                         
  -4   2  22         16.53         19.89         7.49 o                         
 -10   1  23         31.17         32.06         8.96 o                         
  -8   1  23        202.77        184.73        13.93 o                         
  -6   1  23        469.55        430.20        82.46 o                         
  -4   1  23         12.30         -3.25         6.03 o                         
                                                                                
