# Supplementary material for: Managing negative linear compressibility and thermal expansion through steric hindrance: a case study of 1,2-bis­(4′-pyridyl)­ethane cocrystals
Source: IUCrJ. 2025 Jan 1;12(Pt 1):88–96. doi: 10.1107/S2052252524011734 (PMC11707692; doi:10.1107/S2052252524011734)
Supplement: Supplementary file 39 [file m-12-00088-ETYSUC_300K_Bsup39.hkl]

data_ETYSUC_300K_B                                                              
_shelx_title ' etysuc_300_1_a.res in I2/a'                                      
_shelx_refln_list_code          4                                               
_shelx_F_calc_maximum      220.29                                               
_exptl_crystal_F_000       640.00                                               
_reflns_d_resolution_high  0.8134                                               
                                                                                
loop_                                                                           
 _space_group_symop_operation_xyz                                               
 'x, y, z'                                                                      
 '-x+1/2, y, -z'                                                                
 'x+1/2, y+1/2, z+1/2'                                                          
 '-x+1, y+1/2, -z+1/2'                                                          
 '-x, -y, -z'                                                                   
 'x-1/2, -y, z'                                                                 
 '-x+1/2, -y+1/2, -z+1/2'                                                       
 'x, -y+1/2, z+1/2'                                                             
                                                                                
_cell_length_a    16.6688                                                       
_cell_length_b     4.9269                                                       
_cell_length_c    19.3733                                                       
_cell_angle_alpha  90.000                                                       
_cell_angle_beta  108.522                                                       
_cell_angle_gamma  90.000                                                       
                                                                                
_shelx_F_squared_multiplier     1.000                                           
                                                                                
loop_                                                                           
 _refln_index_h                                                                 
 _refln_index_k                                                                 
 _refln_index_l                                                                 
 _refln_F_squared_calc                                                          
 _refln_F_squared_meas                                                          
 _refln_F_squared_sigma                                                         
 _refln_observed_status                                                         
   2   0   0         81.29        102.99         2.45 o                         
   4   0   0       7273.95       6698.06        65.95 o                         
   6   0   0       5443.11       5720.18        59.02 o                         
   8   0   0       2332.87       2942.47        43.18 o                         
  10   0   0          0.75          0.55         0.60 o                         
  12   0   0         12.56         21.13         2.66 o                         
  14   0   0          1.97         11.61         4.19 o                         
  16   0   0        203.56        231.48        16.74 o                         
  18   0   0        234.87        258.80        14.87 o                         
   1   1   0        337.99        282.69         3.22 o                         
   3   1   0        399.87        447.23         7.96 o                         
   5   1   0          2.00          1.94         0.45 o                         
   7   1   0         52.82         46.06         2.09 o                         
   9   1   0        661.02        844.21        14.03 o                         
  11   1   0         20.45         24.41         2.65 o                         
  13   1   0        458.42        365.72        16.13 o                         
  15   1   0         44.26         35.83         3.79 o                         
  17   1   0         38.83         31.15         3.87 o                         
  19   1   0         15.47         13.61         1.95 o                         
   0   2   0       1920.41       1966.04        36.78 o                         
   2   2   0         27.16         27.62         1.35 o                         
   4   2   0          3.21          1.53         0.60 o                         
   6   2   0          2.38          2.44         0.79 o                         
   8   2   0        123.08        115.55         5.43 o                         
  10   2   0         94.33         90.02         4.62 o                         
  12   2   0        495.82        484.97        14.95 o                         
  14   2   0        531.14        607.21        16.67 o                         
  16   2   0         82.58         67.97         5.71 o                         
  18   2   0         18.60         16.87         2.19 o                         
   1   3   0       2203.77       2181.93        36.66 o                         
   3   3   0        242.97        229.73         9.87 o                         
   5   3   0         61.88         90.64         6.53 o                         
   7   3   0        506.14        443.20         9.98 o                         
   9   3   0         25.93         28.37         3.36 o                         
  11   3   0         87.07         82.09         5.76 o                         
  13   3   0          0.26          2.19         1.02 o                         
  15   3   0          1.50          0.64         0.77 o                         
   0   4   0         74.15         70.59         9.31 o                         
   2   4   0         68.57         69.70         5.91 o                         
   4   4   0         45.61         47.93         6.92 o                         
   6   4   0         60.65         44.19         5.22 o                         
   8   4   0       1111.80       1201.56        30.86 o                         
  10   4   0         16.46         12.41         3.70 o                         
  12   4   0         45.58         57.92         7.05 o                         
  14   4   0          0.28          0.23         0.90 o                         
   1   5   0          8.86          9.25         2.25 o                         
   3   5   0         67.34         78.39         9.43 o                         
   5   5   0         65.41         90.65         9.92 o                         
   7   5   0          2.70          3.62         1.62 o                         
   9   5   0          5.82          7.96         2.41 o                         
 -18   1   1         66.29         63.94         9.37 o                         
 -16   1   1        260.06        248.97        10.74 o                         
 -14   1   1         16.98         10.23         1.73 o                         
 -12   1   1         60.10         55.21         3.53 o                         
 -10   1   1        720.23        699.26        13.14 o                         
  -8   1   1       1471.49       1713.33        18.88 o                         
  -6   1   1         50.84         51.62         2.03 o                         
  -4   1   1       8247.48       8246.51        65.02 o                         
  -2   1   1        351.85        361.29         4.17 o                         
   0   1   1       2061.48       1959.14        13.96 o                         
   2   1   1       1109.90       1138.90         9.66 o                         
   4   1   1       2179.29       2317.46        19.87 o                         
   6   1   1         64.57         72.26         2.48 o                         
   8   1   1        719.64        741.60        12.27 o                         
  10   1   1        971.08       1053.11        21.42 o                         
  12   1   1        256.31        198.94        12.56 o                         
  14   1   1         60.05         53.29         3.94 o                         
  16   1   1          0.67          1.12         0.63 o                         
  18   1   1         54.10         49.50         4.21 o                         
 -17   2   1         12.39         10.69         2.16 o                         
 -15   2   1         32.87         38.74         3.80 o                         
 -13   2   1        380.43        400.47        13.41 o                         
 -11   2   1         53.20         50.76         3.45 o                         
  -9   2   1        797.25        754.56        17.85 o                         
  -7   2   1       2002.58       2105.07        27.68 o                         
  -5   2   1        172.12        200.66         5.45 o                         
  -3   2   1       3459.48       3622.53        55.99 o                         
  -1   2   1       1720.03       1725.82        18.30 o                         
   1   2   1        269.58        305.97         5.48 o                         
   3   2   1        401.02        460.77         8.21 o                         
   5   2   1       1161.45       1359.36        19.36 o                         
   7   2   1        362.56        377.03         8.95 o                         
   9   2   1        427.57        393.87        12.74 o                         
  11   2   1        112.69        103.61         6.50 o                         
  13   2   1         92.94        132.48         7.42 o                         
  15   2   1        572.07        620.60        19.20 o                         
  17   2   1          6.78          4.55         1.32 o                         
 -16   3   1         31.21         39.48         5.32 o                         
 -14   3   1          0.02         -0.77         0.97 o                         
 -12   3   1       1492.35       1590.34        36.98 o                         
 -10   3   1          2.07         -0.38         1.38 o                         
  -8   3   1        896.39        823.30        30.94 o                         
  -6   3   1         51.09         38.02         4.28 o                         
  -4   3   1       1355.93       1479.88        29.50 o                         
  -2   3   1         31.71         34.50         3.05 o                         
   0   3   1       1337.63       1272.68        25.44 o                         
   2   3   1        193.18        216.60         9.41 o                         
   4   3   1        275.20        248.42        10.68 o                         
   6   3   1        180.53        169.27         8.21 o                         
   8   3   1        100.30         85.16         5.78 o                         
  10   3   1          2.13          3.42         1.02 o                         
  12   3   1          4.53          6.94         2.08 o                         
  14   3   1         17.24          9.07         2.11 o                         
  16   3   1         41.58         36.73         4.60 o                         
 -13   4   1         16.23         22.77         4.19 o                         
 -11   4   1          0.56          1.47         2.15 o                         
  -9   4   1          3.58          2.62         1.34 o                         
  -7   4   1        845.24        868.70        39.35 o                         
  -5   4   1         87.40         75.43         7.71 o                         
  -3   4   1          1.23          2.01         0.76 o                         
  -1   4   1        375.70        345.01        23.36 o                         
   1   4   1         72.45         64.21         4.92 o                         
   3   4   1         14.25         16.52         3.12 o                         
   5   4   1          9.11         12.48         2.16 o                         
   7   4   1          3.01          2.83         0.93 o                         
   9   4   1       1335.07       1458.41        27.85 o                         
  11   4   1          2.68          3.03         1.05 o                         
  13   4   1          2.46          2.15         1.01 o                         
 -10   5   1         57.17         41.49         6.15 o                         
  -8   5   1          5.11          3.88         1.56 o                         
  -6   5   1          0.71         -0.26         1.15 o                         
  -4   5   1        114.21        111.75        16.35 o                         
  -2   5   1         21.88         21.68         3.34 o                         
   0   5   1          7.52          5.05         1.58 o                         
   2   5   1        150.00        156.13        25.89 o                         
   4   5   1         36.12         39.87         4.62 o                         
   6   5   1         60.62         62.29         5.60 o                         
   8   5   1          1.12          2.98         1.62 o                         
 -18   0   2          6.60          5.99         1.83 o                         
 -16   0   2       1001.04       1026.20        39.74 o                         
 -14   0   2          2.24          3.04         1.60 o                         
 -12   0   2       1240.41       1293.04        25.17 o                         
 -10   0   2         18.49         11.04         2.05 o                         
  -8   0   2       4188.37       4618.62        55.25 o                         
  -6   0   2       7197.34       7623.24        77.27 o                         
  -4   0   2       6993.76       7073.55        70.08 o                         
  -2   0   2        150.18        143.53         4.52 o                         
   0   0   2        989.09        927.21         8.84 o                         
   2   0   2      48525.80      35135.24       377.78 o                         
   4   0   2        578.34        763.24        43.29 o                         
   6   0   2       2419.57       2589.93        36.13 o                         
   8   0   2       4878.40       5220.02        69.73 o                         
  10   0   2         22.45          9.79         2.22 o                         
  12   0   2         80.66         62.12         5.99 o                         
  14   0   2        348.57        351.72        21.30 o                         
  16   0   2         64.41         64.27         5.80 o                         
  18   0   2         43.75         60.65         4.66 o                         
 -19   1   2          1.02         -0.14         0.64 o                         
 -17   1   2          0.01          3.13         1.57 o                         
 -15   1   2          0.26          0.16         0.79 o                         
 -13   1   2         13.63          9.92         1.57 o                         
 -11   1   2        563.54        522.79        12.81 o                         
  -9   1   2        627.29        638.37        10.69 o                         
  -7   1   2        590.32        655.04         8.86 o                         
  -5   1   2        147.25        158.98         4.06 o                         
  -3   1   2       6272.35       6227.72        46.93 o                         
  -1   1   2       8925.00       8191.34        59.90 o                         
   1   1   2       1657.67       1719.70        20.09 o                         
   3   1   2        687.26        771.44        12.54 o                         
   5   1   2       5934.59       6568.48        51.72 o                         
   7   1   2          9.75          9.19         1.14 o                         
   9   1   2          3.46          2.07         0.65 o                         
  11   1   2         11.11          8.65         1.26 o                         
  13   1   2          1.14         -0.24         0.99 o                         
  15   1   2        497.45        527.92        33.58 o                         
  17   1   2         13.39         13.68         3.19 o                         
 -18   2   2         42.94         46.15         3.88 o                         
 -16   2   2         21.87         24.00         3.59 o                         
 -14   2   2         57.15         59.26         4.98 o                         
 -12   2   2        138.14        151.41         7.92 o                         
 -10   2   2         14.54         15.70         2.85 o                         
  -8   2   2        154.81        171.03         7.33 o                         
  -6   2   2        120.81        118.12         4.35 o                         
  -4   2   2        636.04        761.18        10.91 o                         
  -2   2   2       2143.88       2295.93        24.28 o                         
   0   2   2        610.04        694.14        10.87 o                         
   2   2   2       1382.38       1496.09        16.04 o                         
   4   2   2        804.37        848.96        13.83 o                         
   6   2   2        292.50        314.28         8.73 o                         
   8   2   2         26.91         27.65         3.18 o                         
  10   2   2        834.66        703.94        26.14 o                         
  12   2   2        137.00        143.17         7.77 o                         
  14   2   2       1145.27       1209.92        21.82 o                         
  16   2   2         45.33         46.46         4.46 o                         
 -17   3   2        625.82        611.25        21.23 o                         
 -15   3   2         44.53         59.69         7.43 o                         
 -13   3   2         20.50         21.02         3.52 o                         
 -11   3   2       1801.82       1785.39        45.36 o                         
  -9   3   2        437.15        410.84        16.34 o                         
  -7   3   2        362.78        277.38        10.80 o                         
  -5   3   2         47.57         47.11         4.94 o                         
  -3   3   2        693.37        654.82        14.93 o                         
  -1   3   2         40.96         39.49         2.93 o                         
   1   3   2       1797.81       1755.10        31.88 o                         
   3   3   2          0.72          0.16         0.67 o                         
   5   3   2        512.93        508.95        14.32 o                         
   7   3   2        767.81        633.03        12.81 o                         
   9   3   2         14.96         17.51         2.66 o                         
  11   3   2          0.00         -0.61         1.34 o                         
  13   3   2         11.43         14.23         2.67 o                         
  15   3   2          8.28          7.58         1.67 o                         
 -14   4   2         18.58         26.81         4.26 o                         
 -12   4   2          1.26          4.11         2.49 o                         
 -10   4   2         49.62         48.85         4.19 o                         
  -8   4   2        124.22        137.24         9.23 o                         
  -6   4   2        135.02        131.14        11.09 o                         
  -4   4   2         98.24         99.36         7.72 o                         
  -2   4   2         99.18         85.03         7.05 o                         
   0   4   2        107.30         88.25         5.84 o                         
   2   4   2          7.61         12.81         2.31 o                         
   4   4   2        580.32        577.12        20.12 o                         
   6   4   2         54.29         62.45         6.16 o                         
   8   4   2        250.27        251.92        10.09 o                         
  10   4   2        254.19        269.94        10.58 o                         
  12   4   2          3.00          2.03         0.82 o                         
  -9   5   2         10.13         10.11         2.34 o                         
  -7   5   2          0.35         -0.19         0.84 o                         
  -5   5   2         50.12         52.96         5.18 o                         
  -3   5   2          4.85          6.94         2.10 o                         
  -1   5   2          3.54          3.01         1.21 o                         
   1   5   2         77.85         85.32         6.89 o                         
   3   5   2         51.11         63.61         8.33 o                         
   5   5   2        248.51        280.72        17.91 o                         
   7   5   2        347.42        388.55        14.06 o                         
   9   5   2          0.31          0.00         1.36 o                         
 -18   1   3         72.08         69.00         4.46 o                         
 -16   1   3         72.23         68.45         5.16 o                         
 -14   1   3         66.74         67.50         5.28 o                         
 -12   1   3        414.55        379.37         8.76 o                         
 -10   1   3        430.37        480.38        10.29 o                         
  -8   1   3        434.41        511.62         8.85 o                         
  -6   1   3        116.39         92.87         3.27 o                         
  -4   1   3       6790.45       6994.41        49.80 o                         
  -2   1   3      47230.25      35496.28       505.18 o                         
   0   1   3        739.92        822.82         8.53 o                         
   2   1   3       6219.97       6066.49        55.62 o                         
   4   1   3       2963.78       3273.88        32.96 o                         
   6   1   3        785.18        922.45        14.56 o                         
   8   1   3        425.16        475.49        10.05 o                         
  10   1   3       1454.59       1366.77        24.96 o                         
  12   1   3         33.32         22.94         2.98 o                         
  14   1   3        280.00        270.49        10.42 o                         
  16   1   3          0.91          1.42         0.99 o                         
  18   1   3         31.88         31.60         2.97 o                         
 -17   2   3          1.33          3.52         3.07 o                         
 -15   2   3         54.19         48.37         4.24 o                         
 -13   2   3        268.89        299.97        11.47 o                         
 -11   2   3        677.20        561.22        12.92 o                         
  -9   2   3          5.60          4.73         1.43 o                         
  -7   2   3        185.35        181.04         8.20 o                         
  -5   2   3        106.96        121.98         3.78 o                         
  -3   2   3       3571.44       3854.85        35.76 o                         
  -1   2   3       3913.13       4212.18        41.95 o                         
   1   2   3        187.37        162.50         3.99 o                         
   3   2   3        148.89        146.97         4.52 o                         
   5   2   3        392.47        415.01         9.80 o                         
   7   2   3       2505.84       2759.89        35.34 o                         
   9   2   3          1.65          1.01         0.66 o                         
  11   2   3         25.89         29.84         3.48 o                         
  13   2   3         30.60         28.37         3.35 o                         
  15   2   3          1.85          3.66         1.06 o                         
  17   2   3         12.79          7.91         1.48 o                         
 -16   3   3        219.55        223.30         9.98 o                         
 -14   3   3          2.89          3.09         1.47 o                         
 -12   3   3        314.33        361.86        21.49 o                         
 -10   3   3       1254.08       1160.75        29.97 o                         
  -8   3   3          1.27          1.18         0.63 o                         
  -6   3   3         72.06         76.27         6.24 o                         
  -4   3   3        125.98        155.82         8.28 o                         
  -2   3   3        769.61        785.86        19.43 o                         
   0   3   3        243.55        238.68         8.56 o                         
   2   3   3         36.01         35.85         4.85 o                         
   4   3   3        189.95        196.69        12.16 o                         
   6   3   3         34.23         34.27         3.08 o                         
   8   3   3         98.19         92.33         6.06 o                         
  10   3   3         82.30         86.25         5.88 o                         
  12   3   3         34.74         42.08         4.70 o                         
  14   3   3         10.21         11.30         2.22 o                         
 -15   4   3          3.32          2.24         0.84 o                         
 -13   4   3          0.03          1.13         1.73 o                         
 -11   4   3          2.07          2.30         1.66 o                         
  -9   4   3         30.90         34.90         3.65 o                         
  -7   4   3         71.76         78.60         5.73 o                         
  -5   4   3          0.73          0.72         1.00 o                         
  -3   4   3        263.86        222.33         9.61 o                         
  -1   4   3          1.61          1.00         0.90 o                         
   1   4   3        210.85        198.75         9.00 o                         
   3   4   3        198.74        201.21         9.19 o                         
   5   4   3        168.33        179.50        10.73 o                         
   7   4   3         99.14        107.66         8.08 o                         
   9   4   3         56.49         54.44         5.36 o                         
  11   4   3        241.23        260.31        11.14 o                         
  13   4   3         15.94         16.63         3.09 o                         
 -10   5   3          7.77          7.78         1.53 o                         
  -8   5   3          2.59          2.62         1.13 o                         
  -6   5   3         73.10         76.89         6.16 o                         
  -4   5   3         22.32         22.22         3.41 o                         
  -2   5   3          6.68          4.02         1.08 o                         
   0   5   3          7.05          6.64         1.78 o                         
   2   5   3        351.09        385.91        15.11 o                         
   4   5   3        343.42        394.14        21.83 o                         
   6   5   3        151.77        189.10        13.80 o                         
   8   5   3          2.24          1.46         0.77 o                         
 -20   0   4        157.00        116.74         7.84 o                         
 -18   0   4          2.13          2.86         1.44 o                         
 -16   0   4         10.97         13.23         4.22 o                         
 -14   0   4        210.82        179.33        15.04 o                         
 -12   0   4       1358.13       1380.04        32.66 o                         
 -10   0   4       3226.50       3517.86        79.51 o                         
  -8   0   4        376.17        486.27        15.69 o                         
  -6   0   4        175.22        179.22         6.31 o                         
  -4   0   4       1148.53       1341.61        17.58 o                         
  -2   0   4       2181.50       2081.17        26.88 o                         
   0   0   4       7349.05       6807.77        58.80 o                         
   2   0   4        150.11        164.51         4.97 o                         
   4   0   4        387.53        461.66        10.59 o                         
   6   0   4       1000.87       1204.71        34.55 o                         
   8   0   4        187.43        219.83         9.54 o                         
  10   0   4         17.30         10.50         2.36 o                         
  12   0   4        115.18        103.80         7.86 o                         
  14   0   4        168.14        186.57        14.78 o                         
  16   0   4        113.68         96.94         6.71 o                         
  18   0   4         13.78         19.46         3.24 o                         
 -19   1   4         61.11         68.01         7.01 o                         
 -17   1   4         24.92         19.74         3.51 o                         
 -15   1   4         13.73         10.08         2.05 o                         
 -13   1   4        181.67        168.86         7.13 o                         
 -11   1   4          1.40          0.13         0.99 o                         
  -9   1   4        231.21        267.33         7.71 o                         
  -7   1   4        695.69        874.15        13.66 o                         
  -5   1   4        608.12        597.53         9.41 o                         
  -3   1   4      12817.99      12231.17        83.54 o                         
  -1   1   4       9734.39       9389.34        74.52 o                         
   1   1   4          6.01          6.39         0.56 o                         
   3   1   4       2219.35       2435.07        25.67 o                         
   5   1   4        149.44        202.11         6.65 o                         
   7   1   4        317.60        387.46         9.58 o                         
   9   1   4          0.19         -0.76         0.76 o                         
  11   1   4       1599.34       1437.26        35.81 o                         
  13   1   4        117.25        134.88         7.32 o                         
  15   1   4        180.14        189.99         8.13 o                         
  17   1   4          1.56          0.38         0.77 o                         
 -18   2   4         42.84         51.78         4.26 o                         
 -16   2   4          2.86          2.31         0.90 o                         
 -14   2   4        231.49        279.08        10.96 o                         
 -12   2   4        254.35        240.16        10.04 o                         
 -10   2   4       1105.97        988.29        39.06 o                         
  -8   2   4         78.74         70.00         4.67 o                         
  -6   2   4       2188.53       2429.09        32.88 o                         
  -4   2   4       1086.21       1242.12        14.61 o                         
  -2   2   4       6648.87       7157.07        67.05 o                         
   0   2   4        433.65        438.76         8.55 o                         
   2   2   4         91.86        107.74         3.82 o                         
   4   2   4        685.93        749.21        12.35 o                         
   6   2   4        615.32        668.37        13.97 o                         
   8   2   4          0.22         -0.41         0.98 o                         
  10   2   4        249.46        219.35         9.60 o                         
  12   2   4        192.74        206.71        10.28 o                         
  14   2   4         32.79         33.86         3.42 o                         
  16   2   4        119.36        108.83         6.12 o                         
 -17   3   4         10.00          9.29         1.64 o                         
 -15   3   4        346.13        395.63        14.20 o                         
 -13   3   4          7.74         12.14         4.03 o                         
 -11   3   4        302.73        289.42        13.42 o                         
  -9   3   4       2177.26       1913.99        41.41 o                         
  -7   3   4        661.22        568.03        13.31 o                         
  -5   3   4         73.83         85.92         5.53 o                         
  -3   3   4       1164.21       1098.52        21.25 o                         
  -1   3   4          1.47          0.13         0.87 o                         
   1   3   4         47.67         63.51         5.19 o                         
   3   3   4        315.33        296.32        14.94 o                         
   5   3   4         71.51         55.08         3.82 o                         
   7   3   4        414.64        401.48        15.89 o                         
   9   3   4         22.71         25.58         3.22 o                         
  11   3   4          2.39          2.16         1.08 o                         
  13   3   4        145.92        133.35         7.74 o                         
 -14   4   4         80.29        103.88         8.75 o                         
 -12   4   4         98.48        116.85        10.63 o                         
 -10   4   4          0.00          0.15         0.88 o                         
  -8   4   4          0.55          0.07         1.21 o                         
  -6   4   4          2.20          6.41         1.77 o                         
  -4   4   4        170.94        175.08        10.88 o                         
  -2   4   4        215.99        197.26        11.07 o                         
   0   4   4         12.12         10.13         1.87 o                         
   2   4   4        243.80        226.92         9.81 o                         
   4   4   4        202.21        209.86        16.42 o                         
   6   4   4        255.59        273.65        13.17 o                         
   8   4   4        189.33        212.24        11.14 o                         
  10   4   4         28.41         29.22         3.62 o                         
  12   4   4        137.48        131.78        22.89 o                         
 -11   5   4          0.00         -0.19         0.60 o                         
  -9   5   4          1.70          1.59         1.40 o                         
  -7   5   4         64.05         65.68         5.50 o                         
  -5   5   4        107.82        112.64         7.58 o                         
  -3   5   4        205.33        192.88        10.14 o                         
  -1   5   4         48.44         49.78         4.12 o                         
   1   5   4         59.74         65.86         4.72 o                         
   3   5   4        666.21        735.39        25.28 o                         
   5   5   4         80.77         91.49         6.51 o                         
   7   5   4         92.29         96.10         6.01 o                         
 -20   1   5          2.54          1.08         1.09 o                         
 -18   1   5         73.26         82.88         6.08 o                         
 -16   1   5          1.92          0.62         0.84 o                         
 -14   1   5         62.18         64.43         5.69 o                         
 -12   1   5        204.18        175.75         7.71 o                         
 -10   1   5       2511.47       2694.26        33.88 o                         
  -8   1   5        138.86        142.53         5.65 o                         
  -6   1   5        365.99        439.30         9.34 o                         
  -4   1   5       5134.74       5338.55        47.90 o                         
  -2   1   5      11156.52      10745.45        94.84 o                         
   0   1   5       3751.87       3674.44        33.05 o                         
   2   1   5        143.20        201.43         4.54 o                         
   4   1   5          2.61          6.77         1.12 o                         
   6   1   5       1256.62       1348.98        22.42 o                         
   8   1   5        197.80        200.82         7.51 o                         
  10   1   5          2.29          0.66         1.06 o                         
  12   1   5       2433.76       2513.40        69.94 o                         
  14   1   5         19.26         18.12         2.58 o                         
  16   1   5          0.10         -0.02         0.58 o                         
 -19   2   5         63.87         64.70         3.33 o                         
 -17   2   5         13.88         15.85         2.08 o                         
 -15   2   5        329.73        360.62        12.20 o                         
 -13   2   5       1000.82       1045.88        44.57 o                         
 -11   2   5         44.76         38.99         3.05 o                         
  -9   2   5       1234.55       1163.12        22.77 o                         
  -7   2   5        142.08        185.43         7.48 o                         
  -5   2   5        646.83        732.14        12.01 o                         
  -3   2   5          1.68          1.11         0.54 o                         
  -1   2   5         10.60          9.68         1.71 o                         
   1   2   5        476.41        472.86         9.58 o                         
   3   2   5       4504.14       5021.06        57.89 o                         
   5   2   5        104.49         89.76         4.64 o                         
   7   2   5        538.60        556.04        15.17 o                         
   9   2   5          0.29          0.42         0.58 o                         
  11   2   5        190.95        173.50         8.57 o                         
  13   2   5         59.85         71.66         5.12 o                         
  15   2   5         53.34         52.45         5.23 o                         
 -16   3   5          0.09          0.04         0.75 o                         
 -14   3   5        206.28        236.75        13.71 o                         
 -12   3   5        310.71        322.05        20.02 o                         
 -10   3   5        276.25        233.29        16.82 o                         
  -8   3   5         15.97         11.76         2.03 o                         
  -6   3   5         10.19         11.48         2.90 o                         
  -4   3   5         49.51         47.19         4.00 o                         
  -2   3   5         28.36         25.94         2.45 o                         
   0   3   5        160.58        164.50         7.43 o                         
   2   3   5         71.86         63.76         5.45 o                         
   4   3   5        186.37        163.18         7.24 o                         
   6   3   5        230.74        209.79        11.14 o                         
   8   3   5         12.29          8.24         4.88 o                         
  10   3   5         12.04          7.34         2.17 o                         
  12   3   5        149.98        157.42        12.59 o                         
  14   3   5         25.73         26.47         4.45 o                         
 -15   4   5          4.70          4.11         1.49 o                         
 -13   4   5         47.87         49.43         6.45 o                         
 -11   4   5         77.25         68.89         8.37 o                         
  -9   4   5         71.05         61.20         5.89 o                         
  -7   4   5        238.49        246.30        14.84 o                         
  -5   4   5          2.44          6.60         8.31 o                         
  -3   4   5         53.23         48.61         5.36 o                         
  -1   4   5       1039.80        963.01        26.74 o                         
   1   4   5         92.44         96.96         6.25 o                         
   3   4   5         28.82         30.48         3.53 o                         
   5   4   5         78.98         90.14         7.45 o                         
   7   4   5        208.19        227.28        11.56 o                         
   9   4   5          6.87          6.56         6.03 o                         
  11   4   5          9.19         11.05         2.06 o                         
 -10   5   5          9.10          5.89         1.47 o                         
  -8   5   5          5.36          5.38         1.45 o                         
  -6   5   5         11.61         11.56         2.32 o                         
  -4   5   5         97.72         98.57         7.13 o                         
  -2   5   5         95.75         95.62         7.01 o                         
   0   5   5         18.97         17.47         3.96 o                         
   2   5   5         39.20         42.93         3.74 o                         
   4   5   5        211.55        214.28        10.23 o                         
   6   5   5        423.26        449.79        29.43 o                         
   8   5   5         46.80         46.30         3.81 o                         
 -20   0   6         50.98         45.10         4.94 o                         
 -18   0   6        409.31        396.93        20.81 o                         
 -16   0   6          1.92          5.62         2.60 o                         
 -14   0   6        443.99        402.69        17.65 o                         
 -12   0   6        342.32        344.64        16.83 o                         
 -10   0   6        439.41        468.04        10.86 o                         
  -8   0   6         18.60         20.36         2.57 o                         
  -6   0   6       3992.44       4685.71        70.13 o                         
  -4   0   6       8181.09       8247.88        96.55 o                         
  -2   0   6       1314.06       1372.61        24.54 o                         
   0   0   6       1282.30       1141.80        15.89 o                         
   2   0   6       6954.47       7315.17       104.76 o                         
   4   0   6          0.50         -0.11         0.81 o                         
   6   0   6         44.45         50.24         5.77 o                         
   8   0   6       4295.59       4082.31        75.03 o                         
  10   0   6        516.06        442.05        34.35 o                         
  12   0   6        108.88        100.34        10.90 o                         
  14   0   6         84.78         88.38         9.54 o                         
  16   0   6        229.43        256.62        13.40 o                         
 -19   1   6         86.74         93.76         6.39 o                         
 -17   1   6          9.64         11.03         1.60 o                         
 -15   1   6         22.43         21.86         2.47 o                         
 -13   1   6        620.96        586.49        14.89 o                         
 -11   1   6        108.29        116.28         5.74 o                         
  -9   1   6       1537.94       1674.98        23.85 o                         
  -7   1   6        110.21        114.27         4.63 o                         
  -5   1   6      13176.23      13795.38       124.58 o                         
  -3   1   6        791.69        861.10        14.23 o                         
  -1   1   6       3688.07       3745.26        50.72 o                         
   1   1   6         52.08         54.77         1.99 o                         
   3   1   6        795.90        884.29        13.78 o                         
   5   1   6       4028.18       4641.95        48.82 o                         
   7   1   6        360.95        313.69         9.22 o                         
   9   1   6         29.38         28.92         2.17 o                         
  11   1   6        114.87         95.49         6.12 o                         
  13   1   6        373.60        420.14        13.06 o                         
  15   1   6          3.66          4.31         1.38 o                         
 -18   2   6          9.69         10.70         1.33 o                         
 -16   2   6         42.24         50.21         4.06 o                         
 -14   2   6       1348.17       1471.05        53.64 o                         
 -12   2   6        157.84        140.57        16.72 o                         
 -10   2   6         50.77         48.56         4.35 o                         
  -8   2   6        572.17        570.43        14.65 o                         
  -6   2   6       2910.96       3102.47        33.17 o                         
  -4   2   6       2686.77       3020.67        46.18 o                         
  -2   2   6        700.14        736.95        12.93 o                         
   0   2   6       1444.60       1506.63        20.29 o                         
   2   2   6         21.69         21.18         1.98 o                         
   4   2   6         33.03         34.88         3.72 o                         
   6   2   6        100.44         98.32         5.29 o                         
   8   2   6        278.07        262.50        10.65 o                         
  10   2   6         44.64         42.94         4.14 o                         
  12   2   6        154.94        153.72         7.72 o                         
  14   2   6          5.79          4.56         1.27 o                         
 -17   3   6         58.04         63.90         3.56 o                         
 -15   3   6          0.95          1.38         0.87 o                         
 -13   3   6         51.83         57.84         5.67 o                         
 -11   3   6        153.40        163.68        14.10 o                         
  -9   3   6         76.55         79.03         9.58 o                         
  -7   3   6         70.89         64.63         3.89 o                         
  -5   3   6         95.55         71.40         5.17 o                         
  -3   3   6        376.66        345.28        10.06 o                         
  -1   3   6        320.76        294.98        10.29 o                         
   1   3   6          0.72          3.18         1.12 o                         
   3   3   6        873.84        830.75        17.86 o                         
   5   3   6        290.06        260.89        12.99 o                         
   7   3   6        187.72        142.62         7.44 o                         
   9   3   6        144.79        130.63         8.73 o                         
  11   3   6         32.47         31.91         3.96 o                         
  13   3   6          8.17          6.56         2.49 o                         
 -14   4   6         51.70         67.48         5.01 o                         
 -12   4   6          7.63          5.66         2.34 o                         
 -10   4   6         73.37         67.49         5.91 o                         
  -8   4   6          9.92         15.87         2.97 o                         
  -6   4   6        239.31        217.20        11.75 o                         
  -4   4   6         11.55          7.88         2.26 o                         
  -2   4   6        132.89        127.53         8.85 o                         
   0   4   6        886.28        876.51        29.90 o                         
   2   4   6          3.40          5.06         1.39 o                         
   4   4   6        327.14        373.93        22.04 o                         
   6   4   6        196.84        203.96        11.02 o                         
   8   4   6        113.43        110.99         7.58 o                         
  10   4   6         27.43         21.57         2.93 o                         
  12   4   6          4.22          3.85         1.70 o                         
 -11   5   6          2.28          0.87         0.90 o                         
  -9   5   6         21.62         18.07         2.56 o                         
  -7   5   6         11.47         10.18         2.13 o                         
  -5   5   6          9.44          9.86         2.36 o                         
  -3   5   6        105.83        108.21         7.42 o                         
  -1   5   6        134.24        143.33         8.64 o                         
   1   5   6          0.12         -0.29         0.98 o                         
   3   5   6        262.53        285.04         9.91 o                         
   5   5   6        324.86        348.94        12.72 o                         
   7   5   6        250.74        264.43        14.18 o                         
 -20   1   7          6.46          5.42         1.28 o                         
 -18   1   7         70.88         57.32         7.73 o                         
 -16   1   7          8.69         13.77         1.92 o                         
 -14   1   7        239.00        245.93         8.72 o                         
 -12   1   7        282.23        244.91         6.58 o                         
 -10   1   7         37.43         32.87         2.95 o                         
  -8   1   7        116.13        117.91         5.09 o                         
  -6   1   7        111.29        108.45         4.02 o                         
  -4   1   7       5007.32       5562.68        45.63 o                         
  -2   1   7       3042.26       3176.24        29.79 o                         
   0   1   7       2989.27       3251.31        38.33 o                         
   2   1   7          1.74          4.69         0.94 o                         
   4   1   7        135.18        171.74         5.39 o                         
   6   1   7         30.16         43.06         4.23 o                         
   8   1   7         85.08         67.23         3.31 o                         
  10   1   7          0.23          3.81         1.58 o                         
  12   1   7         93.96        110.93         6.49 o                         
  14   1   7        282.91        283.71        14.08 o                         
  16   1   7          0.83          2.07         1.43 o                         
 -19   2   7         25.75         26.07         2.57 o                         
 -17   2   7          3.28          6.04         1.27 o                         
 -15   2   7          0.16          0.10         0.81 o                         
 -13   2   7        952.07        972.59        27.21 o                         
 -11   2   7        401.15        377.40        15.24 o                         
  -9   2   7        492.07        455.25        13.66 o                         
  -7   2   7        154.78        153.08         5.69 o                         
  -5   2   7       7527.92       7453.92        66.96 o                         
  -3   2   7          1.81          4.64         1.09 o                         
  -1   2   7        122.68        111.05         4.64 o                         
   1   2   7        365.66        343.12         8.70 o                         
   3   2   7        379.59        383.61        11.01 o                         
   5   2   7        344.37        404.82        12.45 o                         
   7   2   7         94.21         77.89         4.00 o                         
   9   2   7         91.33         94.09         5.26 o                         
  11   2   7        243.84        285.13        13.29 o                         
  13   2   7        291.55        328.88        32.63 o                         
  15   2   7          0.11          0.72         1.06 o                         
 -16   3   7         36.52         49.37         3.55 o                         
 -14   3   7          2.55          1.73         1.64 o                         
 -12   3   7          1.88          1.86         0.81 o                         
 -10   3   7         35.96         27.86         5.88 o                         
  -8   3   7         26.58         22.36         3.57 o                         
  -6   3   7        121.57        107.59         5.05 o                         
  -4   3   7        213.35        179.42         8.34 o                         
  -2   3   7        163.12        145.92         7.35 o                         
   0   3   7        110.53        117.81         7.68 o                         
   2   3   7         14.74         11.68         1.79 o                         
   4   3   7        165.61        157.88         8.09 o                         
   6   3   7          0.14          0.54         1.25 o                         
   8   3   7          4.28          4.30         1.19 o                         
  10   3   7        177.84        177.26         9.80 o                         
  12   3   7         25.98         27.94         4.83 o                         
 -15   4   7          0.67          0.28         1.23 o                         
 -13   4   7         16.54         23.49         4.41 o                         
 -11   4   7         22.53         23.30         4.71 o                         
  -9   4   7        110.30        118.55         8.18 o                         
  -7   4   7        108.17         91.19         7.45 o                         
  -5   4   7        488.00        470.26        17.82 o                         
  -3   4   7         29.30         25.33         3.86 o                         
  -1   4   7        116.02        121.02        10.29 o                         
   1   4   7       1687.95       1695.46        39.67 o                         
   3   4   7        202.26        219.11         9.64 o                         
   5   4   7          5.61          5.81         1.89 o                         
   7   4   7         18.15         12.50         2.57 o                         
   9   4   7         48.21         48.87         5.62 o                         
  11   4   7          4.55          6.79         2.15 o                         
 -10   5   7          7.53          7.01         2.19 o                         
  -8   5   7         31.57         28.50         3.36 o                         
  -6   5   7         46.52         49.39         7.54 o                         
  -4   5   7         34.86         34.28         4.26 o                         
  -2   5   7          5.18          5.87         1.64 o                         
   0   5   7        103.64        107.04         7.26 o                         
   2   5   7          6.71          7.43         1.48 o                         
   4   5   7         17.91         22.76         2.99 o                         
   6   5   7         40.09         44.23         3.84 o                         
 -20   0   8         16.74         14.67         2.87 o                         
 -18   0   8          2.91          3.24         1.44 o                         
 -16   0   8        104.55        117.23        11.73 o                         
 -14   0   8        475.92        485.89        17.79 o                         
 -12   0   8        514.62        489.67        12.00 o                         
 -10   0   8          1.64          0.35         0.78 o                         
  -8   0   8       2373.53       2618.78        41.31 o                         
  -6   0   8        239.18        234.76         8.59 o                         
  -4   0   8        789.92        966.02        22.65 o                         
  -2   0   8         19.43         28.90         2.52 o                         
   0   0   8       1225.14       1336.82        17.95 o                         
   2   0   8        114.50        129.63         5.66 o                         
   4   0   8       1150.21       1320.23        30.75 o                         
   6   0   8         28.55         22.86         3.79 o                         
   8   0   8       1286.60       1078.66        40.28 o                         
  10   0   8       6542.62       6404.88       145.51 o                         
  12   0   8         53.95         57.46         7.77 o                         
  14   0   8        114.40        117.79        10.22 o                         
 -19   1   8         63.64         72.38         5.14 o                         
 -17   1   8         66.81         67.72         4.62 o                         
 -15   1   8         10.71         11.72         1.92 o                         
 -13   1   8        497.57        487.39        14.45 o                         
 -11   1   8        967.45        904.36        18.09 o                         
  -9   1   8          1.68          2.48         0.64 o                         
  -7   1   8         78.19        102.64         3.92 o                         
  -5   1   8        108.44        128.27         4.04 o                         
  -3   1   8       1592.18       1769.28        19.71 o                         
  -1   1   8       1112.25       1306.21        15.59 o                         
   1   1   8       2369.74       2674.39        30.29 o                         
   3   1   8        125.87        112.18         4.78 o                         
   5   1   8        815.86        862.01        15.93 o                         
   7   1   8         50.16         30.10         2.54 o                         
   9   1   8        230.29        214.84         9.19 o                         
  11   1   8        128.43        131.48         7.13 o                         
  13   1   8         17.88         12.44         2.02 o                         
  15   1   8         35.85         35.04         7.47 o                         
 -18   2   8          4.16          5.10         0.96 o                         
 -16   2   8         25.89         29.49         2.67 o                         
 -14   2   8         25.28         23.91         2.97 o                         
 -12   2   8       3229.30       3140.22        73.41 o                         
 -10   2   8         36.58         27.01         2.51 o                         
  -8   2   8         29.82         30.73         2.67 o                         
  -6   2   8       1049.95       1012.57        16.23 o                         
  -4   2   8       6417.29       6325.12        64.28 o                         
  -2   2   8         17.33         12.80         1.66 o                         
   0   2   8        395.90        347.03        11.91 o                         
   2   2   8         50.37         47.37         3.33 o                         
   4   2   8          4.64          8.24         1.75 o                         
   6   2   8          6.90          2.65         0.77 o                         
   8   2   8         40.82         36.24         3.28 o                         
  10   2   8        143.77        146.75         7.55 o                         
  12   2   8          2.56          0.75         1.64 o                         
  14   2   8          8.00          7.77         1.94 o                         
 -17   3   8         71.78         78.90         6.32 o                         
 -15   3   8         54.74         50.75         5.66 o                         
 -13   3   8          4.78          5.56         1.81 o                         
 -11   3   8          5.27          3.92         2.34 o                         
  -9   3   8        405.41        403.87        22.96 o                         
  -7   3   8         37.54         24.82         3.75 o                         
  -5   3   8        108.11        107.84         5.06 o                         
  -3   3   8         38.33         27.29         3.24 o                         
  -1   3   8        615.85        527.63        12.61 o                         
   1   3   8        302.07        242.09         8.09 o                         
   3   3   8          4.26          4.59         1.02 o                         
   5   3   8         30.42         43.91         3.55 o                         
   7   3   8          2.87          2.41         0.91 o                         
   9   3   8        575.18        605.67        19.54 o                         
  11   3   8         88.16         93.12         6.35 o                         
  13   3   8         48.49         39.03         4.98 o                         
 -14   4   8         28.54         30.68         3.24 o                         
 -12   4   8          3.51          3.36         1.81 o                         
 -10   4   8         12.53         20.40         4.49 o                         
  -8   4   8        141.46        126.94         8.62 o                         
  -6   4   8         79.84         55.79         4.63 o                         
  -4   4   8          3.14          4.66         1.59 o                         
  -2   4   8         63.81         55.97         5.92 o                         
   0   4   8         52.69         47.62         5.47 o                         
   2   4   8       1409.92       1483.88        29.11 o                         
   4   4   8         24.43         24.78         3.10 o                         
   6   4   8         62.92         57.65         5.51 o                         
   8   4   8          0.01         -0.45         0.98 o                         
  10   4   8         28.88         19.36         2.49 o                         
 -11   5   8        189.39        207.68        10.60 o                         
  -9   5   8         47.90         50.48         4.00 o                         
  -7   5   8         17.02         11.48         2.20 o                         
  -5   5   8         78.01         77.81         5.99 o                         
  -3   5   8         13.42         14.55         3.73 o                         
  -1   5   8          8.85          6.55         1.90 o                         
   1   5   8          9.03         12.43         1.92 o                         
   3   5   8         56.84         50.91         3.62 o                         
   5   5   8         19.57         17.04         2.42 o                         
 -20   1   9        140.95        128.49         7.33 o                         
 -18   1   9          2.38          2.64         0.87 o                         
 -16   1   9       1517.70       1617.08        38.98 o                         
 -14   1   9         37.59         39.35         3.92 o                         
 -12   1   9         12.34          8.79         1.19 o                         
 -10   1   9        371.21        360.00         8.83 o                         
  -8   1   9       2047.41       2175.21        32.35 o                         
  -6   1   9        594.95        632.87        11.66 o                         
  -4   1   9         16.31         22.72         2.03 o                         
  -2   1   9        208.41        204.60         5.92 o                         
   0   1   9       1509.20       1630.91        33.20 o                         
   2   1   9        945.91       1093.06        17.19 o                         
   4   1   9         46.98         46.96         3.80 o                         
   6   1   9        429.48        348.56        11.28 o                         
   8   1   9         12.59         13.05         1.66 o                         
  10   1   9        131.53        132.94         7.23 o                         
  12   1   9         67.42         66.84         4.70 o                         
  14   1   9         43.60         55.35         6.56 o                         
 -19   2   9         37.76         50.44         3.66 o                         
 -17   2   9         30.84         29.78         2.43 o                         
 -15   2   9         33.73         36.26         3.08 o                         
 -13   2   9        216.37        226.84         8.28 o                         
 -11   2   9         24.81         19.33         2.71 o                         
  -9   2   9         22.74         23.21         2.71 o                         
  -7   2   9        396.03        394.67        10.91 o                         
  -5   2   9         46.82         48.12         3.48 o                         
  -3   2   9       3926.04       3997.45        44.90 o                         
  -1   2   9        710.15        770.66        16.49 o                         
   1   2   9        527.73        500.68        13.31 o                         
   3   2   9       1667.80       1566.59        27.22 o                         
   5   2   9        104.62         85.64         3.51 o                         
   7   2   9         28.32         27.88         2.83 o                         
   9   2   9         25.41         27.61         2.90 o                         
  11   2   9          0.95          0.14         0.85 o                         
  13   2   9          0.76          2.38         1.49 o                         
 -16   3   9         21.73         23.45         2.39 o                         
 -14   3   9          5.15          6.26         1.57 o                         
 -12   3   9         19.85         15.17         2.94 o                         
 -10   3   9          1.57          3.62         2.41 o                         
  -8   3   9         19.10         18.70         3.37 o                         
  -6   3   9         27.70         26.28         3.96 o                         
  -4   3   9        213.54        178.26         6.01 o                         
  -2   3   9       1618.65       1380.84        21.51 o                         
   0   3   9          0.63          1.81         0.71 o                         
   2   3   9        846.04        824.94        17.18 o                         
   4   3   9        112.91        113.49         5.82 o                         
   6   3   9        450.47        427.62        13.55 o                         
   8   3   9         34.16         36.19         4.75 o                         
  10   3   9          8.52          8.98         2.92 o                         
  12   3   9         51.18         49.36         5.84 o                         
 -13   4   9          0.60          1.00         0.77 o                         
 -11   4   9         13.90         13.12         3.92 o                         
  -9   4   9          0.54          0.00         2.13 o                         
  -7   4   9         49.06         30.47         3.40 o                         
  -5   4   9          9.15          7.62         1.75 o                         
  -3   4   9         12.99         11.39         2.00 o                         
  -1   4   9         12.06          9.70         2.00 o                         
   1   4   9        210.86        237.14         9.85 o                         
   3   4   9        255.63        275.67        11.71 o                         
   5   4   9        134.95        146.19        10.61 o                         
   7   4   9         15.47         14.61         2.66 o                         
   9   4   9        196.74        192.40         8.42 o                         
 -10   5   9         13.08         18.36         3.13 o                         
  -8   5   9          0.82          0.55         0.53 o                         
  -6   5   9         17.48         18.21         2.72 o                         
  -4   5   9         14.21         12.03         3.39 o                         
  -2   5   9         58.93         61.31         5.28 o                         
   0   5   9         28.27         42.41         4.32 o                         
   2   5   9         47.36         50.05         3.63 o                         
   4   5   9          1.09          4.92         2.83 o                         
 -20   0  10          7.16          6.11         1.85 o                         
 -18   0  10         12.03         11.82         2.26 o                         
 -16   0  10        261.56        256.21        17.29 o                         
 -14   0  10        192.10        177.52         8.37 o                         
 -12   0  10          1.20         -0.53         0.59 o                         
 -10   0  10         88.28         63.06         5.58 o                         
  -8   0  10       2377.78       2484.25        41.36 o                         
  -6   0  10       7217.80       7449.14       115.72 o                         
  -4   0  10          0.48          0.67         1.77 o                         
  -2   0  10       2240.74       2560.81        37.95 o                         
   0   0  10         86.89        103.84         9.46 o                         
   2   0  10       5182.35       5555.09       120.41 o                         
   4   0  10        210.31        210.21        17.27 o                         
   6   0  10        887.02        734.95        18.75 o                         
   8   0  10        362.67        329.40        19.80 o                         
  10   0  10       1375.28       1434.86        47.74 o                         
  12   0  10        359.04        371.37        19.76 o                         
  14   0  10          1.93          2.98         1.77 o                         
 -19   1  10          4.56          6.05         1.40 o                         
 -17   1  10         40.19         47.62         3.29 o                         
 -15   1  10        895.93        946.13        22.34 o                         
 -13   1  10        145.00        145.32         6.50 o                         
 -11   1  10        186.11        185.81         5.07 o                         
  -9   1  10        321.26        350.21         9.39 o                         
  -7   1  10          2.56          1.12         0.67 o                         
  -5   1  10        536.88        552.10        15.38 o                         
  -3   1  10         74.40         85.61         4.64 o                         
  -1   1  10        283.38        295.18        10.45 o                         
   1   1  10         65.20         80.81         4.62 o                         
   3   1  10        165.74        188.45         7.80 o                         
   5   1  10         59.54         62.76         4.13 o                         
   7   1  10          5.76          8.30         1.57 o                         
   9   1  10        401.45        410.10        18.78 o                         
  11   1  10         22.46         19.06         2.56 o                         
  13   1  10          5.60          3.17         2.22 o                         
 -18   2  10         13.34         12.08         1.60 o                         
 -16   2  10         37.37         38.37         2.92 o                         
 -14   2  10         81.77         80.17         4.70 o                         
 -12   2  10          0.29          0.74         0.66 o                         
 -10   2  10        368.53        315.88        12.74 o                         
  -8   2  10         45.86         55.12         4.11 o                         
  -6   2  10        345.84        296.39         9.41 o                         
  -4   2  10         97.84        104.18         6.89 o                         
  -2   2  10         83.65         83.07         5.19 o                         
   0   2  10         30.65         27.77         3.73 o                         
   2   2  10         16.91         15.25         2.41 o                         
   4   2  10         68.45         40.07         2.36 o                         
   6   2  10        265.20        216.46         7.28 o                         
   8   2  10         16.07         11.06         1.74 o                         
  10   2  10         71.24         69.37         5.41 o                         
  12   2  10         28.49         25.35         3.49 o                         
 -17   3  10          1.20          0.19         0.72 o                         
 -15   3  10          0.35         -0.11         0.63 o                         
 -13   3  10         25.19         23.15         2.82 o                         
 -11   3  10         49.29         66.93         8.86 o                         
  -9   3  10        179.31        177.75        14.93 o                         
  -7   3  10       2422.26       2330.39        55.18 o                         
  -5   3  10        429.69        380.09        15.69 o                         
  -3   3  10         56.86         48.58         4.35 o                         
  -1   3  10       1366.99       1236.09        22.15 o                         
   1   3  10        736.03        708.80        23.45 o                         
   3   3  10        683.09        659.48        15.30 o                         
   5   3  10          5.91          7.23         1.49 o                         
   7   3  10        167.37        157.35         7.67 o                         
   9   3  10          8.23         15.37         2.69 o                         
  11   3  10        110.81        116.74         9.35 o                         
 -14   4  10        186.64        232.02         9.88 o                         
 -12   4  10         21.42         26.99         2.68 o                         
 -10   4  10         27.93         26.19         2.84 o                         
  -8   4  10          2.35          1.69         1.30 o                         
  -6   4  10        124.64        107.62         6.41 o                         
  -4   4  10         31.98         25.68         3.10 o                         
  -2   4  10         43.79         46.02         4.28 o                         
   0   4  10        202.67        231.16         8.40 o                         
   2   4  10          0.13          0.99         0.71 o                         
   4   4  10         53.14         51.13         3.60 o                         
   6   4  10         24.74         27.96         3.68 o                         
   8   4  10         60.22         69.31         5.08 o                         
  -9   5  10         74.90         76.47         6.67 o                         
  -7   5  10         55.45         61.86         4.72 o                         
  -5   5  10          0.07          1.06         1.32 o                         
  -3   5  10         38.09         35.57         3.91 o                         
  -1   5  10          8.70          9.43         2.04 o                         
   1   5  10          4.41          8.41         1.82 o                         
   3   5  10          0.32         -0.37         0.89 o                         
 -18   1  11         58.42         66.65         5.21 o                         
 -16   1  11        130.51        144.42         6.61 o                         
 -14   1  11       1735.34       1741.39        27.10 o                         
 -12   1  11        422.72        387.94        10.90 o                         
 -10   1  11         62.05         60.80         3.19 o                         
  -8   1  11        322.79        336.72        11.14 o                         
  -6   1  11        892.32        989.37        27.55 o                         
  -4   1  11         33.26         34.76         3.18 o                         
  -2   1  11        777.42        777.52        23.09 o                         
   0   1  11         96.52         89.87         6.02 o                         
   2   1  11        241.18        281.36        12.48 o                         
   4   1  11          1.70          0.32         0.56 o                         
   6   1  11       1548.12       1409.81        32.69 o                         
   8   1  11        914.17        947.24        18.72 o                         
  10   1  11          6.20         10.10         2.79 o                         
  12   1  11        146.47        176.20        12.59 o                         
 -17   2  11         51.47         58.41         3.91 o                         
 -15   2  11         29.48         34.63         3.39 o                         
 -13   2  11          2.25          3.83         1.52 o                         
 -11   2  11          3.27          1.52         1.22 o                         
  -9   2  11         20.59         17.01         2.81 o                         
  -7   2  11          3.96          3.33         1.40 o                         
  -5   2  11         37.39         33.40         3.51 o                         
  -3   2  11        202.04        167.21         7.70 o                         
  -1   2  11        742.79        689.15        37.69 o                         
   1   2  11        171.58        122.65         5.17 o                         
   3   2  11         14.62         17.45         1.91 o                         
   5   2  11          0.46          1.45         0.72 o                         
   7   2  11        241.75        209.82         7.94 o                         
   9   2  11        210.02        201.13         9.53 o                         
  11   2  11          3.71         -0.84         4.02 o                         
 -16   3  11          7.67          8.47         2.09 o                         
 -14   3  11         22.60         13.74         2.05 o                         
 -12   3  11          8.05          9.10         1.79 o                         
 -10   3  11        279.56        210.52        17.53 o                         
  -8   3  11          8.22         14.03         3.01 o                         
  -6   3  11       1018.51        908.05        25.94 o                         
  -4   3  11         54.60         54.87         4.71 o                         
  -2   3  11       2210.87       2068.38        36.16 o                         
   0   3  11        334.47        320.50        11.84 o                         
   2   3  11         73.41         85.71         5.15 o                         
   4   3  11          0.00         -0.50         0.82 o                         
   6   3  11          3.53          2.78         1.34 o                         
   8   3  11         37.93         27.53         4.32 o                         
  10   3  11         88.96         80.11         5.28 o                         
 -13   4  11         61.36         78.67         4.08 o                         
 -11   4  11        112.65        113.27         5.61 o                         
  -9   4  11          5.10          5.16         1.37 o                         
  -7   4  11         30.14         37.09         3.60 o                         
  -5   4  11          7.59          3.27         1.81 o                         
  -3   4  11          2.49          3.80         1.94 o                         
  -1   4  11         28.09         25.92         3.15 o                         
   1   4  11         27.30         25.38         2.70 o                         
   3   4  11         12.14          7.38         1.81 o                         
   5   4  11         18.86         19.74         2.43 o                         
   7   4  11         64.67         72.85         5.28 o                         
  -8   5  11         22.69         15.91         2.87 o                         
  -6   5  11          9.15         12.86         3.17 o                         
  -4   5  11          0.63          0.77         1.43 o                         
  -2   5  11          1.66          0.58         0.81 o                         
   0   5  11         51.84         51.18         4.30 o                         
   2   5  11          6.85          7.54         2.26 o                         
 -18   0  12        876.29        924.53        23.08 o                         
 -16   0  12        379.12        398.11        14.97 o                         
 -14   0  12       2162.39       2239.63        45.62 o                         
 -12   0  12         60.62         57.55         4.66 o                         
 -10   0  12       1691.96       1633.74        24.16 o                         
  -8   0  12        756.56        787.61        21.11 o                         
  -6   0  12       1635.52       1658.43        31.88 o                         
  -4   0  12         31.62         27.65         4.10 o                         
  -2   0  12       2421.65       2525.39        70.32 o                         
   0   0  12       1329.46       1313.67        44.87 o                         
   2   0  12          0.58          7.96         3.32 o                         
   4   0  12         15.67         23.38         3.07 o                         
   6   0  12         18.18         15.07         2.78 o                         
   8   0  12          1.44          1.66         1.40 o                         
  10   0  12        397.56        404.25        21.23 o                         
  12   0  12          0.70          2.68         1.81 o                         
 -19   1  12          1.02          0.79         1.21 o                         
 -17   1  12         78.63         80.58         4.78 o                         
 -15   1  12         12.49         11.19         2.00 o                         
 -13   1  12        290.75        292.67        12.34 o                         
 -11   1  12         20.36         20.61         2.39 o                         
  -9   1  12          0.05         -0.78         0.78 o                         
  -7   1  12        490.62        481.94        18.01 o                         
  -5   1  12          0.04          0.73         0.86 o                         
  -3   1  12        373.26        363.42        13.08 o                         
  -1   1  12         39.39         49.04         5.05 o                         
   1   1  12        482.04        484.93        24.21 o                         
   3   1  12        309.11        251.93         6.87 o                         
   5   1  12         19.25         20.24         2.76 o                         
   7   1  12        819.95        862.39        22.63 o                         
   9   1  12          1.67          0.74         1.64 o                         
  11   1  12          1.64          4.16         1.46 o                         
  13   1  12         46.50         53.58         5.47 o                         
 -18   2  12         95.04        102.63         9.60 o                         
 -16   2  12          2.21          2.96         1.08 o                         
 -14   2  12         23.59         29.65         3.27 o                         
 -12   2  12          4.44          4.88         1.49 o                         
 -10   2  12          1.24         -0.20         0.97 o                         
  -8   2  12         55.84         41.14         3.82 o                         
  -6   2  12         43.33         39.11         5.45 o                         
  -4   2  12        301.59        261.63         9.89 o                         
  -2   2  12         10.21          6.46         1.48 o                         
   0   2  12        939.66        833.03        16.28 o                         
   2   2  12        141.71         98.09         4.76 o                         
   4   2  12        161.81        126.04         5.51 o                         
   6   2  12          0.01          1.12         0.88 o                         
   8   2  12        562.57        550.49        16.81 o                         
  10   2  12          3.99          6.30         1.37 o                         
 -17   3  12        101.36        118.43         7.92 o                         
 -15   3  12         56.70         44.32         4.02 o                         
 -13   3  12          7.23          7.34         1.55 o                         
 -11   3  12         24.26         26.11         2.99 o                         
  -9   3  12        291.84        232.31        16.85 o                         
  -7   3  12        248.17        213.80         9.40 o                         
  -5   3  12        255.17        235.90        10.02 o                         
  -3   3  12         57.76         69.97         5.34 o                         
  -1   3  12       1430.40       1424.58        28.36 o                         
   1   3  12        468.10        492.26        13.05 o                         
   3   3  12        140.45        153.15         6.91 o                         
   5   3  12         22.77         23.83         2.53 o                         
   7   3  12         60.00         66.57         4.66 o                         
   9   3  12          0.83          1.80         0.88 o                         
 -12   4  12         54.35         56.45         5.98 o                         
 -10   4  12          8.51         10.88         2.27 o                         
  -8   4  12         54.19         42.59         3.68 o                         
  -6   4  12        212.07        208.13         8.71 o                         
  -4   4  12         53.15         57.66         4.59 o                         
  -2   4  12        118.27        123.84         8.31 o                         
   0   4  12          4.91          4.89         1.11 o                         
   2   4  12         78.61         81.63         4.55 o                         
   4   4  12         38.60         33.39         2.66 o                         
   6   4  12         24.23         32.86         3.55 o                         
  -7   5  12          0.00          1.06         1.09 o                         
  -5   5  12        191.04        246.42         9.34 o                         
  -3   5  12          6.37          4.29         1.38 o                         
  -1   5  12          2.16          3.14         1.09 o                         
   1   5  12         25.18         22.36         3.51 o                         
 -18   1  13         33.97         35.35         3.53 o                         
 -16   1  13         68.84         65.13         3.89 o                         
 -14   1  13          9.46         11.16         1.75 o                         
 -12   1  13         97.61         95.37         5.23 o                         
 -10   1  13        755.49        683.32        15.02 o                         
  -8   1  13        440.18        383.42         9.97 o                         
  -6   1  13         27.51         24.98         3.02 o                         
  -4   1  13         66.53         67.52         5.73 o                         
  -2   1  13        280.49        285.45        12.15 o                         
   0   1  13       1440.06       1397.92        44.08 o                         
   2   1  13          2.28          0.99         0.60 o                         
   4   1  13          3.10          2.48         1.20 o                         
   6   1  13         44.99         47.19         3.73 o                         
   8   1  13       1075.80       1151.91        23.30 o                         
  10   1  13          0.36         -0.12         0.92 o                         
  12   1  13         12.91         18.48         3.28 o                         
 -17   2  13          0.04         -0.40         0.49 o                         
 -15   2  13          7.30          5.64         1.35 o                         
 -13   2  13          7.59          8.48         1.77 o                         
 -11   2  13        531.42        543.37        21.02 o                         
  -9   2  13        101.28         98.63         6.14 o                         
  -7   2  13         11.82          9.35         3.54 o                         
  -5   2  13        854.08        773.17        18.84 o                         
  -3   2  13        129.81        122.07         5.57 o                         
  -1   2  13          5.17          5.83         1.35 o                         
   1   2  13        499.60        451.12        12.24 o                         
   3   2  13         37.07         43.46         3.67 o                         
   5   2  13         98.55         82.17         4.90 o                         
   7   2  13          2.12          0.22         1.03 o                         
   9   2  13          7.25          4.02         1.38 o                         
  11   2  13          9.74         10.18         2.41 o                         
 -16   3  13         80.36         86.99         7.24 o                         
 -14   3  13        140.77        138.35        11.42 o                         
 -12   3  13         22.39         16.77         2.88 o                         
 -10   3  13         73.00         74.51         8.82 o                         
  -8   3  13         42.46         33.38         3.61 o                         
  -6   3  13        115.14        116.62         6.86 o                         
  -4   3  13        127.72        132.51         7.44 o                         
  -2   3  13        211.46        225.00         9.78 o                         
   0   3  13        368.42        381.60        11.23 o                         
   2   3  13         37.82         31.37         3.06 o                         
   4   3  13          4.86          3.51         1.22 o                         
   6   3  13         97.60         87.70         5.34 o                         
   8   3  13          0.17          2.23         1.26 o                         
 -13   4  13          7.53         11.24         2.56 o                         
 -11   4  13         10.99          9.87         2.96 o                         
  -9   4  13        220.58        212.27        12.31 o                         
  -7   4  13         68.34         62.80         4.49 o                         
  -5   4  13         37.76         34.15         4.12 o                         
  -3   4  13         93.39         94.01         8.84 o                         
  -1   4  13         42.47         47.84         4.02 o                         
   1   4  13        118.26        130.92         8.52 o                         
   3   4  13         94.39         88.60         4.34 o                         
   5   4  13         20.99         29.28         4.43 o                         
  -6   5  13          0.80          0.41         0.60 o                         
  -4   5  13        140.73        209.09         9.94 o                         
  -2   5  13         31.22         33.35         3.01 o                         
 -18   0  14        874.51        911.72        76.22 o                         
 -16   0  14        552.60        579.12        17.82 o                         
 -14   0  14        593.44        590.24        19.21 o                         
 -12   0  14        123.39        110.42         7.93 o                         
 -10   0  14        190.77        181.50        10.25 o                         
  -8   0  14        792.21        728.06        16.82 o                         
  -6   0  14        531.72        501.00        20.85 o                         
  -4   0  14        509.48        471.74        27.64 o                         
  -2   0  14         29.39         20.32         4.79 o                         
   0   0  14        667.46        569.36        32.95 o                         
   2   0  14         92.17        136.68        12.41 o                         
   4   0  14        417.94        411.24        16.30 o                         
   6   0  14        741.02        770.63        32.39 o                         
   8   0  14         91.53        110.37        10.63 o                         
  10   0  14         84.64         95.47         8.86 o                         
 -19   1  14          3.82          3.19         1.23 o                         
 -17   1  14        145.21        132.51         5.88 o                         
 -15   1  14        120.53        132.29         5.77 o                         
 -13   1  14         94.79         91.06         5.06 o                         
 -11   1  14          6.59          8.32         1.48 o                         
  -9   1  14        326.86        267.89         8.93 o                         
  -7   1  14          4.15          3.44         0.90 o                         
  -5   1  14        210.09        226.75         9.24 o                         
  -3   1  14        142.31        122.55         6.40 o                         
  -1   1  14         54.25         42.24         3.26 o                         
   1   1  14        196.32        167.81         8.09 o                         
   3   1  14         85.04         73.07         5.35 o                         
   5   1  14        449.29        415.61        11.68 o                         
   7   1  14          6.64          5.72         2.25 o                         
   9   1  14        131.83        126.68        12.84 o                         
  11   1  14          0.54          0.98         0.98 o                         
 -18   2  14          4.78          4.03         1.47 o                         
 -16   2  14         41.46         37.96         3.08 o                         
 -14   2  14         25.94         28.52         3.01 o                         
 -12   2  14         54.67         48.61         4.15 o                         
 -10   2  14         98.24         92.06         5.93 o                         
  -8   2  14        228.81        205.61        12.16 o                         
  -6   2  14         62.48         59.15         4.81 o                         
  -4   2  14       2882.25       2628.84        42.63 o                         
  -2   2  14        116.68        101.63         5.55 o                         
   0   2  14        211.42        201.81         7.10 o                         
   2   2  14         60.19         72.38         4.70 o                         
   4   2  14        993.95       1038.79        22.87 o                         
   6   2  14          2.33          2.04         0.85 o                         
   8   2  14          1.65          2.99         1.40 o                         
  10   2  14         36.98         29.22         4.07 o                         
 -15   3  14          0.88          0.06         0.52 o                         
 -13   3  14          4.26          5.92         1.57 o                         
 -11   3  14         13.29         12.40         2.52 o                         
  -9   3  14          8.34          5.20         2.00 o                         
  -7   3  14        451.09        402.87        16.70 o                         
  -5   3  14         69.70         58.73         4.81 o                         
  -3   3  14         26.41         23.48         3.85 o                         
  -1   3  14         61.98         56.96         4.10 o                         
   1   3  14        152.90        157.18         6.87 o                         
   3   3  14          0.77         -0.13         0.66 o                         
   5   3  14         33.44         40.83         3.54 o                         
   7   3  14        133.33        127.24        25.21 o                         
 -12   4  14         48.46         38.16         4.68 o                         
 -10   4  14        169.59        163.45         7.72 o                         
  -8   4  14          0.84          2.59         1.13 o                         
  -6   4  14          1.80          1.17         0.89 o                         
  -4   4  14         91.02         84.72         6.41 o                         
  -2   4  14         36.16         32.11         3.23 o                         
   0   4  14         59.99         58.48         3.61 o                         
   2   4  14         10.59         10.13         1.43 o                         
   4   4  14         27.74         32.02         2.59 o                         
 -18   1  15          2.45          0.88         0.65 o                         
 -16   1  15        259.80        275.06         9.05 o                         
 -14   1  15          1.33          2.06         0.95 o                         
 -12   1  15        136.19        141.34         6.37 o                         
 -10   1  15         99.56         94.02         5.25 o                         
  -8   1  15        876.80        766.47        18.66 o                         
  -6   1  15         78.13         68.89         5.04 o                         
  -4   1  15          4.62          5.80         1.37 o                         
  -2   1  15         78.34         71.97         4.59 o                         
   0   1  15         21.91         21.67         2.50 o                         
   2   1  15          2.64          1.67         1.05 o                         
   4   1  15         40.84         39.84         3.49 o                         
   6   1  15        417.52        435.84        11.50 o                         
   8   1  15         31.35         34.63         3.15 o                         
  10   1  15         54.95         61.95         6.41 o                         
 -17   2  15          5.30          7.78         1.16 o                         
 -15   2  15          0.90          1.37         0.87 o                         
 -13   2  15         46.61         35.44         3.42 o                         
 -11   2  15        118.53        124.91         6.78 o                         
  -9   2  15        241.20        244.05         9.99 o                         
  -7   2  15         48.80         49.35         5.40 o                         
  -5   2  15         28.36         27.68         3.39 o                         
  -3   2  15       1560.29       1522.75        25.57 o                         
  -1   2  15          9.09          9.10         1.39 o                         
   1   2  15         30.61         38.62         3.43 o                         
   3   2  15         89.08         97.34         6.79 o                         
   5   2  15        466.97        626.78        16.13 o                         
   7   2  15         12.55         10.76         2.24 o                         
   9   2  15         41.38         38.27         4.56 o                         
 -14   3  15          3.70          2.60         1.13 o                         
 -12   3  15         99.23        104.07        10.43 o                         
 -10   3  15          4.22          3.66         3.02 o                         
  -8   3  15          0.24          0.45         1.96 o                         
  -6   3  15        168.11        167.72         9.90 o                         
  -4   3  15          0.05          0.03         1.11 o                         
  -2   3  15        166.62        165.71         6.91 o                         
   0   3  15         98.39         93.37         5.09 o                         
   2   3  15          8.03          7.62         1.51 o                         
   4   3  15         10.85          5.24         1.42 o                         
   6   3  15         31.08         31.30         4.90 o                         
 -11   4  15         33.58         22.74         3.73 o                         
  -9   4  15        241.24        228.80        13.39 o                         
  -7   4  15         94.15        118.54         6.89 o                         
  -5   4  15          0.73          1.25         1.21 o                         
  -3   4  15          0.51          0.75         0.89 o                         
  -1   4  15          2.70          2.02         0.88 o                         
   1   4  15          0.10          0.15         0.66 o                         
   3   4  15          0.11          0.66         0.64 o                         
 -18   0  16        183.28        158.62        15.86 o                         
 -16   0  16        727.70        806.76        20.67 o                         
 -14   0  16          3.43          4.45         1.56 o                         
 -12   0  16        188.30        187.69        10.36 o                         
 -10   0  16        338.44        334.23        14.40 o                         
  -8   0  16         30.27         30.28         5.66 o                         
  -6   0  16        227.72        255.16        17.65 o                         
  -4   0  16        328.96        332.49        20.44 o                         
  -2   0  16        388.63        362.17        21.30 o                         
   0   0  16         63.01         56.48         8.18 o                         
   2   0  16         89.68         93.59        10.56 o                         
   4   0  16         23.92         18.29         4.56 o                         
   6   0  16        156.57        173.16        10.16 o                         
   8   0  16          0.11          1.92         1.24 o                         
 -17   1  16          3.67          2.82         1.07 o                         
 -15   1  16        123.58        124.20         6.05 o                         
 -13   1  16         87.45        103.18         6.01 o                         
 -11   1  16          0.06          1.02         1.09 o                         
  -9   1  16         46.40         39.56         3.89 o                         
  -7   1  16         90.57         94.35         6.06 o                         
  -5   1  16         15.94         16.45         2.21 o                         
  -3   1  16       1117.72       1046.61        23.00 o                         
  -1   1  16         72.31         59.35         4.24 o                         
   1   1  16         79.34         67.16         5.19 o                         
   3   1  16          8.98         16.65         2.72 o                         
   5   1  16         72.78         58.77         3.95 o                         
   7   1  16          3.50          3.19         1.13 o                         
   9   1  16         29.65         34.50         4.83 o                         
 -16   2  16          0.13          0.73         0.76 o                         
 -14   2  16          1.76          1.63         0.90 o                         
 -12   2  16          7.44          8.50         1.74 o                         
 -10   2  16        145.67        141.51        10.54 o                         
  -8   2  16          0.66          1.84         2.36 o                         
  -6   2  16         12.31         12.16         2.20 o                         
  -4   2  16        119.27        127.92         7.26 o                         
  -2   2  16       1538.76       1567.93        23.18 o                         
   0   2  16        132.23        128.18         6.24 o                         
   2   2  16          0.24          0.91         0.94 o                         
   4   2  16         67.81         60.67         4.66 o                         
   6   2  16        440.69        456.16        15.00 o                         
 -13   3  16         62.41         58.58         4.39 o                         
 -11   3  16         66.53         55.27         4.81 o                         
  -9   3  16          6.05          6.75         2.71 o                         
  -7   3  16         27.29         32.74         5.77 o                         
  -5   3  16         19.78         19.79         3.30 o                         
  -3   3  16          0.03         -0.59         0.90 o                         
  -1   3  16         24.54         28.00         3.17 o                         
   1   3  16         48.69         50.63         4.15 o                         
   3   3  16         66.40         83.68         6.26 o                         
   5   3  16         33.48         32.45         3.36 o                         
 -10   4  16         23.72         30.01         4.11 o                         
  -8   4  16         46.62         30.99         4.60 o                         
  -6   4  16        225.43        289.35         8.65 o                         
  -4   4  16          2.23         -0.11         0.70 o                         
  -2   4  16         22.29         23.26         3.11 o                         
   0   4  16          6.20          6.15         1.37 o                         
 -16   1  17          0.13          1.04         0.62 o                         
 -14   1  17         23.68         24.31         3.40 o                         
 -12   1  17         30.28         37.33         4.34 o                         
 -10   1  17        149.37        181.21        14.37 o                         
  -8   1  17          2.09          2.35         1.29 o                         
  -6   1  17       1434.54       1381.88        33.37 o                         
  -4   1  17        371.54        329.17        11.78 o                         
  -2   1  17        211.69        206.86         9.34 o                         
   0   1  17        101.88        111.77         6.74 o                         
   2   1  17        316.35        323.07        11.49 o                         
   4   1  17         18.86         24.89         2.50 o                         
   6   1  17         34.72         32.12         2.99 o                         
   8   1  17         58.16         53.54         5.92 o                         
 -15   2  17         33.78         23.47         2.73 o                         
 -13   2  17          1.59          2.24         1.87 o                         
 -11   2  17        319.11        293.82        12.63 o                         
  -9   2  17         17.00         24.14         4.71 o                         
  -7   2  17         36.52         42.24         5.13 o                         
  -5   2  17         37.54         46.46         4.27 o                         
  -3   2  17         46.64         50.14         3.40 o                         
  -1   2  17         56.72         58.33         4.68 o                         
   1   2  17        109.68        113.27         6.47 o                         
   3   2  17         54.86         54.64         4.25 o                         
   5   2  17        223.39        241.17         8.37 o                         
   7   2  17        143.81        154.14         9.73 o                         
 -14   3  17         83.19         87.10         6.75 o                         
 -12   3  17          0.03          0.26         0.72 o                         
 -10   3  17          0.22          0.34         1.24 o                         
  -8   3  17         34.72         42.87         6.52 o                         
  -6   3  17         79.89         70.05         7.60 o                         
  -4   3  17         25.80         26.96         3.66 o                         
  -2   3  17         64.47         72.80         4.81 o                         
   0   3  17          0.63          2.65         0.89 o                         
   2   3  17         49.57         60.58         5.10 o                         
   4   3  17          9.26          7.91         1.66 o                         
  -9   4  17          9.52          5.92         1.77 o                         
  -7   4  17        401.49        426.45        17.38 o                         
  -5   4  17         71.69         89.07         4.53 o                         
  -3   4  17          1.33          1.05         0.63 o                         
  -1   4  17         15.66         14.10         2.83 o                         
 -16   0  18         56.85         57.80         5.88 o                         
 -14   0  18          7.75         14.37         3.54 o                         
 -12   0  18          1.49          4.07         2.11 o                         
 -10   0  18        136.83        133.18        12.25 o                         
  -8   0  18         23.49         23.26         5.39 o                         
  -6   0  18        655.43        680.97        30.73 o                         
  -4   0  18         49.96         48.94         7.69 o                         
  -2   0  18          2.46          2.98         2.19 o                         
   0   0  18          1.19         -1.13         1.40 o                         
   2   0  18        631.15        704.80        30.39 o                         
   4   0  18        218.26        263.00        16.40 o                         
   6   0  18         11.08         16.05         2.49 o                         
 -17   1  18         57.35         54.90         5.17 o                         
 -15   1  18          2.99         -0.23         1.02 o                         
 -13   1  18         14.71         15.80         3.77 o                         
 -11   1  18        123.59        149.43        12.56 o                         
  -9   1  18         88.29         95.13        10.26 o                         
  -7   1  18        212.61        197.78        10.76 o                         
  -5   1  18        483.85        463.11        17.18 o                         
  -3   1  18         48.47         59.62         4.84 o                         
  -1   1  18        149.23        138.20         7.37 o                         
   1   1  18         60.44         76.97         5.28 o                         
   3   1  18          0.07          2.41         0.87 o                         
   5   1  18        105.24        103.83         5.51 o                         
   7   1  18          6.93          8.22         2.22 o                         
 -14   2  18          5.19          5.10         1.79 o                         
 -12   2  18          8.53          6.68         1.57 o                         
 -10   2  18         28.28         28.38         3.73 o                         
  -8   2  18         12.88         12.37         2.44 o                         
  -6   2  18         17.18         21.93         3.54 o                         
  -4   2  18        282.37        295.76        13.18 o                         
  -2   2  18         73.46         73.60         5.11 o                         
   0   2  18          2.21          3.44         1.85 o                         
   2   2  18          2.44          4.23         1.01 o                         
   4   2  18        197.22        216.63         8.57 o                         
 -11   3  18         65.55         85.22         7.69 o                         
  -9   3  18         20.42         18.74         3.96 o                         
  -7   3  18          2.85          2.07         0.88 o                         
  -5   3  18         20.30         21.14         3.08 o                         
  -3   3  18          0.06         -1.55         1.55 o                         
  -1   3  18          1.34          4.01         1.39 o                         
   1   3  18        197.77        228.81        10.67 o                         
   3   3  18        108.12         99.70         5.45 o                         
 -16   1  19         50.52         54.18         5.24 o                         
 -14   1  19         56.21         50.26         6.07 o                         
 -12   1  19         32.61         31.45         5.32 o                         
 -10   1  19         15.94         17.61         4.15 o                         
  -8   1  19         15.24         14.74         3.24 o                         
  -6   1  19        475.09        498.68        17.40 o                         
  -4   1  19        450.48        450.48        17.02 o                         
  -2   1  19        240.62        268.32        12.55 o                         
   0   1  19          0.46         -0.33         0.81 o                         
   2   1  19          6.19          8.97         1.38 o                         
   4   1  19         94.57         78.50         4.50 o                         
   6   1  19          5.37          6.86         2.00 o                         
 -13   2  19          0.53         -0.70         0.70 o                         
 -11   2  19          3.54          1.95         1.36 o                         
  -9   2  19          6.78          1.05         2.21 o                         
  -7   2  19         82.60         87.59         6.54 o                         
  -5   2  19         65.38         74.99         6.12 o                         
  -3   2  19         31.60         29.28         3.08 o                         
  -1   2  19         32.17         33.29         3.21 o                         
   1   2  19          0.08          0.95         0.62 o                         
   3   2  19         13.25         10.76         1.52 o                         
 -10   3  19         46.46         63.57         6.26 o                         
  -8   3  19         17.58         24.28         4.15 o                         
  -6   3  19         23.02         27.30         4.68 o                         
  -4   3  19          0.01          0.23         1.09 o                         
  -2   3  19          0.26          3.32         1.70 o                         
   0   3  19         41.34         54.30         4.04 o                         
 -14   0  20          2.43          3.39         1.47 o                         
 -12   0  20         87.05         94.00         8.79 o                         
 -10   0  20        216.86        255.01        16.03 o                         
  -8   0  20        257.21        274.01        17.31 o                         
  -6   0  20         86.76         88.16         9.69 o                         
  -4   0  20       1391.82       1518.04        48.57 o                         
  -2   0  20          3.84          6.94         3.21 o                         
   0   0  20        239.10        238.53        15.61 o                         
   2   0  20         31.07         33.26         5.20 o                         
   4   0  20        265.50        222.73         8.89 o                         
 -15   1  20         24.02         23.30         3.43 o                         
 -13   1  20        119.18        116.59         9.28 o                         
 -11   1  20         14.19         19.34         4.15 o                         
  -9   1  20          0.27          0.49         1.70 o                         
  -7   1  20        102.68        119.57        11.05 o                         
  -5   1  20        187.62        189.59        21.06 o                         
  -3   1  20          2.77          4.15         1.42 o                         
  -1   1  20          0.90          0.20         0.76 o                         
   1   1  20         69.46         72.02         5.82 o                         
   3   1  20         56.67         51.87         4.25 o                         
 -12   2  20          6.50          5.32         2.04 o                         
 -10   2  20         45.92         46.37         6.60 o                         
  -8   2  20         94.64         97.62         9.67 o                         
  -6   2  20          5.71          5.60         1.61 o                         
  -4   2  20         12.91         11.24         2.94 o                         
  -2   2  20         13.50         14.72         1.92 o                         
   0   2  20         22.21         29.63         2.58 o                         
   2   2  20          8.79         13.46         2.94 o                         
  -9   3  20        225.73        278.12        12.71 o                         
  -7   3  20         14.84         14.74         3.05 o                         
  -5   3  20         72.04         71.30         6.60 o                         
  -3   3  20          0.78          0.83         0.79 o                         
 -14   1  21         12.30         15.01         2.71 o                         
 -12   1  21         19.10         18.74         3.58 o                         
 -10   1  21         21.65         20.10         4.07 o                         
  -8   1  21         29.68         33.42         3.80 o                         
  -6   1  21         35.36         42.54         3.55 o                         
  -4   1  21         72.92         73.98         4.70 o                         
  -2   1  21          1.99          3.71         1.16 o                         
   0   1  21        174.84        203.30        11.92 o                         
   2   1  21         75.25         77.47         4.92 o                         
 -11   2  21         46.24         49.55         5.32 o                         
  -9   2  21          0.01          0.49         0.75 o                         
  -7   2  21         22.09         20.47         3.47 o                         
  -5   2  21         13.48          8.30         2.38 o                         
  -3   2  21          2.10          2.49         1.47 o                         
  -1   2  21        115.72        122.34         6.56 o                         
 -12   0  22         93.16         96.04         7.20 o                         
 -10   0  22          3.73          2.87         1.09 o                         
  -8   0  22       1452.01       1719.05        48.23 o                         
  -6   0  22         13.01         18.70         4.03 o                         
  -4   0  22          6.04         13.50         3.39 o                         
  -2   0  22          9.12          2.90         1.55 o                         
   0   0  22          3.34          1.44         0.90 o                         
 -11   1  22          4.29          4.38         1.16 o                         
  -9   1  22          0.82          1.83         1.05 o                         
  -7   1  22          5.91          8.39         1.91 o                         
  -5   1  22         98.33         92.82         5.89 o                         
  -3   1  22         19.11         19.84         2.13 o                         
  -1   1  22          0.10         -0.06         0.51 o                         
  -8   1  23         33.25         35.32         3.02 o                         
  -6   1  23        156.72        157.22         6.78 o                         
  -4   1  23         10.15          9.40         1.61 o                         
                                                                                
