# Supplementary material for: Managing negative linear compressibility and thermal expansion through steric hindrance: a case study of 1,2-bis­(4′-pyridyl)­ethane cocrystals
Source: IUCrJ. 2025 Jan 1;12(Pt 1):88–96. doi: 10.1107/S2052252524011734 (PMC11707692; doi:10.1107/S2052252524011734)
Supplement: Supplementary file 40 [file m-12-00088-ETYSUC_200K_Bsup40.hkl]

data_ETYSUC_200K_B                                                              
_shelx_title ' etysuc_200_1_a.res in I2/a'                                      
_shelx_refln_list_code          4                                               
_shelx_F_calc_maximum      217.70                                               
_exptl_crystal_F_000       640.00                                               
_reflns_d_resolution_high  0.8136                                               
                                                                                
loop_                                                                           
 _space_group_symop_operation_xyz                                               
 'x, y, z'                                                                      
 '-x+1/2, y, -z'                                                                
 'x+1/2, y+1/2, z+1/2'                                                          
 '-x+1, y+1/2, -z+1/2'                                                          
 '-x, -y, -z'                                                                   
 'x-1/2, -y, z'                                                                 
 '-x+1/2, -y+1/2, -z+1/2'                                                       
 'x, -y+1/2, z+1/2'                                                             
                                                                                
_cell_length_a    16.6313                                                       
_cell_length_b     4.8871                                                       
_cell_length_c    19.3441                                                       
_cell_angle_alpha  90.000                                                       
_cell_angle_beta  109.050                                                       
_cell_angle_gamma  90.000                                                       
                                                                                
_shelx_F_squared_multiplier     1.000                                           
                                                                                
loop_                                                                           
 _refln_index_h                                                                 
 _refln_index_k                                                                 
 _refln_index_l                                                                 
 _refln_F_squared_calc                                                          
 _refln_F_squared_meas                                                          
 _refln_F_squared_sigma                                                         
 _refln_observed_status                                                         
   2   0   0        101.13        129.86         2.91 o                         
   4   0   0       7498.63       6981.88        61.45 o                         
   6   0   0       6548.74       7101.88        65.32 o                         
   8   0   0       2464.35       2914.91        41.35 o                         
  10   0   0          3.68          0.47         1.75 o                         
  12   0   0         14.66         30.51         3.36 o                         
  14   0   0          3.19         10.38         5.38 o                         
  16   0   0        261.10        306.93        20.43 o                         
  18   0   0        415.89        433.70        14.96 o                         
   1   1   0        286.43        247.88         3.08 o                         
   3   1   0        410.73        462.39         8.20 o                         
   5   1   0          5.47          4.58         0.58 o                         
   7   1   0         86.41         77.65         2.97 o                         
   9   1   0        769.15        900.63        13.90 o                         
  11   1   0         46.75         47.68         4.57 o                         
  13   1   0        631.59        508.29        14.45 o                         
  15   1   0         62.44         60.23         5.23 o                         
  17   1   0         85.85         87.01         5.55 o                         
  19   1   0         39.89         37.08         3.35 o                         
   0   2   0       1669.65       1719.70        33.41 o                         
   2   2   0          4.57          4.47         0.60 o                         
   4   2   0          5.13          3.48         0.75 o                         
   6   2   0          0.24          0.95         0.56 o                         
   8   2   0        166.09        167.96         7.09 o                         
  10   2   0         75.54         64.63         4.20 o                         
  12   2   0        653.59        611.82        17.89 o                         
  14   2   0        973.43       1039.37        23.60 o                         
  16   2   0         68.35         58.41         5.52 o                         
  18   2   0         25.24         27.60         4.26 o                         
   1   3   0       2382.75       2331.93        38.03 o                         
   3   3   0        416.57        383.19        13.82 o                         
   5   3   0        107.04        141.95         8.81 o                         
   7   3   0        627.43        570.75        13.00 o                         
   9   3   0         54.00         59.93         5.19 o                         
  11   3   0        100.43         98.21         6.96 o                         
  13   3   0          8.02         12.94        18.10 o                         
  15   3   0          1.94          2.38         1.22 o                         
   0   4   0          8.55         14.98         4.56 o                         
   2   4   0        152.12        159.68        16.60 o                         
   4   4   0         76.58         82.11         7.51 o                         
   6   4   0        200.07        165.77        13.78 o                         
   8   4   0       1530.35       1625.09        37.68 o                         
  10   4   0         42.72         38.27         5.43 o                         
  12   4   0         61.63         80.08         8.96 o                         
  14   4   0          1.69          2.50         1.23 o                         
   1   5   0          8.84          5.11         1.59 o                         
   3   5   0        131.12        139.05        13.03 o                         
   5   5   0         79.34         80.23         9.64 o                         
   7   5   0         17.21         20.47         4.30 o                         
   9   5   0         35.65         35.41         5.15 o                         
 -18   1   1        121.66        134.51         8.50 o                         
 -16   1   1        410.43        395.51        13.43 o                         
 -14   1   1         40.68         30.10         3.27 o                         
 -12   1   1         74.67         69.25         3.68 o                         
 -10   1   1        909.72        857.23        15.51 o                         
  -8   1   1       1556.21       1813.10        18.40 o                         
  -6   1   1         79.78         90.43         2.94 o                         
  -4   1   1       7697.74       7722.35        51.34 o                         
  -2   1   1        410.42        416.71         7.17 o                         
   0   1   1       2289.57       2165.47        15.58 o                         
   2   1   1       1084.04       1119.18         9.96 o                         
   4   1   1       2123.31       2314.95        18.57 o                         
   6   1   1         28.31         32.39         1.78 o                         
   8   1   1        807.79        860.95        12.86 o                         
  10   1   1       1157.90       1214.82        24.19 o                         
  12   1   1        374.97        311.45        13.21 o                         
  14   1   1        119.25        103.47         6.07 o                         
  16   1   1          2.61          1.02         0.66 o                         
  18   1   1         66.67         51.87         4.62 o                         
 -17   2   1         35.96         31.12         3.77 o                         
 -15   2   1         38.27         44.95         4.47 o                         
 -13   2   1        772.94        769.39        20.24 o                         
 -11   2   1        106.54        101.63         5.85 o                         
  -9   2   1       1258.61       1145.03        33.17 o                         
  -7   2   1       2551.82       2688.40        29.80 o                         
  -5   2   1        172.32        203.26         6.45 o                         
  -3   2   1       4171.13       4257.23        76.00 o                         
  -1   2   1       2088.42       2059.22        25.98 o                         
   1   2   1        294.90        334.29         6.03 o                         
   3   2   1        531.89        570.97        10.15 o                         
   5   2   1       1205.51       1459.00        22.86 o                         
   7   2   1        407.52        398.04         9.81 o                         
   9   2   1        416.60        389.06        13.40 o                         
  11   2   1        172.98        167.71         8.92 o                         
  13   2   1        148.94        174.00         7.90 o                         
  15   2   1       1126.75       1171.40        24.14 o                         
  17   2   1         21.93         17.91         3.98 o                         
 -16   3   1         28.08         33.61         3.55 o                         
 -14   3   1          1.54          2.09         4.00 o                         
 -12   3   1       2327.85       2449.32        49.13 o                         
 -10   3   1          0.01         -0.43         1.60 o                         
  -8   3   1       1059.96       1012.19        28.03 o                         
  -6   3   1         94.54         68.24         5.38 o                         
  -4   3   1       1645.33       1719.32        33.20 o                         
  -2   3   1         77.27         76.83         5.86 o                         
   0   3   1       1838.47       1739.07        32.30 o                         
   2   3   1        249.32        258.59        11.01 o                         
   4   3   1        347.02        309.54        15.78 o                         
   6   3   1        279.54        287.46        11.68 o                         
   8   3   1        199.28        170.71         8.87 o                         
  10   3   1          0.74          0.52         1.02 o                         
  12   3   1         28.91         33.73         4.72 o                         
  14   3   1         12.39          8.36         2.18 o                         
  16   3   1         91.70         90.01         7.88 o                         
 -13   4   1         37.42         36.60         5.64 o                         
 -11   4   1          0.03          1.36         0.86 o                         
  -9   4   1          0.14          0.85         0.86 o                         
  -7   4   1        957.88        945.26        27.45 o                         
  -5   4   1         80.48         74.30         7.22 o                         
  -3   4   1          2.71          3.42         1.96 o                         
  -1   4   1        508.60        468.45        18.46 o                         
   1   4   1        107.74         93.12         6.50 o                         
   3   4   1         36.56         41.98         7.77 o                         
   5   4   1         29.92         39.59         5.54 o                         
   7   4   1          0.13         -0.13         1.03 o                         
   9   4   1       1860.88       1910.99        33.10 o                         
  11   4   1          2.24          1.58         0.84 o                         
  13   4   1          4.58          4.82         1.79 o                         
 -10   5   1        125.06         99.79         5.58 o                         
  -8   5   1         11.69         12.75         2.39 o                         
  -6   5   1          0.11         -0.17         1.28 o                         
  -4   5   1        246.14        254.65        17.74 o                         
  -2   5   1         44.71         54.95         8.37 o                         
   0   5   1         17.27         17.08         5.98 o                         
   2   5   1        347.74        371.46        20.30 o                         
   4   5   1        119.44        119.57         8.49 o                         
   6   5   1        106.52         96.47        10.12 o                         
   8   5   1          4.46          5.53         2.35 o                         
 -18   0   2         28.90         31.48         3.99 o                         
 -16   0   2       1770.37       1727.96        55.35 o                         
 -14   0   2          5.56          6.46         3.14 o                         
 -12   0   2       1423.72       1427.12        43.57 o                         
 -10   0   2         24.47         16.90         2.78 o                         
  -8   0   2       4791.62       5299.88        73.56 o                         
  -6   0   2       8054.92       8642.46        78.61 o                         
  -4   0   2       6720.26       6798.66        60.76 o                         
  -2   0   2        130.78        121.79         3.47 o                         
   0   0   2       1072.02       1008.90        11.26 o                         
   2   0   2      47393.02      32622.10       307.43 o                         
   4   0   2        657.69        898.99        31.21 o                         
   6   0   2       2757.06       2944.27        38.25 o                         
   8   0   2       5618.32       5839.74        72.31 o                         
  10   0   2         28.24         13.17         2.71 o                         
  12   0   2         97.12         96.71        11.35 o                         
  14   0   2        556.53        556.91        29.28 o                         
  18   0   2         47.73         66.04         5.12 o                         
 -19   1   2          0.79          0.05         0.71 o                         
 -17   1   2          5.13          7.95         1.83 o                         
 -15   1   2          0.06          0.12         0.97 o                         
 -13   1   2         18.90         17.05         2.37 o                         
 -11   1   2        731.98        686.33        14.57 o                         
  -9   1   2        770.34        769.97        13.79 o                         
  -7   1   2        633.60        726.27         9.78 o                         
  -5   1   2        168.98        179.88         4.57 o                         
  -3   1   2       5809.69       5953.37        47.16 o                         
  -1   1   2       9517.85       8563.98        55.43 o                         
   1   1   2       1688.31       1726.32        18.83 o                         
   3   1   2        856.83        936.57        11.44 o                         
   5   1   2       6640.17       7311.86        52.35 o                         
   7   1   2         26.39         25.12         2.08 o                         
   9   1   2         14.74          9.42         1.51 o                         
  11   1   2         48.41         40.60         2.83 o                         
  13   1   2          7.30          2.30         1.22 o                         
  15   1   2        792.19        777.10        19.45 o                         
  17   1   2         33.41         40.32         4.40 o                         
 -18   2   2         74.50         80.58         5.47 o                         
 -16   2   2         33.73         34.76         3.62 o                         
 -14   2   2         66.87         60.67         5.29 o                         
 -12   2   2        270.57        283.88        11.70 o                         
 -10   2   2          3.88          5.99         2.92 o                         
  -8   2   2        142.11        153.15         6.58 o                         
  -6   2   2        200.75        209.36         6.33 o                         
  -4   2   2        500.28        616.34        10.83 o                         
  -2   2   2       2291.00       2460.70        25.34 o                         
   0   2   2        610.27        698.40        11.23 o                         
   2   2   2       1442.41       1546.60        18.70 o                         
   4   2   2        932.04       1054.85        20.20 o                         
   6   2   2        432.88        497.59        11.90 o                         
   8   2   2         55.56         59.98         4.88 o                         
  10   2   2       1212.93       1049.50        40.44 o                         
  12   2   2        275.62        268.66        11.54 o                         
  14   2   2       1684.79       1686.66        26.88 o                         
  16   2   2         71.77         75.72         6.04 o                         
 -17   3   2       1301.71       1305.65        35.48 o                         
 -15   3   2        105.29        120.94        11.32 o                         
 -13   3   2          9.94          8.39         2.33 o                         
 -11   3   2       2298.68       2114.60        44.55 o                         
  -9   3   2        544.80        531.47        19.72 o                         
  -7   3   2        427.16        339.52        10.43 o                         
  -5   3   2         53.61         53.86         5.24 o                         
  -3   3   2        841.28        746.20        16.95 o                         
  -1   3   2        147.79        138.96         6.66 o                         
   1   3   2       2183.67       2065.27        35.55 o                         
   3   3   2          0.26          0.01         0.69 o                         
   5   3   2        610.15        579.40        23.26 o                         
   7   3   2       1067.59        962.53        20.41 o                         
   9   3   2         28.12         32.50         3.93 o                         
  11   3   2          1.88          1.47         0.99 o                         
  13   3   2         27.84         25.08         4.84 o                         
  15   3   2          4.76          7.72         2.47 o                         
 -14   4   2         62.38         68.24         7.17 o                         
 -12   4   2          2.33          2.58         1.98 o                         
 -10   4   2        105.88         97.89         6.29 o                         
  -8   4   2        260.35        281.76        19.61 o                         
  -6   4   2        134.84        151.64        14.27 o                         
  -4   4   2        162.88        168.09        11.00 o                         
  -2   4   2        123.29        121.66         7.48 o                         
   0   4   2        201.55        167.30        10.89 o                         
   2   4   2          0.21         -0.25         1.15 o                         
   4   4   2        765.29        733.22        23.68 o                         
   6   4   2         89.29        102.44         8.28 o                         
   8   4   2        591.23        621.20        17.19 o                         
  10   4   2        327.93        353.15        14.54 o                         
  12   4   2         29.85         30.58         2.88 o                         
  -9   5   2         36.37         36.99         3.88 o                         
  -7   5   2          3.26          5.07         1.68 o                         
  -5   5   2         48.04         51.36         5.46 o                         
  -3   5   2         18.80         21.24         3.52 o                         
  -1   5   2          2.47          2.22         1.01 o                         
   1   5   2         92.31        103.68         8.04 o                         
   3   5   2        157.23        157.40         9.78 o                         
   5   5   2        276.25        294.07        13.07 o                         
   7   5   2        613.71        669.72        35.37 o                         
   9   5   2          2.10          3.59         1.72 o                         
 -18   1   3         87.13         82.70         5.62 o                         
 -16   1   3        111.44        107.07         6.89 o                         
 -14   1   3         95.15         87.49         5.00 o                         
 -12   1   3        403.92        374.59        10.02 o                         
 -10   1   3        386.80        416.53        10.19 o                         
  -8   1   3        603.41        691.65        11.04 o                         
  -6   1   3        255.64        237.77         6.65 o                         
  -4   1   3       7654.27       7938.95        50.54 o                         
  -2   1   3      46377.86      36758.86       403.71 o                         
   0   1   3       1032.80       1072.35        14.76 o                         
   2   1   3       6536.27       6349.33        52.85 o                         
   4   1   3       3114.48       3358.17        29.04 o                         
   6   1   3        840.10        973.43        15.40 o                         
   8   1   3        696.81        737.35        13.47 o                         
  10   1   3       1993.48       1897.18        33.25 o                         
  12   1   3         72.75         60.50         5.27 o                         
  14   1   3        327.68        322.10        12.34 o                         
  16   1   3          5.24          5.74         1.39 o                         
  18   1   3         75.48         74.27         4.82 o                         
 -17   2   3          8.84         17.35         2.91 o                         
 -15   2   3         48.07         52.95         7.96 o                         
 -13   2   3        427.03        451.49        15.11 o                         
 -11   2   3        907.86        762.35        16.23 o                         
  -9   2   3          3.31          2.39         1.26 o                         
  -7   2   3        193.32        184.04         6.94 o                         
  -5   2   3         89.61         98.46         4.28 o                         
  -3   2   3       4050.74       4149.14        51.53 o                         
  -1   2   3       4750.96       5036.94        47.65 o                         
   1   2   3        301.50        263.80         5.88 o                         
   3   2   3        260.32        268.52         8.54 o                         
   5   2   3        503.93        531.24        11.90 o                         
   7   2   3       2873.30       3137.60        38.41 o                         
   9   2   3          0.80          0.31         0.59 o                         
  11   2   3         65.55         67.09         5.70 o                         
  13   2   3         75.34         76.46         5.90 o                         
  15   2   3          0.43          2.50         0.78 o                         
  17   2   3         10.14          3.92         1.68 o                         
 -16   3   3        491.29        482.79        12.61 o                         
 -14   3   3          0.05         -0.07         1.94 o                         
 -12   3   3        375.79        422.83        24.95 o                         
 -10   3   3       1686.42       1539.69        37.14 o                         
  -8   3   3          3.91          5.34         1.42 o                         
  -6   3   3         35.66         40.40         5.56 o                         
  -4   3   3        228.29        258.68        14.11 o                         
  -2   3   3        602.16        634.07        18.18 o                         
   0   3   3        358.32        332.99         9.62 o                         
   2   3   3         36.88         29.33         3.68 o                         
   4   3   3        366.28        367.31        15.32 o                         
   6   3   3         99.07         89.20         4.82 o                         
   8   3   3        147.16        129.03         7.80 o                         
  10   3   3        102.61        110.02         7.14 o                         
  12   3   3         69.52         66.57         8.95 o                         
  14   3   3         28.32         34.62         4.06 o                         
 -15   4   3          3.42          3.88         1.72 o                         
 -13   4   3          2.54          4.63         2.09 o                         
 -11   4   3          1.52         -1.42         2.13 o                         
  -9   4   3         14.32         15.47         2.65 o                         
  -7   4   3        104.69        113.31         7.17 o                         
  -5   4   3          1.82          2.28         1.28 o                         
  -3   4   3        269.89        235.24        12.86 o                         
  -1   4   3          2.52          2.29         1.19 o                         
   1   4   3        296.92        262.21        13.81 o                         
   3   4   3        370.53        385.98        16.81 o                         
   5   4   3        306.63        323.81        15.28 o                         
   7   4   3        149.84        153.34        10.09 o                         
   9   4   3        119.11        113.29         8.24 o                         
  11   4   3        410.45        402.13        14.48 o                         
 -10   5   3         10.03         10.12         1.76 o                         
  -8   5   3          8.58          6.73         1.64 o                         
  -6   5   3        136.93        138.09         8.74 o                         
  -4   5   3         47.48         48.70         5.29 o                         
  -2   5   3         43.04         37.32         4.70 o                         
   0   5   3         37.06         43.75         5.23 o                         
   2   5   3        628.68        651.69        20.69 o                         
   4   5   3        849.88        928.95        35.67 o                         
   6   5   3        195.03        246.58        16.21 o                         
   8   5   3          0.19         -0.75         0.86 o                         
 -20   0   4        245.13        188.95        10.79 o                         
 -18   0   4          4.88          4.18         2.24 o                         
 -16   0   4         19.63         17.37         5.00 o                         
 -14   0   4        250.27        221.63        17.96 o                         
 -12   0   4       2132.31       2101.36        40.41 o                         
 -10   0   4       3903.74       4280.51        83.13 o                         
  -8   0   4        325.05        448.06        13.44 o                         
  -6   0   4        141.32        143.20         6.04 o                         
  -4   0   4       1009.80       1214.66        16.14 o                         
  -2   0   4       2066.20       2014.80        26.48 o                         
   0   0   4       7601.64       7144.97        57.14 o                         
   2   0   4        177.63        173.76         5.82 o                         
   4   0   4        396.20        453.20        25.10 o                         
   6   0   4       1162.77       1381.04        23.75 o                         
   8   0   4        144.62        156.00         8.56 o                         
  10   0   4         25.24         19.20         3.38 o                         
  12   0   4        118.19        115.17         9.13 o                         
  14   0   4        165.05        180.84        15.72 o                         
  16   0   4        173.37        160.53        13.37 o                         
 -19   1   4        103.73         99.01         6.22 o                         
 -17   1   4         41.59         38.38         3.84 o                         
 -15   1   4         23.87         19.28         2.54 o                         
 -13   1   4        259.13        237.68         9.28 o                         
 -11   1   4          5.12          2.00         1.16 o                         
  -9   1   4        331.60        360.51         8.89 o                         
  -7   1   4        675.93        847.25        15.16 o                         
  -5   1   4        880.91        940.32        11.48 o                         
  -3   1   4      15076.74      14577.37       149.35 o                         
  -1   1   4       9916.82       9628.51        68.12 o                         
   1   1   4          0.87          1.91         0.32 o                         
   3   1   4       2722.12       2959.95        28.32 o                         
   5   1   4        136.04        157.54         6.23 o                         
   7   1   4        289.63        350.99         9.58 o                         
   9   1   4          0.02          0.37         0.97 o                         
  11   1   4       2410.74       2152.93        36.87 o                         
  13   1   4        204.58        234.21        10.60 o                         
  15   1   4        324.76        353.26        12.15 o                         
  17   1   4          0.09          1.29         0.90 o                         
 -18   2   4         57.46         63.88         5.04 o                         
 -16   2   4         19.69         20.10         2.78 o                         
 -14   2   4        348.05        370.48        13.47 o                         
 -12   2   4        367.39        328.60        15.48 o                         
 -10   2   4       1363.31       1250.03        35.86 o                         
  -8   2   4         71.11         56.06         5.28 o                         
  -6   2   4       2221.25       2435.45        29.39 o                         
  -4   2   4       1228.47       1359.11        16.77 o                         
  -2   2   4       6680.35       7191.11        66.71 o                         
   0   2   4        403.44        414.48         8.64 o                         
   2   2   4        129.30        149.27         5.20 o                         
   4   2   4        773.85        843.53        17.30 o                         
   6   2   4        783.30        868.52        17.04 o                         
   8   2   4          0.18          0.12         0.81 o                         
  10   2   4        314.41        259.94        11.25 o                         
  12   2   4        260.65        258.38        11.22 o                         
  14   2   4         70.90         66.24         4.39 o                         
  16   2   4        154.98        136.45         7.36 o                         
 -17   3   4          7.13          5.99         1.26 o                         
 -15   3   4        751.00        828.76        22.76 o                         
 -13   3   4         59.94         68.83         9.56 o                         
 -11   3   4        352.29        340.69        15.47 o                         
  -9   3   4       2918.97       2578.71        50.54 o                         
  -7   3   4        842.76        719.33        17.38 o                         
  -5   3   4         84.85         92.51         6.20 o                         
  -3   3   4       1490.92       1452.80        33.73 o                         
  -1   3   4          5.52          4.07         1.25 o                         
   1   3   4        110.84        118.14         7.68 o                         
   3   3   4        398.98        369.14        17.88 o                         
   5   3   4         78.36         57.07         4.22 o                         
   7   3   4        553.65        520.87        19.48 o                         
   9   3   4         51.30         48.84         4.74 o                         
  11   3   4          0.22          1.51         0.92 o                         
  13   3   4        246.53        227.04        11.14 o                         
 -14   4   4        161.25        186.78        12.59 o                         
 -12   4   4        173.20        183.79        14.34 o                         
 -10   4   4          1.70          2.43         2.43 o                         
  -8   4   4          5.01          6.42         2.07 o                         
  -6   4   4          0.02          2.33         1.62 o                         
  -4   4   4        331.23        316.61        20.95 o                         
  -2   4   4        346.49        325.09        21.59 o                         
   0   4   4         17.85         16.34         2.79 o                         
   2   4   4        482.12        466.67        19.00 o                         
   4   4   4        277.97        293.91        14.58 o                         
   6   4   4        309.52        323.37        15.10 o                         
   8   4   4        428.54        459.02        17.56 o                         
  10   4   4         55.22         58.10         9.49 o                         
  12   4   4        334.00        293.25        21.29 o                         
 -11   5   4          1.45          1.34         1.20 o                         
  -9   5   4         12.57         13.57         2.40 o                         
  -7   5   4        130.66        143.16        12.10 o                         
  -5   5   4        157.12        172.81        14.08 o                         
  -3   5   4        214.69        206.05        15.91 o                         
  -1   5   4        113.72        120.92         6.89 o                         
   1   5   4        103.38        104.23         6.29 o                         
   3   5   4        922.12       1001.72        49.77 o                         
   5   5   4        133.95        154.12         8.80 o                         
   7   5   4         96.35        100.86         8.95 o                         
 -20   1   5         20.70         20.39         3.44 o                         
 -18   1   5        144.86        151.55         8.70 o                         
 -16   1   5          5.43          5.54         1.35 o                         
 -14   1   5         99.12        101.52         5.98 o                         
 -12   1   5        335.29        292.14        11.31 o                         
 -10   1   5       3200.00       3418.40        43.66 o                         
  -8   1   5        125.55        138.32         5.17 o                         
  -6   1   5        433.08        496.31         8.69 o                         
  -4   1   5       4743.86       5008.58        74.06 o                         
  -2   1   5      13056.48      12743.80        99.54 o                         
   0   1   5       3462.83       3510.10        29.26 o                         
   2   1   5        222.18        266.64         5.59 o                         
   4   1   5          0.55          4.39         0.83 o                         
   6   1   5       1220.06       1272.14        21.77 o                         
   8   1   5        306.60        292.71         8.84 o                         
  10   1   5          0.01          0.47         0.78 o                         
  12   1   5       3655.82       3570.10        52.40 o                         
  14   1   5         39.41         38.46         4.23 o                         
  16   1   5          2.11          0.83         0.59 o                         
 -17   2   5         28.56         36.18         3.44 o                         
 -15   2   5        468.21        502.67        15.44 o                         
 -13   2   5       1437.53       1400.23        35.21 o                         
 -11   2   5         48.37         46.36         3.60 o                         
  -9   2   5       1457.38       1381.53        42.47 o                         
  -7   2   5        133.26        164.73         8.93 o                         
  -5   2   5        951.05       1064.78        20.03 o                         
  -3   2   5          2.72          3.14         1.20 o                         
  -1   2   5         59.51         62.60         3.89 o                         
   1   2   5        546.64        590.38        12.69 o                         
   3   2   5       4860.03       5503.95        83.94 o                         
   5   2   5        154.20        134.11         6.13 o                         
   7   2   5        608.58        619.65        16.94 o                         
   9   2   5         15.54         13.60         2.17 o                         
  11   2   5        374.57        344.84        13.11 o                         
  13   2   5        110.61        110.43         6.84 o                         
  15   2   5         98.81        101.51         6.72 o                         
 -16   3   5          8.58         13.63         2.01 o                         
 -14   3   5        372.49        403.24        16.07 o                         
 -12   3   5        553.87        590.26        29.92 o                         
 -10   3   5        188.80        175.13        15.72 o                         
  -8   3   5          6.02          4.80         1.44 o                         
  -6   3   5         72.72         71.87         5.65 o                         
  -4   3   5         35.03         32.53         3.65 o                         
  -2   3   5         54.47         44.15         4.04 o                         
   0   3   5        126.34        115.94         6.70 o                         
   2   3   5        110.99         85.52         8.40 o                         
   4   3   5        360.11        322.74        10.30 o                         
   6   3   5        374.08        350.51        15.70 o                         
   8   3   5          5.21          6.63         2.35 o                         
  10   3   5          3.33          1.26         1.03 o                         
  12   3   5        178.77        170.43         9.81 o                         
  14   3   5         67.50         71.45         7.77 o                         
 -15   4   5         39.78         32.86         3.18 o                         
 -13   4   5         54.31         62.71         7.69 o                         
  -9   4   5        141.82        120.82        12.25 o                         
  -7   4   5        381.28        375.84        22.97 o                         
  -5   4   5          0.61          1.18         0.84 o                         
  -3   4   5        136.21        137.56        13.82 o                         
  -1   4   5       1514.69       1424.01        50.09 o                         
   1   4   5         85.41        101.18         6.99 o                         
   3   4   5         34.07         35.00         4.04 o                         
   5   4   5        151.47        158.76        10.50 o                         
   7   4   5        386.97        417.86        16.87 o                         
   9   4   5         10.85         12.92         2.75 o                         
  11   4   5          7.63         10.24         2.01 o                         
 -10   5   5         22.85         15.33         2.25 o                         
  -8   5   5          9.99          7.43         2.00 o                         
  -6   5   5         18.01         14.01         2.66 o                         
  -4   5   5        183.02        167.25        13.97 o                         
  -2   5   5        191.98        192.91        15.43 o                         
   0   5   5         15.42         16.26         6.13 o                         
   2   5   5         25.01         23.89         2.97 o                         
   4   5   5        353.67        386.49        14.64 o                         
   6   5   5        997.25       1073.68        43.53 o                         
   8   5   5         62.90         59.93         5.25 o                         
 -18   0   6        670.33        695.29        29.69 o                         
 -16   0   6         13.65         17.44         5.00 o                         
 -14   0   6        548.11        539.37        20.07 o                         
 -12   0   6        302.90        327.73        17.88 o                         
 -10   0   6        624.41        681.36        14.22 o                         
  -8   0   6          0.41          0.99         0.75 o                         
  -6   0   6       4698.72       5203.01        65.91 o                         
  -4   0   6       8780.35       8845.24        93.27 o                         
  -2   0   6       1236.86       1328.01        19.86 o                         
   0   0   6       1157.70       1017.04        11.65 o                         
   2   0   6       7643.32       7877.58       103.20 o                         
   4   0   6          0.95          0.98         0.65 o                         
   6   0   6         49.87         54.23         5.80 o                         
   8   0   6       5837.05       5543.11        91.91 o                         
  10   0   6        671.01        592.63        20.94 o                         
  12   0   6        238.30        245.31        18.67 o                         
  14   0   6        103.00        101.37        11.24 o                         
  16   0   6        549.35        641.73        25.51 o                         
 -19   1   6        216.28        243.02        10.28 o                         
 -17   1   6         15.61         15.26         2.09 o                         
 -15   1   6         35.80         34.15         3.40 o                         
 -13   1   6        825.01        781.02        19.58 o                         
 -11   1   6        132.55        132.51         7.59 o                         
  -9   1   6       2040.65       2232.16        31.18 o                         
  -7   1   6        137.39        146.08         5.63 o                         
  -5   1   6      14159.83      14622.69       131.18 o                         
  -3   1   6        786.83        898.70        12.08 o                         
  -1   1   6       4421.70       4399.01        81.13 o                         
   1   1   6        120.40        129.43         3.62 o                         
   3   1   6       1057.27       1173.38        16.84 o                         
   5   1   6       4837.16       5396.84        58.53 o                         
   7   1   6        473.99        416.27        11.42 o                         
   9   1   6         24.67         25.37         2.30 o                         
  11   1   6        217.14        212.68        10.06 o                         
  13   1   6        499.66        533.46        15.96 o                         
  15   1   6          2.29          1.74         0.74 o                         
 -18   2   6         19.62         24.52         2.24 o                         
 -16   2   6         69.65         79.19         5.56 o                         
 -14   2   6       1576.55       1692.90        42.17 o                         
 -12   2   6        150.35        137.99        21.55 o                         
 -10   2   6         76.90         65.92         5.57 o                         
  -8   2   6        833.02        828.78        19.25 o                         
  -6   2   6       3230.20       3533.35        43.81 o                         
  -4   2   6       2533.07       2941.29        38.74 o                         
  -2   2   6        696.85        748.70        13.67 o                         
   0   2   6       1742.15       1853.64        23.47 o                         
   2   2   6         89.29         94.91         4.80 o                         
   4   2   6         37.05         38.60         3.19 o                         
   6   2   6        127.56        121.04         6.38 o                         
   8   2   6        376.74        377.52        11.42 o                         
  10   2   6         65.68         63.76         4.65 o                         
  12   2   6        214.36        185.59         9.16 o                         
  14   2   6         11.21         10.09         1.67 o                         
 -17   3   6        123.36        127.96         6.79 o                         
 -15   3   6          8.44          6.45         1.53 o                         
 -13   3   6        104.73        110.07         8.50 o                         
 -11   3   6        153.45        168.71        15.50 o                         
  -9   3   6         81.68         74.81         9.64 o                         
  -7   3   6         96.51         81.31         4.72 o                         
  -5   3   6        164.69        135.54         7.85 o                         
  -3   3   6        519.61        500.81        14.93 o                         
  -1   3   6        436.61        412.29        13.31 o                         
   1   3   6          0.86          5.50         1.53 o                         
   3   3   6       1032.58       1014.02        25.19 o                         
   5   3   6        350.34        343.37        15.50 o                         
   7   3   6        283.57        229.61        10.28 o                         
   9   3   6        249.84        232.94        12.78 o                         
  11   3   6        108.29        107.55         7.85 o                         
  13   3   6          6.91          6.95         2.50 o                         
 -14   4   6        113.68        134.52         7.46 o                         
 -12   4   6          6.96          4.26         2.17 o                         
 -10   4   6        119.08        113.77         8.26 o                         
  -8   4   6         34.28         40.80         6.03 o                         
  -6   4   6        335.22        317.77        21.14 o                         
  -4   4   6          0.77          0.36         1.15 o                         
  -2   4   6        317.67        325.87        15.56 o                         
   0   4   6       1404.49       1410.26        35.52 o                         
   2   4   6         38.48         44.15         4.52 o                         
   4   4   6        535.15        597.42        44.11 o                         
   6   4   6        243.07        271.56        13.60 o                         
   8   4   6        185.10        186.01        10.56 o                         
  10   4   6         67.99         62.32        11.06 o                         
 -11   5   6          1.22          0.67         0.71 o                         
  -9   5   6         30.77         31.82         3.55 o                         
  -7   5   6         17.66         14.06         2.67 o                         
  -5   5   6         15.39         16.71         3.13 o                         
  -3   5   6        129.72        129.90        12.18 o                         
  -1   5   6        249.05        249.38        12.64 o                         
   1   5   6          2.49          1.61         1.01 o                         
   3   5   6        520.52        547.29        27.43 o                         
   5   5   6        376.21        414.68        14.44 o                         
   7   5   6        543.51        562.27        32.62 o                         
 -20   1   7         16.66         13.74         1.95 o                         
 -18   1   7        110.98        116.72         5.40 o                         
 -16   1   7          3.51          3.17         1.12 o                         
 -14   1   7        428.31        429.02        12.64 o                         
 -12   1   7        347.68        290.76         7.87 o                         
 -10   1   7          9.96          7.93         1.56 o                         
  -8   1   7        108.23        102.73         4.64 o                         
  -6   1   7        122.63        120.41         4.96 o                         
  -4   1   7       5800.63       6343.79        49.94 o                         
  -2   1   7       3248.76       3398.91        32.95 o                         
   0   1   7       3427.08       3799.19        32.79 o                         
   2   1   7          3.90          5.15         0.93 o                         
   4   1   7        135.91        178.49         5.91 o                         
   6   1   7         27.25         47.29         4.15 o                         
   8   1   7        116.10         90.57         4.19 o                         
  10   1   7          0.70          2.04         1.64 o                         
  12   1   7         82.07         86.56         6.29 o                         
  14   1   7        406.01        404.12        12.59 o                         
  16   1   7          9.33          8.37         2.47 o                         
 -19   2   7         47.61         59.20         6.13 o                         
 -17   2   7          3.50          3.96         1.38 o                         
 -15   2   7          3.09          3.97         1.49 o                         
 -13   2   7       1280.66       1292.03        33.41 o                         
 -11   2   7        709.27        611.72        21.22 o                         
  -9   2   7        689.28        647.80        17.73 o                         
  -7   2   7        372.72        348.13         9.42 o                         
  -5   2   7       9612.44       9639.87       147.15 o                         
  -3   2   7         28.17         37.27         2.93 o                         
  -1   2   7         91.25         97.51         4.73 o                         
   1   2   7        462.80        446.21        14.48 o                         
   3   2   7        474.12        491.06        13.69 o                         
   5   2   7        312.64        374.87        11.35 o                         
   7   2   7        129.78        107.99         6.46 o                         
   9   2   7        167.80        153.27         8.49 o                         
  11   2   7        362.65        387.02        13.58 o                         
  13   2   7        525.19        540.04        17.18 o                         
  15   2   7          4.06          3.36         1.34 o                         
 -16   3   7         96.99        113.37         5.81 o                         
 -14   3   7          1.20          1.07         1.20 o                         
 -12   3   7          4.05          6.14         2.11 o                         
 -10   3   7         22.46         20.84         5.60 o                         
  -8   3   7         24.53         24.02         3.92 o                         
  -6   3   7        188.52        167.71         7.38 o                         
  -4   3   7        168.58        151.64         7.38 o                         
  -2   3   7        337.95        296.75        11.54 o                         
   0   3   7        133.77        130.82         8.91 o                         
   2   3   7         85.83         68.08         4.69 o                         
   4   3   7        315.99        300.18        10.16 o                         
   6   3   7          0.20          1.37         0.74 o                         
   8   3   7          6.34          5.31         1.23 o                         
  10   3   7        390.36        378.97        15.67 o                         
  12   3   7         31.43         32.76         5.68 o                         
 -15   4   7         13.82         14.67         2.08 o                         
 -13   4   7         43.61         49.45         6.72 o                         
 -11   4   7         23.00         21.29         5.08 o                         
  -9   4   7        190.27        226.41        16.81 o                         
  -7   4   7        237.14        208.58        17.52 o                         
  -5   4   7        632.05        641.22        22.05 o                         
  -3   4   7         63.19         55.19         6.22 o                         
  -1   4   7        149.27        146.33        14.57 o                         
   1   4   7       2330.68       2313.77        48.47 o                         
   3   4   7        276.18        306.26        12.21 o                         
   5   4   7          0.01         -0.76         1.29 o                         
   7   4   7         68.05         64.18         6.26 o                         
   9   4   7         89.55         91.75         6.75 o                         
  11   4   7          4.98          7.36         2.32 o                         
 -10   5   7         34.60         36.38         5.04 o                         
  -8   5   7         68.02         65.49         5.32 o                         
  -6   5   7        122.44        138.98        11.91 o                         
  -4   5   7         56.87         60.73         5.77 o                         
  -2   5   7         13.64          9.37         3.36 o                         
   0   5   7        216.38        241.89        11.85 o                         
   2   5   7          6.60          6.77         1.44 o                         
   4   5   7         12.49         14.05         2.69 o                         
   6   5   7        104.31        120.08         9.67 o                         
 -20   0   8         35.98         31.97         4.52 o                         
 -18   0   8          0.61          0.68         0.81 o                         
 -16   0   8        246.09        269.70        16.86 o                         
 -14   0   8        822.24        822.41        25.37 o                         
 -12   0   8        672.48        660.28        15.07 o                         
 -10   0   8         12.11         11.04         2.92 o                         
  -8   0   8       2564.64       2821.90        43.05 o                         
  -6   0   8        149.54        145.08         7.08 o                         
  -4   0   8        874.75       1046.35        24.12 o                         
  -2   0   8         26.80         33.63         2.86 o                         
   0   0   8       1388.82       1455.60        18.79 o                         
   2   0   8        101.30        120.82         5.89 o                         
   4   0   8       1010.58       1198.01        29.54 o                         
   6   0   8         42.38         32.80         4.98 o                         
   8   0   8       1899.27       1587.46        53.35 o                         
  10   0   8       9320.06       9059.02       182.52 o                         
  12   0   8         78.69         90.09        11.06 o                         
  14   0   8        173.52        170.87        13.56 o                         
 -19   1   8        120.90        126.00         7.23 o                         
 -17   1   8         62.33         60.73         4.16 o                         
 -15   1   8         49.88         55.36         4.90 o                         
 -13   1   8        802.18        791.10        20.25 o                         
 -11   1   8       1273.27       1174.29        33.10 o                         
  -9   1   8          6.98          8.37         1.34 o                         
  -7   1   8         98.43        122.83         4.63 o                         
  -5   1   8        128.11        148.15         4.71 o                         
  -3   1   8       1479.35       1622.77        22.15 o                         
  -1   1   8       1379.20       1663.87        23.60 o                         
   1   1   8       2796.43       3031.15        32.66 o                         
   3   1   8        156.08        129.48         5.57 o                         
   5   1   8        847.32        867.44        19.50 o                         
   7   1   8        117.74         81.73         4.52 o                         
   9   1   8        264.27        249.99        10.87 o                         
  11   1   8        238.35        243.15        10.72 o                         
  13   1   8         33.56         26.50         3.18 o                         
  15   1   8         75.37         83.07         5.26 o                         
 -18   2   8          6.67          7.09         1.15 o                         
 -16   2   8         56.24         52.40         3.86 o                         
 -14   2   8         19.08         19.32         3.84 o                         
 -12   2   8       4083.47       3809.68        66.86 o                         
 -10   2   8         69.72         59.29         4.57 o                         
  -8   2   8         63.96         71.12         4.36 o                         
  -6   2   8        721.55        697.92        16.48 o                         
  -4   2   8       8234.41       8142.19        79.33 o                         
  -2   2   8          0.24          0.44         0.79 o                         
   0   2   8        426.82        409.22        14.20 o                         
   2   2   8         72.08         54.71         3.98 o                         
   4   2   8         18.95         26.71         3.29 o                         
   6   2   8         22.08         12.78         2.06 o                         
   8   2   8         29.75         21.17         2.72 o                         
  10   2   8        189.78        186.93         9.22 o                         
  12   2   8         12.36         14.39         2.96 o                         
  14   2   8         28.46         31.37         3.45 o                         
 -17   3   8        121.02        115.24         6.18 o                         
 -15   3   8         81.25         74.51         5.07 o                         
 -13   3   8          2.13          2.05         0.83 o                         
 -11   3   8         11.77         11.01         2.84 o                         
  -9   3   8        486.39        467.50        26.48 o                         
  -7   3   8         58.48         47.80         5.61 o                         
  -5   3   8        170.30        159.97         6.71 o                         
  -3   3   8         49.21         42.39         3.31 o                         
  -1   3   8        746.58        671.17        15.43 o                         
   1   3   8        401.13        335.44         9.31 o                         
   3   3   8          0.89          1.39         0.80 o                         
   5   3   8         15.27         25.80         4.10 o                         
   7   3   8         11.98         17.34         2.73 o                         
   9   3   8        931.43        978.66        27.18 o                         
  11   3   8        157.80        153.87        10.89 o                         
  13   3   8        109.38        104.05         8.59 o                         
 -14   4   8         83.88         86.41         4.91 o                         
 -12   4   8         24.99         30.44         5.60 o                         
 -10   4   8         17.38         19.37         3.26 o                         
  -8   4   8        225.57        190.95         9.09 o                         
  -6   4   8        141.99        118.77         7.22 o                         
  -4   4   8         12.85         14.50         3.14 o                         
  -2   4   8         52.57         39.93         5.30 o                         
   0   4   8         36.08         33.31         4.79 o                         
   2   4   8       2164.34       2274.05        38.94 o                         
   4   4   8         78.11         89.45         9.86 o                         
   6   4   8         90.04         83.41         7.19 o                         
   8   4   8         10.40         11.68         2.36 o                         
  10   4   8         13.58          7.04         1.53 o                         
  -9   5   8         74.33         68.98         6.83 o                         
  -7   5   8          4.67          2.31         1.05 o                         
  -5   5   8        178.69        186.26        13.93 o                         
  -3   5   8         27.65         38.28         6.39 o                         
  -1   5   8         42.31         43.48         4.81 o                         
   1   5   8         30.77         34.38         4.17 o                         
   3   5   8        128.03        125.39        10.61 o                         
   5   5   8         15.27         14.38         2.39 o                         
 -20   1   9        264.28        258.27        12.74 o                         
 -18   1   9          1.17          1.51         0.86 o                         
 -16   1   9       2185.65       2352.12        33.06 o                         
 -14   1   9         92.68         88.59         6.38 o                         
 -12   1   9         15.39         13.76         2.00 o                         
 -10   1   9        590.00        592.78        13.54 o                         
  -8   1   9       2519.08       2669.20        33.34 o                         
  -6   1   9        724.39        778.24        13.77 o                         
  -4   1   9          9.83         13.82         1.74 o                         
  -2   1   9        176.23        179.57         5.95 o                         
   0   1   9       1689.75       1877.18        32.75 o                         
   2   1   9       1016.32       1172.92        20.90 o                         
   4   1   9         86.95         92.97         5.80 o                         
   6   1   9        569.72        493.18        12.54 o                         
   8   1   9          7.65          8.68         1.42 o                         
  10   1   9        236.31        245.99        10.79 o                         
  12   1   9        108.86        115.17         6.80 o                         
  14   1   9        109.99        114.99        14.19 o                         
 -17   2   9         58.93         58.36         4.34 o                         
 -15   2   9         65.88         73.20         4.79 o                         
 -13   2   9        344.11        371.57        11.62 o                         
 -11   2   9          2.38          0.57         0.89 o                         
  -9   2   9         15.32         16.94         2.53 o                         
  -7   2   9        533.92        508.25        15.95 o                         
  -5   2   9        134.02        140.33         6.55 o                         
  -3   2   9       5239.38       5390.20        54.73 o                         
  -1   2   9       1096.04       1145.38        26.06 o                         
   1   2   9        794.60        766.31        20.12 o                         
   3   2   9       2276.66       2140.86        42.18 o                         
   5   2   9        203.38        170.48         5.76 o                         
   7   2   9         76.98         64.40         4.68 o                         
   9   2   9         68.61         85.50         6.20 o                         
  11   2   9          0.60         -1.29         1.32 o                         
  13   2   9          0.43          0.49         0.61 o                         
 -16   3   9         14.66         20.12         2.30 o                         
 -14   3   9          0.79          0.34         0.75 o                         
 -12   3   9         37.80         33.69         4.62 o                         
 -10   3   9          0.02         -0.19         1.87 o                         
  -8   3   9          8.26          8.98         2.49 o                         
  -6   3   9         65.17         53.34         6.00 o                         
  -4   3   9        342.20        288.91         8.90 o                         
  -2   3   9       2431.74       2100.85        27.41 o                         
   0   3   9          9.39         12.07         2.01 o                         
   2   3   9       1051.30       1071.62        20.98 o                         
   4   3   9        191.39        195.16         8.32 o                         
   6   3   9        676.35        670.62        18.49 o                         
   8   3   9         95.81        117.38         8.82 o                         
  10   3   9         33.14         42.05         4.70 o                         
  12   3   9         87.78         76.30         7.77 o                         
 -13   4   9          0.02          0.18         0.54 o                         
 -11   4   9         41.21         40.12         3.68 o                         
  -9   4   9          3.67          0.75         0.80 o                         
  -7   4   9         33.64         16.13         2.69 o                         
  -5   4   9          4.73          4.18         1.63 o                         
  -3   4   9         23.80         22.08         3.02 o                         
  -1   4   9         22.03         21.69         3.93 o                         
   1   4   9        168.80        195.65         9.70 o                         
   3   4   9        291.36        332.49        12.55 o                         
   5   4   9        205.14        211.40        14.55 o                         
   7   4   9         31.69         30.31         3.93 o                         
   9   4   9        418.81        425.87        13.67 o                         
 -10   5   9          6.45          8.74         2.35 o                         
  -8   5   9          0.03          1.36         0.61 o                         
  -6   5   9         66.31         68.72         7.81 o                         
  -4   5   9         51.27         50.38         7.02 o                         
  -2   5   9        112.29        126.68         8.12 o                         
   0   5   9         51.32         62.52         5.53 o                         
   2   5   9        104.89         94.40         6.07 o                         
   4   5   9         14.44         17.35         2.56 o                         
 -20   0  10          6.02          4.63         1.49 o                         
 -18   0  10         12.90         15.58         2.85 o                         
 -16   0  10        344.47        375.63        16.96 o                         
 -14   0  10        196.40        187.11         9.20 o                         
 -12   0  10          5.25          9.71         1.69 o                         
 -10   0  10        200.88        171.04         9.81 o                         
  -8   0  10       3405.44       3462.61        51.30 o                         
  -6   0  10       8355.89       8483.52       119.68 o                         
  -4   0  10         13.24         34.25         4.35 o                         
  -2   0  10       2683.48       2799.19        58.04 o                         
   0   0  10         56.42         84.45         9.23 o                         
   2   0  10       6302.45       6841.34       145.51 o                         
   4   0  10        234.59        257.04        20.58 o                         
   6   0  10       1174.65       1000.64        23.44 o                         
   8   0  10        641.53        620.67        30.25 o                         
  10   0  10       1926.52       1946.45        59.68 o                         
  12   0  10        444.37        468.54        24.31 o                         
  14   0  10          0.01          0.34         1.20 o                         
 -19   1  10         19.25         26.55         5.49 o                         
 -17   1  10         92.41        110.67         5.59 o                         
 -15   1  10       1251.97       1353.13        23.62 o                         
 -13   1  10        156.85        168.03         7.60 o                         
 -11   1  10        205.77        207.72         5.80 o                         
  -9   1  10        473.87        519.28        12.41 o                         
  -7   1  10         33.84         26.09         3.06 o                         
  -5   1  10        658.20        696.56        25.31 o                         
  -3   1  10         59.72         65.83         4.39 o                         
  -1   1  10        401.58        435.59        17.92 o                         
   1   1  10         67.52         79.00         5.04 o                         
   3   1  10        173.05        194.48         8.62 o                         
   5   1  10         96.84         93.30         5.27 o                         
   7   1  10          0.02          1.60         0.88 o                         
   9   1  10        548.34        580.97        17.07 o                         
  11   1  10         29.71         27.55         3.30 o                         
  13   1  10         27.84         21.81         4.67 o                         
 -18   2  10         44.93         44.30         4.52 o                         
 -16   2  10         61.73         64.60         4.88 o                         
 -14   2  10         92.61         93.73         6.37 o                         
 -12   2  10         10.47         11.67         1.89 o                         
 -10   2  10        491.21        410.29        15.28 o                         
  -8   2  10         67.21         83.94         5.49 o                         
  -6   2  10        479.06        422.96        12.19 o                         
  -4   2  10         38.77         44.22         3.67 o                         
  -2   2  10         87.78        101.59         7.43 o                         
   0   2  10          6.16          5.23         1.23 o                         
   2   2  10          0.00          2.90         1.41 o                         
   4   2  10        127.94         90.74         4.38 o                         
   6   2  10        362.08        295.27        10.31 o                         
   8   2  10         32.52         24.28         2.96 o                         
  10   2  10        104.13        111.88         6.70 o                         
  12   2  10         47.62         48.48         4.83 o                         
 -17   3  10          0.13         -1.16         1.38 o                         
 -15   3  10          0.58          1.52         0.70 o                         
 -13   3  10         57.32         55.11         4.71 o                         
 -11   3  10        137.47        157.21        10.30 o                         
  -9   3  10        331.15        349.96        22.82 o                         
  -7   3  10       3329.65       3080.30        57.50 o                         
  -5   3  10        655.18        549.10        19.58 o                         
  -3   3  10         28.63         25.14         4.08 o                         
  -1   3  10       1776.64       1580.01        27.02 o                         
   1   3  10       1024.91       1012.26        23.58 o                         
   3   3  10        956.98        925.13        19.50 o                         
   5   3  10          1.08          1.19         1.47 o                         
   7   3  10        316.99        296.42        11.54 o                         
   9   3  10         14.31         30.06         5.32 o                         
  11   3  10        188.51        180.96        12.55 o                         
 -14   4  10        315.41        402.00        15.05 o                         
 -12   4  10         35.26         39.85         3.39 o                         
 -10   4  10         22.56         19.05         2.56 o                         
  -8   4  10          0.23         -0.50         1.09 o                         
  -6   4  10        208.78        168.20         8.61 o                         
  -4   4  10         79.82         65.70         5.35 o                         
  -2   4  10         52.10         53.68         4.89 o                         
   0   4  10        416.97        449.48        12.69 o                         
   2   4  10          9.41          9.28         1.75 o                         
   4   4  10         75.68         84.54         7.33 o                         
   6   4  10         50.65         54.71         5.62 o                         
   8   4  10        101.90        102.56         9.49 o                         
  -9   5  10        148.03        139.13         9.71 o                         
  -7   5  10         58.40         61.45         4.88 o                         
  -5   5  10          6.91          9.52         3.14 o                         
  -3   5  10         62.72         66.47         5.55 o                         
  -1   5  10          2.21          1.61         1.01 o                         
   1   5  10         26.85         32.60         3.64 o                         
   3   5  10          0.01         -0.49         0.66 o                         
 -18   1  11        171.87        179.77         7.46 o                         
 -16   1  11        289.84        314.31        10.00 o                         
 -14   1  11       2398.55       2442.35        34.51 o                         
 -12   1  11        649.27        586.29        14.71 o                         
 -10   1  11         68.99         64.42         3.53 o                         
  -8   1  11        311.49        320.46        13.86 o                         
  -6   1  11       1085.81       1158.27        32.65 o                         
  -4   1  11         29.05         26.81         2.96 o                         
  -2   1  11        809.14        857.13        26.18 o                         
   0   1  11        183.24        171.43         9.15 o                         
   2   1  11        254.19        289.03        12.68 o                         
   4   1  11          7.77          5.24         1.52 o                         
   6   1  11       2379.90       2197.91        32.18 o                         
   8   1  11       1212.41       1222.12        25.83 o                         
  10   1  11         10.54         13.91         2.97 o                         
  12   1  11        229.20        215.77        22.89 o                         
 -17   2  11        156.11        168.62         7.23 o                         
 -15   2  11         76.23         84.08         5.79 o                         
 -13   2  11          4.80          5.74         1.57 o                         
 -11   2  11          2.39          2.64         1.07 o                         
  -9   2  11         17.28         16.14         2.76 o                         
  -7   2  11          0.09         -0.04         0.82 o                         
  -5   2  11        105.35         88.53         7.97 o                         
  -3   2  11        224.48        205.02        10.99 o                         
  -1   2  11        948.50        950.85        34.30 o                         
   1   2  11        175.11        136.79         5.91 o                         
   3   2  11          6.39         12.58         1.80 o                         
   5   2  11          1.58         -0.32         0.73 o                         
   7   2  11        455.60        401.81        12.15 o                         
   9   2  11        384.74        374.89        12.82 o                         
  11   2  11          6.71          2.06         1.16 o                         
 -16   3  11         12.20         14.33         2.28 o                         
 -14   3  11         14.54          8.70         1.74 o                         
 -12   3  11         20.86         21.36         2.91 o                         
 -10   3  11        533.67        417.76        14.13 o                         
  -8   3  11        119.34        113.24        10.89 o                         
  -6   3  11       1473.96       1350.32        28.29 o                         
  -4   3  11        144.86        124.69         7.62 o                         
  -2   3  11       2792.99       2602.44        42.14 o                         
   0   3  11        496.98        477.12        15.52 o                         
   2   3  11        118.59        134.97         7.44 o                         
   4   3  11         21.58         20.37         2.63 o                         
   6   3  11          0.76          1.29         0.97 o                         
   8   3  11         32.06         21.77         5.04 o                         
  10   3  11        182.62        171.39         8.40 o                         
 -13   4  11        101.82        130.82         6.69 o                         
 -11   4  11        129.30        128.83         7.93 o                         
  -9   4  11         10.34          7.15         1.77 o                         
  -7   4  11         44.61         46.15         4.33 o                         
  -5   4  11          1.58          0.28         0.85 o                         
  -3   4  11          0.02         -0.75         0.75 o                         
  -1   4  11         40.72         42.54         5.18 o                         
   1   4  11         12.47          9.13         1.68 o                         
   3   4  11          5.78          2.12         0.82 o                         
   5   4  11         42.20         43.06         4.87 o                         
   7   4  11        109.88        126.64         7.43 o                         
  -8   5  11         40.94         34.85         4.44 o                         
  -6   5  11         13.34         24.91         4.26 o                         
  -4   5  11         10.40         18.22         2.74 o                         
  -2   5  11          5.13          2.07         0.89 o                         
   0   5  11         98.56         96.25         6.12 o                         
   2   5  11         18.02         19.72         3.73 o                         
 -18   0  12       1447.48       1472.56        76.27 o                         
 -16   0  12        531.50        553.32        19.23 o                         
 -14   0  12       3636.12       3646.65        52.34 o                         
 -12   0  12         84.58         77.39         5.83 o                         
 -10   0  12       2033.70       1955.54        27.50 o                         
  -8   0  12        916.08        903.46        23.77 o                         
  -6   0  12       2119.72       2159.38        48.02 o                         
  -4   0  12          1.49          3.37         1.46 o                         
  -2   0  12       3311.22       3240.37        83.81 o                         
   0   0  12       1636.86       1589.58        52.40 o                         
   2   0  12          4.19          6.20         3.47 o                         
   4   0  12          2.20          8.64         2.03 o                         
   6   0  12         54.73         50.50         7.96 o                         
   8   0  12         13.34         20.47         5.12 o                         
  10   0  12        738.08        789.86        33.28 o                         
  12   0  12          8.66         12.21         3.25 o                         
 -19   1  12         14.79         19.44         2.60 o                         
 -17   1  12        131.52        140.90         6.10 o                         
 -15   1  12         16.31         15.45         2.15 o                         
 -13   1  12        379.56        386.19        11.75 o                         
 -11   1  12         23.47         24.34         2.83 o                         
  -9   1  12          6.57          4.20         1.20 o                         
  -7   1  12        616.96        621.73        20.26 o                         
  -5   1  12          0.24          0.06         0.72 o                         
  -3   1  12        512.10        503.98        20.59 o                         
  -1   1  12         40.24         51.00         5.13 o                         
   1   1  12        654.08        668.97        20.53 o                         
   3   1  12        475.69        383.62        10.88 o                         
   5   1  12          9.41          8.42         2.21 o                         
   7   1  12       1410.35       1506.05        25.56 o                         
   9   1  12          1.12          0.25         1.42 o                         
  11   1  12          1.58          4.83         1.58 o                         
  13   1  12        110.79        137.89         9.60 o                         
 -18   2  12        147.65        159.26         9.74 o                         
 -16   2  12         21.28         22.68         2.73 o                         
 -14   2  12         33.37         41.14         4.15 o                         
 -12   2  12         10.49          8.21         3.70 o                         
 -10   2  12          1.63          0.09         0.93 o                         
  -8   2  12         82.06         78.10        10.27 o                         
  -6   2  12         53.41         41.82         3.69 o                         
  -4   2  12        492.54        459.23        19.83 o                         
  -2   2  12          7.58          6.10         1.40 o                         
   0   2  12       1285.01       1166.17        20.61 o                         
   2   2  12        218.55        179.90         7.07 o                         
   4   2  12        200.25        165.98         6.91 o                         
   6   2  12          0.13          0.10         0.73 o                         
   8   2  12        794.72        786.41        19.45 o                         
  10   2  12          6.13          4.44         1.50 o                         
 -15   3  12        130.65        107.34        11.84 o                         
 -13   3  12         18.25         22.36         2.76 o                         
 -11   3  12         32.59         29.79         3.52 o                         
  -9   3  12        266.10        192.01        16.32 o                         
  -7   3  12        576.82        548.38        16.54 o                         
  -5   3  12        371.26        367.30        13.45 o                         
  -3   3  12        114.28        127.50         7.74 o                         
  -1   3  12       1949.06       1891.15        34.38 o                         
   1   3  12        654.98        714.71        16.90 o                         
   3   3  12        234.32        257.94         9.68 o                         
   5   3  12         45.10         50.66         4.67 o                         
   7   3  12        139.66        170.40        10.08 o                         
   9   3  12          2.24          0.64         1.76 o                         
 -12   4  12         75.02         85.86         5.76 o                         
 -10   4  12         11.52          8.33         1.89 o                         
  -8   4  12         71.31         66.77         4.96 o                         
  -6   4  12        390.70        378.31        12.69 o                         
  -4   4  12         95.29        104.49         6.81 o                         
  -2   4  12        182.53        209.76        14.64 o                         
   0   4  12         12.28         13.80         2.03 o                         
   2   4  12        126.76        121.26         5.89 o                         
   4   4  12         48.34         50.14         4.04 o                         
   6   4  12         88.03        114.72         7.01 o                         
  -7   5  12          1.65          1.42         1.01 o                         
  -5   5  12        337.47        404.51        19.50 o                         
  -3   5  12         20.05         17.76         3.70 o                         
  -1   5  12         17.49         16.29         2.45 o                         
   1   5  12         72.10         68.16         6.57 o                         
 -18   1  13         53.54         47.70         3.55 o                         
 -16   1  13         55.19         60.11         4.08 o                         
 -14   1  13         29.40         36.03         3.38 o                         
 -12   1  13         63.53         70.91         4.91 o                         
 -10   1  13       1213.86       1104.45        30.45 o                         
  -8   1  13        579.76        521.25        11.97 o                         
  -6   1  13         18.65         20.71         2.88 o                         
  -4   1  13         90.88         95.33         9.24 o                         
  -2   1  13        423.93        416.90        19.56 o                         
   0   1  13       1796.46       1607.25        32.69 o                         
   2   1  13          8.88          8.31         2.05 o                         
   4   1  13          7.84          3.42         1.24 o                         
   6   1  13         70.89         77.48         5.17 o                         
   8   1  13       1762.62       1852.32        32.33 o                         
  10   1  13          4.14          5.12         3.14 o                         
  12   1  13         18.53         27.64         4.41 o                         
 -17   2  13          0.00          0.55         0.72 o                         
 -15   2  13         22.20         18.80         2.56 o                         
 -13   2  13          2.18          1.62         0.93 o                         
 -11   2  13        859.32        874.30        21.31 o                         
  -9   2  13        214.03        206.26        14.83 o                         
  -7   2  13         11.05         12.29         2.77 o                         
  -5   2  13       1183.78       1041.09        23.37 o                         
  -3   2  13        208.37        172.38         7.10 o                         
  -1   2  13          8.35          8.39         1.49 o                         
   1   2  13        593.93        543.52        14.26 o                         
   3   2  13         59.78         59.67         4.12 o                         
   5   2  13        188.72        164.09         7.60 o                         
   7   2  13         25.00         19.82         2.53 o                         
   9   2  13          8.99          3.78         2.43 o                         
 -16   3  13        100.33        109.95         6.04 o                         
 -14   3  13        337.26        346.61        13.00 o                         
 -12   3  13         39.27         31.95         4.09 o                         
 -10   3  13        121.18        133.04        12.89 o                         
  -8   3  13         54.93         39.32         4.09 o                         
  -6   3  13        334.20        340.63        12.82 o                         
  -4   3  13        122.56        116.21         7.41 o                         
  -2   3  13        452.81        455.15        14.92 o                         
   0   3  13        257.65        286.53        10.25 o                         
   2   3  13         63.28         57.41         4.48 o                         
   4   3  13          2.02         -0.08         0.70 o                         
   6   3  13        155.80        142.06         7.39 o                         
   8   3  13          1.28          3.27         1.53 o                         
 -13   4  13          0.01          2.28         1.05 o                         
 -11   4  13         22.81         18.75         2.68 o                         
  -9   4  13        283.73        270.49         9.47 o                         
  -7   4  13        110.68        100.82         6.04 o                         
  -5   4  13        129.12        134.06         8.81 o                         
  -3   4  13        106.01        103.26         7.73 o                         
  -1   4  13         75.74         81.63         5.59 o                         
   1   4  13        196.04        216.27         7.74 o                         
   3   4  13        229.19        248.04         8.80 o                         
   5   4  13         51.30         68.96         5.23 o                         
  -4   5  13        273.19        373.45        11.34 o                         
  -2   5  13         85.29         99.76         7.84 o                         
 -18   0  14       1728.50       1739.73       152.87 o                         
 -16   0  14        783.62        855.66        23.68 o                         
 -14   0  14        979.08        945.70        26.86 o                         
 -12   0  14        181.11        191.40        21.33 o                         
 -10   0  14        271.37        249.21        13.13 o                         
  -8   0  14        890.26        835.25        19.20 o                         
  -6   0  14        734.96        686.42        25.86 o                         
  -4   0  14        580.42        541.97        31.75 o                         
  -2   0  14         65.95         44.26         8.48 o                         
   0   0  14        812.62        749.38        20.38 o                         
   2   0  14        196.04        205.68        16.73 o                         
   4   0  14        756.68        743.55        24.24 o                         
   6   0  14       1150.23       1187.78        44.26 o                         
   8   0  14        159.17        182.90        15.13 o                         
  10   0  14         94.74        113.17        10.53 o                         
 -19   1  14          8.90          7.87         1.56 o                         
 -17   1  14        219.00        209.04         8.19 o                         
 -15   1  14        218.72        241.90         8.58 o                         
 -13   1  14        160.13        155.45         7.21 o                         
 -11   1  14         32.07         29.91         3.22 o                         
  -9   1  14        567.10        511.12        15.61 o                         
  -7   1  14          0.44          1.00         0.75 o                         
  -5   1  14        317.51        303.50        13.24 o                         
  -3   1  14        200.85        166.32         7.06 o                         
  -1   1  14         37.01         30.04         2.69 o                         
   1   1  14        313.60        287.24        11.61 o                         
   3   1  14        150.35        132.02         7.87 o                         
   5   1  14        669.22        630.36        15.57 o                         
   7   1  14          8.85          6.25         1.57 o                         
   9   1  14        212.92        211.28        18.58 o                         
  11   1  14          0.05          0.26         0.78 o                         
 -18   2  14         13.25         12.03         2.61 o                         
 -16   2  14         47.77         35.78         3.25 o                         
 -14   2  14         52.66         57.38         4.60 o                         
 -12   2  14         98.93         75.89         5.69 o                         
 -10   2  14         86.96         79.67         7.56 o                         
  -8   2  14        377.42        353.76        16.07 o                         
  -6   2  14         87.96         80.27         6.01 o                         
  -4   2  14       3524.81       3178.08        48.04 o                         
  -2   2  14        214.95        198.93         8.42 o                         
   0   2  14        302.62        285.80        10.18 o                         
   2   2  14         74.54         84.98         5.48 o                         
   4   2  14       1483.87       1546.87        37.81 o                         
   6   2  14         23.12         27.44         3.33 o                         
   8   2  14          4.56          5.93         1.74 o                         
 -15   3  14          0.12          0.57         0.54 o                         
 -13   3  14          0.01         -0.35         0.74 o                         
 -11   3  14         19.90         24.66         3.55 o                         
  -9   3  14          4.41          1.42         1.31 o                         
  -7   3  14        684.86        593.65        20.66 o                         
  -5   3  14        178.78        165.87         8.69 o                         
  -3   3  14         26.38         24.93         4.16 o                         
  -1   3  14         79.76         78.67         5.18 o                         
   1   3  14        237.96        229.14         8.92 o                         
   3   3  14          3.25          2.63         0.64 o                         
   5   3  14         82.67        103.91         6.19 o                         
   7   3  14        223.95        188.93        23.18 o                         
 -12   4  14        132.22        107.23         8.22 o                         
 -10   4  14        429.95        391.47        18.17 o                         
  -8   4  14          2.60          4.59         1.17 o                         
  -6   4  14          4.90          0.56         0.92 o                         
  -4   4  14        145.88        133.01         8.49 o                         
  -2   4  14         58.03         49.25         4.16 o                         
   0   4  14         72.74         76.34         4.35 o                         
   2   4  14         33.54         28.79         2.50 o                         
   4   4  14         69.93         72.67         5.16 o                         
 -18   1  15          0.51          0.35         0.72 o                         
 -16   1  15        559.60        592.24        14.99 o                         
 -14   1  15          0.10          1.06         1.07 o                         
 -12   1  15        199.09        205.52         8.36 o                         
 -10   1  15        103.56         98.25         5.79 o                         
  -8   1  15       1253.04       1098.67        24.37 o                         
  -6   1  15        169.48        141.33         8.02 o                         
  -4   1  15         12.69         14.23         2.36 o                         
  -2   1  15         85.89         81.56         6.12 o                         
   0   1  15         28.35         31.83         3.87 o                         
   2   1  15          1.90          2.31         1.17 o                         
   4   1  15         79.71         83.97         5.39 o                         
   6   1  15        732.58        711.89        19.68 o                         
   8   1  15         59.67         60.21         4.44 o                         
  10   1  15        112.00        122.54         9.67 o                         
 -17   2  15         21.33         25.40         2.87 o                         
 -15   2  15          0.67          0.54         0.53 o                         
 -13   2  15         78.63         63.70         4.94 o                         
 -11   2  15        136.13        129.44         7.43 o                         
  -9   2  15        340.83        342.24        15.65 o                         
  -7   2  15         63.96         65.17         5.40 o                         
  -5   2  15         52.60         51.49         4.83 o                         
  -3   2  15       2222.35       2175.33        32.42 o                         
  -1   2  15         21.01         20.08         2.37 o                         
   1   2  15         89.63         96.08         5.80 o                         
   3   2  15        288.23        321.18        12.34 o                         
   5   2  15        903.85       1156.40        24.23 o                         
   7   2  15         33.28         37.88         4.38 o                         
 -14   3  15          4.91          6.41         1.68 o                         
 -12   3  15        165.37        163.95         9.01 o                         
 -10   3  15          5.82          4.49         1.56 o                         
  -8   3  15          1.57          3.20         1.66 o                         
  -6   3  15        343.35        331.53        17.29 o                         
  -4   3  15          0.02         -0.18         0.97 o                         
  -2   3  15        264.90        277.07         9.64 o                         
   0   3  15        132.99        125.27         6.35 o                         
   2   3  15         21.38         23.89         2.63 o                         
   4   3  15         12.17          9.83         2.01 o                         
   6   3  15         29.75         41.01         5.83 o                         
 -11   4  15         11.40          6.61         2.05 o                         
  -9   4  15        584.98        550.30        22.56 o                         
  -7   4  15        114.88        150.38         8.18 o                         
  -5   4  15          0.98          1.30         0.88 o                         
  -3   4  15          0.37         -0.41         0.75 o                         
  -1   4  15         19.95         18.80         2.40 o                         
   1   4  15          0.35          2.35         0.99 o                         
   3   4  15          3.24          7.88         2.39 o                         
 -18   0  16        206.82        194.36        11.91 o                         
 -16   0  16       1347.45       1473.37        32.36 o                         
 -14   0  16         39.55         40.06         4.91 o                         
 -12   0  16        424.99        421.91        38.81 o                         
 -10   0  16        596.93        598.85        32.62 o                         
  -8   0  16         16.88         14.08         4.00 o                         
  -6   0  16        439.35        383.87        23.87 o                         
  -4   0  16        572.45        556.73        29.66 o                         
  -2   0  16        514.61        532.41        29.02 o                         
   0   0  16        135.00        114.47        12.77 o                         
   2   0  16        123.89        127.70        13.52 o                         
   4   0  16         29.40         24.35         5.64 o                         
   6   0  16        260.22        274.98        13.06 o                         
   8   0  16          3.02          4.00         2.20 o                         
 -17   1  16         19.72         22.62         3.00 o                         
 -15   1  16        269.97        277.72        11.89 o                         
 -13   1  16        146.00        159.72         8.21 o                         
 -11   1  16          0.87          0.04         0.72 o                         
  -9   1  16         60.36         44.61         5.43 o                         
  -7   1  16        116.89        118.61         7.36 o                         
  -5   1  16          1.27          2.03         0.81 o                         
  -3   1  16       1744.50       1631.13        31.57 o                         
  -1   1  16         92.49         82.70         5.43 o                         
   1   1  16        112.78        106.21         7.12 o                         
   3   1  16         26.88         35.81         3.49 o                         
   5   1  16         94.01         88.89         5.30 o                         
   7   1  16          0.53          0.41         0.64 o                         
   9   1  16         88.93        120.11         9.60 o                         
 -16   2  16          0.19          1.42         1.05 o                         
 -14   2  16          0.12          0.37         0.62 o                         
 -12   2  16         16.50         19.13         7.10 o                         
 -10   2  16        227.35        222.15        12.18 o                         
  -8   2  16          0.35         -0.01         1.16 o                         
  -6   2  16         19.48         17.79         2.81 o                         
  -4   2  16        179.94        191.62         9.54 o                         
  -2   2  16       1946.56       1949.08        27.02 o                         
   0   2  16        219.90        211.33         8.61 o                         
   2   2  16          0.23         -1.62         1.62 o                         
   4   2  16         65.10         54.76         4.65 o                         
   6   2  16        776.07        801.56        21.71 o                         
 -13   3  16        114.88        111.92        11.41 o                         
 -11   3  16        112.96         90.40         6.60 o                         
  -9   3  16         14.23         15.16         4.11 o                         
  -7   3  16         22.80         29.81         4.17 o                         
  -5   3  16         22.96         23.61         3.88 o                         
  -3   3  16          0.19         -0.05         1.06 o                         
  -1   3  16         23.70         27.66         3.25 o                         
   1   3  16         78.94         75.95         6.61 o                         
   3   3  16        108.80        138.68         8.46 o                         
   5   3  16         76.09         68.91         7.36 o                         
 -10   4  16         25.70         32.42         4.37 o                         
  -8   4  16        183.27        123.47        10.96 o                         
  -6   4  16        541.64        682.13        14.69 o                         
  -4   4  16         15.74         16.61         2.14 o                         
  -2   4  16         83.33         83.82         4.71 o                         
   0   4  16          4.50          3.11         1.05 o                         
 -16   1  17          0.54          0.35         0.83 o                         
 -14   1  17         41.23         36.21         4.39 o                         
 -12   1  17         59.67         59.54         8.80 o                         
 -10   1  17        193.65        207.25        16.88 o                         
  -8   1  17          5.75          5.53         1.87 o                         
  -6   1  17       1912.71       1828.12        33.29 o                         
  -4   1  17        605.13        589.55        17.42 o                         
  -2   1  17        323.05        331.72        11.11 o                         
   0   1  17        158.78        170.07         9.02 o                         
   2   1  17        558.66        555.00        16.48 o                         
   4   1  17         21.36         22.73         2.68 o                         
   6   1  17         60.37         59.31         4.42 o                         
   8   1  17         81.30         71.78         7.28 o                         
 -15   2  17         79.82         66.38        10.08 o                         
 -13   2  17         30.05         37.03         4.28 o                         
 -11   2  17        571.48        548.46        18.80 o                         
  -9   2  17         11.97         22.67         3.80 o                         
  -7   2  17         69.66         70.33         5.52 o                         
  -5   2  17         78.09         85.02         6.14 o                         
  -3   2  17        124.72        139.55         6.14 o                         
  -1   2  17         55.83         62.99         5.27 o                         
   1   2  17        190.75        191.89         9.06 o                         
   3   2  17         99.29        105.31         6.39 o                         
   5   2  17        492.42        505.80        24.61 o                         
 -14   3  17        157.67        145.36         9.19 o                         
 -12   3  17          7.52          7.58         1.61 o                         
 -10   3  17          5.59          3.44         1.25 o                         
  -8   3  17         39.94         45.63         4.73 o                         
  -6   3  17         99.06         87.86         6.93 o                         
  -4   3  17         24.99         27.22         3.88 o                         
  -2   3  17        120.84        125.25         7.80 o                         
   0   3  17          0.28          1.97         1.00 o                         
   2   3  17         62.28         77.66         6.07 o                         
   4   3  17         29.88         24.20         4.15 o                         
  -7   4  17        797.98        816.79        26.18 o                         
  -5   4  17         80.40        111.84         6.91 o                         
  -3   4  17          0.01         -0.44         0.44 o                         
 -16   0  18         53.91         55.65         6.27 o                         
 -14   0  18         15.91         21.77         4.74 o                         
 -12   0  18          7.74          8.14         2.73 o                         
 -10   0  18        216.08        211.88        16.81 o                         
  -8   0  18         27.64         27.26         6.27 o                         
  -6   0  18        919.38        958.75        39.70 o                         
  -4   0  18        135.25        147.04        14.49 o                         
  -2   0  18          6.83          3.21         2.24 o                         
   0   0  18          0.60         -0.22         1.12 o                         
   2   0  18       1274.56       1440.33        48.93 o                         
   4   0  18        358.98        365.15        14.89 o                         
   6   0  18         25.15         26.48         4.13 o                         
 -17   1  18        152.73        142.49         9.26 o                         
 -15   1  18          2.53          2.91         1.68 o                         
 -13   1  18         23.01         25.29         5.42 o                         
 -11   1  18        199.67        229.70        17.14 o                         
  -9   1  18        213.42        240.27        18.08 o                         
  -7   1  18        362.66        364.26        16.02 o                         
  -5   1  18        707.87        702.61        23.36 o                         
  -3   1  18         64.87         77.66         5.18 o                         
  -1   1  18        167.18        163.11         8.63 o                         
   1   1  18        149.84        172.13         8.60 o                         
   3   1  18          7.16         10.25         1.80 o                         
   5   1  18        220.40        223.09         8.56 o                         
   7   1  18         14.29         18.60         3.55 o                         
 -14   2  18          4.46          5.22         1.57 o                         
 -12   2  18         28.53         26.32         4.30 o                         
 -10   2  18         53.29         58.27         5.73 o                         
  -8   2  18         36.21         26.87         4.63 o                         
  -6   2  18         29.33         35.90         4.78 o                         
  -4   2  18        386.61        376.98        11.06 o                         
  -2   2  18        149.67        140.87         7.60 o                         
   0   2  18          3.37          2.57         0.97 o                         
   2   2  18          4.14          4.53         1.16 o                         
   4   2  18        364.60        364.11        14.98 o                         
 -13   3  18          1.28          1.83         0.97 o                         
 -11   3  18        121.67        149.43        10.76 o                         
  -9   3  18         43.12         40.75         6.01 o                         
  -7   3  18          2.87          1.93         0.94 o                         
  -5   3  18         35.96         37.39         4.33 o                         
  -3   3  18          0.76          2.02         1.08 o                         
  -1   3  18          0.06          0.98         0.51 o                         
   1   3  18        474.35        534.85        15.74 o                         
   3   3  18        171.02        151.49         9.90 o                         
 -16   1  19        128.91        138.45         9.45 o                         
 -14   1  19         68.97         71.34         7.99 o                         
 -12   1  19         64.64         69.66         8.63 o                         
 -10   1  19         43.69         41.98         6.87 o                         
  -8   1  19         47.61         37.96         4.88 o                         
  -6   1  19        839.78        858.77        35.93 o                         
  -4   1  19        593.13        593.93        16.91 o                         
  -2   1  19        444.84        469.70        18.10 o                         
   0   1  19          0.15          1.17         0.77 o                         
   2   1  19         13.21         14.89         1.93 o                         
   4   1  19        181.33        164.71         6.09 o                         
 -13   2  19          0.88          0.69         1.21 o                         
 -11   2  19          0.15          0.17         0.53 o                         
  -9   2  19          4.04          2.54         1.17 o                         
  -7   2  19        220.88        211.17        11.09 o                         
  -5   2  19        142.97        157.53        11.02 o                         
  -3   2  19         49.62         50.75         4.24 o                         
  -1   2  19         66.74         65.93         4.73 o                         
   1   2  19          1.76          1.70         0.97 o                         
   3   2  19         16.83         16.31         2.45 o                         
 -10   3  19         65.73         78.96         7.36 o                         
  -8   3  19         29.09         43.36         5.83 o                         
  -6   3  19         33.76         36.15         5.57 o                         
  -4   3  19          4.69          4.82         1.79 o                         
  -2   3  19          0.97          1.34         1.16 o                         
   0   3  19        114.92        146.32        13.09 o                         
 -14   0  20          0.40         -0.60         1.46 o                         
 -12   0  20        192.96        206.02        14.34 o                         
 -10   0  20        339.72        369.57        21.03 o                         
  -8   0  20        386.09        423.31        23.27 o                         
  -6   0  20         79.99         78.51         9.82 o                         
  -4   0  20       2440.02       2540.90        68.80 o                         
  -2   0  20          6.38          7.06         2.84 o                         
   0   0  20        397.29        401.24        22.19 o                         
   2   0  20         64.28         82.90         6.95 o                         
   4   0  20        526.10        462.41        29.54 o                         
 -15   1  20         92.55         99.20         7.96 o                         
 -13   1  20        268.34        267.90        15.80 o                         
 -11   1  20         24.46         28.39         5.34 o                         
  -9   1  20          2.20          0.78         2.13 o                         
  -7   1  20        186.28        179.57        14.75 o                         
  -5   1  20        286.80        282.34        10.80 o                         
  -3   1  20          1.70          4.11         1.68 o                         
  -1   1  20          2.86          2.67         1.05 o                         
   1   1  20        160.75        165.37         7.47 o                         
   3   1  20        113.95        115.06         6.68 o                         
 -12   2  20         18.57         20.47         3.92 o                         
 -10   2  20         93.58         95.28         6.37 o                         
  -8   2  20        120.25        122.33         7.64 o                         
  -6   2  20         26.89         24.12         3.44 o                         
  -4   2  20         18.93         17.48         4.15 o                         
  -2   2  20         16.00         17.63         2.28 o                         
   0   2  20         53.38         60.23         4.85 o                         
   2   2  20         12.32         16.25         3.32 o                         
  -9   3  20        424.03        519.56        18.94 o                         
  -7   3  20         38.78         39.25         5.04 o                         
  -5   3  20        162.51        165.79        10.79 o                         
  -3   3  20          4.58          2.61         1.42 o                         
 -14   1  21         11.15         15.76         3.14 o                         
 -12   1  21         19.66         17.52         3.77 o                         
 -10   1  21         42.89         50.57         6.83 o                         
  -8   1  21         44.15         43.85         4.76 o                         
  -6   1  21         30.44         35.71         3.53 o                         
  -4   1  21        114.71        120.20         6.37 o                         
  -2   1  21         18.32         18.56         2.41 o                         
   0   1  21        403.85        428.58        17.90 o                         
   2   1  21        138.04        129.83         5.86 o                         
 -11   2  21        131.00        141.03         9.93 o                         
  -9   2  21          0.74          0.75         0.82 o                         
  -7   2  21         52.81         55.28         6.31 o                         
  -5   2  21         25.73         20.62         3.88 o                         
  -3   2  21          0.02          0.78         0.64 o                         
  -1   2  21        283.23        275.26        21.27 o                         
 -12   0  22        234.02        244.64        12.85 o                         
 -10   0  22         65.50         60.88         6.98 o                         
  -8   0  22       2787.96       3133.36        72.91 o                         
  -6   0  22         56.95         63.12         7.69 o                         
  -4   0  22         12.26         15.31         3.77 o                         
  -2   0  22          5.96          1.31         1.08 o                         
   0   0  22          3.77          1.30         1.07 o                         
 -11   1  22          9.27          8.79         1.74 o                         
  -9   1  22          1.09          2.09         0.77 o                         
  -7   1  22          2.37          1.59         0.95 o                         
  -5   1  22        189.68        180.41        11.87 o                         
  -3   1  22         36.71         31.94         2.86 o                         
  -1   1  22          3.74          3.89         0.91 o                         
  -8   1  23        103.21         98.22         5.54 o                         
  -6   1  23        319.51        310.04        26.28 o                         
  -4   1  23         14.22         14.27         2.95 o                         
                                                                                
