# Supplementary material for: Managing negative linear compressibility and thermal expansion through steric hindrance: a case study of 1,2-bis­(4′-pyridyl)­ethane cocrystals
Source: IUCrJ. 2025 Jan 1;12(Pt 1):88–96. doi: 10.1107/S2052252524011734 (PMC11707692; doi:10.1107/S2052252524011734)
Supplement: Supplementary file 41 [file m-12-00088-ETYSUC_190K_Bsup41.hkl]

data_ETYSUC_190K_B                                                              
_shelx_title ' etysuc_190_1_a.res in I2/a'                                      
_shelx_refln_list_code          4                                               
_shelx_F_calc_maximum      217.03                                               
_exptl_crystal_F_000       640.00                                               
_reflns_d_resolution_high  0.8135                                               
                                                                                
loop_                                                                           
 _space_group_symop_operation_xyz                                               
 'x, y, z'                                                                      
 '-x+1/2, y, -z'                                                                
 'x+1/2, y+1/2, z+1/2'                                                          
 '-x+1, y+1/2, -z+1/2'                                                          
 '-x, -y, -z'                                                                   
 'x-1/2, -y, z'                                                                 
 '-x+1/2, -y+1/2, -z+1/2'                                                       
 'x, -y+1/2, z+1/2'                                                             
                                                                                
_cell_length_a    16.6279                                                       
_cell_length_b     4.8825                                                       
_cell_length_c    19.3411                                                       
_cell_angle_alpha  90.000                                                       
_cell_angle_beta  109.105                                                       
_cell_angle_gamma  90.000                                                       
                                                                                
_shelx_F_squared_multiplier     1.000                                           
                                                                                
loop_                                                                           
 _refln_index_h                                                                 
 _refln_index_k                                                                 
 _refln_index_l                                                                 
 _refln_F_squared_calc                                                          
 _refln_F_squared_meas                                                          
 _refln_F_squared_sigma                                                         
 _refln_observed_status                                                         
   2   0   0        108.39        133.18         2.84 o                         
   4   0   0       7474.20       7067.39        67.56 o                         
   6   0   0       6637.10       7261.64        91.18 o                         
   8   0   0       2357.35       2848.65        35.02 o                         
  10   0   0          3.93          1.97         1.55 o                         
  12   0   0         11.03         36.15         8.23 o                         
  14   0   0          2.77          3.71         2.56 o                         
  16   0   0        274.17        299.37        18.66 o                         
  18   0   0        426.19        457.44        15.22 o                         
   1   1   0        284.46        242.93         2.94 o                         
   3   1   0        412.59        467.05         5.78 o                         
   5   1   0          5.49          4.52         0.56 o                         
   7   1   0         84.77         78.46         2.76 o                         
   9   1   0        769.24        904.39        13.20 o                         
  11   1   0         52.48         53.17         4.47 o                         
  13   1   0        659.57        525.45        13.20 o                         
  15   1   0         63.19         56.39         4.63 o                         
  17   1   0         93.65         82.05         4.92 o                         
  19   1   0         43.56         41.89         4.58 o                         
   0   2   0       1620.94       1723.54        25.50 o                         
   2   2   0          2.93          2.81         0.47 o                         
   4   2   0          4.98          3.02         0.81 o                         
   6   2   0          0.80          1.29         0.59 o                         
   8   2   0        166.49        169.15         6.53 o                         
  10   2   0         70.37         58.61         3.67 o                         
  12   2   0        661.75        599.95        16.58 o                         
  14   2   0       1014.43       1072.12        22.81 o                         
  16   2   0         64.97         59.46         5.17 o                         
  18   2   0         23.28         19.60         3.31 o                         
   1   3   0       2371.47       2357.97        37.94 o                         
   3   3   0        431.90        396.67        13.13 o                         
   5   3   0        118.33        151.50         8.34 o                         
   7   3   0        622.91        565.87        11.24 o                         
   9   3   0         61.17         66.01         5.04 o                         
  11   3   0        101.67        102.61         6.27 o                         
  13   3   0          9.24         15.19         6.07 o                         
  15   3   0          1.73          1.41         0.96 o                         
   0   4   0          3.29          8.80         3.16 o                         
   2   4   0        169.12        165.43         7.95 o                         
   4   4   0         77.01         80.55         6.80 o                         
   6   4   0        219.24        191.53        10.65 o                         
   8   4   0       1550.83       1605.98        36.03 o                         
  10   4   0         47.18         44.49         4.78 o                         
  12   4   0         59.15         64.02         7.26 o                         
  14   4   0          1.59          0.55         0.67 o                         
   1   5   0          9.05          6.65         3.04 o                         
   3   5   0        138.71        152.25        12.54 o                         
   5   5   0         76.82         73.01         8.24 o                         
   7   5   0         20.12         21.18         4.34 o                         
   9   5   0         41.61         48.48         5.56 o                         
 -18   1   1        134.87        128.13         7.13 o                         
 -16   1   1        426.94        419.81        12.84 o                         
 -14   1   1         41.16         35.14         3.29 o                         
 -12   1   1         72.31         65.15         3.29 o                         
 -10   1   1        900.94        890.85        14.94 o                         
  -8   1   1       1569.69       1825.41        18.19 o                         
  -6   1   1         81.19         93.02         2.76 o                         
  -4   1   1       7653.76       7747.92        52.47 o                         
  -2   1   1        424.98        425.53         5.25 o                         
   0   1   1       2308.04       2221.09        16.19 o                         
   2   1   1       1090.44       1118.76        10.15 o                         
   4   1   1       2123.99       2288.26        19.03 o                         
   6   1   1         25.49         31.00         1.60 o                         
   8   1   1        814.11        852.96        12.18 o                         
  10   1   1       1145.32       1212.87        23.01 o                         
  12   1   1        387.75        304.20        11.07 o                         
  14   1   1        126.15        110.96         5.78 o                         
  16   1   1          3.37          1.04         1.16 o                         
  18   1   1         66.06         51.20         4.14 o                         
 -17   2   1         40.48         40.44         3.93 o                         
 -15   2   1         36.42         39.14         3.70 o                         
 -13   2   1        824.49        850.27        20.20 o                         
 -11   2   1        113.57         98.79         5.00 o                         
  -9   2   1       1312.72       1204.95        28.71 o                         
  -7   2   1       2600.94       2736.53        29.84 o                         
  -5   2   1        174.17        206.27         6.02 o                         
  -3   2   1       4224.95       4372.34        60.53 o                         
  -1   2   1       2118.56       2126.98        38.46 o                         
   1   2   1        298.27        346.83         5.84 o                         
   3   2   1        532.28        587.28         9.38 o                         
   5   2   1       1222.03       1476.68        20.06 o                         
   7   2   1        399.14        390.34         9.04 o                         
   9   2   1        416.07        378.73        12.21 o                         
  11   2   1        177.26        165.56         8.17 o                         
  13   2   1        150.66        172.53         7.26 o                         
  15   2   1       1196.80       1216.22        23.62 o                         
  17   2   1         26.22         24.90         2.90 o                         
 -16   3   1         26.29         30.35         5.48 o                         
 -14   3   1          1.26          1.52         2.60 o                         
 -12   3   1       2412.35       2495.98        48.85 o                         
 -10   3   1          0.06          1.87         1.40 o                         
  -8   3   1       1073.68       1044.49        26.88 o                         
  -6   3   1         96.82         75.17         5.24 o                         
  -4   3   1       1639.76       1721.65        32.16 o                         
  -2   3   1         78.94         86.76         7.20 o                         
   0   3   1       1886.37       1805.15        39.75 o                         
   2   3   1        246.28        261.91        10.34 o                         
   4   3   1        353.72        319.63        12.15 o                         
   6   3   1        291.01        288.34        10.78 o                         
   8   3   1        204.38        176.78         8.32 o                         
  10   3   1          0.83         -0.20         1.00 o                         
  12   3   1         30.44         32.03         4.29 o                         
  14   3   1         12.32          9.17         2.17 o                         
  16   3   1         95.81         99.95         7.65 o                         
 -13   4   1         39.58         43.58         5.64 o                         
 -11   4   1          0.13          1.60         0.78 o                         
  -9   4   1          0.19          0.51         1.25 o                         
  -7   4   1        968.95        936.88        25.79 o                         
  -5   4   1         76.43         62.97         6.31 o                         
  -3   4   1          2.59          3.33         3.77 o                         
  -1   4   1        518.06        458.39        16.84 o                         
   1   4   1        107.83         93.15         5.92 o                         
   3   4   1         38.07         51.08         7.73 o                         
   5   4   1         32.50         34.63         3.57 o                         
   7   4   1          0.17          0.74         1.10 o                         
   9   4   1       1887.74       1982.79        33.53 o                         
  11   4   1          1.93          0.96         0.96 o                         
  13   4   1          3.83          4.30         1.70 o                         
 -10   5   1        135.76        106.30         7.30 o                         
  -8   5   1         11.49         12.22         2.17 o                         
  -6   5   1          0.22          0.21         1.02 o                         
  -4   5   1        260.84        251.38        14.63 o                         
  -2   5   1         44.50         49.43         4.92 o                         
   0   5   1         18.65         17.57         3.06 o                         
   2   5   1        370.31        396.09        14.77 o                         
   4   5   1        126.14        134.08         8.20 o                         
   6   5   1        109.24        104.29         9.74 o                         
   8   5   1          4.44          4.46         2.09 o                         
 -18   0   2         32.10         36.99         4.00 o                         
 -16   0   2       1861.54       1802.77        55.14 o                         
 -14   0   2          5.18          4.30         2.60 o                         
 -12   0   2       1422.99       1431.56        30.55 o                         
 -10   0   2         22.51         14.33         2.43 o                         
  -8   0   2       4842.64       5371.48        57.47 o                         
  -6   0   2       8158.19       8671.75        84.86 o                         
  -4   0   2       6649.47       6875.84        66.50 o                         
  -2   0   2        123.83        122.01         3.28 o                         
   0   0   2       1080.60       1035.24        11.30 o                         
   2   0   2      47100.96      32957.70       346.50 o                         
   4   0   2        671.61        810.24        36.64 o                         
   6   0   2       2741.99       3065.06        46.54 o                         
   8   0   2       5685.87       5961.07        76.08 o                         
  10   0   2         28.48         13.71         2.61 o                         
  12   0   2        101.62         85.51         7.06 o                         
  14   0   2        580.06        591.25        28.28 o                         
  16   0   2        158.09        176.07        13.69 o                         
  18   0   2         48.46         65.77         4.66 o                         
 -19   1   2          0.49          0.07         0.81 o                         
 -17   1   2          6.79         12.79         2.59 o                         
 -15   1   2          0.21          0.02         1.02 o                         
 -13   1   2         18.51         17.91         2.28 o                         
 -11   1   2        766.76        702.78        13.63 o                         
  -9   1   2        767.30        787.65        11.99 o                         
  -7   1   2        636.50        734.71         9.40 o                         
  -5   1   2        173.41        186.43         4.74 o                         
  -3   1   2       5761.56       5768.47        42.67 o                         
  -1   1   2       9568.13       8764.64        62.12 o                         
   1   1   2       1659.14       1726.48        17.79 o                         
   3   1   2        864.85        952.07        10.63 o                         
   5   1   2       6671.70       7325.31        55.91 o                         
   7   1   2         27.51         28.01         2.04 o                         
   9   1   2         15.49         12.27         1.59 o                         
  11   1   2         54.35         40.23         2.61 o                         
  13   1   2          8.06          2.79         1.23 o                         
  15   1   2        810.15        811.67        19.59 o                         
  17   1   2         39.18         41.26         4.07 o                         
 -18   2   2         80.05         82.89         5.60 o                         
 -16   2   2         32.93         35.00         3.33 o                         
 -14   2   2         69.56         69.38         5.19 o                         
 -12   2   2        279.36        283.13        10.80 o                         
 -10   2   2          4.02          6.35         2.05 o                         
  -8   2   2        135.57        151.53         6.05 o                         
  -6   2   2        204.24        212.03         5.91 o                         
  -4   2   2        477.42        591.37        10.08 o                         
  -2   2   2       2309.19       2486.24        24.01 o                         
   0   2   2        592.18        681.53        10.66 o                         
   2   2   2       1439.96       1552.46        18.73 o                         
   4   2   2        930.60       1059.82        15.71 o                         
   6   2   2        450.83        509.76        11.24 o                         
   8   2   2         64.36         68.87         4.91 o                         
  10   2   2       1252.76       1118.07        31.21 o                         
  12   2   2        286.56        286.73        11.02 o                         
  14   2   2       1715.63       1734.72        26.60 o                         
  16   2   2         76.30         77.02        13.04 o                         
 -17   3   2       1373.35       1362.91        36.05 o                         
 -15   3   2        109.34        128.62        10.77 o                         
 -13   3   2          8.75          8.44         3.12 o                         
 -11   3   2       2303.33       2179.56        44.46 o                         
  -9   3   2        559.27        555.56        18.93 o                         
  -7   3   2        415.40        327.04         8.77 o                         
  -5   3   2         51.42         48.39         4.58 o                         
  -3   3   2        857.49        780.34        16.45 o                         
  -1   3   2        164.26        158.14         6.67 o                         
   1   3   2       2212.23       2081.52        35.16 o                         
   3   3   2          0.49          0.42         1.28 o                         
   5   3   2        629.34        605.56        15.73 o                         
   7   3   2       1091.99        932.04        19.18 o                         
   9   3   2         28.99         35.59         3.72 o                         
  11   3   2          2.32          3.10         1.22 o                         
  13   3   2         32.27         36.30         4.30 o                         
  15   3   2          3.89          4.33         1.89 o                         
 -14   4   2         66.37         69.42         6.63 o                         
 -12   4   2          1.69          2.17         1.77 o                         
 -10   4   2        114.33        116.99         6.35 o                         
  -8   4   2        278.25        290.68        17.41 o                         
  -6   4   2        129.16        145.48         9.28 o                         
  -4   4   2        164.53        164.82         9.87 o                         
  -2   4   2        129.96        114.70         6.64 o                         
   0   4   2        205.88        173.84         8.20 o                         
   2   4   2          0.01          0.61         0.85 o                         
   4   4   2        760.58        729.74        22.11 o                         
   6   4   2         92.79         92.73        13.13 o                         
   8   4   2        638.38        663.18        16.66 o                         
  10   4   2        327.21        357.58        11.11 o                         
  12   4   2         34.03         32.52         3.06 o                         
  -9   5   2         39.82         37.07         3.53 o                         
  -7   5   2          3.04          5.68         1.69 o                         
  -5   5   2         44.35         46.56         4.63 o                         
  -3   5   2         20.37         27.40         3.69 o                         
  -1   5   2          2.64          1.31         1.14 o                         
   1   5   2         91.34         97.94         7.14 o                         
   3   5   2        172.83        184.04         9.77 o                         
   5   5   2        272.55        292.84        11.99 o                         
   7   5   2        627.73        703.72        23.31 o                         
   9   5   2          3.01          3.94         1.66 o                         
 -18   1   3         89.51         84.87         4.77 o                         
 -16   1   3        117.04        118.84         6.66 o                         
 -14   1   3         94.07         85.66         4.52 o                         
 -12   1   3        403.63        367.37         9.21 o                         
 -10   1   3        357.28        399.93         9.27 o                         
  -8   1   3        617.65        694.23        10.46 o                         
  -6   1   3        267.73        248.49         6.03 o                         
  -4   1   3       7731.28       7944.13        54.57 o                         
  -2   1   3      46378.36      36880.41      1135.61 o                         
   0   1   3       1048.76       1124.92        15.18 o                         
   2   1   3       6486.60       6413.21        57.12 o                         
   4   1   3       3103.93       3398.31        30.41 o                         
   6   1   3        819.65        979.13        14.86 o                         
   8   1   3        717.85        761.85        12.96 o                         
  10   1   3       2028.97       1884.28        30.46 o                         
  12   1   3         78.82         66.83         5.08 o                         
  14   1   3        327.90        314.52        11.31 o                         
  16   1   3          5.87          6.45         1.45 o                         
  18   1   3         81.40         78.83         4.53 o                         
 -17   2   3          9.68         15.98         2.62 o                         
 -15   2   3         48.05         48.14         5.19 o                         
 -13   2   3        449.96        462.89        14.21 o                         
 -11   2   3        918.21        782.95        20.43 o                         
  -9   2   3          2.89          2.72         1.17 o                         
  -7   2   3        185.92        183.06         6.74 o                         
  -5   2   3         97.48         97.00         3.34 o                         
  -3   2   3       4060.17       4218.42        37.78 o                         
  -1   2   3       4808.82       5131.57        48.62 o                         
   1   2   3        318.52        279.35         5.37 o                         
   3   2   3        276.48        287.49         6.48 o                         
   5   2   3        511.02        538.14        11.21 o                         
   7   2   3       2898.60       3187.15        38.37 o                         
   9   2   3          1.59          1.50         0.64 o                         
  11   2   3         68.85         69.53         5.29 o                         
  13   2   3         78.31         84.04         5.97 o                         
  15   2   3          0.12          0.83         0.89 o                         
  17   2   3          9.43          3.79         1.58 o                         
 -16   3   3        513.41        521.25        12.17 o                         
 -14   3   3          0.32          0.32         1.97 o                         
 -12   3   3        372.37        396.12        22.29 o                         
 -10   3   3       1725.00       1629.25        36.55 o                         
  -8   3   3          5.80          7.67         1.71 o                         
  -6   3   3         31.17         33.51         4.12 o                         
  -4   3   3        234.87        261.45        10.86 o                         
  -2   3   3        573.14        648.13        24.48 o                         
   0   3   3        380.82        360.08         9.38 o                         
   2   3   3         36.22         31.98         3.62 o                         
   4   3   3        382.00        380.46        14.09 o                         
   6   3   3        103.91         90.72         4.41 o                         
   8   3   3        152.02        128.36         7.06 o                         
  10   3   3        100.44         99.83         6.23 o                         
  12   3   3         67.22         57.09         5.47 o                         
  14   3   3         28.95         41.98         4.15 o                         
 -15   4   3          3.16          3.83         1.50 o                         
 -13   4   3          2.33          2.17         1.42 o                         
 -11   4   3          1.92          2.52         2.09 o                         
  -9   4   3         13.31         16.51         2.48 o                         
  -7   4   3        114.11        106.48         6.42 o                         
  -5   4   3          1.73          2.56         2.25 o                         
  -3   4   3        263.17        229.45         9.57 o                         
  -1   4   3          2.13          1.77         1.11 o                         
   1   4   3        299.99        260.64        10.24 o                         
   3   4   3        386.11        361.08        14.94 o                         
   5   4   3        314.90        316.71        13.82 o                         
   7   4   3        151.30        150.83        13.73 o                         
   9   4   3        123.37        134.58         8.24 o                         
  11   4   3        425.89        423.35        16.01 o                         
 -10   5   3         12.03         10.58         1.80 o                         
  -8   5   3         10.82          9.45         1.98 o                         
  -6   5   3        142.35        155.36        12.07 o                         
  -4   5   3         53.69         58.51         5.32 o                         
  -2   5   3         52.57         48.19         4.96 o                         
   0   5   3         42.25         52.29         5.17 o                         
   2   5   3        649.68        712.70        20.40 o                         
   4   5   3        904.27        959.88        34.43 o                         
   6   5   3        200.99        248.13        14.95 o                         
   8   5   3          0.02          3.04         1.93 o                         
 -18   0   4          6.64          8.03         1.80 o                         
 -16   0   4         22.09         30.77         5.92 o                         
 -14   0   4        247.74        214.41        16.37 o                         
 -12   0   4       2173.99       2117.54        39.08 o                         
 -10   0   4       3982.51       4271.36        88.26 o                         
  -8   0   4        330.67        422.85        11.36 o                         
  -6   0   4        136.48        136.02         5.45 o                         
  -4   0   4        966.65       1184.14        15.75 o                         
  -2   0   4       2081.05       1996.14        25.46 o                         
   0   0   4       7597.92       7275.37        61.07 o                         
   2   0   4        176.54        184.28         5.17 o                         
   4   0   4        388.02        440.41        15.50 o                         
   6   0   4       1205.35       1405.70        23.55 o                         
   8   0   4        129.47        167.14         8.15 o                         
  10   0   4         23.84         16.01         2.79 o                         
  12   0   4        113.17        122.60         8.63 o                         
  14   0   4        156.89        168.22        13.96 o                         
  16   0   4        187.91        171.54        12.74 o                         
 -19   1   4        107.47        103.13         8.16 o                         
 -17   1   4         42.72         40.99         3.66 o                         
 -15   1   4         25.76         20.40         2.49 o                         
 -13   1   4        266.96        238.80         9.25 o                         
 -11   1   4          5.88          2.42         0.95 o                         
  -9   1   4        353.12        388.80         8.60 o                         
  -7   1   4        661.38        826.95        11.91 o                         
  -5   1   4        937.64        971.09        12.78 o                         
  -3   1   4      15304.08      14574.81       147.98 o                         
  -1   1   4       9886.97       9816.89        76.56 o                         
   1   1   4          0.85          1.79         0.31 o                         
   3   1   4       2787.25       3005.00        31.24 o                         
   5   1   4        123.84        162.50         5.85 o                         
   7   1   4        294.05        349.72         8.91 o                         
   9   1   4          0.00         -0.48         0.79 o                         
  11   1   4       2466.47       2214.00        60.85 o                         
  13   1   4        216.15        239.73         9.88 o                         
  15   1   4        336.67        358.85        11.38 o                         
  17   1   4          0.37          1.84         0.88 o                         
 -18   2   4         55.89         70.41         4.83 o                         
 -16   2   4         21.55         21.12         2.61 o                         
 -14   2   4        354.23        385.05        12.70 o                         
 -12   2   4        368.86        343.71        14.63 o                         
 -10   2   4       1359.47       1237.12        36.36 o                         
  -8   2   4         67.70         60.64         5.03 o                         
  -6   2   4       2188.14       2429.52        29.03 o                         
  -4   2   4       1243.33       1393.13        15.55 o                         
  -2   2   4       6645.85       7236.77        67.57 o                         
   0   2   4        398.32        411.11         9.31 o                         
   2   2   4        132.86        157.70         4.68 o                         
   4   2   4        772.94        858.90        14.47 o                         
   6   2   4        779.09        910.06        16.51 o                         
   8   2   4          0.20         -0.15         1.42 o                         
  10   2   4        319.91        259.90        10.45 o                         
  12   2   4        267.08        270.61        10.62 o                         
  14   2   4         74.22         71.68         4.21 o                         
  16   2   4        150.11        141.00         9.62 o                         
 -17   3   4          5.12          5.84         1.33 o                         
 -15   3   4        813.66        913.13        22.96 o                         
 -13   3   4         66.82         65.08         8.52 o                         
 -11   3   4        366.36        341.58        14.42 o                         
  -9   3   4       2979.48       2670.17        51.12 o                         
  -7   3   4        853.11        743.01        15.16 o                         
  -5   3   4         85.77         91.87         5.70 o                         
  -3   3   4       1520.11       1460.81        29.19 o                         
  -1   3   4          5.36          4.22         0.96 o                         
   1   3   4        118.34        123.08         7.24 o                         
   3   3   4        406.63        385.06        17.03 o                         
   5   3   4         76.58         58.54         3.91 o                         
   7   3   4        565.02        554.67        18.67 o                         
   9   3   4         51.54         46.02         4.21 o                         
  11   3   4          0.08         -1.14         1.14 o                         
  13   3   4        257.05        239.47        10.55 o                         
 -14   4   4        176.93        193.35        11.87 o                         
 -12   4   4        184.59        185.34        13.29 o                         
 -10   4   4          2.90          3.10         4.61 o                         
  -8   4   4          6.04         10.72         2.37 o                         
  -6   4   4          0.00          1.38         1.76 o                         
  -4   4   4        343.16        340.99        14.53 o                         
  -2   4   4        354.78        328.10        14.26 o                         
   0   4   4         19.01         14.72         2.34 o                         
   2   4   4        501.18        478.70        17.65 o                         
   4   4   4        279.26        288.40        19.90 o                         
   6   4   4        299.80        326.40        13.95 o                         
   8   4   4        446.87        496.76        16.98 o                         
  10   4   4         59.50         63.41         5.28 o                         
  12   4   4        349.74        312.96        32.30 o                         
 -11   5   4          1.14          1.58         0.83 o                         
  -9   5   4         12.68         16.76         2.44 o                         
  -7   5   4        131.99        150.15        11.28 o                         
  -5   5   4        162.86        172.48         9.20 o                         
  -3   5   4        202.54        220.27        10.74 o                         
  -1   5   4        123.14        133.95         6.66 o                         
   1   5   4        103.84        112.62         6.00 o                         
   3   5   4        925.16       1007.47        24.61 o                         
   5   5   4        135.34        157.17         8.14 o                         
   7   5   4         93.32         95.36         8.07 o                         
 -20   1   5         22.99         18.38         2.92 o                         
 -18   1   5        159.93        156.43         9.10 o                         
 -16   1   5          4.93          4.04         1.10 o                         
 -14   1   5         98.32        105.16         5.57 o                         
 -12   1   5        349.41        300.86        10.57 o                         
 -10   1   5       3224.61       3429.61        39.89 o                         
  -8   1   5        120.66        131.75         4.51 o                         
  -6   1   5        442.56        509.50         8.38 o                         
  -4   1   5       4707.53       4898.76        78.38 o                         
  -2   1   5      13244.58      13043.63       111.00 o                         
   0   1   5       3435.01       3539.38        28.61 o                         
   2   1   5        227.65        280.72         5.35 o                         
   4   1   5          0.26          4.74         1.00 o                         
   6   1   5       1209.48       1290.77        21.18 o                         
   8   1   5        320.73        298.15         8.27 o                         
  10   1   5          0.02          2.14         0.98 o                         
  12   1   5       3755.09       3640.04        53.14 o                         
  14   1   5         43.03         43.86         3.95 o                         
  16   1   5          2.67          1.41         0.92 o                         
 -17   2   5         31.35         35.12         3.08 o                         
 -15   2   5        487.36        511.70        16.78 o                         
 -13   2   5       1484.04       1411.54        33.82 o                         
 -11   2   5         52.56         45.84         3.26 o                         
  -9   2   5       1475.35       1368.48        25.11 o                         
  -7   2   5        128.33        164.43         8.25 o                         
  -5   2   5       1001.36       1089.55        15.22 o                         
  -3   2   5          3.43          2.27         1.11 o                         
  -1   2   5         58.46         65.55         4.55 o                         
   1   2   5        569.52        619.96        11.25 o                         
   3   2   5       4902.00       5523.95        54.71 o                         
   5   2   5        160.18        139.26         5.77 o                         
   7   2   5        615.21        611.92        15.70 o                         
   9   2   5         18.62         11.99         1.92 o                         
  11   2   5        397.99        383.02        12.87 o                         
  13   2   5        112.05        117.69         6.52 o                         
  15   2   5        105.95        107.46         5.27 o                         
 -16   3   5         11.21         13.67         1.93 o                         
 -14   3   5        381.09        427.32        15.44 o                         
 -12   3   5        586.01        596.26        28.04 o                         
 -10   3   5        177.97        150.91        13.49 o                         
  -8   3   5          5.82          3.67         1.59 o                         
  -6   3   5         83.19         80.17         5.57 o                         
  -4   3   5         34.12         30.98         3.30 o                         
  -2   3   5         55.00         50.99         3.55 o                         
   0   3   5        116.03        121.03         6.39 o                         
   2   3   5        108.82         87.89         7.88 o                         
   4   3   5        370.90        323.84         9.47 o                         
   6   3   5        394.90        356.83        14.52 o                         
   8   3   5          4.46          5.20         1.72 o                         
  10   3   5          3.00          1.72         1.08 o                         
  12   3   5        170.51        172.03         9.07 o                         
  14   3   5         73.54         81.05         7.61 o                         
 -15   4   5         46.88         40.75         3.26 o                         
 -13   4   5         54.95         58.77         6.94 o                         
 -11   4   5        137.97        132.25        11.64 o                         
  -9   4   5        149.95        139.77         8.99 o                         
  -7   4   5        392.21        396.48        16.03 o                         
  -5   4   5          0.29          0.23         1.02 o                         
  -3   4   5        147.99        133.79         8.87 o                         
  -1   4   5       1549.26       1440.19        39.62 o                         
   1   4   5         78.15         88.19         5.85 o                         
   3   4   5         33.68         36.13         3.70 o                         
   5   4   5        154.97        162.56         9.65 o                         
   7   4   5        407.25        438.99        15.99 o                         
   9   4   5         10.35         16.92         2.80 o                         
  11   4   5          8.11          8.91         1.83 o                         
 -10   5   5         27.64         21.49         2.49 o                         
  -8   5   5         10.20          9.20         1.93 o                         
  -6   5   5         18.86         21.33         3.16 o                         
  -4   5   5        186.72        180.75         9.50 o                         
  -2   5   5        193.79        215.49        10.58 o                         
   0   5   5         12.57         15.70         2.79 o                         
   2   5   5         22.45         17.34         4.32 o                         
   4   5   5        365.63        387.08        13.53 o                         
   6   5   5       1051.76       1133.65        51.28 o                         
   8   5   5         62.67         58.93         4.06 o                         
 -20   0   6         95.92         91.63         7.06 o                         
 -18   0   6        713.03        703.98        28.12 o                         
 -16   0   6         15.97         18.10         4.30 o                         
 -14   0   6        556.29        534.10        18.45 o                         
 -12   0   6        291.21        295.37        15.48 o                         
 -10   0   6        646.21        691.94        13.48 o                         
  -8   0   6          0.12          1.26         1.00 o                         
  -6   0   6       4799.94       5302.25        74.87 o                         
  -4   0   6       8928.45       9089.27       102.96 o                         
  -2   0   6       1237.19       1311.76        19.04 o                         
   0   0   6       1156.25       1002.37        11.55 o                         
   2   0   6       7646.42       8072.68       130.71 o                         
   4   0   6          0.87          1.16         0.69 o                         
   6   0   6         50.11         46.48         4.94 o                         
   8   0   6       5949.05       5654.80        94.80 o                         
  10   0   6        693.30        574.94        40.27 o                         
  12   0   6        249.16        253.42        17.59 o                         
  14   0   6        103.47         94.03         9.94 o                         
  16   0   6        589.72        680.43        25.05 o                         
 -19   1   6        230.30        268.21        14.24 o                         
 -17   1   6         17.89         21.82         2.28 o                         
 -15   1   6         38.26         38.54         3.35 o                         
 -13   1   6        829.42        750.82        16.10 o                         
 -11   1   6        132.38        142.25         7.25 o                         
  -9   1   6       2074.82       2257.70        30.88 o                         
  -7   1   6        140.52        143.29         5.13 o                         
  -5   1   6      14232.99      14859.96       116.78 o                         
  -3   1   6        771.13        902.18        11.70 o                         
  -1   1   6       4520.64       4664.52        63.75 o                         
   1   1   6        134.71        141.86         3.30 o                         
   3   1   6       1098.91       1210.31        16.73 o                         
   5   1   6       4902.28       5436.68        60.85 o                         
   7   1   6        492.84        435.93        12.19 o                         
   9   1   6         21.60         22.55         2.08 o                         
  11   1   6        230.38        223.72         9.55 o                         
  13   1   6        491.91        525.41        14.80 o                         
  15   1   6          2.67          2.96         1.39 o                         
 -18   2   6         19.60         22.43         1.95 o                         
 -16   2   6         71.71         85.17         5.28 o                         
 -14   2   6       1569.86       1686.40        37.46 o                         
 -12   2   6        144.24        142.98        26.03 o                         
 -10   2   6         78.90         63.77         5.02 o                         
  -8   2   6        857.32        838.71        18.19 o                         
  -6   2   6       3268.71       3492.26        43.99 o                         
  -4   2   6       2541.27       2803.54        29.28 o                         
  -2   2   6        688.12        743.11        12.97 o                         
   0   2   6       1763.61       1907.84        23.65 o                         
   2   2   6         96.39         96.66         4.44 o                         
   4   2   6         38.41         35.95         3.29 o                         
   6   2   6        126.50        126.37         6.00 o                         
   8   2   6        377.29        373.70        11.16 o                         
  10   2   6         67.71         65.95         4.37 o                         
  12   2   6        212.80        197.28         8.73 o                         
  14   2   6         11.26         11.63         1.66 o                         
 -17   3   6        129.85        131.76         5.28 o                         
 -15   3   6          8.73          9.73         1.87 o                         
 -13   3   6        113.13        126.20        10.08 o                         
 -11   3   6        149.96        143.06        13.10 o                         
  -9   3   6         86.85         78.84         6.64 o                         
  -7   3   6         97.07         76.05         4.19 o                         
  -5   3   6        172.54        140.24         7.39 o                         
  -3   3   6        538.86        518.51        14.17 o                         
  -1   3   6        440.72        419.23        12.53 o                         
   1   3   6          0.90          4.64         2.01 o                         
   3   3   6       1037.14        990.05        23.33 o                         
   5   3   6        359.83        331.92        13.93 o                         
   7   3   6        285.58        244.72        13.43 o                         
   9   3   6        261.13        232.32        11.62 o                         
  11   3   6        116.16        112.64         7.34 o                         
  13   3   6          6.76          7.85         2.68 o                         
 -14   4   6        124.60        150.34         7.29 o                         
 -12   4   6          8.99          9.07         2.80 o                         
 -10   4   6        128.84        111.21         7.46 o                         
  -8   4   6         36.13         46.25         5.04 o                         
  -6   4   6        344.69        323.84        14.11 o                         
  -4   4   6          2.57          1.18         1.42 o                         
  -2   4   6        344.73        340.69        15.64 o                         
   0   4   6       1447.03       1485.79        28.43 o                         
   2   4   6         44.13         48.77         4.36 o                         
   4   4   6        552.15        602.57        19.86 o                         
   6   4   6        237.44        251.07        11.89 o                         
   8   4   6        188.35        198.12         9.92 o                         
  10   4   6         68.22         69.95         5.13 o                         
 -11   5   6          1.02          4.02         1.58 o                         
  -9   5   6         33.90         33.70         3.39 o                         
  -7   5   6         16.89         14.38         2.54 o                         
  -5   5   6         13.96         21.03         3.11 o                         
  -3   5   6        128.93        131.92         8.05 o                         
  -1   5   6        253.08        248.55         9.02 o                         
   1   5   6          2.90          1.92         1.26 o                         
   3   5   6        537.29        579.57        17.17 o                         
   5   5   6        363.43        401.44        13.10 o                         
   7   5   6        569.33        553.37        24.53 o                         
 -20   1   7         18.27         15.23         1.95 o                         
 -18   1   7        117.71        116.98         5.45 o                         
 -16   1   7          2.69          3.45         2.01 o                         
 -14   1   7        444.99        444.56        11.92 o                         
 -12   1   7        348.96        297.57         7.32 o                         
 -10   1   7          8.18          7.24         1.49 o                         
  -8   1   7        104.63         93.00         4.06 o                         
  -6   1   7        117.83        115.45         4.49 o                         
  -4   1   7       5814.81       6392.09        50.29 o                         
  -2   1   7       3235.01       3380.74        41.17 o                         
   0   1   7       3449.31       3874.00        31.91 o                         
   2   1   7          5.07          7.42         0.99 o                         
   4   1   7        133.01        174.37         5.41 o                         
   6   1   7         29.55         50.17         3.49 o                         
   8   1   7        120.71         92.55         3.91 o                         
  10   1   7          1.46          0.46         1.56 o                         
  12   1   7         77.37         80.91         5.59 o                         
  14   1   7        415.12        407.58        11.78 o                         
  16   1   7         11.39         13.88         2.84 o                         
 -19   2   7         53.36         58.10         5.64 o                         
 -17   2   7          3.36          5.36         1.02 o                         
 -15   2   7          3.68          5.30         1.48 o                         
 -13   2   7       1352.05       1291.50        31.77 o                         
 -11   2   7        750.18        652.96        20.56 o                         
  -9   2   7        700.57        661.40        16.73 o                         
  -7   2   7        398.73        379.23         9.21 o                         
  -5   2   7       9820.96       9784.60       110.46 o                         
  -3   2   7         31.69         43.74         2.97 o                         
  -1   2   7         88.97         90.72         4.20 o                         
   1   2   7        472.93        460.48        11.90 o                         
   3   2   7        467.79        482.43        12.55 o                         
   5   2   7        312.01        373.93        10.47 o                         
   7   2   7        132.87        121.60         4.97 o                         
   9   2   7        168.98        160.03         8.85 o                         
  11   2   7        370.26        427.21        20.02 o                         
  13   2   7        543.92        585.73        14.51 o                         
  15   2   7          4.38          4.89         1.58 o                         
 -16   3   7        105.75        120.57         5.53 o                         
 -14   3   7          1.09          0.96         1.29 o                         
 -12   3   7          3.72          9.23         2.31 o                         
 -10   3   7         21.43         21.34         5.05 o                         
  -8   3   7         25.88         25.39         5.25 o                         
  -6   3   7        199.79        176.17         6.49 o                         
  -4   3   7        164.87        139.90         6.53 o                         
  -2   3   7        342.89        314.78        11.02 o                         
   0   3   7        139.95        149.16         9.00 o                         
   2   3   7         98.18         81.70         4.66 o                         
   4   3   7        336.59        315.31         9.51 o                         
   6   3   7          0.22          1.43         0.83 o                         
   8   3   7          6.81          4.30         1.69 o                         
  10   3   7        411.24        377.34        14.39 o                         
  12   3   7         30.95         23.86         4.58 o                         
 -15   4   7         15.38         15.19         1.95 o                         
 -13   4   7         43.40         49.58         6.19 o                         
 -11   4   7         25.85         24.73         4.89 o                         
  -9   4   7        191.43        220.53        11.01 o                         
  -7   4   7        248.56        219.47        18.18 o                         
  -5   4   7        636.37        603.39        22.78 o                         
  -3   4   7         68.01         63.81         6.13 o                         
  -1   4   7        155.84        149.53         9.51 o                         
   1   4   7       2380.16       2353.69        47.51 o                         
   3   4   7        276.91        301.07        11.01 o                         
   5   4   7          0.03         -0.14         1.09 o                         
   7   4   7         72.01         77.05         6.18 o                         
   9   4   7         91.89         83.90         5.84 o                         
  11   4   7          5.77          8.24         2.29 o                         
 -10   5   7         38.90         42.24         5.01 o                         
  -8   5   7         67.74         64.93         4.91 o                         
  -6   5   7        130.24        151.06         8.11 o                         
  -4   5   7         57.57         59.83         5.24 o                         
  -2   5   7         16.24         15.22         3.94 o                         
   0   5   7        222.41        232.50        11.48 o                         
   2   5   7          6.70          7.18         1.40 o                         
   4   5   7         11.18         13.28         2.31 o                         
   6   5   7        107.36        113.55         5.97 o                         
 -20   0   8         38.91         38.38         4.58 o                         
 -18   0   8          0.84          1.13         0.90 o                         
 -16   0   8        262.29        288.04        12.82 o                         
 -14   0   8        852.06        842.07        24.14 o                         
 -12   0   8        678.91        657.42        15.78 o                         
 -10   0   8         12.37          8.74         2.49 o                         
  -8   0   8       2607.97       2843.24        43.01 o                         
  -6   0   8        151.48        144.36         6.52 o                         
  -4   0   8        904.67       1029.88        32.68 o                         
  -2   0   8         24.72         34.74         2.69 o                         
   0   0   8       1427.12       1506.73        22.31 o                         
   2   0   8         99.17        119.71         5.42 o                         
   4   0   8       1013.27       1177.83        28.20 o                         
   6   0   8         45.15         40.41         5.03 o                         
   8   0   8       1920.79       1486.37        47.25 o                         
  10   0   8       9528.17       9359.82       196.90 o                         
  12   0   8         75.92         73.76         9.03 o                         
  14   0   8        168.66        169.92        12.50 o                         
 -19   1   8        126.00        132.28         8.95 o                         
 -17   1   8         63.17         60.76         3.82 o                         
 -15   1   8         54.32         66.18         4.94 o                         
 -13   1   8        835.62        797.54        19.07 o                         
 -11   1   8       1297.25       1208.71        19.40 o                         
  -9   1   8          8.52          7.70         1.11 o                         
  -7   1   8        111.20        124.91         4.30 o                         
  -5   1   8        128.43        151.52         4.41 o                         
  -3   1   8       1485.08       1683.13        25.43 o                         
  -1   1   8       1396.38       1641.17        18.17 o                         
   1   1   8       2812.88       3108.49        42.86 o                         
   3   1   8        162.54        134.73         5.25 o                         
   5   1   8        831.88        916.35        16.32 o                         
   7   1   8        124.06         91.60         4.39 o                         
   9   1   8        259.72        261.35        10.24 o                         
  11   1   8        245.03        268.05        10.41 o                         
  13   1   8         37.94         30.16         3.16 o                         
  15   1   8         79.54         89.25         5.26 o                         
 -18   2   8          7.73          9.06         1.25 o                         
 -16   2   8         54.02         55.38         3.64 o                         
 -14   2   8         17.11         15.75         2.51 o                         
 -12   2   8       4139.89       3790.10        66.65 o                         
 -10   2   8         73.48         58.50         4.14 o                         
  -8   2   8         69.65         75.53         4.23 o                         
  -6   2   8        686.42        683.74        20.57 o                         
  -4   2   8       8459.53       8427.51        80.33 o                         
  -2   2   8          0.00         -0.09         0.73 o                         
   0   2   8        421.26        407.05        13.18 o                         
   2   2   8         73.31         54.05         3.26 o                         
   4   2   8         21.12         25.45         2.95 o                         
   6   2   8         22.72         13.77         1.59 o                         
   8   2   8         30.61         28.05         3.34 o                         
  10   2   8        187.91        182.79         8.36 o                         
  12   2   8         14.02         21.58         3.25 o                         
  14   2   8         31.16         39.79         3.58 o                         
 -17   3   8        133.27        127.38         5.57 o                         
 -15   3   8         83.50         82.35         4.89 o                         
 -13   3   8          2.19          3.48         1.71 o                         
 -11   3   8         14.54         12.93         2.95 o                         
  -9   3   8        487.30        490.94        25.40 o                         
  -7   3   8         65.35         49.24         5.25 o                         
  -5   3   8        173.10        163.25         6.25 o                         
  -3   3   8         53.67         41.28         3.03 o                         
  -1   3   8        758.76        676.13        14.47 o                         
   1   3   8        398.74        327.82         8.45 o                         
   3   3   8          0.68          1.22         0.93 o                         
   5   3   8         12.70         22.18         3.49 o                         
   7   3   8         12.10         18.85         2.71 o                         
   9   3   8        960.57        990.15        25.68 o                         
  11   3   8        158.29        144.56        10.27 o                         
  13   3   8        116.30         98.49         7.61 o                         
 -14   4   8         96.76        104.86         5.79 o                         
 -12   4   8         28.06         35.58         5.68 o                         
 -10   4   8         17.14         18.66         2.99 o                         
  -8   4   8        232.32        204.62         8.71 o                         
  -6   4   8        145.93        116.12         6.56 o                         
  -4   4   8         11.81         13.36         2.87 o                         
  -2   4   8         47.42         38.63         4.80 o                         
   0   4   8         31.57         29.02         5.13 o                         
   2   4   8       2206.53       2255.60        37.38 o                         
   4   4   8         88.54         92.91         7.15 o                         
   6   4   8         90.81         85.33         9.05 o                         
   8   4   8         13.13         17.85         4.73 o                         
  10   4   8          8.63          3.95         1.13 o                         
  -9   5   8         75.56         78.30         4.92 o                         
  -7   5   8          3.27          1.65         0.79 o                         
  -5   5   8        187.40        198.19         9.37 o                         
  -3   5   8         28.49         39.17         5.84 o                         
  -1   5   8         47.15         44.16         4.43 o                         
   1   5   8         33.74         36.79         3.93 o                         
   3   5   8        136.07        129.24         7.01 o                         
   5   5   8         14.03         11.63         1.91 o                         
 -20   1   9        286.21        286.47        12.66 o                         
 -18   1   9          1.20          0.66         0.86 o                         
 -16   1   9       2248.73       2385.18        32.83 o                         
 -14   1   9        102.22        102.17         6.29 o                         
 -12   1   9         14.80         11.57         1.74 o                         
 -10   1   9        627.89        610.10        12.82 o                         
  -8   1   9       2599.47       2706.42        32.20 o                         
  -6   1   9        756.92        796.71        16.08 o                         
  -4   1   9          9.42         11.85         1.49 o                         
  -2   1   9        170.32        177.40         5.50 o                         
   0   1   9       1707.95       1883.32        26.63 o                         
   2   1   9       1030.66       1166.61        17.92 o                         
   4   1   9         87.96         96.17         5.44 o                         
   6   1   9        582.10        512.45        11.95 o                         
   8   1   9          7.03          7.24         1.32 o                         
  10   1   9        247.40        253.39        10.10 o                         
  12   1   9        111.21        123.50         6.47 o                         
  14   1   9        117.95        129.12        20.31 o                         
 -19   2   9         65.35         81.45         6.55 o                         
 -17   2   9         61.66         68.87         4.35 o                         
 -15   2   9         67.39         76.87         4.47 o                         
 -13   2   9        361.80        372.30        10.74 o                         
 -11   2   9          2.46          1.57         0.98 o                         
  -9   2   9         12.69         12.64         1.94 o                         
  -7   2   9        558.62        531.55        16.34 o                         
  -5   2   9        151.70        158.27         6.43 o                         
  -3   2   9       5371.18       5479.36        63.23 o                         
  -1   2   9       1109.52       1165.43        25.04 o                         
   1   2   9        811.18        775.70        17.38 o                         
   3   2   9       2329.13       2143.48        39.78 o                         
   5   2   9        213.63        169.81         4.92 o                         
   7   2   9         80.82         70.83         4.53 o                         
   9   2   9         73.78         85.28         5.69 o                         
  11   2   9          0.41          1.44         1.29 o                         
  13   2   9          0.62          0.70         0.93 o                         
 -16   3   9         13.53         17.06         2.03 o                         
 -14   3   9          0.92          2.53         1.26 o                         
 -12   3   9         41.50         40.56         9.23 o                         
 -10   3   9          0.00         -0.24         1.18 o                         
  -8   3   9          7.76          8.06         2.19 o                         
  -6   3   9         69.55         66.86         6.17 o                         
  -4   3   9        351.80        305.76         7.98 o                         
  -2   3   9       2529.85       2187.85        27.22 o                         
   0   3   9         11.23         17.60         2.25 o                         
   2   3   9       1078.39       1046.72        19.46 o                         
   4   3   9        198.66        212.92         7.93 o                         
   6   3   9        689.77        675.80        17.22 o                         
   8   3   9        103.44        127.30         8.30 o                         
  10   3   9         36.71         44.39         5.01 o                         
  12   3   9         85.73         66.62         6.55 o                         
 -13   4   9          0.00          0.12         0.68 o                         
 -11   4   9         45.92         43.22         3.56 o                         
  -9   4   9          4.11          1.99         0.84 o                         
  -7   4   9         32.03         17.91         2.59 o                         
  -5   4   9          3.71          3.30         1.15 o                         
  -3   4   9         25.44         22.34         2.95 o                         
  -1   4   9         21.60         16.88         3.29 o                         
   1   4   9        166.17        183.27         8.49 o                         
   3   4   9        291.30        327.23        11.28 o                         
   5   4   9        208.72        212.21        10.55 o                         
   7   4   9         32.42         30.33         3.63 o                         
   9   4   9        431.38        432.88        31.00 o                         
 -10   5   9          5.87         12.74         2.68 o                         
  -8   5   9          0.00          0.41         0.68 o                         
  -6   5   9         77.06         74.07         5.33 o                         
  -4   5   9         59.11         53.05         6.51 o                         
  -2   5   9        116.10        125.91         7.33 o                         
   0   5   9         52.21         60.65         6.45 o                         
   2   5   9        109.11         96.16         5.62 o                         
   4   5   9         15.96         16.58         2.20 o                         
 -20   0  10          6.31          9.70         2.33 o                         
 -18   0  10         13.72         15.93         2.55 o                         
 -16   0  10        359.84        365.12        17.67 o                         
 -14   0  10        193.99        188.36         8.53 o                         
 -12   0  10          7.19         10.85         1.65 o                         
 -10   0  10        216.67        180.27         9.28 o                         
  -8   0  10       3457.93       3627.87        53.13 o                         
  -6   0  10       8539.97       8612.98       127.72 o                         
  -4   0  10         11.31         23.71         4.08 o                         
  -2   0  10       2713.55       2906.39        52.01 o                         
   0   0  10         55.29         75.61         8.05 o                         
   2   0  10       6383.01       7095.21       155.56 o                         
   4   0  10        247.94        266.00        19.45 o                         
   6   0  10       1179.36       1026.15        22.56 o                         
   8   0  10        660.17        670.96        29.74 o                         
  10   0  10       1920.82       2029.77        59.72 o                         
  12   0  10        448.24        457.97        22.40 o                         
  14   0  10          0.03          1.22         1.42 o                         
 -19   1  10         20.60         27.41         3.03 o                         
 -17   1  10        100.77        113.61         5.15 o                         
 -15   1  10       1312.13       1364.06        22.76 o                         
 -13   1  10        158.90        164.84         6.92 o                         
 -11   1  10        211.54        207.87         5.35 o                         
  -9   1  10        488.26        513.87        11.46 o                         
  -7   1  10         37.54         28.72         3.01 o                         
  -5   1  10        661.09        721.50        20.68 o                         
  -3   1  10         51.51         58.91         3.81 o                         
  -1   1  10        419.77        458.27        13.25 o                         
   1   1  10         68.33         79.62         4.10 o                         
   3   1  10        172.01        202.93         8.11 o                         
   5   1  10        101.77         98.84         5.00 o                         
   7   1  10          0.02          1.80         0.96 o                         
   9   1  10        565.35        586.19        16.00 o                         
  11   1  10         27.79         18.92         2.56 o                         
  13   1  10         31.59         31.83         5.25 o                         
 -18   2  10         50.88         50.71         3.31 o                         
 -16   2  10         64.02         67.02         4.56 o                         
 -14   2  10         92.38         93.60         5.86 o                         
 -12   2  10         14.21         18.00         2.18 o                         
 -10   2  10        511.11        414.77        17.37 o                         
  -8   2  10         68.36         80.97         5.06 o                         
  -6   2  10        494.21        443.78        14.39 o                         
  -4   2  10         33.55         39.95         3.75 o                         
  -2   2  10         84.28         94.47         6.53 o                         
   0   2  10          3.79          2.78         1.08 o                         
   2   2  10          0.34          2.67         1.30 o                         
   4   2  10        131.90         97.70         4.29 o                         
   6   2  10        359.39        295.23         9.51 o                         
   8   2  10         31.54         23.21         2.59 o                         
  10   2  10        106.56        106.58         5.97 o                         
  12   2  10         49.31         44.09         4.18 o                         
 -17   3  10          0.29          2.45         1.50 o                         
 -15   3  10          0.00         -0.19         0.71 o                         
 -13   3  10         63.11         59.04         6.19 o                         
 -11   3  10        145.04        156.12         9.49 o                         
  -9   3  10        352.10        365.48        21.58 o                         
  -7   3  10       3412.01       3180.21        58.52 o                         
  -5   3  10        676.30        598.65        16.25 o                         
  -3   3  10         26.36         26.27         3.20 o                         
  -1   3  10       1807.18       1614.59        25.67 o                         
   1   3  10       1034.59        997.34        21.96 o                         
   3   3  10        953.49        929.17        18.29 o                         
   5   3  10          0.96          1.99         1.14 o                         
   7   3  10        328.72        301.66        10.66 o                         
   9   3  10         15.79         31.91         3.86 o                         
  11   3  10        189.54        171.73        11.12 o                         
 -14   4  10        330.52        397.96        14.16 o                         
 -12   4  10         33.35         37.23         3.27 o                         
 -10   4  10         19.71         18.71         2.39 o                         
  -8   4  10          0.56          0.00         1.03 o                         
  -6   4  10        210.98        184.09         8.31 o                         
  -4   4  10         86.02         72.82         5.18 o                         
  -2   4  10         48.36         48.35         4.19 o                         
   0   4  10        439.12        464.95        11.84 o                         
   2   4  10         12.49         12.62         1.91 o                         
   4   4  10         74.41         73.11         6.13 o                         
   6   4  10         51.94         58.70         5.10 o                         
   8   4  10        101.17        104.07         5.97 o                         
  -9   5  10        156.40        144.60         9.15 o                         
  -7   5  10         55.42         56.59         4.32 o                         
  -5   5  10          8.37         11.52         3.08 o                         
  -3   5  10         65.83         62.95         4.92 o                         
  -1   5  10          1.83          3.94         1.30 o                         
   1   5  10         30.06         36.95         6.53 o                         
   3   5  10          0.01          1.29         0.79 o                         
 -18   1  11        187.85        201.12         7.31 o                         
 -16   1  11        313.12        330.36         9.52 o                         
 -14   1  11       2480.75       2493.89        35.36 o                         
 -12   1  11        672.23        625.93        14.29 o                         
 -10   1  11         70.30         65.37         3.27 o                         
  -8   1  11        307.68        317.33        12.67 o                         
  -6   1  11       1139.93       1259.65        26.59 o                         
  -4   1  11         31.66         32.06         3.04 o                         
  -2   1  11        820.01        855.07        24.74 o                         
   0   1  11        195.12        183.07         8.70 o                         
   2   1  11        250.59        282.17        11.60 o                         
   4   1  11          9.31          6.31         1.48 o                         
   6   1  11       2434.92       2250.80        31.98 o                         
   8   1  11       1221.51       1260.46        25.15 o                         
  10   1  11         11.68         13.45         2.56 o                         
  12   1  11        229.56        243.68        29.66 o                         
 -17   2  11        165.50        176.80         6.87 o                         
 -15   2  11         80.84         88.00         5.42 o                         
 -13   2  11          5.68          6.79         1.87 o                         
 -11   2  11          1.86          3.08         1.38 o                         
  -9   2  11         14.32         11.37         2.13 o                         
  -7   2  11          0.06         -0.43         1.07 o                         
  -5   2  11        103.19         80.37         7.95 o                         
  -3   2  11        217.44        190.46         9.74 o                         
  -1   2  11        968.69        968.99        29.25 o                         
   1   2  11        176.52        133.28         5.35 o                         
   3   2  11          5.57          9.72         1.52 o                         
   5   2  11          2.31          1.73         0.90 o                         
   7   2  11        484.75        421.68        11.51 o                         
   9   2  11        394.81        384.84        20.98 o                         
  11   2  11          8.50          4.11         1.53 o                         
 -16   3  11         12.05         13.90         2.15 o                         
 -14   3  11         13.22          6.34         1.34 o                         
 -12   3  11         20.43         25.57         2.96 o                         
 -10   3  11        570.36        458.66        13.87 o                         
  -8   3  11        137.20        145.36         9.25 o                         
  -6   3  11       1512.50       1397.61        27.24 o                         
  -4   3  11        151.80        141.89         7.49 o                         
  -2   3  11       2821.65       2631.85        41.75 o                         
   0   3  11        513.40        504.10        14.79 o                         
   2   3  11        125.56        143.71         9.58 o                         
   4   3  11         26.76         26.51         2.76 o                         
   6   3  11          1.24          1.54         1.12 o                         
   8   3  11         27.99         22.89         3.30 o                         
  10   3  11        190.92        162.95         7.41 o                         
 -13   4  11        110.21        138.86         6.52 o                         
 -11   4  11        127.02        130.22         8.99 o                         
  -9   4  11          9.59          8.59         1.60 o                         
  -7   4  11         45.31         40.64         3.77 o                         
  -5   4  11          1.14         -0.40         1.00 o                         
  -3   4  11          0.01         -1.04         1.04 o                         
  -1   4  11         39.11         36.68         4.91 o                         
   1   4  11         10.81          9.13         1.57 o                         
   3   4  11          5.64          2.91         1.18 o                         
   5   4  11         44.66         50.10         4.71 o                         
   7   4  11        116.04        129.93         6.78 o                         
  -8   5  11         41.66         35.06         4.10 o                         
  -6   5  11         16.07         27.02         4.10 o                         
  -4   5  11         14.48         16.99         2.36 o                         
  -2   5  11          6.11          2.63         0.98 o                         
   0   5  11        104.98        102.20        12.98 o                         
   2   5  11         19.86         21.97         3.63 o                         
 -18   0  12       1505.31       1522.63        82.63 o                         
 -16   0  12        552.00        583.94        18.61 o                         
 -14   0  12       3815.48       3796.14        54.13 o                         
 -12   0  12         90.96         87.59         5.73 o                         
 -10   0  12       2114.82       1943.34        26.65 o                         
  -8   0  12        909.62        903.06        22.35 o                         
  -6   0  12       2195.65       2233.66        38.16 o                         
  -4   0  12          0.35          0.08         1.38 o                         
  -2   0  12       3375.55       3439.57        87.56 o                         
   0   0  12       1662.37       1576.33        50.29 o                         
   2   0  12          5.00          6.98         3.35 o                         
   4   0  12          0.81          5.59         2.88 o                         
   6   0  12         59.91         53.52         7.93 o                         
   8   0  12         14.51         21.54         5.13 o                         
  10   0  12        758.79        799.19        31.59 o                         
  12   0  12         10.80         12.94         3.31 o                         
 -19   1  12         17.93         20.67         2.48 o                         
 -17   1  12        136.66        141.67         5.64 o                         
 -15   1  12         18.05         12.16         1.87 o                         
 -13   1  12        397.74        419.18        12.60 o                         
 -11   1  12         23.51         20.41         2.37 o                         
  -9   1  12          6.61          4.63         1.25 o                         
  -7   1  12        623.69        638.96        18.80 o                         
  -5   1  12          0.16          0.51         1.01 o                         
  -3   1  12        513.84        480.64        18.71 o                         
  -1   1  12         40.26         48.22         4.61 o                         
   1   1  12        681.61        724.46        20.04 o                         
   3   1  12        484.00        402.45        10.35 o                         
   5   1  12          9.69          9.94         2.65 o                         
   7   1  12       1465.71       1579.60        25.32 o                         
   9   1  12          1.32          2.24         1.14 o                         
  11   1  12          1.46          2.68         1.10 o                         
 -18   2  12        155.83        167.84        10.00 o                         
 -16   2  12         26.40         28.08         3.57 o                         
 -14   2  12         34.41         40.04         3.75 o                         
 -12   2  12         12.41         13.30         2.29 o                         
 -10   2  12          2.26          2.12         1.24 o                         
  -8   2  12         85.19         73.21         9.31 o                         
  -6   2  12         52.53         39.96         3.96 o                         
  -4   2  12        517.95        462.18        15.41 o                         
  -2   2  12          8.26          8.28         1.70 o                         
   0   2  12       1311.48       1189.93        19.83 o                         
   2   2  12        227.79        184.08         6.53 o                         
   4   2  12        202.51        163.20         6.22 o                         
   6   2  12          0.25         -0.24         0.95 o                         
   8   2  12        796.74        773.32        23.75 o                         
  10   2  12          5.99          7.58         1.84 o                         
 -15   3  12        140.99        115.30         6.48 o                         
 -13   3  12         17.57         25.54         2.76 o                         
 -11   3  12         33.34         29.62         3.29 o                         
  -9   3  12        251.13        182.50        14.67 o                         
  -7   3  12        633.63        591.61        16.16 o                         
  -5   3  12        392.15        384.95        12.81 o                         
  -3   3  12        118.44        130.72         7.16 o                         
  -1   3  12       1993.28       1930.19        33.66 o                         
   1   3  12        676.20        692.89        16.45 o                         
   3   3  12        237.61        255.07         8.77 o                         
   5   3  12         46.05         49.46         4.20 o                         
   7   3  12        150.38        176.93         9.28 o                         
   9   3  12          2.30          0.66         0.74 o                         
 -12   4  12         76.46         88.73         5.39 o                         
 -10   4  12         11.74         13.43         2.40 o                         
  -8   4  12         73.90         66.26         4.47 o                         
  -6   4  12        404.47        385.36        14.94 o                         
  -4   4  12        100.21        112.99         6.25 o                         
  -2   4  12        188.60        212.36        10.61 o                         
   0   4  12         15.06         16.47         2.04 o                         
   2   4  12        129.31        129.12         5.52 o                         
   4   4  12         47.96         49.92         5.57 o                         
   6   4  12         95.53        108.57         6.12 o                         
  -7   5  12          1.95          1.97         1.10 o                         
  -5   5  12        346.86        423.97        12.19 o                         
  -3   5  12         20.55         23.79         3.33 o                         
  -1   5  12         19.01         13.65         1.98 o                         
   1   5  12         72.93         65.51         5.84 o                         
 -18   1  13         57.23         52.80         4.35 o                         
 -16   1  13         53.67         56.54         3.70 o                         
 -14   1  13         32.47         38.54         3.32 o                         
 -12   1  13         61.69         65.19         4.31 o                         
 -10   1  13       1266.67       1155.14        20.60 o                         
  -8   1  13        620.82        548.40        16.62 o                         
  -6   1  13         20.06         22.47         3.37 o                         
  -4   1  13         89.79         88.17         8.16 o                         
  -2   1  13        432.73        413.41        17.97 o                         
   0   1  13       1808.66       1673.76        47.37 o                         
   2   1  13          8.97          7.46         1.65 o                         
   4   1  13          8.00          1.86         1.32 o                         
   6   1  13         69.43         79.31         4.81 o                         
   8   1  13       1800.71       1913.32        40.31 o                         
  10   1  13          4.60          4.68         1.42 o                         
  12   1  13         17.83         24.02         3.79 o                         
 -17   2  13          0.19          0.50         0.66 o                         
 -15   2  13         25.93         24.56         2.73 o                         
 -13   2  13          2.25          1.28         0.94 o                         
 -11   2  13        904.13        906.61        20.63 o                         
  -9   2  13        219.59        195.53        10.78 o                         
  -7   2  13          9.72          9.73         2.26 o                         
  -5   2  13       1234.69       1091.46        22.97 o                         
  -3   2  13        220.51        184.06         6.73 o                         
  -1   2  13          9.09          8.50         1.62 o                         
   1   2  13        592.73        558.62        13.51 o                         
   3   2  13         59.16         65.68         3.92 o                         
   5   2  13        195.30        173.51         7.15 o                         
   7   2  13         27.72         22.64         2.39 o                         
   9   2  13          8.69          7.51         1.90 o                         
 -16   3  13        102.15        120.88         5.81 o                         
 -14   3  13        359.59        390.50        12.98 o                         
 -12   3  13         39.15         30.62         3.77 o                         
 -10   3  13        126.02        124.44        11.64 o                         
  -8   3  13         54.39         38.23         3.73 o                         
  -6   3  13        365.79        370.08        12.43 o                         
  -4   3  13        117.08        113.81         6.70 o                         
  -2   3  13        478.69        504.23        14.63 o                         
   0   3  13        239.64        265.93         9.04 o                         
   2   3  13         65.23         60.94         4.16 o                         
   4   3  13          1.53          0.93         0.82 o                         
   6   3  13        154.18        144.99         6.76 o                         
   8   3  13          1.65          4.68         2.56 o                         
 -13   4  13          0.01          3.00         1.66 o                         
 -11   4  13         25.68         23.98         2.84 o                         
  -9   4  13        288.21        278.54         8.90 o                         
  -7   4  13        110.65        101.58         6.35 o                         
  -5   4  13        139.66        128.02         7.92 o                         
  -3   4  13        104.30         96.60         6.90 o                         
  -1   4  13         80.63         78.54         5.68 o                         
   1   4  13        202.01        215.65         7.07 o                         
   3   4  13        235.71        259.22        10.49 o                         
   5   4  13         54.19         76.38         7.02 o                         
  -4   5  13        289.94        391.67        10.93 o                         
 -18   0  14       1873.99       1876.03       133.55 o                         
 -16   0  14        821.40        878.42        22.92 o                         
 -14   0  14       1029.33       1014.75        26.68 o                         
 -12   0  14        197.51        202.61        10.95 o                         
 -10   0  14        275.46        260.21        12.44 o                         
  -8   0  14        951.29        865.38        18.47 o                         
  -6   0  14        746.63        664.27        23.77 o                         
  -4   0  14        609.98        570.19        30.77 o                         
  -2   0  14         72.82         47.57         8.28 o                         
   0   0  14        818.77        733.29        24.39 o                         
   2   0  14        196.29        178.56        14.32 o                         
   4   0  14        789.68        736.28        22.56 o                         
   6   0  14       1183.96       1293.45        44.49 o                         
   8   0  14        171.95        211.33        15.11 o                         
  10   0  14         91.39        115.57         9.90 o                         
 -19   1  14          8.04          7.97         1.47 o                         
 -17   1  14        230.65        207.28         7.57 o                         
 -15   1  14        232.21        244.14         8.40 o                         
 -13   1  14        170.14        164.32         6.83 o                         
 -11   1  14         35.06         35.52         3.18 o                         
  -9   1  14        593.09        514.94        12.81 o                         
  -7   1  14          0.30          0.65         0.71 o                         
  -5   1  14        321.26        320.17        12.72 o                         
  -3   1  14        206.79        185.31         6.87 o                         
  -1   1  14         32.69         26.69         2.32 o                         
   1   1  14        326.59        302.42        10.96 o                         
   3   1  14        153.70        135.01         7.30 o                         
   5   1  14        688.61        625.38        14.42 o                         
   7   1  14          9.75          8.85         2.36 o                         
   9   1  14        218.23        220.22        16.78 o                         
  11   1  14          0.08          2.80         1.58 o                         
 -18   2  14         15.30         15.74         2.80 o                         
 -16   2  14         50.45         39.72         4.32 o                         
 -14   2  14         55.84         59.22         4.35 o                         
 -12   2  14        102.52         80.07         5.39 o                         
 -10   2  14         82.83         68.88         6.32 o                         
  -8   2  14        400.87        372.12        15.49 o                         
  -6   2  14         86.35         83.34         5.69 o                         
  -4   2  14       3563.15       3204.78        48.18 o                         
  -2   2  14        228.10        205.76         7.87 o                         
   0   2  14        312.94        291.71         9.50 o                         
   2   2  14         74.18         97.06         7.90 o                         
   4   2  14       1521.52       1582.90        29.23 o                         
   6   2  14         26.71         33.69         3.38 o                         
   8   2  14          4.99          8.39         2.01 o                         
 -15   3  14          0.01         -0.31         0.69 o                         
 -13   3  14          0.38          0.66         0.88 o                         
 -11   3  14         19.00         20.01         3.05 o                         
  -9   3  14          4.66          7.18         3.43 o                         
  -7   3  14        705.48        620.20        19.83 o                         
  -5   3  14        194.04        193.04         8.66 o                         
  -3   3  14         25.03         24.40         3.73 o                         
  -1   3  14         78.33         80.02         4.74 o                         
   1   3  14        245.43        250.80         8.55 o                         
   3   3  14          3.12          3.54         1.14 o                         
   5   3  14         89.83        101.57         5.59 o                         
   7   3  14        226.38        196.27        21.93 o                         
 -12   4  14        148.10        121.84         8.13 o                         
 -10   4  14        458.74        413.13        25.24 o                         
  -8   4  14          3.37          6.51         1.30 o                         
  -6   4  14          5.97          2.64         0.82 o                         
  -4   4  14        150.07        144.56         8.17 o                         
  -2   4  14         61.21         55.08         4.02 o                         
   0   4  14         74.09         77.35         3.98 o                         
   2   4  14         33.70         30.87         2.37 o                         
   4   4  14         73.96         78.05         4.84 o                         
 -18   1  15          0.48          1.04         0.92 o                         
 -16   1  15        605.43        633.46        14.73 o                         
 -14   1  15          0.05         -0.25         1.02 o                         
 -12   1  15        221.22        230.57         8.24 o                         
 -10   1  15        104.80        103.17         5.49 o                         
  -8   1  15       1310.61       1172.05        24.27 o                         
  -6   1  15        174.42        147.73        10.57 o                         
  -4   1  15         12.67         11.34         1.83 o                         
  -2   1  15         86.31         89.42         5.92 o                         
   0   1  15         27.66         32.81         3.57 o                         
   2   1  15          2.08          8.85         1.96 o                         
   4   1  15         83.30         79.83         4.84 o                         
   6   1  15        747.86        746.89        17.65 o                         
   8   1  15         63.33         64.24         4.46 o                         
  10   1  15        115.99        126.89         9.03 o                         
 -17   2  15         21.71         23.37         2.55 o                         
 -15   2  15          0.33          0.85         0.66 o                         
 -13   2  15         86.04         71.84         4.86 o                         
 -11   2  15        136.94        128.23         6.87 o                         
  -9   2  15        364.29        373.07        15.38 o                         
  -7   2  15         64.39         57.91         5.90 o                         
  -5   2  15         55.70         56.89         4.75 o                         
  -3   2  15       2313.04       2243.56        32.39 o                         
  -1   2  15         24.01         25.37         2.43 o                         
   1   2  15         97.45        105.45         5.58 o                         
   3   2  15        311.70        328.23        11.50 o                         
   5   2  15        950.12       1180.30        23.21 o                         
   7   2  15         35.08         39.13         4.00 o                         
 -14   3  15          4.80          3.51         1.46 o                         
 -12   3  15        172.56        159.28         8.26 o                         
 -10   3  15          5.94          4.41         1.36 o                         
  -8   3  15          2.21          1.78         1.36 o                         
  -6   3  15        356.73        364.83        14.54 o                         
  -4   3  15          0.07          2.14         1.53 o                         
  -2   3  15        273.48        268.91         8.72 o                         
   0   3  15        135.55        131.11         5.92 o                         
   2   3  15         25.06         23.55         2.42 o                         
   4   3  15         12.22          5.19         1.45 o                         
   6   3  15         28.67         33.64         4.77 o                         
 -11   4  15          8.65          4.61         1.66 o                         
  -9   4  15        637.02        593.81        22.40 o                         
  -7   4  15        117.99        144.24         7.41 o                         
  -5   4  15          1.01          1.20         0.61 o                         
  -3   4  15          0.52          0.54         0.74 o                         
  -1   4  15         19.56         20.70         2.31 o                         
   1   4  15          0.42          2.31         0.82 o                         
   3   4  15          4.86          5.01         1.74 o                         
 -18   0  16        206.51        205.10        11.36 o                         
 -16   0  16       1457.83       1556.01        31.76 o                         
 -14   0  16         44.51         50.46         5.10 o                         
 -12   0  16        459.27        455.34        16.82 o                         
 -10   0  16        638.12        648.36        20.81 o                         
  -8   0  16         13.83         10.14         3.47 o                         
  -6   0  16        448.08        410.32        23.15 o                         
  -4   0  16        595.61        614.28        29.27 o                         
  -2   0  16        520.99        509.29        26.31 o                         
   0   0  16        139.80        128.39        12.39 o                         
   2   0  16        121.88        133.87        12.66 o                         
   4   0  16         29.94         32.66         6.23 o                         
   6   0  16        264.16        286.50        14.40 o                         
   8   0  16          3.77          2.80         1.30 o                         
 -17   1  16         23.53         22.87         2.77 o                         
 -15   1  16        293.68        303.56         9.90 o                         
 -13   1  16        151.58        172.03         7.89 o                         
 -11   1  16          0.90          0.79         0.80 o                         
  -9   1  16         60.65         51.69         5.49 o                         
  -7   1  16        123.31        123.50         6.96 o                         
  -5   1  16          0.72          0.87         0.88 o                         
  -3   1  16       1814.50       1709.52        31.44 o                         
  -1   1  16         94.52         85.35         5.11 o                         
   1   1  16        115.64        105.93         6.50 o                         
   3   1  16         29.07         37.92         3.35 o                         
   5   1  16         94.59         89.07         5.55 o                         
   7   1  16          0.38          2.10         1.04 o                         
   9   1  16         92.37        114.38         8.64 o                         
 -16   2  16          0.11         -0.75         1.22 o                         
 -14   2  16          0.03         -0.17         1.12 o                         
 -12   2  16         19.45         26.39         5.11 o                         
 -10   2  16        222.41        215.60        11.15 o                         
  -8   2  16          0.51          1.50         1.36 o                         
  -6   2  16         19.90         22.36         3.00 o                         
  -4   2  16        185.72        205.34         9.18 o                         
  -2   2  16       1960.25       1994.98        26.68 o                         
   0   2  16        220.84        223.80         8.15 o                         
   2   2  16          0.38          0.18         1.49 o                         
   4   2  16         60.89         62.43         4.50 o                         
   6   2  16        795.72        815.78        20.58 o                         
 -13   3  16        124.64        123.72        10.49 o                         
 -11   3  16        112.68         96.88         6.31 o                         
  -9   3  16         14.45         12.11         3.55 o                         
  -7   3  16         23.66         24.40         4.28 o                         
  -5   3  16         22.45         24.82         3.58 o                         
  -3   3  16          0.24         -1.09         1.09 o                         
  -1   3  16         24.54         24.71         2.83 o                         
   1   3  16         80.35         81.29         6.26 o                         
   3   3  16        111.69        143.06        12.29 o                         
   5   3  16         74.51         76.24         7.06 o                         
 -10   4  16         24.12         29.54         3.90 o                         
  -8   4  16        206.55        140.60        20.49 o                         
  -6   4  16        585.06        709.52        14.28 o                         
  -4   4  16         18.54         18.26         2.05 o                         
  -2   4  16         91.75         91.23         4.49 o                         
   0   4  16          3.81          3.08         1.10 o                         
 -16   1  17          0.74          2.00         0.81 o                         
 -14   1  17         45.06         42.12         4.39 o                         
 -12   1  17         59.41         67.66         5.88 o                         
 -10   1  17        212.71        242.69        16.96 o                         
  -8   1  17          6.10          4.64         1.50 o                         
  -6   1  17       1968.34       1910.22        33.42 o                         
  -4   1  17        639.91        598.49        16.48 o                         
  -2   1  17        332.35        341.37        10.44 o                         
   0   1  17        159.05        176.84         8.43 o                         
   2   1  17        593.57        593.93        15.92 o                         
   4   1  17         21.36         24.98         2.52 o                         
   6   1  17         64.86         57.16         3.96 o                         
   8   1  17         78.33         65.83         6.35 o                         
 -15   2  17         84.49         76.85         5.13 o                         
 -13   2  17         34.37         45.07         4.43 o                         
 -11   2  17        602.73        575.95        18.50 o                         
  -9   2  17         12.89         14.20         2.82 o                         
  -7   2  17         76.11         82.04         5.48 o                         
  -5   2  17         82.03         89.35         5.87 o                         
  -3   2  17        136.95        138.20         5.64 o                         
  -1   2  17         55.45         56.74         4.58 o                         
   1   2  17        196.17        202.10         8.52 o                         
   3   2  17        103.91        104.29         5.80 o                         
   5   2  17        515.48        533.60        21.71 o                         
 -14   3  17        167.71        165.74         9.23 o                         
 -12   3  17          8.94         12.47         1.99 o                         
 -10   3  17          5.58          2.29         1.50 o                         
  -8   3  17         36.72         34.80         3.75 o                         
  -6   3  17        100.51         88.10         6.37 o                         
  -4   3  17         24.12         27.26         3.53 o                         
  -2   3  17        128.60        123.96         6.11 o                         
   0   3  17          0.43          1.18         1.44 o                         
   2   3  17         63.14         70.15         5.16 o                         
   4   3  17         31.68         24.61         3.87 o                         
  -7   4  17        837.69        864.35        26.27 o                         
  -5   4  17         78.21        105.96         5.55 o                         
  -3   4  17          0.00          0.21         0.79 o                         
 -16   0  18         57.31         56.84         5.88 o                         
 -14   0  18         16.15         20.83         4.26 o                         
 -12   0  18          9.04         12.62         3.98 o                         
 -10   0  18        237.32        254.41        17.28 o                         
  -8   0  18         27.15         24.93         5.36 o                         
  -6   0  18        952.41        971.79        38.10 o                         
  -4   0  18        142.31        125.03        12.42 o                         
  -2   0  18          9.26          8.36         3.35 o                         
   0   0  18          0.92          1.89         1.62 o                         
   2   0  18       1345.25       1489.32        47.84 o                         
   4   0  18        362.35        370.88        13.89 o                         
   6   0  18         24.36         24.81         2.95 o                         
 -17   1  18        168.88        168.26         9.43 o                         
 -15   1  18          2.29          3.04         1.58 o                         
 -13   1  18         22.38         24.26         4.77 o                         
 -11   1  18        214.01        236.10        16.09 o                         
  -9   1  18        231.42        265.45        17.59 o                         
  -7   1  18        370.96        373.82        15.17 o                         
  -5   1  18        743.76        759.05        23.01 o                         
  -3   1  18         64.24         76.66         4.75 o                         
  -1   1  18        169.71        171.93         8.17 o                         
   1   1  18        156.07        186.46         8.26 o                         
   3   1  18          8.69         14.05         1.86 o                         
   5   1  18        230.05        232.44        12.43 o                         
   7   1  18         14.87         12.42         2.56 o                         
 -14   2  18          2.71          3.59         1.32 o                         
 -12   2  18         30.73         28.58         3.44 o                         
 -10   2  18         60.42         66.40         5.67 o                         
  -8   2  18         39.34         37.80         4.35 o                         
  -6   2  18         29.94         39.52         4.78 o                         
  -4   2  18        389.66        388.09        10.64 o                         
  -2   2  18        158.93        154.89         7.33 o                         
   0   2  18          3.16          2.60         1.18 o                         
   2   2  18          4.13          3.68         1.29 o                         
   4   2  18        372.77        400.55        30.45 o                         
 -13   3  18          0.71          0.35         0.71 o                         
 -11   3  18        135.30        154.73        10.18 o                         
  -9   3  18         46.79         45.67         5.88 o                         
  -7   3  18          2.36          0.30         1.76 o                         
  -5   3  18         42.17         43.48         5.11 o                         
  -3   3  18          0.69          1.18         1.66 o                         
  -1   3  18          0.11          0.24         0.85 o                         
   1   3  18        491.91        529.57        14.71 o                         
 -16   1  19        140.84        137.85         8.72 o                         
 -14   1  19         69.27         70.05         7.26 o                         
 -12   1  19         74.76         83.46         8.76 o                         
 -10   1  19         48.62         45.20         6.82 o                         
  -8   1  19         50.81         47.61         4.89 o                         
  -6   1  19        891.32        928.41        35.93 o                         
  -4   1  19        604.66        613.12        16.23 o                         
  -2   1  19        456.99        500.94        17.50 o                         
   0   1  19          0.09          0.57         0.83 o                         
   2   1  19         13.77         14.35         1.79 o                         
   4   1  19        189.51        165.37         6.43 o                         
 -13   2  19          0.86          0.33         1.79 o                         
 -11   2  19          0.07          1.71         1.36 o                         
  -9   2  19          3.30          1.35         1.18 o                         
  -7   2  19        232.23        244.65        11.14 o                         
  -5   2  19        152.02        171.56        11.83 o                         
  -3   2  19         52.56         57.14         4.18 o                         
  -1   2  19         71.95         72.11         4.76 o                         
   1   2  19          1.51          2.65         0.83 o                         
   3   2  19         18.38         17.55         2.33 o                         
 -10   3  19         66.19         83.15         7.02 o                         
  -8   3  19         31.49         43.90         5.40 o                         
  -6   3  19         33.52         37.71         5.29 o                         
  -4   3  19          5.57          5.80         2.09 o                         
  -2   3  19          1.30          1.66         0.87 o                         
   0   3  19        127.72        151.17        19.09 o                         
 -14   0  20          1.02          0.04         1.46 o                         
 -12   0  20        212.35        217.01        13.69 o                         
 -10   0  20        351.62        381.06        19.92 o                         
  -8   0  20        410.59        429.73        22.01 o                         
  -6   0  20         79.26         76.56         9.03 o                         
  -4   0  20       2561.57       2753.86        72.46 o                         
  -2   0  20          7.24          9.31         3.51 o                         
   0   0  20        424.38        447.08        22.09 o                         
   2   0  20         67.24         83.75         5.90 o                         
   4   0  20        553.79        484.19        40.01 o                         
 -15   1  20        105.84        110.28         7.81 o                         
 -13   1  20        286.58        281.23        15.03 o                         
 -11   1  20         25.23         33.88         5.40 o                         
  -9   1  20          3.31          3.59         2.29 o                         
  -7   1  20        192.25        199.27        14.48 o                         
  -5   1  20        298.81        306.34        10.56 o                         
  -3   1  20          2.05          2.52         2.43 o                         
  -1   1  20          2.75          2.58         0.92 o                         
   1   1  20        168.37        175.16         7.09 o                         
   3   1  20        118.94        137.74         6.88 o                         
 -12   2  20         20.26         18.77         3.55 o                         
 -10   2  20         98.50         97.40         5.90 o                         
  -8   2  20        120.54        124.73         7.14 o                         
  -6   2  20         31.84         34.50         3.87 o                         
  -4   2  20         20.10         22.56         4.30 o                         
  -2   2  20         16.09         13.77         1.85 o                         
   0   2  20         59.13         66.91         3.83 o                         
   2   2  20         13.31         17.20         3.19 o                         
  -9   3  20        451.94        546.44        18.66 o                         
  -7   3  20         41.99         47.57         5.13 o                         
  -5   3  20        174.13        168.93        10.14 o                         
  -3   3  20          6.75          9.82         2.41 o                         
 -14   1  21         11.36         11.28         2.29 o                         
 -12   1  21         17.39         17.55         3.55 o                         
 -10   1  21         46.09         45.32         6.15 o                         
  -8   1  21         47.11         44.89         4.45 o                         
  -6   1  21         29.85         30.98         3.03 o                         
  -4   1  21        116.44        116.02         5.76 o                         
  -2   1  21         20.92         20.62         2.36 o                         
   0   1  21        427.51        460.89        11.36 o                         
   2   1  21        141.75        124.76         5.50 o                         
 -11   2  21        141.24        146.33         9.39 o                         
  -9   2  21          0.72          3.39         1.54 o                         
  -7   2  21         61.98         62.32         6.19 o                         
  -5   2  21         27.44         18.62         3.55 o                         
  -3   2  21          0.06         -0.65         0.87 o                         
  -1   2  21        300.32        282.43        21.10 o                         
 -12   0  22        266.98        252.51        12.39 o                         
 -10   0  22         77.07         79.16         7.42 o                         
  -8   0  22       2986.85       3317.22        77.62 o                         
  -6   0  22         62.30         64.57         7.26 o                         
  -4   0  22         11.05          9.31         2.68 o                         
  -2   0  22          5.28          2.01         1.34 o                         
   0   0  22          4.40          3.21         1.04 o                         
 -11   1  22         11.27          8.50         1.60 o                         
  -9   1  22          1.19          1.64         0.99 o                         
  -7   1  22          2.31          2.27         1.44 o                         
  -5   1  22        197.09        183.51        10.96 o                         
  -3   1  22         38.59         35.50         2.77 o                         
  -1   1  22          4.68          4.14         1.13 o                         
  -8   1  23        112.52        114.11         5.54 o                         
  -6   1  23        342.46        326.94        16.19 o                         
  -4   1  23         15.44         14.95         2.72 o                         
                                                                                
