# Supplementary material for: Managing negative linear compressibility and thermal expansion through steric hindrance: a case study of 1,2-bis­(4′-pyridyl)­ethane cocrystals
Source: IUCrJ. 2025 Jan 1;12(Pt 1):88–96. doi: 10.1107/S2052252524011734 (PMC11707692; doi:10.1107/S2052252524011734)
Supplement: Supplementary file 42 [file m-12-00088-ETYSUC_185K_Bsup42.hkl]

data_ETYSUC_185K_B                                                              
_shelx_title ' etysuc_185_1_a.res in I2/a'                                      
_shelx_refln_list_code          4                                               
_shelx_F_calc_maximum      217.03                                               
_exptl_crystal_F_000       640.00                                               
_reflns_d_resolution_high  0.8132                                               
                                                                                
loop_                                                                           
 _space_group_symop_operation_xyz                                               
 'x, y, z'                                                                      
 '-x+1/2, y, -z'                                                                
 'x+1/2, y+1/2, z+1/2'                                                          
 '-x+1, y+1/2, -z+1/2'                                                          
 '-x, -y, -z'                                                                   
 'x-1/2, -y, z'                                                                 
 '-x+1/2, -y+1/2, -z+1/2'                                                       
 'x, -y+1/2, z+1/2'                                                             
                                                                                
_cell_length_a    16.6268                                                       
_cell_length_b     4.8810                                                       
_cell_length_c    19.3397                                                       
_cell_angle_alpha  90.000                                                       
_cell_angle_beta  109.141                                                       
_cell_angle_gamma  90.000                                                       
                                                                                
_shelx_F_squared_multiplier     1.000                                           
                                                                                
loop_                                                                           
 _refln_index_h                                                                 
 _refln_index_k                                                                 
 _refln_index_l                                                                 
 _refln_F_squared_calc                                                          
 _refln_F_squared_meas                                                          
 _refln_F_squared_sigma                                                         
 _refln_observed_status                                                         
   2   0   0        107.55        133.59         3.42 o                         
   4   0   0       7459.15       7087.01        65.50 o                         
   6   0   0       6707.71       7298.83        91.37 o                         
   8   0   0       2330.43       2858.96        46.53 o                         
  10   0   0          5.65          3.33         1.30 o                         
  12   0   0         11.15         49.14        15.05 o                         
  14   0   0          1.74          3.51         2.58 o                         
  16   0   0        262.92        304.78        18.73 o                         
  18   0   0        433.31        445.84        14.05 o                         
   1   1   0        280.98        243.27         3.04 o                         
   3   1   0        405.03        470.80         7.01 o                         
   5   1   0          6.03          5.63         0.62 o                         
   7   1   0         84.66         80.08         2.78 o                         
   9   1   0        746.82        911.81        13.16 o                         
  11   1   0         51.25         49.67         4.28 o                         
  13   1   0        665.83        553.92        13.56 o                         
  15   1   0         63.62         60.58         5.75 o                         
  17   1   0         98.73         93.13         5.27 o                         
  19   1   0         44.73         45.50         4.80 o                         
   0   2   0       1630.04       1689.84        24.67 o                         
   2   2   0          3.09          3.68         0.52 o                         
   4   2   0          5.32          3.70         0.74 o                         
   6   2   0          1.20          1.96         0.64 o                         
   8   2   0        166.43        171.58         6.55 o                         
  10   2   0         69.80         56.06         3.58 o                         
  12   2   0        665.80        633.94        17.00 o                         
  14   2   0       1054.65       1125.92        23.24 o                         
  16   2   0         62.54         53.71         4.94 o                         
  18   2   0         23.64         13.19         2.69 o                         
   1   3   0       2354.41       2342.14        37.13 o                         
   3   3   0        457.05        416.72        13.43 o                         
   5   3   0        119.30        142.53         8.12 o                         
   7   3   0        647.30        566.92        11.18 o                         
   9   3   0         64.37         62.56         4.86 o                         
  11   3   0        100.99         95.04         6.01 o                         
  13   3   0          8.63         13.71         7.49 o                         
  15   3   0          1.66          2.65         1.62 o                         
   0   4   0          3.03          8.23         2.89 o                         
   2   4   0        175.21        180.69         8.33 o                         
   4   4   0         81.99         91.97         7.24 o                         
   6   4   0        226.96        205.47        11.04 o                         
   8   4   0       1593.19       1648.75        36.22 o                         
  10   4   0         50.19         50.19         5.00 o                         
  12   4   0         61.53         73.59         7.80 o                         
  14   4   0          1.96          1.40         0.86 o                         
   1   5   0         10.44          9.81         2.41 o                         
   3   5   0        141.96        143.36        12.17 o                         
   5   5   0         76.14         84.52         8.97 o                         
   7   5   0         21.92         20.84         4.14 o                         
   9   5   0         43.95         47.29         5.46 o                         
 -18   1   1        137.08        126.58         7.08 o                         
 -16   1   1        428.64        416.51        12.77 o                         
 -14   1   1         45.06         34.77         3.26 o                         
 -12   1   1         75.48         65.94         3.33 o                         
 -10   1   1        907.61        898.47        14.87 o                         
  -8   1   1       1568.77       1803.95        17.75 o                         
  -6   1   1         85.26         93.15         2.75 o                         
  -4   1   1       7587.94       7727.25        52.11 o                         
  -2   1   1        428.75        426.59         4.95 o                         
   0   1   1       2347.15       2224.47        15.72 o                         
   2   1   1       1094.90       1114.57        13.19 o                         
   4   1   1       2137.83       2316.16        18.73 o                         
   6   1   1         25.06         28.27         1.55 o                         
   8   1   1        828.10        864.14        12.17 o                         
  10   1   1       1180.70       1196.19        22.95 o                         
  12   1   1        387.88        316.98        11.27 o                         
  14   1   1        127.64        115.59         5.92 o                         
  16   1   1          4.11          3.68         1.39 o                         
  18   1   1         64.10         48.24         4.07 o                         
 -17   2   1         41.62         41.18         3.96 o                         
 -15   2   1         34.93         36.08         3.61 o                         
 -13   2   1        839.00        829.18        19.69 o                         
 -11   2   1        116.81        103.83         5.62 o                         
  -9   2   1       1328.58       1214.61        29.75 o                         
  -7   2   1       2614.77       2758.53        29.46 o                         
  -5   2   1        176.72        204.23         6.55 o                         
  -3   2   1       4265.84       4374.01        58.63 o                         
  -1   2   1       2128.69       2140.27        21.87 o                         
   1   2   1        295.58        341.25         5.75 o                         
   3   2   1        541.26        585.66        12.02 o                         
   5   2   1       1228.96       1482.72        20.43 o                         
   7   2   1        392.37        392.78         9.02 o                         
   9   2   1        408.80        371.97        11.98 o                         
  11   2   1        179.32        183.42         8.61 o                         
  13   2   1        146.39        177.45         7.31 o                         
  15   2   1       1201.28       1244.63        23.69 o                         
  17   2   1         25.53         22.94         4.98 o                         
 -16   3   1         24.78         29.86         3.32 o                         
 -14   3   1          1.80          3.14         3.30 o                         
 -12   3   1       2441.92       2549.05        48.73 o                         
 -10   3   1          0.03          0.36         1.23 o                         
  -8   3   1       1071.06        979.06        34.77 o                         
  -6   3   1         99.71         76.97         5.28 o                         
  -4   3   1       1660.26       1784.29        32.53 o                         
  -2   3   1         86.25         82.75         5.58 o                         
   0   3   1       1908.84       1814.61        31.00 o                         
   2   3   1        260.57        279.92        11.85 o                         
   4   3   1        349.67        304.56        11.81 o                         
   6   3   1        292.21        287.16        10.71 o                         
   8   3   1        212.61        177.15         8.29 o                         
  10   3   1          1.82          1.82         1.37 o                         
  12   3   1         33.35         37.54         5.74 o                         
  14   3   1         10.90          6.52         1.71 o                         
  16   3   1         97.61         84.28         6.98 o                         
 -13   4   1         37.55         44.64         5.74 o                         
 -11   4   1          0.07          1.52         0.90 o                         
  -9   4   1          0.25         -0.72         1.32 o                         
  -7   4   1        956.91        960.81        26.00 o                         
  -5   4   1         78.51         71.76         6.52 o                         
  -3   4   1          2.99          4.62         1.93 o                         
  -1   4   1        523.28        474.86        22.55 o                         
   1   4   1        108.11         98.01         6.03 o                         
   3   4   1         38.23         46.75         7.30 o                         
   5   4   1         33.77         39.22         3.84 o                         
   7   4   1          0.08          0.66         1.06 o                         
   9   4   1       1924.59       1983.56        32.54 o                         
  11   4   1          2.10          2.94         1.14 o                         
  13   4   1          4.94          7.53         2.30 o                         
 -10   5   1        137.30        110.09         5.38 o                         
  -8   5   1         11.34         12.02         2.14 o                         
  -6   5   1          0.25          0.49         1.39 o                         
  -4   5   1        268.11        267.86        11.65 o                         
  -2   5   1         47.15         59.27         5.43 o                         
   0   5   1         19.97         18.47         3.12 o                         
   2   5   1        382.05        392.62        14.61 o                         
   4   5   1        132.04        140.39        11.94 o                         
   6   5   1        111.87        119.24        10.26 o                         
   8   5   1          4.92          4.33         1.99 o                         
 -18   0   2         31.25         39.38         4.14 o                         
 -16   0   2       1891.63       1860.50        55.64 o                         
 -14   0   2          5.90         10.96         4.06 o                         
 -12   0   2       1411.37       1458.46        30.61 o                         
 -10   0   2         21.74         11.59         2.81 o                         
  -8   0   2       4820.28       5340.87        55.63 o                         
  -6   0   2       8190.78       8714.75        82.50 o                         
  -4   0   2       6632.48       6779.20        63.45 o                         
  -2   0   2        125.96        122.58         3.29 o                         
   0   0   2       1079.86       1017.47        10.33 o                         
   2   0   2      47100.20      33306.73       336.44 o                         
   4   0   2        684.31        905.06        34.28 o                         
   6   0   2       2768.33       3056.60        39.46 o                         
   8   0   2       5688.74       6017.96        74.76 o                         
  10   0   2         29.51         11.76         2.30 o                         
  12   0   2         95.18         89.98         7.24 o                         
  14   0   2        586.26        612.77        28.64 o                         
  16   0   2        165.76        170.75        13.34 o                         
  18   0   2         46.57         61.94         4.51 o                         
 -19   1   2          0.57          0.64         1.37 o                         
 -17   1   2          6.35          9.99         1.86 o                         
 -15   1   2          0.24         -0.01         0.97 o                         
 -13   1   2         20.01         20.20         2.53 o                         
 -11   1   2        772.53        708.82        13.60 o                         
  -9   1   2        766.70        799.90        11.98 o                         
  -7   1   2        622.27        740.05         9.33 o                         
  -5   1   2        175.50        181.64         4.26 o                         
  -3   1   2       5739.05       5754.37        41.22 o                         
  -1   1   2       9614.50       8821.30        60.35 o                         
   1   1   2       1674.71       1725.58        15.98 o                         
   3   1   2        864.76        945.54        12.08 o                         
   5   1   2       6726.29       7409.42        54.79 o                         
   7   1   2         27.29         28.04         2.04 o                         
   9   1   2         19.25         12.87         1.60 o                         
  11   1   2         59.37         47.36         2.83 o                         
  13   1   2          9.58          4.00         1.38 o                         
  15   1   2        816.71        838.09        19.03 o                         
  17   1   2         37.68         44.58         4.23 o                         
 -18   2   2         77.61         77.85         4.91 o                         
 -16   2   2         34.38         33.21         3.12 o                         
 -14   2   2         64.70         63.58         4.96 o                         
 -12   2   2        305.16        307.86        11.29 o                         
 -10   2   2          3.62          5.57         1.39 o                         
  -8   2   2        130.78        144.12         5.84 o                         
  -6   2   2        213.11        215.84         5.93 o                         
  -4   2   2        473.57        566.01         9.73 o                         
  -2   2   2       2278.53       2488.71        23.51 o                         
   0   2   2        595.99        680.11        11.53 o                         
   2   2   2       1441.71       1545.90        19.19 o                         
   4   2   2        936.46       1083.05        15.76 o                         
   6   2   2        459.99        515.29        11.25 o                         
   8   2   2         65.54         66.92         4.76 o                         
  10   2   2       1269.50       1146.21        28.97 o                         
  12   2   2        301.28        292.68        11.12 o                         
  14   2   2       1739.61       1738.81        26.20 o                         
  16   2   2         76.06         85.66         5.94 o                         
 -17   3   2       1385.13       1404.67        36.25 o                         
 -15   3   2        115.94        125.84        10.57 o                         
 -13   3   2          8.28         10.57         2.54 o                         
 -11   3   2       2328.48       2165.62        43.54 o                         
  -9   3   2        563.72        565.95        18.98 o                         
  -7   3   2        419.94        339.57         8.91 o                         
  -5   3   2         54.70         61.38         5.18 o                         
  -3   3   2        863.69        792.53        16.51 o                         
  -1   3   2        168.16        174.21         7.00 o                         
   1   3   2       2225.23       2093.19        34.71 o                         
   3   3   2          0.77          2.95         1.09 o                         
   5   3   2        613.28        602.05        17.64 o                         
   7   3   2       1112.22        947.87        17.18 o                         
   9   3   2         29.33         33.68         3.63 o                         
  11   3   2          1.69          0.07         0.78 o                         
  13   3   2         33.60         42.85         4.64 o                         
  15   3   2          3.50          5.09         1.33 o                         
 -14   4   2         69.01         72.19         6.83 o                         
 -12   4   2          2.63         -0.62         1.72 o                         
 -10   4   2        115.90        114.45         6.22 o                         
  -8   4   2        279.05        310.28        16.47 o                         
  -6   4   2        130.60        140.76        10.52 o                         
  -4   4   2        167.16        164.22         9.97 o                         
  -2   4   2        131.64        118.65         6.79 o                         
   0   4   2        215.87        186.00         8.50 o                         
   2   4   2          0.04          0.70         1.14 o                         
   4   4   2        768.78        710.97        37.71 o                         
   6   4   2         90.53         99.27         7.43 o                         
   8   4   2        661.30        663.82        16.59 o                         
  10   4   2        333.98        351.29        12.45 o                         
  12   4   2         37.77         37.58         2.93 o                         
  -9   5   2         41.28         46.49         3.93 o                         
  -7   5   2          3.04          4.33         1.53 o                         
  -5   5   2         40.44         47.09         4.65 o                         
  -3   5   2         22.58         25.65         3.57 o                         
  -1   5   2          2.48          1.48         0.92 o                         
   1   5   2         90.48         94.65         6.96 o                         
   3   5   2        188.75        189.10         9.91 o                         
   5   5   2        278.19        284.64        11.82 o                         
   7   5   2        640.38        725.31        18.87 o                         
   9   5   2          2.09          2.93         1.09 o                         
 -18   1   3         84.30         76.67         4.51 o                         
 -16   1   3        125.24        116.76         6.59 o                         
 -14   1   3         93.69         88.44         4.61 o                         
 -12   1   3        395.79        369.56         9.20 o                         
 -10   1   3        357.28        395.16         9.15 o                         
  -8   1   3        616.48        706.20        10.46 o                         
  -6   1   3        282.90        252.73         6.04 o                         
  -4   1   3       7761.50       7971.33        53.01 o                         
  -2   1   3      46278.13      37039.15       981.51 o                         
   0   1   3       1062.90       1136.97        14.40 o                         
   2   1   3       6552.48       6432.44        55.52 o                         
   4   1   3       3083.90       3409.90        29.77 o                         
   6   1   3        813.88        968.49        14.62 o                         
   8   1   3        731.39        773.57        12.99 o                         
  10   1   3       2059.70       1962.21        32.19 o                         
  12   1   3         87.68         70.52         5.22 o                         
  14   1   3        326.73        298.89        10.95 o                         
  16   1   3          6.43          6.49         1.66 o                         
  18   1   3         83.21         75.37         4.43 o                         
 -17   2   3         10.27         16.61         2.62 o                         
 -15   2   3         47.83         49.38         6.52 o                         
 -13   2   3        452.26        463.33        14.17 o                         
 -11   2   3        931.29        793.37        18.69 o                         
  -9   2   3          2.92          3.78         1.35 o                         
  -7   2   3        181.18        176.16         6.19 o                         
  -5   2   3         91.89         96.71         3.32 o                         
  -3   2   3       4080.62       4262.68        37.15 o                         
  -1   2   3       4881.69       5144.04        47.37 o                         
   1   2   3        327.85        292.63         5.47 o                         
   3   2   3        289.46        298.01         6.57 o                         
   5   2   3        516.81        542.97        11.20 o                         
   7   2   3       2928.33       3178.02        37.63 o                         
   9   2   3          1.02          1.07         0.67 o                         
  11   2   3         69.12         70.99         7.06 o                         
  13   2   3         82.08         78.06         5.46 o                         
  15   2   3          0.01          0.53         0.83 o                         
  17   2   3          8.94          4.88         1.83 o                         
 -16   3   3        528.53        523.43        12.10 o                         
 -14   3   3          0.77         -1.91         1.91 o                         
 -12   3   3        380.80        426.91        23.10 o                         
 -10   3   3       1751.65       1629.39        36.08 o                         
  -8   3   3          6.84          9.01         1.65 o                         
  -6   3   3         29.65         31.20         3.97 o                         
  -4   3   3        242.07        264.23        10.93 o                         
  -2   3   3        574.25        614.28        20.65 o                         
   0   3   3        375.45        366.88         9.44 o                         
   2   3   3         35.40         29.51         3.46 o                         
   4   3   3        399.11        397.95        14.35 o                         
   6   3   3        104.84         93.79         4.50 o                         
   8   3   3        148.19        136.17         7.27 o                         
  10   3   3        101.51        111.52         6.51 o                         
  12   3   3         71.21         72.09         6.17 o                         
  14   3   3         30.96         34.34         3.72 o                         
 -15   4   3          2.58          0.98         0.86 o                         
 -13   4   3          3.36          6.05         2.34 o                         
 -11   4   3          2.26          1.83         1.17 o                         
  -9   4   3         13.15         15.60         2.41 o                         
  -7   4   3        118.78        106.81         6.37 o                         
  -5   4   3          3.64          5.68         1.46 o                         
  -3   4   3        264.75        246.37         9.96 o                         
  -1   4   3          2.40          3.50         1.21 o                         
   1   4   3        302.23        267.39        10.39 o                         
   3   4   3        393.68        376.70        17.46 o                         
   5   4   3        333.15        328.77        14.08 o                         
   7   4   3        153.53        155.82         9.28 o                         
   9   4   3        127.68        127.89         7.99 o                         
  11   4   3        434.49        447.42        14.24 o                         
 -10   5   3         12.83         10.40         1.72 o                         
  -8   5   3          9.61          9.24         1.93 o                         
  -6   5   3        148.15        159.81         8.63 o                         
  -4   5   3         55.23         57.50         5.30 o                         
  -2   5   3         51.56         50.52         5.12 o                         
   0   5   3         47.18         55.30         5.40 o                         
   2   5   3        669.56        710.05        20.22 o                         
   4   5   3        922.66       1069.30        36.52 o                         
   6   5   3        209.62        260.69        15.33 o                         
   8   5   3          0.04         -0.66         0.90 o                         
 -18   0   4          5.95          8.97         2.07 o                         
 -16   0   4         23.20         27.04         5.54 o                         
 -14   0   4        253.70        221.83        16.58 o                         
 -12   0   4       2188.25       2168.25        39.26 o                         
 -10   0   4       3971.75       4455.81        71.90 o                         
  -8   0   4        330.77        421.11        11.22 o                         
  -6   0   4        127.99        128.62         5.26 o                         
  -4   0   4        958.33       1165.72        15.29 o                         
  -2   0   4       2050.80       1999.70        29.42 o                         
   0   0   4       7593.93       7277.80        58.95 o                         
   2   0   4        182.43        184.63         5.83 o                         
   4   0   4        390.19        442.20        12.82 o                         
   6   0   4       1246.60       1410.22        23.31 o                         
   8   0   4        138.63        162.51         8.04 o                         
  10   0   4         25.27         19.41         3.05 o                         
  12   0   4        117.97        123.85         8.68 o                         
  14   0   4        151.78        165.60        13.81 o                         
  16   0   4        183.09        158.89        12.14 o                         
 -19   1   4        107.72        111.32        13.29 o                         
 -17   1   4         44.02         38.89         3.62 o                         
 -15   1   4         27.70         20.48         2.47 o                         
 -13   1   4        271.09        261.10         9.00 o                         
 -11   1   4          6.72          3.49         1.02 o                         
  -9   1   4        352.70        394.41         8.62 o                         
  -7   1   4        662.97        824.66        13.18 o                         
  -5   1   4        937.43        975.81        16.50 o                         
  -3   1   4      15378.29      14753.63       156.08 o                         
  -1   1   4       9923.41       9756.32        73.64 o                         
   1   1   4          0.40          1.48         0.30 o                         
   3   1   4       2817.71       3004.01        28.91 o                         
   5   1   4        122.82        158.75         5.78 o                         
   7   1   4        283.30        345.21         8.82 o                         
   9   1   4          0.03          0.61         0.83 o                         
  11   1   4       2495.79       2263.66        36.71 o                         
  13   1   4        212.96        252.56        10.13 o                         
  15   1   4        342.37        371.56        11.68 o                         
  17   1   4          0.56          2.86         0.78 o                         
 -18   2   4         54.47         58.10         4.38 o                         
 -16   2   4         22.72         19.72         2.53 o                         
 -14   2   4        358.70        395.60        13.60 o                         
 -12   2   4        386.01        343.73        14.62 o                         
 -10   2   4       1355.65       1258.99        29.46 o                         
  -8   2   4         69.25         59.24         4.97 o                         
  -6   2   4       2236.13       2404.54        36.18 o                         
  -4   2   4       1251.75       1391.51        15.35 o                         
  -2   2   4       6606.48       7264.41        64.44 o                         
   0   2   4        395.15        403.11         8.00 o                         
   2   2   4        131.02        148.57         4.84 o                         
   4   2   4        759.75        847.82        15.09 o                         
   6   2   4        789.24        899.08        16.25 o                         
   8   2   4          0.35          0.94         0.67 o                         
  10   2   4        325.01        286.24        10.96 o                         
  12   2   4        264.49        273.54        10.66 o                         
  14   2   4         77.40         79.41         4.42 o                         
  16   2   4        152.25        137.35         6.76 o                         
 -17   3   4          4.73          4.07         1.30 o                         
 -15   3   4        818.43        908.45        39.31 o                         
 -13   3   4         71.77         84.20         9.75 o                         
 -11   3   4        368.39        348.35        14.52 o                         
  -9   3   4       2993.88       2674.29        50.28 o                         
  -7   3   4        861.73        749.11        15.10 o                         
  -5   3   4         86.32         86.47         5.52 o                         
  -3   3   4       1535.99       1501.59        36.84 o                         
  -1   3   4          6.69          5.34         1.34 o                         
   1   3   4        116.43        135.48         7.64 o                         
   3   3   4        410.26        392.70        18.83 o                         
   5   3   4         75.13         49.66         3.59 o                         
   7   3   4        572.75        524.18        17.97 o                         
   9   3   4         54.86         44.84         4.16 o                         
  11   3   4          0.43         -0.44         1.02 o                         
  13   3   4        257.34        242.99        11.69 o                         
 -14   4   4        175.73        187.26        11.63 o                         
 -12   4   4        184.23        201.15        13.81 o                         
 -10   4   4          2.62          2.32         1.16 o                         
  -8   4   4          6.60          7.90         2.33 o                         
  -6   4   4          0.07          2.01         1.41 o                         
  -4   4   4        349.64        355.03        14.88 o                         
  -2   4   4        354.72        325.31        14.20 o                         
   0   4   4         21.43         15.78         2.49 o                         
   2   4   4        521.81        499.05        18.08 o                         
   4   4   4        285.95        296.36        13.37 o                         
   6   4   4        303.44        327.81        13.93 o                         
   8   4   4        474.15        515.75        17.22 o                         
  10   4   4         63.97         62.59         5.24 o                         
  12   4   4        361.68        318.19        28.15 o                         
 -11   5   4          0.94          0.00         0.66 o                         
  -9   5   4         15.51         17.88         2.48 o                         
  -7   5   4        137.22        143.09         7.90 o                         
  -5   5   4        165.32        171.76         9.17 o                         
  -3   5   4        201.26        224.22        10.91 o                         
  -1   5   4        127.66        135.77         7.00 o                         
   1   5   4        111.32        112.67         6.01 o                         
   3   5   4        932.13       1009.37        24.49 o                         
   5   5   4        138.34        155.55         8.11 o                         
   7   5   4         95.35         99.38         6.38 o                         
 -20   1   5         25.19         24.47         3.43 o                         
 -18   1   5        159.75        163.47         7.55 o                         
 -16   1   5          6.36          7.06         1.37 o                         
 -14   1   5        104.60        105.46         5.65 o                         
 -12   1   5        354.84        299.94        10.58 o                         
 -10   1   5       3249.82       3487.25        50.55 o                         
  -8   1   5        121.16        127.76         4.43 o                         
  -6   1   5        446.94        489.53         8.09 o                         
  -4   1   5       4682.54       4955.86        57.38 o                         
  -2   1   5      13320.48      13154.70       108.10 o                         
   0   1   5       3447.50       3513.29        27.68 o                         
   2   1   5        226.86        276.73         7.02 o                         
   4   1   5          0.08          4.73         1.52 o                         
   6   1   5       1210.98       1290.88        23.19 o                         
   8   1   5        318.78        312.45         7.90 o                         
  10   1   5          0.37          1.11         0.74 o                         
  12   1   5       3806.93       3696.93        54.11 o                         
  14   1   5         44.28         41.27         3.79 o                         
  16   1   5          2.77          2.07         1.50 o                         
 -17   2   5         31.63         42.57         3.40 o                         
 -15   2   5        490.11        504.12        14.29 o                         
 -13   2   5       1476.88       1478.67        34.50 o                         
 -11   2   5         54.16         42.47         3.17 o                         
  -9   2   5       1478.57       1424.98        29.01 o                         
  -7   2   5        125.08        164.43         8.17 o                         
  -5   2   5       1012.12       1110.95        15.21 o                         
  -3   2   5          3.64          2.37         0.88 o                         
  -1   2   5         67.04         73.37         3.91 o                         
   1   2   5        560.42        612.27        11.07 o                         
   3   2   5       4925.69       5514.23        56.55 o                         
   5   2   5        165.85        137.02         5.71 o                         
   7   2   5        613.07        610.72        15.59 o                         
   9   2   5         19.22         15.19         2.16 o                         
  11   2   5        420.01        403.64        13.96 o                         
  13   2   5        112.51        122.75         6.61 o                         
  15   2   5        107.39        111.08         5.39 o                         
 -16   3   5         13.11         15.86         1.96 o                         
 -14   3   5        395.92        448.36        15.76 o                         
 -12   3   5        600.97        674.14        29.93 o                         
 -10   3   5        174.96        159.43        13.73 o                         
  -8   3   5          5.74          5.12         1.62 o                         
  -6   3   5         89.31         86.06         5.75 o                         
  -4   3   5         32.55         35.21         3.48 o                         
  -2   3   5         58.48         51.02         3.57 o                         
   0   3   5        116.06        119.99         6.31 o                         
   2   3   5        111.85         97.24         8.29 o                         
   4   3   5        375.80        341.54         9.73 o                         
   6   3   5        399.88        357.55        14.54 o                         
   8   3   5          3.41          3.61         1.53 o                         
  10   3   5          2.18          0.95         0.77 o                         
  12   3   5        177.96        191.71        17.44 o                         
  14   3   5         74.13         83.93         7.69 o                         
 -15   4   5         48.70         40.17         3.20 o                         
 -13   4   5         55.73         61.81         7.10 o                         
 -11   4   5        140.38        141.60        11.90 o                         
  -9   4   5        154.17        141.92         8.81 o                         
  -7   4   5        400.23        414.91        26.01 o                         
  -5   4   5          0.37          1.96         1.48 o                         
  -3   4   5        155.22        149.10         9.45 o                         
  -1   4   5       1566.99       1562.76        65.87 o                         
   1   4   5         80.69         85.92         5.86 o                         
   3   4   5         32.82         32.70         3.55 o                         
   5   4   5        159.03        181.09        10.21 o                         
   7   4   5        416.72        434.34        29.44 o                         
   9   4   5         12.31         12.36         2.51 o                         
  11   4   5          8.33          8.31         1.67 o                         
 -10   5   5         25.47         22.29         2.47 o                         
  -8   5   5         10.43          8.25         1.75 o                         
  -6   5   5         18.89         17.74         2.85 o                         
  -4   5   5        190.42        177.02         9.37 o                         
  -2   5   5        201.97        202.57        10.19 o                         
   0   5   5         12.57         17.28         2.99 o                         
   2   5   5         21.55         20.27         2.51 o                         
   4   5   5        366.99        387.29        13.51 o                         
   6   5   5       1100.16       1202.55        45.54 o                         
   8   5   5         63.89         56.98         3.96 o                         
 -20   0   6         93.38         89.08         6.98 o                         
 -18   0   6        730.49        743.17        28.87 o                         
 -16   0   6         17.09         20.64         5.15 o                         
 -14   0   6        565.37        545.78        18.65 o                         
 -12   0   6        285.09        303.48        15.74 o                         
 -10   0   6        638.22        683.21        15.17 o                         
  -8   0   6          0.05          0.21         0.82 o                         
  -6   0   6       4807.85       5377.93        55.69 o                         
  -4   0   6       8873.54       8951.12        98.18 o                         
  -2   0   6       1212.55       1295.74        18.61 o                         
   0   0   6       1143.76        999.65        15.02 o                         
   2   0   6       7718.31       8041.86       138.27 o                         
   4   0   6          0.76          0.66         0.62 o                         
   6   0   6         48.46         49.43         5.09 o                         
   8   0   6       6110.97       5725.08       115.21 o                         
  10   0   6        677.84        581.14        19.27 o                         
  12   0   6        258.12        257.73        17.68 o                         
  14   0   6        102.39         90.92         9.79 o                         
  16   0   6        605.06        716.56        25.56 o                         
 -19   1   6        236.76        266.55         9.97 o                         
 -17   1   6         17.38         17.31         2.01 o                         
 -15   1   6         35.96         42.29         3.53 o                         
 -13   1   6        822.48        785.59        20.03 o                         
 -11   1   6        131.93        144.18         8.53 o                         
  -9   1   6       2107.70       2265.21        38.88 o                         
  -7   1   6        143.65        145.59         5.16 o                         
  -5   1   6      14231.41      14800.17       112.38 o                         
  -3   1   6        780.27        892.92        11.49 o                         
  -1   1   6       4563.05       4700.13        64.72 o                         
   1   1   6        137.10        142.87         3.30 o                         
   3   1   6       1112.15       1208.61        16.50 o                         
   5   1   6       4958.01       5494.54        59.86 o                         
   7   1   6        492.16        447.32        11.03 o                         
   9   1   6         21.62         20.97         2.02 o                         
  11   1   6        238.20        220.43         9.44 o                         
  13   1   6        492.90        519.67        14.58 o                         
  15   1   6          2.11          1.92         0.82 o                         
 -18   2   6         20.84         22.53         1.94 o                         
 -16   2   6         70.17         85.54         5.27 o                         
 -14   2   6       1574.15       1647.41        36.53 o                         
 -12   2   6        146.05        152.01        18.07 o                         
 -10   2   6         81.95         65.56         5.04 o                         
  -8   2   6        875.64        824.83        17.83 o                         
  -6   2   6       3284.51       3516.34        56.17 o                         
  -4   2   6       2508.87       2785.02        28.68 o                         
  -2   2   6        693.88        741.07        12.84 o                         
   0   2   6       1747.81       1942.18        23.60 o                         
   2   2   6        105.44        105.20         4.62 o                         
   4   2   6         40.02         39.08         2.98 o                         
   6   2   6        130.47        115.89         5.76 o                         
   8   2   6        383.90        380.26        10.58 o                         
  10   2   6         67.47         61.33         4.21 o                         
  12   2   6        215.48        200.27         8.73 o                         
  14   2   6         12.65         12.06         1.65 o                         
 -17   3   6        130.01        135.43         7.46 o                         
 -15   3   6         10.44         10.44         1.79 o                         
 -13   3   6        113.99        122.93         8.21 o                         
 -11   3   6        147.10        156.63        13.73 o                         
  -9   3   6         90.02         81.18        10.03 o                         
  -7   3   6         92.12         81.55         4.33 o                         
  -5   3   6        178.79        149.40         7.59 o                         
  -3   3   6        558.51        528.86        14.33 o                         
  -1   3   6        444.92        430.85        12.70 o                         
   1   3   6          1.53          3.62         1.28 o                         
   3   3   6       1038.74        949.16        22.63 o                         
   5   3   6        358.30        329.17        13.84 o                         
   7   3   6        290.59        242.15         9.68 o                         
   9   3   6        265.64        225.49        11.38 o                         
  11   3   6        122.94        117.59        12.00 o                         
  13   3   6          7.66          5.42         2.34 o                         
 -14   4   6        130.28        153.32         9.52 o                         
 -12   4   6          8.18          6.67         2.15 o                         
 -10   4   6        130.58        118.80         7.71 o                         
  -8   4   6         37.28         52.01         7.10 o                         
  -6   4   6        343.91        329.67        14.18 o                         
  -4   4   6          2.89          4.66         1.88 o                         
  -2   4   6        359.04        349.61        14.88 o                         
   0   4   6       1495.92       1496.26        37.22 o                         
   2   4   6         46.30         53.26         4.53 o                         
   4   4   6        562.93        592.76        19.59 o                         
   6   4   6        232.60        234.23        11.44 o                         
   8   4   6        196.86        211.49        10.24 o                         
  10   4   6         70.96         67.30         5.07 o                         
 -11   5   6          1.24          3.67         1.37 o                         
  -9   5   6         36.15         30.76         3.19 o                         
  -7   5   6         18.82         19.77         2.87 o                         
  -5   5   6         14.09         19.41         2.88 o                         
  -3   5   6        126.80        128.23        10.85 o                         
  -1   5   6        260.20        245.86         9.00 o                         
   1   5   6          3.00          2.23         0.85 o                         
   3   5   6        558.02        571.40        16.91 o                         
   5   5   6        366.41        406.75        28.27 o                         
   7   5   6        594.72        627.24        21.93 o                         
 -20   1   7         19.46         16.58         2.04 o                         
 -18   1   7        120.07        122.23         5.06 o                         
 -16   1   7          2.18          3.28         1.12 o                         
 -14   1   7        455.28        464.25        14.11 o                         
 -12   1   7        344.82        291.16         7.24 o                         
 -10   1   7          7.86          4.06         1.14 o                         
  -8   1   7        100.97         89.92         3.96 o                         
  -6   1   7        122.66        123.04         4.63 o                         
  -4   1   7       5884.46       6386.90        48.84 o                         
  -2   1   7       3300.62       3395.86        38.29 o                         
   0   1   7       3492.11       3911.29        31.33 o                         
   2   1   7          5.33          8.13         1.02 o                         
   4   1   7        135.67        175.31         5.40 o                         
   6   1   7         28.86         40.98         3.12 o                         
   8   1   7        120.25         96.49         3.98 o                         
  10   1   7          0.64          1.33         1.12 o                         
  12   1   7         72.27         69.21         5.14 o                         
  14   1   7        416.41        416.00        11.86 o                         
  16   1   7         12.01          9.25         2.34 o                         
 -19   2   7         55.06         67.31         6.05 o                         
 -17   2   7          3.16          1.84         0.74 o                         
 -15   2   7          4.30          5.70         2.10 o                         
 -13   2   7       1362.60       1342.13        32.34 o                         
 -11   2   7        756.67        678.85        20.96 o                         
  -9   2   7        716.51        670.90        21.80 o                         
  -7   2   7        413.57        396.68         9.35 o                         
  -5   2   7       9881.95       9839.13       154.59 o                         
  -3   2   7         36.72         46.20         3.09 o                         
  -1   2   7         86.07         89.69         4.17 o                         
   1   2   7        473.87        456.53        11.80 o                         
   3   2   7        475.52        496.30        13.79 o                         
   5   2   7        316.21        372.78        10.43 o                         
   7   2   7        132.50        109.63         4.72 o                         
   9   2   7        167.14        171.30         8.22 o                         
  11   2   7        374.19        406.78        12.87 o                         
  13   2   7        561.87        580.88        19.42 o                         
  15   2   7          4.65          6.67         2.03 o                         
 -16   3   7        111.20        130.88         5.77 o                         
 -14   3   7          0.46          0.23         0.90 o                         
 -12   3   7          3.71          5.30         2.20 o                         
 -10   3   7         19.76         11.90         3.75 o                         
  -8   3   7         23.73         19.34         3.21 o                         
  -6   3   7        199.39        175.42         6.43 o                         
  -4   3   7        159.11        139.42         7.37 o                         
  -2   3   7        361.28        315.22        11.02 o                         
   0   3   7        139.52        135.67         8.39 o                         
   2   3   7        108.72         90.55         4.93 o                         
   4   3   7        355.00        324.04         9.71 o                         
   6   3   7          0.18          2.87         1.28 o                         
   8   3   7          8.08          6.67         1.90 o                         
  10   3   7        422.44        387.74        14.52 o                         
  12   3   7         33.10         29.62         4.99 o                         
 -15   4   7         17.08         16.88         2.11 o                         
 -13   4   7         45.19         40.27         5.62 o                         
 -11   4   7         22.27         13.81         3.51 o                         
  -9   4   7        198.77        228.56        11.16 o                         
  -7   4   7        258.36        238.60        12.76 o                         
  -5   4   7        642.49        623.79        20.20 o                         
  -3   4   7         65.98         72.76         6.63 o                         
  -1   4   7        155.00        157.55         9.92 o                         
   1   4   7       2383.66       2391.91        47.39 o                         
   3   4   7        274.47        303.34        11.14 o                         
   5   4   7          0.22          0.33         1.15 o                         
   7   4   7         74.43         72.91         5.97 o                         
   9   4   7         86.69         79.81         5.66 o                         
  11   4   7          5.55          3.98         1.48 o                         
 -10   5   7         43.04         53.11         5.66 o                         
  -8   5   7         73.02         68.51         4.99 o                         
  -6   5   7        136.09        148.89         8.04 o                         
  -4   5   7         57.33         56.44         5.03 o                         
  -2   5   7         16.30         10.54         3.36 o                         
   0   5   7        230.11        246.94        15.26 o                         
   2   5   7          6.16          7.29         1.51 o                         
   4   5   7         11.18         10.74         2.13 o                         
   6   5   7        115.28        121.69         6.18 o                         
 -20   0   8         38.60         34.77         4.29 o                         
 -18   0   8          0.16          0.88         1.58 o                         
 -16   0   8        274.49        278.19        13.23 o                         
 -14   0   8        860.02        855.11        24.22 o                         
 -12   0   8        682.28        659.23        13.94 o                         
 -10   0   8         15.07         12.85         3.03 o                         
  -8   0   8       2587.93       2805.06        41.78 o                         
  -6   0   8        139.96        125.66         6.01 o                         
  -4   0   8        893.70       1029.98        22.69 o                         
  -2   0   8         25.53         35.91         2.72 o                         
   0   0   8       1414.33       1481.47        22.03 o                         
   2   0   8        104.46        125.72         5.73 o                         
   4   0   8       1016.67       1149.59        27.48 o                         
   6   0   8         43.48         38.29         4.83 o                         
   8   0   8       1940.43       1652.21        37.49 o                         
  10   0   8       9681.60       9636.04       196.43 o                         
  12   0   8         80.68         85.38         9.79 o                         
  14   0   8        170.80        182.34        12.92 o                         
 -19   1   8        127.54        132.36         6.84 o                         
 -17   1   8         59.61         64.39         3.92 o                         
 -15   1   8         54.91         58.26         6.56 o                         
 -13   1   8        836.41        812.49        23.37 o                         
 -11   1   8       1307.46       1224.54        19.43 o                         
  -9   1   8          6.99          5.15         0.94 o                         
  -7   1   8        111.38        129.51         4.36 o                         
  -5   1   8        134.16        156.00         4.43 o                         
  -3   1   8       1443.03       1672.63        26.08 o                         
  -1   1   8       1404.37       1665.15        18.87 o                         
   1   1   8       2807.95       3111.84        43.06 o                         
   3   1   8        159.50        128.83         5.11 o                         
   5   1   8        849.19        897.37        15.99 o                         
   7   1   8        126.61         91.59         4.44 o                         
   9   1   8        260.18        249.26        10.01 o                         
  11   1   8        249.01        247.18         9.97 o                         
  13   1   8         37.85         28.49         3.03 o                         
  15   1   8         80.41         82.56         5.25 o                         
 -18   2   8          6.87          7.35         1.61 o                         
 -16   2   8         56.68         59.00         3.75 o                         
 -14   2   8         17.05         15.85         3.17 o                         
 -12   2   8       4149.06       3864.05        66.38 o                         
 -10   2   8         73.26         55.31         4.09 o                         
  -8   2   8         70.89         76.51         4.21 o                         
  -6   2   8        676.32        666.28        14.27 o                         
  -4   2   8       8535.75       8568.49        79.30 o                         
  -2   2   8          0.38          1.35         0.74 o                         
   0   2   8        425.58        428.33        13.53 o                         
   2   2   8         75.23         55.89         3.46 o                         
   4   2   8         21.54         27.14         3.08 o                         
   6   2   8         26.91         14.80         1.77 o                         
   8   2   8         25.88         24.42         3.44 o                         
  10   2   8        194.51        190.70         8.50 o                         
  12   2   8         14.56         20.93         3.23 o                         
  14   2   8         33.35         40.53         3.63 o                         
 -17   3   8        132.73        129.27         6.45 o                         
 -15   3   8         83.68         81.24         4.84 o                         
 -13   3   8          1.66          3.97         1.74 o                         
 -11   3   8         15.51         12.60         3.01 o                         
  -9   3   8        496.71        473.54        24.70 o                         
  -7   3   8         64.57         49.64         8.08 o                         
  -5   3   8        171.29        172.82         6.45 o                         
  -3   3   8         56.12         43.80         3.14 o                         
  -1   3   8        753.70        674.54        14.43 o                         
   1   3   8        396.30        330.82         8.51 o                         
   3   3   8          0.73          2.46         1.00 o                         
   5   3   8         12.28         22.87         3.56 o                         
   7   3   8         12.44         15.25         2.31 o                         
   9   3   8        985.31       1025.34        34.18 o                         
  11   3   8        153.78        143.97        10.79 o                         
  13   3   8        125.05        108.83         8.00 o                         
 -14   4   8         99.39         98.38         5.48 o                         
 -12   4   8         26.70         27.27         4.88 o                         
 -10   4   8         17.02         20.12         3.16 o                         
  -8   4   8        238.75        216.73         8.96 o                         
  -6   4   8        149.96        125.41         6.85 o                         
  -4   4   8         13.43         14.17         2.85 o                         
  -2   4   8         49.00         38.94         4.83 o                         
   0   4   8         29.83         24.03         3.87 o                         
   2   4   8       2258.82       2345.35        38.06 o                         
   4   4   8         92.20         92.50         8.19 o                         
   6   4   8         89.80         87.79         6.68 o                         
   8   4   8         13.88         17.35         2.75 o                         
  10   4   8          8.58          4.42         1.19 o                         
  -9   5   8         78.60         78.17         5.29 o                         
  -7   5   8          3.17          2.47         0.98 o                         
  -5   5   8        196.01        197.49         9.31 o                         
  -3   5   8         27.35         36.60         5.62 o                         
  -1   5   8         51.71         54.84         6.69 o                         
   1   5   8         32.91         39.36         4.03 o                         
   3   5   8        141.23        147.09        12.99 o                         
   5   5   8         12.09          9.36         1.66 o                         
 -20   1   9        285.62        284.61        12.49 o                         
 -18   1   9          1.03          0.12         0.64 o                         
 -16   1   9       2260.84       2422.66        32.62 o                         
 -14   1   9        106.73        106.80         6.44 o                         
 -12   1   9         14.24         12.90         2.14 o                         
 -10   1   9        637.72        616.27        12.82 o                         
  -8   1   9       2619.41       2724.83        39.24 o                         
  -6   1   9        757.42        801.49        16.92 o                         
  -4   1   9          9.62         10.71         1.39 o                         
  -2   1   9        168.38        169.43         5.36 o                         
   0   1   9       1711.90       1885.74        23.20 o                         
   2   1   9       1043.62       1175.67        17.84 o                         
   4   1   9         93.88        101.06         5.57 o                         
   6   1   9        607.09        522.82        12.03 o                         
   8   1   9          6.52          8.16         1.42 o                         
  10   1   9        261.07        281.03        12.03 o                         
  12   1   9        113.82        114.36         6.23 o                         
  14   1   9        123.57        128.48        10.42 o                         
 -19   2   9         61.70         84.56         6.63 o                         
 -17   2   9         61.86         64.54         4.20 o                         
 -15   2   9         70.23         80.96         4.63 o                         
 -13   2   9        360.92        383.20        13.75 o                         
 -11   2   9          1.89          1.61         0.90 o                         
  -9   2   9         12.31         11.77         1.90 o                         
  -7   2   9        556.48        543.98        12.92 o                         
  -5   2   9        151.96        166.73         6.62 o                         
  -3   2   9       5436.81       5586.91       101.19 o                         
  -1   2   9       1137.50       1192.18        25.25 o                         
   1   2   9        818.33        771.53        17.24 o                         
   3   2   9       2350.35       2160.92        33.18 o                         
   5   2   9        218.04        171.72         4.97 o                         
   7   2   9         83.74         74.71         4.64 o                         
   9   2   9         76.14         87.21         5.75 o                         
  11   2   9          0.30          1.85         1.40 o                         
  13   2   9          0.68          0.35         1.09 o                         
 -16   3   9         13.97         16.53         1.97 o                         
 -14   3   9          0.75          0.95         1.07 o                         
 -12   3   9         39.84         33.39         4.31 o                         
 -10   3   9          0.01          0.20         1.37 o                         
  -8   3   9          6.50          5.74         2.21 o                         
  -6   3   9         73.41         69.35         6.25 o                         
  -4   3   9        363.36        313.25         8.07 o                         
  -2   3   9       2558.09       2239.75        27.35 o                         
   0   3   9         11.41         16.99         2.27 o                         
   2   3   9       1085.56       1077.01        25.77 o                         
   4   3   9        203.28        207.84         7.86 o                         
   6   3   9        713.37        694.49        17.45 o                         
   8   3   9        113.37        117.83         7.98 o                         
  10   3   9         39.50         45.81         4.42 o                         
  12   3   9         88.52         73.44         6.87 o                         
 -13   4   9          0.00          1.47         0.82 o                         
 -11   4   9         48.01         45.61         3.65 o                         
  -9   4   9          6.03          1.74         1.36 o                         
  -7   4   9         30.79         15.71         2.44 o                         
  -5   4   9          3.26          4.08         1.33 o                         
  -3   4   9         24.25         19.44         2.75 o                         
  -1   4   9         25.56         20.22         3.49 o                         
   1   4   9        165.01        181.06         8.45 o                         
   3   4   9        287.88        323.95        11.29 o                         
   5   4   9        205.80        205.12        10.37 o                         
   7   4   9         32.34         28.71         3.73 o                         
   9   4   9        448.73        457.35        13.17 o                         
 -10   5   9          5.35          9.01         2.11 o                         
  -8   5   9          0.04          1.01         0.82 o                         
  -6   5   9         81.06         88.80         5.84 o                         
  -4   5   9         63.94         59.51         6.98 o                         
  -2   5   9        123.71        126.49         7.39 o                         
   0   5   9         51.65         68.80         6.46 o                         
   2   5   9        116.29        109.63         5.96 o                         
   4   5   9         18.86         20.26         2.48 o                         
 -20   0  10          6.31          5.58         1.64 o                         
 -18   0  10         14.38         14.01         3.02 o                         
 -16   0  10        347.61        376.34        14.73 o                         
 -14   0  10        188.88        186.27        10.91 o                         
 -12   0  10          6.80         11.00         1.80 o                         
 -10   0  10        221.36        187.88         9.45 o                         
  -8   0  10       3529.09       3588.50        51.49 o                         
  -6   0  10       8512.15       8350.78       120.53 o                         
  -4   0  10         12.31         22.41         3.23 o                         
  -2   0  10       2742.58       2932.91        69.72 o                         
   0   0  10         56.84         78.35         8.19 o                         
   2   0  10       6550.79       7115.01       152.10 o                         
   4   0  10        245.67        265.10        19.35 o                         
   6   0  10       1199.09       1027.87        22.47 o                         
   8   0  10        705.34        685.42        29.89 o                         
  10   0  10       1942.45       2021.77        58.72 o                         
  12   0  10        447.50        467.11        22.59 o                         
  14   0  10          0.12          1.05         1.01 o                         
 -19   1  10         21.43         27.89         3.02 o                         
 -17   1  10        102.51        119.21         5.60 o                         
 -15   1  10       1310.27       1396.83        22.84 o                         
 -13   1  10        160.91        168.33         7.00 o                         
 -11   1  10        208.57        200.51         5.23 o                         
  -9   1  10        497.58        529.09        11.58 o                         
  -7   1  10         39.14         28.89         2.95 o                         
  -5   1  10        667.43        720.61        17.80 o                         
  -3   1  10         55.96         62.09         3.90 o                         
  -1   1  10        425.27        469.40        13.47 o                         
   1   1  10         67.03         81.12         4.15 o                         
   3   1  10        174.33        200.35         8.04 o                         
   5   1  10        105.56         99.54         4.98 o                         
   7   1  10          0.03          0.89         0.88 o                         
   9   1  10        572.90        605.79        16.29 o                         
  11   1  10         29.18         22.97         2.77 o                         
  13   1  10         31.82         26.65         4.76 o                         
 -18   2  10         52.54         52.25         3.33 o                         
 -16   2  10         65.17         68.11         4.55 o                         
 -14   2  10         93.15         88.93         5.81 o                         
 -12   2  10         15.93         17.78         2.33 o                         
 -10   2  10        510.16        426.76        17.51 o                         
  -8   2  10         66.38         83.30         5.09 o                         
  -6   2  10        506.52        455.07        13.16 o                         
  -4   2  10         34.20         38.70         4.00 o                         
  -2   2  10         87.70         97.67         6.70 o                         
   0   2  10          2.14          1.07         1.00 o                         
   2   2  10          0.47          1.18         0.97 o                         
   4   2  10        130.76         94.19         4.06 o                         
   6   2  10        366.57        304.16         9.66 o                         
   8   2  10         34.28         27.32         2.79 o                         
  10   2  10        105.31        108.48         6.03 o                         
  12   2  10         53.34         50.15         4.45 o                         
 -17   3  10          0.52          0.51         0.98 o                         
 -15   3  10          0.00          1.08         0.85 o                         
 -13   3  10         62.63         60.57         4.52 o                         
 -11   3  10        150.34        172.84         9.99 o                         
  -9   3  10        353.70        347.16        20.99 o                         
  -7   3  10       3458.29       3234.16        58.19 o                         
  -5   3  10        694.21        584.53        15.99 o                         
  -3   3  10         25.72         21.54         2.86 o                         
  -1   3  10       1825.19       1644.17        25.71 o                         
   1   3  10       1051.21       1024.85        22.24 o                         
   3   3  10        950.18        935.82        18.32 o                         
   5   3  10          0.92          2.09         1.22 o                         
   7   3  10        325.27        303.69        10.71 o                         
   9   3  10         17.99         33.06         3.90 o                         
  11   3  10        191.94        189.83        11.78 o                         
 -14   4  10        339.12        424.64        15.16 o                         
 -12   4  10         34.63         40.45         3.17 o                         
 -10   4  10         20.81         17.58         2.76 o                         
  -8   4  10          0.95          3.25         1.12 o                         
  -6   4  10        218.34        195.79         8.55 o                         
  -4   4  10         90.10         78.56         5.37 o                         
  -2   4  10         49.03         46.62         4.14 o                         
   0   4  10        447.45        493.57        16.51 o                         
   2   4  10         14.50         11.97         1.72 o                         
   4   4  10         78.16         77.64         6.29 o                         
   6   4  10         54.97         57.95         5.08 o                         
   8   4  10        105.03        107.94         6.13 o                         
  -9   5  10        156.27        140.63         9.01 o                         
  -7   5  10         56.39         54.83         4.25 o                         
  -5   5  10          8.34         10.03         2.69 o                         
  -3   5  10         68.05         71.90        10.79 o                         
  -1   5  10          0.86          1.87         1.83 o                         
   1   5  10         30.39         38.95         6.44 o                         
   3   5  10          0.10          0.70         0.82 o                         
 -18   1  11        190.88        197.01         7.20 o                         
 -16   1  11        323.83        358.22        14.54 o                         
 -14   1  11       2490.51       2566.23        34.55 o                         
 -12   1  11        677.16        623.95        14.16 o                         
 -10   1  11         70.75         68.18         3.35 o                         
  -8   1  11        300.71        319.73        12.66 o                         
  -6   1  11       1141.35       1214.82        31.85 o                         
  -4   1  11         31.07         31.65         3.24 o                         
  -2   1  11        815.47        862.10        24.80 o                         
   0   1  11        203.24        198.88         9.11 o                         
   2   1  11        258.49        293.39        11.83 o                         
   4   1  11          7.59          3.21         0.93 o                         
   6   1  11       2489.00       2318.36        32.28 o                         
   8   1  11       1242.70       1297.24        25.41 o                         
  10   1  11         11.63         15.05         2.85 o                         
  12   1  11        238.20        237.94        30.69 o                         
 -17   2  11        170.81        188.53         7.48 o                         
 -15   2  11         81.96         90.19         5.45 o                         
 -13   2  11          5.04          4.33         1.26 o                         
 -11   2  11          2.07          2.18         1.03 o                         
  -9   2  11         14.77         13.40         2.47 o                         
  -7   2  11          0.00          0.45         1.04 o                         
  -5   2  11        115.07        101.15         7.22 o                         
  -3   2  11        222.23        200.59        10.06 o                         
  -1   2  11        989.81        963.94        37.43 o                         
   1   2  11        169.85        139.73         5.50 o                         
   3   2  11          5.20         11.16         1.60 o                         
   5   2  11          2.47          1.71         0.93 o                         
   7   2  11        484.74        433.85        11.71 o                         
   9   2  11        396.28        399.61        12.21 o                         
  11   2  11          8.03          2.50         1.31 o                         
 -16   3  11         11.52         14.78         2.21 o                         
 -14   3  11         12.76          8.54         1.55 o                         
 -12   3  11         23.15         28.09         3.19 o                         
 -10   3  11        583.15        466.96        13.94 o                         
  -8   3  11        146.29        146.07         9.31 o                         
  -6   3  11       1533.63       1427.07        35.57 o                         
  -4   3  11        166.88        151.34         7.76 o                         
  -2   3  11       2864.90       2651.75        41.38 o                         
   0   3  11        519.83        506.95        17.15 o                         
   2   3  11        127.13        143.89         6.61 o                         
   4   3  11         31.79         24.80         2.66 o                         
   6   3  11          1.75          2.33         1.18 o                         
   8   3  11         28.14         17.25         2.81 o                         
  10   3  11        197.24        179.90        10.59 o                         
 -13   4  11        113.50        134.92         6.13 o                         
 -11   4  11        129.50        140.70         7.60 o                         
  -9   4  11          9.95          4.02         1.46 o                         
  -7   4  11         45.74         46.57         4.02 o                         
  -5   4  11          0.78         -0.34         0.95 o                         
  -3   4  11          0.05         -1.08         1.08 o                         
  -1   4  11         37.90         34.29         4.32 o                         
   1   4  11          9.86          7.01         1.23 o                         
   3   4  11          5.78          3.64         0.97 o                         
   5   4  11         47.89         54.96         4.98 o                         
   7   4  11        119.56        135.05         8.19 o                         
  -8   5  11         41.27         36.91         4.21 o                         
  -6   5  11         14.87         23.80         3.86 o                         
  -4   5  11         15.25         16.03         2.39 o                         
  -2   5  11          6.30          3.88         1.20 o                         
   0   5  11        109.68        109.03         5.91 o                         
   2   5  11         20.56         23.76         3.67 o                         
 -18   0  12       1503.32       1535.84        75.41 o                         
 -16   0  12        557.14        574.68        20.74 o                         
 -14   0  12       3837.74       3869.30        53.73 o                         
 -12   0  12         95.37         88.35         5.73 o                         
 -10   0  12       2111.45       1946.62        26.23 o                         
  -8   0  12        934.03        920.57        24.16 o                         
  -6   0  12       2170.24       2199.55        36.98 o                         
  -4   0  12          0.12          0.03         1.08 o                         
  -2   0  12       3404.37       3448.80        86.35 o                         
   0   0  12       1650.40       1596.53        50.22 o                         
   2   0  12          6.19         10.96         4.29 o                         
   4   0  12          1.08          7.45         1.98 o                         
   6   0  12         61.55         66.68         8.70 o                         
   8   0  12         16.92         21.46         5.15 o                         
  10   0  12        791.00        837.68        32.23 o                         
  12   0  12         11.37         24.47         4.37 o                         
 -19   1  12         20.31         22.25         2.57 o                         
 -17   1  12        138.89        139.53         5.55 o                         
 -15   1  12         17.99         13.32         1.85 o                         
 -13   1  12        399.50        403.97        11.13 o                         
 -11   1  12         24.42         23.64         2.56 o                         
  -9   1  12          8.37          5.86         1.41 o                         
  -7   1  12        632.77        656.31        18.93 o                         
  -5   1  12          0.06         -0.19         1.45 o                         
  -3   1  12        530.68        465.90        18.44 o                         
  -1   1  12         41.50         49.51         4.71 o                         
   1   1  12        699.81        751.05        21.22 o                         
   3   1  12        502.00        421.44        12.48 o                         
   5   1  12          8.42          8.14         2.21 o                         
   7   1  12       1515.68       1585.85        25.21 o                         
   9   1  12          1.22          0.95         1.60 o                         
  11   1  12          1.79          3.72         1.40 o                         
 -18   2  12        158.74        162.73         9.80 o                         
 -16   2  12         27.50         29.47         2.90 o                         
 -14   2  12         34.23         42.83         3.82 o                         
 -12   2  12         12.82         15.10         2.45 o                         
 -10   2  12          1.55          0.11         1.17 o                         
  -8   2  12         89.72         83.39         9.83 o                         
  -6   2  12         55.89         41.95         3.35 o                         
  -4   2  12        537.48        483.47        18.05 o                         
  -2   2  12          9.20          5.67         1.55 o                         
   0   2  12       1323.56       1177.40        19.57 o                         
   2   2  12        236.09        191.35         6.71 o                         
   4   2  12        208.55        173.12         6.45 o                         
   6   2  12          0.48          1.87         0.80 o                         
   8   2  12        814.46        780.77        18.04 o                         
  10   2  12          5.97          5.23         2.07 o                         
 -15   3  12        139.74        127.15         6.81 o                         
 -13   3  12         17.45         23.34         2.71 o                         
 -11   3  12         34.28         31.37         3.37 o                         
  -9   3  12        250.11        175.55        14.40 o                         
  -7   3  12        651.37        603.55        16.31 o                         
  -5   3  12        392.99        372.05        12.55 o                         
  -3   3  12        124.01        137.62         7.39 o                         
  -1   3  12       2015.13       1976.73        33.81 o                         
   1   3  12        686.93        709.21        17.26 o                         
   3   3  12        243.24        272.48         9.13 o                         
   5   3  12         46.97         47.87         4.15 o                         
   7   3  12        158.31        187.27         9.60 o                         
   9   3  12          1.64          0.59         0.70 o                         
 -12   4  12         74.19         86.17         5.31 o                         
 -10   4  12         11.46         11.02         2.17 o                         
  -8   4  12         76.73         67.31         4.60 o                         
  -6   4  12        418.63        397.61        12.06 o                         
  -4   4  12         99.36        106.74         6.12 o                         
  -2   4  12        191.41        197.96        10.25 o                         
   0   4  12         14.90         19.45         2.25 o                         
   2   4  12        130.96        129.26         5.54 o                         
   4   4  12         51.03         50.50         3.72 o                         
   6   4  12        103.53        126.13         6.65 o                         
  -5   5  12        355.98        424.97        24.82 o                         
  -3   5  12         22.62         23.23         2.69 o                         
  -1   5  12         20.55         16.42         2.16 o                         
   1   5  12         78.21         64.66         5.77 o                         
 -18   1  13         55.29         45.50         3.18 o                         
 -16   1  13         51.31         57.03         3.70 o                         
 -14   1  13         34.30         36.55         3.16 o                         
 -12   1  13         59.64         65.39         4.33 o                         
 -10   1  13       1287.64       1157.68        27.61 o                         
  -8   1  13        613.70        518.61        12.58 o                         
  -6   1  13         18.64         21.17         2.84 o                         
  -4   1  13         93.21         94.17         8.41 o                         
  -2   1  13        434.81        442.95        21.19 o                         
   0   1  13       1852.46       1688.41        40.13 o                         
   2   1  13         10.12          8.95         1.82 o                         
   4   1  13          8.77          5.49         1.62 o                         
   6   1  13         77.28         86.13         5.06 o                         
   8   1  13       1850.79       1934.84        31.96 o                         
  10   1  13          5.66          6.79         1.88 o                         
  12   1  13         18.48         30.59         4.18 o                         
 -17   2  13          0.15          0.83         0.61 o                         
 -15   2  13         23.91         23.22         2.67 o                         
 -13   2  13          1.84          1.29         0.95 o                         
 -11   2  13        930.30        907.61        20.43 o                         
  -9   2  13        228.55        205.26        14.83 o                         
  -7   2  13          9.91          9.66         2.30 o                         
  -5   2  13       1243.67       1089.33        22.73 o                         
  -3   2  13        220.55        184.96         6.79 o                         
  -1   2  13          9.46         10.93         1.73 o                         
   1   2  13        599.33        557.23        13.50 o                         
   3   2  13         60.63         66.15         3.98 o                         
   5   2  13        191.90        163.35         6.95 o                         
   7   2  13         29.95         24.88         2.53 o                         
   9   2  13          6.89          2.17         0.94 o                         
 -16   3  13        103.76        120.21         5.78 o                         
 -14   3  13        369.08        380.85        12.71 o                         
 -12   3  13         38.47         34.44         4.60 o                         
 -10   3  13        127.38        118.23        11.16 o                         
  -8   3  13         54.78         40.77         3.91 o                         
  -6   3  13        388.20        396.31        12.84 o                         
  -4   3  13        113.51        115.97         6.76 o                         
  -2   3  13        497.96        518.99        14.85 o                         
   0   3  13        234.17        253.55         8.82 o                         
   2   3  13         61.88         57.02         4.05 o                         
   4   3  13          1.63          1.09         0.94 o                         
   6   3  13        159.24        154.35         6.98 o                         
   8   3  13          2.13          2.09         0.98 o                         
 -13   4  13          0.01          1.68         0.70 o                         
 -11   4  13         25.69         23.55         2.80 o                         
  -9   4  13        291.02        272.93         8.79 o                         
  -7   4  13        111.29        102.25         5.61 o                         
  -5   4  13        149.61        149.82         8.62 o                         
  -3   4  13        105.18        106.75         7.28 o                         
  -1   4  13         82.82         89.01         5.34 o                         
   1   4  13        203.40        224.38         7.19 o                         
   3   4  13        247.37        271.59         7.48 o                         
   5   4  13         54.32         73.69         4.93 o                         
  -4   5  13        291.96        402.79        16.13 o                         
 -18   0  14       1894.11       1929.94       167.94 o                         
 -16   0  14        808.87        876.49        22.60 o                         
 -14   0  14       1048.25       1060.86        43.66 o                         
 -12   0  14        192.19        192.24        10.57 o                         
 -10   0  14        277.53        251.12        18.11 o                         
  -8   0  14        929.44        856.85        18.15 o                         
  -6   0  14        768.27        688.66        23.96 o                         
  -4   0  14        602.07        588.22        31.18 o                         
  -2   0  14         74.08         46.67         8.35 o                         
   0   0  14        838.13        764.96        19.31 o                         
   2   0  14        203.83        202.90        15.37 o                         
   4   0  14        809.46        805.63        23.85 o                         
   6   0  14       1196.36       1319.69        44.68 o                         
   8   0  14        176.20        205.20        14.79 o                         
  10   0  14         94.61        118.58         9.95 o                         
 -19   1  14          8.89          8.28         1.43 o                         
 -17   1  14        224.27        216.77        11.23 o                         
 -15   1  14        234.18        259.77         8.23 o                         
 -13   1  14        171.07        164.50         6.84 o                         
 -11   1  14         36.56         35.25         3.17 o                         
  -9   1  14        603.10        527.56        12.83 o                         
  -7   1  14          0.15          0.58         0.58 o                         
  -5   1  14        324.20        322.33        12.68 o                         
  -3   1  14        212.21        183.80         6.85 o                         
  -1   1  14         31.48         25.35         2.52 o                         
   1   1  14        335.53        307.45        11.17 o                         
   3   1  14        155.69        141.22         7.52 o                         
   5   1  14        694.48        664.79        15.02 o                         
   7   1  14         10.39         13.21         2.22 o                         
   9   1  14        223.19        209.76         9.72 o                         
  11   1  14          0.27         -0.04         1.37 o                         
 -18   2  14         16.75         17.40         2.97 o                         
 -16   2  14         51.21         39.95         3.64 o                         
 -14   2  14         57.69         58.22         4.26 o                         
 -12   2  14        106.70         86.02         5.56 o                         
 -10   2  14         82.16         67.09         6.15 o                         
  -8   2  14        400.65        380.80        15.55 o                         
  -6   2  14         88.59         87.11         5.86 o                         
  -4   2  14       3596.58       3201.43        47.28 o                         
  -2   2  14        237.53        213.21         8.03 o                         
   0   2  14        307.80        283.38         9.36 o                         
   2   2  14         69.86         91.96         5.50 o                         
   4   2  14       1570.83       1592.62        29.22 o                         
   6   2  14         29.58         35.49         3.52 o                         
   8   2  14          5.95          7.70         1.84 o                         
 -15   3  14          0.00          1.34         0.56 o                         
 -13   3  14          0.34          0.31         0.76 o                         
 -11   3  14         20.77         22.55         3.24 o                         
  -9   3  14          4.35          5.74         2.89 o                         
  -7   3  14        727.32        656.59        20.42 o                         
  -5   3  14        204.46        202.31         8.87 o                         
  -3   3  14         23.81         24.90         3.83 o                         
  -1   3  14         80.26         75.91         4.65 o                         
   1   3  14        247.57        251.64         8.55 o                         
   3   3  14          3.42          3.82         1.04 o                         
   5   3  14         91.53        103.78         5.61 o                         
   7   3  14        226.74        191.44        48.31 o                         
 -12   4  14        152.29        131.46         8.47 o                         
 -10   4  14        468.25        445.09        32.05 o                         
  -8   4  14          3.34          4.80         1.05 o                         
  -6   4  14          6.87          2.22         2.75 o                         
  -4   4  14        156.97        151.09         8.34 o                         
  -2   4  14         59.65         54.83         4.02 o                         
   0   4  14         75.30         78.82         4.01 o                         
   2   4  14         36.49         34.53         2.50 o                         
   4   4  14         74.56         74.96         4.70 o                         
 -18   1  15          0.57          0.57         0.89 o                         
 -16   1  15        611.02        639.73        21.55 o                         
 -14   1  15          0.16          0.33         0.78 o                         
 -12   1  15        215.95        222.69         8.06 o                         
 -10   1  15        103.04        100.14         5.34 o                         
  -8   1  15       1314.18       1145.98        23.64 o                         
  -6   1  15        181.00        149.85         7.60 o                         
  -4   1  15         14.00         14.61         2.73 o                         
  -2   1  15         93.71         89.81         5.91 o                         
   0   1  15         27.88         33.19         3.63 o                         
   2   1  15          2.34          6.44         1.73 o                         
   4   1  15         83.17         86.78         5.10 o                         
   6   1  15        772.62        711.46        21.11 o                         
   8   1  15         66.86         63.19         4.18 o                         
  10   1  15        121.90        133.49         9.29 o                         
 -17   2  15         23.52         26.95         6.65 o                         
 -15   2  15          0.54          0.85         0.59 o                         
 -13   2  15         84.24         65.91         4.56 o                         
 -11   2  15        135.97        131.23         6.92 o                         
  -9   2  15        365.47        366.22        15.09 o                         
  -7   2  15         64.53         61.44         4.91 o                         
  -5   2  15         59.52         59.32         4.84 o                         
  -3   2  15       2340.81       2265.73        32.12 o                         
  -1   2  15         26.35         25.61         2.46 o                         
   1   2  15        106.38        109.44         5.72 o                         
   3   2  15        324.53        366.08        12.26 o                         
   5   2  15       1003.80       1252.80        24.12 o                         
   7   2  15         38.11         37.00         3.98 o                         
 -14   3  15          5.27          4.93         1.52 o                         
 -12   3  15        176.50        171.54         8.54 o                         
 -10   3  15          6.26          6.45         1.74 o                         
  -8   3  15          2.55          2.43         1.79 o                         
  -6   3  15        370.97        384.92        17.62 o                         
  -4   3  15          0.29          1.50         1.32 o                         
  -2   3  15        280.33        273.79         8.78 o                         
   0   3  15        138.12        136.37         6.02 o                         
   2   3  15         25.75         26.27         2.55 o                         
   4   3  15         11.94          8.76         1.56 o                         
   6   3  15         30.31         32.97         4.88 o                         
 -11   4  15          8.33          6.32         1.99 o                         
  -9   4  15        667.03        622.05        22.87 o                         
  -7   4  15        114.44        162.95         8.86 o                         
  -5   4  15          0.83          2.09         1.20 o                         
  -3   4  15          0.43          0.74         0.76 o                         
  -1   4  15         20.79         17.87         2.12 o                         
   1   4  15          0.52          1.66         0.73 o                         
   3   4  15          6.06          6.20         1.87 o                         
 -18   0  16        202.83        192.56        10.85 o                         
 -16   0  16       1473.31       1571.59        33.42 o                         
 -14   0  16         49.35         57.07         5.35 o                         
 -12   0  16        475.29        457.12        26.55 o                         
 -10   0  16        648.62        667.23        31.64 o                         
  -8   0  16         13.62         14.36         4.45 o                         
  -6   0  16        465.25        425.35        23.41 o                         
  -4   0  16        615.67        591.03        28.37 o                         
  -2   0  16        541.22        509.60        26.14 o                         
   0   0  16        145.12        121.62        12.14 o                         
   2   0  16        135.38        142.54        13.19 o                         
   4   0  16         27.79         24.08         5.31 o                         
   6   0  16        269.20        315.70        12.99 o                         
   8   0  16          4.26          2.34         1.48 o                         
 -17   1  16         24.61         34.45         3.49 o                         
 -15   1  16        296.34        316.28        12.50 o                         
 -13   1  16        157.90        183.77         8.11 o                         
 -11   1  16          1.11          1.63         1.15 o                         
  -9   1  16         63.20         57.55         5.72 o                         
  -7   1  16        125.57        123.63         6.93 o                         
  -5   1  16          0.66          1.05         0.82 o                         
  -3   1  16       1836.51       1684.51        33.20 o                         
  -1   1  16         91.72         82.50         5.01 o                         
   1   1  16        121.85        116.30         6.90 o                         
   3   1  16         31.98         37.63         3.37 o                         
   5   1  16         95.60         91.26         5.69 o                         
   7   1  16          0.05          0.92         0.87 o                         
   9   1  16         97.09        123.19         8.94 o                         
 -16   2  16          0.23          0.46         0.68 o                         
 -14   2  16          0.03          0.38         0.94 o                         
 -12   2  16         20.08         29.58         3.81 o                         
 -10   2  16        231.78        229.23        11.44 o                         
  -8   2  16          0.39          0.93         1.08 o                         
  -6   2  16         18.61         15.92         2.51 o                         
  -4   2  16        190.32        197.40         8.93 o                         
  -2   2  16       1978.18       1997.08        26.39 o                         
   0   2  16        226.35        230.25         8.28 o                         
   2   2  16          0.17          0.33         1.46 o                         
   4   2  16         62.40         63.60         4.60 o                         
   6   2  16        815.57        842.43        26.38 o                         
 -13   3  16        128.37        127.55        11.04 o                         
 -11   3  16        114.53        104.88        11.92 o                         
  -9   3  16         14.28         11.47         3.28 o                         
  -7   3  16         23.01         24.88         9.13 o                         
  -5   3  16         20.96         25.26         3.60 o                         
  -3   3  16          0.16          2.09         0.91 o                         
  -1   3  16         23.44         22.16         2.71 o                         
   1   3  16         83.43         85.97         8.04 o                         
   3   3  16        116.35        150.47         8.01 o                         
   5   3  16         76.85         77.81         7.06 o                         
 -10   4  16         23.90         31.53         3.94 o                         
  -8   4  16        219.60        146.54        15.04 o                         
  -6   4  16        615.36        747.70        14.64 o                         
  -4   4  16         19.74         17.50         2.05 o                         
  -2   4  16         95.46         89.46         4.46 o                         
   0   4  16          3.39          2.65         0.72 o                         
 -16   1  17          0.53         -0.47         0.92 o                         
 -14   1  17         44.96         41.16         4.30 o                         
 -12   1  17         62.81         70.08         6.03 o                         
 -10   1  17        207.93        217.34        15.96 o                         
  -8   1  17          6.20          4.30         2.97 o                         
  -6   1  17       1982.09       1885.81        32.56 o                         
  -4   1  17        657.46        601.68        16.37 o                         
  -2   1  17        334.91        347.80        10.55 o                         
   0   1  17        169.70        180.00         8.62 o                         
   2   1  17        605.35        634.77        16.61 o                         
   4   1  17         20.26         22.81         2.39 o                         
   6   1  17         65.08         61.86         4.13 o                         
   8   1  17         80.39         70.20         6.59 o                         
 -15   2  17         87.78         78.06         5.40 o                         
 -13   2  17         37.40         53.64         4.73 o                         
 -11   2  17        617.79        589.09        18.27 o                         
  -9   2  17         13.02         12.47         2.64 o                         
  -7   2  17         78.79         78.43         5.30 o                         
  -5   2  17         84.59         95.07         6.01 o                         
  -3   2  17        146.03        149.29         5.84 o                         
  -1   2  17         57.87         60.39         4.79 o                         
   1   2  17        199.71        201.17         8.56 o                         
   3   2  17        104.05        113.90         6.07 o                         
   5   2  17        536.32        559.38        30.65 o                         
 -14   3  17        173.93        164.94         9.13 o                         
 -12   3  17          9.17         12.73         2.01 o                         
 -10   3  17          6.00          2.52         0.98 o                         
  -8   3  17         35.84         40.23         4.05 o                         
  -6   3  17        102.64        100.49         6.81 o                         
  -4   3  17         22.89         20.00         3.01 o                         
  -2   3  17        129.37        131.72         6.31 o                         
   0   3  17          0.20          0.91         0.97 o                         
   2   3  17         67.60         78.77         5.54 o                         
   4   3  17         34.40         27.78         3.98 o                         
  -7   4  17        872.26        916.92        27.00 o                         
  -5   4  17         73.47        109.43         9.27 o                         
  -3   4  17          0.00         -0.04         0.74 o                         
 -16   0  18         54.34         51.15         5.54 o                         
 -14   0  18         17.59         19.39         4.10 o                         
 -12   0  18          9.29          9.95         2.97 o                         
 -10   0  18        236.19        245.28        16.70 o                         
  -8   0  18         29.86         31.45         6.05 o                         
  -6   0  18        960.47        974.17        37.65 o                         
  -4   0  18        146.77        144.49        13.23 o                         
  -2   0  18          8.99          6.98         3.36 o                         
   0   0  18          0.77          2.93         3.00 o                         
   2   0  18       1385.46       1535.50        48.62 o                         
   4   0  18        377.33        384.35        14.21 o                         
   6   0  18         25.52         26.37         8.49 o                         
 -17   1  18        173.54        160.80         9.13 o                         
 -15   1  18          2.27          0.98         0.90 o                         
 -13   1  18         22.81         30.94         5.38 o                         
 -11   1  18        218.56        233.14        15.92 o                         
  -9   1  18        239.59        237.20        16.51 o                         
  -7   1  18        382.66        355.60        14.58 o                         
  -5   1  18        747.01        743.44        22.43 o                         
  -3   1  18         67.27         73.54         4.65 o                         
  -1   1  18        165.44        173.59         8.25 o                         
   1   1  18        165.28        188.12         8.34 o                         
   3   1  18          9.86         15.14         1.90 o                         
   5   1  18        235.86        240.65        11.77 o                         
   7   1  18         16.27         23.18         3.59 o                         
 -14   2  18          3.06          2.23         1.50 o                         
 -12   2  18         32.73         28.53         5.13 o                         
 -10   2  18         60.89         65.42         5.65 o                         
  -8   2  18         41.54         38.39         4.45 o                         
  -6   2  18         31.28         42.87         4.84 o                         
  -4   2  18        404.45        384.80        11.12 o                         
  -2   2  18        166.81        162.25         8.07 o                         
   0   2  18          3.20          2.33         0.87 o                         
   2   2  18          4.53          4.38         1.32 o                         
   4   2  18        390.79        393.51        12.47 o                         
 -13   3  18          0.38          1.37         0.78 o                         
 -11   3  18        135.63        146.68         9.87 o                         
  -9   3  18         47.66         49.67         6.09 o                         
  -7   3  18          2.25          0.61         1.19 o                         
  -5   3  18         42.13         42.19         4.18 o                         
  -3   3  18          0.73          3.20         1.95 o                         
  -1   3  18          0.19         -1.05         1.08 o                         
   1   3  18        509.81        562.83        15.12 o                         
 -16   1  19        148.88        149.60         9.09 o                         
 -14   1  19         69.13         70.27         7.30 o                         
 -12   1  19         73.75         83.93         8.82 o                         
 -10   1  19         49.73         50.69         7.14 o                         
  -8   1  19         53.04         45.00         8.60 o                         
  -6   1  19        916.72        994.03        36.80 o                         
  -4   1  19        614.14        616.06        16.17 o                         
  -2   1  19        479.48        477.20        17.02 o                         
   0   1  19          0.00          0.38         0.89 o                         
   2   1  19         14.40         15.69         1.92 o                         
   4   1  19        189.46        170.95         5.62 o                         
 -13   2  19          0.89          0.20         0.73 o                         
 -11   2  19          0.01          1.99         1.15 o                         
  -9   2  19          3.22          1.55         1.32 o                         
  -7   2  19        238.81        241.63        10.94 o                         
  -5   2  19        157.87        159.94         8.95 o                         
  -3   2  19         50.86         50.98         3.89 o                         
  -1   2  19         78.34         75.75         4.71 o                         
   1   2  19          2.21          4.45         1.12 o                         
   3   2  19         19.07         17.32         2.59 o                         
 -10   3  19         68.41         73.32         6.59 o                         
  -8   3  19         33.84         47.72         5.66 o                         
  -6   3  19         34.34         35.04         5.03 o                         
  -4   3  19          6.50          9.95         2.89 o                         
  -2   3  19          1.53          3.36         1.87 o                         
   0   3  19        130.80        166.49        15.53 o                         
 -14   0  20          0.39          1.13         1.09 o                         
 -12   0  20        214.44        212.03        13.42 o                         
 -10   0  20        354.29        378.69        19.70 o                         
  -8   0  20        411.02        434.09        21.85 o                         
  -6   0  20         83.78         85.02         9.44 o                         
  -4   0  20       2625.25       2783.94        71.76 o                         
  -2   0  20          8.08         10.61         3.16 o                         
   0   0  20        429.41        446.00        21.97 o                         
   2   0  20         72.09         86.25         5.98 o                         
   4   0  20        560.94        492.16        27.43 o                         
 -15   1  20        109.49        115.58         7.92 o                         
 -13   1  20        294.46        309.27        15.72 o                         
 -11   1  20         25.12         28.17         4.92 o                         
  -9   1  20          4.25          8.62         3.04 o                         
  -7   1  20        199.54        207.66        14.63 o                         
  -5   1  20        299.76        314.79        10.63 o                         
  -3   1  20          1.80          4.37         1.56 o                         
  -1   1  20          2.83          1.95         1.51 o                         
   1   1  20        173.42        177.76         7.12 o                         
   3   1  20        124.99        125.64         5.56 o                         
 -12   2  20         21.29         18.46         3.47 o                         
 -10   2  20        102.34        102.23         6.03 o                         
  -8   2  20        120.62        123.24         7.05 o                         
  -6   2  20         34.85         31.67         4.62 o                         
  -4   2  20         20.80         24.86         4.41 o                         
  -2   2  20         17.01         16.08         2.02 o                         
   0   2  20         60.67         65.44         3.81 o                         
   2   2  20         13.57         15.69         2.97 o                         
  -9   3  20        460.41        553.14        18.65 o                         
  -7   3  20         42.93         43.66         4.84 o                         
  -5   3  20        182.55        174.69        10.22 o                         
  -3   3  20          8.29          8.31         2.30 o                         
 -14   1  21         11.11         11.86         2.42 o                         
 -12   1  21         18.74         19.86         3.75 o                         
 -10   1  21         45.10         43.94         5.89 o                         
  -8   1  21         49.32         47.47         4.51 o                         
  -6   1  21         29.59         37.02         3.32 o                         
  -4   1  21        120.13        124.30         5.99 o                         
  -2   1  21         20.66         22.57         2.49 o                         
   0   1  21        451.08        478.21        16.83 o                         
   2   1  21        147.27        139.19         5.16 o                         
 -11   2  21        146.39        156.27         9.64 o                         
  -9   2  21          0.71          3.71         1.87 o                         
  -7   2  21         62.14         61.03         6.09 o                         
  -5   2  21         28.32         25.17         4.06 o                         
  -3   2  21          0.01         -0.90         0.94 o                         
  -1   2  21        316.14        327.34        14.24 o                         
 -12   0  22        270.12        272.08        12.72 o                         
 -10   0  22         83.14         85.73         7.65 o                         
  -8   0  22       3061.07       3425.70        77.84 o                         
  -6   0  22         70.04         73.12         7.73 o                         
  -4   0  22         13.98         15.88         3.71 o                         
  -2   0  22          4.38          0.82         1.52 o                         
   0   0  22          4.13          3.83         1.17 o                         
 -11   1  22         11.12          6.53         1.44 o                         
  -9   1  22          1.02          1.23         0.64 o                         
  -7   1  22          1.85          0.12         0.96 o                         
  -5   1  22        204.73        190.97        27.08 o                         
  -3   1  22         39.59         36.77         2.87 o                         
  -1   1  22          5.46          6.50         1.40 o                         
  -8   1  23        116.28        120.02         5.68 o                         
  -6   1  23        355.06        334.76        31.66 o                         
  -4   1  23         15.93         16.12         3.04 o                         
                                                                                
