# Supplementary material for: Managing negative linear compressibility and thermal expansion through steric hindrance: a case study of 1,2-bis­(4′-pyridyl)­ethane cocrystals
Source: IUCrJ. 2025 Jan 1;12(Pt 1):88–96. doi: 10.1107/S2052252524011734 (PMC11707692; doi:10.1107/S2052252524011734)
Supplement: Supplementary file 43 [file m-12-00088-ETYSUC_180K_Bsup43.hkl]

data_ETYSUC_180K_B                                                              
_shelx_title ' etysuc_180_1_a.res in I2/a'                                      
_shelx_refln_list_code          4                                               
_shelx_F_calc_maximum      216.85                                               
_exptl_crystal_F_000       640.00                                               
_reflns_d_resolution_high  0.8138                                               
                                                                                
loop_                                                                           
 _space_group_symop_operation_xyz                                               
 'x, y, z'                                                                      
 '-x+1/2, y, -z'                                                                
 'x+1/2, y+1/2, z+1/2'                                                          
 '-x+1, y+1/2, -z+1/2'                                                          
 '-x, -y, -z'                                                                   
 'x-1/2, -y, z'                                                                 
 '-x+1/2, -y+1/2, -z+1/2'                                                       
 'x, -y+1/2, z+1/2'                                                             
                                                                                
_cell_length_a    16.6256                                                       
_cell_length_b     4.8792                                                       
_cell_length_c    19.3393                                                       
_cell_angle_alpha  90.000                                                       
_cell_angle_beta  109.164                                                       
_cell_angle_gamma  90.000                                                       
                                                                                
_shelx_F_squared_multiplier     1.000                                           
                                                                                
loop_                                                                           
 _refln_index_h                                                                 
 _refln_index_k                                                                 
 _refln_index_l                                                                 
 _refln_F_squared_calc                                                          
 _refln_F_squared_meas                                                          
 _refln_F_squared_sigma                                                         
 _refln_observed_status                                                         
   2   0   0        103.84        136.06         2.93 o                         
   4   0   0       7421.99       7003.58        77.30 o                         
   6   0   0       6744.42       7346.23        82.53 o                         
   8   0   0       2392.13       2838.27        37.88 o                         
  10   0   0          4.75          3.61         1.81 o                         
  12   0   0         10.45         48.88        17.44 o                         
  14   0   0          1.90          3.76         2.66 o                         
  16   0   0        275.11        319.77        19.40 o                         
  18   0   0        452.15        464.83        19.46 o                         
   1   1   0        276.84        238.40         3.25 o                         
   3   1   0        403.14        459.82         6.40 o                         
   5   1   0          4.77          3.83         0.54 o                         
   7   1   0         88.58         84.75         2.79 o                         
   9   1   0        777.72        926.15        13.65 o                         
  11   1   0         56.17         56.98         4.45 o                         
  13   1   0        668.43        557.27        13.68 o                         
  15   1   0         65.34         59.02         4.74 o                         
  17   1   0        103.06         97.19         5.65 o                         
  19   1   0         45.77         50.71         5.02 o                         
   0   2   0       1624.81       1665.41        26.64 o                         
   2   2   0          2.67          2.75         0.47 o                         
   4   2   0          6.13          4.81         0.79 o                         
   6   2   0          0.73          0.61         0.59 o                         
   8   2   0        176.31        175.04         7.00 o                         
  10   2   0         69.66         55.82         3.51 o                         
  12   2   0        684.35        664.84        17.88 o                         
  14   2   0       1081.98       1185.71        25.15 o                         
  16   2   0         65.88         62.11         5.25 o                         
  18   2   0         25.22         19.20         3.10 o                         
   1   3   0       2386.26       2351.60        40.02 o                         
   3   3   0        464.58        445.76        13.89 o                         
   5   3   0        122.47        150.39         8.24 o                         
   7   3   0        664.81        579.82        11.39 o                         
   9   3   0         66.61         71.56         5.42 o                         
  11   3   0        104.63        107.76         6.36 o                         
  13   3   0         10.47         15.35         9.39 o                         
  15   3   0          1.81          2.00         2.76 o                         
   0   4   0          1.54          4.51         2.19 o                         
   2   4   0        178.97        171.66         7.95 o                         
   4   4   0         85.89         99.43         7.35 o                         
   6   4   0        250.40        205.20        10.90 o                         
   8   4   0       1641.74       1757.97        40.10 o                         
  10   4   0         53.05         53.62         5.14 o                         
  12   4   0         64.51         74.14         7.76 o                         
  14   4   0          2.38          0.94         0.94 o                         
   1   5   0         10.18          8.14         2.04 o                         
   3   5   0        152.48        160.67        13.01 o                         
   5   5   0         79.25         79.51         8.54 o                         
   7   5   0         23.15         30.84         5.02 o                         
   9   5   0         50.05         58.74         6.07 o                         
 -18   1   1        143.07        142.57         7.50 o                         
 -16   1   1        434.72        464.91        13.70 o                         
 -14   1   1         45.08         33.50         3.18 o                         
 -12   1   1         73.60         66.35         3.25 o                         
 -10   1   1        912.24        897.89        15.19 o                         
  -8   1   1       1591.60       1805.04        19.92 o                         
  -6   1   1         86.26         93.97         2.93 o                         
  -4   1   1       7577.34       7715.09        57.74 o                         
  -2   1   1        437.26        432.12         4.84 o                         
   0   1   1       2345.91       2254.47        17.44 o                         
   2   1   1       1110.73       1128.98        10.26 o                         
   4   1   1       2121.97       2295.39        20.86 o                         
   6   1   1         25.78         28.17         1.49 o                         
   8   1   1        819.41        864.16        12.53 o                         
  10   1   1       1203.35       1241.32        33.71 o                         
  12   1   1        408.38        321.68        11.35 o                         
  14   1   1        132.00        118.47         5.90 o                         
  16   1   1          3.57          1.68         1.01 o                         
  18   1   1         62.79         44.89         3.85 o                         
 -17   2   1         44.36         45.52         6.43 o                         
 -15   2   1         37.03         39.36         3.75 o                         
 -13   2   1        881.29        901.36        21.40 o                         
 -11   2   1        121.85        105.73         5.03 o                         
  -9   2   1       1390.28       1247.65        23.24 o                         
  -7   2   1       2681.02       2857.09        32.97 o                         
  -5   2   1        170.47        203.16         6.48 o                         
  -3   2   1       4284.13       4590.00        82.13 o                         
  -1   2   1       2135.31       2106.23        22.74 o                         
   1   2   1        298.48        344.26         5.82 o                         
   3   2   1        547.75        598.61         9.32 o                         
   5   2   1       1221.13       1539.52        21.66 o                         
   7   2   1        402.04        397.22         9.11 o                         
   9   2   1        414.91        382.45        12.18 o                         
  11   2   1        183.30        190.85         8.76 o                         
  13   2   1        153.57        179.32         7.36 o                         
  15   2   1       1269.07       1362.70        26.55 o                         
  17   2   1         25.53         21.30         2.67 o                         
 -16   3   1         23.72         28.36         6.17 o                         
 -14   3   1          1.85          2.36         3.23 o                         
 -12   3   1       2524.08       2661.20        71.01 o                         
 -10   3   1          0.10          0.06         1.49 o                         
  -8   3   1       1105.72       1047.62        27.62 o                         
  -6   3   1        102.71         83.32         5.42 o                         
  -4   3   1       1677.22       1785.88        34.25 o                         
  -2   3   1         83.79         86.57         5.94 o                         
   0   3   1       1933.51       1861.42        33.49 o                         
   2   3   1        261.40        276.51        10.43 o                         
   4   3   1        351.96        313.51        11.92 o                         
   6   3   1        302.41        310.52        11.06 o                         
   8   3   1        211.34        178.85         8.25 o                         
  10   3   1          1.51          0.88         1.20 o                         
  12   3   1         36.87         44.20         6.41 o                         
  14   3   1         10.97          5.91         1.76 o                         
  16   3   1        106.03         98.71         7.41 o                         
 -13   4   1         39.04         38.25         5.21 o                         
 -11   4   1          0.12          1.01         0.96 o                         
  -9   4   1          0.52          1.93         1.57 o                         
  -7   4   1        979.66        962.60        26.74 o                         
  -5   4   1         76.98         67.85         6.18 o                         
  -3   4   1          3.18          4.90         3.68 o                         
  -1   4   1        524.23        451.91        16.55 o                         
   1   4   1        110.16         98.49         6.03 o                         
   3   4   1         40.44         50.04         7.52 o                         
   5   4   1         32.92         43.42         3.97 o                         
   7   4   1          0.07          0.88         1.00 o                         
   9   4   1       2000.82       2128.48        36.94 o                         
  11   4   1          1.32          0.34         0.99 o                         
  13   4   1          5.07          5.88         2.00 o                         
 -10   5   1        147.16        115.27         8.13 o                         
  -8   5   1         12.54         14.39         2.30 o                         
  -6   5   1          0.26          0.47         1.22 o                         
  -4   5   1        279.07        283.67        11.94 o                         
  -2   5   1         49.32         50.31         4.88 o                         
   0   5   1         20.49         16.66         2.99 o                         
   2   5   1        403.70        440.43        22.92 o                         
   4   5   1        140.93        150.87        12.42 o                         
   6   5   1        118.59        121.72        10.46 o                         
   8   5   1          4.43          1.76         1.41 o                         
 -18   0   2         34.46         40.79         4.19 o                         
 -16   0   2       1959.36       1913.00        60.54 o                         
 -14   0   2          4.43          3.96         2.74 o                         
 -12   0   2       1463.59       1423.43        30.94 o                         
 -10   0   2         20.42         11.03         2.32 o                         
  -8   0   2       5009.24       5389.26        64.40 o                         
  -6   0   2       8229.35       8753.90        98.08 o                         
  -4   0   2       6639.42       6833.11        75.96 o                         
  -2   0   2        126.84        116.82         4.39 o                         
   0   0   2       1082.82       1027.18        10.70 o                         
   2   0   2      47022.21      34257.97       425.05 o                         
   4   0   2        705.79        941.75        46.63 o                         
   6   0   2       2800.54       3085.54        44.76 o                         
   8   0   2       5695.29       6145.22        86.85 o                         
  10   0   2         28.00         13.05         2.39 o                         
  12   0   2         98.34         82.88        10.64 o                         
  14   0   2        593.03        669.91        30.84 o                         
  16   0   2        174.05        188.14        14.03 o                         
  18   0   2         47.41         64.50         4.56 o                         
 -19   1   2          0.64          0.73         1.55 o                         
 -17   1   2          8.56         10.70         1.95 o                         
 -15   1   2          0.28         -1.08         1.12 o                         
 -13   1   2         18.93         15.03         2.16 o                         
 -11   1   2        771.29        704.19        14.12 o                         
  -9   1   2        768.93        799.73        12.20 o                         
  -7   1   2        626.68        735.81         9.58 o                         
  -5   1   2        173.18        182.53         4.25 o                         
  -3   1   2       5715.86       5752.67        48.74 o                         
  -1   1   2       9622.26       8936.55        73.33 o                         
   1   1   2       1668.49       1728.64        16.71 o                         
   3   1   2        892.88        977.99        11.53 o                         
   5   1   2       6813.51       7480.32        64.69 o                         
   7   1   2         30.17         27.06         1.96 o                         
   9   1   2         19.50         13.17         1.56 o                         
  11   1   2         62.10         51.13         2.90 o                         
  13   1   2         10.36          5.29         1.44 o                         
  15   1   2        846.81        849.26        19.83 o                         
  17   1   2         40.19         45.28         5.54 o                         
 -18   2   2         81.73         80.10         4.90 o                         
 -16   2   2         36.63         39.64         3.43 o                         
 -14   2   2         68.96         66.06         5.03 o                         
 -12   2   2        311.51        322.16        11.57 o                         
 -10   2   2          3.26          5.32         1.73 o                         
  -8   2   2        135.09        147.93         5.80 o                         
  -6   2   2        213.36        223.13         5.98 o                         
  -4   2   2        469.66        570.20        10.08 o                         
  -2   2   2       2306.77       2528.01        26.62 o                         
   0   2   2        593.91        689.91        10.98 o                         
   2   2   2       1438.72       1557.69        20.10 o                         
   4   2   2        942.28       1094.24        16.63 o                         
   6   2   2        467.58        537.32        11.64 o                         
   8   2   2         64.23         67.21         4.72 o                         
  10   2   2       1288.36       1164.53        33.50 o                         
  12   2   2        312.74        308.82        11.49 o                         
  14   2   2       1774.48       1847.69        29.26 o                         
  16   2   2         80.07         78.25         5.53 o                         
 -17   3   2       1472.37       1435.90        40.17 o                         
 -15   3   2        125.42        142.52        11.25 o                         
 -13   3   2          8.77         13.14         2.68 o                         
 -11   3   2       2406.91       2340.55        49.64 o                         
  -9   3   2        567.59        557.02        19.01 o                         
  -7   3   2        428.79        347.91         9.89 o                         
  -5   3   2         56.51         55.94         4.87 o                         
  -3   3   2        866.42        828.28        17.26 o                         
  -1   3   2        177.70        178.08         6.94 o                         
   1   3   2       2254.14       2134.88        37.55 o                         
   3   3   2          0.68          1.90         0.90 o                         
   5   3   2        641.85        611.37        15.81 o                         
   7   3   2       1148.11        982.54        25.75 o                         
   9   3   2         31.97         37.07         3.77 o                         
  11   3   2          2.22          2.37         1.25 o                         
  13   3   2         33.39         43.40         4.90 o                         
  15   3   2          4.24          7.59         1.70 o                         
 -14   4   2         75.13         78.14         7.01 o                         
 -12   4   2          2.45          2.43         2.16 o                         
 -10   4   2        118.84        122.13         6.45 o                         
  -8   4   2        297.71        313.26        13.65 o                         
  -6   4   2        133.69        137.57         8.83 o                         
  -4   4   2        174.73        171.38         9.88 o                         
  -2   4   2        129.59        112.25         6.45 o                         
   0   4   2        222.11        194.24         8.51 o                         
   2   4   2          0.09         -0.12         1.03 o                         
   4   4   2        787.79        758.05        22.96 o                         
   6   4   2         94.94        107.11         7.69 o                         
   8   4   2        702.33        736.54        18.06 o                         
  10   4   2        343.90        375.04        11.43 o                         
  12   4   2         41.23         40.13         2.96 o                         
  -9   5   2         44.70         44.86         3.81 o                         
  -7   5   2          2.71          2.49         1.51 o                         
  -5   5   2         43.76         47.98         4.69 o                         
  -3   5   2         23.74         23.51         4.74 o                         
  -1   5   2          1.81          0.57         1.38 o                         
   1   5   2         92.98        102.78         7.23 o                         
   3   5   2        197.18        199.42        10.70 o                         
   5   5   2        285.48        306.87        12.39 o                         
   7   5   2        672.79        773.81        20.44 o                         
   9   5   2          2.30          4.04         1.72 o                         
 -18   1   3         86.40         83.05         4.70 o                         
 -16   1   3        124.15        120.02         6.64 o                         
 -14   1   3         95.14         93.37         4.67 o                         
 -12   1   3        400.07        379.80         9.29 o                         
 -10   1   3        356.93        393.99         9.05 o                         
  -8   1   3        624.72        708.22        10.70 o                         
  -6   1   3        290.92        257.95         6.11 o                         
  -4   1   3       7783.98       8067.88        63.56 o                         
  -2   1   3      46235.02      37317.45       707.21 o                         
   0   1   3       1074.25       1169.96        12.95 o                         
   2   1   3       6566.44       6523.83        66.23 o                         
   4   1   3       3115.35       3443.48        36.06 o                         
   6   1   3        841.79        994.51        15.53 o                         
   8   1   3        759.11        837.20        13.99 o                         
  10   1   3       2108.87       1985.01        30.41 o                         
  12   1   3         87.97         71.69         5.19 o                         
  14   1   3        337.18        304.48        11.83 o                         
  16   1   3          6.39          5.68         1.43 o                         
  18   1   3         87.64         88.36         4.74 o                         
 -17   2   3         12.49         21.06         2.99 o                         
 -15   2   3         45.70         42.61         5.58 o                         
 -13   2   3        469.64        496.38        15.84 o                         
 -11   2   3        960.93        809.10        20.72 o                         
  -9   2   3          2.31          1.27         0.82 o                         
  -7   2   3        177.37        184.79         6.24 o                         
  -5   2   3         94.91         95.27         3.26 o                         
  -3   2   3       4124.41       4347.24        47.20 o                         
  -1   2   3       4919.63       5205.98        55.25 o                         
   1   2   3        324.21        290.26         5.46 o                         
   3   2   3        300.12        307.89         6.70 o                         
   5   2   3        518.54        555.83        11.51 o                         
   7   2   3       2970.00       3279.89        42.00 o                         
   9   2   3          1.23          1.60         0.73 o                         
  11   2   3         75.88         75.69         5.47 o                         
  13   2   3         88.79         85.14         5.67 o                         
  15   2   3          0.08          2.01         1.30 o                         
  17   2   3          7.84          4.47         1.57 o                         
 -16   3   3        558.83        568.31        14.86 o                         
 -14   3   3          0.80          1.21         1.61 o                         
 -12   3   3        395.00        399.32        22.53 o                         
 -10   3   3       1808.19       1680.13        38.93 o                         
  -8   3   3          8.22         10.38         1.91 o                         
  -6   3   3         29.85         29.10         3.85 o                         
  -4   3   3        247.02        269.73        10.86 o                         
  -2   3   3        565.56        594.04        16.44 o                         
   0   3   3        389.60        364.38         9.32 o                         
   2   3   3         33.01         28.30         3.26 o                         
   4   3   3        416.39        401.10        14.30 o                         
   6   3   3        114.61        102.96         4.64 o                         
   8   3   3        154.63        140.89         7.35 o                         
  10   3   3        104.81        110.90         6.48 o                         
  12   3   3         70.97         72.72         6.07 o                         
  14   3   3         31.49         37.94         3.85 o                         
 -15   4   3          2.83          2.43         1.33 o                         
 -13   4   3          3.29          3.17         2.04 o                         
 -11   4   3          1.56          4.98         2.70 o                         
  -9   4   3         13.72         14.82         2.42 o                         
  -7   4   3        121.85        124.79         6.80 o                         
  -5   4   3          3.16          5.19         1.58 o                         
  -3   4   3        267.37        236.75         9.60 o                         
  -1   4   3          2.13          2.59         1.64 o                         
   1   4   3        303.97        266.83        10.20 o                         
   3   4   3        411.27        400.33        15.75 o                         
   5   4   3        337.92        348.13        14.46 o                         
   7   4   3        154.42        163.94         9.50 o                         
   9   4   3        130.23        138.78         8.29 o                         
  11   4   3        451.78        447.51        14.37 o                         
 -10   5   3         14.63         12.85         1.87 o                         
  -8   5   3         10.94         11.25         2.16 o                         
  -6   5   3        158.16        170.63         8.83 o                         
  -4   5   3         59.29         59.08         5.25 o                         
  -2   5   3         55.87         54.16         5.11 o                         
   0   5   3         47.85         51.69         5.11 o                         
   2   5   3        700.57        734.04        28.94 o                         
   4   5   3        984.92       1086.74        38.40 o                         
   6   5   3        212.86        251.43        14.89 o                         
   8   5   3          0.01         -1.18         1.25 o                         
 -18   0   4          6.38          8.03         2.02 o                         
 -16   0   4         22.31         23.39         5.45 o                         
 -14   0   4        252.70        216.71        15.99 o                         
 -12   0   4       2258.15       2182.65        63.93 o                         
 -10   0   4       4063.22       4520.60        97.01 o                         
  -8   0   4        325.01        433.02        11.47 o                         
  -6   0   4        123.83        127.18         5.13 o                         
  -4   0   4        962.54       1177.32        16.71 o                         
  -2   0   4       2076.23       1985.72        28.86 o                         
   0   0   4       7631.91       7306.15        71.09 o                         
   2   0   4        179.21        185.18         5.22 o                         
   4   0   4        401.57        458.01        13.41 o                         
   6   0   4       1235.35       1438.38        38.18 o                         
   8   0   4        130.86        159.61         7.87 o                         
  10   0   4         28.71         20.25         3.27 o                         
  12   0   4        115.30        120.16        10.19 o                         
  14   0   4        149.71        148.36        13.01 o                         
  16   0   4        183.76        169.41        12.46 o                         
 -19   1   4        112.63        121.45         6.36 o                         
 -17   1   4         46.74         37.43         3.44 o                         
 -15   1   4         27.30         20.37         2.40 o                         
 -13   1   4        278.54        246.56         8.59 o                         
 -11   1   4          7.48          2.45         1.05 o                         
  -9   1   4        362.98        401.50         8.66 o                         
  -7   1   4        652.74        809.20        11.98 o                         
  -5   1   4        935.92        987.26        12.51 o                         
  -3   1   4      15500.62      14995.68       122.99 o                         
  -1   1   4       9875.67       9884.77        81.61 o                         
   1   1   4          0.12          1.26         0.32 o                         
   3   1   4       2838.06       3137.98        33.61 o                         
   5   1   4        123.89        161.95         5.78 o                         
   7   1   4        302.07        365.41         9.13 o                         
   9   1   4          0.00          1.62         0.80 o                         
  11   1   4       2559.67       2293.08        39.72 o                         
  13   1   4        223.69        246.95         9.93 o                         
  15   1   4        351.04        384.38        11.78 o                         
  17   1   4          0.53          0.54         0.98 o                         
 -18   2   4         55.44         65.45         4.64 o                         
 -16   2   4         23.06         26.12         2.89 o                         
 -14   2   4        370.07        404.89        13.12 o                         
 -12   2   4        382.49        361.70        15.10 o                         
 -10   2   4       1389.54       1243.81        34.71 o                         
  -8   2   4         72.71         55.65         4.69 o                         
  -6   2   4       2234.62       2413.54        30.90 o                         
  -4   2   4       1250.38       1410.35        16.53 o                         
  -2   2   4       6613.67       7262.14        75.14 o                         
   0   2   4        400.44        403.29         8.10 o                         
   2   2   4        135.22        158.82         4.96 o                         
   4   2   4        762.26        860.15        14.85 o                         
   6   2   4        809.34        944.86        17.20 o                         
   8   2   4          0.31          0.35         0.81 o                         
  10   2   4        327.98        277.70        10.75 o                         
  12   2   4        273.66        287.08        10.90 o                         
  14   2   4         82.21         79.94         4.39 o                         
  16   2   4        157.25        133.39         6.52 o                         
 -17   3   4          5.39          6.85         1.45 o                         
 -15   3   4        855.62        983.56        24.89 o                         
 -13   3   4         80.06         93.23        10.07 o                         
 -11   3   4        383.51        363.42        16.48 o                         
  -9   3   4       3090.88       2705.26        54.97 o                         
  -7   3   4        854.16        754.59        15.36 o                         
  -5   3   4         86.23         82.76         5.26 o                         
  -3   3   4       1546.53       1460.24        29.92 o                         
  -1   3   4          8.14          7.88         1.49 o                         
   1   3   4        122.38        130.49         7.26 o                         
   3   3   4        414.25        383.14        16.82 o                         
   5   3   4         72.39         50.41         4.00 o                         
   7   3   4        605.50        546.88        18.66 o                         
   9   3   4         58.23         53.80         4.51 o                         
  11   3   4          0.23         -0.33         1.50 o                         
  13   3   4        269.60        255.56        20.85 o                         
 -14   4   4        186.58        186.65        11.60 o                         
 -12   4   4        199.00        195.11        13.64 o                         
 -10   4   4          3.55          4.94         1.63 o                         
  -8   4   4          6.90          9.37         2.72 o                         
  -6   4   4          0.07          0.77         1.24 o                         
  -4   4   4        364.19        364.05        14.92 o                         
  -2   4   4        360.53        343.72        16.20 o                         
   0   4   4         20.26         14.03         2.30 o                         
   2   4   4        532.34        514.01        18.36 o                         
   4   4   4        288.91        299.76        13.34 o                         
   6   4   4        307.83        319.89        13.73 o                         
   8   4   4        495.76        527.23        17.65 o                         
  10   4   4         64.40         62.42         5.08 o                         
  12   4   4        382.67        327.72        32.41 o                         
 -11   5   4          1.01         -0.16         1.10 o                         
  -9   5   4         17.37         18.15         2.47 o                         
  -7   5   4        143.19        154.87        13.13 o                         
  -5   5   4        174.44        184.96        10.89 o                         
  -3   5   4        201.93        211.97        10.32 o                         
  -1   5   4        135.03        135.66         6.61 o                         
   1   5   4        114.69        124.74         6.21 o                         
   3   5   4        958.43       1041.21        26.02 o                         
   5   5   4        145.55        162.65         8.17 o                         
   7   5   4        100.39         96.48         4.64 o                         
 -20   1   5         27.08         24.73         3.45 o                         
 -18   1   5        166.92        180.65         7.14 o                         
 -16   1   5          5.66          8.17         1.58 o                         
 -14   1   5        108.09        108.02         5.54 o                         
 -12   1   5        367.95        323.20        12.27 o                         
 -10   1   5       3344.83       3482.14        43.12 o                         
  -8   1   5        120.27        129.12         4.35 o                         
  -6   1   5        445.56        498.06         9.98 o                         
  -4   1   5       4686.95       4951.72        49.06 o                         
  -2   1   5      13412.80      13354.14       131.21 o                         
   0   1   5       3412.60       3503.95        31.74 o                         
   2   1   5        237.61        292.31         7.82 o                         
   4   1   5          0.71          4.86         0.97 o                         
   6   1   5       1209.71       1316.50        22.35 o                         
   8   1   5        329.65        320.36         7.90 o                         
  10   1   5          0.34          0.45         1.04 o                         
  12   1   5       3914.36       3760.96        58.81 o                         
  14   1   5         44.28         43.74         3.88 o                         
  16   1   5          2.98          1.90         1.06 o                         
 -19   2   5        195.47        205.73        10.78 o                         
 -17   2   5         33.13         41.33         3.33 o                         
 -15   2   5        507.65        528.76        21.02 o                         
 -13   2   5       1522.50       1495.32        36.52 o                         
 -11   2   5         51.99         44.25         4.42 o                         
  -9   2   5       1513.11       1391.88        25.72 o                         
  -7   2   5        124.03        162.25         7.99 o                         
  -5   2   5       1029.40       1128.32        16.06 o                         
  -3   2   5          3.63          2.80         0.89 o                         
  -1   2   5         63.62         74.36         5.39 o                         
   1   2   5        574.17        607.38        11.19 o                         
   3   2   5       4972.94       5603.28        66.22 o                         
   5   2   5        160.64        142.23         5.75 o                         
   7   2   5        623.35        632.50        16.06 o                         
   9   2   5         21.66         17.90         2.27 o                         
  11   2   5        422.47        404.33        13.21 o                         
  13   2   5        117.61        130.72         8.26 o                         
  15   2   5        112.11        108.30         5.20 o                         
 -16   3   5         14.71         17.40         2.07 o                         
 -14   3   5        413.52        452.05        16.05 o                         
 -12   3   5        627.93        709.72        31.58 o                         
 -10   3   5        176.12        154.59        13.44 o                         
  -8   3   5          5.33          4.18         1.14 o                         
  -6   3   5         92.21         93.81         5.83 o                         
  -4   3   5         32.23         29.39         3.18 o                         
  -2   3   5         57.85         48.13         3.35 o                         
   0   3   5        114.56        113.40         5.95 o                         
   2   3   5        115.16         89.52         7.73 o                         
   4   3   5        385.94        354.85         9.85 o                         
   6   3   5        414.73        385.70        15.14 o                         
   8   3   5          2.76          4.05         1.55 o                         
  10   3   5          1.85          0.99         1.13 o                         
  12   3   5        174.38        179.91        12.72 o                         
  14   3   5         79.93         80.22         7.37 o                         
 -15   4   5         53.29         45.31         3.76 o                         
 -13   4   5         59.97         62.31         7.05 o                         
 -11   4   5        146.22        141.74        11.95 o                         
  -9   4   5        164.87        158.67         9.21 o                         
  -7   4   5        413.75        413.91        21.83 o                         
  -5   4   5          0.28          0.01         1.21 o                         
  -3   4   5        160.01        154.58         9.37 o                         
  -1   4   5       1601.47       1527.65        36.52 o                         
   1   4   5         79.25         95.28         6.01 o                         
   3   4   5         32.35         33.20         3.51 o                         
   5   4   5        168.68        181.26        10.54 o                         
   7   4   5        426.97        477.80        16.81 o                         
   9   4   5         11.69         10.56         2.29 o                         
  11   4   5          6.57          7.21         2.80 o                         
 -10   5   5         30.89         22.89         2.53 o                         
  -8   5   5         11.66          9.13         1.95 o                         
  -6   5   5         20.22         18.08         2.77 o                         
  -4   5   5        208.18        197.01         9.71 o                         
  -2   5   5        202.82        224.77        15.50 o                         
   0   5   5         13.65         18.22         2.92 o                         
   2   5   5         19.90         15.71         2.17 o                         
   4   5   5        400.32        421.22        14.26 o                         
   6   5   5       1149.85       1270.54        69.87 o                         
   8   5   5         67.97         59.61         3.97 o                         
 -20   0   6        102.11         95.97         7.21 o                         
 -18   0   6        737.46        715.05        28.96 o                         
 -16   0   6         17.62         23.79         5.13 o                         
 -14   0   6        561.16        536.90        18.39 o                         
 -12   0   6        285.73        298.25        17.26 o                         
 -10   0   6        662.59        710.40        13.76 o                         
  -8   0   6          0.01          0.98         0.81 o                         
  -6   0   6       4874.97       5426.29        64.52 o                         
  -4   0   6       9005.23       9105.69       118.05 o                         
  -2   0   6       1233.55       1282.48        19.95 o                         
   0   0   6       1145.36       1005.98        12.46 o                         
   2   0   6       7812.44       8244.71       114.59 o                         
   4   0   6          1.14          0.60         0.74 o                         
   6   0   6         49.61         47.72         4.86 o                         
   8   0   6       6192.97       5911.74       107.67 o                         
  10   0   6        693.85        578.62        27.96 o                         
  12   0   6        264.88        267.26        17.99 o                         
  14   0   6        109.20        105.77        10.38 o                         
  16   0   6        634.87        760.08        27.63 o                         
 -19   1   6        248.81        288.86        10.58 o                         
 -17   1   6         19.80         21.38         2.21 o                         
 -15   1   6         38.81         43.57         3.47 o                         
 -13   1   6        842.51        805.87        17.69 o                         
 -11   1   6        131.97        133.85         6.77 o                         
  -9   1   6       2125.54       2304.82        30.73 o                         
  -7   1   6        143.01        148.67         5.10 o                         
  -5   1   6      14247.03      14982.03       135.44 o                         
  -3   1   6        786.23        900.47        12.15 o                         
  -1   1   6       4594.61       4675.28        92.14 o                         
   1   1   6        145.40        149.31         3.61 o                         
   3   1   6       1133.81       1253.51        17.94 o                         
   5   1   6       4986.64       5643.03        69.68 o                         
   7   1   6        496.22        459.00        11.22 o                         
   9   1   6         20.62         21.23         2.01 o                         
  11   1   6        243.32        233.87         9.58 o                         
  13   1   6        513.41        527.83        17.06 o                         
  15   1   6          1.65          2.58         0.99 o                         
 -18   2   6         21.82         28.73         2.17 o                         
 -16   2   6         74.93         81.74         5.08 o                         
 -14   2   6       1619.07       1730.20        40.00 o                         
 -12   2   6        151.39        151.97        13.30 o                         
 -10   2   6         78.84         68.93         5.20 o                         
  -8   2   6        894.17        873.84        18.70 o                         
  -6   2   6       3294.19       3549.85        39.04 o                         
  -4   2   6       2508.69       2786.22        34.43 o                         
  -2   2   6        699.05        739.56        13.06 o                         
   0   2   6       1795.93       1941.06        25.34 o                         
   2   2   6        113.17        115.00         4.74 o                         
   4   2   6         39.76         39.46         2.91 o                         
   6   2   6        134.18        126.36         5.90 o                         
   8   2   6        393.39        391.80        10.77 o                         
  10   2   6         66.24         62.01         4.17 o                         
  12   2   6        224.42        205.02         8.78 o                         
  14   2   6         11.67          9.18         1.44 o                         
 -17   3   6        141.62        139.45         5.22 o                         
 -15   3   6         10.69         10.10         1.78 o                         
 -13   3   6        122.84        129.53         8.37 o                         
 -11   3   6        145.49        153.46        13.44 o                         
  -9   3   6         88.43         78.35         6.50 o                         
  -7   3   6         99.31         81.01         4.23 o                         
  -5   3   6        182.92        153.30         7.50 o                         
  -3   3   6        556.47        523.59        16.25 o                         
  -1   3   6        449.03        434.77        12.60 o                         
   1   3   6          1.15          5.25         1.57 o                         
   3   3   6       1046.07       1006.32        23.96 o                         
   5   3   6        369.44        329.66        13.78 o                         
   7   3   6        294.41        243.94         9.59 o                         
   9   3   6        275.75        245.29        11.80 o                         
  11   3   6        128.82        124.60         9.82 o                         
  13   3   6          6.97          2.23         1.33 o                         
 -14   4   6        135.03        166.08        10.42 o                         
 -12   4   6          8.59          9.80         3.41 o                         
 -10   4   6        137.86        118.17         8.27 o                         
  -8   4   6         37.84         47.89         5.62 o                         
  -6   4   6        359.77        337.62        20.87 o                         
  -4   4   6          3.62          3.20         1.37 o                         
  -2   4   6        373.66        361.75        14.94 o                         
   0   4   6       1554.42       1499.83        29.61 o                         
   2   4   6         50.32         55.64         4.55 o                         
   4   4   6        596.15        634.95        20.54 o                         
   6   4   6        241.87        244.15        11.55 o                         
   8   4   6        198.65        215.51        10.22 o                         
  10   4   6         75.02         72.36         5.09 o                         
 -11   5   6          1.30          1.53         1.02 o                         
  -9   5   6         37.40         35.29         3.37 o                         
  -7   5   6         18.95         15.75         2.55 o                         
  -5   5   6         13.97         17.20         2.83 o                         
  -3   5   6        134.38        141.19         8.16 o                         
  -1   5   6        266.78        285.84        13.58 o                         
   1   5   6          3.05          3.09         0.90 o                         
   3   5   6        578.22        638.45        18.44 o                         
   5   5   6        378.70        410.07        13.56 o                         
   7   5   6        623.05        630.91        22.65 o                         
 -20   1   7         21.60         17.74         2.39 o                         
 -18   1   7        121.74        130.41         5.41 o                         
 -16   1   7          2.16          4.19         1.17 o                         
 -14   1   7        464.01        474.58        12.31 o                         
 -12   1   7        354.87        294.86         7.98 o                         
 -10   1   7          5.95          3.30         1.24 o                         
  -8   1   7         96.44         86.66         3.81 o                         
  -6   1   7        125.14        118.97         4.46 o                         
  -4   1   7       5924.28       6525.30        59.39 o                         
  -2   1   7       3292.21       3432.61        41.21 o                         
   0   1   7       3503.95       3913.89        36.72 o                         
   2   1   7          5.26          8.08         1.03 o                         
   4   1   7        131.51        175.48         5.34 o                         
   6   1   7         29.09         50.31         3.83 o                         
   8   1   7        124.02         98.02         3.62 o                         
  10   1   7          0.92          0.56         1.26 o                         
  12   1   7         70.10         69.72         5.01 o                         
  14   1   7        428.75        427.41        12.06 o                         
  16   1   7         14.41         12.70         2.70 o                         
 -19   2   7         59.73         72.54         6.15 o                         
 -17   2   7          4.08          5.29         1.21 o                         
 -15   2   7          5.32          4.35         1.76 o                         
 -13   2   7       1428.58       1392.47        34.55 o                         
 -11   2   7        788.07        713.99        21.95 o                         
  -9   2   7        717.98        658.90        16.52 o                         
  -7   2   7        424.02        402.66         9.39 o                         
  -5   2   7       9993.56       9946.17        94.83 o                         
  -3   2   7         37.94         50.27         3.11 o                         
  -1   2   7         83.63         86.74         3.98 o                         
   1   2   7        476.72        462.22        11.82 o                         
   3   2   7        475.03        505.67        12.88 o                         
   5   2   7        329.30        376.48        10.47 o                         
   7   2   7        141.23        111.64         4.70 o                         
   9   2   7        170.28        161.78         7.81 o                         
  11   2   7        387.22        414.83        12.99 o                         
  13   2   7        568.68        615.24        15.09 o                         
 -16   3   7        119.34        134.91         5.82 o                         
 -14   3   7          0.89          0.77         1.11 o                         
 -12   3   7          4.26          6.47         2.08 o                         
 -10   3   7         22.16         24.92         5.49 o                         
  -8   3   7         23.99         19.28         3.32 o                         
  -6   3   7        207.46        170.12         6.20 o                         
  -4   3   7        158.23        139.37         7.15 o                         
  -2   3   7        368.63        325.23        10.99 o                         
   0   3   7        144.74        135.46         8.09 o                         
   2   3   7        112.81         96.30         4.97 o                         
   4   3   7        366.60        335.40        10.24 o                         
   6   3   7          0.17          1.49         1.28 o                         
   8   3   7          7.26          6.62         1.66 o                         
  10   3   7        442.35        407.29        14.89 o                         
  12   3   7         33.16         33.66         5.17 o                         
 -15   4   7         19.00         17.57         2.08 o                         
 -13   4   7         48.08         48.12         6.11 o                         
 -11   4   7         24.66         18.07         4.23 o                         
  -9   4   7        200.96        215.22        10.72 o                         
  -7   4   7        270.41        239.93        11.68 o                         
  -5   4   7        654.62        644.74        20.75 o                         
  -3   4   7         70.50         68.82         6.19 o                         
  -1   4   7        158.98        153.36         9.46 o                         
   1   4   7       2463.50       2383.30        69.17 o                         
   3   4   7        292.78        306.58        11.06 o                         
   5   4   7          0.28          1.76         1.69 o                         
   7   4   7         77.93         71.45         5.81 o                         
   9   4   7         92.62         79.35         5.53 o                         
  11   4   7          5.77          6.11         1.92 o                         
 -10   5   7         47.40         50.51         5.37 o                         
  -8   5   7         75.72         89.35         7.60 o                         
  -6   5   7        139.17        152.35         7.99 o                         
  -4   5   7         61.49         58.93         6.49 o                         
  -2   5   7         18.43         16.30         3.80 o                         
   0   5   7        237.14        273.84        11.50 o                         
   2   5   7          6.17          6.47         1.40 o                         
   4   5   7         10.32         13.19         2.15 o                         
   6   5   7        114.91        123.01         6.07 o                         
 -20   0   8         39.21         37.85         4.43 o                         
 -18   0   8          0.57          0.52         1.06 o                         
 -16   0   8        289.07        297.21        12.82 o                         
 -14   0   8        898.00        857.00        38.99 o                         
 -12   0   8        704.67        674.93        14.19 o                         
 -10   0   8         14.00          8.67         2.21 o                         
  -8   0   8       2564.73       2856.04        61.81 o                         
  -6   0   8        144.39        137.03         6.24 o                         
  -4   0   8        904.45       1061.44        24.56 o                         
  -2   0   8         26.15         35.39         2.69 o                         
   0   0   8       1443.71       1508.52        20.79 o                         
   2   0   8        100.26        118.05         5.30 o                         
   4   0   8       1010.69       1153.61        28.65 o                         
   6   0   8         44.74         34.05         4.54 o                         
   8   0   8       1994.55       1750.71        40.73 o                         
  10   0   8       9885.48       9795.17       230.66 o                         
  12   0   8         85.28         91.31         9.80 o                         
  14   0   8        175.84        199.62        13.44 o                         
 -19   1   8        132.14        141.35         7.03 o                         
 -17   1   8         63.55         63.13         3.79 o                         
 -15   1   8         57.96         70.26         5.01 o                         
 -13   1   8        882.63        810.80        19.42 o                         
 -11   1   8       1327.53       1218.71        19.70 o                         
  -9   1   8          7.08          6.41         1.06 o                         
  -7   1   8        109.94        132.04         4.30 o                         
  -5   1   8        132.27        149.66         4.28 o                         
  -3   1   8       1471.24       1687.61        28.79 o                         
  -1   1   8       1419.69       1658.29        19.45 o                         
   1   1   8       2860.57       3131.33        36.70 o                         
   3   1   8        161.59        129.47         5.02 o                         
   5   1   8        847.04        896.45        16.33 o                         
   7   1   8        133.60         99.65         4.50 o                         
   9   1   8        265.31        246.90         9.76 o                         
  11   1   8        256.62        255.91         9.93 o                         
  13   1   8         38.54         28.60         2.99 o                         
  15   1   8         79.66         85.62         4.23 o                         
 -18   2   8          6.95          8.14         1.18 o                         
 -16   2   8         61.25         62.54         3.77 o                         
 -14   2   8         16.81         13.89         2.50 o                         
 -12   2   8       4244.48       3955.65        74.86 o                         
 -10   2   8         76.21         56.49         3.98 o                         
  -8   2   8         72.14         79.63         4.22 o                         
  -6   2   8        661.98        638.15        12.30 o                         
  -4   2   8       8574.40       8553.23        91.04 o                         
  -2   2   8          0.68          0.88         0.71 o                         
   0   2   8        416.14        415.00        14.46 o                         
   2   2   8         75.88         57.97         3.29 o                         
   4   2   8         24.97         37.17         3.49 o                         
   6   2   8         28.85         15.33         1.71 o                         
   8   2   8         25.24         18.65         2.66 o                         
  10   2   8        195.78        199.30         9.50 o                         
  12   2   8         16.71         15.58         2.71 o                         
  14   2   8         35.12         37.90         5.60 o                         
 -17   3   8        139.67        123.83         7.74 o                         
 -15   3   8         86.51         84.91         4.87 o                         
 -13   3   8          1.15          2.48         2.37 o                         
 -11   3   8         17.40         15.73         3.14 o                         
  -9   3   8        506.17        491.13        25.55 o                         
  -7   3   8         67.29         53.74         5.35 o                         
  -5   3   8        175.38        165.23         6.14 o                         
  -3   3   8         58.83         46.80         3.42 o                         
  -1   3   8        763.58        692.43        14.64 o                         
   1   3   8        405.31        349.78         9.70 o                         
   3   3   8          0.63          1.50         0.99 o                         
   5   3   8         12.49         24.66         3.68 o                         
   7   3   8         13.99         18.11         2.58 o                         
   9   3   8        997.32       1033.15        26.96 o                         
  11   3   8        167.89        149.64        19.85 o                         
  13   3   8        119.84        101.65         7.60 o                         
 -14   4   8        110.94        119.00         6.07 o                         
 -12   4   8         30.43         38.17         5.72 o                         
 -10   4   8         18.83         15.56         3.78 o                         
  -8   4   8        249.29        218.49         9.77 o                         
  -6   4   8        157.10        123.15         6.65 o                         
  -4   4   8         13.77         18.05         3.27 o                         
  -2   4   8         50.49         41.58         4.87 o                         
   0   4   8         29.55         28.65         4.06 o                         
   2   4   8       2337.29       2425.72        41.73 o                         
   4   4   8         93.89         92.61         8.37 o                         
   6   4   8         98.22        103.14         7.04 o                         
   8   4   8         15.10         13.36         2.41 o                         
  10   4   8          7.34          4.47         1.10 o                         
  -9   5   8         79.29         79.26         4.88 o                         
  -7   5   8          3.10          1.04         0.88 o                         
  -5   5   8        205.70        206.77        19.03 o                         
  -3   5   8         28.16         39.38         5.72 o                         
  -1   5   8         54.00         56.74         4.90 o                         
   1   5   8         35.06         39.60         3.99 o                         
   3   5   8        149.87        147.69        16.83 o                         
   5   5   8         11.33          9.78         2.49 o                         
 -20   1   9        300.07        305.93        13.32 o                         
 -18   1   9          1.08          1.12         0.85 o                         
 -16   1   9       2323.70       2463.68        40.92 o                         
 -14   1   9        107.84        102.81         6.52 o                         
 -12   1   9         15.85         15.90         1.96 o                         
 -10   1   9        659.16        613.46        12.74 o                         
  -8   1   9       2648.67       2783.60        33.04 o                         
  -6   1   9        770.14        810.39        12.17 o                         
  -4   1   9          9.35         13.12         1.52 o                         
  -2   1   9        168.84        176.36         5.36 o                         
   0   1   9       1724.48       1899.16        25.02 o                         
   2   1   9       1038.98       1181.79        18.63 o                         
   4   1   9         96.56        106.14         5.61 o                         
   6   1   9        607.80        530.62        12.12 o                         
   8   1   9          6.99          9.03         1.55 o                         
  10   1   9        256.21        263.05        10.13 o                         
  12   1   9        120.43        120.70         6.24 o                         
  14   1   9        128.05        144.37        20.30 o                         
 -19   2   9         68.18         87.51         6.70 o                         
 -17   2   9         65.37         68.93         4.28 o                         
 -15   2   9         72.37         84.87         4.61 o                         
 -13   2   9        375.94        401.70        11.11 o                         
 -11   2   9          1.77          1.28         1.16 o                         
  -9   2   9         10.84          7.30         1.52 o                         
  -7   2   9        566.74        550.30        12.98 o                         
  -5   2   9        158.86        173.97         6.57 o                         
  -3   2   9       5499.49       5580.91        80.27 o                         
  -1   2   9       1153.56       1175.47        25.55 o                         
   1   2   9        840.95        799.20        17.70 o                         
   3   2   9       2412.13       2213.20        36.37 o                         
   5   2   9        230.01        185.36         5.87 o                         
   7   2   9         89.00         71.53         5.94 o                         
   9   2   9         80.82         92.79         5.78 o                         
  11   2   9          0.27          0.72         1.35 o                         
  13   2   9          1.08          0.26         0.90 o                         
 -16   3   9         13.72         17.59         1.99 o                         
 -14   3   9          1.06          1.00         0.92 o                         
 -12   3   9         43.35         33.49         4.23 o                         
 -10   3   9          0.00          0.35         2.04 o                         
  -8   3   9          5.87          8.90         2.27 o                         
  -6   3   9         73.62         74.66         6.37 o                         
  -4   3   9        366.34        303.95         7.78 o                         
  -2   3   9       2638.17       2250.91        29.03 o                         
   0   3   9         11.96         20.38         2.39 o                         
   2   3   9       1117.67       1103.97        20.61 o                         
   4   3   9        205.70        218.88         7.95 o                         
   6   3   9        725.28        710.28        18.35 o                         
   8   3   9        118.48        141.31        10.35 o                         
  10   3   9         40.68         48.07         4.46 o                         
  12   3   9         90.42         90.25         7.52 o                         
 -13   4   9          0.01          1.29         0.68 o                         
 -11   4   9         49.78         45.18         3.56 o                         
  -9   4   9          5.16          0.72         1.23 o                         
  -7   4   9         33.53         19.99         2.70 o                         
  -5   4   9          4.18          2.69         1.25 o                         
  -3   4   9         25.63         21.16         2.77 o                         
  -1   4   9         24.08         22.10         3.74 o                         
   1   4   9        164.71        189.24         8.52 o                         
   3   4   9        304.41        337.77        11.44 o                         
   5   4   9        218.39        226.71        10.80 o                         
   7   4   9         32.74         27.94         3.42 o                         
   9   4   9        458.48        449.29        13.17 o                         
 -10   5   9          5.68          8.93         2.19 o                         
  -8   5   9          0.05          0.66         1.00 o                         
  -6   5   9         86.66         99.33         6.76 o                         
  -4   5   9         63.92         51.61         6.43 o                         
  -2   5   9        127.79        132.92         7.41 o                         
   0   5   9         56.48         67.34         5.14 o                         
   2   5   9        120.13        118.66         6.04 o                         
   4   5   9         19.53         17.07         2.27 o                         
 -20   0  10          6.22          5.41         1.61 o                         
 -18   0  10         15.26         18.54         2.79 o                         
 -16   0  10        361.67        350.01        14.05 o                         
 -14   0  10        187.49        183.02         8.21 o                         
 -12   0  10          9.17         13.48         1.87 o                         
 -10   0  10        221.81        174.14         8.94 o                         
  -8   0  10       3575.19       3740.99        89.18 o                         
  -6   0  10       8531.55       8922.71       148.44 o                         
  -4   0  10         13.02         20.63         2.48 o                         
  -2   0  10       2754.32       3018.53        45.82 o                         
   0   0  10         51.62         76.89         7.96 o                         
   2   0  10       6469.03       7111.78       173.01 o                         
   4   0  10        253.97        265.73        18.89 o                         
   6   0  10       1183.30       1028.46        22.90 o                         
   8   0  10        711.48        712.15        31.04 o                         
  10   0  10       1978.36       2047.34        63.17 o                         
  12   0  10        457.47        464.09        22.49 o                         
  14   0  10          0.51          1.49         1.76 o                         
 -19   1  10         23.83         31.73         3.14 o                         
 -17   1  10        109.47        127.29         5.37 o                         
 -15   1  10       1359.71       1391.04        23.70 o                         
 -13   1  10        159.60        160.79         6.63 o                         
 -11   1  10        216.74        205.94         5.19 o                         
  -9   1  10        506.82        531.60        11.76 o                         
  -7   1  10         43.98         35.02         3.26 o                         
  -5   1  10        689.85        728.95        18.25 o                         
  -3   1  10         53.22         59.27         3.74 o                         
  -1   1  10        438.58        478.28        18.12 o                         
   1   1  10         66.40         83.54         4.11 o                         
   3   1  10        179.83        208.22         8.07 o                         
   5   1  10        106.70         97.81         4.83 o                         
   7   1  10          0.00          0.49         1.10 o                         
   9   1  10        578.40        580.19        15.89 o                         
  11   1  10         31.43         28.04         3.06 o                         
  13   1  10         35.64         35.74         5.17 o                         
 -18   2  10         54.68         56.05         3.40 o                         
 -16   2  10         65.07         65.95         4.37 o                         
 -14   2  10         95.06         88.85         5.59 o                         
 -12   2  10         17.24         17.97         2.19 o                         
 -10   2  10        518.68        448.46        16.54 o                         
  -8   2  10         68.64         79.94         4.86 o                         
  -6   2  10        520.24        461.82        12.26 o                         
  -4   2  10         30.75         34.82         3.56 o                         
  -2   2  10         82.46         85.07         6.03 o                         
   0   2  10          2.16          1.63         0.95 o                         
   2   2  10          1.38          2.51         1.06 o                         
   4   2  10        136.73         99.53         4.07 o                         
   6   2  10        371.11        313.10         9.66 o                         
   8   2  10         36.19         25.77         2.66 o                         
  10   2  10        108.64        101.78         5.61 o                         
  12   2  10         51.45         47.66         4.21 o                         
 -17   3  10          0.52          4.39         1.80 o                         
 -15   3  10          0.02          0.31         0.61 o                         
 -13   3  10         65.95         57.28         4.24 o                         
 -11   3  10        151.28        172.45         9.81 o                         
  -9   3  10        365.97        379.69        22.02 o                         
  -7   3  10       3502.65       3300.43        64.55 o                         
  -5   3  10        707.94        599.29        16.25 o                         
  -3   3  10         27.11         23.05         2.93 o                         
  -1   3  10       1852.79       1670.71        38.25 o                         
   1   3  10       1074.42       1018.33        22.71 o                         
   3   3  10        990.36        953.33        18.96 o                         
   5   3  10          0.84          0.45         1.19 o                         
   7   3  10        341.48        307.03        10.60 o                         
   9   3  10         17.46         30.12         3.58 o                         
  11   3  10        198.72        198.88        11.99 o                         
 -14   4  10        356.89        439.25        15.05 o                         
 -12   4  10         33.26         40.62         3.09 o                         
 -10   4  10         21.58         18.13         2.35 o                         
  -8   4  10          0.92          2.78         1.18 o                         
  -6   4  10        233.68        196.24         8.43 o                         
  -4   4  10         93.06         77.39         5.26 o                         
  -2   4  10         50.59         56.40         4.44 o                         
   0   4  10        468.15        500.73        12.39 o                         
   2   4  10         14.54         14.54         1.95 o                         
   4   4  10         80.06         83.66         6.54 o                         
   6   4  10         53.75         55.95         4.85 o                         
   8   4  10        105.39        109.91         6.47 o                         
  -9   5  10        168.88        154.05         9.40 o                         
  -7   5  10         55.98         57.70         4.31 o                         
  -5   5  10          9.82         11.83         2.94 o                         
  -3   5  10         69.00         65.62         4.97 o                         
  -1   5  10          0.91          2.04         1.18 o                         
   1   5  10         35.90         42.81         4.47 o                         
   3   5  10          0.05          0.20         1.25 o                         
 -18   1  11        208.63        223.18         7.65 o                         
 -16   1  11        339.97        367.70         9.96 o                         
 -14   1  11       2568.18       2557.81        37.06 o                         
 -12   1  11        691.79        640.67        14.43 o                         
 -10   1  11         71.26         66.00         3.21 o                         
  -8   1  11        306.93        310.68        12.34 o                         
  -6   1  11       1158.39       1288.29        39.03 o                         
  -4   1  11         31.26         32.66         3.00 o                         
  -2   1  11        820.57        886.48        25.65 o                         
   0   1  11        203.73        198.81         8.84 o                         
   2   1  11        261.46        286.78        11.46 o                         
   4   1  11          9.16          7.37         1.55 o                         
   6   1  11       2516.25       2311.54        34.34 o                         
   8   1  11       1263.60       1270.89        26.48 o                         
  10   1  11         10.26         11.08         2.55 o                         
  12   1  11        242.91        248.07        34.52 o                         
 -17   2  11        181.44        200.54         7.27 o                         
 -15   2  11         89.93        101.98         6.94 o                         
 -13   2  11          5.94          6.10         1.65 o                         
 -11   2  11          1.27          0.84         1.10 o                         
  -9   2  11         14.14         12.59         2.35 o                         
  -7   2  11          0.01         -0.84         1.23 o                         
  -5   2  11        119.13        108.24         7.28 o                         
  -3   2  11        220.76        200.32        13.05 o                         
  -1   2  11        994.85        931.51        28.66 o                         
   1   2  11        170.07        139.41         5.38 o                         
   3   2  11          5.31          7.73         1.53 o                         
   5   2  11          2.47          1.98         0.85 o                         
   7   2  11        504.81        439.04        11.61 o                         
   9   2  11        408.21        399.95        14.59 o                         
  11   2  11          7.17          1.52         1.92 o                         
 -16   3  11         10.37         11.91         2.08 o                         
 -14   3  11         11.58          4.69         2.19 o                         
 -12   3  11         23.71         26.13         2.90 o                         
 -10   3  11        610.98        478.65        14.15 o                         
  -8   3  11        156.85        152.69         9.27 o                         
  -6   3  11       1545.56       1442.16        28.68 o                         
  -4   3  11        165.93        159.82         7.81 o                         
  -2   3  11       2886.66       2711.78        45.40 o                         
   0   3  11        541.36        524.25        15.10 o                         
   2   3  11        130.05        145.93         6.53 o                         
   4   3  11         31.58         28.65         2.81 o                         
   6   3  11          2.14          5.09         1.53 o                         
   8   3  11         27.55         17.49         5.23 o                         
  10   3  11        209.11        190.95        13.95 o                         
 -13   4  11        116.73        150.01         6.04 o                         
 -11   4  11        129.68        131.24         7.23 o                         
  -9   4  11         10.88          7.86         1.44 o                         
  -7   4  11         45.35         47.86         4.02 o                         
  -5   4  11          0.99          0.75         0.88 o                         
  -3   4  11          0.11         -0.11         1.04 o                         
  -1   4  11         37.34         38.21         4.40 o                         
   1   4  11         10.35         10.13         1.67 o                         
   3   4  11          6.83          5.23         1.25 o                         
   5   4  11         47.86         52.27         4.73 o                         
   7   4  11        121.84        134.70         6.85 o                         
  -8   5  11         45.08         32.13         3.88 o                         
  -6   5  11         16.11         28.25         4.15 o                         
  -4   5  11         17.05         23.08         2.76 o                         
  -2   5  11          6.61          4.38         1.36 o                         
   0   5  11        113.96        116.05         6.19 o                         
   2   5  11         22.41         19.99         3.33 o                         
 -18   0  12       1554.73       1609.28        51.02 o                         
 -16   0  12        558.95        588.54        18.63 o                         
 -14   0  12       3976.82       3904.10        59.83 o                         
 -12   0  12         97.62         99.89         5.94 o                         
 -10   0  12       2121.38       2002.64        28.42 o                         
  -8   0  12        945.14        951.67        23.36 o                         
  -6   0  12       2236.97       2288.68        40.84 o                         
  -4   0  12          0.02          0.40         1.50 o                         
  -2   0  12       3427.92       3536.14        96.60 o                         
   0   0  12       1693.07       1630.23        53.53 o                         
   2   0  12          5.77         14.97         4.86 o                         
   4   0  12          0.48          6.38         1.69 o                         
   6   0  12         60.34         61.29         8.15 o                         
   8   0  12         16.56         24.37         5.17 o                         
  10   0  12        819.93        839.82        33.03 o                         
  12   0  12         11.21         20.42         3.96 o                         
 -19   1  12         20.79         30.49         3.55 o                         
 -17   1  12        146.13        150.69         7.81 o                         
 -15   1  12         18.61         15.78         2.31 o                         
 -13   1  12        404.42        397.05        10.91 o                         
 -11   1  12         24.74         21.89         2.42 o                         
  -9   1  12          9.25          9.54         1.60 o                         
  -7   1  12        638.80        654.02        19.11 o                         
  -5   1  12          0.08          0.78         1.07 o                         
  -3   1  12        526.86        505.42        26.90 o                         
  -1   1  12         41.30         45.05         4.34 o                         
   1   1  12        707.78        718.69        32.59 o                         
   3   1  12        506.72        409.93        10.36 o                         
   5   1  12          7.05          6.11         1.44 o                         
   7   1  12       1547.64       1568.71        26.00 o                         
   9   1  12          1.42          2.11         1.15 o                         
  11   1  12          1.97          4.15         1.65 o                         
 -18   2  12        165.36        179.99         6.01 o                         
 -16   2  12         27.88         29.27         2.82 o                         
 -14   2  12         32.60         39.61         3.58 o                         
 -12   2  12         13.65         10.54         2.05 o                         
 -10   2  12          2.00         -0.68         1.11 o                         
  -8   2  12         90.99         82.21         9.64 o                         
  -6   2  12         55.15         39.01         3.30 o                         
  -4   2  12        549.68        491.18        15.82 o                         
  -2   2  12          8.03          5.97         1.45 o                         
   0   2  12       1351.79       1230.12        20.74 o                         
   2   2  12        236.84        199.85         8.19 o                         
   4   2  12        206.39        174.79         6.34 o                         
   6   2  12          0.43          1.84         1.02 o                         
   8   2  12        828.36        764.87        17.95 o                         
  10   2  12          6.30          5.45         1.56 o                         
 -15   3  12        149.37        131.14         6.85 o                         
 -13   3  12         17.13         22.99         2.55 o                         
 -11   3  12         33.06         34.70         3.39 o                         
  -9   3  12        257.48        196.09        14.97 o                         
  -7   3  12        669.78        636.59        16.81 o                         
  -5   3  12        392.05        379.51        12.60 o                         
  -3   3  12        129.31        145.73         7.48 o                         
  -1   3  12       2084.20       1929.80        35.26 o                         
   1   3  12        693.92        723.39        16.18 o                         
   3   3  12        254.18        280.40         9.14 o                         
   5   3  12         45.05         48.26         4.09 o                         
   7   3  12        162.94        185.51         9.34 o                         
   9   3  12          2.21          1.16         0.96 o                         
 -12   4  12         79.51         89.92         5.32 o                         
 -10   4  12         12.70         12.61         2.22 o                         
  -8   4  12         76.68         71.17         4.65 o                         
  -6   4  12        427.11        410.22        12.32 o                         
  -4   4  12        103.56        117.35         7.88 o                         
  -2   4  12        196.15        224.38        16.60 o                         
   0   4  12         16.38         17.04         2.03 o                         
   2   4  12        136.07        132.14         5.49 o                         
   4   4  12         50.04         52.27         3.64 o                         
   6   4  12        109.38        132.69         7.25 o                         
  -5   5  12        374.33        450.27        24.26 o                         
  -3   5  12         23.07         20.13         2.43 o                         
  -1   5  12         22.73         22.02         2.43 o                         
 -18   1  13         57.95         56.66         3.48 o                         
 -16   1  13         50.42         50.51         3.33 o                         
 -14   1  13         35.76         40.06         3.26 o                         
 -12   1  13         60.20         61.78         4.04 o                         
 -10   1  13       1311.49       1181.24        21.27 o                         
  -8   1  13        623.56        538.60        11.39 o                         
  -6   1  13         20.20         19.85         2.69 o                         
  -4   1  13         91.12         89.60         8.08 o                         
  -2   1  13        439.35        457.05        18.81 o                         
   0   1  13       1831.21       1724.72        33.93 o                         
   2   1  13          9.21          8.09         1.68 o                         
   4   1  13         10.80          6.85         2.05 o                         
   6   1  13         75.82         81.89         4.76 o                         
   8   1  13       1876.80       1938.44        46.60 o                         
  10   1  13          6.81          6.89         1.66 o                         
  12   1  13         17.44         25.43         3.76 o                         
 -17   2  13          0.26          0.46         0.71 o                         
 -15   2  13         27.72         25.35         2.85 o                         
 -13   2  13          2.02          1.20         0.87 o                         
 -11   2  13        954.89        915.09        20.95 o                         
  -9   2  13        234.21        216.89        17.65 o                         
  -7   2  13          9.83         13.10         2.73 o                         
  -5   2  13       1273.27       1091.17        23.45 o                         
  -3   2  13        229.90        192.20         6.87 o                         
  -1   2  13          9.85         10.43         1.80 o                         
   1   2  13        606.56        565.56        13.72 o                         
   3   2  13         61.90         69.10         3.95 o                         
   5   2  13        199.03        179.48         7.10 o                         
   7   2  13         32.42         23.03         2.33 o                         
   9   2  13          8.06          2.33         2.61 o                         
 -16   3  13        105.29        121.67         5.79 o                         
 -14   3  13        379.79        388.20        12.97 o                         
 -12   3  13         40.44         34.03         3.86 o                         
 -10   3  13        129.69        118.50        11.05 o                         
  -8   3  13         60.04         41.15         3.77 o                         
  -6   3  13        400.36        397.75        12.80 o                         
  -4   3  13        115.21        109.48         6.46 o                         
  -2   3  13        518.99        514.59        14.85 o                         
   0   3  13        232.60        245.43         8.55 o                         
   2   3  13         66.99         62.40         4.13 o                         
   4   3  13          1.33         -0.09         0.88 o                         
   6   3  13        161.86        160.58         6.97 o                         
   8   3  13          1.85          3.70         1.82 o                         
 -13   4  13          0.00          2.00         1.21 o                         
 -11   4  13         25.19         22.64         2.70 o                         
  -9   4  13        294.04        286.19         9.03 o                         
  -7   4  13        115.66        104.30         5.59 o                         
  -5   4  13        153.10        146.28         8.35 o                         
  -3   4  13        106.27         98.66         6.86 o                         
  -1   4  13         84.87         91.14         5.29 o                         
   1   4  13        213.17        217.75         8.30 o                         
   3   4  13        257.75        271.23         7.42 o                         
   5   4  13         59.17         79.39         5.98 o                         
  -4   5  13        309.56        426.47        11.79 o                         
 -18   0  14       1981.81       1983.95       138.17 o                         
 -16   0  14        834.54        872.73        23.09 o                         
 -14   0  14       1063.31       1047.41        27.58 o                         
 -12   0  14        197.61        204.00        11.72 o                         
 -10   0  14        280.61        263.49        16.50 o                         
  -8   0  14        933.20        865.07        18.61 o                         
  -6   0  14        780.67        737.46        25.34 o                         
  -4   0  14        612.89        562.92        30.33 o                         
  -2   0  14         73.67         46.32         7.96 o                         
   0   0  14        848.98        787.86        20.54 o                         
   2   0  14        207.59        211.02        15.52 o                         
   4   0  14        818.92        777.94        23.53 o                         
   6   0  14       1230.61       1246.43        44.63 o                         
   8   0  14        168.55        190.45        13.95 o                         
  10   0  14         92.03        113.68         9.52 o                         
 -19   1  14          9.75          8.59         1.70 o                         
 -17   1  14        227.76        231.40         7.87 o                         
 -15   1  14        247.53        269.57         8.27 o                         
 -13   1  14        170.82        168.96         6.74 o                         
 -11   1  14         39.67         34.12         3.08 o                         
  -9   1  14        610.42        558.19        13.34 o                         
  -7   1  14          0.15          1.48         0.76 o                         
  -5   1  14        332.56        334.44        16.63 o                         
  -3   1  14        215.71        187.53         6.81 o                         
  -1   1  14         30.97         24.79         2.21 o                         
   1   1  14        338.10        314.95        11.22 o                         
   3   1  14        160.10        134.24         7.25 o                         
   5   1  14        697.96        651.80        14.80 o                         
   7   1  14         10.42         10.45         1.96 o                         
   9   1  14        226.45        209.67        21.06 o                         
  11   1  14          0.19          0.63         0.98 o                         
 -18   2  14         16.06         16.93         2.90 o                         
 -16   2  14         53.72         41.66         3.11 o                         
 -14   2  14         59.63         60.23         4.23 o                         
 -12   2  14        113.17         89.09         5.53 o                         
 -10   2  14         82.09         70.45         6.22 o                         
  -8   2  14        417.99        381.29        24.12 o                         
  -6   2  14         93.33         89.79         5.72 o                         
  -4   2  14       3618.42       3294.02        52.84 o                         
  -2   2  14        239.48        224.62         8.16 o                         
   0   2  14        315.82        309.34        12.75 o                         
   2   2  14         78.03         82.11         4.83 o                         
   4   2  14       1571.59       1603.96        30.52 o                         
   6   2  14         30.43         36.60         3.46 o                         
   8   2  14          4.43          9.27         1.97 o                         
 -15   3  14          0.02          1.83         0.75 o                         
 -13   3  14          0.62          0.04         0.78 o                         
 -11   3  14         22.07         32.26         3.77 o                         
  -9   3  14          3.54          3.13         2.16 o                         
  -7   3  14        749.34        673.35        20.84 o                         
  -5   3  14        209.10        199.36         8.66 o                         
  -3   3  14         23.51         25.62         3.76 o                         
  -1   3  14         82.42         84.62         4.79 o                         
   1   3  14        266.68        266.84        10.77 o                         
   3   3  14          3.28          2.55         0.99 o                         
   5   3  14         96.19        113.66         5.75 o                         
   7   3  14        231.21        197.49        31.31 o                         
 -12   4  14        161.00        130.14         8.35 o                         
 -10   4  14        494.74        441.55        28.02 o                         
  -8   4  14          4.10          8.02         1.39 o                         
  -6   4  14          6.82          3.59         1.53 o                         
  -4   4  14        156.68        149.83        10.58 o                         
  -2   4  14         64.70         63.13         4.24 o                         
   0   4  14         75.53         79.73         3.98 o                         
   2   4  14         36.59         30.39         2.35 o                         
   4   4  14         79.75         86.26         5.00 o                         
 -18   1  15          0.19          0.52         1.21 o                         
 -16   1  15        638.76        650.76        15.07 o                         
 -14   1  15          0.13         -0.17         0.83 o                         
 -12   1  15        224.24        224.58         7.91 o                         
 -10   1  15        103.76         99.81         5.25 o                         
  -8   1  15       1335.19       1142.44        24.21 o                         
  -6   1  15        186.63        159.54         7.70 o                         
  -4   1  15         13.12         13.48         1.93 o                         
  -2   1  15         88.72         87.02         5.75 o                         
   0   1  15         26.62         33.74         3.62 o                         
   2   1  15          2.40          6.60         1.63 o                         
   4   1  15         86.36         86.18         4.92 o                         
   6   1  15        793.49        761.57        18.87 o                         
   8   1  15         66.55         70.61         4.30 o                         
  10   1  15        126.31        135.94         9.21 o                         
 -17   2  15         25.91         29.16         3.29 o                         
 -15   2  15          0.46          1.14         0.72 o                         
 -13   2  15         89.45         78.32         4.88 o                         
 -11   2  15        142.53        130.05         6.71 o                         
  -9   2  15        374.59        374.74        15.13 o                         
  -7   2  15         65.73         62.31         4.75 o                         
  -5   2  15         60.08         59.42         4.72 o                         
  -3   2  15       2399.56       2338.23        35.25 o                         
  -1   2  15         25.61         26.99         2.43 o                         
   1   2  15        105.13        121.77         5.88 o                         
   3   2  15        338.96        373.94        12.21 o                         
   5   2  15       1008.58       1247.51        24.82 o                         
   7   2  15         37.08         33.20         3.59 o                         
 -14   3  15          5.34          6.30         1.54 o                         
 -12   3  15        184.18        173.21        16.38 o                         
 -10   3  15          6.33          6.39         1.79 o                         
  -8   3  15          3.02          3.74         1.38 o                         
  -6   3  15        380.36        385.68        14.82 o                         
  -4   3  15          0.16          0.42         1.59 o                         
  -2   3  15        284.52        295.79         9.05 o                         
   0   3  15        139.53        137.92         7.56 o                         
   2   3  15         26.71         28.00         2.53 o                         
   4   3  15         11.85          7.59         1.51 o                         
   6   3  15         31.12         36.91         4.98 o                         
 -11   4  15          7.56          5.17         1.69 o                         
  -9   4  15        681.64        649.65        24.26 o                         
  -7   4  15        117.43        165.89         7.91 o                         
  -5   4  15          1.11          1.55         1.02 o                         
  -3   4  15          0.43          0.52         0.86 o                         
  -1   4  15         23.14         25.74         2.49 o                         
   1   4  15          0.73          1.10         0.85 o                         
   3   4  15          6.82          9.25         2.16 o                         
 -18   0  16        206.69        211.89        11.44 o                         
 -16   0  16       1523.41       1581.35        33.69 o                         
 -14   0  16         51.05         54.73         5.04 o                         
 -12   0  16        497.06        477.51        18.40 o                         
 -10   0  16        671.36        684.41        50.71 o                         
  -8   0  16         13.98         10.93         3.64 o                         
  -6   0  16        471.46        438.19        23.63 o                         
  -4   0  16        615.15        581.15        28.10 o                         
  -2   0  16        538.76        518.80        26.22 o                         
   0   0  16        149.46        144.91        13.17 o                         
   2   0  16        134.33        136.45        12.62 o                         
   4   0  16         26.38         30.37         5.96 o                         
   6   0  16        272.39        292.60        12.37 o                         
   8   0  16          5.12          3.49         1.76 o                         
 -17   1  16         25.55         28.04         2.99 o                         
 -15   1  16        306.24        308.42         9.81 o                         
 -13   1  16        160.37        172.20         7.68 o                         
 -11   1  16          1.72          2.48         1.18 o                         
  -9   1  16         61.90         46.68         5.00 o                         
  -7   1  16        126.97        124.49         6.77 o                         
  -5   1  16          0.37          0.32         0.88 o                         
  -3   1  16       1868.43       1713.54        32.64 o                         
  -1   1  16         98.19         90.19         5.17 o                         
   1   1  16        115.65        113.37         6.64 o                         
   3   1  16         31.54         37.96         3.31 o                         
   5   1  16         97.01         87.91         5.37 o                         
   7   1  16          0.09          0.80         0.74 o                         
   9   1  16        105.86        112.90         8.39 o                         
 -16   2  16          0.16          1.14         0.96 o                         
 -14   2  16          0.06         -0.67         0.96 o                         
 -12   2  16         20.00         29.20         3.70 o                         
 -10   2  16        240.17        225.91        11.12 o                         
  -8   2  16          0.56          1.20         2.61 o                         
  -6   2  16         20.72         19.30         2.72 o                         
  -4   2  16        190.75        199.99         8.86 o                         
  -2   2  16       2002.67       2042.51        28.54 o                         
   0   2  16        237.38        235.70         8.26 o                         
   2   2  16          0.24          1.55         1.12 o                         
   4   2  16         59.37         57.75         4.28 o                         
   6   2  16        834.62        875.26        41.21 o                         
 -13   3  16        130.47        129.33         9.88 o                         
 -11   3  16        118.77        106.29         8.62 o                         
  -9   3  16         15.89         15.79         3.84 o                         
  -7   3  16         22.63         27.73         3.57 o                         
  -5   3  16         22.39         29.57         4.06 o                         
  -3   3  16          0.31          0.55         0.91 o                         
  -1   3  16         25.45         27.85         2.98 o                         
   1   3  16         83.24         89.23         6.30 o                         
   3   3  16        116.79        143.39         7.67 o                         
   5   3  16         78.52         66.07         6.35 o                         
 -10   4  16         22.98         32.37         4.04 o                         
  -8   4  16        222.44        163.49         6.96 o                         
  -6   4  16        636.91        792.82        21.52 o                         
  -4   4  16         23.91         20.66         2.13 o                         
  -2   4  16        101.76        104.02         4.74 o                         
   0   4  16          3.75          4.96         1.29 o                         
 -16   1  17          0.85          1.15         0.88 o                         
 -14   1  17         46.91         41.01         4.21 o                         
 -12   1  17         63.60         69.84         5.87 o                         
 -10   1  17        210.96        223.13        15.75 o                         
  -8   1  17          7.15          8.16         2.16 o                         
  -6   1  17       1996.04       1919.71        34.93 o                         
  -4   1  17        655.88        609.74        16.61 o                         
  -2   1  17        339.60        362.37        10.80 o                         
   0   1  17        170.03        195.14         8.84 o                         
   2   1  17        611.61        621.56        16.50 o                         
   4   1  17         19.48         20.81         2.25 o                         
   6   1  17         63.36         56.83         4.14 o                         
   8   1  17         83.20         68.85         6.39 o                         
 -15   2  17         89.24         70.75         4.65 o                         
 -13   2  17         41.53         51.76         4.59 o                         
 -11   2  17        632.08        604.36        18.70 o                         
  -9   2  17         14.32         18.67         3.17 o                         
  -7   2  17         80.29         80.65         7.65 o                         
  -5   2  17         86.89         90.45         5.68 o                         
  -3   2  17        144.73        160.03         5.95 o                         
  -1   2  17         57.61         63.44         4.74 o                         
   1   2  17        202.14        205.93         8.47 o                         
   3   2  17        107.20        111.95         5.91 o                         
   5   2  17        549.04        560.81        16.21 o                         
 -14   3  17        184.01        173.87         9.40 o                         
 -12   3  17         11.17         12.60         1.93 o                         
 -10   3  17          6.69          5.62         1.59 o                         
  -8   3  17         36.02         40.54         4.02 o                         
  -6   3  17        102.59         86.97         6.18 o                         
  -4   3  17         24.34         26.36         3.55 o                         
  -2   3  17        133.45        128.63         6.11 o                         
   0   3  17          0.39          0.75         0.97 o                         
   2   3  17         63.56         75.63         5.22 o                         
   4   3  17         33.47         26.80         3.96 o                         
  -7   4  17        900.16        979.92        30.17 o                         
  -5   4  17         77.44        109.88         7.50 o                         
  -3   4  17          0.07          1.00         0.67 o                         
 -16   0  18         58.30         52.31         5.49 o                         
 -14   0  18         17.64         27.55         4.70 o                         
 -12   0  18         10.32         10.31         3.49 o                         
 -10   0  18        240.21        265.22        17.28 o                         
  -8   0  18         27.12         17.56         4.70 o                         
  -6   0  18        970.23        950.41        37.74 o                         
  -4   0  18        150.82        150.01        13.17 o                         
  -2   0  18          9.83          7.88         3.13 o                         
   0   0  18          1.17          3.45         2.74 o                         
   2   0  18       1415.27       1555.07        51.53 o                         
   4   0  18        378.17        406.42        14.77 o                         
   6   0  18         27.78         29.37         4.94 o                         
 -17   1  18        183.50        170.54         9.37 o                         
 -15   1  18          2.55          3.96         1.76 o                         
 -13   1  18         23.70         30.72         5.17 o                         
 -11   1  18        224.29        238.34        15.79 o                         
  -9   1  18        253.84        286.26        17.91 o                         
  -7   1  18        387.52        379.64        15.02 o                         
  -5   1  18        762.53        747.62        33.37 o                         
  -3   1  18         67.19         84.19         4.88 o                         
  -1   1  18        169.58        172.61         8.11 o                         
   1   1  18        163.85        195.48         8.37 o                         
   3   1  18         11.55         20.25         2.15 o                         
   5   1  18        245.62        248.06        11.80 o                         
   7   1  18         15.04         22.49         3.53 o                         
 -14   2  18          3.39          3.09         1.26 o                         
 -12   2  18         34.28         30.73         3.55 o                         
 -10   2  18         60.61         66.01         5.45 o                         
  -8   2  18         43.08         42.60         4.48 o                         
  -6   2  18         31.40         39.97         5.56 o                         
  -4   2  18        406.24        397.35        10.57 o                         
  -2   2  18        166.93        160.99         7.34 o                         
   0   2  18          3.78          4.61         1.47 o                         
   2   2  18          3.67          5.57         1.50 o                         
   4   2  18        400.26        416.60        32.64 o                         
 -13   3  18          0.49          1.61         0.98 o                         
 -11   3  18        140.91        161.02        10.31 o                         
  -9   3  18         49.36         49.61         6.03 o                         
  -7   3  18          2.20          1.24         0.94 o                         
  -5   3  18         45.00         46.57         4.28 o                         
  -3   3  18          0.68          0.98         1.21 o                         
  -1   3  18          0.15         -0.23         0.84 o                         
   1   3  18        527.81        581.03        16.42 o                         
 -16   1  19        151.81        159.77         9.25 o                         
 -14   1  19         68.90         74.53         7.29 o                         
 -12   1  19         75.08         74.89         8.07 o                         
 -10   1  19         50.01         60.66         7.64 o                         
  -8   1  19         56.16         52.13         5.01 o                         
  -6   1  19        927.55        939.59        36.37 o                         
  -4   1  19        619.27        650.67        16.93 o                         
  -2   1  19        489.54        538.29        18.37 o                         
   0   1  19          0.02          1.59         0.86 o                         
   2   1  19         15.30         15.61         1.92 o                         
   4   1  19        197.73        181.16         9.69 o                         
 -13   2  19          0.92          0.26         1.08 o                         
 -11   2  19          0.00          0.18         0.89 o                         
  -9   2  19          2.64          0.23         0.89 o                         
  -7   2  19        246.90        243.33        18.77 o                         
  -5   2  19        161.05        171.04         9.08 o                         
  -3   2  19         55.57         52.99         3.88 o                         
  -1   2  19         74.71         76.56         4.64 o                         
   1   2  19          1.55          1.83         1.28 o                         
   3   2  19         17.74         16.42         2.24 o                         
 -10   3  19         70.47         86.49         7.01 o                         
  -8   3  19         32.49         52.43         5.88 o                         
  -6   3  19         30.84         33.90         4.86 o                         
  -4   3  19          6.83          5.80         2.31 o                         
  -2   3  19          1.07          3.88         2.00 o                         
   0   3  19        144.78        164.03         9.19 o                         
 -14   0  20          0.72          2.94         1.84 o                         
 -12   0  20        223.67        221.13        13.60 o                         
 -10   0  20        360.97        380.04        19.67 o                         
  -8   0  20        412.20        436.55        21.91 o                         
  -6   0  20         77.22         81.78         8.97 o                         
  -4   0  20       2652.81       2926.58        81.71 o                         
  -2   0  20          8.28          8.86         3.25 o                         
   0   0  20        421.68        437.09        21.71 o                         
   2   0  20         72.72         92.16         6.12 o                         
   4   0  20        575.79        500.41        16.09 o                         
 -15   1  20        116.52        130.30         8.27 o                         
 -13   1  20        310.30        325.41        16.11 o                         
 -11   1  20         27.18         29.94         4.94 o                         
  -9   1  20          5.00          8.19         2.90 o                         
  -7   1  20        199.76        194.64        13.79 o                         
  -5   1  20        306.67        304.69        10.42 o                         
  -3   1  20          1.84          2.28         1.14 o                         
  -1   1  20          3.12          2.99         1.21 o                         
   1   1  20        178.41        177.74         8.60 o                         
   3   1  20        122.96        121.01         6.27 o                         
 -12   2  20         22.15         17.70         2.18 o                         
 -10   2  20        105.60        113.83         9.05 o                         
  -8   2  20        121.84        120.58         6.83 o                         
  -6   2  20         34.64         30.49         3.49 o                         
  -4   2  20         20.02         18.77         3.76 o                         
  -2   2  20         17.48         14.42         1.80 o                         
   0   2  20         63.53         71.89         3.88 o                         
   2   2  20         12.99         16.54         3.02 o                         
  -9   3  20        477.27        578.72        20.02 o                         
  -7   3  20         45.03         48.36         5.06 o                         
  -5   3  20        184.94        179.83        10.31 o                         
  -3   3  20          7.80         11.83         2.55 o                         
 -14   1  21         11.33         10.89         2.19 o                         
 -12   1  21         18.74         18.54         3.57 o                         
 -10   1  21         47.93         51.53         6.23 o                         
  -8   1  21         48.59         46.46         6.72 o                         
  -6   1  21         30.05         35.87         3.18 o                         
  -4   1  21        122.99        126.54         5.97 o                         
  -2   1  21         23.49         23.34         2.49 o                         
   0   1  21        458.60        520.95        15.14 o                         
   2   1  21        151.97        143.75         5.25 o                         
 -11   2  21        153.55        153.57         9.40 o                         
  -9   2  21          0.87          2.90         1.61 o                         
  -7   2  21         67.73         71.71         6.43 o                         
  -5   2  21         28.23         23.08         3.72 o                         
  -3   2  21          0.01          1.31         0.88 o                         
  -1   2  21        324.73        331.88        14.58 o                         
 -12   0  22        278.49        266.71        12.54 o                         
 -10   0  22         93.83         90.09         7.64 o                         
  -8   0  22       3096.96       3591.24        90.99 o                         
  -6   0  22         69.29         73.40         7.52 o                         
  -4   0  22         14.57         14.70         3.49 o                         
  -2   0  22          5.30          2.59         1.57 o                         
   0   0  22          4.03          1.70         0.89 o                         
 -11   1  22         11.88         11.19         1.80 o                         
  -9   1  22          1.23          2.12         0.80 o                         
  -7   1  22          1.42          1.80         1.39 o                         
  -5   1  22        208.40        191.25        20.77 o                         
  -3   1  22         40.14         36.60         2.76 o                         
  -1   1  22          6.30          5.87         1.07 o                         
  -8   1  23        120.58        118.47         5.55 o                         
  -6   1  23        360.66        335.41        28.82 o                         
  -4   1  23         15.97         13.05         2.59 o                         
                                                                                
