# Supplementary material for: Managing negative linear compressibility and thermal expansion through steric hindrance: a case study of 1,2-bis­(4′-pyridyl)­ethane cocrystals
Source: IUCrJ. 2025 Jan 1;12(Pt 1):88–96. doi: 10.1107/S2052252524011734 (PMC11707692; doi:10.1107/S2052252524011734)
Supplement: Supplementary file 44 [file m-12-00088-ETYSUC_175K_Bsup44.hkl]

data_ETYSUC_175K_B                                                              
_shelx_title ' etysuc_175_1_a.res in I2/a'                                      
_shelx_refln_list_code          4                                               
_shelx_F_calc_maximum      216.66                                               
_exptl_crystal_F_000       640.00                                               
_reflns_d_resolution_high  0.8135                                               
                                                                                
loop_                                                                           
 _space_group_symop_operation_xyz                                               
 'x, y, z'                                                                      
 '-x+1/2, y, -z'                                                                
 'x+1/2, y+1/2, z+1/2'                                                          
 '-x+1, y+1/2, -z+1/2'                                                          
 '-x, -y, -z'                                                                   
 'x-1/2, -y, z'                                                                 
 '-x+1/2, -y+1/2, -z+1/2'                                                       
 'x, -y+1/2, z+1/2'                                                             
                                                                                
_cell_length_a    16.6216                                                       
_cell_length_b     4.8770                                                       
_cell_length_c    19.3388                                                       
_cell_angle_alpha  90.000                                                       
_cell_angle_beta  109.193                                                       
_cell_angle_gamma  90.000                                                       
                                                                                
_shelx_F_squared_multiplier     1.000                                           
                                                                                
loop_                                                                           
 _refln_index_h                                                                 
 _refln_index_k                                                                 
 _refln_index_l                                                                 
 _refln_F_squared_calc                                                          
 _refln_F_squared_meas                                                          
 _refln_F_squared_sigma                                                         
 _refln_observed_status                                                         
   2   0   0        104.88        132.94         3.28 o                         
   4   0   0       7398.31       7031.30        71.09 o                         
   6   0   0       6804.54       7438.89        82.82 o                         
   8   0   0       2329.04       2860.40        36.02 o                         
  10   0   0          6.13          5.04         1.55 o                         
  12   0   0         11.78         36.04         6.83 o                         
  14   0   0          3.22          8.09         3.34 o                         
  16   0   0        273.08        329.79        19.56 o                         
  18   0   0        468.40        493.62        14.97 o                         
   1   1   0        283.12        238.25         2.76 o                         
   3   1   0        411.35        464.49         9.93 o                         
   5   1   0          6.65          5.34         0.64 o                         
   7   1   0         90.04         89.34         2.89 o                         
   9   1   0        768.28        912.60        13.25 o                         
  11   1   0         54.40         55.84         4.51 o                         
  13   1   0        686.96        559.22        13.53 o                         
  15   1   0         63.42         57.69         5.72 o                         
  17   1   0        107.96         97.11         6.79 o                         
  19   1   0         47.54         56.10         5.22 o                         
   0   2   0       1591.68       1656.85        25.18 o                         
   2   2   0          2.30          1.51         0.39 o                         
   4   2   0          5.34          3.06         0.80 o                         
   6   2   0          1.87          1.74         0.69 o                         
   8   2   0        171.01        178.25         7.23 o                         
  10   2   0         68.29         56.24         3.59 o                         
  12   2   0        681.39        641.93        17.18 o                         
  14   2   0       1102.76       1174.30        24.24 o                         
  16   2   0         62.66         58.47         5.10 o                         
  18   2   0         26.08         17.25         3.02 o                         
   1   3   0       2381.07       2326.22        38.01 o                         
   3   3   0        470.17        438.86        13.68 o                         
   5   3   0        126.12        146.94         8.18 o                         
   7   3   0        652.69        594.67        11.47 o                         
   9   3   0         69.09         71.70         5.25 o                         
  11   3   0        105.54        110.99         6.41 o                         
  13   3   0         10.28         14.81         5.26 o                         
  15   3   0          1.52          1.39         1.00 o                         
   0   4   0          0.78          4.56         3.06 o                         
   2   4   0        183.64        170.77         7.85 o                         
   4   4   0         82.92         88.59         6.98 o                         
   6   4   0        257.47        249.00        12.10 o                         
   8   4   0       1647.03       1792.50        39.11 o                         
  10   4   0         53.66         52.90         5.08 o                         
  12   4   0         61.20         71.46         7.70 o                         
  14   4   0          2.69          1.57         1.22 o                         
   1   5   0          9.92          7.25         1.87 o                         
   3   5   0        154.80        159.53        12.85 o                         
   5   5   0         78.93         97.35         9.59 o                         
   7   5   0         25.32         29.31         4.83 o                         
   9   5   0         50.97         59.24         6.01 o                         
 -18   1   1        146.58        150.29         8.84 o                         
 -16   1   1        452.62        453.75        13.35 o                         
 -14   1   1         45.43         32.26         3.10 o                         
 -12   1   1         74.62         70.85         3.37 o                         
 -10   1   1        916.62        894.07        14.88 o                         
  -8   1   1       1579.42       1817.89        19.14 o                         
  -6   1   1         86.44         96.17         2.74 o                         
  -4   1   1       7560.76       7676.10        58.99 o                         
  -2   1   1        442.87        433.23         4.67 o                         
   0   1   1       2370.17       2270.40        19.03 o                         
   2   1   1       1108.82       1114.80         9.54 o                         
   4   1   1       2105.45       2277.46        20.75 o                         
   6   1   1         25.34         29.80         1.55 o                         
   8   1   1        831.01        877.49        12.39 o                         
  10   1   1       1195.73       1266.75        31.69 o                         
  12   1   1        397.99        340.04        12.66 o                         
  14   1   1        136.57        122.85         5.97 o                         
  16   1   1          3.95          3.71         1.03 o                         
  18   1   1         68.65         47.62        10.12 o                         
 -17   2   1         46.78         46.59         5.19 o                         
 -15   2   1         35.02         40.35         3.81 o                         
 -13   2   1        897.86        924.54        21.23 o                         
 -11   2   1        125.63        106.98         5.70 o                         
  -9   2   1       1388.59       1271.04        32.17 o                         
  -7   2   1       2688.01       2844.16        31.34 o                         
  -5   2   1        177.60        202.37         5.86 o                         
  -3   2   1       4352.71       4601.52        94.87 o                         
  -1   2   1       2151.69       2148.15        24.57 o                         
   1   2   1        312.74        341.12         5.72 o                         
   3   2   1        544.29        617.03         9.30 o                         
   5   2   1       1211.88       1516.89        20.69 o                         
   7   2   1        389.73        398.31         9.08 o                         
   9   2   1        406.66        383.36        12.20 o                         
  11   2   1        180.68        180.89         8.48 o                         
  13   2   1        153.67        187.61         7.49 o                         
  15   2   1       1288.48       1354.22        25.49 o                         
  17   2   1         28.42         23.84         2.82 o                         
 -16   3   1         24.33         30.05         3.03 o                         
 -14   3   1          1.74          2.43         2.61 o                         
 -12   3   1       2570.71       2662.99        52.19 o                         
 -10   3   1          0.15         -1.07         1.88 o                         
  -8   3   1       1107.02       1061.25        27.18 o                         
  -6   3   1        100.35         79.87         5.31 o                         
  -4   3   1       1696.89       1791.60        33.85 o                         
  -2   3   1         88.47         86.05         5.60 o                         
   0   3   1       1968.31       1907.45        36.31 o                         
   2   3   1        270.15        290.22        10.69 o                         
   4   3   1        350.85        316.40        11.89 o                         
   6   3   1        310.53        313.46        11.11 o                         
   8   3   1        220.60        187.15         8.45 o                         
  10   3   1          1.58          0.20         1.22 o                         
  12   3   1         36.03         41.99         4.88 o                         
  14   3   1         11.08          4.71         2.51 o                         
  16   3   1        105.66         97.35         7.35 o                         
 -13   4   1         40.19         43.45         5.62 o                         
 -11   4   1          0.05          1.16         0.94 o                         
  -9   4   1          0.14          0.90         1.42 o                         
  -7   4   1        965.05        960.09        26.16 o                         
  -5   4   1         75.32         60.16         5.85 o                         
  -3   4   1          3.29          2.50         1.49 o                         
  -1   4   1        529.72        478.33        16.88 o                         
   1   4   1        113.39         97.95         6.27 o                         
   3   4   1         39.41         41.72         6.95 o                         
   5   4   1         35.84         47.63         5.01 o                         
   7   4   1          0.05          0.43         0.94 o                         
   9   4   1       1986.78       2104.17        34.94 o                         
  11   4   1          2.40          0.80         1.05 o                         
  13   4   1          5.13          7.97         2.24 o                         
 -10   5   1        151.40        121.16         5.58 o                         
  -8   5   1         13.82         14.47         2.37 o                         
  -6   5   1          0.26          0.39         0.99 o                         
  -4   5   1        278.99        283.80        11.90 o                         
  -2   5   1         48.88         51.33         4.94 o                         
   0   5   1         21.48         24.13         3.58 o                         
   2   5   1        412.26        463.12        23.10 o                         
   4   5   1        148.90        148.26        12.10 o                         
   6   5   1        117.34        121.51        10.37 o                         
   8   5   1          4.82          4.20         2.16 o                         
 -18   0   2         35.91         44.13         4.33 o                         
 -16   0   2       1998.58       2071.31        61.64 o                         
 -14   0   2          5.22          5.22         2.79 o                         
 -12   0   2       1430.43       1472.87        30.94 o                         
 -10   0   2         21.13         11.33         2.35 o                         
  -8   0   2       4911.30       5401.18        59.98 o                         
  -6   0   2       8169.56       8825.43        90.74 o                         
  -4   0   2       6651.62       6786.07        69.22 o                         
  -2   0   2        122.90        118.55         3.17 o                         
   0   0   2       1086.02       1037.10        11.92 o                         
   2   0   2      46942.81      34293.27       387.19 o                         
   4   0   2        685.07        955.34        44.84 o                         
   6   0   2       2812.86       3093.75        42.12 o                         
   8   0   2       5716.29       6094.35        80.51 o                         
  10   0   2         30.92         15.52         2.67 o                         
  12   0   2        100.43         92.73         9.55 o                         
  14   0   2        611.80        655.46        29.82 o                         
  16   0   2        173.27        191.00        14.02 o                         
  18   0   2         47.86         68.40         4.71 o                         
 -19   1   2          0.63          0.28         0.91 o                         
 -17   1   2          7.95         13.54         2.11 o                         
 -15   1   2          0.36          1.91         1.46 o                         
 -13   1   2         20.82         18.24         2.36 o                         
 -11   1   2        794.17        715.96        13.62 o                         
  -9   1   2        782.20        803.29        12.02 o                         
  -7   1   2        626.81        746.48         9.46 o                         
  -5   1   2        178.45        186.76         4.94 o                         
  -3   1   2       5681.00       5738.23        44.64 o                         
  -1   1   2       9637.50       9037.74        67.74 o                         
   1   1   2       1660.75       1724.20        16.92 o                         
   3   1   2        877.93        988.11        11.09 o                         
   5   1   2       6791.82       7516.42        59.99 o                         
   7   1   2         28.54         30.12         2.10 o                         
   9   1   2         19.73         13.58         1.60 o                         
  11   1   2         64.71         52.76         2.95 o                         
  13   1   2         10.78          6.32         2.22 o                         
  15   1   2        860.77        875.37        19.75 o                         
  17   1   2         40.25         43.84         4.17 o                         
 -18   2   2         83.11         80.82         4.90 o                         
 -16   2   2         36.22         37.70         3.37 o                         
 -14   2   2         68.24         63.05         4.97 o                         
 -12   2   2        312.22        328.59        11.64 o                         
 -10   2   2          2.83          3.40         1.53 o                         
  -8   2   2        131.86        150.71         5.91 o                         
  -6   2   2        211.34        219.83         6.15 o                         
  -4   2   2        460.58        551.57         9.66 o                         
  -2   2   2       2316.89       2503.64        24.83 o                         
   0   2   2        584.19        688.67        12.68 o                         
   2   2   2       1456.52       1614.43        21.72 o                         
   4   2   2        949.48       1097.82        16.21 o                         
   6   2   2        495.61        554.39        11.74 o                         
   8   2   2         69.23         71.28         4.92 o                         
  10   2   2       1315.72       1179.47        24.40 o                         
  12   2   2        309.39        328.65        11.77 o                         
  14   2   2       1800.47       1832.82        27.87 o                         
  16   2   2         82.08         84.11         5.73 o                         
 -17   3   2       1497.59       1480.08        38.97 o                         
 -15   3   2        125.20        145.20        11.27 o                         
 -13   3   2          6.63          6.60         3.02 o                         
 -11   3   2       2406.78       2252.37        46.28 o                         
  -9   3   2        580.61        567.26        19.01 o                         
  -7   3   2        434.75        347.70         8.98 o                         
  -5   3   2         56.06         56.97         4.98 o                         
  -3   3   2        889.53        797.19        16.51 o                         
  -1   3   2        186.88        183.58         7.06 o                         
   1   3   2       2269.66       2117.02        35.92 o                         
   3   3   2          1.33          2.71         1.08 o                         
   5   3   2        639.07        606.56        15.58 o                         
   7   3   2       1163.46       1003.36        21.38 o                         
   9   3   2         29.83         39.10         3.94 o                         
  11   3   2          2.54          2.02         1.13 o                         
  13   3   2         35.38         36.43         4.22 o                         
  15   3   2          3.53          4.68         1.43 o                         
 -14   4   2         76.61         74.60         6.76 o                         
 -12   4   2          2.36          1.06         1.41 o                         
 -10   4   2        124.41        125.55         6.49 o                         
  -8   4   2        305.67        325.06        13.85 o                         
  -6   4   2        134.20        130.23         8.62 o                         
  -4   4   2        173.48        155.46         9.44 o                         
  -2   4   2        133.82        113.87         6.48 o                         
   0   4   2        224.03        186.16         8.28 o                         
   2   4   2          0.05          0.82         0.97 o                         
   4   4   2        784.37        753.63        40.03 o                         
   6   4   2         98.53         98.58         5.99 o                         
   8   4   2        717.27        717.86        17.39 o                         
  10   4   2        347.68        370.86        11.16 o                         
  12   4   2         43.18         41.37         3.01 o                         
  -9   5   2         46.60         48.07         3.96 o                         
  -7   5   2          3.15          6.78         1.70 o                         
  -5   5   2         39.25         48.53         9.82 o                         
  -3   5   2         23.47         22.26         3.36 o                         
  -1   5   2          1.99          1.78         0.96 o                         
   1   5   2         93.66         96.69         6.90 o                         
   3   5   2        203.45        219.61        12.08 o                         
   5   5   2        281.39        307.65        12.29 o                         
   7   5   2        682.78        763.58        19.68 o                         
   9   5   2          2.79          3.18         1.61 o                         
 -18   1   3         87.88         81.01         4.59 o                         
 -16   1   3        126.44        130.81         6.95 o                         
 -14   1   3         97.90         96.65         5.58 o                         
 -12   1   3        391.09        371.69         9.11 o                         
 -10   1   3        345.70        383.22         8.87 o                         
  -8   1   3        629.91        731.69        10.70 o                         
  -6   1   3        300.98        267.37         6.17 o                         
  -4   1   3       7879.36       8117.08        58.65 o                         
  -2   1   3      46210.69      37467.66       724.47 o                         
   0   1   3       1095.26       1158.82        12.16 o                         
   2   1   3       6556.91       6501.54        60.78 o                         
   4   1   3       3095.57       3439.87        31.83 o                         
   6   1   3        820.90        987.72        15.02 o                         
   8   1   3        760.66        821.72        13.54 o                         
  10   1   3       2108.37       2012.14        29.69 o                         
  12   1   3         87.35         77.92         5.47 o                         
  14   1   3        330.71        306.17        10.93 o                         
  16   1   3          7.64          7.21         1.52 o                         
  18   1   3         89.46         85.30         4.64 o                         
 -17   2   3         12.33         23.34         3.06 o                         
 -15   2   3         49.18         46.55         8.58 o                         
 -13   2   3        470.99        490.95        17.68 o                         
 -11   2   3        960.72        829.24        21.33 o                         
  -9   2   3          1.87          0.67         1.54 o                         
  -7   2   3        182.28        176.74         6.10 o                         
  -5   2   3         88.51         97.94         3.30 o                         
  -3   2   3       4125.71       4319.98        40.01 o                         
  -1   2   3       4937.87       5210.98        51.27 o                         
   1   2   3        335.92        301.14         5.52 o                         
   3   2   3        307.99        317.08         6.77 o                         
   5   2   3        526.93        565.39        11.49 o                         
   7   2   3       2973.04       3262.96        39.93 o                         
   9   2   3          1.10          1.19         0.71 o                         
  11   2   3         76.04         79.84         5.62 o                         
  13   2   3         90.27         90.28         8.79 o                         
  15   2   3          0.01          0.57         0.91 o                         
  17   2   3          8.54          5.15         1.77 o                         
 -16   3   3        572.71        574.17        19.10 o                         
 -14   3   3          1.38          1.22         2.00 o                         
 -12   3   3        391.16        400.82        22.35 o                         
 -10   3   3       1805.47       1744.70        38.57 o                         
  -8   3   3          9.96         13.50         2.41 o                         
  -6   3   3         26.71         28.36         3.72 o                         
  -4   3   3        246.35        268.95        10.75 o                         
  -2   3   3        552.74        604.08        16.34 o                         
   0   3   3        393.32        383.05         9.55 o                         
   2   3   3         36.24         31.82         3.74 o                         
   4   3   3        426.98        429.26        14.78 o                         
   6   3   3        114.55        105.35         4.70 o                         
   8   3   3        155.60        142.12         7.35 o                         
  10   3   3         99.97        103.99         6.26 o                         
  12   3   3         72.55         71.48         6.04 o                         
  14   3   3         32.55         37.16         3.88 o                         
 -13   4   3          3.46          3.77         1.96 o                         
 -11   4   3          1.92          0.43         1.45 o                         
  -9   4   3         11.81          9.67         1.99 o                         
  -7   4   3        123.64        126.75         6.87 o                         
  -5   4   3          3.35          6.15         1.85 o                         
  -3   4   3        263.86        236.18         9.51 o                         
  -1   4   3          2.64          2.64         2.47 o                         
   1   4   3        309.62        272.88        10.32 o                         
   3   4   3        419.86        421.91        16.07 o                         
   5   4   3        344.88        361.74        14.68 o                         
   7   4   3        159.73        162.61         9.43 o                         
   9   4   3        134.66        146.14         8.44 o                         
  11   4   3        460.07        454.84        14.19 o                         
 -10   5   3         14.84         12.75         1.90 o                         
  -8   5   3         11.58         11.40         2.15 o                         
  -6   5   3        157.96        176.39         9.00 o                         
  -4   5   3         59.50         63.65         5.51 o                         
  -2   5   3         59.15         63.44         7.76 o                         
   0   5   3         53.03         58.43         5.39 o                         
   2   5   3        705.90        754.17        37.18 o                         
   4   5   3       1012.35       1148.01        38.62 o                         
   6   5   3        210.46        257.55        15.01 o                         
   8   5   3          0.04          0.94         1.34 o                         
 -18   0   4          8.00         11.52         2.87 o                         
 -16   0   4         26.10         28.40         5.89 o                         
 -14   0   4        256.30        194.54        15.24 o                         
 -12   0   4       2274.39       2205.70        52.49 o                         
 -10   0   4       4070.14       4342.54       101.40 o                         
  -8   0   4        324.39        410.82        10.98 o                         
  -6   0   4        126.17        122.05         5.01 o                         
  -4   0   4        965.82       1170.50        15.89 o                         
  -2   0   4       2052.69       1991.78        26.31 o                         
   0   0   4       7669.76       7295.52        64.80 o                         
   2   0   4        186.50        190.73         6.24 o                         
   4   0   4        417.66        453.79        13.12 o                         
   6   0   4       1233.19       1444.83        24.36 o                         
   8   0   4        123.25        152.50         7.69 o                         
  10   0   4         25.31         18.49         2.97 o                         
  12   0   4        114.64        104.71        11.24 o                         
  14   0   4        150.31        159.38        13.44 o                         
  16   0   4        193.00        164.92        12.30 o                         
 -19   1   4        115.45        113.25         9.51 o                         
 -17   1   4         45.54         44.45         3.81 o                         
 -15   1   4         28.60         20.62         2.50 o                         
 -13   1   4        278.63        263.70         8.90 o                         
 -11   1   4          7.94          2.22         1.00 o                         
  -9   1   4        359.11        395.18         8.51 o                         
  -7   1   4        660.12        808.25        11.67 o                         
  -5   1   4        979.07       1000.85        12.17 o                         
  -3   1   4      15573.06      15115.39       130.04 o                         
  -1   1   4       9916.07       9868.93        84.14 o                         
   1   1   4          0.07          0.77         0.31 o                         
   3   1   4       2874.40       3131.46        31.52 o                         
   5   1   4        117.46        148.64         5.51 o                         
   7   1   4        291.11        355.74         8.92 o                         
   9   1   4          0.05          0.41         0.97 o                         
  11   1   4       2583.26       2288.13        40.87 o                         
  13   1   4        228.90        245.67         9.80 o                         
  15   1   4        362.36        383.72        17.51 o                         
  17   1   4          0.80          3.33         1.28 o                         
 -18   2   4         56.47         70.02         4.77 o                         
 -16   2   4         24.97         27.84         2.97 o                         
 -14   2   4        376.04        413.57        19.80 o                         
 -12   2   4        391.74        349.62        14.73 o                         
 -10   2   4       1394.40       1246.35        43.04 o                         
  -8   2   4         66.90         58.28         4.84 o                         
  -6   2   4       2230.97       2419.05        29.47 o                         
  -4   2   4       1264.32       1400.23        15.79 o                         
  -2   2   4       6614.86       7209.17        68.97 o                         
   0   2   4        409.10        406.56         8.01 o                         
   2   2   4        139.18        157.92         4.94 o                         
   4   2   4        781.35        877.79        14.70 o                         
   6   2   4        804.64        967.13        17.11 o                         
   8   2   4          0.14         -0.40         0.94 o                         
  10   2   4        331.89        272.61        10.54 o                         
  12   2   4        281.07        281.35        10.68 o                         
  14   2   4         81.66         86.00         4.55 o                         
  16   2   4        159.42        132.07         9.23 o                         
 -17   3   4          4.08          4.76         1.37 o                         
 -15   3   4        874.92       1009.14        24.51 o                         
 -13   3   4         82.29         81.67         9.43 o                         
 -11   3   4        375.23        359.50        14.61 o                         
  -9   3   4       3094.12       2784.69        53.59 o                         
  -7   3   4        876.23        768.82        15.29 o                         
  -5   3   4         87.63         89.93         5.50 o                         
  -3   3   4       1554.52       1454.82        28.92 o                         
  -1   3   4          8.07          7.51         1.59 o                         
   1   3   4        123.21        142.48         7.66 o                         
   3   3   4        412.55        389.28        16.93 o                         
   5   3   4         73.31         51.98         3.64 o                         
   7   3   4        591.96        535.97        18.18 o                         
   9   3   4         58.33         50.66         4.36 o                         
  11   3   4          0.24          0.43         1.18 o                         
  13   3   4        272.67        257.82        15.28 o                         
 -14   4   4        192.06        205.26        12.06 o                         
 -12   4   4        199.62        222.90        14.54 o                         
 -10   4   4          4.00          5.18         2.14 o                         
  -8   4   4          8.25         12.35         3.06 o                         
  -6   4   4          0.08          0.53         1.54 o                         
  -4   4   4        376.94        377.61        15.07 o                         
  -2   4   4        367.97        339.14        14.20 o                         
   0   4   4         22.38         19.23         2.71 o                         
   2   4   4        556.15        530.63        19.58 o                         
   4   4   4        295.94        307.81        16.83 o                         
   6   4   4        311.45        314.08        13.50 o                         
   8   4   4        505.63        535.63        17.52 o                         
  10   4   4         67.00         65.86         5.21 o                         
  12   4   4        389.42        329.09        32.29 o                         
 -11   5   4          1.13          0.04         1.02 o                         
  -9   5   4         18.27         18.52         2.53 o                         
  -7   5   4        146.62        173.94         8.65 o                         
  -5   5   4        176.04        191.43         9.54 o                         
  -3   5   4        196.19        203.59        10.11 o                         
  -1   5   4        138.38        138.54         8.70 o                         
   1   5   4        116.30        117.10         5.99 o                         
   3   5   4        960.92       1012.18        46.18 o                         
   5   5   4        145.54        163.83         9.72 o                         
   7   5   4         95.32        102.46         8.28 o                         
 -20   1   5         29.34         27.30         3.57 o                         
 -18   1   5        172.46        166.11         6.80 o                         
 -16   1   5          5.42          5.31         1.47 o                         
 -14   1   5        107.15        110.64         5.63 o                         
 -12   1   5        368.79        335.74        11.04 o                         
 -10   1   5       3322.80       3543.02        41.52 o                         
  -8   1   5        117.27        122.03         4.23 o                         
  -6   1   5        442.65        499.68        11.44 o                         
  -4   1   5       4657.65       4895.33        50.85 o                         
  -2   1   5      13571.76      13463.60       120.93 o                         
   0   1   5       3432.60       3510.04        29.54 o                         
   2   1   5        238.60        291.65         5.42 o                         
   4   1   5          0.24          3.76         0.90 o                         
   6   1   5       1205.09       1281.12        26.08 o                         
   8   1   5        335.02        321.47         7.88 o                         
  10   1   5          0.16          1.50         1.08 o                         
  12   1   5       3925.07       3807.87        56.09 o                         
  14   1   5         45.83         46.97         6.19 o                         
  16   1   5          2.97          1.43         1.07 o                         
 -19   2   5        200.80        217.01        10.92 o                         
 -17   2   5         33.67         41.73         3.34 o                         
 -15   2   5        511.99        532.83        14.72 o                         
 -13   2   5       1545.94       1522.52        35.86 o                         
 -11   2   5         52.82         48.21         3.33 o                         
  -9   2   5       1496.16       1402.83        27.23 o                         
  -7   2   5        124.01        162.82         8.00 o                         
  -5   2   5       1055.85       1141.26        15.66 o                         
  -3   2   5          3.47          2.44         0.84 o                         
  -1   2   5         73.54         78.33         3.96 o                         
   1   2   5        581.28        619.97        11.13 o                         
   3   2   5       4997.35       5601.95        67.83 o                         
   5   2   5        168.11        152.44         5.96 o                         
   7   2   5        633.67        638.59        16.00 o                         
   9   2   5         22.28         17.30         2.48 o                         
  11   2   5        434.58        427.29        13.49 o                         
  13   2   5        119.70        129.51         6.72 o                         
  15   2   5        114.20        107.22         5.15 o                         
 -16   3   5         15.47         24.21         2.40 o                         
 -14   3   5        415.03        470.36        16.19 o                         
 -12   3   5        637.48        678.99        30.17 o                         
 -10   3   5        166.07        148.97        13.16 o                         
  -8   3   5          5.98          5.41         1.42 o                         
  -6   3   5         96.58         89.64         5.76 o                         
  -4   3   5         27.83         24.68         2.90 o                         
  -2   3   5         59.51         53.89         3.62 o                         
   0   3   5        113.17        117.92         6.11 o                         
   2   3   5        114.07         99.07         8.26 o                         
   4   3   5        400.41        361.34        14.33 o                         
   6   3   5        419.87        375.34        14.78 o                         
   8   3   5          3.23          5.18         2.14 o                         
  10   3   5          1.78         -0.47         1.21 o                         
  12   3   5        175.91        181.75        12.59 o                         
  14   3   5         81.10         88.94         7.82 o                         
 -15   4   5         58.00         49.92         3.54 o                         
 -13   4   5         57.46         71.69         7.58 o                         
 -11   4   5        149.90        149.48        12.18 o                         
  -9   4   5        172.41        158.02         9.22 o                         
  -7   4   5        413.43        409.72        16.15 o                         
  -5   4   5          0.21          0.98         1.31 o                         
  -3   4   5        162.20        159.23         9.51 o                         
  -1   4   5       1609.53       1526.09        43.49 o                         
   1   4   5         82.02         85.25         5.66 o                         
   3   4   5         32.62         30.04         3.41 o                         
   5   4   5        169.01        194.48        10.39 o                         
   7   4   5        439.80        483.30        16.65 o                         
   9   4   5         12.67         13.31         3.28 o                         
  11   4   5          7.28          6.88         2.00 o                         
 -10   5   5         28.73         24.18         2.60 o                         
  -8   5   5         11.40          6.92         2.00 o                         
  -6   5   5         18.93         17.33         2.82 o                         
  -4   5   5        203.91        207.59        11.47 o                         
  -2   5   5        211.70        222.75        10.54 o                         
   0   5   5         13.43         16.05         4.18 o                         
   2   5   5         18.28         15.87         2.18 o                         
   4   5   5        399.92        407.35        13.72 o                         
   6   5   5       1185.92       1256.26        49.44 o                         
   8   5   5         66.70         65.63         4.12 o                         
 -20   0   6        104.45        101.31         7.39 o                         
 -18   0   6        770.58        765.10        29.54 o                         
 -16   0   6         17.36         16.74         4.56 o                         
 -14   0   6        575.16        541.66        18.30 o                         
 -12   0   6        279.34        300.77        15.31 o                         
 -10   0   6        658.75        725.49        13.69 o                         
  -8   0   6          0.03         -0.54         1.05 o                         
  -6   0   6       4898.15       5472.02        63.85 o                         
  -4   0   6       8961.40       9076.08       108.11 o                         
  -2   0   6       1221.26       1266.32        18.86 o                         
   0   0   6       1131.78        975.24        11.55 o                         
   2   0   6       7837.87       8251.41       140.45 o                         
   4   0   6          0.81          0.39         0.82 o                         
   6   0   6         48.69         50.10         5.04 o                         
   8   0   6       6197.37       5879.61       100.64 o                         
  10   0   6        692.37        601.31        40.66 o                         
  12   0   6        274.68        261.08        17.56 o                         
  14   0   6        106.59         98.17        10.06 o                         
  16   0   6        647.38        802.30        27.73 o                         
 -19   1   6        258.41        292.01        10.54 o                         
 -17   1   6         18.01         21.25         2.24 o                         
 -15   1   6         37.53         42.13         4.04 o                         
 -13   1   6        848.61        794.86        16.41 o                         
 -11   1   6        134.42        140.07         7.00 o                         
  -9   1   6       2144.52       2281.31        29.26 o                         
  -7   1   6        137.82        145.85         5.05 o                         
  -5   1   6      14366.45      15059.66       128.06 o                         
  -3   1   6        775.88        900.64        11.76 o                         
  -1   1   6       4621.73       4702.64        86.87 o                         
   1   1   6        152.21        155.61         3.43 o                         
   3   1   6       1137.64       1270.47        17.43 o                         
   5   1   6       5011.72       5675.29        65.33 o                         
   7   1   6        499.50        470.83        11.26 o                         
   9   1   6         21.72         25.29         3.52 o                         
  11   1   6        252.82        230.06         9.44 o                         
  13   1   6        516.55        544.36        14.82 o                         
  15   1   6          2.20          1.63         1.27 o                         
 -18   2   6         22.96         25.35         2.06 o                         
 -16   2   6         71.58         83.55         5.17 o                         
 -14   2   6       1605.69       1714.30        38.39 o                         
 -12   2   6        148.16        154.54        14.24 o                         
 -10   2   6         79.68         64.46         4.92 o                         
  -8   2   6        909.20        866.27        18.27 o                         
  -6   2   6       3310.84       3515.82        41.52 o                         
  -4   2   6       2494.37       2728.84        32.12 o                         
  -2   2   6        705.29        734.01        12.73 o                         
   0   2   6       1796.84       1956.96        27.68 o                         
   2   2   6        113.66        123.53         4.92 o                         
   4   2   6         42.87         42.45         3.11 o                         
   6   2   6        136.40        128.13         5.96 o                         
   8   2   6        387.91        383.49        11.52 o                         
  10   2   6         67.66         61.68         4.18 o                         
  12   2   6        221.22        200.97         8.65 o                         
  14   2   6         12.00         11.04         1.75 o                         
 -17   3   6        140.75        137.28         5.14 o                         
 -15   3   6         11.36         11.20         1.81 o                         
 -13   3   6        119.56        122.89         8.15 o                         
 -11   3   6        143.13        153.05        13.40 o                         
  -9   3   6         90.09         79.47         6.58 o                         
  -7   3   6         97.14         80.86         4.19 o                         
  -5   3   6        193.18        146.29         7.30 o                         
  -3   3   6        565.71        547.40        14.37 o                         
  -1   3   6        460.82        447.42        12.71 o                         
   1   3   6          1.53          3.00         1.33 o                         
   3   3   6       1043.54        997.05        23.36 o                         
   5   3   6        362.61        327.86        13.62 o                         
   7   3   6        300.42        253.87        10.63 o                         
   9   3   6        276.07        234.54        13.91 o                         
  11   3   6        133.58        121.16         7.43 o                         
  13   3   6          7.71          7.86         2.71 o                         
 -14   4   6        143.07        158.93        15.54 o                         
 -12   4   6          8.63          3.89         1.85 o                         
 -10   4   6        140.48        120.82         7.70 o                         
  -8   4   6         40.14         44.25         4.94 o                         
  -6   4   6        354.05        335.09        14.08 o                         
  -4   4   6          4.69          6.50         2.93 o                         
  -2   4   6        388.02        380.30        15.21 o                         
   0   4   6       1567.17       1520.30        35.72 o                         
   2   4   6         55.29         62.36         5.75 o                         
   4   4   6        595.04        633.00        20.22 o                         
   6   4   6        244.75        249.20        11.61 o                         
   8   4   6        201.29        216.37        13.77 o                         
  10   4   6         75.06         70.09         6.09 o                         
 -11   5   6          1.08          2.83         1.14 o                         
  -9   5   6         38.68         30.93         3.17 o                         
  -7   5   6         19.96         17.00         3.01 o                         
  -5   5   6         14.01         21.34         3.14 o                         
  -3   5   6        132.87        135.98        11.12 o                         
  -1   5   6        271.64        275.19         9.34 o                         
   1   5   6          3.83          1.47         1.05 o                         
   3   5   6        593.75        622.96        17.72 o                         
   5   5   6        369.14        395.20        12.76 o                         
   7   5   6        635.10        594.89        42.88 o                         
 -20   1   7         21.41         17.66         2.08 o                         
 -18   1   7        127.63        123.15         4.99 o                         
 -16   1   7          2.04          3.47         1.31 o                         
 -14   1   7        472.87        482.68        12.31 o                         
 -12   1   7        351.97        293.68         7.13 o                         
 -10   1   7          6.03          3.92         1.41 o                         
  -8   1   7        100.37         87.89         3.86 o                         
  -6   1   7        123.14        121.82         4.52 o                         
  -4   1   7       5928.79       6506.78        53.34 o                         
  -2   1   7       3300.58       3422.98        39.31 o                         
   0   1   7       3519.00       3929.11        40.48 o                         
   2   1   7          4.72          8.18         1.08 o                         
   4   1   7        137.90        178.11         5.37 o                         
   6   1   7         32.04         48.59         3.38 o                         
   8   1   7        121.60         98.39         3.63 o                         
  10   1   7          1.30          0.47         1.48 o                         
  12   1   7         70.47         77.38         6.58 o                         
  14   1   7        432.39        425.54        17.96 o                         
  16   1   7         14.30         14.38         2.91 o                         
 -19   2   7         59.95         69.89         6.01 o                         
 -17   2   7          3.74          6.45         1.38 o                         
 -15   2   7          5.05          4.53         1.54 o                         
 -13   2   7       1428.30       1438.96        34.30 o                         
 -11   2   7        794.23        706.83        21.50 o                         
  -9   2   7        728.01        670.20        16.49 o                         
  -7   2   7        441.01        428.61         9.66 o                         
  -5   2   7      10106.14      10007.96        98.50 o                         
  -3   2   7         41.42         53.09         3.22 o                         
  -1   2   7         82.27         86.72         4.01 o                         
   1   2   7        471.83        462.43        11.71 o                         
   3   2   7        476.53        506.13        12.73 o                         
   5   2   7        319.15        360.38        10.15 o                         
   7   2   7        136.33        108.82         6.31 o                         
   9   2   7        179.89        176.14         8.11 o                         
  11   2   7        387.38        424.97        13.05 o                         
  13   2   7        591.93        602.73        23.63 o                         
 -16   3   7        121.77        141.11         5.90 o                         
 -14   3   7          0.57         -2.08         2.08 o                         
 -12   3   7          4.75          5.56         2.00 o                         
 -10   3   7         18.91         16.70         4.71 o                         
  -8   3   7         24.72         21.56         3.47 o                         
  -6   3   7        215.12        181.89         6.39 o                         
  -4   3   7        158.16        145.53         7.34 o                         
  -2   3   7        369.70        331.93        11.09 o                         
   0   3   7        139.98        132.93         8.08 o                         
   2   3   7        124.82         96.92         5.01 o                         
   4   3   7        364.79        340.61         9.80 o                         
   6   3   7          0.37          1.57         1.10 o                         
   8   3   7          7.99          6.60         1.67 o                         
  10   3   7        441.61        399.11        14.53 o                         
  12   3   7         33.48         34.22         5.26 o                         
 -15   4   7         19.92         20.04         2.23 o                         
 -13   4   7         47.54         54.92         6.60 o                         
 -11   4   7         23.27         17.44         4.05 o                         
  -9   4   7        207.39        224.72        10.97 o                         
  -7   4   7        274.91        271.56        21.41 o                         
  -5   4   7        650.04        617.47        20.68 o                         
  -3   4   7         69.76         70.10         6.22 o                         
  -1   4   7        159.43        148.18         9.30 o                         
   1   4   7       2469.10       2474.21        69.42 o                         
   3   4   7        289.31        299.99        10.84 o                         
   5   4   7          0.38          0.27         1.43 o                         
   7   4   7         80.39         86.91         6.40 o                         
   9   4   7         94.55         87.69         5.80 o                         
  11   4   7          5.54          4.83         1.77 o                         
 -10   5   7         51.17         53.54         5.58 o                         
  -8   5   7         79.15         72.73         5.11 o                         
  -6   5   7        142.22        154.00         8.09 o                         
  -4   5   7         60.93         62.38         5.24 o                         
  -2   5   7         18.18         11.51         3.38 o                         
   0   5   7        250.21        265.65        11.14 o                         
   2   5   7          6.17          7.97         1.57 o                         
   4   5   7         10.04         11.42         2.03 o                         
   6   5   7        123.66        126.05         6.12 o                         
 -20   0   8         40.96         39.87         4.64 o                         
 -18   0   8          0.34         -0.28         1.02 o                         
 -16   0   8        294.41        310.36        21.35 o                         
 -14   0   8        899.44        898.20        24.78 o                         
 -12   0   8        698.06        666.22        13.87 o                         
 -10   0   8         17.09         15.99         3.22 o                         
  -8   0   8       2595.03       2815.72        44.25 o                         
  -6   0   8        138.56        137.17         6.23 o                         
  -4   0   8        931.56       1045.68        23.46 o                         
  -2   0   8         24.05         33.43         2.59 o                         
   0   0   8       1429.98       1515.91        19.79 o                         
   2   0   8        104.43        119.35         5.33 o                         
   4   0   8       1026.13       1182.94        28.37 o                         
   6   0   8         44.71         40.90         5.01 o                         
   8   0   8       2012.41       1673.66        50.93 o                         
  10   0   8       9916.75       9723.90       211.98 o                         
  12   0   8         81.86         75.58         9.00 o                         
  14   0   8        171.89        176.70        12.57 o                         
 -19   1   8        132.89        140.88         6.99 o                         
 -17   1   8         62.08         62.76         3.77 o                         
 -15   1   8         63.06         68.66         4.99 o                         
 -13   1   8        883.70        833.06        27.90 o                         
 -11   1   8       1328.36       1229.88        19.44 o                         
  -9   1   8          7.51          9.65         1.36 o                         
  -7   1   8        109.93        131.36         4.32 o                         
  -5   1   8        137.39        149.69         4.29 o                         
  -3   1   8       1451.62       1667.62        24.64 o                         
  -1   1   8       1422.17       1687.02        19.15 o                         
   1   1   8       2907.58       3087.89        34.22 o                         
   3   1   8        160.61        131.65         5.08 o                         
   5   1   8        847.90        902.37        18.01 o                         
   7   1   8        137.13        105.62         4.67 o                         
   9   1   8        263.62        252.05         9.78 o                         
  11   1   8        254.75        251.45         9.79 o                         
  13   1   8         41.35         35.10         3.35 o                         
  15   1   8         84.75         93.87         8.10 o                         
 -18   2   8          8.05          8.45         1.21 o                         
 -16   2   8         63.24         61.59         3.77 o                         
 -14   2   8         17.32         15.41         2.52 o                         
 -12   2   8       4252.96       3949.44        70.58 o                         
 -10   2   8         77.45         63.84         4.28 o                         
  -8   2   8         78.30         80.23         4.27 o                         
  -6   2   8        632.53        616.45        11.87 o                         
  -4   2   8       8686.12       8696.64        85.85 o                         
  -2   2   8          1.30          1.71         1.13 o                         
   0   2   8        415.53        409.08        12.99 o                         
   2   2   8         79.49         58.83         3.79 o                         
   4   2   8         24.87         31.34         3.30 o                         
   6   2   8         27.48         14.21         1.70 o                         
   8   2   8         25.00         18.77         2.87 o                         
  10   2   8        191.24        194.71        11.66 o                         
  12   2   8         16.34         18.51         3.00 o                         
  14   2   8         35.49         40.09         3.47 o                         
 -17   3   8        139.86        135.48         5.01 o                         
 -15   3   8         86.37         80.50         4.78 o                         
 -13   3   8          1.20          1.94         1.65 o                         
 -11   3   8         17.50         13.74         2.97 o                         
  -9   3   8        495.57        487.56        25.06 o                         
  -7   3   8         67.05         54.48         5.33 o                         
  -5   3   8        178.95        164.18         6.10 o                         
  -3   3   8         54.43         39.61         3.61 o                         
  -1   3   8        769.17        700.25        14.60 o                         
   1   3   8        405.83        338.38         8.48 o                         
   3   3   8          0.58          2.71         0.98 o                         
   5   3   8         11.36         21.18         3.56 o                         
   7   3   8         14.08         18.11         2.65 o                         
   9   3   8       1019.25       1039.10        36.73 o                         
  11   3   8        166.59        146.70         8.96 o                         
  13   3   8        129.36        109.17         7.86 o                         
 -14   4   8        110.86        117.59         6.05 o                         
 -12   4   8         31.17         42.27         6.09 o                         
 -10   4   8         17.35         19.92         3.11 o                         
  -8   4   8        250.23        215.61         8.81 o                         
  -6   4   8        160.48        128.10         6.75 o                         
  -4   4   8         15.36         15.63         6.07 o                         
  -2   4   8         49.10         36.24         4.44 o                         
   0   4   8         28.34         26.96         3.97 o                         
   2   4   8       2373.01       2436.51        39.96 o                         
   4   4   8         99.41        103.57         7.51 o                         
   6   4   8         95.87        101.08         7.00 o                         
   8   4   8         16.24         18.00         2.74 o                         
  10   4   8          6.53          2.79         1.43 o                         
  -9   5   8         81.61         85.83         7.17 o                         
  -7   5   8          2.48          2.54         1.16 o                         
  -5   5   8        210.84        210.76         9.54 o                         
  -3   5   8         28.52         37.28         5.62 o                         
  -1   5   8         54.54         54.05         4.81 o                         
   1   5   8         37.69         48.87         4.39 o                         
   3   5   8        153.25        162.83        11.16 o                         
   5   5   8         11.59         12.77         2.00 o                         
 -20   1   9        313.45        316.12        13.40 o                         
 -18   1   9          0.79          0.36         0.81 o                         
 -16   1   9       2358.61       2539.19        34.77 o                         
 -14   1   9        114.08        112.21         6.40 o                         
 -12   1   9         16.22         15.18         1.94 o                         
 -10   1   9        659.31        644.03        13.02 o                         
  -8   1   9       2665.42       2797.53        31.71 o                         
  -6   1   9        773.60        803.52        13.77 o                         
  -4   1   9          7.22         10.32         1.38 o                         
  -2   1   9        164.05        172.90         5.33 o                         
   0   1   9       1737.70       1898.64        23.93 o                         
   2   1   9       1028.78       1168.88        17.96 o                         
   4   1   9        100.02        110.21         5.73 o                         
   6   1   9        605.65        544.32        12.16 o                         
   8   1   9          6.07          7.89         1.42 o                         
  10   1   9        265.98        275.93        10.33 o                         
  12   1   9        119.28        117.77         6.30 o                         
  14   1   9        131.61        141.37        19.98 o                         
 -17   2   9         64.47         75.69         4.50 o                         
 -15   2   9         73.14         84.90         4.65 o                         
 -13   2   9        375.98        398.08        10.95 o                         
 -11   2   9          1.29          1.20         0.98 o                         
  -9   2   9         11.58         12.90         2.03 o                         
  -7   2   9        584.51        543.89        12.77 o                         
  -5   2   9        164.92        174.27         6.60 o                         
  -3   2   9       5595.56       5669.03        60.61 o                         
  -1   2   9       1163.90       1245.24        26.00 o                         
   1   2   9        852.03        801.58        17.48 o                         
   3   2   9       2430.44       2235.95        36.02 o                         
   5   2   9        227.18        181.21         4.99 o                         
   7   2   9         88.90         75.76         4.53 o                         
   9   2   9         84.16         96.15         8.13 o                         
  11   2   9          0.47          2.74         2.73 o                         
  13   2   9          0.88          0.81         1.81 o                         
 -16   3   9         13.19         19.15         2.11 o                         
 -14   3   9          0.56          0.05         1.01 o                         
 -12   3   9         44.84         41.01         4.75 o                         
 -10   3   9          0.06         -0.16         1.69 o                         
  -8   3   9          5.89          4.68         1.85 o                         
  -6   3   9         79.70         79.28         6.51 o                         
  -4   3   9        372.38        324.76         8.02 o                         
  -2   3   9       2688.45       2266.56        28.07 o                         
   0   3   9         13.49         17.42         2.24 o                         
   2   3   9       1112.27       1077.79        19.78 o                         
   4   3   9        211.84        215.52         9.91 o                         
   6   3   9        723.26        704.28        18.83 o                         
   8   3   9        122.66        142.36         8.58 o                         
  10   3   9         43.96         48.74         9.31 o                         
  12   3   9         90.44         81.28         7.07 o                         
 -13   4   9          0.01          1.92         0.93 o                         
 -11   4   9         53.32         50.42         3.82 o                         
  -9   4   9          7.33          5.27         1.63 o                         
  -7   4   9         29.68         13.44         2.86 o                         
  -5   4   9          2.65          1.39         1.06 o                         
  -3   4   9         25.38         23.71         2.89 o                         
  -1   4   9         25.57         24.84         6.01 o                         
   1   4   9        159.94        173.30         8.10 o                         
   3   4   9        296.01        326.10        11.11 o                         
   5   4   9        214.16        217.64        15.30 o                         
   7   4   9         34.61         32.29         3.69 o                         
   9   4   9        471.35        461.55        19.84 o                         
 -10   5   9          5.58          7.46         2.08 o                         
  -8   5   9          0.07          1.07         0.98 o                         
  -6   5   9         89.87         91.84         5.89 o                         
  -4   5   9         68.63         58.34         6.76 o                         
  -2   5   9        134.06        138.52         7.53 o                         
   0   5   9         55.25         63.65         4.94 o                         
   2   5   9        124.92        112.69         5.94 o                         
   4   5   9         21.13         20.49         2.43 o                         
 -20   0  10          7.03          5.77         1.89 o                         
 -18   0  10         14.36         17.18         3.14 o                         
 -16   0  10        360.86        368.17        14.33 o                         
 -14   0  10        191.18        177.67         8.04 o                         
 -12   0  10          8.84         12.08         1.69 o                         
 -10   0  10        234.43        212.14         9.89 o                         
  -8   0  10       3615.12       3743.02        59.22 o                         
  -6   0  10       8663.52       8899.52       137.06 o                         
  -4   0  10         15.56         22.97         2.64 o                         
  -2   0  10       2772.04       2959.74        42.44 o                         
   0   0  10         46.37         77.47         8.05 o                         
   2   0  10       6566.60       7115.73       161.46 o                         
   4   0  10        255.21        276.76        19.41 o                         
   6   0  10       1206.88       1002.85        21.92 o                         
   8   0  10        705.19        693.53        29.78 o                         
  10   0  10       1990.30       1987.40        59.20 o                         
  12   0  10        466.56        473.53        22.35 o                         
  14   0  10          0.26         -0.82         1.30 o                         
 -19   1  10         24.17         31.78         3.20 o                         
 -17   1  10        107.36        128.25         5.40 o                         
 -15   1  10       1373.60       1401.81        23.08 o                         
 -13   1  10        159.95        160.52         6.86 o                         
 -11   1  10        217.82        211.13         5.25 o                         
  -9   1  10        522.99        553.23        11.75 o                         
  -7   1  10         45.01         34.81         3.24 o                         
  -5   1  10        675.40        722.85        31.31 o                         
  -3   1  10         51.67         58.96         3.75 o                         
  -1   1  10        438.88        475.21        13.31 o                         
   1   1  10         63.82         77.13         3.92 o                         
   3   1  10        182.36        213.42         8.14 o                         
   5   1  10        110.72         99.52         4.91 o                         
   7   1  10          0.04         -0.32         0.90 o                         
   9   1  10        579.47        574.60        15.51 o                         
  11   1  10         30.57         21.91         2.70 o                         
  13   1  10         38.11         42.31         5.81 o                         
 -18   2  10         56.36         52.56         3.79 o                         
 -16   2  10         66.95         73.23         4.64 o                         
 -14   2  10         91.56         93.80         5.74 o                         
 -12   2  10         19.56         21.44         2.43 o                         
 -10   2  10        520.02        424.77        35.04 o                         
  -8   2  10         67.11         80.12         4.89 o                         
  -6   2  10        524.88        455.46        11.62 o                         
  -4   2  10         29.52         30.30         2.73 o                         
  -2   2  10         86.29         96.55         6.48 o                         
   0   2  10          1.29         -1.50         1.76 o                         
   2   2  10          1.06          3.92         2.36 o                         
   4   2  10        134.79         98.28         4.06 o                         
   6   2  10        373.59        309.44         9.49 o                         
   8   2  10         32.45         22.36         2.55 o                         
  10   2  10        108.85        107.44         8.67 o                         
  12   2  10         54.83         47.47         4.22 o                         
 -17   3  10          0.90          1.53         1.34 o                         
 -15   3  10          0.03          0.10         0.85 o                         
 -13   3  10         66.84         60.83         4.45 o                         
 -11   3  10        160.70        188.83        10.32 o                         
  -9   3  10        371.17        384.28        21.96 o                         
  -7   3  10       3513.48       3286.91        61.00 o                         
  -5   3  10        716.91        608.63        16.11 o                         
  -3   3  10         23.85         20.72         2.84 o                         
  -1   3  10       1857.22       1662.06        26.26 o                         
   1   3  10       1088.26       1023.56        22.21 o                         
   3   3  10        999.97        946.67        18.41 o                         
   5   3  10          0.75          1.33         1.29 o                         
   7   3  10        348.37        322.03        13.23 o                         
   9   3  10         16.46         30.33         6.54 o                         
  11   3  10        199.03        192.73        11.71 o                         
 -14   4  10        367.11        477.62        12.36 o                         
 -12   4  10         35.82         41.73         3.19 o                         
 -10   4  10         20.28         16.24         2.36 o                         
  -8   4  10          1.32          2.48         1.50 o                         
  -6   4  10        235.09        215.47         8.81 o                         
  -4   4  10         98.69         83.40         5.44 o                         
  -2   4  10         51.57         52.94         4.31 o                         
   0   4  10        479.34        519.64        15.68 o                         
   2   4  10         15.47         18.49         2.19 o                         
   4   4  10         81.66         80.88         6.37 o                         
   6   4  10         57.42         63.56         8.43 o                         
   8   4  10        107.29        120.51         6.89 o                         
  -9   5  10        173.59        169.39         9.90 o                         
  -7   5  10         55.44         65.39         4.59 o                         
  -5   5  10         10.33         11.55         3.02 o                         
  -3   5  10         71.19         76.88         5.40 o                         
  -1   5  10          0.42          1.86         1.39 o                         
   1   5  10         36.44         43.59         7.15 o                         
   3   5  10          0.10         -0.04         1.22 o                         
 -18   1  11        213.72        224.20        10.05 o                         
 -16   1  11        344.34        361.65         9.79 o                         
 -14   1  11       2579.20       2546.45        35.24 o                         
 -12   1  11        702.23        629.96        14.05 o                         
 -10   1  11         67.56         61.76         3.12 o                         
  -8   1  11        300.82        303.12        13.30 o                         
  -6   1  11       1164.04       1291.52        36.15 o                         
  -4   1  11         32.46         32.39         2.98 o                         
  -2   1  11        809.76        824.07        24.40 o                         
   0   1  11        211.14        205.52         9.01 o                         
   2   1  11        263.60        289.22        11.46 o                         
   4   1  11         10.31          7.89         1.58 o                         
   6   1  11       2549.09       2327.12        32.94 o                         
   8   1  11       1261.42       1293.14        25.25 o                         
  10   1  11         11.94         13.47         3.59 o                         
  12   1  11        241.20        237.05        27.15 o                         
 -17   2  11        187.24        212.53         7.45 o                         
 -15   2  11         90.49        109.69         6.15 o                         
 -13   2  11          5.44          6.97         1.72 o                         
 -11   2  11          1.54          1.88         1.18 o                         
  -9   2  11         16.50         15.42         2.61 o                         
  -7   2  11          0.02          1.13         1.30 o                         
  -5   2  11        122.99        109.72         7.37 o                         
  -3   2  11        219.90        197.55         9.79 o                         
  -1   2  11        996.43        994.73        35.30 o                         
   1   2  11        168.33        138.81         5.04 o                         
   3   2  11          5.04          8.12         1.34 o                         
   5   2  11          2.65          2.05         1.08 o                         
   7   2  11        505.99        428.18        11.30 o                         
   9   2  11        415.16        403.36        11.97 o                         
  11   2  11          8.28          3.51         1.47 o                         
 -16   3  11         11.31         14.86         2.28 o                         
 -14   3  11         12.38          8.98         1.66 o                         
 -12   3  11         24.62         24.62         2.95 o                         
 -10   3  11        628.88        502.59        14.35 o                         
  -8   3  11        169.58        161.40         9.47 o                         
  -6   3  11       1587.61       1437.84        27.67 o                         
  -4   3  11        178.39        169.04        10.20 o                         
  -2   3  11       2912.16       2716.88        47.31 o                         
   0   3  11        544.78        486.49        17.57 o                         
   2   3  11        132.37        151.00         6.62 o                         
   4   3  11         36.03         33.41         3.08 o                         
   6   3  11          2.73          1.58         1.45 o                         
   8   3  11         24.99         16.06         2.81 o                         
  10   3  11        212.01        193.33         8.78 o                         
 -13   4  11        122.74        146.93         5.38 o                         
 -11   4  11        129.98        139.58         7.53 o                         
  -9   4  11         10.06          8.01         1.72 o                         
  -7   4  11         46.67         47.66         4.02 o                         
  -5   4  11          0.89         -1.11         1.34 o                         
  -3   4  11          0.10         -0.53         1.23 o                         
  -1   4  11         37.19         37.07         4.30 o                         
   1   4  11          9.01          8.17         1.56 o                         
   3   4  11          5.07          5.25         1.35 o                         
   5   4  11         50.49         56.72         4.97 o                         
   7   4  11        124.80        141.54         6.95 o                         
  -6   5  11         15.54         20.70         3.57 o                         
  -4   5  11         17.48         23.16         2.84 o                         
  -2   5  11          6.03          2.79         1.20 o                         
   0   5  11        117.45        110.06         5.88 o                         
   2   5  11         22.33         18.82         3.30 o                         
 -18   0  12       1607.63       1624.27        41.88 o                         
 -16   0  12        573.20        586.12        18.27 o                         
 -14   0  12       4042.46       3934.72        56.78 o                         
 -12   0  12         93.60         91.57         5.69 o                         
 -10   0  12       2168.01       2001.08        27.29 o                         
  -8   0  12        948.09        964.81        23.07 o                         
  -6   0  12       2229.06       2288.77        39.15 o                         
  -4   0  12          0.02          0.49         1.11 o                         
  -2   0  12       3466.51       3608.19        92.95 o                         
   0   0  12       1687.23       1667.83        62.11 o                         
   2   0  12          6.23         12.06         4.52 o                         
   4   0  12          0.84          7.61         1.78 o                         
   6   0  12         65.66         75.86         9.00 o                         
   8   0  12         15.41         21.92         5.07 o                         
  10   0  12        828.61        915.80        33.94 o                         
  12   0  12         13.15         15.56         3.50 o                         
 -19   1  12         21.83         23.66         2.65 o                         
 -17   1  12        144.51        152.07         5.71 o                         
 -15   1  12         18.56         17.98         2.16 o                         
 -13   1  12        410.30        415.37        11.08 o                         
 -11   1  12         24.69         21.09         2.40 o                         
  -9   1  12          8.54          7.14         1.36 o                         
  -7   1  12        646.27        674.69        25.54 o                         
  -5   1  12          0.07          3.11         1.56 o                         
  -3   1  12        537.36        508.47        19.16 o                         
  -1   1  12         40.56         46.92         6.68 o                         
   1   1  12        714.08        762.46        21.69 o                         
   3   1  12        512.34        427.87        10.53 o                         
   5   1  12          6.44          9.69         1.77 o                         
   7   1  12       1572.84       1611.90        25.54 o                         
   9   1  12          1.37          3.10         1.50 o                         
  11   1  12          2.20          4.66         1.54 o                         
 -18   2  12        163.72        173.43         7.39 o                         
 -16   2  12         31.69         33.16         3.02 o                         
 -14   2  12         32.39         41.02         3.70 o                         
 -12   2  12         14.96         17.34         2.67 o                         
 -10   2  12          1.98          0.19         1.10 o                         
  -8   2  12         91.81         88.19         9.94 o                         
  -6   2  12         55.32         40.94         3.23 o                         
  -4   2  12        561.97        517.28        19.80 o                         
  -2   2  12          8.57          6.64         1.77 o                         
   0   2  12       1379.13       1230.95        20.21 o                         
   2   2  12        239.74        206.43         6.80 o                         
   4   2  12        202.49        157.47         6.65 o                         
   6   2  12          0.47          1.27         1.08 o                         
   8   2  12        831.57        781.20        17.81 o                         
  10   2  12          5.89          5.25         1.60 o                         
 -15   3  12        149.43        125.77         6.65 o                         
 -13   3  12         18.10         22.59         2.58 o                         
 -11   3  12         35.82         34.06         3.39 o                         
  -9   3  12        244.18        182.91        14.38 o                         
  -7   3  12        700.31        641.64        16.62 o                         
  -5   3  12        397.29        392.60        12.66 o                         
  -3   3  12        133.22        144.90         7.43 o                         
  -1   3  12       2092.15       1994.76        34.61 o                         
   1   3  12        705.50        746.06        16.00 o                         
   3   3  12        253.42        276.01         9.03 o                         
   5   3  12         49.11         51.39         4.23 o                         
   7   3  12        165.35        193.02        10.82 o                         
   9   3  12          2.10          2.12         1.13 o                         
 -12   4  12         79.60         94.69         5.51 o                         
 -10   4  12         13.54         13.94         2.48 o                         
  -8   4  12         77.22         68.61         4.54 o                         
  -6   4  12        438.23        413.12        12.19 o                         
  -4   4  12        107.03        122.57         6.38 o                         
  -2   4  12        195.58        212.60        10.37 o                         
   0   4  12         17.05         19.86         2.23 o                         
   2   4  12        138.40        135.41         5.53 o                         
   4   4  12         50.43         54.21         4.68 o                         
   6   4  12        112.97        130.82         6.65 o                         
  -7   5  12          2.91          3.50         1.49 o                         
  -5   5  12        374.36        446.93        13.75 o                         
  -3   5  12         24.96         25.96         2.78 o                         
  -1   5  12         22.64         21.77         2.47 o                         
 -18   1  13         56.60         53.10         3.41 o                         
 -16   1  13         49.76         50.33         3.35 o                         
 -14   1  13         37.39         39.01         3.19 o                         
 -12   1  13         54.50         60.09         4.01 o                         
 -10   1  13       1341.86       1191.90        20.84 o                         
  -8   1  13        631.49        563.34        17.10 o                         
  -6   1  13         17.72         18.64         3.42 o                         
  -4   1  13         93.41        110.86        12.02 o                         
  -2   1  13        455.78        438.48        18.29 o                         
   0   1  13       1875.13       1717.89        32.74 o                         
   2   1  13          8.98          6.88         1.72 o                         
   4   1  13          9.22          4.72         1.52 o                         
   6   1  13         74.01         81.68         4.71 o                         
   8   1  13       1899.59       1959.43        46.56 o                         
  10   1  13          6.20          8.04         1.97 o                         
  12   1  13         17.71         24.83         3.73 o                         
 -17   2  13          0.29         -0.27         0.80 o                         
 -15   2  13         26.72         21.92         2.54 o                         
 -13   2  13          1.87          3.27         1.69 o                         
 -11   2  13        966.31        929.28        20.65 o                         
  -9   2  13        236.09        221.92        13.51 o                         
  -7   2  13         10.29         12.01         3.06 o                         
  -5   2  13       1283.72       1146.59        23.57 o                         
  -3   2  13        234.87        191.72         6.79 o                         
  -1   2  13          8.33         10.10         1.84 o                         
   1   2  13        599.39        551.68        18.18 o                         
   3   2  13         63.68         68.22         3.94 o                         
   5   2  13        201.72        175.40         7.01 o                         
   7   2  13         34.94         32.25         2.85 o                         
   9   2  13          6.79          1.55         0.97 o                         
 -16   3  13        108.03        123.35         5.82 o                         
 -14   3  13        397.72        404.91        13.11 o                         
 -12   3  13         39.65         39.30         4.19 o                         
 -10   3  13        134.55        126.22        11.51 o                         
  -8   3  13         56.89         36.48         3.61 o                         
  -6   3  13        422.75        410.62        12.87 o                         
  -4   3  13        114.92        106.83         6.35 o                         
  -2   3  13        529.16        537.25        14.90 o                         
   0   3  13        224.37        251.50         8.62 o                         
   2   3  13         65.88         63.24         4.16 o                         
   4   3  13          1.36          0.57         0.85 o                         
   6   3  13        159.00        153.40         6.81 o                         
   8   3  13          2.66          4.75         1.44 o                         
 -13   4  13          0.13          0.55         0.86 o                         
 -11   4  13         25.32         24.43         2.86 o                         
  -9   4  13        299.93        275.69         8.76 o                         
  -7   4  13        117.71        107.62         5.64 o                         
  -5   4  13        164.81        161.06         8.71 o                         
  -3   4  13         99.54         98.49         6.82 o                         
  -1   4  13         86.71         90.93         5.29 o                         
   1   4  13        215.41        221.42         7.02 o                         
   3   4  13        262.22        288.42         7.58 o                         
   5   4  13         61.33         72.37         4.77 o                         
  -4   5  13        310.02        435.81        11.65 o                         
 -18   0  14       2020.87       2066.60       107.29 o                         
 -16   0  14        846.07        846.97        24.45 o                         
 -14   0  14       1075.02       1109.12        27.83 o                         
 -12   0  14        202.95        196.53        10.43 o                         
 -10   0  14        288.27        279.53        16.68 o                         
  -8   0  14        953.49        861.77        18.24 o                         
  -6   0  14        785.17        707.02        24.33 o                         
  -4   0  14        601.37        609.61        31.58 o                         
  -2   0  14         79.49         53.03         8.56 o                         
   0   0  14        864.40        791.29        19.64 o                         
   2   0  14        216.69        213.55        15.56 o                         
   4   0  14        830.08        795.89        23.29 o                         
   6   0  14       1233.86       1329.66        44.98 o                         
   8   0  14        178.97        197.76        14.06 o                         
  10   0  14         88.06        109.56         9.27 o                         
 -19   1  14         10.30          9.61         1.51 o                         
 -17   1  14        236.25        221.40         7.65 o                         
 -15   1  14        245.44        271.44         9.04 o                         
 -13   1  14        180.83        188.72         7.14 o                         
 -11   1  14         40.59         36.33         3.15 o                         
  -9   1  14        620.29        560.67        13.20 o                         
  -7   1  14          0.21          0.93         0.83 o                         
  -5   1  14        334.60        313.08        10.31 o                         
  -3   1  14        225.86        194.16         6.93 o                         
  -1   1  14         29.80         25.78         2.29 o                         
   1   1  14        349.69        318.95        15.96 o                         
   3   1  14        162.76        150.12         7.56 o                         
   5   1  14        707.29        642.85        16.68 o                         
   7   1  14         10.19          5.60         1.86 o                         
   9   1  14        229.33        204.16        12.71 o                         
  11   1  14          0.36         -1.45         1.45 o                         
 -18   2  14         18.83         23.53         3.34 o                         
 -16   2  14         51.91         42.18         3.19 o                         
 -14   2  14         61.35         60.74         4.25 o                         
 -12   2  14        117.44         99.36         5.84 o                         
 -10   2  14         77.00         60.96         6.80 o                         
  -8   2  14        424.70        397.03        22.27 o                         
  -6   2  14         87.29         84.10         5.59 o                         
  -4   2  14       3620.98       3256.07        49.68 o                         
  -2   2  14        249.61        219.23         8.02 o                         
   0   2  14        320.71        300.11         9.51 o                         
   2   2  14         78.48         86.57         4.99 o                         
   4   2  14       1594.73       1647.53        29.99 o                         
   6   2  14         33.61         37.77         3.52 o                         
   8   2  14          4.82          7.06         1.72 o                         
 -15   3  14          0.10          2.34         0.88 o                         
 -13   3  14          0.76          1.38         0.93 o                         
 -11   3  14         21.66         24.89         3.55 o                         
  -9   3  14          3.45          2.87         1.85 o                         
  -7   3  14        758.69        673.10        20.42 o                         
  -5   3  14        217.43        194.02         8.50 o                         
  -3   3  14         22.57         17.88         5.03 o                         
  -1   3  14         84.36         73.33         4.48 o                         
   1   3  14        263.08        266.20         8.66 o                         
   3   3  14          3.72          4.17         1.23 o                         
   5   3  14         98.87        113.10         6.98 o                         
   7   3  14        240.04        210.26        35.00 o                         
 -12   4  14        171.88        156.31         9.23 o                         
 -10   4  14        508.95        465.76        38.05 o                         
  -8   4  14          4.13          8.04         2.23 o                         
  -6   4  14          7.71          3.63         1.47 o                         
  -4   4  14        166.75        164.48         8.53 o                         
  -2   4  14         63.77         58.48         4.07 o                         
   0   4  14         76.15         77.00         3.89 o                         
   2   4  14         37.96         32.05         2.36 o                         
   4   4  14         83.00         82.47         6.05 o                         
 -18   1  15          0.33         -0.01         1.37 o                         
 -16   1  15        660.35        667.26        15.03 o                         
 -14   1  15          0.27         -0.64         1.04 o                         
 -12   1  15        229.55        224.23         7.87 o                         
 -10   1  15        103.92        102.63         5.35 o                         
  -8   1  15       1363.49       1180.45        24.21 o                         
  -6   1  15        189.12        156.17         7.62 o                         
  -4   1  15         14.67         13.57         2.05 o                         
  -2   1  15         91.76         86.07         5.75 o                         
   0   1  15         29.16         38.10         3.90 o                         
   2   1  15          2.97          7.18         1.88 o                         
   4   1  15         88.36         92.45         5.08 o                         
   6   1  15        788.73        786.18        20.82 o                         
   8   1  15         69.67         56.10         5.83 o                         
  10   1  15        130.86        155.06         9.86 o                         
 -17   2  15         25.30         28.98         2.82 o                         
 -15   2  15          0.37          1.04         0.84 o                         
 -13   2  15         88.75         70.09         4.63 o                         
 -11   2  15        137.43        122.96         6.49 o                         
  -9   2  15        376.27        355.57        14.58 o                         
  -7   2  15         68.20         63.61         4.87 o                         
  -5   2  15         62.39         62.90         4.91 o                         
  -3   2  15       2414.94       2385.25        34.20 o                         
  -1   2  15         27.22         27.96         2.56 o                         
   1   2  15        113.25        118.45         5.81 o                         
   3   2  15        357.27        371.27        12.06 o                         
   5   2  15       1032.60       1270.40        30.57 o                         
   7   2  15         38.57         36.22         5.17 o                         
 -14   3  15          5.58          4.48         1.21 o                         
 -12   3  15        186.67        178.05         8.60 o                         
 -10   3  15          7.33          5.55         1.73 o                         
  -8   3  15          2.87          3.11         1.75 o                         
  -6   3  15        392.14        408.87        15.15 o                         
  -4   3  15          0.29          3.19         1.45 o                         
  -2   3  15        291.47        296.34         9.01 o                         
   0   3  15        139.12        131.18         6.14 o                         
   2   3  15         27.79         31.45         2.75 o                         
   4   3  15         11.84          9.92         1.76 o                         
   6   3  15         28.99         29.74         4.52 o                         
 -11   4  15          6.11          3.22         1.73 o                         
  -9   4  15        713.99        703.47        24.95 o                         
  -7   4  15        115.09        159.04         7.68 o                         
  -5   4  15          1.11          2.08         1.06 o                         
  -3   4  15          0.62          0.48         0.87 o                         
  -1   4  15         25.94         26.62         2.59 o                         
   1   4  15          1.02          2.87         0.95 o                         
   3   4  15          7.30          6.25         1.89 o                         
 -18   0  16        207.12        207.07        11.24 o                         
 -16   0  16       1564.45       1659.41        33.50 o                         
 -14   0  16         59.94         57.79         5.23 o                         
 -12   0  16        494.15        483.36        16.94 o                         
 -10   0  16        676.59        664.81        32.90 o                         
  -8   0  16         12.06         11.75         3.97 o                         
  -6   0  16        482.69        456.96        24.04 o                         
  -4   0  16        643.22        648.98        29.70 o                         
  -2   0  16        536.91        545.38        26.87 o                         
   0   0  16        153.69        136.63        12.73 o                         
   2   0  16        136.79        139.15        12.69 o                         
   4   0  16         27.36         24.51         4.91 o                         
   6   0  16        275.10        309.41        12.60 o                         
   8   0  16          4.40          1.45         1.77 o                         
 -17   1  16         27.53         35.69         3.37 o                         
 -15   1  16        313.13        320.91         9.96 o                         
 -13   1  16        163.06        174.77         9.82 o                         
 -11   1  16          1.18          2.99         1.09 o                         
  -9   1  16         63.36         52.31         5.30 o                         
  -7   1  16        128.85        124.86         6.85 o                         
  -5   1  16          0.16          1.22         1.27 o                         
  -3   1  16       1887.30       1792.71        34.42 o                         
  -1   1  16         99.31         91.35         5.24 o                         
   1   1  16        121.79        119.58         6.82 o                         
   3   1  16         33.54         39.39         3.35 o                         
   5   1  16         96.97         88.92         5.39 o                         
   7   1  16          0.01         -0.55         0.86 o                         
   9   1  16        107.97        124.65         8.76 o                         
 -16   2  16          0.27          0.40         1.10 o                         
 -14   2  16          0.00          0.05         1.01 o                         
 -12   2  16         21.16         29.15         3.75 o                         
 -10   2  16        236.16        226.92        11.13 o                         
  -8   2  16          0.21          0.98         1.61 o                         
  -6   2  16         20.65         20.40         3.10 o                         
  -4   2  16        194.95        213.19         9.16 o                         
  -2   2  16       2021.86       2040.55        27.39 o                         
   0   2  16        237.20        243.86         8.39 o                         
   2   2  16          0.35          1.76         1.58 o                         
   4   2  16         57.53         55.64         4.27 o                         
   6   2  16        840.85        860.34        32.55 o                         
 -13   3  16        136.09        131.99         6.58 o                         
 -11   3  16        122.59        107.12         6.50 o                         
  -9   3  16         16.14          9.35         3.10 o                         
  -7   3  16         21.01         31.33         7.15 o                         
  -5   3  16         20.29         28.70         3.83 o                         
  -3   3  16          0.39          1.46         1.51 o                         
  -1   3  16         24.28         26.18         2.88 o                         
   1   3  16         82.40         82.44         6.11 o                         
   3   3  16        121.71        148.47         7.75 o                         
   5   3  16         82.37         72.99         6.68 o                         
 -10   4  16         22.21         34.61         4.20 o                         
  -8   4  16        243.32        172.66        19.58 o                         
  -6   4  16        661.74        814.76        21.76 o                         
  -4   4  16         22.98         23.85         2.33 o                         
  -2   4  16        105.45        103.56         4.73 o                         
   0   4  16          3.16          2.27         0.85 o                         
 -16   1  17          0.99          0.77         0.88 o                         
 -14   1  17         47.79         42.19         5.03 o                         
 -12   1  17         62.65         72.24         6.01 o                         
 -10   1  17        213.28        232.88        16.19 o                         
  -8   1  17          6.19          4.93         1.53 o                         
  -6   1  17       2007.22       1954.13        34.16 o                         
  -4   1  17        676.65        636.27        16.88 o                         
  -2   1  17        343.76        352.15        10.57 o                         
   0   1  17        177.04        189.43         8.69 o                         
   2   1  17        619.93        640.51        16.50 o                         
   4   1  17         20.08         23.08         2.34 o                         
   6   1  17         63.72         64.24         4.11 o                         
   8   1  17         79.28         73.93         6.60 o                         
 -15   2  17         95.62         79.43         4.97 o                         
 -13   2  17         43.31         48.24         6.40 o                         
 -11   2  17        652.23        615.22        18.55 o                         
  -9   2  17         12.03         15.96         2.99 o                         
  -7   2  17         81.63         79.52         5.86 o                         
  -5   2  17         90.29         98.55         6.03 o                         
  -3   2  17        152.99        166.51         6.08 o                         
  -1   2  17         55.12         60.72         4.63 o                         
   1   2  17        204.51        198.61         8.27 o                         
   3   2  17        111.07        106.77         7.61 o                         
   5   2  17        566.53        573.52        25.55 o                         
 -14   3  17        191.40        178.47         9.47 o                         
 -12   3  17         10.65         16.36         2.33 o                         
 -10   3  17          7.19          3.61         1.11 o                         
  -8   3  17         34.76         38.61         3.97 o                         
  -6   3  17        102.99         96.41         6.54 o                         
  -4   3  17         21.85         21.87         3.19 o                         
  -2   3  17        140.52        145.90         6.94 o                         
   0   3  17          0.41          1.27         1.12 o                         
   2   3  17         64.94         77.85         5.33 o                         
   4   3  17         35.51         22.51         3.57 o                         
  -7   4  17        914.68        978.73        28.95 o                         
  -5   4  17         75.80        108.46         5.55 o                         
  -3   4  17          0.15          0.47         0.80 o                         
 -16   0  18         53.56         45.37         5.15 o                         
 -14   0  18         17.77         24.59         4.52 o                         
 -12   0  18          9.29         11.90         3.46 o                         
 -10   0  18        247.54        264.27        17.09 o                         
  -8   0  18         29.27         29.54         5.85 o                         
  -6   0  18        988.75        955.98        37.32 o                         
  -4   0  18        150.63        148.10        13.16 o                         
  -2   0  18          9.67          9.23         3.85 o                         
   0   0  18          1.21         -0.63         2.20 o                         
   2   0  18       1441.91       1569.76        49.93 o                         
   4   0  18        375.42        404.29        14.46 o                         
   6   0  18         27.73         35.10         3.48 o                         
 -17   1  18        187.77        167.00         9.23 o                         
 -15   1  18          1.88          1.34         1.61 o                         
 -13   1  18         24.99         30.84         5.22 o                         
 -11   1  18        223.85        251.30        16.19 o                         
  -9   1  18        256.99        296.71        18.27 o                         
  -7   1  18        394.09        394.67        15.34 o                         
  -5   1  18        779.64        799.83        33.35 o                         
  -3   1  18         67.16         74.94         4.64 o                         
  -1   1  18        168.95        170.07         8.06 o                         
   1   1  18        173.34        197.24         7.24 o                         
   3   1  18         11.78         20.24         2.21 o                         
   5   1  18        254.13        269.87        10.55 o                         
   7   1  18         16.62         22.59         3.54 o                         
 -14   2  18          2.42          1.82         1.37 o                         
 -12   2  18         35.58         31.06         3.51 o                         
 -10   2  18         62.72         58.99         5.22 o                         
  -8   2  18         43.76         47.28         7.33 o                         
  -6   2  18         33.57         46.56         4.97 o                         
  -4   2  18        406.30        388.91        10.37 o                         
  -2   2  18        177.48        168.43         9.48 o                         
   0   2  18          3.97          3.62         1.31 o                         
   2   2  18          4.42          6.06         1.39 o                         
   4   2  18        401.82        431.26        18.78 o                         
 -13   3  18          0.23          0.47         0.82 o                         
 -11   3  18        146.35        158.24        10.10 o                         
  -9   3  18         50.50         46.47         5.74 o                         
  -7   3  18          1.65          0.42         0.87 o                         
  -5   3  18         45.71         50.18         4.44 o                         
  -3   3  18          0.83          0.12         1.49 o                         
  -1   3  18          0.40          1.82         1.69 o                         
   1   3  18        543.71        606.51        15.81 o                         
 -16   1  19        162.66        171.71         9.62 o                         
 -14   1  19         72.00         72.17         7.15 o                         
 -12   1  19         80.68         79.08         8.33 o                         
 -10   1  19         57.13         55.51         7.23 o                         
  -8   1  19         58.07         55.77         5.30 o                         
  -6   1  19        951.70       1019.59        37.83 o                         
  -4   1  19        618.31        651.30        18.38 o                         
  -2   1  19        500.92        531.52        17.94 o                         
   0   1  19          0.01          0.04         0.80 o                         
   2   1  19         14.89         18.34         1.96 o                         
   4   1  19        198.70        183.78         5.71 o                         
 -13   2  19          0.88          0.13         1.43 o                         
 -11   2  19          0.00          0.41         0.87 o                         
  -9   2  19          3.13          0.86         1.07 o                         
  -7   2  19        254.60        268.75        11.44 o                         
  -5   2  19        165.54        177.81         9.29 o                         
  -3   2  19         55.63         56.55         5.75 o                         
  -1   2  19         81.54         82.15         4.79 o                         
   1   2  19          1.98          2.74         1.04 o                         
   3   2  19         18.06         19.98         2.49 o                         
 -10   3  19         69.60         87.60         6.99 o                         
  -8   3  19         35.20         50.44         5.66 o                         
  -6   3  19         34.98         37.44         4.91 o                         
  -4   3  19          7.96          6.91         2.67 o                         
  -2   3  19          1.46          4.91         2.32 o                         
   0   3  19        151.04        173.81        21.70 o                         
 -14   0  20          0.59          3.34         1.69 o                         
 -12   0  20        226.42        236.33        14.06 o                         
 -10   0  20        368.39        389.03        19.68 o                         
  -8   0  20        427.77        450.04        22.08 o                         
  -6   0  20         79.70         83.99         9.19 o                         
  -4   0  20       2741.28       3044.46        80.10 o                         
  -2   0  20          9.23         10.21         3.34 o                         
   0   0  20        431.87        473.02        22.51 o                         
   2   0  20         75.32        100.92         6.32 o                         
   4   0  20        570.74        511.89        35.20 o                         
 -15   1  20        121.76        123.16         8.05 o                         
 -13   1  20        313.35        296.95        15.09 o                         
 -11   1  20         25.90         30.13         4.95 o                         
  -9   1  20          4.48         11.79         3.61 o                         
  -7   1  20        206.20        194.73        13.95 o                         
  -5   1  20        312.46        314.51        10.61 o                         
  -3   1  20          1.88          3.22         1.45 o                         
  -1   1  20          2.79          2.93         1.32 o                         
   1   1  20        185.92        188.35         7.18 o                         
   3   1  20        128.74        130.16         4.91 o                         
 -12   2  20         22.45         19.79         2.31 o                         
 -10   2  20        105.47        109.37         6.09 o                         
  -8   2  20        117.83        119.22         6.82 o                         
  -6   2  20         37.59         34.60         3.78 o                         
  -4   2  20         20.82         24.83         4.36 o                         
  -2   2  20         18.15         18.20         2.17 o                         
   0   2  20         64.36         73.67         3.96 o                         
   2   2  20         14.15         17.68         3.14 o                         
  -9   3  20        481.81        574.26        19.25 o                         
  -7   3  20         47.92         50.36         5.15 o                         
  -5   3  20        186.56        175.52        10.06 o                         
  -3   3  20          8.27          8.25         2.20 o                         
 -14   1  21         10.64          8.01         2.08 o                         
 -12   1  21         17.86         14.54         3.06 o                         
 -10   1  21         48.51         55.63         6.48 o                         
  -8   1  21         49.02         51.37         4.68 o                         
  -6   1  21         28.11         33.16         3.83 o                         
  -4   1  21        126.00        130.99         7.37 o                         
  -2   1  21         24.20         22.65         2.46 o                         
   0   1  21        469.58        512.49        14.61 o                         
   2   1  21        152.32        140.89         5.73 o                         
 -11   2  21        161.01        178.74        10.25 o                         
  -9   2  21          0.71         -0.67         1.14 o                         
  -7   2  21         67.49         65.05         6.13 o                         
  -5   2  21         28.40         23.49         3.77 o                         
  -3   2  21          0.03         -0.12         0.79 o                         
  -1   2  21        334.79        339.14        14.42 o                         
 -12   0  22        302.74        284.22        12.92 o                         
 -10   0  22         96.21         88.08         7.58 o                         
  -8   0  22       3193.83       3705.38        87.56 o                         
  -6   0  22         74.16         90.31         8.37 o                         
  -4   0  22         14.72         15.99         3.57 o                         
  -2   0  22          4.51          0.55         1.41 o                         
   0   0  22          4.18          2.36         0.96 o                         
 -11   1  22         12.35         10.12         1.74 o                         
  -9   1  22          1.08          1.59         0.94 o                         
  -7   1  22          1.89          2.46         1.05 o                         
  -5   1  22        213.51        188.66        12.12 o                         
  -3   1  22         41.70         39.59         2.90 o                         
  -1   1  22          6.67          7.73         1.25 o                         
  -8   1  23        125.17        124.12         6.66 o                         
  -6   1  23        376.99        354.92        32.82 o                         
  -4   1  23         16.44         18.78         3.10 o                         
                                                                                
