# Supplementary material for: Managing negative linear compressibility and thermal expansion through steric hindrance: a case study of 1,2-bis­(4′-pyridyl)­ethane cocrystals
Source: IUCrJ. 2025 Jan 1;12(Pt 1):88–96. doi: 10.1107/S2052252524011734 (PMC11707692; doi:10.1107/S2052252524011734)
Supplement: Supplementary file 45 [file m-12-00088-ETYSUC_170K_Bsup45.hkl]

data_ETYSUC_170K_B                                                              
_shelx_title ' etysuc_170_1_a.res in I2/a'                                      
_shelx_refln_list_code          4                                               
_shelx_F_calc_maximum      216.11                                               
_exptl_crystal_F_000       640.00                                               
_reflns_d_resolution_high  0.8134                                               
                                                                                
loop_                                                                           
 _space_group_symop_operation_xyz                                               
 'x, y, z'                                                                      
 '-x+1/2, y, -z'                                                                
 'x+1/2, y+1/2, z+1/2'                                                          
 '-x+1, y+1/2, -z+1/2'                                                          
 '-x, -y, -z'                                                                   
 'x-1/2, -y, z'                                                                 
 '-x+1/2, -y+1/2, -z+1/2'                                                       
 'x, -y+1/2, z+1/2'                                                             
                                                                                
_cell_length_a    16.6197                                                       
_cell_length_b     4.8747                                                       
_cell_length_c    19.3362                                                       
_cell_angle_alpha  90.000                                                       
_cell_angle_beta  109.217                                                       
_cell_angle_gamma  90.000                                                       
                                                                                
_shelx_F_squared_multiplier     1.000                                           
                                                                                
loop_                                                                           
 _refln_index_h                                                                 
 _refln_index_k                                                                 
 _refln_index_l                                                                 
 _refln_F_squared_calc                                                          
 _refln_F_squared_meas                                                          
 _refln_F_squared_sigma                                                         
 _refln_observed_status                                                         
   2   0   0        109.10        138.51         2.99 o                         
   4   0   0       7401.45       7061.80        69.59 o                         
   6   0   0       6860.57       7477.30        79.93 o                         
   8   0   0       2354.58       2846.21        36.14 o                         
  10   0   0          6.94          3.32         1.48 o                         
  12   0   0         13.83         27.65         3.49 o                         
  14   0   0          2.59          6.32         3.54 o                         
  16   0   0        271.66        306.62        19.85 o                         
  18   0   0        473.13        523.62        19.70 o                         
   1   1   0        272.21        233.34         3.55 o                         
   3   1   0        410.54        461.27         5.97 o                         
   5   1   0          6.45          5.29         0.62 o                         
   7   1   0         91.06         84.96         2.97 o                         
   9   1   0        782.12        926.35        13.87 o                         
  11   1   0         57.99         58.56         4.88 o                         
  13   1   0        702.99        573.75        14.52 o                         
  15   1   0         66.32         61.39         6.25 o                         
  17   1   0        113.47        101.21         5.78 o                         
  19   1   0         49.90         53.86         5.47 o                         
   0   2   0       1594.26       1656.32        25.53 o                         
   2   2   0          1.55          1.14         0.36 o                         
   4   2   0          6.81          4.53         0.88 o                         
   6   2   0          2.13          2.29         0.75 o                         
   8   2   0        179.88        177.28         6.95 o                         
  10   2   0         67.73         58.09         3.82 o                         
  12   2   0        701.58        675.20        18.66 o                         
  14   2   0       1154.72       1257.56        26.39 o                         
  16   2   0         58.09         54.95         6.68 o                         
  18   2   0         26.87         18.20         3.30 o                         
   1   3   0       2428.89       2315.43        38.58 o                         
   3   3   0        481.81        450.55        14.59 o                         
   5   3   0        129.54        148.75         8.70 o                         
   7   3   0        661.48        583.55        11.92 o                         
   9   3   0         70.69         79.76         5.87 o                         
  11   3   0        106.30        111.11         6.89 o                         
  13   3   0         11.53         19.38         9.38 o                         
  15   3   0          1.79          0.69         1.53 o                         
   0   4   0          0.47          5.96         3.02 o                         
   2   4   0        187.38        183.61         8.73 o                         
   4   4   0         88.22        102.51         8.01 o                         
   6   4   0        281.11        252.18        12.94 o                         
   8   4   0       1709.38       1859.21        41.36 o                         
  10   4   0         57.27         60.30         5.79 o                         
  12   4   0         61.98         75.68         8.37 o                         
  14   4   0          3.01          1.45         1.21 o                         
   1   5   0         10.82         10.20         2.45 o                         
   3   5   0        163.04        148.10        13.24 o                         
   5   5   0         82.36        100.11        10.43 o                         
   7   5   0         27.58         33.01         5.56 o                         
   9   5   0         56.37         63.24         6.68 o                         
 -18   1   1        152.84        163.54         8.52 o                         
 -16   1   1        466.83        464.59        14.29 o                         
 -14   1   1         46.95         37.63         3.77 o                         
 -12   1   1         76.71         73.00         3.63 o                         
 -10   1   1        925.41        912.33        15.69 o                         
  -8   1   1       1588.51       1827.50        18.75 o                         
  -6   1   1         86.11         95.18         2.86 o                         
  -4   1   1       7549.32       7688.69        62.47 o                         
  -2   1   1        448.42        435.22         4.79 o                         
   0   1   1       2377.18       2270.99        19.65 o                         
   2   1   1       1111.79       1126.58         9.63 o                         
   4   1   1       2079.89       2302.54        19.66 o                         
   6   1   1         22.50         26.42         1.55 o                         
   8   1   1        824.81        882.90        12.89 o                         
  10   1   1       1214.02       1263.01        24.45 o                         
  12   1   1        407.28        331.26        18.46 o                         
  14   1   1        140.36        127.65         6.53 o                         
  16   1   1          4.24          2.60         1.00 o                         
  18   1   1         67.44         47.16         4.21 o                         
 -17   2   1         50.95         46.87         4.47 o                         
 -15   2   1         33.09         35.18         3.67 o                         
 -13   2   1        944.34        948.19        22.55 o                         
 -11   2   1        128.47        119.40         5.69 o                         
  -9   2   1       1444.82       1282.31        37.58 o                         
  -7   2   1       2730.05       2866.51        31.94 o                         
  -5   2   1        176.08        208.09         6.28 o                         
  -3   2   1       4381.54       4675.94        93.46 o                         
  -1   2   1       2153.70       2175.35        22.15 o                         
   1   2   1        303.13        334.13         5.90 o                         
   3   2   1        556.00        620.92        12.48 o                         
   5   2   1       1229.64       1518.13        21.23 o                         
   7   2   1        398.07        391.63         9.44 o                         
   9   2   1        402.36        364.11        12.48 o                         
  11   2   1        188.75        189.01         9.25 o                         
  13   2   1        157.61        183.80         7.88 o                         
  15   2   1       1333.35       1437.77        27.46 o                         
  17   2   1         29.83         25.88         3.07 o                         
 -16   3   1         25.18         28.25         3.11 o                         
 -14   3   1          1.64          3.37         1.44 o                         
 -12   3   1       2653.25       2746.69        84.72 o                         
 -10   3   1          0.09         -1.16         1.59 o                         
  -8   3   1       1128.84       1081.89        28.78 o                         
  -6   3   1        107.84         80.09         5.67 o                         
  -4   3   1       1749.68       1830.29        34.67 o                         
  -2   3   1         95.31         95.17         6.21 o                         
   0   3   1       2012.10       1885.93        33.32 o                         
   2   3   1        269.32        275.72        10.96 o                         
   4   3   1        352.56        321.61        12.64 o                         
   6   3   1        324.66        318.73        11.81 o                         
   8   3   1        233.64        204.07         9.39 o                         
  10   3   1          2.46          0.94         1.15 o                         
  12   3   1         41.32         46.35         5.42 o                         
  14   3   1          9.25          3.05         1.63 o                         
  16   3   1        109.12        110.02         8.29 o                         
 -13   4   1         42.01         38.32         5.60 o                         
 -11   4   1          0.02          0.72         1.28 o                         
  -9   4   1          0.05         -0.55         1.14 o                         
  -7   4   1        987.20        972.78        27.54 o                         
  -5   4   1         75.03         59.34         6.16 o                         
  -3   4   1          3.32          2.45         2.15 o                         
  -1   4   1        537.82        477.18        20.59 o                         
   1   4   1        117.02         99.29         7.66 o                         
   3   4   1         44.06         49.96         7.97 o                         
   5   4   1         38.28         48.01         4.43 o                         
   7   4   1          0.02         -0.67         1.11 o                         
   9   4   1       2075.29       2141.95        38.08 o                         
  11   4   1          2.01          0.99         0.86 o                         
  13   4   1          5.56          5.11         2.13 o                         
 -10   5   1        161.73        140.49         9.06 o                         
  -8   5   1         13.47         17.26         2.71 o                         
  -6   5   1          0.39         -0.02         1.12 o                         
  -4   5   1        303.35        282.61        12.59 o                         
  -2   5   1         51.56         59.64         5.74 o                         
   0   5   1         21.28         15.79         3.04 o                         
   2   5   1        445.84        469.86        24.68 o                         
   4   5   1        152.91        160.90        13.49 o                         
   6   5   1        125.21        133.73        11.59 o                         
   8   5   1          6.28          4.59         2.05 o                         
 -18   0   2         39.36         50.57         4.92 o                         
 -16   0   2       2069.63       2073.10        63.40 o                         
 -14   0   2          5.53          8.53         3.82 o                         
 -12   0   2       1456.65       1458.71        31.87 o                         
 -10   0   2         19.83          8.72         1.90 o                         
  -8   0   2       4997.49       5420.15        59.58 o                         
  -6   0   2       8205.66       8810.69        88.62 o                         
  -4   0   2       6634.16       6809.24        67.80 o                         
  -2   0   2        118.83        111.78         3.18 o                         
   0   0   2       1090.17       1041.89        11.00 o                         
   2   0   2      46705.12      34629.19       377.65 o                         
   4   0   2        692.26        846.58        32.85 o                         
   6   0   2       2824.56       3112.58        56.28 o                         
   8   0   2       5753.04       6104.68        80.12 o                         
  10   0   2         29.60         13.04         2.56 o                         
  12   0   2        101.45         92.12         7.70 o                         
  14   0   2        629.68        648.67        31.32 o                         
  16   0   2        183.92        215.61        15.94 o                         
  18   0   2         47.44         65.22         4.88 o                         
 -19   1   2          0.33          0.15         0.74 o                         
 -17   1   2          9.58         14.13         2.35 o                         
 -15   1   2          0.42          2.39         2.52 o                         
 -13   1   2         19.91         15.88         2.29 o                         
 -11   1   2        799.14        738.48        14.49 o                         
  -9   1   2        795.39        807.88        13.35 o                         
  -7   1   2        645.33        746.47         9.76 o                         
  -5   1   2        177.30        188.08         4.48 o                         
  -3   1   2       5701.44       5717.68        43.55 o                         
  -1   1   2       9688.25       9070.12        66.07 o                         
   1   1   2       1668.62       1735.78        18.90 o                         
   3   1   2        893.81        982.75        11.23 o                         
   5   1   2       6850.86       7555.83        59.22 o                         
   7   1   2         30.75         32.48         2.29 o                         
   9   1   2         21.88         15.62         1.85 o                         
  11   1   2         70.19         58.96         3.30 o                         
  13   1   2         12.70          9.25         2.29 o                         
  15   1   2        880.25        916.11        21.23 o                         
  17   1   2         43.03         48.91         4.64 o                         
 -18   2   2         86.01         90.31         5.53 o                         
 -16   2   2         39.81         37.85         5.17 o                         
 -14   2   2         67.63         66.12         5.39 o                         
 -12   2   2        330.79        336.63        12.51 o                         
 -10   2   2          2.11          4.72         4.35 o                         
  -8   2   2        128.08        147.60         6.15 o                         
  -6   2   2        218.27        227.72         6.38 o                         
  -4   2   2        457.62        567.08        11.44 o                         
  -2   2   2       2326.21       2523.20        25.06 o                         
   0   2   2        585.53        688.32        11.28 o                         
   2   2   2       1473.20       1598.04        16.91 o                         
   4   2   2        960.67       1125.64        16.94 o                         
   6   2   2        501.29        560.09        12.34 o                         
   8   2   2         72.50         78.25         5.44 o                         
  10   2   2       1343.87       1312.92        32.95 o                         
  12   2   2        323.52        333.04        12.58 o                         
  14   2   2       1849.95       1883.96        29.24 o                         
  16   2   2         85.43         85.67         6.15 o                         
 -17   3   2       1574.74       1552.56        41.02 o                         
 -15   3   2        133.08        147.01        12.04 o                         
 -13   3   2          6.74         10.13         2.62 o                         
 -11   3   2       2446.90       2309.44        48.31 o                         
  -9   3   2        597.70        583.90        40.36 o                         
  -7   3   2        429.00        358.63         9.64 o                         
  -5   3   2         55.78         54.21         5.04 o                         
  -3   3   2        883.94        807.69        17.38 o                         
  -1   3   2        194.40        187.93         7.55 o                         
   1   3   2       2313.77       2174.41        37.40 o                         
   3   3   2          0.92          2.22         1.35 o                         
   5   3   2        645.85        616.48        16.51 o                         
   7   3   2       1183.71       1044.26        26.22 o                         
   9   3   2         32.08         37.87         4.01 o                         
  11   3   2          2.89          1.12         1.12 o                         
  13   3   2         38.84         46.57         5.09 o                         
  15   3   2          3.10          3.92         1.51 o                         
 -14   4   2         85.46         77.97         7.37 o                         
 -12   4   2          2.43          2.01         1.97 o                         
 -10   4   2        132.66        138.83         7.26 o                         
  -8   4   2        323.25        329.13        14.79 o                         
  -6   4   2        140.81        142.42         9.62 o                         
  -4   4   2        185.36        175.14        10.72 o                         
  -2   4   2        134.82        122.83         7.16 o                         
   0   4   2        231.85        205.70         9.30 o                         
   2   4   2          0.11          0.49         1.19 o                         
   4   4   2        807.41        786.59        34.38 o                         
   6   4   2        101.08        105.05         6.61 o                         
   8   4   2        752.84        796.72        19.38 o                         
  10   4   2        353.11        383.69        12.01 o                         
  12   4   2         46.98         40.32         3.13 o                         
  -9   5   2         51.03         53.50         4.47 o                         
  -7   5   2          3.51          3.66         1.79 o                         
  -5   5   2         41.45         49.44         7.77 o                         
  -3   5   2         26.38         29.68         4.00 o                         
  -1   5   2          1.45          1.21         0.85 o                         
   1   5   2         99.21         99.78         7.51 o                         
   3   5   2        217.18        240.57        11.82 o                         
   5   5   2        282.65        294.46        12.70 o                         
   7   5   2        721.99        818.04        21.39 o                         
   9   5   2          3.18          3.95         1.81 o                         
 -18   1   3         84.94         76.86         4.74 o                         
 -16   1   3        134.12        132.70         7.44 o                         
 -14   1   3        102.51         99.16         5.11 o                         
 -12   1   3        394.53        355.32         9.39 o                         
 -10   1   3        341.45        386.65         9.36 o                         
  -8   1   3        643.06        737.94        11.16 o                         
  -6   1   3        313.47        274.72         6.53 o                         
  -4   1   3       7935.19       8203.66        57.94 o                         
  -2   1   3      46227.76      38357.27       764.95 o                         
   0   1   3       1122.04       1189.04        12.53 o                         
   2   1   3       6596.78       6543.07        59.98 o                         
   4   1   3       3117.30       3446.43        32.22 o                         
   6   1   3        840.21        993.58        15.52 o                         
   8   1   3        789.80        834.71        14.22 o                         
  10   1   3       2179.49       2041.68        27.54 o                         
  12   1   3         92.95         73.56         5.64 o                         
  14   1   3        325.33        325.36        12.05 o                         
  16   1   3          7.43          6.14         1.59 o                         
  18   1   3         93.91         89.04         7.19 o                         
 -17   2   3         14.23         23.01         3.27 o                         
 -15   2   3         49.85         52.10         6.98 o                         
 -13   2   3        486.70        498.20        15.57 o                         
 -11   2   3        997.76        864.38        25.58 o                         
  -9   2   3          1.71          1.49         1.04 o                         
  -7   2   3        179.00        172.54         6.36 o                         
  -5   2   3         89.91         92.75         3.39 o                         
  -3   2   3       4188.67       4311.29        39.72 o                         
  -1   2   3       5016.07       5245.19        51.07 o                         
   1   2   3        336.70        302.81         5.79 o                         
   3   2   3        314.46        323.51         7.25 o                         
   5   2   3        542.34        571.40        12.08 o                         
   7   2   3       2990.95       3293.06        40.81 o                         
   9   2   3          1.15          1.51         0.74 o                         
  11   2   3         80.98         84.56         6.14 o                         
  13   2   3         94.32         91.13         7.16 o                         
  15   2   3          0.01          0.50         1.14 o                         
  17   2   3          7.26          4.03         1.65 o                         
 -16   3   3        602.51        600.05        17.23 o                         
 -14   3   3          1.42          0.36         2.01 o                         
 -12   3   3        402.98        453.23        25.24 o                         
 -10   3   3       1880.28       1740.84        39.75 o                         
  -8   3   3         11.35         13.92         2.60 o                         
  -6   3   3         25.42         30.56         4.12 o                         
  -4   3   3        252.35        296.42        11.99 o                         
  -2   3   3        550.39        582.80        16.77 o                         
   0   3   3        404.02        388.60        10.11 o                         
   2   3   3         36.08         31.33         3.67 o                         
   4   3   3        449.30        445.69        15.91 o                         
   6   3   3        123.43        108.02         5.08 o                         
   8   3   3        163.41        148.68         8.04 o                         
  10   3   3        100.20        102.65         6.60 o                         
  12   3   3         76.68         79.53         6.78 o                         
  14   3   3         35.14         42.62         9.40 o                         
 -13   4   3          4.20          1.21         1.77 o                         
 -11   4   3          2.32         -1.09         1.93 o                         
  -9   4   3         10.36         11.13         2.22 o                         
  -7   4   3        126.87        127.66         7.31 o                         
  -5   4   3          4.42          8.07         2.02 o                         
  -3   4   3        273.42        251.69        10.47 o                         
  -1   4   3          2.69          4.53         2.06 o                         
   1   4   3        319.95        302.14        11.59 o                         
   3   4   3        445.20        443.36        19.08 o                         
   5   4   3        359.77        354.04        15.39 o                         
   7   4   3        167.28        178.07        10.47 o                         
   9   4   3        143.13        147.53         9.03 o                         
  11   4   3        484.69        473.75        15.30 o                         
 -10   5   3         14.75         12.45         2.01 o                         
  -8   5   3         13.39         12.20         2.29 o                         
  -6   5   3        170.88        179.16        10.53 o                         
  -4   5   3         59.76         65.38         5.90 o                         
  -2   5   3         64.26         61.39         5.76 o                         
   0   5   3         55.83         69.48         6.21 o                         
   2   5   3        755.86        749.63        21.87 o                         
   4   5   3       1094.79       1182.09        40.86 o                         
   6   5   3        222.38        267.58        16.18 o                         
   8   5   3          0.12         -0.52         1.25 o                         
 -18   0   4          9.52          9.36         3.88 o                         
 -16   0   4         27.75         31.44         6.44 o                         
 -14   0   4        265.18        241.21        18.03 o                         
 -12   0   4       2341.92       2185.43        50.34 o                         
 -10   0   4       4134.76       4380.05        81.09 o                         
  -8   0   4        320.91        411.97        11.49 o                         
  -6   0   4        129.60        121.08         5.26 o                         
  -4   0   4        953.73       1146.12        15.87 o                         
  -2   0   4       2037.73       1985.79        26.10 o                         
   0   0   4       7667.20       7351.37        63.50 o                         
   2   0   4        181.79        193.49         5.51 o                         
   4   0   4        421.39        439.26        13.35 o                         
   6   0   4       1230.52       1434.50        35.32 o                         
   8   0   4        120.76        145.03         7.88 o                         
  10   0   4         26.30         21.60         3.52 o                         
  12   0   4        115.06        119.27         8.88 o                         
  14   0   4        144.87        171.45        14.81 o                         
  16   0   4        196.13        180.91        13.61 o                         
 -19   1   4        116.65        113.89        11.39 o                         
 -17   1   4         47.79         42.53         3.90 o                         
 -15   1   4         28.51         21.90         2.72 o                         
 -13   1   4        287.42        266.66         9.48 o                         
 -11   1   4          8.51          2.08         0.93 o                         
  -9   1   4        372.04        421.63         9.27 o                         
  -7   1   4        644.99        798.75        12.69 o                         
  -5   1   4       1000.40       1016.23        12.55 o                         
  -3   1   4      15712.43      15399.71       124.52 o                         
  -1   1   4       9937.79       9983.54        80.78 o                         
   1   1   4          0.08          1.55         0.59 o                         
   3   1   4       2883.22       3146.50        32.29 o                         
   5   1   4        115.32        140.70         6.38 o                         
   7   1   4        294.75        341.59         9.15 o                         
   9   1   4          0.08          1.19         0.79 o                         
  11   1   4       2650.78       2428.67        52.20 o                         
  13   1   4        232.21        266.14        10.94 o                         
  15   1   4        375.45        391.53        17.78 o                         
  17   1   4          1.27          3.21         1.25 o                         
 -18   2   4         59.27         64.89         4.88 o                         
 -16   2   4         25.91         28.70         3.98 o                         
 -14   2   4        383.36        424.36        18.22 o                         
 -12   2   4        404.53        378.55        16.27 o                         
 -10   2   4       1424.15       1255.74        33.54 o                         
  -8   2   4         71.15         57.36         5.03 o                         
  -6   2   4       2247.63       2413.15        29.92 o                         
  -4   2   4       1281.26       1409.01        16.22 o                         
  -2   2   4       6638.56       7297.95        68.67 o                         
   0   2   4        404.67        397.94         8.28 o                         
   2   2   4        142.84        163.00         5.28 o                         
   4   2   4        791.52        873.29        16.60 o                         
   6   2   4        823.73        977.92        17.92 o                         
   8   2   4          0.39          0.68         0.96 o                         
  10   2   4        332.40        286.67        11.50 o                         
  12   2   4        280.76        273.98        11.18 o                         
  14   2   4         84.51         88.90         4.90 o                         
  16   2   4        161.19        138.40        10.06 o                         
 -17   3   4          3.80          5.65         1.44 o                         
 -15   3   4        933.84       1016.00        25.57 o                         
 -13   3   4         90.80         99.15        11.11 o                         
 -11   3   4        385.10        361.54        15.55 o                         
  -9   3   4       3177.38       2842.06        55.41 o                         
  -7   3   4        894.64        780.12        16.13 o                         
  -5   3   4         86.95         92.66         5.91 o                         
  -3   3   4       1573.46       1477.78        30.23 o                         
  -1   3   4          7.56          6.69         1.49 o                         
   1   3   4        132.56        142.74         8.08 o                         
   3   3   4        420.75        401.31        18.17 o                         
   5   3   4         74.77         52.41         3.90 o                         
   7   3   4        612.94        589.85        20.29 o                         
   9   3   4         61.31         53.19         4.74 o                         
  11   3   4          0.35          0.17         1.05 o                         
  13   3   4        277.87        264.07        11.59 o                         
 -14   4   4        199.23        202.60        12.76 o                         
 -12   4   4        207.72        202.24        14.61 o                         
 -10   4   4          4.28          3.81         1.71 o                         
  -8   4   4          9.62         12.40         3.00 o                         
  -6   4   4          0.09          1.43         1.49 o                         
  -4   4   4        396.98        392.32        16.38 o                         
  -2   4   4        382.10        346.32        25.14 o                         
   0   4   4         22.55         15.39         2.89 o                         
   2   4   4        567.91        560.17        24.86 o                         
   4   4   4        302.95        322.30        28.40 o                         
   6   4   4        314.13        313.00        14.30 o                         
   8   4   4        535.23        548.46        23.95 o                         
  10   4   4         68.13         67.35         8.11 o                         
  12   4   4        417.33        353.62        21.88 o                         
 -11   5   4          1.39          1.33         1.09 o                         
  -9   5   4         20.63         22.97         2.97 o                         
  -7   5   4        159.41        175.60        17.49 o                         
  -5   5   4        185.51        198.14        10.35 o                         
  -3   5   4        197.78        226.22        11.40 o                         
  -1   5   4        144.13        153.75         7.48 o                         
   1   5   4        122.54        123.40         6.57 o                         
   3   5   4        994.46       1077.85        27.07 o                         
   5   5   4        153.10        169.09         8.83 o                         
   7   5   4         98.11         96.63         8.95 o                         
 -20   1   5         32.42         29.14         3.90 o                         
 -18   1   5        179.22        180.38         7.55 o                         
 -16   1   5          5.96          5.97         1.37 o                         
 -14   1   5        112.83        113.31         6.05 o                         
 -12   1   5        381.87        345.33        11.81 o                         
 -10   1   5       3381.76       3511.54        41.78 o                         
  -8   1   5        114.77        126.52         4.56 o                         
  -6   1   5        457.25        501.92         8.55 o                         
  -4   1   5       4612.76       4890.30        51.99 o                         
  -2   1   5      13671.36      13640.70       119.28 o                         
   0   1   5       3399.25       3497.90        29.18 o                         
   2   1   5        246.97        299.32         6.72 o                         
   4   1   5          0.55          3.62         0.90 o                         
   6   1   5       1192.66       1286.93        21.92 o                         
   8   1   5        343.75        332.49         8.42 o                         
  10   1   5          0.26          2.03         1.07 o                         
  12   1   5       4033.10       3967.02        58.70 o                         
  14   1   5         48.40         44.36         4.12 o                         
  16   1   5          4.07          4.97         1.57 o                         
 -19   2   5        216.38        237.63        12.12 o                         
 -17   2   5         36.94         44.53         3.70 o                         
 -15   2   5        519.60        569.00        16.14 o                         
 -13   2   5       1578.84       1606.67        65.88 o                         
 -11   2   5         55.31         48.77         3.56 o                         
  -9   2   5       1507.71       1370.16        25.78 o                         
  -7   2   5        120.14        158.25         8.30 o                         
  -5   2   5       1059.13       1163.78        16.37 o                         
  -3   2   5          4.16          4.79         1.34 o                         
  -1   2   5         77.40         86.28         4.38 o                         
   1   2   5        575.22        622.61        11.63 o                         
   3   2   5       5025.04       5592.53        56.90 o                         
   5   2   5        162.41        145.98         6.14 o                         
   7   2   5        638.34        631.66        16.67 o                         
   9   2   5         26.35         21.27         2.56 o                         
  11   2   5        454.56        438.32        14.45 o                         
  13   2   5        122.29        132.27         7.26 o                         
  15   2   5        116.36        119.99         5.82 o                         
 -16   3   5         19.82         24.23         3.12 o                         
 -14   3   5        439.53        479.01        17.21 o                         
 -12   3   5        676.14        740.74        33.33 o                         
 -10   3   5        161.76        141.30        13.73 o                         
  -8   3   5          5.78          3.80         1.28 o                         
  -6   3   5        106.82         95.00         6.21 o                         
  -4   3   5         28.94         27.45         3.15 o                         
  -2   3   5         60.55         55.00         4.34 o                         
   0   3   5        111.82        114.64         6.33 o                         
   2   3   5        118.80         88.16         8.18 o                         
   4   3   5        418.62        370.91        10.64 o                         
   6   3   5        432.30        406.18        16.36 o                         
   8   3   5          2.83          4.24         2.03 o                         
  10   3   5          1.52         -0.15         1.03 o                         
  12   3   5        180.89        192.92        10.08 o                         
  14   3   5         86.00         87.60         8.21 o                         
 -15   4   5         63.02         53.20         3.88 o                         
 -13   4   5         56.80         64.49         7.69 o                         
 -11   4   5        155.04        171.97        13.81 o                         
  -9   4   5        174.81        161.45         9.87 o                         
  -7   4   5        441.20        439.77        17.40 o                         
  -5   4   5          0.20          0.62         1.15 o                         
  -3   4   5        178.07        177.85        10.73 o                         
  -1   4   5       1698.49       1587.30        37.73 o                         
   1   4   5         81.11         84.59         6.03 o                         
   3   4   5         35.91         35.64         3.93 o                         
   5   4   5        179.68        188.16        10.92 o                         
   7   4   5        462.89        507.33        18.09 o                         
   9   4   5         13.82         15.59         2.99 o                         
  11   4   5          7.02          8.94         1.93 o                         
 -10   5   5         30.56         22.50         2.66 o                         
  -8   5   5         13.39         12.86         2.40 o                         
  -6   5   5         19.64         15.86         2.80 o                         
  -4   5   5        219.92        201.34        10.52 o                         
  -2   5   5        225.74        230.66        11.46 o                         
   0   5   5         13.57         15.46         2.89 o                         
   2   5   5         17.36         12.66         2.01 o                         
   4   5   5        421.43        423.38        14.80 o                         
   6   5   5       1275.83       1353.41        46.90 o                         
   8   5   5         70.16         69.52         8.17 o                         
 -18   0   6        799.45        786.95        31.52 o                         
 -16   0   6         19.26         18.32         4.75 o                         
 -14   0   6        584.61        559.44        19.70 o                         
 -12   0   6        276.53        296.66        16.07 o                         
 -10   0   6        678.62        726.16        14.32 o                         
  -8   0   6          0.13          2.04         1.17 o                         
  -6   0   6       4944.73       5505.42        60.18 o                         
  -4   0   6       9057.32       9153.63       106.68 o                         
  -2   0   6       1214.44       1265.33        19.06 o                         
   0   0   6       1151.43        973.35        11.68 o                         
   2   0   6       7880.16       8341.23       126.48 o                         
   4   0   6          0.95          1.15         0.69 o                         
   6   0   6         49.85         47.82         5.17 o                         
   8   0   6       6340.60       6063.94       133.24 o                         
  10   0   6        713.22        607.77        27.35 o                         
  12   0   6        294.09        296.44        19.93 o                         
  14   0   6        107.25        106.39        11.07 o                         
  16   0   6        681.78        798.82        28.66 o                         
 -19   1   6        274.98        290.38        11.05 o                         
 -17   1   6         18.49         18.78         2.28 o                         
 -15   1   6         40.08         36.45         3.45 o                         
 -13   1   6        874.52        858.43        20.58 o                         
 -11   1   6        138.67        134.09         7.23 o                         
  -9   1   6       2166.34       2324.53        30.26 o                         
  -7   1   6        144.02        144.76         5.29 o                         
  -5   1   6      14448.28      15155.93       122.34 o                         
  -3   1   6        769.10        886.39        11.98 o                         
  -1   1   6       4642.76       4861.90        71.12 o                         
   1   1   6        158.33        158.87         3.63 o                         
   3   1   6       1178.48       1262.75        17.79 o                         
   5   1   6       5053.41       5646.80        64.77 o                         
   7   1   6        504.46        455.33        11.58 o                         
   9   1   6         21.95         20.77         2.11 o                         
  11   1   6        263.87        251.47        10.53 o                         
  13   1   6        520.66        533.53        15.47 o                         
  15   1   6          1.74          2.80         1.17 o                         
 -18   2   6         24.18         25.39         2.15 o                         
 -16   2   6         78.60        102.76         6.14 o                         
 -14   2   6       1639.16       1788.98        40.80 o                         
 -12   2   6        146.54        142.94        10.14 o                         
 -10   2   6         83.93         73.21         5.53 o                         
  -8   2   6        932.50        893.43        19.42 o                         
  -6   2   6       3368.88       3532.15        37.08 o                         
  -4   2   6       2496.62       2762.41        32.84 o                         
  -2   2   6        705.19        748.68        13.40 o                         
   0   2   6       1835.58       1982.27        28.48 o                         
   2   2   6        122.66        129.74         5.34 o                         
   4   2   6         39.37         41.13         3.36 o                         
   6   2   6        140.44        131.03         6.36 o                         
   8   2   6        398.48        414.59        11.60 o                         
  10   2   6         71.21         68.35         4.66 o                         
  12   2   6        223.58        204.76         9.30 o                         
  14   2   6         13.74         10.99         1.57 o                         
 -17   3   6        144.54        146.03         6.52 o                         
 -15   3   6         12.98         11.69         2.04 o                         
 -13   3   6        127.81        140.03         9.23 o                         
 -11   3   6        141.71        146.41        13.97 o                         
  -9   3   6         91.86         82.82        10.49 o                         
  -7   3   6        102.00         84.06         4.60 o                         
  -5   3   6        199.85        157.01         8.01 o                         
  -3   3   6        571.82        553.58        15.20 o                         
  -1   3   6        468.56        446.13        13.33 o                         
   1   3   6          0.96          3.69         1.76 o                         
   3   3   6       1072.50       1030.21        24.88 o                         
   5   3   6        367.56        345.51        14.92 o                         
   7   3   6        312.37        258.73        10.45 o                         
   9   3   6        289.43        264.55        12.98 o                         
  11   3   6        141.50        138.54         8.54 o                         
  13   3   6          7.32          2.94         2.33 o                         
 -14   4   6        155.06        175.45         8.25 o                         
 -12   4   6          9.30          5.27         2.70 o                         
 -10   4   6        147.72        142.08         8.99 o                         
  -8   4   6         42.46         54.08         5.79 o                         
  -6   4   6        362.75        350.09        15.34 o                         
  -4   4   6          6.44          8.48         2.46 o                         
  -2   4   6        404.18        400.26        22.26 o                         
   0   4   6       1623.33       1587.77        30.90 o                         
   2   4   6         62.08         72.14         5.55 o                         
   4   4   6        618.79        681.27        27.17 o                         
   6   4   6        251.21        256.92        16.54 o                         
   8   4   6        209.03        221.72        10.97 o                         
  10   4   6         80.24         77.46         5.65 o                         
 -11   5   6          0.84          2.01         1.21 o                         
  -9   5   6         38.68         36.04         3.67 o                         
  -7   5   6         22.14         21.27         3.23 o                         
  -5   5   6         16.70         23.67         3.52 o                         
  -3   5   6        139.54        143.20         8.76 o                         
  -1   5   6        284.72        296.74        17.12 o                         
   1   5   6          4.21          3.84         1.51 o                         
   3   5   6        625.04        647.87        19.04 o                         
   5   5   6        380.72        411.91        15.40 o                         
   7   5   6        676.44        650.09        55.87 o                         
 -20   1   7         20.72         18.18         2.25 o                         
 -18   1   7        133.89        134.66         5.58 o                         
 -16   1   7          2.02          3.52         1.32 o                         
 -14   1   7        492.58        494.18        13.17 o                         
 -12   1   7        360.84        297.36         7.60 o                         
 -10   1   7          5.04          2.55         0.87 o                         
  -8   1   7        101.55         91.16         4.13 o                         
  -6   1   7        125.54        116.61         4.67 o                         
  -4   1   7       5998.33       6542.45        52.93 o                         
  -2   1   7       3287.14       3419.43        52.82 o                         
   0   1   7       3551.14       3983.25        33.66 o                         
   2   1   7          6.27          9.83         1.18 o                         
   4   1   7        135.38        171.24         5.55 o                         
   6   1   7         30.33         46.60         3.47 o                         
   8   1   7        125.28         96.10         3.81 o                         
  10   1   7          1.12          0.25         1.06 o                         
  12   1   7         68.22         78.82         5.65 o                         
  14   1   7        438.51        445.72        16.26 o                         
  16   1   7         16.14         14.73         2.98 o                         
 -19   2   7         63.80         64.21         6.12 o                         
 -17   2   7          3.24          3.88         0.94 o                         
 -15   2   7          6.58          9.46         2.52 o                         
 -13   2   7       1473.46       1449.43        35.74 o                         
 -11   2   7        833.33        732.60        29.35 o                         
  -9   2   7        748.08        673.97        17.40 o                         
  -7   2   7        464.96        445.73        10.37 o                         
  -5   2   7      10300.20      10275.98        98.71 o                         
  -3   2   7         43.49         59.30         3.58 o                         
  -1   2   7         81.59         85.06         4.19 o                         
   1   2   7        474.59        458.85        12.25 o                         
   3   2   7        478.78        504.39        13.31 o                         
   5   2   7        316.64        374.30        10.89 o                         
   7   2   7        140.30        113.42         4.99 o                         
   9   2   7        180.97        170.63         8.53 o                         
  11   2   7        393.54        432.97        14.64 o                         
  13   2   7        612.04        635.60        20.57 o                         
 -16   3   7        125.59        153.38         6.57 o                         
 -14   3   7          0.47          2.01         2.48 o                         
 -12   3   7          4.39          6.46         2.30 o                         
 -10   3   7         21.86         19.68         5.15 o                         
  -8   3   7         22.65         20.96         3.55 o                         
  -6   3   7        219.69        190.93         6.98 o                         
  -4   3   7        153.81        128.53         7.28 o                         
  -2   3   7        388.89        344.00        11.93 o                         
   0   3   7        148.66        134.46         8.63 o                         
   2   3   7        131.03        109.03         5.65 o                         
   4   3   7        386.88        366.33        10.88 o                         
   6   3   7          0.45          1.97         1.14 o                         
   8   3   7          6.98          5.26         1.67 o                         
  10   3   7        470.83        425.65        15.95 o                         
  12   3   7         34.43         33.94         5.56 o                         
 -15   4   7         24.49         22.33         2.53 o                         
 -13   4   7         54.07         51.97         6.72 o                         
 -11   4   7         23.85         16.50         4.27 o                         
  -9   4   7        217.58        235.24        12.00 o                         
  -7   4   7        299.95        276.62        13.40 o                         
  -5   4   7        673.40        654.72        21.69 o                         
  -3   4   7         74.30         79.97         7.10 o                         
  -1   4   7        166.84        163.39        10.79 o                         
   1   4   7       2553.41       2587.50        52.87 o                         
   3   4   7        300.89        321.05        12.03 o                         
   5   4   7          0.92          0.67         1.37 o                         
   7   4   7         85.72         78.74         6.43 o                         
   9   4   7         96.14         89.12         6.24 o                         
  11   4   7          6.01          9.18         2.54 o                         
 -10   5   7         58.74         63.97         6.56 o                         
  -8   5   7         86.75         88.63         6.02 o                         
  -6   5   7        154.02        170.84         9.12 o                         
  -4   5   7         63.63         60.02         5.52 o                         
  -2   5   7         17.99         18.07         4.43 o                         
   0   5   7        264.94        276.05        12.17 o                         
   2   5   7          5.99          8.74         1.71 o                         
   4   5   7          9.86         12.38         2.38 o                         
   6   5   7        131.76        141.65         6.90 o                         
 -20   0   8         42.06         38.77         4.87 o                         
 -18   0   8          0.33          1.22         1.17 o                         
 -16   0   8        316.94        320.30        17.45 o                         
 -14   0   8        938.54        944.98        26.75 o                         
 -12   0   8        706.59        697.81        14.97 o                         
 -10   0   8         17.71         13.15         3.16 o                         
  -8   0   8       2635.22       2897.98        56.89 o                         
  -6   0   8        129.51        131.01         6.42 o                         
  -4   0   8        918.60       1041.80        24.08 o                         
  -2   0   8         23.84         32.11         2.69 o                         
   0   0   8       1449.12       1499.99        19.89 o                         
   2   0   8        100.66        118.02         5.61 o                         
   4   0   8       1005.64       1176.87        29.13 o                         
   6   0   8         45.20         43.43         5.45 o                         
   8   0   8       2060.04       1739.60        40.28 o                         
  10   0   8      10131.50       9901.81       213.11 o                         
  12   0   8         84.17         87.56        10.39 o                         
  14   0   8        180.11        180.26        13.49 o                         
 -19   1   8        138.79        152.36         7.75 o                         
 -17   1   8         58.71         69.55         4.26 o                         
 -15   1   8         66.78         73.34         5.53 o                         
 -13   1   8        919.43        877.46        26.95 o                         
 -11   1   8       1368.20       1245.42        20.41 o                         
  -9   1   8          7.96          9.04         1.31 o                         
  -7   1   8        109.88        132.04         4.57 o                         
  -5   1   8        137.11        152.92         4.59 o                         
  -3   1   8       1455.37       1667.70        34.43 o                         
  -1   1   8       1431.56       1715.11        19.34 o                         
   1   1   8       2940.69       3166.79        39.32 o                         
   3   1   8        161.31        133.41         5.41 o                         
   5   1   8        841.55        900.28        18.71 o                         
   7   1   8        147.72        103.82         4.89 o                         
   9   1   8        267.28        248.45        10.30 o                         
  11   1   8        264.58        257.69        10.55 o                         
  13   1   8         40.65         30.79         3.32 o                         
  15   1   8         89.22        101.13         9.01 o                         
 -18   2   8          7.78          8.93         1.30 o                         
 -16   2   8         66.07         63.53         4.09 o                         
 -14   2   8         17.28         15.53         2.48 o                         
 -12   2   8       4347.44       4015.72        72.30 o                         
 -10   2   8         82.12         62.49         4.51 o                         
  -8   2   8         80.37         92.46         4.82 o                         
  -6   2   8        613.22        602.00        12.28 o                         
  -4   2   8       8874.78       8869.71        86.45 o                         
  -2   2   8          1.54          1.11         0.71 o                         
   0   2   8        418.00        425.21        13.93 o                         
   2   2   8         78.80         60.05         3.58 o                         
   4   2   8         27.09         35.75         3.64 o                         
   6   2   8         28.37         15.25         1.76 o                         
   8   2   8         25.01         17.71         2.67 o                         
  10   2   8        196.03        190.76        10.24 o                         
  12   2   8         17.67         17.90         3.11 o                         
  14   2   8         40.90         50.37         4.17 o                         
 -17   3   8        146.44        140.91         6.77 o                         
 -15   3   8         89.70         89.42         5.34 o                         
 -13   3   8          1.11          3.98         1.77 o                         
 -11   3   8         16.86         10.20         2.59 o                         
  -9   3   8        512.39        472.27        26.00 o                         
  -7   3   8         70.05         58.77         5.98 o                         
  -5   3   8        180.23        165.68         6.52 o                         
  -3   3   8         57.43         45.54         3.31 o                         
  -1   3   8        780.57        701.04        15.38 o                         
   1   3   8        423.60        355.92        10.10 o                         
   3   3   8          0.65          3.80         1.67 o                         
   5   3   8         11.56         20.22         3.63 o                         
   7   3   8         15.65         17.98         2.74 o                         
   9   3   8       1050.19       1095.06        63.97 o                         
  11   3   8        173.72        161.03        19.60 o                         
  13   3   8        132.02        107.60         8.25 o                         
 -14   4   8        120.13        127.97         6.76 o                         
 -12   4   8         34.05         45.45         6.52 o                         
 -10   4   8         18.17         20.25         4.97 o                         
  -8   4   8        262.55        234.46         9.81 o                         
  -6   4   8        168.27        132.46         7.37 o                         
  -4   4   8         16.15         18.41         3.49 o                         
  -2   4   8         46.30         34.45         5.33 o                         
   0   4   8         28.11         28.88         4.33 o                         
   2   4   8       2465.60       2588.56        46.71 o                         
   4   4   8        108.15        113.47         8.31 o                         
   6   4   8        100.58        104.76         7.60 o                         
   8   4   8         18.46         18.38         3.06 o                         
  10   4   8          6.53          2.42         0.95 o                         
  -9   5   8         84.89         85.36         5.40 o                         
  -7   5   8          1.96          0.15         0.82 o                         
  -5   5   8        231.36        234.87        10.79 o                         
  -3   5   8         32.32         44.88         6.68 o                         
  -1   5   8         60.34         58.07         5.32 o                         
   1   5   8         41.90         49.70         4.80 o                         
   3   5   8        160.85        144.64        10.75 o                         
   5   5   8         10.77         11.07         2.04 o                         
 -20   1   9        330.51        323.97        14.29 o                         
 -18   1   9          0.96          0.73         0.71 o                         
 -16   1   9       2434.06       2570.21        42.94 o                         
 -14   1   9        122.39        124.87         7.23 o                         
 -12   1   9         15.60         15.47         1.95 o                         
 -10   1   9        683.60        632.10        13.49 o                         
  -8   1   9       2719.16       2806.26        32.32 o                         
  -6   1   9        793.92        833.09        12.62 o                         
  -4   1   9          7.30         10.08         1.46 o                         
  -2   1   9        166.13        172.91         5.62 o                         
   0   1   9       1765.84       1897.13        24.37 o                         
   2   1   9       1026.48       1176.55        21.64 o                         
   4   1   9        101.43        111.15         6.05 o                         
   6   1   9        620.30        534.47        15.02 o                         
   8   1   9          6.09          5.39         1.18 o                         
  10   1   9        277.03        280.63        11.04 o                         
  12   1   9        123.65        119.06         6.59 o                         
  14   1   9        138.20        149.55        21.82 o                         
 -19   2   9         68.45         94.64         7.37 o                         
 -17   2   9         69.62         74.77         4.74 o                         
 -15   2   9         77.14         87.98         5.01 o                         
 -13   2   9        390.71        401.35        11.64 o                         
 -11   2   9          1.06          1.51         1.22 o                         
  -9   2   9          9.83          8.29         1.72 o                         
  -7   2   9        599.21        562.72        13.64 o                         
  -5   2   9        174.33        190.74         7.30 o                         
  -3   2   9       5704.18       5706.80        86.66 o                         
  -1   2   9       1222.99       1259.55        27.13 o                         
   1   2   9        878.24        806.41        18.37 o                         
   3   2   9       2481.85       2369.55        42.42 o                         
   5   2   9        243.52        194.42         5.65 o                         
   7   2   9         92.04         72.96         5.20 o                         
   9   2   9         89.82        103.59         6.53 o                         
  11   2   9          0.27          0.97         1.13 o                         
  13   2   9          1.43          0.23         1.09 o                         
 -16   3   9         12.98         16.17         2.07 o                         
 -14   3   9          0.58         -0.63         1.13 o                         
 -12   3   9         47.17         43.59         5.13 o                         
 -10   3   9          0.07         -1.25         2.86 o                         
  -8   3   9          6.03          8.47         2.47 o                         
  -6   3   9         81.61         68.89         6.51 o                         
  -4   3   9        394.70        334.81         9.87 o                         
  -2   3   9       2759.30       2337.23        29.49 o                         
   0   3   9         14.34         17.89         2.46 o                         
   2   3   9       1135.39       1144.02        21.51 o                         
   4   3   9        221.32        223.99         8.59 o                         
   6   3   9        747.38        757.05        19.07 o                         
   8   3   9        129.72        147.18        16.77 o                         
  10   3   9         45.74         53.12         4.98 o                         
  12   3   9         98.63         81.36         7.57 o                         
 -13   4   9          0.25          3.16         0.98 o                         
 -11   4   9         57.19         55.21         4.23 o                         
  -9   4   9          8.18          4.81         2.04 o                         
  -7   4   9         29.23         15.59         2.57 o                         
  -5   4   9          3.54          2.60         1.01 o                         
  -3   4   9         25.65         20.79         2.89 o                         
  -1   4   9         26.45         22.08         3.85 o                         
   1   4   9        158.30        171.87         8.65 o                         
   3   4   9        298.33        325.25        11.88 o                         
   5   4   9        222.62        224.23        11.36 o                         
   7   4   9         36.42         36.24         4.14 o                         
   9   4   9        496.34        478.19        19.66 o                         
 -10   5   9          5.27         12.36         2.70 o                         
  -8   5   9          0.39          2.70         1.29 o                         
  -6   5   9        101.47        103.85         6.69 o                         
  -4   5   9         75.42         67.95         7.89 o                         
  -2   5   9        136.63        150.20        10.83 o                         
   0   5   9         62.25         72.08         5.71 o                         
   2   5   9        132.31        119.85         6.53 o                         
   4   5   9         23.91         24.16         6.70 o                         
 -20   0  10          7.76          7.33         2.17 o                         
 -18   0  10         13.58         18.06         4.57 o                         
 -16   0  10        372.33        357.57        14.94 o                         
 -14   0  10        187.57        188.93         8.83 o                         
 -12   0  10         12.57         18.34         2.21 o                         
 -10   0  10        248.33        218.79        10.63 o                         
  -8   0  10       3720.98       3801.95        77.77 o                         
  -6   0  10       8799.03       8983.80       136.56 o                         
  -4   0  10         18.53         26.66         2.98 o                         
  -2   0  10       2797.25       3009.67        46.80 o                         
   0   0  10         45.63         70.08         7.97 o                         
   2   0  10       6616.46       7279.99       163.60 o                         
   4   0  10        253.07        277.12        20.29 o                         
   6   0  10       1225.08       1046.87        23.41 o                         
   8   0  10        750.02        728.42        32.04 o                         
  10   0  10       2027.00       2082.60        62.80 o                         
  12   0  10        457.67        470.42        23.47 o                         
  14   0  10          0.35         -1.09         1.37 o                         
 -19   1  10         26.05         36.45         3.65 o                         
 -17   1  10        117.56        138.19         5.98 o                         
 -15   1  10       1411.27       1453.25        24.51 o                         
 -13   1  10        161.94        158.67         7.02 o                         
 -11   1  10        216.88        202.66         5.47 o                         
  -9   1  10        528.54        559.03        12.42 o                         
  -7   1  10         50.87         36.17         3.54 o                         
  -5   1  10        690.46        699.23        35.48 o                         
  -3   1  10         52.84         58.94         3.95 o                         
  -1   1  10        450.22        483.84        19.14 o                         
   1   1  10         63.02         80.96         4.24 o                         
   3   1  10        179.73        196.14         8.22 o                         
   5   1  10        111.78        107.34         5.36 o                         
   7   1  10          0.18          1.31         0.93 o                         
   9   1  10        596.26        608.56        16.92 o                         
  11   1  10         30.94         25.60         3.20 o                         
  13   1  10         41.14         40.38         6.04 o                         
 -18   2  10         62.79         65.84         4.27 o                         
 -16   2  10         70.87         76.56         5.05 o                         
 -14   2  10         92.49         95.31         6.16 o                         
 -12   2  10         19.80         24.11         2.77 o                         
 -10   2  10        534.51        445.28        38.08 o                         
  -8   2  10         69.20         81.36         5.18 o                         
  -6   2  10        524.68        474.99        13.01 o                         
  -4   2  10         26.06         30.80         2.95 o                         
  -2   2  10         84.50         93.74         6.74 o                         
   0   2  10          0.78          0.27         0.99 o                         
   2   2  10          2.17          3.69         2.52 o                         
   4   2  10        142.24        104.75         4.47 o                         
   6   2  10        387.39        325.48        10.31 o                         
   8   2  10         34.13         24.52         2.82 o                         
  10   2  10        112.77        110.26         6.29 o                         
  12   2  10         56.67         57.77         5.02 o                         
 -17   3  10          1.33          2.98         1.57 o                         
 -15   3  10          0.01          1.18         0.81 o                         
 -13   3  10         73.31         69.13         5.92 o                         
 -11   3  10        173.65        195.49        11.13 o                         
  -9   3  10        392.07        384.07        23.23 o                         
  -7   3  10       3650.55       3390.54        63.44 o                         
  -5   3  10        746.97        631.44        20.55 o                         
  -3   3  10         23.52         17.09         2.69 o                         
  -1   3  10       1894.77       1737.30        28.06 o                         
   1   3  10       1122.37       1119.86        24.69 o                         
   3   3  10       1030.62       1027.70        20.36 o                         
   5   3  10          0.65          0.09         1.61 o                         
   7   3  10        361.90        339.10        14.88 o                         
   9   3  10         17.55         30.36         3.96 o                         
  11   3  10        205.33        184.33        12.08 o                         
 -14   4  10        386.60        480.38        13.01 o                         
 -12   4  10         33.66         41.44         3.36 o                         
 -10   4  10         20.18         16.11         2.28 o                         
  -8   4  10          1.28          4.19         1.72 o                         
  -6   4  10        246.51        226.00         9.67 o                         
  -4   4  10        103.95         87.37         5.93 o                         
  -2   4  10         52.06         55.38         4.73 o                         
   0   4  10        511.39        553.87        13.69 o                         
   2   4  10         18.03         16.25         2.15 o                         
   4   4  10         85.88         88.07         7.07 o                         
   6   4  10         60.23         64.52         5.57 o                         
   8   4  10        111.01        108.99         9.68 o                         
  -9   5  10        184.62        168.15        10.47 o                         
  -7   5  10         56.99         62.11         4.80 o                         
  -5   5  10         12.48         15.86         3.78 o                         
  -3   5  10         74.72         80.57         5.93 o                         
  -1   5  10          0.20          0.26         1.19 o                         
   1   5  10         40.23         51.23         4.39 o                         
   3   5  10          0.09          0.64         1.37 o                         
 -18   1  11        232.35        263.43        10.95 o                         
 -16   1  11        363.28        374.98        12.28 o                         
 -14   1  11       2652.60       2664.89        37.23 o                         
 -12   1  11        727.99        661.70        15.23 o                         
 -10   1  11         71.71         67.38         3.46 o                         
  -8   1  11        297.80        314.53        13.14 o                         
  -6   1  11       1178.95       1287.79        34.63 o                         
  -4   1  11         31.65         34.90         3.27 o                         
  -2   1  11        810.72        853.04        25.54 o                         
   0   1  11        214.38        209.91         9.61 o                         
   2   1  11        260.77        282.62        11.95 o                         
   4   1  11         12.20          8.65         1.51 o                         
   6   1  11       2612.48       2391.69        34.33 o                         
   8   1  11       1278.15       1304.13        26.36 o                         
  10   1  11         11.88         15.02         3.03 o                         
  12   1  11        253.39        256.30        26.87 o                         
 -17   2  11        203.80        218.76         8.05 o                         
 -15   2  11         97.52        111.66         6.35 o                         
 -13   2  11          6.26          9.73         1.99 o                         
 -11   2  11          1.47          1.52         0.96 o                         
  -9   2  11         14.82         13.80         2.57 o                         
  -7   2  11          0.03          1.40         1.31 o                         
  -5   2  11        127.33        114.50         7.97 o                         
  -3   2  11        218.53        198.16        10.32 o                         
  -1   2  11       1019.43        997.65        40.18 o                         
   1   2  11        173.98        137.22         5.32 o                         
   3   2  11          5.30          9.48         1.48 o                         
   5   2  11          2.33          0.68         1.15 o                         
   7   2  11        527.01        467.96        12.58 o                         
   9   2  11        432.69        416.97        12.91 o                         
  11   2  11          7.35          0.43         1.17 o                         
 -16   3  11         12.10         11.47         1.97 o                         
 -14   3  11         11.23          5.29         1.53 o                         
 -12   3  11         26.52         27.04         3.18 o                         
 -10   3  11        669.55        534.23        15.69 o                         
  -8   3  11        187.89        179.32        10.76 o                         
  -6   3  11       1636.65       1455.50        29.01 o                         
  -4   3  11        189.32        175.73         8.72 o                         
  -2   3  11       2999.04       2821.61        45.71 o                         
   0   3  11        560.26        544.10        16.16 o                         
   2   3  11        136.54        167.60         7.52 o                         
   4   3  11         41.27         38.74         3.45 o                         
   6   3  11          3.19          3.77         1.43 o                         
   8   3  11         26.69         21.30         3.35 o                         
  10   3  11        221.76        199.67        12.76 o                         
 -13   4  11        125.20        139.51         6.72 o                         
 -11   4  11        135.13        152.70         8.38 o                         
  -9   4  11         11.55          9.07         1.91 o                         
  -7   4  11         44.47         46.97         4.20 o                         
  -5   4  11          0.40         -1.18         1.18 o                         
  -3   4  11          0.31          0.86         1.01 o                         
  -1   4  11         37.37         37.57         4.75 o                         
   1   4  11          7.67          6.77         1.55 o                         
   3   4  11          4.92          3.23         0.94 o                         
   5   4  11         53.88         53.87         5.10 o                         
   7   4  11        128.75        139.19         7.32 o                         
  -6   5  11         16.86         29.43         4.63 o                         
  -4   5  11         19.03         26.83         3.26 o                         
  -2   5  11          7.16          3.44         1.32 o                         
   0   5  11        123.19        115.01         6.42 o                         
   2   5  11         25.35         23.55         3.90 o                         
 -18   0  12       1670.63       1711.93        78.42 o                         
 -16   0  12        589.57        624.37        19.98 o                         
 -14   0  12       4211.91       4120.79        59.51 o                         
 -12   0  12         98.64         90.07         5.97 o                         
 -10   0  12       2188.09       2055.86        28.61 o                         
  -8   0  12        951.08        982.80        24.34 o                         
  -6   0  12       2287.94       2322.15        40.47 o                         
  -4   0  12          0.02          2.03         1.62 o                         
  -2   0  12       3591.55       3689.75        95.40 o                         
   0   0  12       1698.47       1733.61        41.24 o                         
   2   0  12          6.70         14.21         5.23 o                         
   4   0  12          0.17          2.38         1.26 o                         
   6   0  12         71.22         65.74         8.90 o                         
   8   0  12         17.23         24.56         5.60 o                         
  10   0  12        861.63        975.10        36.59 o                         
  12   0  12         14.45         22.14         4.19 o                         
 -19   1  12         26.08         30.82         3.38 o                         
 -17   1  12        151.27        163.16         6.31 o                         
 -15   1  12         19.31         15.00         2.15 o                         
 -13   1  12        427.31        425.65        11.90 o                         
 -11   1  12         24.38         22.39         2.58 o                         
  -9   1  12         10.34          7.81         1.49 o                         
  -7   1  12        653.43        670.73        20.07 o                         
  -5   1  12          0.08         -0.52         1.04 o                         
  -3   1  12        554.57        513.71        20.29 o                         
  -1   1  12         41.80         46.19         4.60 o                         
   1   1  12        729.77        767.94        21.28 o                         
   3   1  12        521.44        445.83        11.35 o                         
   5   1  12          7.22          7.92         1.86 o                         
   7   1  12       1636.10       1674.16        28.93 o                         
   9   1  12          1.22         -0.08         1.41 o                         
  11   1  12          1.86          2.59         2.86 o                         
 -18   2  12        174.07        181.15         6.91 o                         
 -16   2  12         34.89         34.56         3.27 o                         
 -14   2  12         35.75         47.47         4.20 o                         
 -12   2  12         14.70         16.78         2.70 o                         
 -10   2  12          2.66          1.48         1.36 o                         
  -8   2  12         97.55         84.29        10.39 o                         
  -6   2  12         57.05         37.25         3.80 o                         
  -4   2  12        568.04        515.46        16.99 o                         
  -2   2  12          8.38          7.70         1.72 o                         
   0   2  12       1421.28       1249.14        21.31 o                         
   2   2  12        246.84        209.86         7.48 o                         
   4   2  12        207.53        165.12         6.52 o                         
   6   2  12          0.72          0.21         0.89 o                         
   8   2  12        860.96        815.07        19.16 o                         
  10   2  12          6.42          8.00         1.98 o                         
 -15   3  12        157.39        131.82         7.28 o                         
 -13   3  12         19.44         22.21         2.72 o                         
 -11   3  12         36.34         40.21         3.94 o                         
  -9   3  12        244.83        163.44        14.41 o                         
  -7   3  12        737.20        679.46        18.16 o                         
  -5   3  12        416.17        407.58        13.76 o                         
  -3   3  12        141.94        158.81         8.37 o                         
  -1   3  12       2144.98       2122.85        37.43 o                         
   1   3  12        725.66        767.36        17.23 o                         
   3   3  12        267.98        291.22         9.88 o                         
   5   3  12         50.17         47.01         4.24 o                         
   7   3  12        175.76        208.48        10.58 o                         
   9   3  12          2.28          0.56         0.85 o                         
 -12   4  12         85.31         96.48         5.92 o                         
 -10   4  12         12.41          9.82         2.17 o                         
  -8   4  12         80.24         72.37         5.03 o                         
  -6   4  12        464.76        463.40        15.44 o                         
  -4   4  12        112.02        131.39         7.17 o                         
  -2   4  12        207.57        236.43        26.61 o                         
   0   4  12         17.27         22.58         2.90 o                         
   2   4  12        146.28        148.80         6.23 o                         
   4   4  12         51.07         48.66         3.73 o                         
   6   4  12        120.53        138.53         8.05 o                         
  -7   5  12          3.36          2.98         1.57 o                         
  -5   5  12        398.03        488.58        14.81 o                         
  -3   5  12         25.04         26.86         4.99 o                         
  -1   5  12         25.94         23.13         2.65 o                         
 -18   1  13         59.00         51.79         3.58 o                         
 -16   1  13         47.04         49.85         3.57 o                         
 -14   1  13         39.15         43.77         3.63 o                         
 -12   1  13         52.80         53.35         4.03 o                         
 -10   1  13       1395.95       1217.83        21.96 o                         
  -8   1  13        645.78        567.71        16.46 o                         
  -6   1  13         18.01         19.66         2.88 o                         
  -4   1  13         94.72         93.79         8.90 o                         
  -2   1  13        468.18        468.94        19.93 o                         
   0   1  13       1888.31       1787.87        34.81 o                         
   2   1  13         10.35          8.78         2.03 o                         
   4   1  13         10.16          5.17         1.59 o                         
   6   1  13         77.59         87.24         5.20 o                         
   8   1  13       1959.09       2013.00        44.55 o                         
  10   1  13          8.92          9.86         2.26 o                         
  12   1  13         19.15         27.78         4.27 o                         
 -17   2  13          0.22         -0.34         0.68 o                         
 -15   2  13         31.44         27.78         3.07 o                         
 -13   2  13          1.47          0.99         0.96 o                         
 -11   2  13       1006.07        996.58        22.55 o                         
  -9   2  13        255.25        239.82        12.51 o                         
  -7   2  13          9.13         11.35         2.81 o                         
  -5   2  13       1313.53       1166.13        39.64 o                         
  -3   2  13        241.33        206.18         7.63 o                         
  -1   2  13          9.29         11.71         2.04 o                         
   1   2  13        615.39        570.50        14.27 o                         
   3   2  13         64.20         72.66         4.33 o                         
   5   2  13        212.96        190.11         7.73 o                         
   7   2  13         38.14         33.38         3.06 o                         
   9   2  13          7.20          2.07         2.17 o                         
 -16   3  13        108.41        134.48         6.46 o                         
 -14   3  13        418.78        430.26        14.33 o                         
 -12   3  13         42.13         40.01         6.24 o                         
 -10   3  13        134.75        146.17         9.56 o                         
  -8   3  13         63.35         40.04         4.05 o                         
  -6   3  13        451.86        471.47        17.53 o                         
  -4   3  13        113.29        112.45         7.01 o                         
  -2   3  13        572.93        580.44        16.61 o                         
   0   3  13        215.81        236.73         8.96 o                         
   2   3  13         68.14         61.87         4.42 o                         
   4   3  13          1.19          1.45         0.98 o                         
   6   3  13        163.66        151.46         7.14 o                         
   8   3  13          2.67          5.96         1.76 o                         
 -13   4  13          0.55          0.85         0.93 o                         
 -11   4  13         26.38         24.04         3.00 o                         
  -9   4  13        311.53        295.59         9.70 o                         
  -7   4  13        124.67        118.88         7.66 o                         
  -5   4  13        179.84        171.10         9.69 o                         
  -3   4  13        105.83        103.26         7.51 o                         
  -1   4  13         89.25         93.72         6.37 o                         
   1   4  13        226.63        240.70         7.83 o                         
   3   4  13        285.73        322.46        12.17 o                         
   5   4  13         65.64         83.99         5.49 o                         
  -4   5  13        335.62        457.05        12.61 o                         
 -18   0  14       2130.38       2147.55       173.18 o                         
 -16   0  14        877.71        913.46        24.28 o                         
 -14   0  14       1135.41       1088.16        28.66 o                         
 -12   0  14        209.34        214.40        11.65 o                         
 -10   0  14        295.04        263.39        12.99 o                         
  -8   0  14        964.93        897.22        19.59 o                         
  -6   0  14        803.98        772.54        26.85 o                         
  -4   0  14        612.76        596.54        32.77 o                         
  -2   0  14         79.41         56.04         9.38 o                         
   0   0  14        867.27        804.32        20.79 o                         
   2   0  14        232.23        216.77        16.67 o                         
   4   0  14        858.22        829.00        24.98 o                         
   6   0  14       1281.52       1331.28        46.66 o                         
   8   0  14        181.57        204.82        15.10 o                         
  10   0  14         91.78        114.65        10.06 o                         
 -19   1  14         10.50          9.78         1.68 o                         
 -17   1  14        242.83        223.33         8.19 o                         
 -15   1  14        264.17        270.86         8.76 o                         
 -13   1  14        186.07        173.08         7.25 o                         
 -11   1  14         45.09         43.24         3.59 o                         
  -9   1  14        660.69        579.58        14.18 o                         
  -7   1  14          0.07          1.47         0.93 o                         
  -5   1  14        346.31        333.36        11.28 o                         
  -3   1  14        227.28        194.64         7.39 o                         
  -1   1  14         29.94         25.89         2.41 o                         
   1   1  14        355.99        334.46        12.22 o                         
   3   1  14        169.89        147.68        11.66 o                         
   5   1  14        722.49        673.21        15.54 o                         
   7   1  14         11.51         13.87         2.40 o                         
   9   1  14        234.45        226.02        15.72 o                         
  11   1  14          0.33          1.21         1.45 o                         
 -18   2  14         19.40         21.42         3.42 o                         
 -16   2  14         52.86         42.10         3.38 o                         
 -14   2  14         64.12         62.85         4.65 o                         
 -12   2  14        121.36         98.83         6.24 o                         
 -10   2  14         79.20         65.98         6.45 o                         
  -8   2  14        443.43        402.95        16.69 o                         
  -6   2  14         93.93         89.21         6.20 o                         
  -4   2  14       3710.73       3468.40        77.14 o                         
  -2   2  14        265.16        245.75         9.13 o                         
   0   2  14        326.76        317.05        10.41 o                         
   2   2  14         81.21         94.72         5.57 o                         
   4   2  14       1639.20       1700.26        42.95 o                         
   6   2  14         36.99         45.63         4.17 o                         
   8   2  14          4.86          9.64         2.17 o                         
 -15   3  14          0.13          1.12         0.81 o                         
 -13   3  14          1.00          0.64         0.69 o                         
 -11   3  14         21.74         22.78         3.40 o                         
  -9   3  14          3.78          7.37         3.30 o                         
  -7   3  14        780.12        717.24        22.57 o                         
  -5   3  14        228.89        227.95         9.95 o                         
  -3   3  14         21.85         18.34         3.54 o                         
  -1   3  14         84.36         78.14         4.96 o                         
   1   3  14        273.58        278.89         9.48 o                         
   3   3  14          3.77          3.23         1.13 o                         
   5   3  14        101.99        115.48         6.15 o                         
   7   3  14        249.21        214.16        37.14 o                         
 -12   4  14        183.04        167.22        10.10 o                         
 -10   4  14        552.98        514.47        57.36 o                         
  -8   4  14          4.22          9.64         1.71 o                         
  -6   4  14          7.85          4.35         1.74 o                         
  -4   4  14        171.11        152.46        11.45 o                         
  -2   4  14         67.00         61.43         4.47 o                         
   0   4  14         79.96         80.82         4.26 o                         
   2   4  14         41.53         36.06         2.69 o                         
   4   4  14         86.98         89.09         5.41 o                         
 -18   1  15          0.15         -0.21         0.79 o                         
 -16   1  15        695.57        702.54        16.24 o                         
 -14   1  15          0.49          0.69         1.18 o                         
 -12   1  15        239.73        242.66         9.31 o                         
 -10   1  15        102.53         94.34         5.47 o                         
  -8   1  15       1402.24       1237.27        26.00 o                         
  -6   1  15        202.73        163.19         9.58 o                         
  -4   1  15         15.47         13.95         2.10 o                         
  -2   1  15         93.76         92.04         6.35 o                         
   0   1  15         30.29         36.67         3.95 o                         
   2   1  15          2.34          7.24         1.97 o                         
   4   1  15         92.09         90.34         5.31 o                         
   6   1  15        832.24        804.04        20.96 o                         
   8   1  15         71.71         70.29         4.61 o                         
  10   1  15        133.08        149.91        10.27 o                         
 -17   2  15         27.96         27.89         2.94 o                         
 -15   2  15          0.29          1.34         0.90 o                         
 -13   2  15         93.84         73.86         5.05 o                         
 -11   2  15        140.44        133.65         7.25 o                         
  -9   2  15        392.06        383.66        16.17 o                         
  -7   2  15         67.49         69.89         5.47 o                         
  -5   2  15         67.58         59.60         5.13 o                         
  -3   2  15       2487.36       2466.47        36.04 o                         
  -1   2  15         28.18         27.61         2.70 o                         
   1   2  15        122.50        134.81         6.63 o                         
   3   2  15        377.36        396.75        13.20 o                         
   5   2  15       1077.85       1304.28        25.59 o                         
   7   2  15         43.78         41.88         4.25 o                         
 -14   3  15          6.22          8.58         1.84 o                         
 -12   3  15        195.09        186.19         9.41 o                         
 -10   3  15          8.20          6.42         2.46 o                         
  -8   3  15          4.11          5.06         1.91 o                         
  -6   3  15        413.73        423.26        19.18 o                         
  -4   3  15          0.40          4.35         1.58 o                         
  -2   3  15        303.84        321.11        10.04 o                         
   0   3  15        146.33        152.06         6.70 o                         
   2   3  15         31.06         31.43         2.93 o                         
   4   3  15         11.60          8.65         1.65 o                         
   6   3  15         28.85         29.55         4.63 o                         
 -11   4  15          4.01          1.37         1.01 o                         
  -9   4  15        765.43        769.08        27.45 o                         
  -7   4  15        117.14        167.78         8.45 o                         
  -5   4  15          1.59          3.75         1.19 o                         
  -3   4  15          0.25         -0.43         0.72 o                         
  -1   4  15         28.95         30.37         2.94 o                         
   1   4  15          1.37          2.85         1.09 o                         
 -18   0  16        205.45        193.83        11.47 o                         
 -16   0  16       1641.17       1740.87        35.59 o                         
 -14   0  16         63.94         68.35         6.13 o                         
 -12   0  16        539.53        507.92        36.95 o                         
 -10   0  16        707.55        722.52        23.47 o                         
  -8   0  16         11.75         13.00         3.95 o                         
  -6   0  16        510.25        495.98        26.77 o                         
  -4   0  16        662.06        658.13        31.56 o                         
  -2   0  16        545.33        548.76        28.46 o                         
   0   0  16        158.58        137.27        13.61 o                         
   2   0  16        133.83        156.23        14.41 o                         
   4   0  16         28.80         33.29         6.40 o                         
   6   0  16        278.13        318.87        13.50 o                         
   8   0  16          6.61          8.70         3.10 o                         
 -17   1  16         29.48         33.75         3.49 o                         
 -15   1  16        338.67        347.53        11.04 o                         
 -13   1  16        167.62        181.51         8.37 o                         
 -11   1  16          1.36          4.73         1.59 o                         
  -9   1  16         65.26         53.47         6.76 o                         
  -7   1  16        126.45        125.44         7.31 o                         
  -5   1  16          0.03         -0.05         0.85 o                         
  -3   1  16       1968.21       1843.05        46.96 o                         
  -1   1  16        101.98         96.18         5.74 o                         
   1   1  16        121.65        123.79         7.40 o                         
   3   1  16         37.44         41.60         3.57 o                         
   5   1  16         99.24         89.99         5.79 o                         
   7   1  16          0.00          0.16         0.77 o                         
   9   1  16        114.20        138.36         9.78 o                         
 -16   2  16          0.12          0.14         0.70 o                         
 -14   2  16          0.03          0.16         0.89 o                         
 -12   2  16         22.86         27.07         3.87 o                         
 -10   2  16        251.77        230.77        11.94 o                         
  -8   2  16          0.37          1.95         2.92 o                         
  -6   2  16         20.29         17.89         2.92 o                         
  -4   2  16        197.65        219.90         9.93 o                         
  -2   2  16       2061.88       2112.62        28.90 o                         
   0   2  16        250.78        251.27         9.08 o                         
   2   2  16          0.28          1.05         1.29 o                         
   4   2  16         58.16         57.39         4.81 o                         
   6   2  16        881.05        913.95        35.08 o                         
 -13   3  16        140.91        144.67        13.06 o                         
 -11   3  16        131.55        112.13         9.02 o                         
  -9   3  16         17.61         15.30         4.23 o                         
  -7   3  16         21.16         28.87         3.88 o                         
  -5   3  16         23.98         26.62         4.00 o                         
  -3   3  16          0.49          0.30         0.91 o                         
  -1   3  16         24.11         25.06         3.03 o                         
   1   3  16         87.72         91.93         7.11 o                         
   3   3  16        129.78        145.47         8.15 o                         
   5   3  16         86.73         80.87         7.53 o                         
 -10   4  16         22.51         33.69         4.39 o                         
  -8   4  16        261.31        187.58        13.89 o                         
  -6   4  16        708.30        856.14        20.51 o                         
  -4   4  16         25.68         24.44         2.48 o                         
  -2   4  16        116.77        113.92         5.29 o                         
   0   4  16          3.38          4.11         1.28 o                         
 -16   1  17          0.98          1.58         0.74 o                         
 -14   1  17         50.42         44.89         5.82 o                         
 -12   1  17         70.05         76.44         6.55 o                         
 -10   1  17        223.19        218.22        16.63 o                         
  -8   1  17          7.12          6.84         1.82 o                         
  -6   1  17       2066.71       2018.41        36.05 o                         
  -4   1  17        710.76        662.20        18.25 o                         
  -2   1  17        357.62        385.55        11.78 o                         
   0   1  17        183.98        200.66         9.46 o                         
   2   1  17        645.01        669.44        17.76 o                         
   4   1  17         20.93         22.64         2.47 o                         
   6   1  17         64.37         60.09         4.22 o                         
   8   1  17         85.34         73.10         6.96 o                         
 -15   2  17        104.15         89.41         5.65 o                         
 -13   2  17         48.71         64.40         5.45 o                         
 -11   2  17        685.74        629.35        19.82 o                         
  -9   2  17         11.76         13.37         2.88 o                         
  -7   2  17         84.10         88.58         5.97 o                         
  -5   2  17         96.14        110.09         6.79 o                         
  -3   2  17        162.62        172.80         6.94 o                         
  -1   2  17         55.32         55.91         4.77 o                         
   1   2  17        212.06        220.39         9.27 o                         
   3   2  17        112.73        112.92         6.20 o                         
   5   2  17        596.26        588.20        18.86 o                         
 -14   3  17        198.76        188.92        10.39 o                         
 -12   3  17         14.53         15.54         2.35 o                         
 -10   3  17          8.43          4.01         2.17 o                         
  -8   3  17         36.76         39.37         4.22 o                         
  -6   3  17        104.63         88.71         6.76 o                         
  -4   3  17         22.85         29.49         3.87 o                         
  -2   3  17        146.84        141.53         6.87 o                         
   0   3  17          0.24          1.42         1.39 o                         
   2   3  17         65.79         73.07         5.48 o                         
   4   3  17         38.77         30.11         4.43 o                         
  -7   4  17        983.87       1021.76        30.67 o                         
  -5   4  17         72.82        109.97        15.20 o                         
  -3   4  17          0.52          1.76         0.94 o                         
 -16   0  18         55.04         48.63         5.72 o                         
 -14   0  18         18.31         21.58         4.51 o                         
 -12   0  18         11.12         17.35         4.31 o                         
 -10   0  18        256.61        298.94        19.48 o                         
  -8   0  18         30.16         33.25         6.72 o                         
  -6   0  18       1017.39       1031.02        40.82 o                         
  -4   0  18        166.23        171.77        15.18 o                         
  -2   0  18          9.76          3.78         2.58 o                         
   0   0  18          2.17          1.01         1.93 o                         
   2   0  18       1516.67       1616.77        52.53 o                         
   4   0  18        392.12        407.02        15.28 o                         
   6   0  18         30.00         32.06         4.37 o                         
 -17   1  18        204.96        198.30        10.79 o                         
 -15   1  18          2.20         -0.04         1.09 o                         
 -13   1  18         24.71         31.64         5.72 o                         
 -11   1  18        236.83        259.36        17.55 o                         
  -9   1  18        274.29        291.73        19.24 o                         
  -7   1  18        415.36        394.72        16.24 o                         
  -5   1  18        795.89        774.47        34.42 o                         
  -3   1  18         71.20         83.08         5.19 o                         
  -1   1  18        169.36        163.62         8.40 o                         
   1   1  18        182.65        203.56         7.80 o                         
   3   1  18         12.84         19.42         2.28 o                         
   5   1  18        267.01        260.10        14.17 o                         
   7   1  18         17.16         23.23         3.78 o                         
 -14   2  18          2.28          3.69         1.28 o                         
 -12   2  18         42.18         35.38         3.98 o                         
 -10   2  18         67.51         75.42         7.04 o                         
  -8   2  18         48.48         41.87         4.85 o                         
  -6   2  18         35.87         41.82         4.99 o                         
  -4   2  18        425.34        410.77        20.07 o                         
  -2   2  18        180.94        173.38         8.77 o                         
   0   2  18          3.41          1.49         1.21 o                         
   2   2  18          4.89          6.22         1.63 o                         
   4   2  18        425.14        415.02        29.27 o                         
 -13   3  18          0.12          0.16         0.93 o                         
 -11   3  18        153.19        165.25        10.95 o                         
  -9   3  18         53.15         52.73         6.60 o                         
  -7   3  18          1.80          1.57         1.12 o                         
  -5   3  18         46.26         44.79         4.47 o                         
  -3   3  18          0.57          0.60         1.49 o                         
  -1   3  18          0.55          0.54         0.94 o                         
   1   3  18        577.30        622.97        16.77 o                         
 -16   1  19        174.78        189.08        10.79 o                         
 -14   1  19         70.92         74.31         7.81 o                         
 -12   1  19         84.53         81.28         8.98 o                         
 -10   1  19         57.35         59.09         8.05 o                         
  -8   1  19         62.88         59.65         5.81 o                         
  -6   1  19        994.12       1045.71        40.09 o                         
  -4   1  19        635.23        660.37        17.79 o                         
  -2   1  19        526.95        524.69        18.81 o                         
   0   1  19          0.01          0.90         0.92 o                         
   2   1  19         16.13         18.67         2.16 o                         
   4   1  19        209.90        182.72         9.50 o                         
 -13   2  19          1.29          1.15         0.75 o                         
 -11   2  19          0.01          2.59         1.17 o                         
  -9   2  19          2.66          0.54         1.41 o                         
  -7   2  19        281.19        281.67        12.52 o                         
  -5   2  19        171.81        189.27        10.23 o                         
  -3   2  19         58.23         58.99         4.43 o                         
  -1   2  19         84.58         85.08         5.22 o                         
   1   2  19          2.07          2.40         1.22 o                         
   3   2  19         17.37         14.99         2.90 o                         
 -10   3  19         72.11         91.58         7.65 o                         
  -8   3  19         35.42         52.01         6.12 o                         
  -6   3  19         34.31         33.09         5.03 o                         
  -4   3  19         10.39         10.06         2.82 o                         
  -2   3  19          1.36          4.11         2.09 o                         
   0   3  19        164.09        206.11        11.75 o                         
 -14   0  20          0.30          1.65         1.45 o                         
 -12   0  20        248.33        257.67        15.62 o                         
 -10   0  20        374.95        421.07        21.82 o                         
  -8   0  20        438.99        438.82        23.03 o                         
  -6   0  20         81.38         80.51         9.66 o                         
  -4   0  20       2878.75       3162.41        83.81 o                         
  -2   0  20          8.54         16.02         4.91 o                         
   0   0  20        446.64        485.72        24.03 o                         
   2   0  20         80.61        100.69         7.85 o                         
   4   0  20        606.67        543.96        14.82 o                         
 -15   1  20        134.45        149.51         9.50 o                         
 -13   1  20        339.70        328.56        16.91 o                         
 -11   1  20         27.14         30.59         5.39 o                         
  -9   1  20          6.12          9.58         3.46 o                         
  -7   1  20        221.16        231.95        16.26 o                         
  -5   1  20        326.05        329.86        11.53 o                         
  -3   1  20          1.69          4.02         1.77 o                         
  -1   1  20          3.37          3.37         1.39 o                         
   1   1  20        199.02        194.82         8.62 o                         
   3   1  20        132.59        138.88         8.13 o                         
 -12   2  20         24.24         19.52         2.46 o                         
 -10   2  20        115.08        120.09         6.87 o                         
  -8   2  20        124.55        133.26         7.67 o                         
  -6   2  20         41.66         41.27         4.38 o                         
  -4   2  20         20.62         23.63         4.63 o                         
  -2   2  20         17.68         19.23         2.31 o                         
   0   2  20         70.64         75.33         4.23 o                         
   2   2  20         15.04         19.44         3.34 o                         
  -9   3  20        510.71        647.34        21.54 o                         
  -7   3  20         47.92         51.49         5.51 o                         
  -5   3  20        199.16        203.45        11.55 o                         
  -3   3  20          8.29          7.89         2.38 o                         
 -14   1  21         11.70         13.32         2.70 o                         
 -12   1  21         17.52         16.71         3.50 o                         
 -10   1  21         50.52         49.23         6.48 o                         
  -8   1  21         50.53         55.11         5.11 o                         
  -6   1  21         28.50         29.20         3.86 o                         
  -4   1  21        127.78        131.51         6.42 o                         
  -2   1  21         28.49         24.62         2.72 o                         
   0   1  21        495.68        502.99        17.47 o                         
   2   1  21        159.35        158.83         7.19 o                         
 -11   2  21        174.74        179.94        10.91 o                         
  -9   2  21          1.12          2.62         1.69 o                         
  -7   2  21         73.22         79.87         7.25 o                         
  -5   2  21         31.73         26.57         4.67 o                         
  -3   2  21          0.12          1.10         0.77 o                         
  -1   2  21        360.14        350.06        15.46 o                         
 -12   0  22        315.63        303.32        14.17 o                         
 -10   0  22        112.40        116.54         9.34 o                         
  -8   0  22       3367.79       3909.99        91.78 o                         
  -6   0  22         84.16         90.05         8.94 o                         
  -4   0  22         16.55         22.22         4.31 o                         
  -2   0  22          4.63         -0.28         1.45 o                         
   0   0  22          4.19          2.00         1.08 o                         
 -11   1  22         12.87          8.71         1.65 o                         
  -9   1  22          1.05          1.71         0.74 o                         
  -7   1  22          1.55          2.18         0.99 o                         
  -5   1  22        231.84        238.76         9.90 o                         
  -3   1  22         44.23         42.29         3.20 o                         
  -1   1  22          8.23          9.49         1.40 o                         
  -8   1  23        133.11        127.69         6.10 o                         
  -6   1  23        396.41        372.68        15.70 o                         
  -4   1  23         15.62         13.93         2.82 o                         
                                                                                
