# Supplementary material for: Managing negative linear compressibility and thermal expansion through steric hindrance: a case study of 1,2-bis­(4′-pyridyl)­ethane cocrystals
Source: IUCrJ. 2025 Jan 1;12(Pt 1):88–96. doi: 10.1107/S2052252524011734 (PMC11707692; doi:10.1107/S2052252524011734)
Supplement: Supplementary file 46 [file m-12-00088-ETYSUC_165K_Bsup46.hkl]

data_ETYSUC_165K_B                                                              
_shelx_title ' etysuc_165_1_a.res in I2/a'                                      
_shelx_refln_list_code          4                                               
_shelx_F_calc_maximum      216.28                                               
_exptl_crystal_F_000       640.00                                               
_reflns_d_resolution_high  0.8133                                               
                                                                                
loop_                                                                           
 _space_group_symop_operation_xyz                                               
 'x, y, z'                                                                      
 '-x+1/2, y, -z'                                                                
 'x+1/2, y+1/2, z+1/2'                                                          
 '-x+1, y+1/2, -z+1/2'                                                          
 '-x, -y, -z'                                                                   
 'x-1/2, -y, z'                                                                 
 '-x+1/2, -y+1/2, -z+1/2'                                                       
 'x, -y+1/2, z+1/2'                                                             
                                                                                
_cell_length_a    16.6187                                                       
_cell_length_b     4.8720                                                       
_cell_length_c    19.3377                                                       
_cell_angle_alpha  90.000                                                       
_cell_angle_beta  109.242                                                       
_cell_angle_gamma  90.000                                                       
                                                                                
_shelx_F_squared_multiplier     1.000                                           
                                                                                
loop_                                                                           
 _refln_index_h                                                                 
 _refln_index_k                                                                 
 _refln_index_l                                                                 
 _refln_F_squared_calc                                                          
 _refln_F_squared_meas                                                          
 _refln_F_squared_sigma                                                         
 _refln_observed_status                                                         
   2   0   0        110.65        135.55         2.88 o                         
   4   0   0       7411.29       7087.13        72.12 o                         
   6   0   0       6892.28       7533.36        78.32 o                         
   8   0   0       2314.20       2822.28        44.75 o                         
  10   0   0          8.79          4.28         2.04 o                         
  12   0   0         14.32         23.15         2.51 o                         
  14   0   0          1.89          7.35         3.57 o                         
  16   0   0        279.93        300.54        18.91 o                         
  18   0   0        496.60        520.43        15.78 o                         
   1   1   0        274.05        234.44         3.72 o                         
   3   1   0        403.86        458.43         7.47 o                         
   5   1   0          5.79          4.21         0.56 o                         
   7   1   0         88.30         90.64         2.95 o                         
   9   1   0        783.53        921.49        13.48 o                         
  11   1   0         60.55         60.71         4.73 o                         
  13   1   0        698.49        576.90        14.07 o                         
  15   1   0         68.12         58.83         5.87 o                         
  17   1   0        117.61        106.86         5.74 o                         
  19   1   0         50.59         56.56         5.34 o                         
   0   2   0       1555.59       1633.16        25.21 o                         
   2   2   0          1.57          1.37         0.40 o                         
   4   2   0          6.24          4.86         0.88 o                         
   6   2   0          2.10          1.82         0.68 o                         
   8   2   0        181.99        191.49         8.70 o                         
  10   2   0         65.62         53.20         3.58 o                         
  12   2   0        710.68        673.52        15.56 o                         
  14   2   0       1172.70       1282.56        26.14 o                         
  16   2   0         58.74         43.86         4.50 o                         
  18   2   0         26.80         21.03         3.49 o                         
   1   3   0       2418.25       2356.98        38.79 o                         
   3   3   0        488.01        443.15        13.95 o                         
   5   3   0        134.07        153.63         8.48 o                         
   7   3   0        663.34        593.10        11.62 o                         
   9   3   0         75.46         84.87         5.83 o                         
  11   3   0        109.86        107.29         6.53 o                         
  13   3   0         11.39         12.11         6.12 o                         
  15   3   0          2.32          2.70         3.97 o                         
   0   4   0          0.05          2.59         1.77 o                         
   2   4   0        200.86        188.35        11.25 o                         
   4   4   0         90.05        105.07         7.85 o                         
   6   4   0        299.71        261.60        18.61 o                         
   8   4   0       1745.57       1856.64        40.80 o                         
  10   4   0         57.29         60.59         9.33 o                         
  12   4   0         60.40         74.50         7.99 o                         
  14   4   0          3.58          1.24         0.96 o                         
   1   5   0         10.27          7.89         2.22 o                         
   3   5   0        173.91        174.62        14.05 o                         
   5   5   0         79.78         87.47         9.39 o                         
   7   5   0         27.72         32.47         5.34 o                         
   9   5   0         59.30         63.42         6.38 o                         
 -18   1   1        162.63        159.55         8.12 o                         
 -16   1   1        484.49        485.91        14.18 o                         
 -14   1   1         49.60         37.89         3.44 o                         
 -12   1   1         77.89         74.17         3.53 o                         
 -10   1   1        949.71        913.63        15.25 o                         
  -8   1   1       1604.67       1852.03        18.78 o                         
  -6   1   1         89.88        100.44         2.83 o                         
  -4   1   1       7505.71       7682.92        63.32 o                         
  -2   1   1        432.56        434.86         5.06 o                         
   0   1   1       2371.46       2289.24        20.53 o                         
   2   1   1       1116.80       1122.48         9.68 o                         
   4   1   1       2101.04       2297.04        20.93 o                         
   6   1   1         20.51         23.81         1.42 o                         
   8   1   1        837.68        888.86        12.62 o                         
  10   1   1       1218.06       1285.43        25.79 o                         
  12   1   1        414.74        349.97        12.06 o                         
  14   1   1        143.28        127.06         6.21 o                         
  16   1   1          5.26          3.17         1.25 o                         
  18   1   1         69.03         51.89         4.27 o                         
 -17   2   1         53.64         54.60         4.61 o                         
 -15   2   1         34.19         38.96         3.86 o                         
 -13   2   1        977.92        988.71        22.58 o                         
 -11   2   1        138.33        123.14         6.07 o                         
  -9   2   1       1461.90       1283.32        27.58 o                         
  -7   2   1       2785.19       2940.18        32.43 o                         
  -5   2   1        182.31        211.51         7.25 o                         
  -3   2   1       4426.65       4705.37        86.05 o                         
  -1   2   1       2206.50       2189.19        22.34 o                         
   1   2   1        303.62        338.51         5.76 o                         
   3   2   1        562.79        612.28         9.35 o                         
   5   2   1       1252.19       1537.73        21.12 o                         
   7   2   1        393.78        401.05         9.24 o                         
   9   2   1        413.57        367.37        12.07 o                         
  11   2   1        193.62        196.76         9.09 o                         
  13   2   1        160.44        199.28         7.90 o                         
  15   2   1       1392.65       1461.46        27.24 o                         
  17   2   1         33.78         30.09         6.12 o                         
 -16   3   1         23.97         30.69         3.47 o                         
 -14   3   1          1.44          2.47         1.91 o                         
 -12   3   1       2703.48       2789.66        54.95 o                         
 -10   3   1          0.41         -0.60         1.62 o                         
  -8   3   1       1121.65       1110.77        28.41 o                         
  -6   3   1        110.87         83.27         5.54 o                         
  -4   3   1       1748.96       1799.96        33.73 o                         
  -2   3   1         95.11        106.92         8.83 o                         
   0   3   1       2039.43       1937.29        33.52 o                         
   2   3   1        275.60        295.75        10.97 o                         
   4   3   1        366.63        326.47        12.29 o                         
   6   3   1        332.78        324.17        11.44 o                         
   8   3   1        234.46        200.87         8.96 o                         
  10   3   1          2.61          2.36         1.39 o                         
  12   3   1         45.81         53.22         5.62 o                         
  14   3   1          9.41          7.44         2.20 o                         
  16   3   1        117.55        104.53         7.79 o                         
 -13   4   1         44.49         49.37         6.14 o                         
 -11   4   1          0.09          0.95         0.95 o                         
  -9   4   1          0.01         -0.93         1.48 o                         
  -7   4   1       1002.20        998.59        27.33 o                         
  -5   4   1         79.88         68.86        10.36 o                         
  -3   4   1          2.77          2.88         2.27 o                         
  -1   4   1        548.38        480.49        17.29 o                         
   1   4   1        117.53        105.27         6.32 o                         
   3   4   1         45.34         47.05         7.43 o                         
   5   4   1         40.44         47.28         4.26 o                         
   7   4   1          0.03          0.71         1.16 o                         
   9   4   1       2095.76       2182.91        36.48 o                         
  11   4   1          2.03          1.81         1.10 o                         
  13   4   1          4.74          4.34         1.85 o                         
 -10   5   1        170.33        142.02         8.79 o                         
  -8   5   1         14.30         14.07         2.31 o                         
  -6   5   1          0.48          0.83         1.12 o                         
  -4   5   1        313.04        298.95        12.56 o                         
  -2   5   1         53.48         66.79         6.36 o                         
   0   5   1         22.67         15.82         3.23 o                         
   2   5   1        460.81        505.51        25.05 o                         
   4   5   1        161.20        161.77        13.05 o                         
   6   5   1        130.04        132.15        11.12 o                         
   8   5   1          5.70          5.34         2.37 o                         
 -18   0   2         38.75         50.83         4.75 o                         
 -16   0   2       2133.42       2092.73        62.90 o                         
 -14   0   2          6.14          7.35         3.25 o                         
 -12   0   2       1451.86       1489.05        31.53 o                         
 -10   0   2         24.70         13.56         2.36 o                         
  -8   0   2       4971.23       5483.63        61.28 o                         
  -6   0   2       8257.44       8905.52        92.19 o                         
  -4   0   2       6630.43       6813.50        69.96 o                         
  -2   0   2        117.35        113.22         3.10 o                         
   0   0   2       1096.16       1043.02        10.13 o                         
   2   0   2      46778.71      34966.69       479.10 o                         
   4   0   2        704.52        953.68        19.17 o                         
   6   0   2       2850.01       3130.32        55.80 o                         
   8   0   2       5753.69       6134.14        81.63 o                         
  10   0   2         30.07         13.94         2.69 o                         
  12   0   2        102.57         93.02         7.45 o                         
  14   0   2        657.18        669.13        30.79 o                         
  16   0   2        194.38        207.17        14.93 o                         
  18   0   2         46.89         59.65         4.51 o                         
 -19   1   2          0.85          1.82         1.05 o                         
 -17   1   2         11.39         17.61         2.46 o                         
 -15   1   2          0.49          3.43         1.35 o                         
 -13   1   2         21.40         17.33         2.30 o                         
 -11   1   2        802.37        724.67        13.87 o                         
  -9   1   2        790.67        829.47        12.39 o                         
  -7   1   2        628.33        756.07         9.62 o                         
  -5   1   2        174.35        185.49         6.53 o                         
  -3   1   2       5638.70       5688.70        44.63 o                         
  -1   1   2       9720.58       9145.70        68.97 o                         
   1   1   2       1661.50       1740.18        16.04 o                         
   3   1   2        901.34       1001.08        11.57 o                         
   5   1   2       6883.04       7619.73        61.22 o                         
   7   1   2         34.16         33.93         2.24 o                         
   9   1   2         21.38         16.02         1.86 o                         
  11   1   2         71.87         60.37         3.23 o                         
  13   1   2         12.48          7.13         1.94 o                         
  15   1   2        899.36        904.47        20.48 o                         
  17   1   2         43.42         52.42         4.92 o                         
 -18   2   2         89.29         95.42         7.99 o                         
 -16   2   2         38.84         41.79         3.61 o                         
 -14   2   2         66.83         61.08         4.98 o                         
 -12   2   2        334.12        341.96        12.14 o                         
 -10   2   2          1.99          5.82         1.95 o                         
  -8   2   2        123.51        142.53         5.80 o                         
  -6   2   2        219.40        233.83         6.21 o                         
  -4   2   2        442.22        535.48         9.56 o                         
  -2   2   2       2346.31       2511.65        25.13 o                         
   0   2   2        595.73        693.05        13.97 o                         
   2   2   2       1456.74       1601.35        18.77 o                         
   4   2   2        955.98       1117.58        16.56 o                         
   6   2   2        513.19        576.98        12.15 o                         
   8   2   2         73.57         78.69         5.23 o                         
  10   2   2       1366.21       1239.98        35.01 o                         
  12   2   2        330.29        328.34        12.04 o                         
  14   2   2       1896.28       1929.50        29.36 o                         
  16   2   2         85.91         81.42         5.78 o                         
 -17   3   2       1630.68       1656.10        43.15 o                         
 -15   3   2        133.30        148.77        11.56 o                         
 -13   3   2          6.94          9.47         2.52 o                         
 -11   3   2       2495.42       2415.38        60.82 o                         
  -9   3   2        610.94        584.93        19.70 o                         
  -7   3   2        433.11        355.56         9.24 o                         
  -5   3   2         55.23         51.62         4.83 o                         
  -3   3   2        904.99        829.27        17.12 o                         
  -1   3   2        205.56        195.65         7.38 o                         
   1   3   2       2329.15       2168.45        36.93 o                         
   3   3   2          0.93          1.30         1.08 o                         
   5   3   2        665.70        609.74        15.83 o                         
   7   3   2       1196.04       1059.52        20.44 o                         
   9   3   2         31.16         38.05         3.98 o                         
  11   3   2          3.55          1.85         1.08 o                         
  13   3   2         37.97         44.84         4.79 o                         
  15   3   2          2.34          3.33         1.23 o                         
 -14   4   2         89.54         92.65         7.79 o                         
 -12   4   2          2.59          6.18         2.65 o                         
 -10   4   2        138.21        139.14         7.03 o                         
  -8   4   2        331.45        331.97        14.31 o                         
  -6   4   2        140.50        148.41         9.46 o                         
  -4   4   2        190.43        189.07        10.70 o                         
  -2   4   2        136.30        124.17         6.94 o                         
   0   4   2        241.16        206.19         8.99 o                         
   2   4   2          0.45          0.06         1.25 o                         
   4   4   2        824.46        771.11        23.27 o                         
   6   4   2        101.21        113.83         6.59 o                         
   8   4   2        795.22        829.08        19.38 o                         
  10   4   2        360.54        397.43        11.87 o                         
  12   4   2         49.83         47.53         3.30 o                         
  -9   5   2         53.67         59.77         4.58 o                         
  -7   5   2          3.80          4.10         1.46 o                         
  -5   5   2         42.79         47.73         4.82 o                         
  -3   5   2         29.29         32.98         4.04 o                         
  -1   5   2          1.30          1.45         1.09 o                         
   1   5   2         97.98        100.40         7.25 o                         
   3   5   2        230.91        261.98        11.95 o                         
   5   5   2        286.70        316.01        12.83 o                         
   7   5   2        743.74        837.05        21.23 o                         
   9   5   2          3.42          5.10         1.89 o                         
 -18   1   3         87.46         89.75         4.96 o                         
 -16   1   3        135.57        126.20         6.95 o                         
 -14   1   3        106.57         99.42         4.92 o                         
 -12   1   3        386.39        358.49         9.33 o                         
 -10   1   3        349.98        373.97         8.86 o                         
  -8   1   3        654.57        744.07        11.77 o                         
  -6   1   3        315.79        287.63         6.49 o                         
  -4   1   3       7949.57       8287.01        60.25 o                         
  -2   1   3      46131.12      38053.73       638.74 o                         
   0   1   3       1142.71       1214.94        12.74 o                         
   2   1   3       6582.79       6594.99        62.05 o                         
   4   1   3       3129.95       3448.21        32.18 o                         
   6   1   3        821.73        993.65        15.22 o                         
   8   1   3        791.31        865.74        14.15 o                         
  10   1   3       2196.21       2076.94        30.75 o                         
  12   1   3         98.34         79.82         5.60 o                         
  14   1   3        336.80        326.26        11.61 o                         
  16   1   3          8.01          6.96         1.47 o                         
  18   1   3        101.73         97.41         6.68 o                         
 -17   2   3         13.96         24.32         3.23 o                         
 -15   2   3         46.38         54.17         9.45 o                         
 -13   2   3        498.21        517.34        15.37 o                         
 -11   2   3        984.97        856.34        17.97 o                         
  -9   2   3          1.37          1.42         1.07 o                         
  -7   2   3        175.59        168.49         6.02 o                         
  -5   2   3         89.71         92.34         3.24 o                         
  -3   2   3       4216.00       4358.33        40.67 o                         
  -1   2   3       5062.95       5328.33        52.79 o                         
   1   2   3        344.95        305.81         5.62 o                         
   3   2   3        322.41        339.12         7.11 o                         
   5   2   3        539.57        576.83        11.77 o                         
   7   2   3       3053.77       3329.84        40.95 o                         
   9   2   3          1.02          1.21         0.82 o                         
  11   2   3         82.59         77.60         5.69 o                         
  13   2   3         99.94        103.23         6.45 o                         
  15   2   3          0.07          1.65         0.95 o                         
  17   2   3          7.43          3.01         1.69 o                         
 -16   3   3        620.38        624.21        20.06 o                         
 -14   3   3          2.09          2.73         2.57 o                         
 -12   3   3        412.74        421.77        23.52 o                         
 -10   3   3       1903.28       1810.22        40.23 o                         
  -8   3   3         12.64         12.22         2.18 o                         
  -6   3   3         24.58         26.78         3.70 o                         
  -4   3   3        270.15        294.90        11.49 o                         
  -2   3   3        535.90        565.96        18.54 o                         
   0   3   3        417.05        380.78         9.64 o                         
   2   3   3         36.72         31.46         3.81 o                         
   4   3   3        460.64        450.42        15.36 o                         
   6   3   3        130.02        114.44         5.01 o                         
   8   3   3        162.59        145.15         7.65 o                         
  10   3   3        104.38        114.97         6.76 o                         
  12   3   3         77.47         90.71         6.99 o                         
  14   3   3         36.37         36.25         3.86 o                         
 -13   4   3          4.07          4.30         2.21 o                         
 -11   4   3          2.20          4.42         2.37 o                         
  -9   4   3          8.89         10.03         2.05 o                         
  -7   4   3        133.11        129.14         8.62 o                         
  -5   4   3          4.03          3.77         1.62 o                         
  -3   4   3        271.37        238.38         9.85 o                         
  -1   4   3          2.83          7.05         2.91 o                         
   1   4   3        320.72        284.43        10.83 o                         
   3   4   3        451.13        436.99        16.77 o                         
   5   4   3        364.05        376.68        15.36 o                         
   7   4   3        169.30        167.37         9.78 o                         
   9   4   3        145.12        149.74         8.78 o                         
  11   4   3        505.68        491.89        15.15 o                         
 -10   5   3         17.19         15.27         3.41 o                         
  -8   5   3         15.66         15.95         2.65 o                         
  -6   5   3        172.05        198.46        16.94 o                         
  -4   5   3         64.00         72.93         6.07 o                         
  -2   5   3         71.35         69.14         6.03 o                         
   0   5   3         58.09         67.40         5.93 o                         
   2   5   3        768.88        790.50        21.97 o                         
   4   5   3       1143.88       1218.43        40.82 o                         
   6   5   3        223.46        234.55        14.49 o                         
   8   5   3          0.08          1.73         1.20 o                         
 -18   0   4          9.35          7.79         2.65 o                         
 -16   0   4         24.42         29.71         5.98 o                         
 -14   0   4        258.21        211.47        16.10 o                         
 -12   0   4       2399.55       2291.86        55.91 o                         
 -10   0   4       4122.85       4457.69       100.40 o                         
  -8   0   4        321.12        410.35        11.12 o                         
  -6   0   4        123.62        123.44         5.10 o                         
  -4   0   4        951.74       1145.99        15.79 o                         
  -2   0   4       2039.56       1991.17        26.52 o                         
   0   0   4       7695.52       7374.46        65.97 o                         
   2   0   4        192.03        190.48         7.96 o                         
   4   0   4        415.11        456.23        13.30 o                         
   6   0   4       1258.42       1450.16        36.36 o                         
   8   0   4        124.51        151.89         7.79 o                         
  10   0   4         29.49         23.18         3.67 o                         
  12   0   4        119.10        124.93         8.77 o                         
  14   0   4        144.46        158.00        13.65 o                         
  16   0   4        204.50        192.20        13.53 o                         
 -19   1   4        119.21        124.31         8.95 o                         
 -17   1   4         51.33         47.16         4.00 o                         
 -15   1   4         27.75         22.08         2.55 o                         
 -13   1   4        295.94        278.46         9.35 o                         
 -11   1   4         10.57          3.88         1.20 o                         
  -9   1   4        388.47        413.36         8.85 o                         
  -7   1   4        663.18        799.02        13.81 o                         
  -5   1   4       1008.10       1040.67        12.65 o                         
  -3   1   4      15864.47      15512.70       128.94 o                         
  -1   1   4       9889.46       9981.51        81.89 o                         
   1   1   4          0.04          2.10         1.08 o                         
   3   1   4       2953.95       3192.01        32.31 o                         
   5   1   4        122.50        152.73         5.68 o                         
   7   1   4        290.16        351.15         8.95 o                         
   9   1   4          0.16          1.15         0.92 o                         
  11   1   4       2688.06       2448.76        41.68 o                         
  13   1   4        242.01        262.11        10.40 o                         
  15   1   4        386.26        429.02        15.04 o                         
  17   1   4          1.04          2.52         1.11 o                         
 -18   2   4         59.02         74.40        10.16 o                         
 -16   2   4         25.03         25.53         2.98 o                         
 -14   2   4        391.38        442.90        13.94 o                         
 -12   2   4        413.20        383.79        15.87 o                         
 -10   2   4       1402.06       1262.12        31.34 o                         
  -8   2   4         70.84         60.11         4.98 o                         
  -6   2   4       2260.10       2434.25        30.80 o                         
  -4   2   4       1284.68       1423.63        16.14 o                         
  -2   2   4       6639.35       7285.67        70.12 o                         
   0   2   4        401.32        405.68         8.10 o                         
   2   2   4        142.16        164.37         5.12 o                         
   4   2   4        794.19        869.10        14.76 o                         
   6   2   4        830.87        985.22        17.53 o                         
   8   2   4          0.33         -0.70         0.93 o                         
  10   2   4        334.60        297.88        11.31 o                         
  12   2   4        278.68        286.87        11.06 o                         
  14   2   4         87.74         86.66         4.66 o                         
  16   2   4        165.84        136.35         6.72 o                         
 -17   3   4          3.25          3.25         1.03 o                         
 -15   3   4        968.08       1062.39        25.81 o                         
 -13   3   4         96.70        122.92        12.00 o                         
 -11   3   4        391.62        375.17        15.37 o                         
  -9   3   4       3248.65       2882.10        55.87 o                         
  -7   3   4        916.34        779.48        15.66 o                         
  -5   3   4         88.26         97.07         5.83 o                         
  -3   3   4       1605.20       1516.09        30.09 o                         
  -1   3   4          7.90          8.54         1.64 o                         
   1   3   4        137.33        151.30         8.05 o                         
   3   3   4        436.34        398.02        17.40 o                         
   5   3   4         73.38         51.85         3.76 o                         
   7   3   4        617.00        593.36        19.71 o                         
   9   3   4         63.76         59.24         4.93 o                         
  11   3   4          0.19          1.92         1.27 o                         
  13   3   4        292.19        283.21        11.62 o                         
 -14   4   4        209.95        228.49        13.09 o                         
 -12   4   4        215.51        234.71        15.29 o                         
 -10   4   4          4.42          5.72         3.25 o                         
  -8   4   4          9.15         14.43         3.25 o                         
  -6   4   4          0.17          1.11         1.46 o                         
  -4   4   4        405.93        384.71        15.68 o                         
  -2   4   4        388.99        369.03        15.33 o                         
   0   4   4         23.00         17.02         2.54 o                         
   2   4   4        591.84        569.91        28.44 o                         
   4   4   4        307.13        310.94        13.90 o                         
   6   4   4        314.25        328.46        14.09 o                         
   8   4   4        555.00        592.53        18.98 o                         
  10   4   4         68.36         69.71         5.45 o                         
  12   4   4        426.93        363.60        34.16 o                         
 -11   5   4          1.87          0.96         0.92 o                         
  -9   5   4         22.72         23.94         2.87 o                         
  -7   5   4        162.06        179.44        13.75 o                         
  -5   5   4        191.44        200.13        10.06 o                         
  -3   5   4        198.23        210.21        10.57 o                         
  -1   5   4        154.27        157.35         7.32 o                         
   1   5   4        127.38        131.30         6.52 o                         
   3   5   4       1019.35       1080.26        26.23 o                         
   5   5   4        157.27        174.30        10.82 o                         
   7   5   4         96.17         99.40         7.89 o                         
 -20   1   5         35.00         31.63         3.89 o                         
 -18   1   5        188.27        193.57        10.09 o                         
 -16   1   5          6.52          9.87         1.85 o                         
 -14   1   5        114.87        119.03         6.01 o                         
 -12   1   5        395.15        354.52        21.43 o                         
 -10   1   5       3385.41       3595.64        42.46 o                         
  -8   1   5        118.09        127.91         4.39 o                         
  -6   1   5        452.95        503.34         9.28 o                         
  -4   1   5       4569.84       4798.81        77.02 o                         
  -2   1   5      13812.72      13772.47       124.48 o                         
   0   1   5       3435.42       3479.65        29.57 o                         
   2   1   5        247.12        300.15         6.47 o                         
   4   1   5          0.31          4.66         0.99 o                         
   6   1   5       1205.27       1283.38        21.50 o                         
   8   1   5        343.28        341.00         8.22 o                         
  10   1   5          0.41          2.24         1.36 o                         
  12   1   5       4131.96       4057.59        59.81 o                         
  14   1   5         49.44         48.27         4.27 o                         
  16   1   5          3.76          2.36         1.24 o                         
 -19   2   5        226.95        232.26        11.56 o                         
 -17   2   5         37.14         47.18         3.66 o                         
 -15   2   5        537.28        599.29        16.12 o                         
 -13   2   5       1601.39       1634.05        41.21 o                         
 -11   2   5         56.89         46.25         3.33 o                         
  -9   2   5       1544.74       1418.58        30.75 o                         
  -7   2   5        123.24        167.60        10.07 o                         
  -5   2   5       1094.30       1182.74        16.22 o                         
  -3   2   5          3.57          3.04         0.97 o                         
  -1   2   5         82.06         83.49         4.14 o                         
   1   2   5        593.92        637.75        11.48 o                         
   3   2   5       5056.21       5632.90        61.18 o                         
   5   2   5        176.21        152.23         6.02 o                         
   7   2   5        630.13        639.14        16.21 o                         
   9   2   5         26.41         20.39         2.68 o                         
  11   2   5        466.11        445.52        14.12 o                         
  13   2   5        128.45        145.45         9.18 o                         
  15   2   5        117.46        116.39         5.50 o                         
 -16   3   5         21.70         25.18         2.53 o                         
 -14   3   5        437.60        504.16        17.19 o                         
 -12   3   5        696.45        752.86        32.84 o                         
 -10   3   5        157.32        135.00        12.89 o                         
  -8   3   5          6.20          5.51         1.61 o                         
  -6   3   5        114.28        109.56         6.41 o                         
  -4   3   5         28.24         27.90         3.08 o                         
  -2   3   5         61.83         54.28         4.16 o                         
   0   3   5        107.25        110.92         7.33 o                         
   2   3   5        121.57        101.93         8.52 o                         
   4   3   5        427.29        375.75        10.31 o                         
   6   3   5        455.08        395.17        15.57 o                         
   8   3   5          2.66          6.20         2.36 o                         
  10   3   5          1.57          2.11         1.37 o                         
  12   3   5        178.12        193.86         9.73 o                         
  14   3   5         91.49         99.59         8.39 o                         
 -15   4   5         67.83         58.63         3.97 o                         
 -13   4   5         61.31         60.37         7.15 o                         
 -11   4   5        160.96        169.16        13.29 o                         
  -9   4   5        179.92        168.26         9.79 o                         
  -7   4   5        451.74        456.97        17.23 o                         
  -5   4   5          0.32          1.66         1.87 o                         
  -3   4   5        180.80        172.51        10.21 o                         
  -1   4   5       1715.94       1676.65        38.53 o                         
   1   4   5         80.50         81.16         5.68 o                         
   3   4   5         33.85         35.00         3.73 o                         
   5   4   5        186.36        208.69        11.07 o                         
   7   4   5        466.84        523.20        17.82 o                         
   9   4   5         13.51         21.90         3.23 o                         
  11   4   5          7.02          5.41         1.55 o                         
 -10   5   5         31.84         22.24         2.54 o                         
  -8   5   5         14.35         10.05         2.11 o                         
  -6   5   5         22.30         17.46         3.02 o                         
  -4   5   5        222.43        223.21        10.73 o                         
  -2   5   5        229.53        241.55        11.34 o                         
   0   5   5         11.79         15.50         2.81 o                         
   2   5   5         17.83         15.50         2.26 o                         
   4   5   5        429.30        429.53        14.45 o                         
   6   5   5       1320.50       1368.95        92.09 o                         
   8   5   5         71.64         63.38         4.14 o                         
 -18   0   6        819.25        790.68        30.71 o                         
 -16   0   6         18.09         25.97         5.70 o                         
 -14   0   6        577.98        564.51        24.85 o                         
 -12   0   6        280.28        294.18        16.52 o                         
 -10   0   6        706.77        746.23        14.14 o                         
  -8   0   6          0.78          3.10         1.03 o                         
  -6   0   6       4968.62       5572.91        61.93 o                         
  -4   0   6       9044.75       9256.16       110.95 o                         
  -2   0   6       1202.97       1261.33        19.02 o                         
   0   0   6       1147.89        987.51        11.79 o                         
   2   0   6       7962.16       8391.50       154.16 o                         
   4   0   6          1.12          0.94         0.67 o                         
   6   0   6         48.55         51.93         5.23 o                         
   8   0   6       6416.10       6109.55       182.31 o                         
  10   0   6        712.47        600.37        25.69 o                         
  12   0   6        292.28        290.75        19.07 o                         
  14   0   6        113.72        108.54        10.84 o                         
  16   0   6        710.62        865.14        29.58 o                         
 -19   1   6        280.89        304.93        10.97 o                         
 -17   1   6         21.28         21.43         2.32 o                         
 -15   1   6         40.07         39.79         3.43 o                         
 -13   1   6        875.03        842.54        17.29 o                         
 -11   1   6        136.99        140.19         7.09 o                         
  -9   1   6       2174.33       2374.71        30.44 o                         
  -7   1   6        145.30        149.67         5.19 o                         
  -5   1   6      14500.57      15279.57       127.57 o                         
  -3   1   6        765.03        900.85        11.89 o                         
  -1   1   6       4722.85       4876.31        61.37 o                         
   1   1   6        162.66        164.06         3.58 o                         
   3   1   6       1182.97       1297.15        17.87 o                         
   5   1   6       5114.89       5790.92        67.05 o                         
   7   1   6        505.09        459.30        11.23 o                         
   9   1   6         20.62         20.40         1.96 o                         
  11   1   6        269.75        262.08        12.15 o                         
  13   1   6        525.57        550.66        15.23 o                         
  15   1   6          2.13          2.77         1.17 o                         
 -18   2   6         24.32         27.42         2.18 o                         
 -16   2   6         79.11         93.50         5.62 o                         
 -14   2   6       1659.31       1769.32        39.89 o                         
 -12   2   6        149.54        149.72         9.54 o                         
 -10   2   6         88.18         69.69         5.12 o                         
  -8   2   6        920.55        899.00        18.90 o                         
  -6   2   6       3332.69       3546.40        51.83 o                         
  -4   2   6       2516.45       2753.47        32.68 o                         
  -2   2   6        718.97        733.61        16.14 o                         
   0   2   6       1850.86       2001.58        33.54 o                         
   2   2   6        126.28        131.02         5.14 o                         
   4   2   6         41.46         40.38         3.01 o                         
   6   2   6        138.90        131.29         6.11 o                         
   8   2   6        406.74        409.32        11.08 o                         
  10   2   6         72.48         69.00         4.50 o                         
  12   2   6        228.18        191.38        15.09 o                         
  14   2   6         15.63         13.80         1.73 o                         
 -17   3   6        150.82        153.11         5.59 o                         
 -15   3   6         13.18         13.84         2.09 o                         
 -13   3   6        129.81        142.34         9.01 o                         
 -11   3   6        137.76        156.07        13.85 o                         
  -9   3   6         93.75         79.37         6.69 o                         
  -7   3   6        101.03         82.19         4.34 o                         
  -5   3   6        206.16        156.46         7.68 o                         
  -3   3   6        589.63        566.54        15.99 o                         
  -1   3   6        469.52        439.65        12.76 o                         
   1   3   6          1.20          2.80         1.42 o                         
   3   3   6       1070.79       1019.51        31.34 o                         
   5   3   6        383.35        354.96        14.61 o                         
   7   3   6        322.71        264.36        10.14 o                         
   9   3   6        296.27        274.61        12.73 o                         
  11   3   6        154.46        149.21         8.49 o                         
  13   3   6          7.40          4.30         2.25 o                         
 -14   4   6        160.74        188.65         9.47 o                         
 -12   4   6         10.83         10.24         3.21 o                         
 -10   4   6        151.27        148.05         8.79 o                         
  -8   4   6         46.84         59.30         5.90 o                         
  -6   4   6        380.98        362.51        15.14 o                         
  -4   4   6          8.43         10.58         4.98 o                         
  -2   4   6        418.75        418.65        16.58 o                         
   0   4   6       1667.91       1671.31        31.47 o                         
   2   4   6         66.73         69.80         5.28 o                         
   4   4   6        634.66        697.48        21.86 o                         
   6   4   6        252.37        259.36        12.10 o                         
   8   4   6        213.55        217.72        10.44 o                         
  10   4   6         82.64         72.70         5.22 o                         
 -11   5   6          0.84          1.08         0.84 o                         
  -9   5   6         40.92         38.75         3.66 o                         
  -7   5   6         22.01         19.25         2.92 o                         
  -5   5   6         15.43         18.13         3.01 o                         
  -3   5   6        143.56        144.84         8.57 o                         
  -1   5   6        292.09        291.70         9.95 o                         
   1   5   6          4.18          2.75         1.45 o                         
   3   5   6        643.09        664.93        18.80 o                         
   5   5   6        379.91        400.29        13.75 o                         
   7   5   6        704.07        659.56        39.74 o                         
 -20   1   7         23.60         21.47         2.38 o                         
 -18   1   7        137.15        131.78         5.27 o                         
 -16   1   7          1.34          3.74         1.26 o                         
 -14   1   7        508.94        511.65        12.97 o                         
 -12   1   7        352.93        299.96         7.33 o                         
 -10   1   7          4.44          2.54         1.05 o                         
  -8   1   7        105.35         89.40         3.95 o                         
  -6   1   7        126.33        124.24         4.64 o                         
  -4   1   7       6072.09       6638.05        55.43 o                         
  -2   1   7       3305.25       3455.58        43.91 o                         
   0   1   7       3559.33       4020.53        34.46 o                         
   2   1   7          5.04          9.35         1.28 o                         
   4   1   7        134.30        177.18         5.44 o                         
   6   1   7         32.07         47.64         3.36 o                         
   8   1   7        126.59         97.13         3.68 o                         
  10   1   7          0.66          0.44         1.23 o                         
  12   1   7         70.54         69.63         5.36 o                         
  14   1   7        450.29        450.74        12.78 o                         
  16   1   7         16.43         14.45         2.97 o                         
 -19   2   7         67.63         68.48         6.02 o                         
 -17   2   7          3.00          3.30         0.92 o                         
 -15   2   7          8.53         11.24         2.22 o                         
 -13   2   7       1502.29       1510.92        36.04 o                         
 -11   2   7        851.50        767.45        22.99 o                         
  -9   2   7        771.99        704.11        17.21 o                         
  -7   2   7        476.28        443.85         9.95 o                         
  -5   2   7      10368.41      10423.45        96.09 o                         
  -3   2   7         47.06         59.95         3.45 o                         
  -1   2   7         78.94         85.28         4.03 o                         
   1   2   7        489.46        466.60        11.93 o                         
   3   2   7        493.58        518.12        13.02 o                         
   5   2   7        316.97        367.71        10.37 o                         
   7   2   7        140.41        111.23         4.74 o                         
   9   2   7        185.88        182.52         8.47 o                         
  11   2   7        404.76        437.78        17.92 o                         
  13   2   7        624.39        646.44        15.50 o                         
 -16   3   7        134.49        148.73         6.24 o                         
 -14   3   7          0.35         -0.26         1.25 o                         
 -12   3   7          4.70         11.30         2.71 o                         
 -10   3   7         21.87         28.58         5.94 o                         
  -8   3   7         23.69         19.12         3.23 o                         
  -6   3   7        228.10        196.01         6.81 o                         
  -4   3   7        152.45        126.21         6.91 o                         
  -2   3   7        408.42        361.50        11.79 o                         
   0   3   7        151.40        143.57        12.29 o                         
   2   3   7        136.06        116.91         5.64 o                         
   4   3   7        391.43        367.31        10.52 o                         
   6   3   7          0.40          1.45         1.18 o                         
   8   3   7          8.19          6.12         1.97 o                         
  10   3   7        486.47        457.52        16.07 o                         
  12   3   7         34.08         36.33         5.54 o                         
 -15   4   7         24.55         24.03         3.61 o                         
 -13   4   7         53.77         58.01         7.02 o                         
 -11   4   7         25.11         21.88         4.54 o                         
  -9   4   7        219.47        237.53        11.64 o                         
  -7   4   7        305.58        282.16        13.09 o                         
  -5   4   7        684.99        667.43        21.37 o                         
  -3   4   7         78.61         77.45         6.79 o                         
  -1   4   7        167.64        155.62         9.85 o                         
   1   4   7       2616.25       2627.73        53.05 o                         
   3   4   7        309.77        326.37        11.71 o                         
   5   4   7          0.70          0.32         1.62 o                         
   7   4   7         93.50         99.44         7.04 o                         
   9   4   7        100.74         86.05         5.90 o                         
  11   4   7          4.98          8.87         2.25 o                         
 -10   5   7         59.27         56.28         5.94 o                         
  -8   5   7         85.54         90.92        10.64 o                         
  -6   5   7        164.62        175.01         8.88 o                         
  -4   5   7         66.22         66.71         5.62 o                         
  -2   5   7         19.36         21.72         4.66 o                         
   0   5   7        270.17        279.32        11.85 o                         
   2   5   7          6.59          7.89         1.56 o                         
   4   5   7          9.46          9.52         1.98 o                         
   6   5   7        135.88        135.90         6.49 o                         
 -20   0   8         43.72         40.46         4.70 o                         
 -18   0   8          0.38         -0.46         1.16 o                         
 -16   0   8        329.40        332.07        18.99 o                         
 -14   0   8        970.29        921.55        29.06 o                         
 -12   0   8        732.89        691.22        14.40 o                         
 -10   0   8         15.15         10.27         2.69 o                         
  -8   0   8       2603.85       2861.31        65.72 o                         
  -6   0   8        126.84        130.89         6.57 o                         
  -4   0   8        948.37       1067.92        24.21 o                         
  -2   0   8         25.23         34.63         2.68 o                         
   0   0   8       1446.97       1505.68        19.94 o                         
   2   0   8        100.49        118.53         5.40 o                         
   4   0   8       1034.68       1183.15        28.69 o                         
   6   0   8         43.78         38.08         4.88 o                         
   8   0   8       2082.62       1778.32        40.31 o                         
  10   0   8      10328.24      10111.63       221.38 o                         
  12   0   8         87.58        100.84        10.72 o                         
  14   0   8        177.43        185.34        13.05 o                         
 -19   1   8        145.07        151.23         7.38 o                         
 -17   1   8         62.23         63.55         4.17 o                         
 -15   1   8         70.35         81.17         7.14 o                         
 -13   1   8        919.72        889.08        20.51 o                         
 -11   1   8       1363.34       1285.69        20.29 o                         
  -9   1   8          8.13         10.66         1.46 o                         
  -7   1   8        114.50        135.83         4.45 o                         
  -5   1   8        141.76        159.25         4.48 o                         
  -3   1   8       1463.40       1647.37        35.29 o                         
  -1   1   8       1456.52       1706.33        19.19 o                         
   1   1   8       2948.33       3150.41        35.15 o                         
   3   1   8        163.06        134.03         5.21 o                         
   5   1   8        854.65        905.67        18.30 o                         
   7   1   8        148.15        106.80         4.76 o                         
   9   1   8        267.08        259.89        10.16 o                         
  11   1   8        269.28        283.52        10.69 o                         
  13   1   8         42.22         30.47         3.18 o                         
  15   1   8         91.50        105.90         6.02 o                         
 -18   2   8          7.41          9.52         1.29 o                         
 -16   2   8         65.96         62.61         3.91 o                         
 -14   2   8         17.52         16.23         2.57 o                         
 -12   2   8       4390.34       4074.63        73.34 o                         
 -10   2   8         79.80         62.34         4.27 o                         
  -8   2   8         83.44         90.10         4.56 o                         
  -6   2   8        599.07        587.71        11.71 o                         
  -4   2   8       8931.22       8970.58        88.90 o                         
  -2   2   8          1.62          1.88         0.85 o                         
   0   2   8        415.97        404.35        13.11 o                         
   2   2   8         77.32         59.41         3.41 o                         
   4   2   8         27.15         37.47         3.59 o                         
   6   2   8         30.20         15.82         1.81 o                         
   8   2   8         23.93         17.63         2.31 o                         
  10   2   8        200.83        201.96         8.74 o                         
  12   2   8         20.63         22.90         4.96 o                         
  14   2   8         40.10         42.91         3.69 o                         
 -17   3   8        148.51        150.65         7.69 o                         
 -15   3   8         94.37         91.83         5.22 o                         
 -13   3   8          1.08          4.38         1.94 o                         
 -11   3   8         18.54         14.25         3.18 o                         
  -9   3   8        529.98        502.62        26.13 o                         
  -7   3   8         70.17         57.84         5.70 o                         
  -5   3   8        183.70        174.58         6.42 o                         
  -3   3   8         59.42         48.14         3.59 o                         
  -1   3   8        798.12        694.16        14.83 o                         
   1   3   8        426.51        361.15         9.88 o                         
   3   3   8          0.37          1.95         0.97 o                         
   5   3   8          9.62         14.54         3.10 o                         
   7   3   8         15.13         18.00         2.64 o                         
   9   3   8       1081.75       1095.76        58.07 o                         
  11   3   8        174.95        173.84        13.03 o                         
  13   3   8        139.98        112.88         8.15 o                         
 -14   4   8        128.06        144.03         6.91 o                         
 -12   4   8         36.65         47.37         6.54 o                         
 -10   4   8         16.22         17.70         3.09 o                         
  -8   4   8        271.00        236.46        10.53 o                         
  -6   4   8        170.69        134.68         7.17 o                         
  -4   4   8         16.14         14.63         3.01 o                         
  -2   4   8         46.54         38.42         4.78 o                         
   0   4   8         28.45         29.93         6.66 o                         
   2   4   8       2512.39       2648.44        43.33 o                         
   4   4   8        116.61        118.58         8.26 o                         
   6   4   8        100.25        104.14         7.22 o                         
   8   4   8         19.39         20.15         2.91 o                         
  10   4   8          4.31          0.98         0.80 o                         
  -9   5   8         91.16         93.80         5.50 o                         
  -7   5   8          1.90          1.31         1.21 o                         
  -5   5   8        235.13        250.59        13.69 o                         
  -3   5   8         31.84         41.59         5.98 o                         
  -1   5   8         64.19         68.01         5.61 o                         
   1   5   8         42.82         48.73         4.53 o                         
   3   5   8        170.04        164.17        10.88 o                         
   5   5   8          9.25          7.06         1.53 o                         
 -20   1   9        335.86        331.65        14.09 o                         
 -18   1   9          0.98          0.81         0.79 o                         
 -16   1   9       2458.73       2572.59        35.57 o                         
 -14   1   9        126.75        126.53         6.99 o                         
 -12   1   9         14.03         12.23         2.28 o                         
 -10   1   9        699.32        664.25        16.74 o                         
  -8   1   9       2740.24       2859.91        32.57 o                         
  -6   1   9        803.19        829.27        12.25 o                         
  -4   1   9          6.03          8.28         1.53 o                         
  -2   1   9        166.42        169.87         5.35 o                         
   0   1   9       1768.38       1915.78        24.33 o                         
   2   1   9       1021.33       1196.63        18.48 o                         
   4   1   9        108.11        117.82         5.99 o                         
   6   1   9        639.48        546.54        12.36 o                         
   8   1   9          6.12          6.80         1.40 o                         
  10   1   9        285.69        298.61        11.00 o                         
  12   1   9        131.02        130.85         6.66 o                         
  14   1   9        140.85        157.04        25.33 o                         
 -17   2   9         72.20         72.56         4.48 o                         
 -15   2   9         82.61         87.80         4.81 o                         
 -13   2   9        394.83        424.17        11.58 o                         
 -11   2   9          1.15          2.99         1.52 o                         
  -9   2   9         10.84          7.05         1.54 o                         
  -7   2   9        609.44        562.35        13.16 o                         
  -5   2   9        188.23        196.97         7.15 o                         
  -3   2   9       5800.50       5832.79        90.17 o                         
  -1   2   9       1231.59       1286.48        26.88 o                         
   1   2   9        898.94        824.78        18.02 o                         
   3   2   9       2527.67       2373.10        41.97 o                         
   5   2   9        245.35        202.05         5.39 o                         
   7   2   9         96.04         82.29         5.24 o                         
   9   2   9         95.53         89.80         7.01 o                         
  11   2   9          0.44          0.24         1.11 o                         
  13   2   9          1.57          1.34         1.73 o                         
 -16   3   9         14.16         15.70         2.00 o                         
 -14   3   9          0.71          1.81         1.28 o                         
 -12   3   9         45.69         43.58         9.59 o                         
 -10   3   9          0.01          0.36         1.73 o                         
  -8   3   9          4.45          7.34         3.23 o                         
  -6   3   9         84.59         75.70         6.65 o                         
  -4   3   9        394.85        346.44         8.46 o                         
  -2   3   9       2835.39       2405.74        32.34 o                         
   0   3   9         14.07         21.80         2.54 o                         
   2   3   9       1156.60       1145.83        21.03 o                         
   4   3   9        222.58        230.53         8.37 o                         
   6   3   9        768.90        757.39        28.35 o                         
   8   3   9        134.75        153.28        10.64 o                         
  10   3   9         45.66         49.39         4.63 o                         
  12   3   9         99.39         85.18         7.43 o                         
 -13   4   9          0.30          2.11         1.36 o                         
 -11   4   9         58.63         53.29         4.01 o                         
  -9   4   9          7.63          5.13         1.51 o                         
  -7   4   9         27.67         10.58         2.12 o                         
  -5   4   9          3.11          3.07         2.11 o                         
  -3   4   9         27.53         24.75         3.06 o                         
  -1   4   9         26.51         23.14         3.75 o                         
   1   4   9        155.63        163.93         8.07 o                         
   3   4   9        306.58        333.08        11.56 o                         
   5   4   9        235.24        245.73        11.45 o                         
   7   4   9         36.07         31.77         3.70 o                         
   9   4   9        514.78        503.35        14.06 o                         
 -10   5   9          5.31          9.75         2.37 o                         
  -8   5   9          0.13          0.94         1.49 o                         
  -6   5   9        105.67        111.53        13.39 o                         
  -4   5   9         77.38         76.59         8.11 o                         
  -2   5   9        141.81        148.29         8.13 o                         
   0   5   9         65.31         77.84         5.65 o                         
   2   5   9        134.70        115.63         6.16 o                         
   4   5   9         24.07         22.43         2.62 o                         
 -20   0  10          7.65          7.31         2.05 o                         
 -18   0  10         17.02         16.88         2.71 o                         
 -16   0  10        368.67        390.14        15.04 o                         
 -14   0  10        181.30        178.05         8.21 o                         
 -12   0  10         11.48         16.25         2.19 o                         
 -10   0  10        253.91        208.11         9.97 o                         
  -8   0  10       3766.15       3901.37        79.82 o                         
  -6   0  10       8884.08       9243.15       142.97 o                         
  -4   0  10         20.16         26.97         2.88 o                         
  -2   0  10       2843.70       3067.37        44.13 o                         
   0   0  10         45.15         72.50         7.83 o                         
   2   0  10       6720.73       7318.10       166.87 o                         
   4   0  10        256.92        296.01        20.31 o                         
   6   0  10       1224.05       1053.84        22.94 o                         
   8   0  10        767.47        732.43        31.31 o                         
  10   0  10       2069.90       2093.65        62.38 o                         
  12   0  10        474.21        490.86        23.36 o                         
  14   0  10          0.42          2.77         1.85 o                         
 -19   1  10         25.37         29.87         3.20 o                         
 -17   1  10        124.42        148.12         5.92 o                         
 -15   1  10       1432.30       1495.98        24.52 o                         
 -13   1  10        162.09        163.63         6.82 o                         
 -11   1  10        211.09        203.95         5.25 o                         
  -9   1  10        546.27        554.87        11.94 o                         
  -7   1  10         50.49         39.75         3.50 o                         
  -5   1  10        686.19        750.54        24.43 o                         
  -3   1  10         52.49         64.22         4.00 o                         
  -1   1  10        452.94        487.66        11.76 o                         
   1   1  10         66.43         78.88         4.06 o                         
   3   1  10        184.75        202.27         8.02 o                         
   5   1  10        115.73        103.86         5.05 o                         
   7   1  10          0.15          1.73         1.20 o                         
   9   1  10        602.67        607.65        16.35 o                         
  11   1  10         30.32         25.64         4.35 o                         
  13   1  10         44.71         49.13         6.22 o                         
 -18   2  10         64.16         70.36         3.92 o                         
 -16   2  10         72.27         78.50         4.92 o                         
 -14   2  10         92.66        102.08         6.14 o                         
 -12   2  10         21.38         22.84         2.54 o                         
 -10   2  10        534.19        443.81        33.72 o                         
  -8   2  10         71.28         85.10         5.10 o                         
  -6   2  10        537.26        483.02        12.15 o                         
  -4   2  10         20.79         26.28         2.59 o                         
  -2   2  10         83.55         97.49         6.62 o                         
   0   2  10          1.09          0.37         1.87 o                         
   2   2  10          2.90          3.78         2.87 o                         
   4   2  10        139.80        104.77         5.03 o                         
   6   2  10        391.17        313.69        12.10 o                         
   8   2  10         37.61         29.05         2.91 o                         
  10   2  10        115.07        117.95         6.23 o                         
  12   2  10         57.63         58.03         4.78 o                         
 -17   3  10          1.95          3.41         1.77 o                         
 -15   3  10          0.10          0.13         1.02 o                         
 -13   3  10         76.27         68.38         4.83 o                         
 -11   3  10        177.00        191.74        10.63 o                         
  -9   3  10        401.44        391.67        22.68 o                         
  -7   3  10       3701.58       3527.77        65.49 o                         
  -5   3  10        758.79        649.73        17.16 o                         
  -3   3  10         22.50         15.81         2.55 o                         
  -1   3  10       1930.84       1745.44        31.37 o                         
   1   3  10       1147.05       1091.10        23.66 o                         
   3   3  10       1040.12       1023.71        19.76 o                         
   5   3  10          0.40         -0.62         1.56 o                         
   7   3  10        368.83        344.38        13.58 o                         
   9   3  10         18.13         34.46         4.01 o                         
  11   3  10        210.76        197.42        12.08 o                         
 -14   4  10        405.48        504.85        13.12 o                         
 -12   4  10         35.13         40.02         3.17 o                         
 -10   4  10         20.00         14.76         2.62 o                         
  -8   4  10          2.92          7.01         1.70 o                         
  -6   4  10        257.37        227.15         9.37 o                         
  -4   4  10        109.36         94.29         6.94 o                         
  -2   4  10         51.72         58.37         4.69 o                         
   0   4  10        522.63        551.35        19.53 o                         
   2   4  10         18.42         18.99         2.32 o                         
   4   4  10         86.27         93.01         6.94 o                         
   6   4  10         63.92         68.99         5.50 o                         
   8   4  10        115.19        117.42         6.35 o                         
  -9   5  10        196.35        180.12        10.52 o                         
  -7   5  10         60.03         68.21         4.88 o                         
  -5   5  10         13.18         21.15         4.26 o                         
  -3   5  10         74.79         81.02         6.70 o                         
  -1   5  10          0.26          0.82         1.15 o                         
   1   5  10         45.12         51.66         4.22 o                         
   3   5  10          0.04          1.45         1.45 o                         
 -18   1  11        244.36        250.15        10.20 o                         
 -16   1  11        379.31        398.81        10.56 o                         
 -14   1  11       2715.21       2697.88        37.32 o                         
 -12   1  11        741.22        671.02        14.85 o                         
 -10   1  11         69.53         66.65         3.30 o                         
  -8   1  11        298.66        300.40        12.30 o                         
  -6   1  11       1199.63       1289.41        36.07 o                         
  -4   1  11         33.23         32.30         3.04 o                         
  -2   1  11        810.83        826.09        24.41 o                         
   0   1  11        227.23        220.47         9.50 o                         
   2   1  11        268.70        277.22        11.39 o                         
   4   1  11         11.04          7.53         1.37 o                         
   6   1  11       2655.95       2421.66        34.33 o                         
   8   1  11       1304.98       1339.52        26.32 o                         
  10   1  11          9.62          9.50         2.27 o                         
  12   1  11        258.72        259.01        30.23 o                         
 -17   2  11        213.65        235.22         8.03 o                         
 -15   2  11        100.09        114.12         6.15 o                         
 -13   2  11          6.85         10.78         2.12 o                         
 -11   2  11          1.63          2.21         1.38 o                         
  -9   2  11         15.67         15.02         2.66 o                         
  -7   2  11          0.10          0.94         1.23 o                         
  -5   2  11        130.30        110.93         7.46 o                         
  -3   2  11        226.90        197.55         9.88 o                         
  -1   2  11       1040.40       1041.08        26.18 o                         
   1   2  11        175.14        136.59         5.07 o                         
   3   2  11          5.20          6.41         1.13 o                         
   5   2  11          3.16          2.05         1.01 o                         
   7   2  11        541.23        469.23        12.16 o                         
   9   2  11        438.44        446.76        12.96 o                         
  11   2  11          9.64          5.13         1.99 o                         
 -16   3  11         11.84         14.09         2.14 o                         
 -14   3  11         11.79          6.74         1.69 o                         
 -12   3  11         23.04         23.04         2.89 o                         
 -10   3  11        674.84        553.60        15.50 o                         
  -8   3  11        194.48        191.35        10.74 o                         
  -6   3  11       1641.20       1532.00        34.49 o                         
  -4   3  11        194.39        180.43         8.51 o                         
  -2   3  11       3022.11       2901.47        46.43 o                         
   0   3  11        582.96        568.74        19.12 o                         
   2   3  11        136.44        169.32         7.22 o                         
   4   3  11         43.59         44.48         3.60 o                         
   6   3  11          4.09          7.88         1.95 o                         
   8   3  11         24.04         17.56         2.95 o                         
  10   3  11        227.52        207.54         8.49 o                         
 -13   4  11        130.07        157.55         5.71 o                         
 -11   4  11        141.92        154.13         8.13 o                         
  -9   4  11         10.84          7.89         2.57 o                         
  -7   4  11         46.90         41.47         5.53 o                         
  -5   4  11          0.30          1.41         1.23 o                         
  -3   4  11          0.41          1.23         1.99 o                         
  -1   4  11         38.48         44.43         4.95 o                         
   1   4  11          7.73          5.68         1.46 o                         
   3   4  11          5.41          3.25         1.08 o                         
   5   4  11         57.07         60.59         5.24 o                         
   7   4  11        131.60        145.05         7.20 o                         
  -6   5  11         18.79         26.98         4.30 o                         
  -4   5  11         20.91         28.25         3.22 o                         
  -2   5  11          7.27          5.35         1.62 o                         
   0   5  11        129.81        123.09         6.41 o                         
   2   5  11         26.56         25.17         3.93 o                         
 -18   0  12       1698.48       1748.02        81.07 o                         
 -16   0  12        604.14        618.14        19.21 o                         
 -14   0  12       4246.77       4246.46        61.11 o                         
 -12   0  12         98.69         89.58         5.75 o                         
 -10   0  12       2222.02       2063.96        28.33 o                         
  -8   0  12        949.56        968.69        23.47 o                         
  -6   0  12       2321.11       2367.15        40.58 o                         
  -4   0  12          0.00         -0.08         1.09 o                         
  -2   0  12       3566.41       3743.81        96.46 o                         
   0   0  12       1709.97       1673.04        45.48 o                         
   2   0  12          7.42         14.05         4.90 o                         
   4   0  12          0.14          5.32         3.11 o                         
   6   0  12         67.46         66.96         8.75 o                         
   8   0  12         21.05         28.38         5.90 o                         
  10   0  12        871.11        911.02        34.32 o                         
  12   0  12         14.92         22.48         4.17 o                         
 -19   1  12         27.44         29.40         2.97 o                         
 -17   1  12        159.02        167.02         6.14 o                         
 -15   1  12         20.12         17.37         2.24 o                         
 -13   1  12        421.58        431.44        11.55 o                         
 -11   1  12         26.27         21.86         2.54 o                         
  -9   1  12         11.48          6.56         1.78 o                         
  -7   1  12        671.19        677.20        19.50 o                         
  -5   1  12          0.22          2.01         1.13 o                         
  -3   1  12        568.86        543.81        20.19 o                         
  -1   1  12         41.93         47.63         4.53 o                         
   1   1  12        745.48        764.30        21.83 o                         
   3   1  12        536.52        431.53        11.57 o                         
   5   1  12          6.31          5.82         1.48 o                         
   7   1  12       1666.81       1684.61        26.70 o                         
   9   1  12          1.13          2.00         1.56 o                         
  11   1  12          1.96          4.55         1.67 o                         
 -18   2  12        179.10        194.43         9.06 o                         
 -16   2  12         36.83         41.09         3.45 o                         
 -14   2  12         35.93         38.48         3.70 o                         
 -12   2  12         14.23         14.37         2.47 o                         
 -10   2  12          2.50          1.47         1.42 o                         
  -8   2  12         97.65         96.18        10.56 o                         
  -6   2  12         59.68         44.25         3.64 o                         
  -4   2  12        590.69        532.94        14.03 o                         
  -2   2  12          9.17          7.49         1.53 o                         
   0   2  12       1447.70       1263.92        20.88 o                         
   2   2  12        256.75        207.91         6.99 o                         
   4   2  12        213.63        177.59         6.52 o                         
   6   2  12          0.75          0.52         1.15 o                         
   8   2  12        877.21        825.28        18.79 o                         
  10   2  12          6.77         10.99         2.19 o                         
 -15   3  12        159.25        134.81         7.08 o                         
 -13   3  12         19.00         26.35         2.86 o                         
 -11   3  12         37.01         37.12         3.67 o                         
  -9   3  12        237.46        153.38        13.57 o                         
  -7   3  12        761.46        738.51        18.56 o                         
  -5   3  12        423.07        406.58        13.30 o                         
  -3   3  12        149.04        155.55         7.98 o                         
  -1   3  12       2193.06       2113.69        36.75 o                         
   1   3  12        735.87        773.29        16.73 o                         
   3   3  12        272.05        301.25         9.67 o                         
   5   3  12         51.87         54.07         4.45 o                         
   7   3  12        183.68        218.47        10.41 o                         
   9   3  12          2.27          0.24         0.99 o                         
 -12   4  12         85.11         97.84         5.76 o                         
 -10   4  12         14.21         14.08         2.52 o                         
  -8   4  12         81.27         80.20         5.09 o                         
  -6   4  12        469.91        458.87        13.35 o                         
  -4   4  12        114.39        131.43         6.85 o                         
  -2   4  12        209.79        226.27        11.00 o                         
   0   4  12         20.10         25.28         2.62 o                         
   2   4  12        145.26        144.38         5.86 o                         
   4   4  12         53.05         52.35         3.78 o                         
   6   4  12        129.84        147.56         7.24 o                         
  -7   5  12          2.90          3.49         1.24 o                         
  -5   5  12        418.18        495.46        13.72 o                         
  -3   5  12         27.34         30.80         3.14 o                         
  -1   5  12         29.08         29.40         2.92 o                         
 -18   1  13         60.41         58.58         3.65 o                         
 -16   1  13         45.91         45.43         3.26 o                         
 -14   1  13         39.59         44.62         3.48 o                         
 -12   1  13         53.90         51.68         3.81 o                         
 -10   1  13       1413.76       1260.76        21.96 o                         
  -8   1  13        653.13        577.77        13.54 o                         
  -6   1  13         15.27         12.94         2.23 o                         
  -4   1  13         95.51         97.72         8.62 o                         
  -2   1  13        476.97        479.61        19.44 o                         
   0   1  13       1923.69       1780.01        34.01 o                         
   2   1  13         10.58         10.06         2.08 o                         
   4   1  13         11.66          7.70         1.85 o                         
   6   1  13         80.94         93.19         5.16 o                         
   8   1  13       2004.09       2085.45        41.66 o                         
  10   1  13          8.68         12.57         3.51 o                         
  12   1  13         17.83         29.02         4.21 o                         
 -17   2  13          0.40          1.08         0.83 o                         
 -15   2  13         32.67         29.12         3.03 o                         
 -13   2  13          0.79         -0.73         1.14 o                         
 -11   2  13       1038.40        982.82        21.98 o                         
  -9   2  13        266.88        245.03        12.17 o                         
  -7   2  13          9.73         12.92         2.81 o                         
  -5   2  13       1331.72       1185.01        39.34 o                         
  -3   2  13        245.04        213.06         7.34 o                         
  -1   2  13          7.53          8.56         1.70 o                         
   1   2  13        615.70        560.48        18.84 o                         
   3   2  13         68.27         78.19         4.28 o                         
   5   2  13        215.38        194.14         7.50 o                         
   7   2  13         38.42         32.42         2.85 o                         
   9   2  13          6.59          3.15         1.56 o                         
 -16   3  13        113.88        142.08         7.57 o                         
 -14   3  13        433.56        438.68        14.03 o                         
 -12   3  13         43.24         37.35         5.24 o                         
 -10   3  13        146.38        149.42         9.04 o                         
  -8   3  13         63.92         40.78         3.93 o                         
  -6   3  13        467.86        479.86        21.96 o                         
  -4   3  13        114.22        113.49         6.74 o                         
  -2   3  13        581.78        598.07        16.25 o                         
   0   3  13        214.44        242.88         8.68 o                         
   2   3  13         68.97         63.28         4.29 o                         
   4   3  13          0.97          2.19         1.07 o                         
   6   3  13        170.70        163.29         7.17 o                         
   8   3  13          2.30          5.80         1.53 o                         
 -13   4  13          0.41          1.24         0.88 o                         
 -11   4  13         27.80         24.99         5.90 o                         
  -9   4  13        321.22        296.95         9.39 o                         
  -7   4  13        128.36        133.50         6.52 o                         
  -5   4  13        188.62        186.42        15.92 o                         
  -3   4  13        107.73        111.46         7.43 o                         
  -1   4  13         95.05         98.49         5.67 o                         
   1   4  13        231.92        240.40         7.83 o                         
   3   4  13        300.14        318.58        10.23 o                         
   5   4  13         65.75         90.75         5.46 o                         
  -4   5  13        354.66        482.72        16.00 o                         
 -18   0  14       2196.49       2234.17       139.65 o                         
 -16   0  14        894.92        925.25        23.86 o                         
 -14   0  14       1165.95       1116.02        28.43 o                         
 -12   0  14        210.29        199.12        10.73 o                         
 -10   0  14        299.57        273.90        13.67 o                         
  -8   0  14        990.96        893.19        19.02 o                         
  -6   0  14        830.60        802.48        26.66 o                         
  -4   0  14        611.18        572.23        30.83 o                         
   0   0  14        887.01        812.04        20.24 o                         
   2   0  14        230.67        222.99        16.14 o                         
   4   0  14        880.83        836.69        24.35 o                         
   6   0  14       1290.08       1386.47        46.81 o                         
   8   0  14        180.61        208.18        14.65 o                         
  10   0  14         96.24        117.82         9.87 o                         
 -19   1  14         12.16         10.31         1.77 o                         
 -17   1  14        242.26        230.15         8.01 o                         
 -15   1  14        270.37        277.84         8.53 o                         
 -13   1  14        191.69        182.73         7.15 o                         
 -11   1  14         47.42         44.81         3.61 o                         
  -9   1  14        664.77        599.15        13.96 o                         
  -7   1  14          0.23          1.39         1.00 o                         
  -5   1  14        352.99        336.56        12.95 o                         
  -3   1  14        234.27        197.67         7.15 o                         
  -1   1  14         29.70         26.05         2.36 o                         
   1   1  14        361.39        340.50        11.78 o                         
   3   1  14        170.30        146.36         7.56 o                         
   5   1  14        731.05        667.79        18.19 o                         
   7   1  14         10.60          6.93         1.67 o                         
   9   1  14        240.08        227.42        15.96 o                         
  11   1  14          0.38          0.64         1.16 o                         
 -18   2  14         21.73         21.76         3.29 o                         
 -16   2  14         57.24         42.50         3.27 o                         
 -14   2  14         65.45         70.63         4.70 o                         
 -12   2  14        124.81        100.62         6.02 o                         
 -10   2  14         79.79         68.86         6.30 o                         
  -8   2  14        444.89        409.54        16.22 o                         
  -6   2  14         91.50         93.82         6.09 o                         
  -4   2  14       3753.57       3439.06        55.30 o                         
  -2   2  14        271.73        242.20         8.68 o                         
   0   2  14        332.97        309.98         9.86 o                         
   2   2  14         79.08         88.98         5.70 o                         
   4   2  14       1677.79       1750.38        46.95 o                         
   6   2  14         39.72         45.16         3.90 o                         
   8   2  14          4.97          7.85         1.91 o                         
 -15   3  14          0.28          1.39         0.67 o                         
 -13   3  14          0.89         -0.43         0.98 o                         
 -11   3  14         23.15         30.22         3.93 o                         
  -9   3  14          2.66          5.54         3.05 o                         
  -7   3  14        785.58        681.25        21.10 o                         
  -5   3  14        237.43        246.78         9.92 o                         
  -3   3  14         23.30         22.11         3.64 o                         
  -1   3  14         82.24         75.35         4.66 o                         
   1   3  14        280.95        280.33         9.12 o                         
   3   3  14          4.06          4.17         1.15 o                         
   5   3  14        105.94        125.38         6.16 o                         
   7   3  14        251.02        215.60        29.93 o                         
 -12   4  14        188.50        171.93         9.92 o                         
 -10   4  14        568.57        530.73        47.73 o                         
  -8   4  14          5.81          8.60         1.54 o                         
  -6   4  14          7.75          2.26         2.73 o                         
  -4   4  14        175.87        156.81         8.57 o                         
  -2   4  14         72.68         66.29         4.47 o                         
   0   4  14         76.95         79.64         4.06 o                         
   2   4  14         41.15         32.55         2.43 o                         
   4   4  14         94.90         90.54         5.22 o                         
 -18   1  15          0.19         -0.19         0.88 o                         
 -16   1  15        712.64        722.97        16.09 o                         
 -14   1  15          0.53          0.48         1.32 o                         
 -12   1  15        246.59        246.04         8.45 o                         
 -10   1  15        103.21        101.30         5.38 o                         
  -8   1  15       1440.98       1270.10        25.82 o                         
  -6   1  15        206.65        171.40         8.17 o                         
  -4   1  15         15.86         15.89         2.21 o                         
  -2   1  15         94.91         93.80         6.13 o                         
   0   1  15         29.94         34.35         3.71 o                         
   2   1  15          2.94          7.94         2.03 o                         
   4   1  15         91.65         87.65         5.05 o                         
   6   1  15        852.93        820.45        18.89 o                         
   8   1  15         72.67         69.85         4.37 o                         
  10   1  15        140.09        168.11        10.52 o                         
 -17   2  15         28.05         32.30         3.04 o                         
 -15   2  15          0.32          0.24         1.66 o                         
 -13   2  15         95.35         68.76         4.66 o                         
 -11   2  15        134.57        124.46         8.30 o                         
  -9   2  15        404.92        385.62        15.59 o                         
  -7   2  15         70.48         62.46         4.93 o                         
  -5   2  15         69.44         69.11         5.25 o                         
  -3   2  15       2541.67       2497.94        35.99 o                         
  -1   2  15         29.32         32.36         2.86 o                         
   1   2  15        126.51        129.31         6.18 o                         
   3   2  15        393.77        420.85        13.12 o                         
   5   2  15       1107.36       1337.89        25.50 o                         
   7   2  15         44.78         40.53         4.05 o                         
 -14   3  15          5.57          5.16         1.40 o                         
 -12   3  15        195.40        192.90        20.71 o                         
 -10   3  15          8.13          7.52         4.28 o                         
  -8   3  15          4.73          6.89         2.06 o                         
  -6   3  15        423.27        435.43        18.00 o                         
  -4   3  15          0.35          4.50         2.09 o                         
  -2   3  15        310.73        317.56         9.60 o                         
   0   3  15        146.85        149.41         6.35 o                         
   2   3  15         32.13         33.14         2.90 o                         
   4   3  15         11.01          6.91         1.50 o                         
   6   3  15         31.11         36.49         4.94 o                         
 -11   4  15          4.49          3.89         1.77 o                         
  -9   4  15        786.44        804.01        27.66 o                         
  -7   4  15        124.56        171.99         8.24 o                         
  -5   4  15          1.88          3.10         1.08 o                         
  -3   4  15          0.22          0.17         0.78 o                         
  -1   4  15         28.92         24.26         3.03 o                         
   1   4  15          1.02          2.06         1.10 o                         
 -18   0  16        203.81        202.72        11.36 o                         
 -16   0  16       1674.55       1736.50        35.25 o                         
 -14   0  16         68.11         63.39         5.61 o                         
 -12   0  16        558.88        541.96        19.11 o                         
 -10   0  16        714.88        736.34        32.25 o                         
  -8   0  16         10.27          6.98         3.29 o                         
  -6   0  16        526.48        492.90        25.69 o                         
  -4   0  16        677.51        664.59        30.75 o                         
  -2   0  16        549.78        577.85        28.46 o                         
   0   0  16        171.97        151.30        13.65 o                         
   2   0  16        142.82        145.15        13.29 o                         
   4   0  16         27.18         24.49         5.30 o                         
   6   0  16        296.90        336.62        13.35 o                         
   8   0  16          7.72          7.47         2.69 o                         
 -17   1  16         31.08         32.44         3.29 o                         
 -15   1  16        347.12        356.49        10.82 o                         
 -13   1  16        174.20        186.19         8.13 o                         
 -11   1  16          1.10          1.80         1.30 o                         
  -9   1  16         65.16         56.23         5.67 o                         
  -7   1  16        129.49        128.84         7.13 o                         
  -5   1  16          0.10         -0.31         1.15 o                         
  -3   1  16       1989.21       1928.87        50.88 o                         
  -1   1  16        103.17         94.80         5.44 o                         
   1   1  16        125.16        114.04         6.78 o                         
   3   1  16         37.03         45.04         3.65 o                         
   5   1  16         99.36         94.31         5.70 o                         
   7   1  16          0.01          0.98         0.77 o                         
   9   1  16        116.17        152.78         9.96 o                         
 -16   2  16          0.30          1.53         0.93 o                         
 -14   2  16          0.00         -0.51         1.11 o                         
 -12   2  16         22.53         33.67         5.08 o                         
 -10   2  16        253.35        235.57        11.61 o                         
  -8   2  16          0.21          0.67         1.33 o                         
  -6   2  16         20.53         20.18         3.02 o                         
  -4   2  16        202.43        221.64         9.58 o                         
  -2   2  16       2092.56       2113.72        28.48 o                         
   0   2  16        255.56        249.48         8.68 o                         
   2   2  16          0.22          3.63         1.57 o                         
   4   2  16         58.95         54.02         4.20 o                         
   6   2  16        896.66        932.22        22.73 o                         
 -13   3  16        148.96        147.04        11.84 o                         
 -11   3  16        136.47        117.28         9.35 o                         
  -9   3  16         17.82         11.40         3.41 o                         
  -7   3  16         18.99         19.16         3.08 o                         
  -5   3  16         23.88         28.26         3.79 o                         
  -3   3  16          0.79          0.38         1.01 o                         
  -1   3  16         25.86         27.73         3.07 o                         
   1   3  16         95.31         98.84         6.84 o                         
   3   3  16        132.46        160.04         8.24 o                         
   5   3  16         90.60         79.84         7.15 o                         
 -10   4  16         20.10         27.54         3.77 o                         
  -8   4  16        273.74        195.92        11.08 o                         
  -6   4  16        748.39        922.67        18.35 o                         
  -4   4  16         28.00         26.13         2.50 o                         
  -2   4  16        118.44        128.32         7.09 o                         
   0   4  16          2.68          4.27         1.20 o                         
 -16   1  17          0.79          0.64         0.89 o                         
 -14   1  17         49.69         39.28         4.22 o                         
 -12   1  17         73.11         72.68         6.70 o                         
 -10   1  17        223.16        222.63        16.18 o                         
  -8   1  17          6.04          5.36         1.51 o                         
  -6   1  17       2108.18       2020.25        35.58 o                         
  -4   1  17        734.41        667.71        17.74 o                         
  -2   1  17        364.97        386.64        11.32 o                         
   0   1  17        183.47        198.77         8.99 o                         
   2   1  17        668.58        675.17        14.92 o                         
   4   1  17         18.58         23.88         2.49 o                         
   6   1  17         69.01         59.37         3.97 o                         
   8   1  17         84.32         66.52         6.38 o                         
 -15   2  17        106.98         87.75         5.38 o                         
 -13   2  17         53.60         65.40         5.29 o                         
 -11   2  17        698.09        685.24        20.23 o                         
  -9   2  17         10.87         11.05         2.93 o                         
  -7   2  17         89.08         90.27         5.77 o                         
  -5   2  17         94.47        107.96         6.46 o                         
  -3   2  17        163.04        185.18         6.55 o                         
  -1   2  17         57.88         56.72         4.63 o                         
   1   2  17        213.94        210.04         8.65 o                         
   3   2  17        115.73        120.12         6.14 o                         
   5   2  17        610.23        628.22        33.58 o                         
 -14   3  17        208.46        199.06        10.36 o                         
 -12   3  17         14.25         13.71         2.67 o                         
 -10   3  17          8.49          5.85         1.53 o                         
  -8   3  17         38.48         47.67         4.98 o                         
  -6   3  17        106.79         98.69         7.13 o                         
  -4   3  17         22.79         23.76         3.42 o                         
  -2   3  17        148.93        151.65         6.84 o                         
   0   3  17          0.32          0.38         1.07 o                         
   2   3  17         64.85         72.02         5.22 o                         
   4   3  17         39.95         26.37         3.89 o                         
  -7   4  17       1006.30       1054.05        30.99 o                         
  -5   4  17         77.36        112.45         5.77 o                         
  -3   4  17          0.61          2.59         1.12 o                         
 -16   0  18         54.35         57.16         5.98 o                         
 -14   0  18         18.47         22.36         4.46 o                         
 -12   0  18         10.95         12.97         3.89 o                         
 -10   0  18        264.96        318.81        19.47 o                         
  -8   0  18         33.72         41.15         7.15 o                         
  -6   0  18       1034.47       1077.57        40.94 o                         
  -4   0  18        170.85        169.56        14.61 o                         
  -2   0  18         10.08          5.50         2.61 o                         
   0   0  18          1.47          3.37         2.81 o                         
   2   0  18       1545.68       1744.09        54.07 o                         
   4   0  18        400.39        413.51        14.87 o                         
   6   0  18         31.50         36.22         4.26 o                         
 -17   1  18        212.01        192.20        10.24 o                         
 -15   1  18          2.03          0.56         1.24 o                         
 -13   1  18         23.81         29.62         5.26 o                         
 -11   1  18        241.43        259.28        16.86 o                         
  -9   1  18        278.20        290.63        18.55 o                         
  -7   1  18        423.47        421.31        20.15 o                         
  -5   1  18        822.26        825.60        34.76 o                         
  -3   1  18         72.15         88.19         5.15 o                         
  -1   1  18        169.93        168.58        10.36 o                         
   1   1  18        186.78        218.69         7.77 o                         
   3   1  18         14.55         21.33         2.31 o                         
   5   1  18        265.88        252.69        13.57 o                         
   7   1  18         18.05         16.94         3.09 o                         
 -14   2  18          1.95          2.94         1.38 o                         
 -12   2  18         40.67         41.49         4.15 o                         
 -10   2  18         71.93         79.82         6.17 o                         
  -8   2  18         50.68         40.55         7.51 o                         
  -6   2  18         36.01         47.01         5.09 o                         
  -4   2  18        428.29        414.09        10.94 o                         
  -2   2  18        191.42        192.12        11.18 o                         
   0   2  18          3.69          2.27         1.13 o                         
   2   2  18          5.07          6.70         1.51 o                         
   4   2  18        437.66        425.72        26.29 o                         
 -13   3  18          0.10          1.08         1.00 o                         
 -11   3  18        164.21        168.92        10.72 o                         
  -9   3  18         54.13         48.41         6.02 o                         
  -7   3  18          1.52          0.86         1.02 o                         
  -5   3  18         49.67         46.97         4.43 o                         
  -3   3  18          0.83          2.77         2.05 o                         
  -1   3  18          0.65          0.31         1.05 o                         
   1   3  18        600.26        639.33        18.22 o                         
 -16   1  19        179.72        185.86        10.28 o                         
 -14   1  19         69.39         69.77         7.23 o                         
 -12   1  19         86.68         99.71         9.47 o                         
 -10   1  19         60.56         67.48         8.23 o                         
  -8   1  19         65.23         65.28         5.84 o                         
  -6   1  19       1013.00       1076.73        39.90 o                         
  -4   1  19        641.26        678.19        17.38 o                         
  -2   1  19        547.57        534.61        18.17 o                         
   0   1  19          0.01         -0.73         0.99 o                         
   2   1  19         16.42         17.19         2.01 o                         
   4   1  19        216.76        194.81         6.00 o                         
 -13   2  19          1.23          0.71         1.22 o                         
 -11   2  19          0.07          0.33         1.01 o                         
  -9   2  19          3.22          1.32         1.67 o                         
  -7   2  19        288.77        299.52        12.43 o                         
  -5   2  19        177.06        194.42        11.66 o                         
  -3   2  19         58.99         54.29         4.04 o                         
  -1   2  19         83.56         82.66         4.92 o                         
   1   2  19          1.77          1.20         0.85 o                         
   3   2  19         16.60         15.57         6.36 o                         
 -10   3  19         76.14         91.80         7.39 o                         
  -8   3  19         39.26         55.92         6.10 o                         
  -6   3  19         35.49         44.96         5.74 o                         
  -4   3  19         10.24          7.99         2.81 o                         
  -2   3  19          1.33          2.45         1.81 o                         
   0   3  19        168.95        209.34        11.44 o                         
 -14   0  20          0.25          1.57         1.36 o                         
 -12   0  20        245.51        259.80        15.17 o                         
 -10   0  20        387.37        422.54        21.20 o                         
  -8   0  20        449.35        453.61        22.68 o                         
  -6   0  20         87.47         83.94         9.55 o                         
  -4   0  20       2947.46       3203.10        84.02 o                         
  -2   0  20          8.77          4.66         2.57 o                         
   0   0  20        460.07        514.30        23.88 o                         
   2   0  20         85.69        107.49         6.70 o                         
   4   0  20        622.67        540.24        32.15 o                         
 -15   1  20        144.18        155.55         9.39 o                         
 -13   1  20        343.70        364.65        17.42 o                         
 -11   1  20         26.81         29.87         5.02 o                         
  -9   1  20          6.68          4.74         2.57 o                         
  -7   1  20        222.15        224.15        15.37 o                         
  -5   1  20        333.54        334.67        11.12 o                         
  -3   1  20          2.06          2.10         1.50 o                         
  -1   1  20          3.05          2.42         1.12 o                         
   1   1  20        204.22        203.11         7.60 o                         
   3   1  20        138.37        142.48         7.64 o                         
 -12   2  20         23.45         20.06         2.39 o                         
 -10   2  20        115.62        116.86         6.82 o                         
  -8   2  20        128.75        125.88         7.16 o                         
  -6   2  20         44.91         45.70         4.34 o                         
  -4   2  20         22.53         18.43         3.89 o                         
  -2   2  20         17.12         17.66         2.14 o                         
   0   2  20         72.90         75.08         4.08 o                         
   2   2  20         13.71         19.11         3.29 o                         
  -9   3  20        533.39        647.57        21.20 o                         
  -7   3  20         49.34         47.09         5.06 o                         
  -5   3  20        204.21        214.84        11.48 o                         
  -3   3  20         10.90         14.09         2.89 o                         
 -14   1  21         11.22          9.23         2.29 o                         
 -12   1  21         16.72         19.95         3.73 o                         
 -10   1  21         50.10         49.33         6.14 o                         
  -8   1  21         50.76         52.29         4.78 o                         
  -6   1  21         25.92         35.59         7.11 o                         
  -4   1  21        135.22        138.39         6.34 o                         
  -2   1  21         28.82         27.30         2.70 o                         
   0   1  21        510.29        567.48        15.78 o                         
   2   1  21        165.05        151.26         6.68 o                         
 -11   2  21        184.81        196.66        11.08 o                         
  -9   2  21          1.05          2.28         1.73 o                         
  -7   2  21         75.55         73.86         6.66 o                         
  -5   2  21         29.94         24.61         3.97 o                         
  -3   2  21          0.08          0.27         1.95 o                         
  -1   2  21        376.44        370.03        15.53 o                         
 -12   0  22        326.25        310.74        13.97 o                         
 -10   0  22        113.96        115.69         8.99 o                         
  -8   0  22       3455.82       3907.67        92.41 o                         
  -6   0  22         88.07        106.50         9.31 o                         
  -4   0  22         18.01         20.63         4.01 o                         
  -2   0  22          4.40          1.77         1.73 o                         
   0   0  22          4.48          4.80         1.31 o                         
 -11   1  22         12.17         10.09         2.21 o                         
  -9   1  22          0.88          1.70         0.87 o                         
  -7   1  22          1.43          1.14         2.45 o                         
  -5   1  22        232.30        232.45         9.33 o                         
  -3   1  22         45.19         38.17         2.90 o                         
  -1   1  22          8.70         10.10         1.41 o                         
  -8   1  23        135.61        144.10         6.23 o                         
  -6   1  23        412.62        375.28        15.17 o                         
  -4   1  23         14.62         17.70         3.09 o                         
                                                                                
