# Supplementary material for: Managing negative linear compressibility and thermal expansion through steric hindrance: a case study of 1,2-bis­(4′-pyridyl)­ethane cocrystals
Source: IUCrJ. 2025 Jan 1;12(Pt 1):88–96. doi: 10.1107/S2052252524011734 (PMC11707692; doi:10.1107/S2052252524011734)
Supplement: Supplementary file 47 [file m-12-00088-ETYSUC_160K_Bsup47.hkl]

data_ETYSUC_160K_B                                                              
_shelx_title ' etysuc_160_1_a.res in I2/a'                                      
_shelx_refln_list_code          4                                               
_shelx_F_calc_maximum      215.64                                               
_exptl_crystal_F_000       640.00                                               
_reflns_d_resolution_high  0.8132                                               
                                                                                
loop_                                                                           
 _space_group_symop_operation_xyz                                               
 'x, y, z'                                                                      
 '-x+1/2, y, -z'                                                                
 'x+1/2, y+1/2, z+1/2'                                                          
 '-x+1, y+1/2, -z+1/2'                                                          
 '-x, -y, -z'                                                                   
 'x-1/2, -y, z'                                                                 
 '-x+1/2, -y+1/2, -z+1/2'                                                       
 'x, -y+1/2, z+1/2'                                                             
                                                                                
_cell_length_a    16.6174                                                       
_cell_length_b     4.8695                                                       
_cell_length_c    19.3375                                                       
_cell_angle_alpha  90.000                                                       
_cell_angle_beta  109.268                                                       
_cell_angle_gamma  90.000                                                       
                                                                                
_shelx_F_squared_multiplier     1.000                                           
                                                                                
loop_                                                                           
 _refln_index_h                                                                 
 _refln_index_k                                                                 
 _refln_index_l                                                                 
 _refln_F_squared_calc                                                          
 _refln_F_squared_meas                                                          
 _refln_F_squared_sigma                                                         
 _refln_observed_status                                                         
   2   0   0        111.64        137.88         2.92 o                         
   4   0   0       7420.73       7225.10        68.79 o                         
   6   0   0       6900.00       7692.40       127.33 o                         
   8   0   0       2345.43       2809.71        34.75 o                         
  10   0   0          8.17          4.58         1.50 o                         
  12   0   0         12.60         27.47         2.75 o                         
  14   0   0          2.13          7.13         3.78 o                         
  16   0   0        279.53        308.32        19.24 o                         
  18   0   0        499.92        497.92        15.18 o                         
   1   1   0        276.46        235.11         2.92 o                         
   3   1   0        411.65        466.97         7.61 o                         
   5   1   0          6.04          5.34         0.63 o                         
   7   1   0         92.35         88.68         2.96 o                         
   9   1   0        788.60        924.84        13.45 o                         
  11   1   0         60.71         59.80         4.80 o                         
  13   1   0        716.73        590.21        14.29 o                         
  15   1   0         68.23         63.09         6.15 o                         
  17   1   0        121.51        108.66         5.76 o                         
  19   1   0         53.02         56.65         5.38 o                         
   0   2   0       1548.66       1620.42        24.42 o                         
   2   2   0          0.94          1.02         0.36 o                         
   4   2   0          6.90          4.41         0.94 o                         
   6   2   0          2.78          3.77         0.89 o                         
   8   2   0        187.10        196.04         9.66 o                         
  10   2   0         62.39         49.42         3.42 o                         
  12   2   0        713.05        666.96        15.37 o                         
  14   2   0       1193.97       1280.03        25.66 o                         
  16   2   0         52.86         47.69         4.66 o                         
  18   2   0         26.76         18.64         3.23 o                         
   1   3   0       2436.03       2358.96        38.03 o                         
   3   3   0        502.59        493.87        19.06 o                         
   5   3   0        139.73        170.09         9.00 o                         
   7   3   0        666.79        594.95        10.71 o                         
   9   3   0         76.95         83.39         5.79 o                         
  11   3   0        106.57        113.75         6.73 o                         
  13   3   0         12.33         22.75         8.11 o                         
  15   3   0          1.99          1.94         1.25 o                         
   0   4   0          0.20          0.72         1.13 o                         
   2   4   0        202.42        202.65         9.01 o                         
   4   4   0         93.78        101.87         7.87 o                         
   6   4   0        309.24        263.08        12.84 o                         
   8   4   0       1744.66       1874.35        40.34 o                         
  10   4   0         65.62         67.86         6.00 o                         
  12   4   0         63.10         76.60         8.09 o                         
  14   4   0          4.55          2.95         1.31 o                         
   1   5   0         10.32         10.15         5.16 o                         
   3   5   0        172.91        155.76        12.87 o                         
   5   5   0         78.02         79.35         8.68 o                         
   7   5   0         29.98         33.46         5.34 o                         
   9   5   0         63.25         70.35         6.73 o                         
 -18   1   1        162.76        154.93         7.95 o                         
 -16   1   1        483.11        484.58        14.41 o                         
 -14   1   1         49.83         39.43         3.51 o                         
 -12   1   1         77.16         70.13         3.48 o                         
 -10   1   1        942.14        921.38        15.30 o                         
  -8   1   1       1628.68       1846.68        18.37 o                         
  -6   1   1         88.83        100.16         2.88 o                         
  -4   1   1       7476.21       7745.13        53.59 o                         
  -2   1   1        447.23        436.98         4.67 o                         
   0   1   1       2406.28       2321.30        21.13 o                         
   2   1   1       1106.76       1107.17        10.34 o                         
   4   1   1       2089.14       2316.00        19.07 o                         
   6   1   1         20.19         23.52         1.44 o                         
   8   1   1        846.04        884.21        15.26 o                         
  10   1   1       1228.86       1283.00        27.91 o                         
  12   1   1        415.37        351.96        12.15 o                         
  14   1   1        151.81        132.60         6.42 o                         
  16   1   1          5.48          3.34         2.09 o                         
  18   1   1         67.04         51.13         4.21 o                         
 -17   2   1         52.12         50.99         4.52 o                         
 -15   2   1         32.69         33.73         3.60 o                         
 -13   2   1        993.51        957.28        21.85 o                         
 -11   2   1        132.63        120.13         5.99 o                         
  -9   2   1       1493.45       1332.63        24.22 o                         
  -7   2   1       2776.77       2919.88        31.34 o                         
  -5   2   1        176.95        206.10         6.08 o                         
  -3   2   1       4443.14       4673.11        52.79 o                         
  -1   2   1       2213.52       2222.73        21.88 o                         
   1   2   1        305.72        341.56         5.82 o                         
   3   2   1        559.12        610.30         9.26 o                         
   5   2   1       1231.62       1495.18        20.31 o                         
   7   2   1        400.88        386.36         9.06 o                         
   9   2   1        404.15        362.05        11.99 o                         
  11   2   1        193.76        201.23         9.22 o                         
  13   2   1        160.60        196.18         7.85 o                         
  15   2   1       1409.39       1468.61        26.89 o                         
  17   2   1         32.07         30.82         3.27 o                         
 -16   3   1         22.55         25.62         2.91 o                         
 -14   3   1          1.89          2.36         1.38 o                         
 -12   3   1       2733.83       2789.84        53.13 o                         
 -10   3   1          0.31          0.75         1.21 o                         
  -8   3   1       1137.96       1089.58        27.88 o                         
  -6   3   1        115.13         81.86         5.52 o                         
  -4   3   1       1742.73       1791.60        33.13 o                         
  -2   3   1         96.99        100.45         6.25 o                         
   0   3   1       2077.74       1979.34        44.63 o                         
   2   3   1        278.43        298.56        11.18 o                         
   4   3   1        363.01        314.32        12.15 o                         
   6   3   1        334.60        334.26        11.77 o                         
   8   3   1        243.67        202.58         9.07 o                         
  10   3   1          3.49          2.70         1.46 o                         
  12   3   1         45.55         49.79         8.13 o                         
  14   3   1          7.50          4.62         1.62 o                         
  16   3   1        116.86        117.83         8.48 o                         
 -13   4   1         44.96         46.01         6.05 o                         
 -11   4   1          0.01         -0.05         0.84 o                         
  -9   4   1          0.01          1.51         1.31 o                         
  -7   4   1        995.17       1004.52        27.32 o                         
  -5   4   1         74.99         65.43         6.27 o                         
  -3   4   1          3.09          3.93         1.86 o                         
  -1   4   1        554.05        499.47        17.91 o                         
   1   4   1        119.95        102.92         6.31 o                         
   3   4   1         45.92         44.26         7.33 o                         
   5   4   1         40.48         49.31         4.44 o                         
   7   4   1          0.06          2.15         1.91 o                         
   9   4   1       2113.94       2175.04        47.18 o                         
  11   4   1          1.84          1.84         1.09 o                         
  13   4   1          5.73          6.05         2.15 o                         
 -10   5   1        176.87        141.18         8.72 o                         
  -8   5   1         13.62         15.42         2.46 o                         
  -6   5   1          0.53          0.90         0.95 o                         
  -4   5   1        320.78        315.35        12.92 o                         
  -2   5   1         53.02         58.14         5.45 o                         
   0   5   1         22.58         21.17         3.43 o                         
   2   5   1        469.73        488.38        23.98 o                         
   4   5   1        165.67        188.42        13.90 o                         
   6   5   1        124.69        117.27        10.32 o                         
   8   5   1          6.42          5.26         2.15 o                         
 -18   0   2         41.85         50.48         4.72 o                         
 -16   0   2       2176.04       2167.07        63.14 o                         
 -14   0   2          6.42          6.17         2.99 o                         
 -12   0   2       1474.47       1479.53        31.37 o                         
 -10   0   2         23.14         12.17         2.20 o                         
  -8   0   2       5045.04       5564.25        59.08 o                         
  -6   0   2       8326.66       9040.56        87.82 o                         
  -4   0   2       6584.60       6794.46        65.45 o                         
  -2   0   2        121.25        111.17         3.11 o                         
   0   0   2       1094.84       1056.53        13.40 o                         
   2   0   2      46501.46      34755.45       441.23 o                         
   4   0   2        693.27        886.48        31.99 o                         
   6   0   2       2865.69       3148.53        43.02 o                         
   8   0   2       5741.28       6085.90        77.37 o                         
  10   0   2         29.31         11.79         2.45 o                         
  12   0   2        100.81         98.37         7.73 o                         
  14   0   2        649.65        693.41        31.19 o                         
  16   0   2        194.94        214.67        15.26 o                         
  18   0   2         47.44         63.02         4.59 o                         
 -19   1   2          0.28          0.26         0.76 o                         
 -17   1   2         12.65         20.10         2.78 o                         
 -15   1   2          0.71          2.62         1.31 o                         
 -13   1   2         19.81         17.63         2.36 o                         
 -11   1   2        821.88        730.76        14.01 o                         
  -9   1   2        792.50        823.88        12.36 o                         
  -7   1   2        641.07        760.47         9.63 o                         
  -5   1   2        176.22        180.45         4.74 o                         
  -3   1   2       5642.81       5706.78        42.11 o                         
  -1   1   2       9734.43       9181.92        64.61 o                         
   1   1   2       1672.25       1735.49        16.74 o                         
   3   1   2        899.15        996.59        11.02 o                         
   5   1   2       6898.54       7597.22        57.63 o                         
   7   1   2         35.29         34.06         2.26 o                         
   9   1   2         22.35         16.12         1.84 o                         
  11   1   2         75.01         60.63         3.28 o                         
  13   1   2         14.74         10.47         2.17 o                         
  15   1   2        905.29        920.27        20.46 o                         
  17   1   2         46.33         49.92         4.59 o                         
 -18   2   2         89.95         90.41         5.36 o                         
 -16   2   2         40.40         40.97         3.62 o                         
 -14   2   2         65.09         58.83         4.88 o                         
 -12   2   2        344.97        359.26        12.44 o                         
 -10   2   2          1.50          4.33         2.25 o                         
  -8   2   2        126.56        136.24         5.75 o                         
  -6   2   2        225.83        239.31         6.35 o                         
  -4   2   2        439.19        526.53        10.79 o                         
  -2   2   2       2351.03       2548.51        24.49 o                         
   0   2   2        592.68        694.96        10.80 o                         
   2   2   2       1451.88       1595.49        20.44 o                         
   4   2   2        960.84       1133.43        16.47 o                         
   6   2   2        505.54        573.87        12.81 o                         
   8   2   2         77.25         76.51         5.19 o                         
  10   2   2       1368.57       1307.41        31.82 o                         
  12   2   2        334.89        336.55        12.19 o                         
  14   2   2       1896.91       1911.74        28.50 o                         
  16   2   2         88.94         91.26         6.16 o                         
 -17   3   2       1660.50       1678.66        42.27 o                         
 -15   3   2        138.32        153.52        11.99 o                         
 -13   3   2          5.67          3.18         1.63 o                         
 -11   3   2       2501.20       2343.38        47.17 o                         
  -9   3   2        606.85        576.13        19.54 o                         
  -7   3   2        437.72        345.28         9.17 o                         
  -5   3   2         52.97         49.61         4.71 o                         
  -3   3   2        912.18        832.32        17.19 o                         
  -1   3   2        217.84        216.28        10.69 o                         
   1   3   2       2347.77       2247.03        37.21 o                         
   3   3   2          1.36          1.42         0.92 o                         
   5   3   2        671.25        621.71        16.11 o                         
   7   3   2       1214.55       1075.74        20.59 o                         
   9   3   2         33.95         44.44         4.27 o                         
  11   3   2          3.67          2.09         1.06 o                         
  13   3   2         39.47         40.20         4.59 o                         
  15   3   2          2.71          5.18         1.58 o                         
 -14   4   2         91.60         96.24         8.09 o                         
 -12   4   2          3.33          4.50         2.27 o                         
 -10   4   2        141.09        142.04         7.07 o                         
  -8   4   2        346.32        371.58        15.33 o                         
  -6   4   2        135.23        144.26         9.47 o                         
  -4   4   2        193.89        189.82        10.91 o                         
  -2   4   2        134.81        123.43         7.06 o                         
   0   4   2        247.41        214.50         9.28 o                         
   2   4   2          0.87          0.10         1.79 o                         
   4   4   2        817.09        761.81        23.03 o                         
   6   4   2        103.17        109.35         6.53 o                         
   8   4   2        820.10        847.77        19.50 o                         
  10   4   2        357.64        368.67        11.43 o                         
  12   4   2         55.56         54.53         3.62 o                         
  -9   5   2         57.68         57.18         5.56 o                         
  -7   5   2          3.38          6.97         1.87 o                         
  -5   5   2         39.47         45.86         4.73 o                         
  -3   5   2         28.71         28.60         3.84 o                         
  -1   5   2          0.97          0.23         0.98 o                         
   1   5   2         95.64        100.46         7.25 o                         
   3   5   2        239.57        248.02        11.55 o                         
   5   5   2        275.56        279.52        16.35 o                         
   7   5   2        746.31        821.01        20.66 o                         
   9   5   2          2.67          2.71         1.43 o                         
 -18   1   3         84.41         80.05         4.71 o                         
 -16   1   3        138.15        133.62         7.19 o                         
 -14   1   3        104.30         96.31         4.91 o                         
 -12   1   3        389.03        362.62        10.06 o                         
 -10   1   3        338.69        383.54         9.12 o                         
  -8   1   3        661.33        777.95        12.13 o                         
  -6   1   3        328.28        293.19         6.63 o                         
  -4   1   3       8002.07       8385.40        57.27 o                         
  -2   1   3      46098.41      38239.23       656.75 o                         
   0   1   3       1134.14       1209.76        12.29 o                         
   2   1   3       6591.97       6585.49        58.37 o                         
   4   1   3       3111.05       3438.97        30.70 o                         
   6   1   3        830.48        986.99        14.98 o                         
   8   1   3        810.12        850.46        13.89 o                         
  10   1   3       2221.13       2054.71        32.66 o                         
  12   1   3         99.92         79.87         5.63 o                         
  14   1   3        331.56        315.68        11.44 o                         
  16   1   3          8.75          8.27         1.65 o                         
  18   1   3        101.84         95.51         5.07 o                         
 -17   2   3         16.23         25.15         4.00 o                         
 -15   2   3         47.01         51.71         7.13 o                         
 -13   2   3        502.71        514.41        15.31 o                         
 -11   2   3       1020.90        846.43        16.31 o                         
  -9   2   3          1.72          1.02         1.04 o                         
  -7   2   3        176.34        167.52         6.09 o                         
  -5   2   3         90.08         95.60         3.34 o                         
  -3   2   3       4208.17       4398.74        39.11 o                         
  -1   2   3       5094.23       5373.30        50.51 o                         
   1   2   3        352.66        318.01         5.79 o                         
   3   2   3        330.43        342.01         7.18 o                         
   5   2   3        548.38        570.06        11.67 o                         
   7   2   3       3021.75       3266.48        39.17 o                         
   9   2   3          1.03          1.45         0.86 o                         
  11   2   3         83.85         82.15         5.88 o                         
  13   2   3        100.21        103.92         6.47 o                         
  15   2   3          0.08          0.17         0.96 o                         
  17   2   3          6.74          2.59         1.39 o                         
 -16   3   3        631.64        664.41        17.29 o                         
 -14   3   3          2.09          4.14         2.31 o                         
 -12   3   3        398.57        415.84        23.22 o                         
 -10   3   3       1938.21       1809.82        39.50 o                         
  -8   3   3         12.91         13.15         2.51 o                         
  -6   3   3         24.55         28.29         3.84 o                         
  -4   3   3        266.60        294.88        11.68 o                         
  -2   3   3        525.90        543.68        19.09 o                         
   0   3   3        419.21        396.67         9.98 o                         
   2   3   3         34.09         23.92         3.11 o                         
   4   3   3        474.84        447.80        15.47 o                         
   6   3   3        128.73        116.65         5.10 o                         
   8   3   3        163.35        151.14         7.89 o                         
  10   3   3        101.96        111.00         6.67 o                         
  12   3   3         80.16         84.80         6.77 o                         
  14   3   3         38.62         43.03         4.22 o                         
 -13   4   3          4.73          8.48         2.83 o                         
 -11   4   3          2.76          1.47         1.63 o                         
  -9   4   3          8.90          9.99         2.10 o                         
  -7   4   3        133.74        130.29         7.18 o                         
  -5   4   3          5.12          8.24         1.90 o                         
  -3   4   3        266.52        255.88        17.39 o                         
  -1   4   3          2.94          5.00         4.08 o                         
   1   4   3        326.66        291.40        11.06 o                         
   3   4   3        454.63        463.98        17.43 o                         
   5   4   3        379.14        394.60        15.82 o                         
   7   4   3        173.26        174.18        10.04 o                         
   9   4   3        151.33        158.17         9.11 o                         
  11   4   3        495.84        495.68        15.27 o                         
 -10   5   3         16.20         14.57         2.06 o                         
  -8   5   3         16.39         16.47         2.72 o                         
  -6   5   3        176.29        190.54         9.66 o                         
  -4   5   3         66.22         64.81         5.77 o                         
  -2   5   3         77.63         69.35         6.06 o                         
   0   5   3         62.47         66.35         5.86 o                         
   2   5   3        780.39        812.13        22.28 o                         
   4   5   3       1169.13       1271.42        41.43 o                         
   6   5   3        224.71        279.48        16.09 o                         
   8   5   3          0.41         -0.60         1.43 o                         
 -18   0   4          9.87         11.04         2.29 o                         
 -16   0   4         27.58         31.47         6.13 o                         
 -14   0   4        267.91        243.19        17.69 o                         
 -12   0   4       2436.02       2352.81        53.09 o                         
 -10   0   4       4173.31       4687.96        76.92 o                         
  -8   0   4        320.19        403.96        11.17 o                         
  -6   0   4        121.63        124.49         5.78 o                         
  -4   0   4        917.58       1139.70        15.55 o                         
  -2   0   4       2036.77       1984.84        25.29 o                         
   0   0   4       7705.00       7404.72        61.85 o                         
   2   0   4        187.97        189.14         5.27 o                         
   4   0   4        407.02        435.07        12.86 o                         
   6   0   4       1253.68       1449.64        30.72 o                         
   8   0   4        117.34        140.12         7.51 o                         
  10   0   4         24.52         16.15         3.00 o                         
  12   0   4        114.52        125.53         8.88 o                         
  14   0   4        135.24        138.63        12.75 o                         
  16   0   4        202.20        184.68        13.34 o                         
 -19   1   4        123.22        123.66        16.65 o                         
 -17   1   4         50.53         43.81         3.87 o                         
 -15   1   4         28.81         24.07         2.76 o                         
 -13   1   4        295.60        266.29         9.23 o                         
 -11   1   4         10.38          4.62         1.43 o                         
  -9   1   4        382.30        429.55         9.16 o                         
  -7   1   4        642.72        799.77        11.72 o                         
  -5   1   4       1030.91       1058.98        12.58 o                         
  -3   1   4      15968.78      15646.39       125.10 o                         
  -1   1   4       9925.59      10021.66        85.03 o                         
   1   1   4          0.04          0.99         0.82 o                         
   3   1   4       2937.27       3190.41        31.00 o                         
   5   1   4        117.55        142.20         5.52 o                         
   7   1   4        291.24        339.53         8.81 o                         
   9   1   4          0.09          0.44         0.72 o                         
  11   1   4       2725.77       2456.31        39.69 o                         
  13   1   4        244.19        274.34        10.77 o                         
  15   1   4        393.83        421.63        17.49 o                         
  17   1   4          1.63          3.11         1.34 o                         
 -18   2   4         56.92         62.49         4.63 o                         
 -16   2   4         27.09         27.62         3.07 o                         
 -14   2   4        393.57        421.39        13.53 o                         
 -12   2   4        414.13        372.02        15.56 o                         
 -10   2   4       1420.61       1324.38        29.01 o                         
  -8   2   4         68.52         61.88         5.13 o                         
  -6   2   4       2224.47       2411.55        28.99 o                         
  -4   2   4       1285.78       1441.00        16.84 o                         
  -2   2   4       6663.62       7265.04        66.19 o                         
   0   2   4        394.11        400.65         8.07 o                         
   2   2   4        143.03        158.70         5.06 o                         
   4   2   4        797.98        866.71        15.89 o                         
   6   2   4        843.98        967.33        17.21 o                         
   8   2   4          0.49          0.42         0.92 o                         
  10   2   4        338.01        285.40        11.09 o                         
  12   2   4        279.17        300.18        11.37 o                         
  14   2   4         88.72         87.62         4.71 o                         
  16   2   4        163.42        138.65        14.88 o                         
 -17   3   4          2.80          4.22         1.23 o                         
 -15   3   4        977.32       1096.47        26.03 o                         
 -13   3   4         99.40        109.63        11.39 o                         
 -11   3   4        394.44        376.62        23.80 o                         
  -9   3   4       3249.56       2934.82        55.17 o                         
  -7   3   4        906.17        788.63        15.83 o                         
  -5   3   4         89.83         90.83         5.70 o                         
  -3   3   4       1622.52       1521.59        30.07 o                         
  -1   3   4          7.63          5.07         1.47 o                         
   1   3   4        140.75        146.61         8.00 o                         
   3   3   4        432.44        389.23        18.94 o                         
   5   3   4         75.87         52.96         3.83 o                         
   7   3   4        631.46        577.21        19.39 o                         
   9   3   4         66.11         60.24         4.93 o                         
  11   3   4          0.04          0.93         1.67 o                         
  13   3   4        293.10        280.38        13.72 o                         
 -14   4   4        209.05        224.59        13.11 o                         
 -12   4   4        218.62        222.40        14.90 o                         
 -10   4   4          4.87          4.44         1.64 o                         
  -8   4   4         10.57         16.08         3.24 o                         
  -6   4   4          0.38          0.39         1.26 o                         
  -4   4   4        415.99        422.57        16.59 o                         
  -2   4   4        395.22        360.32        15.21 o                         
   0   4   4         23.11         20.39         2.95 o                         
   2   4   4        602.04        583.20        28.16 o                         
   4   4   4        306.40        319.15        17.17 o                         
   6   4   4        311.62        323.83        14.08 o                         
   8   4   4        570.67        596.87        19.08 o                         
  10   4   4         71.86         69.90         5.54 o                         
  12   4   4        439.72        375.77        27.75 o                         
 -11   5   4          1.34          0.24         0.80 o                         
  -9   5   4         25.45         28.21         3.24 o                         
  -7   5   4        167.12        178.47         9.06 o                         
  -5   5   4        188.77        193.41         9.94 o                         
  -3   5   4        188.40        187.08         9.97 o                         
  -1   5   4        158.18        160.62         7.85 o                         
   1   5   4        128.83        135.85         6.77 o                         
   3   5   4        999.42       1070.38        25.91 o                         
   5   5   4        157.48        170.72         8.63 o                         
   7   5   4         92.51         96.53         7.79 o                         
 -20   1   5         36.86         32.07         3.94 o                         
 -18   1   5        188.56        190.07         7.49 o                         
 -16   1   5          6.81          8.28         1.66 o                         
 -14   1   5        115.33        115.21         5.98 o                         
 -12   1   5        394.60        354.13        14.41 o                         
 -10   1   5       3424.83       3664.31        41.92 o                         
  -8   1   5        111.54        120.27         4.33 o                         
  -6   1   5        458.79        517.26         8.48 o                         
  -4   1   5       4561.30       4766.66        90.56 o                         
  -2   1   5      13879.96      13946.22       117.80 o                         
   0   1   5       3355.55       3461.16        28.03 o                         
   2   1   5        255.61        318.77         6.73 o                         
   4   1   5          0.94          4.83         0.92 o                         
   6   1   5       1176.04       1253.11        20.87 o                         
   8   1   5        351.78        331.43         8.14 o                         
  10   1   5          0.39          0.53         0.89 o                         
  12   1   5       4134.02       4063.89        57.79 o                         
  14   1   5         50.47         46.85         4.14 o                         
  16   1   5          4.36          2.62         2.35 o                         
 -17   2   5         39.91         43.13         3.75 o                         
 -15   2   5        533.44        545.21        15.16 o                         
 -13   2   5       1643.50       1562.92        36.75 o                         
 -11   2   5         55.55         47.64         3.44 o                         
  -9   2   5       1561.24       1429.99        39.58 o                         
  -7   2   5        121.30        155.15         8.01 o                         
  -5   2   5       1105.98       1194.74        16.20 o                         
  -3   2   5          2.75          1.68         0.91 o                         
  -1   2   5         83.60         91.56         4.45 o                         
   1   2   5        586.85        636.53        12.66 o                         
   3   2   5       5056.84       5611.43        56.51 o                         
   5   2   5        168.75        154.21         6.13 o                         
   7   2   5        643.72        650.59        16.36 o                         
   9   2   5         29.29         21.90         2.58 o                         
  11   2   5        479.35        439.74        14.04 o                         
  13   2   5        127.80        135.35         7.11 o                         
  15   2   5        123.03        118.01         5.61 o                         
 -16   3   5         25.09         31.05         2.81 o                         
 -14   3   5        460.52        476.27        16.58 o                         
 -12   3   5        717.65        729.34        31.95 o                         
 -10   3   5        154.34        147.75        13.54 o                         
  -8   3   5          5.25          4.97         1.64 o                         
  -6   3   5        122.16        113.33         6.69 o                         
  -4   3   5         26.43         25.04         3.00 o                         
  -2   3   5         62.44         58.76         4.43 o                         
   0   3   5        100.76         97.72         6.73 o                         
   2   3   5        122.61         94.26         8.31 o                         
   4   3   5        439.77        392.22        12.28 o                         
   6   3   5        459.61        394.45        15.59 o                         
   8   3   5          1.79          6.54         2.95 o                         
  10   3   5          0.94          0.99         1.33 o                         
  12   3   5        178.68        181.27         9.46 o                         
  14   3   5         89.46         93.33         8.17 o                         
 -15   4   5         71.48         60.70         4.03 o                         
 -13   4   5         56.67         57.68         7.01 o                         
 -11   4   5        159.89        169.46        13.42 o                         
  -9   4   5        182.40        180.19        10.08 o                         
  -7   4   5        456.43        464.16        17.35 o                         
  -5   4   5          0.17         -0.46         1.49 o                         
  -3   4   5        189.71        192.25        10.91 o                         
  -1   4   5       1723.03       1661.30        39.60 o                         
   1   4   5         76.64         80.38         5.78 o                         
   3   4   5         33.98         33.95         3.76 o                         
   5   4   5        181.56        213.48        11.31 o                         
   7   4   5        478.09        505.88        17.57 o                         
   9   4   5         13.87         19.33         3.19 o                         
  11   4   5          6.82          8.86         2.17 o                         
 -10   5   5         33.52         28.26         4.80 o                         
  -8   5   5         13.45          9.40         2.05 o                         
  -6   5   5         20.70         17.80         2.90 o                         
  -4   5   5        227.52        228.55        10.91 o                         
  -2   5   5        231.48        234.43        12.99 o                         
   0   5   5         11.08         11.72         3.25 o                         
   2   5   5         16.26         15.66         2.77 o                         
   4   5   5        435.10        451.25        19.50 o                         
   6   5   5       1358.53       1456.22        50.75 o                         
   8   5   5         68.23         66.88         6.23 o                         
 -18   0   6        829.19        807.30        30.87 o                         
 -16   0   6         19.94         24.70         5.34 o                         
 -14   0   6        597.39        577.06        19.50 o                         
 -12   0   6        274.71        301.92        15.84 o                         
 -10   0   6        702.13        774.23        14.50 o                         
  -8   0   6          0.82          2.30         0.88 o                         
  -6   0   6       5038.91       5565.75        58.79 o                         
  -4   0   6       9039.06       9287.78       104.58 o                         
  -2   0   6       1212.18       1242.34        19.77 o                         
   0   0   6       1128.08        975.78        11.36 o                         
   2   0   6       7866.94       8333.28       124.12 o                         
   4   0   6          0.69          0.29         0.66 o                         
   6   0   6         50.35         46.57         5.02 o                         
   8   0   6       6454.93       6191.02       101.68 o                         
  10   0   6        712.88        633.09        20.59 o                         
  12   0   6        310.11        326.01        20.40 o                         
  14   0   6        109.79        100.50        10.52 o                         
  16   0   6        729.23        889.28        29.72 o                         
 -19   1   6        293.23        330.81        11.46 o                         
 -17   1   6         21.23         22.74         2.41 o                         
 -15   1   6         42.32         46.52         3.78 o                         
 -13   1   6        886.71        850.13        17.42 o                         
 -11   1   6        137.89        134.19         7.07 o                         
  -9   1   6       2211.02       2387.10        33.01 o                         
  -7   1   6        148.51        148.36         5.25 o                         
  -5   1   6      14508.42      15414.37       139.49 o                         
  -3   1   6        776.88        890.95        11.63 o                         
  -1   1   6       4721.31       4841.64        89.74 o                         
   1   1   6        164.94        172.50         3.70 o                         
   3   1   6       1190.91       1292.68        17.54 o                         
   5   1   6       5090.70       5679.35        63.02 o                         
   7   1   6        509.11        474.96        11.51 o                         
   9   1   6         20.44         19.24         1.96 o                         
  11   1   6        269.59        260.99        10.43 o                         
  13   1   6        531.35        542.39        15.15 o                         
  15   1   6          1.77          1.60         0.82 o                         
 -18   2   6         24.45         26.41         2.13 o                         
 -16   2   6         79.22         97.00         5.74 o                         
 -14   2   6       1648.46       1739.63        38.62 o                         
 -12   2   6        147.88        137.08         9.18 o                         
 -10   2   6         87.18         69.70         5.24 o                         
  -8   2   6        957.80        928.63        19.36 o                         
  -6   2   6       3374.76       3537.62        61.96 o                         
  -4   2   6       2492.84       2749.76        31.84 o                         
  -2   2   6        689.03        745.70        13.04 o                         
   0   2   6       1862.11       2034.66        28.24 o                         
   2   2   6        127.42        136.24         5.29 o                         
   4   2   6         43.49         42.41         3.13 o                         
   6   2   6        137.80        129.48         6.15 o                         
   8   2   6        408.18        404.79        11.13 o                         
  10   2   6         72.12         70.20         4.59 o                         
  12   2   6        232.19        208.89         9.09 o                         
  14   2   6         15.07         10.81         1.52 o                         
 -17   3   6        151.29        154.79         8.63 o                         
 -15   3   6         13.60         10.64         2.18 o                         
 -13   3   6        133.18        141.18        10.40 o                         
 -11   3   6        138.03        136.32        13.03 o                         
  -9   3   6         92.46         85.58         7.07 o                         
  -7   3   6        103.31         83.96         4.48 o                         
  -5   3   6        205.63        168.50         8.20 o                         
  -3   3   6        592.92        576.64        15.21 o                         
  -1   3   6        477.22        449.61        13.10 o                         
   1   3   6          1.13          3.37         1.54 o                         
   3   3   6       1070.52       1009.61        23.80 o                         
   5   3   6        376.96        350.45        14.58 o                         
   7   3   6        318.82        276.92        10.47 o                         
   9   3   6        299.55        266.01        12.66 o                         
  11   3   6        159.40        145.67         8.49 o                         
  13   3   6          6.99          7.85         2.95 o                         
 -14   4   6        160.31        193.79         8.39 o                         
 -12   4   6          9.32          8.05         2.83 o                         
 -10   4   6        152.88        135.64         8.46 o                         
  -8   4   6         44.27         54.40         5.65 o                         
  -6   4   6        377.06        371.78        15.44 o                         
  -4   4   6         11.10         17.82         3.25 o                         
  -2   4   6        435.87        432.29        41.39 o                         
   0   4   6       1681.48       1669.20        31.03 o                         
   2   4   6         73.81         81.68         5.77 o                         
   4   4   6        639.46        705.85        22.08 o                         
   6   4   6        246.57        260.52        12.31 o                         
   8   4   6        209.22        213.26        10.46 o                         
  10   4   6         85.68         75.90         5.41 o                         
 -11   5   6          0.69          0.84         0.88 o                         
  -9   5   6         42.66         39.75         3.72 o                         
  -7   5   6         22.60         18.22         3.53 o                         
  -5   5   6         15.25         18.23         4.40 o                         
  -3   5   6        136.39        148.27         8.70 o                         
  -1   5   6        294.04        295.33        12.94 o                         
   1   5   6          4.39          2.18         1.79 o                         
   3   5   6        655.14        693.53        19.31 o                         
   5   5   6        374.97        401.90        13.23 o                         
   7   5   6        721.63        747.83        24.82 o                         
 -20   1   7         23.05         19.45         2.51 o                         
 -18   1   7        139.54        133.49         5.37 o                         
 -16   1   7          1.40          1.47         1.14 o                         
 -14   1   7        518.70        533.63        13.42 o                         
 -12   1   7        367.13        302.44         7.48 o                         
 -10   1   7          3.25          1.70         0.80 o                         
  -8   1   7         99.18         85.42         3.90 o                         
  -6   1   7        123.71        118.97         4.63 o                         
  -4   1   7       6080.92       6587.45        51.54 o                         
  -2   1   7       3269.53       3486.67        34.51 o                         
   0   1   7       3552.36       4038.75        34.52 o                         
   2   1   7          6.30         10.72         1.29 o                         
   4   1   7        128.69        177.56         5.52 o                         
   6   1   7         30.10         53.46         3.65 o                         
   8   1   7        126.18        100.25         3.81 o                         
  10   1   7          1.08          0.20         1.03 o                         
  12   1   7         66.22         68.48         5.17 o                         
  14   1   7        447.06        461.00        12.74 o                         
  16   1   7         18.83         19.96         3.43 o                         
 -19   2   7         67.87         75.65         6.45 o                         
 -17   2   7          3.30          4.46         1.10 o                         
 -15   2   7          7.56         11.22         2.15 o                         
 -13   2   7       1534.75       1462.23        34.73 o                         
 -11   2   7        867.50        771.75        22.91 o                         
  -9   2   7        766.65        726.18        17.67 o                         
  -7   2   7        498.87        470.00        18.00 o                         
  -5   2   7      10511.87      10605.71       126.39 o                         
  -3   2   7         50.93         60.36         4.60 o                         
  -1   2   7         80.57         87.07         4.14 o                         
   1   2   7        492.45        486.01        12.33 o                         
   3   2   7        488.06        504.47        12.93 o                         
   5   2   7        314.75        364.97        10.41 o                         
   7   2   7        140.28        117.72         6.65 o                         
   9   2   7        192.72        190.46         8.80 o                         
  11   2   7        398.91        440.07        13.66 o                         
  13   2   7        635.76        664.64        16.57 o                         
 -16   3   7        133.48        155.68         6.41 o                         
 -14   3   7          0.27          2.01         1.58 o                         
 -12   3   7          3.48          6.27         2.37 o                         
 -10   3   7         20.62         15.50         4.50 o                         
  -8   3   7         24.00         18.33         4.24 o                         
  -6   3   7        227.23        190.38         6.81 o                         
  -4   3   7        147.63        131.04         7.24 o                         
  -2   3   7        414.43        377.48        12.31 o                         
   0   3   7        151.89        136.89         8.54 o                         
   2   3   7        143.47        124.45         5.87 o                         
   4   3   7        409.73        371.10        10.53 o                         
   6   3   7          0.54          2.26         1.00 o                         
   8   3   7          7.57          5.08         1.28 o                         
  10   3   7        500.14        460.78        19.50 o                         
  12   3   7         34.42         28.64         4.98 o                         
 -15   4   7         27.17         26.91         2.66 o                         
 -13   4   7         56.77         65.09         7.41 o                         
 -11   4   7         22.58         15.85         4.38 o                         
  -9   4   7        222.02        255.62        15.73 o                         
  -7   4   7        309.76        283.62        26.33 o                         
  -5   4   7        678.93        682.45        21.64 o                         
  -3   4   7         77.78         77.32         6.83 o                         
  -1   4   7        166.84        165.54        10.22 o                         
   1   4   7       2600.97       2643.54        54.08 o                         
   3   4   7        306.74        307.60        11.40 o                         
   5   4   7          1.15          1.99         1.92 o                         
   7   4   7         94.88         97.90         7.12 o                         
   9   4   7         99.35         87.22         6.01 o                         
  11   4   7          5.64          7.65         2.23 o                         
 -10   5   7         63.40         63.70         6.33 o                         
  -8   5   7         90.11         82.43         5.61 o                         
  -6   5   7        163.72        182.58        25.36 o                         
  -4   5   7         66.30         66.91         5.66 o                         
  -2   5   7         20.89         15.93         3.98 o                         
   0   5   7        276.51        280.95        11.87 o                         
   2   5   7          6.36          7.83         1.57 o                         
   4   5   7          9.13         10.25         2.17 o                         
   6   5   7        136.85        141.38         6.73 o                         
 -20   0   8         41.71         45.37         5.06 o                         
 -18   0   8          0.39          0.01         1.15 o                         
 -16   0   8        342.51        354.10        23.28 o                         
 -14   0   8        982.41        988.08        26.75 o                         
 -12   0   8        733.81        708.76        15.29 o                         
 -10   0   8         19.53         20.87         4.26 o                         
  -8   0   8       2638.46       2903.46        43.60 o                         
  -6   0   8        123.63        124.44         6.06 o                         
  -4   0   8        914.81       1062.90        23.62 o                         
  -2   0   8         27.23         36.90         2.85 o                         
   0   0   8       1459.11       1512.71        23.60 o                         
   2   0   8        101.67        112.35         5.29 o                         
   4   0   8        993.34       1140.86        27.65 o                         
   6   0   8         47.63         51.95         5.84 o                         
   8   0   8       2122.04       1799.54        40.01 o                         
  10   0   8      10362.29      10214.34       211.76 o                         
  12   0   8         84.91         89.51        10.16 o                         
  14   0   8        180.79        184.80        13.23 o                         
 -19   1   8        146.10        156.96         7.60 o                         
 -17   1   8         59.08         63.29         4.07 o                         
 -15   1   8         74.30         83.75         5.76 o                         
 -13   1   8        946.01        942.30        25.32 o                         
 -11   1   8       1392.76       1302.77        25.85 o                         
  -9   1   8         10.29         11.80         1.45 o                         
  -7   1   8        120.32        135.86         4.66 o                         
  -5   1   8        137.89        161.86         4.58 o                         
  -3   1   8       1454.24       1655.47        30.99 o                         
  -1   1   8       1472.09       1724.35        18.88 o                         
   1   1   8       2963.77       3188.03        40.85 o                         
   3   1   8        157.71        128.76         5.18 o                         
   5   1   8        838.44        883.73        18.02 o                         
   7   1   8        150.57        113.80         5.00 o                         
   9   1   8        269.24        244.46         9.99 o                         
  11   1   8        270.92        275.78        10.68 o                         
  13   1   8         41.29         31.36         3.34 o                         
  15   1   8         90.07         99.81         8.01 o                         
 -18   2   8          7.09          8.02         1.18 o                         
 -16   2   8         68.06         68.65         4.15 o                         
 -14   2   8         17.03         16.02         2.52 o                         
 -12   2   8       4420.72       4004.97        69.85 o                         
 -10   2   8         85.21         69.08         4.62 o                         
  -8   2   8         88.35         99.48         4.90 o                         
  -6   2   8        584.46        566.09        11.57 o                         
  -4   2   8       9033.35       9108.05        85.72 o                         
  -2   2   8          2.51          1.08         0.78 o                         
   0   2   8        424.99        404.39        13.27 o                         
   2   2   8         79.17         60.32         3.50 o                         
   4   2   8         28.47         36.13         3.55 o                         
   6   2   8         32.81         19.13         1.99 o                         
   8   2   8         24.06         18.78         2.45 o                         
  10   2   8        199.32        195.56         9.38 o                         
  12   2   8         19.60         24.40         6.51 o                         
  14   2   8         41.08         50.64         4.06 o                         
 -17   3   8        149.34        148.13         7.07 o                         
 -15   3   8         93.56         88.18         5.95 o                         
 -13   3   8          0.95          3.06         1.38 o                         
 -11   3   8         19.05         13.03         3.01 o                         
  -9   3   8        520.00        516.50        26.41 o                         
  -7   3   8         73.19         68.67         6.34 o                         
  -5   3   8        189.61        174.35         6.56 o                         
  -3   3   8         59.15         47.15         3.64 o                         
  -1   3   8        790.85        716.56        15.15 o                         
   1   3   8        417.84        342.74         8.78 o                         
   3   3   8          0.26          2.21         1.02 o                         
   5   3   8          9.66         22.51         3.09 o                         
   7   3   8         17.20         20.80         2.91 o                         
   9   3   8       1081.55       1145.46        28.39 o                         
  11   3   8        175.48        167.55        12.55 o                         
  13   3   8        143.40        122.13         8.56 o                         
 -14   4   8        134.51        146.46         8.84 o                         
 -12   4   8         38.73         41.63         6.21 o                         
 -10   4   8         19.27         21.21         3.29 o                         
  -8   4   8        274.67        248.37         9.79 o                         
  -6   4   8        179.67        139.67         7.38 o                         
  -4   4   8         17.07         18.40         3.37 o                         
  -2   4   8         43.38         29.55         4.31 o                         
   0   4   8         25.78         28.27         7.29 o                         
   2   4   8       2535.27       2661.60        42.35 o                         
   4   4   8        120.80        135.17         8.94 o                         
   6   4   8        101.92        108.83         7.52 o                         
   8   4   8         21.68         20.09         3.08 o                         
  10   4   8          3.23         -0.20         0.78 o                         
  -9   5   8         87.36         88.10         8.23 o                         
  -7   5   8          1.30         -0.18         0.88 o                         
  -5   5   8        243.41        244.97        13.27 o                         
  -3   5   8         31.05         37.88         5.86 o                         
  -1   5   8         68.05         71.56         5.70 o                         
   1   5   8         44.20         49.56         4.57 o                         
   3   5   8        172.19        173.71        14.16 o                         
   5   5   8          8.84          8.93         1.80 o                         
 -20   1   9        343.56        338.40        14.14 o                         
 -18   1   9          0.96          1.49         0.79 o                         
 -16   1   9       2508.56       2683.46        35.95 o                         
 -14   1   9        130.68        128.78         7.20 o                         
 -12   1   9         16.93         16.33         2.00 o                         
 -10   1   9        714.86        670.66        13.57 o                         
  -8   1   9       2772.25       2873.15        31.88 o                         
  -6   1   9        786.81        828.93        16.25 o                         
  -4   1   9          6.87         10.14         1.39 o                         
  -2   1   9        155.37        162.86         5.30 o                         
   0   1   9       1756.89       1914.24        23.83 o                         
   2   1   9       1031.07       1170.60        18.07 o                         
   4   1   9        108.50        117.57         6.07 o                         
   6   1   9        628.89        573.98        12.80 o                         
   8   1   9          5.72          8.37         1.50 o                         
  10   1   9        290.74        305.67        11.32 o                         
  12   1   9        130.35        125.99         6.61 o                         
  14   1   9        147.21        165.70        22.01 o                         
 -17   2   9         72.08         76.07         4.64 o                         
 -15   2   9         81.64         88.37         5.35 o                         
 -13   2   9        407.72        432.66        11.85 o                         
 -11   2   9          0.80          1.83         1.18 o                         
  -9   2   9          8.75          7.13         1.62 o                         
  -7   2   9        615.27        587.20        13.65 o                         
  -5   2   9        197.70        210.13         7.51 o                         
  -3   2   9       5833.88       5939.46        84.90 o                         
  -1   2   9       1246.31       1301.45        27.03 o                         
   1   2   9        912.89        843.51        21.75 o                         
   3   2   9       2535.71       2351.10        52.93 o                         
   5   2   9        257.41        203.74         5.75 o                         
   7   2   9        102.51         77.04         4.80 o                         
   9   2   9         96.18        105.90         6.44 o                         
  11   2   9          0.48          1.07         1.16 o                         
  13   2   9          1.60          1.21         1.14 o                         
 -16   3   9         10.89         14.88         2.30 o                         
 -14   3   9          0.42          1.41         1.00 o                         
 -12   3   9         48.32         47.87         5.23 o                         
 -10   3   9          0.09          0.92         2.51 o                         
  -8   3   9          4.09          7.01         2.39 o                         
  -6   3   9         87.84         76.00         9.10 o                         
  -4   3   9        413.27        349.45         9.52 o                         
  -2   3   9       2850.95       2460.99        31.51 o                         
   0   3   9         16.08         20.61         2.52 o                         
   2   3   9       1138.94       1124.12        20.48 o                         
   4   3   9        227.23        232.23         8.44 o                         
   6   3   9        762.73        765.17        18.69 o                         
   8   3   9        135.33        159.49        15.77 o                         
  10   3   9         48.80         56.25         4.96 o                         
  12   3   9         99.91         90.78         7.73 o                         
 -13   4   9          0.75          1.85         1.08 o                         
 -11   4   9         59.70         57.71         4.20 o                         
  -9   4   9          9.26          7.59         1.72 o                         
  -7   4   9         25.62         10.58         2.10 o                         
  -5   4   9          2.36          2.39         1.44 o                         
  -3   4   9         26.26         24.96         3.09 o                         
  -1   4   9         27.18         29.45         5.54 o                         
   1   4   9        153.55        168.17         8.25 o                         
   3   4   9        296.55        353.95        20.59 o                         
   5   4   9        228.02        244.18        14.76 o                         
   7   4   9         37.20         36.38         4.03 o                         
   9   4   9        517.82        509.28        14.21 o                         
 -10   5   9          5.04         10.32         2.47 o                         
  -8   5   9          0.23          1.23         0.88 o                         
  -6   5   9        112.28        110.41         6.62 o                         
  -4   5   9         81.13         74.77         7.85 o                         
  -2   5   9        143.29        160.44         8.50 o                         
   0   5   9         63.43         76.66         5.63 o                         
   2   5   9        137.12        116.20         6.23 o                         
   4   5   9         26.01         29.44         3.03 o                         
 -20   0  10          7.29          6.37         2.07 o                         
 -18   0  10         15.79         20.44         5.26 o                         
 -16   0  10        376.44        382.10        15.11 o                         
 -14   0  10        184.06        176.50         8.34 o                         
 -12   0  10         15.55         19.96         2.25 o                         
 -10   0  10        274.31        239.65        10.86 o                         
  -8   0  10       3844.45       3907.87        56.11 o                         
  -6   0  10       8898.54       9006.33       132.15 o                         
  -4   0  10         23.22         33.59         3.28 o                         
  -2   0  10       2810.30       3100.67        57.02 o                         
   0   0  10         46.10         66.96         7.57 o                         
   2   0  10       6675.41       7397.12       160.70 o                         
   4   0  10        254.42        279.68        20.08 o                         
   6   0  10       1240.19       1079.09        23.36 o                         
   8   0  10        768.49        766.83        32.11 o                         
  10   0  10       2082.53       2193.09        63.18 o                         
  12   0  10        458.31        513.24        24.02 o                         
  14   0  10          0.68          1.43         1.51 o                         
 -19   1  10         26.60         33.89         3.40 o                         
 -17   1  10        124.85        151.81         6.43 o                         
 -15   1  10       1449.36       1521.61        24.68 o                         
 -13   1  10        161.22        160.42         6.92 o                         
 -11   1  10        217.62        205.55         5.37 o                         
  -9   1  10        547.88        569.11        12.19 o                         
  -7   1  10         52.61         40.89         3.61 o                         
  -5   1  10        685.27        747.90        19.66 o                         
  -3   1  10         47.55         55.12         3.69 o                         
  -1   1  10        455.92        497.09        12.39 o                         
   1   1  10         66.83         80.95         4.18 o                         
   3   1  10        181.60        203.13         8.19 o                         
   5   1  10        115.56        109.07         5.29 o                         
   7   1  10          0.38         -0.06         0.96 o                         
   9   1  10        590.48        645.26        17.06 o                         
  11   1  10         31.67         19.73         3.27 o                         
  13   1  10         45.59         42.38         6.02 o                         
 -18   2  10         69.30         69.57         3.91 o                         
 -16   2  10         75.97         82.04         5.13 o                         
 -14   2  10         90.95         99.29         6.16 o                         
 -12   2  10         24.23         31.92         3.12 o                         
 -10   2  10        549.07        472.10        50.83 o                         
  -8   2  10         71.22         85.39         5.22 o                         
  -6   2  10        536.05        481.71        12.29 o                         
  -4   2  10         20.99         26.32         3.23 o                         
  -2   2  10         81.58         93.47         6.71 o                         
   0   2  10          0.32          0.76         1.25 o                         
   2   2  10          4.20          5.81         2.48 o                         
   4   2  10        144.79        111.35         4.48 o                         
   6   2  10        392.51        321.56        10.03 o                         
   8   2  10         37.02         32.11         3.10 o                         
  10   2  10        112.20        118.58         6.38 o                         
  12   2  10         57.83         62.32         5.03 o                         
 -17   3  10          1.69          3.94         1.95 o                         
 -15   3  10          0.09         -0.02         0.86 o                         
 -13   3  10         75.23         71.85         4.96 o                         
 -11   3  10        181.13        213.01        11.35 o                         
  -9   3  10        411.08        422.01        23.70 o                         
  -7   3  10       3725.55       3485.86       113.13 o                         
  -5   3  10        760.81        654.30        17.86 o                         
  -3   3  10         18.87         14.04         2.52 o                         
  -1   3  10       1942.90       1778.09        27.63 o                         
   1   3  10       1141.04       1099.08        23.49 o                         
   3   3  10       1045.82       1021.29        19.54 o                         
   5   3  10          0.16          0.01         1.22 o                         
   7   3  10        376.32        354.07        11.80 o                         
   9   3  10         19.08         37.51         4.27 o                         
  11   3  10        215.74        193.68        11.91 o                         
 -14   4  10        407.64        510.48        14.98 o                         
 -12   4  10         35.69         42.85         5.61 o                         
 -10   4  10         19.57         15.79         2.24 o                         
  -8   4  10          2.45          5.15         1.40 o                         
  -6   4  10        261.18        233.12        12.88 o                         
  -4   4  10        112.84        104.15         6.33 o                         
  -2   4  10         49.59         50.25         4.44 o                         
   0   4  10        535.42        568.26        13.49 o                         
   2   4  10         19.95         17.95         2.28 o                         
   4   4  10         87.44         83.68         6.72 o                         
   6   4  10         60.67         64.72         5.48 o                         
   8   4  10        113.10        117.38         6.45 o                         
  -9   5  10        193.02        185.99        10.64 o                         
  -7   5  10         54.80         60.20         7.59 o                         
  -5   5  10         14.44         17.45         3.63 o                         
  -3   5  10         76.83         82.59         5.71 o                         
  -1   5  10          0.03         -0.64         0.94 o                         
   1   5  10         45.80         54.39         4.40 o                         
   3   5  10          0.19         -0.56         1.27 o                         
 -18   1  11        253.64        265.22         8.81 o                         
 -16   1  11        388.58        414.68        10.92 o                         
 -14   1  11       2739.51       2781.54        37.46 o                         
 -12   1  11        755.07        692.93        15.33 o                         
 -10   1  11         69.93         66.00         3.33 o                         
  -8   1  11        296.71        318.78        19.71 o                         
  -6   1  11       1203.49       1294.67        33.60 o                         
  -4   1  11         31.22         27.72         4.14 o                         
  -2   1  11        818.56        837.12        24.70 o                         
   0   1  11        223.98        220.94         9.71 o                         
   2   1  11        261.60        285.65        11.77 o                         
   4   1  11         12.98          8.53         1.47 o                         
   6   1  11       2684.29       2456.40        34.06 o                         
   8   1  11       1288.44       1356.78        26.41 o                         
  10   1  11         11.72         11.47         2.38 o                         
  12   1  11        254.79        258.51        15.83 o                         
 -17   2  11        221.56        246.34         8.31 o                         
 -15   2  11        101.37        112.28         6.22 o                         
 -13   2  11          6.82         10.93         2.17 o                         
 -11   2  11          1.52          1.96         1.22 o                         
  -9   2  11         13.57         13.55         2.52 o                         
  -7   2  11          0.20          1.53         1.48 o                         
  -5   2  11        133.72        127.56         8.21 o                         
  -3   2  11        223.85        188.72         9.85 o                         
  -1   2  11       1034.18       1007.05        31.41 o                         
   1   2  11        173.49        137.62         5.14 o                         
   3   2  11          4.40          7.48         1.36 o                         
   5   2  11          2.83          2.27         0.90 o                         
   7   2  11        551.82        479.90        12.49 o                         
   9   2  11        447.43        447.11        13.13 o                         
  11   2  11          8.39          1.96         1.23 o                         
 -16   3  11         12.09         13.88         2.25 o                         
 -14   3  11          8.48          3.00         1.04 o                         
 -12   3  11         26.65         29.40         3.25 o                         
 -10   3  11        709.97        572.93        15.91 o                         
  -8   3  11        218.91        217.69        11.63 o                         
  -6   3  11       1658.70       1553.88        29.44 o                         
  -4   3  11        199.82        187.51         8.77 o                         
  -2   3  11       3030.21       2844.02        44.42 o                         
   0   3  11        579.59        565.09        15.93 o                         
   2   3  11        143.39        153.95         6.92 o                         
   4   3  11         48.11         47.03         3.85 o                         
   6   3  11          4.53          6.43         1.79 o                         
   8   3  11         23.10         17.42         2.98 o                         
  10   3  11        227.88        195.06         8.24 o                         
 -13   4  11        133.79        154.10         5.62 o                         
 -11   4  11        135.58        137.91         7.67 o                         
  -9   4  11         11.75         10.79         1.80 o                         
  -7   4  11         47.01         45.94         4.06 o                         
  -5   4  11          0.20          1.29         1.50 o                         
  -3   4  11          0.44          0.99         1.04 o                         
  -1   4  11         35.81         34.27         4.32 o                         
   1   4  11          6.31          4.94         1.24 o                         
   3   4  11          5.26          2.53         0.87 o                         
   5   4  11         56.46         61.05         5.34 o                         
   7   4  11        134.18        144.39         7.28 o                         
  -6   5  11         18.82         26.41         4.10 o                         
  -4   5  11         22.87         31.34         3.34 o                         
  -2   5  11          7.51          7.14         1.76 o                         
   0   5  11        133.31        129.52        12.41 o                         
   2   5  11         26.92         24.26         3.82 o                         
 -18   0  12       1731.64       1749.18        58.94 o                         
 -16   0  12        603.90        639.48        19.77 o                         
 -14   0  12       4390.76       4398.33        60.80 o                         
 -12   0  12         98.67         91.91         5.95 o                         
 -10   0  12       2241.70       2063.15        27.82 o                         
  -8   0  12        962.43        966.91        23.27 o                         
  -6   0  12       2380.88       2297.23        38.73 o                         
  -4   0  12          1.10         -0.26         1.45 o                         
  -2   0  12       3631.84       3714.51        92.78 o                         
   0   0  12       1723.35       1661.55        38.10 o                         
   2   0  12          8.90         11.99         4.70 o                         
   4   0  12          0.07          3.84         4.20 o                         
   6   0  12         73.38         72.42         9.12 o                         
   8   0  12         19.50         20.16         4.82 o                         
  10   0  12        886.81        938.80        34.90 o                         
  12   0  12         15.22         22.75         4.30 o                         
 -19   1  12         29.44         30.96         3.13 o                         
 -17   1  12        162.03        161.89         7.98 o                         
 -15   1  12         19.76         15.90         2.14 o                         
 -13   1  12        439.68        434.18        11.81 o                         
 -11   1  12         24.14         23.94         2.67 o                         
  -9   1  12         11.11          8.47         1.43 o                         
  -7   1  12        667.61        646.10        19.06 o                         
  -5   1  12          0.39          0.69         1.00 o                         
  -3   1  12        564.34        529.90        20.05 o                         
  -1   1  12         41.14         49.17         4.72 o                         
   1   1  12        736.03        762.38        20.72 o                         
   3   1  12        547.80        452.68        11.15 o                         
   5   1  12          5.47          6.38         1.52 o                         
   7   1  12       1692.89       1777.57        27.43 o                         
   9   1  12          0.95          1.28         1.89 o                         
  11   1  12          1.57          1.99         1.22 o                         
 -18   2  12        179.15        186.57        10.04 o                         
 -16   2  12         40.62         44.95         3.62 o                         
 -14   2  12         35.61         40.30         3.84 o                         
 -12   2  12         15.01         12.29         3.23 o                         
 -10   2  12          2.44         -0.43         1.16 o                         
  -8   2  12         97.24        100.54        10.95 o                         
  -6   2  12         58.69         42.80         3.46 o                         
  -4   2  12        587.47        528.16        14.01 o                         
  -2   2  12          7.91          6.27         1.50 o                         
   0   2  12       1431.59       1297.92        21.05 o                         
   2   2  12        255.38        212.61         7.13 o                         
   4   2  12        211.83        178.21         7.15 o                         
   6   2  12          0.44         -0.23         0.87 o                         
   8   2  12        877.72        838.21        19.01 o                         
  10   2  12          6.53          5.90         1.78 o                         
 -15   3  12        164.44        135.31        10.78 o                         
 -13   3  12         21.46         29.62         3.12 o                         
 -11   3  12         37.71         32.36         3.51 o                         
  -9   3  12        232.94        167.71        14.30 o                         
  -7   3  12        788.32        753.94        18.81 o                         
  -5   3  12        424.18        401.67        13.25 o                         
  -3   3  12        146.02        154.51         8.12 o                         
  -1   3  12       2192.95       2098.97        35.76 o                         
   1   3  12        735.53        772.74        16.64 o                         
   3   3  12        269.82        294.09         9.57 o                         
   5   3  12         52.62         52.86         5.32 o                         
   7   3  12        183.77        214.64        10.36 o                         
   9   3  12          1.99          0.01         0.89 o                         
 -12   4  12         86.89         99.37         5.82 o                         
 -10   4  12         14.75         10.59         2.10 o                         
  -8   4  12         80.56         77.61         4.98 o                         
  -6   4  12        480.63        484.29        13.67 o                         
  -4   4  12        113.70        121.21         6.58 o                         
  -2   4  12        213.69        225.91        11.00 o                         
   0   4  12         19.93         24.42         2.49 o                         
   2   4  12        151.07        151.73         6.07 o                         
   4   4  12         47.99         56.83         3.99 o                         
   6   4  12        132.54        154.87         7.52 o                         
  -7   5  12          3.95          3.82         1.39 o                         
  -5   5  12        412.45        485.81        13.35 o                         
  -3   5  12         28.63         30.92         4.52 o                         
  -1   5  12         28.98         24.52         2.70 o                         
 -18   1  13         60.28         55.10         3.61 o                         
 -16   1  13         44.60         51.42         3.56 o                         
 -14   1  13         42.50         44.17         3.57 o                         
 -12   1  13         49.52         54.12         4.00 o                         
 -10   1  13       1444.26       1283.59        22.12 o                         
  -8   1  13        659.12        561.01        14.55 o                         
  -6   1  13         18.24         20.66         2.89 o                         
  -4   1  13         94.23        104.79         8.98 o                         
  -2   1  13        482.38        489.55        20.77 o                         
   0   1  13       1914.22       1787.29        43.49 o                         
   2   1  13         11.30          9.67         1.98 o                         
   4   1  13         11.41          7.46         1.85 o                         
   6   1  13         80.33         89.37         5.18 o                         
   8   1  13       2022.15       2144.76        34.89 o                         
  10   1  13         10.27         13.50         2.61 o                         
  12   1  13         19.24         21.43         3.63 o                         
 -17   2  13          0.24          0.20         0.93 o                         
 -15   2  13         34.68         32.90         3.18 o                         
 -13   2  13          0.95         -0.25         0.93 o                         
 -11   2  13       1056.23       1035.69        22.51 o                         
  -9   2  13        269.03        229.04        11.89 o                         
  -7   2  13          8.62         11.07         2.64 o                         
  -5   2  13       1357.89       1210.66        29.61 o                         
  -3   2  13        252.25        212.19         7.92 o                         
  -1   2  13          8.07          9.21         1.76 o                         
   1   2  13        608.33        559.27        16.27 o                         
   3   2  13         66.68         73.22         4.22 o                         
   5   2  13        223.26        203.17         7.81 o                         
   7   2  13         42.37         39.27         4.59 o                         
   9   2  13          6.73          3.45         1.16 o                         
 -16   3  13        108.07        128.44         6.07 o                         
 -14   3  13        450.32        457.82        14.43 o                         
 -12   3  13         41.62         41.66         4.48 o                         
 -10   3  13        140.43        144.30        10.50 o                         
  -8   3  13         66.03         46.40         4.22 o                         
  -6   3  13        490.07        507.47        15.78 o                         
  -4   3  13        109.87        109.89         6.70 o                         
  -2   3  13        600.85        589.59        16.13 o                         
   0   3  13        203.52        224.20         8.36 o                         
   2   3  13         69.64         68.13         4.49 o                         
   4   3  13          0.74         -0.74         1.04 o                         
   6   3  13        163.08        170.23         7.44 o                         
   8   3  13          3.27          4.96         1.49 o                         
 -13   4  13          0.71         -0.76         1.08 o                         
 -11   4  13         28.60         27.68         3.08 o                         
  -9   4  13        311.54        279.01         9.02 o                         
  -7   4  13        124.61        113.18         6.08 o                         
  -5   4  13        198.57        184.22         9.67 o                         
  -3   4  13        103.62        104.13         7.21 o                         
  -1   4  13         96.77        109.23         6.02 o                         
   1   4  13        232.38        246.33         7.68 o                         
   3   4  13        301.81        317.68         9.42 o                         
   5   4  13         67.56         91.54         5.57 o                         
  -4   5  13        356.72        479.14        12.37 o                         
 -18   0  14       2262.99       2271.38       210.33 o                         
 -16   0  14        907.10        959.49        24.44 o                         
 -14   0  14       1176.17       1167.72        29.32 o                         
 -12   0  14        224.17        214.40        11.51 o                         
 -10   0  14        296.54        273.99        12.91 o                         
  -8   0  14        998.15        875.36        22.85 o                         
  -6   0  14        813.95        763.63        25.72 o                         
  -4   0  14        612.10        560.84        30.63 o                         
   0   0  14        884.25        809.05        20.08 o                         
   2   0  14        240.70        237.38        16.73 o                         
   4   0  14        890.66        856.57        24.84 o                         
   6   0  14       1286.16       1369.69        46.05 o                         
   8   0  14        183.33        224.99        15.54 o                         
  10   0  14         89.67        112.85         9.76 o                         
 -19   1  14         10.52         10.35         1.64 o                         
 -17   1  14        249.60        234.34        10.03 o                         
 -15   1  14        275.44        289.83         8.86 o                         
 -13   1  14        198.27        186.13         7.38 o                         
 -11   1  14         52.79         49.03         3.76 o                         
  -9   1  14        697.21        610.48        14.20 o                         
  -7   1  14          0.00          1.04         0.84 o                         
  -5   1  14        355.40        329.06        10.97 o                         
  -3   1  14        237.55        198.68         7.23 o                         
  -1   1  14         27.39         25.44         2.28 o                         
   1   1  14        372.84        332.33        11.69 o                         
   3   1  14        174.46        152.79         7.86 o                         
   5   1  14        745.48        701.38        15.50 o                         
   7   1  14         10.83          6.45         1.71 o                         
   9   1  14        242.05        229.11        16.19 o                         
  11   1  14          0.78          1.39         1.04 o                         
 -18   2  14         21.10         24.18         3.55 o                         
 -16   2  14         51.66         46.74         3.46 o                         
 -14   2  14         65.10         67.89         4.74 o                         
 -12   2  14        129.19        107.39         6.35 o                         
 -10   2  14         74.30         63.18         7.13 o                         
  -8   2  14        448.21        421.47        16.63 o                         
  -6   2  14         94.33         89.50         6.01 o                         
  -4   2  14       3732.45       3440.06        50.95 o                         
  -2   2  14        271.54        237.45         8.59 o                         
   0   2  14        342.25        326.33        12.70 o                         
   2   2  14         79.62         89.91         5.26 o                         
   4   2  14       1675.63       1742.29        31.34 o                         
   6   2  14         41.73         52.20         4.31 o                         
   8   2  14          7.06          8.40         1.97 o                         
 -15   3  14          0.38          1.45         0.73 o                         
 -13   3  14          1.50          1.08         1.11 o                         
 -11   3  14         23.15         25.05         3.58 o                         
  -9   3  14          2.84          1.20         2.23 o                         
  -7   3  14        796.92        706.64        21.57 o                         
  -5   3  14        244.19        233.82         9.70 o                         
  -3   3  14         21.85         24.44         5.30 o                         
  -1   3  14         81.52         79.77         4.82 o                         
   1   3  14        286.24        284.00         9.19 o                         
   3   3  14          3.96          3.86         1.05 o                         
   5   3  14        110.84        127.11         6.34 o                         
   7   3  14        253.06        214.35        32.33 o                         
 -12   4  14        199.89        173.20         9.84 o                         
 -10   4  14        589.12        536.52        38.80 o                         
  -8   4  14          5.77          9.92         1.66 o                         
  -6   4  14          7.38          4.53         1.63 o                         
  -4   4  14        177.32        166.97         8.87 o                         
  -2   4  14         70.97         63.79         4.39 o                         
   0   4  14         76.98         81.11         5.59 o                         
   2   4  14         43.33         40.38         2.72 o                         
   4   4  14         94.00        102.69         5.65 o                         
 -18   1  15          0.06         -0.17         0.90 o                         
 -16   1  15        734.43        752.44        16.53 o                         
 -14   1  15          0.94          0.97         1.21 o                         
 -12   1  15        251.05        260.33         8.86 o                         
 -10   1  15        102.17        105.57         5.60 o                         
  -8   1  15       1451.03       1287.86        25.82 o                         
  -6   1  15        218.49        180.30         8.57 o                         
  -4   1  15         15.11         15.16         2.18 o                         
  -2   1  15         92.29         87.32         6.67 o                         
   0   1  15         28.15         35.15         3.77 o                         
   2   1  15          2.31          8.22         2.05 o                         
   4   1  15         98.52         86.66         5.10 o                         
   6   1  15        855.61        850.19        19.16 o                         
   8   1  15         73.83         73.19         4.92 o                         
  10   1  15        138.85        143.77         9.64 o                         
 -17   2  15         31.31         34.01         5.10 o                         
 -15   2  15          0.37          1.18         0.96 o                         
 -13   2  15         97.92         80.69         5.18 o                         
 -11   2  15        142.44        143.88        14.82 o                         
  -9   2  15        405.70        381.25        15.70 o                         
  -7   2  15         70.43         70.24         5.31 o                         
  -5   2  15         67.82         63.33         5.10 o                         
  -3   2  15       2566.70       2468.75        34.74 o                         
  -1   2  15         29.14         31.23         2.78 o                         
   1   2  15        129.80        137.19         6.48 o                         
   3   2  15        409.65        445.45        13.73 o                         
   5   2  15       1119.85       1385.31        25.87 o                         
   7   2  15         45.92         42.91         5.84 o                         
 -14   3  15          5.80          6.53         1.53 o                         
 -12   3  15        203.64        198.41        21.37 o                         
 -10   3  15          8.43          8.59         2.31 o                         
  -8   3  15          4.82          5.14         1.73 o                         
  -6   3  15        428.89        428.79        16.02 o                         
  -4   3  15          0.43          0.85         3.70 o                         
  -2   3  15        309.76        318.41         9.61 o                         
   0   3  15        145.53        142.76         6.23 o                         
   2   3  15         32.05         31.01         2.86 o                         
   4   3  15         12.03          8.27         2.08 o                         
   6   3  15         29.33         33.78         4.90 o                         
 -11   4  15          2.12          0.80         1.00 o                         
  -9   4  15        817.80        815.35        27.33 o                         
  -7   4  15        118.59        151.90         7.70 o                         
  -5   4  15          1.37          2.27         0.97 o                         
  -3   4  15          0.29         -0.77         1.01 o                         
  -1   4  15         31.64         28.35         2.73 o                         
   1   4  15          1.55          2.77         0.92 o                         
 -18   0  16        200.74        210.77        11.71 o                         
 -16   0  16       1726.76       1799.49        35.42 o                         
 -14   0  16         69.67         74.97         6.24 o                         
 -12   0  16        569.69        563.48        19.08 o                         
 -10   0  16        733.37        739.90        22.70 o                         
  -8   0  16          9.72          8.01         3.78 o                         
  -6   0  16        534.88        521.04        26.57 o                         
  -4   0  16        686.87        662.82        30.63 o                         
  -2   0  16        539.48        542.91        27.45 o                         
   0   0  16        172.85        145.84        13.34 o                         
   2   0  16        140.38        148.55        13.54 o                         
   4   0  16         28.05         28.28         5.94 o                         
   6   0  16        290.27        321.91        13.15 o                         
   8   0  16          7.82          6.73         2.51 o                         
 -17   1  16         33.88         43.19         3.90 o                         
 -15   1  16        363.95        361.43        11.05 o                         
 -13   1  16        176.63        187.21         8.34 o                         
 -11   1  16          1.26          2.21         1.15 o                         
  -9   1  16         64.69         49.91         5.49 o                         
  -7   1  16        132.15        130.27         7.24 o                         
  -5   1  16          0.06          0.25         0.93 o                         
  -3   1  16       2025.88       1872.77        52.18 o                         
  -1   1  16        100.97         86.71         5.21 o                         
   1   1  16        126.10        126.99         7.24 o                         
   3   1  16         38.64         52.42         3.96 o                         
   5   1  16        101.66         95.61         5.84 o                         
   7   1  16          0.06          0.65         0.96 o                         
   9   1  16        119.36        138.51         9.48 o                         
 -16   2  16          0.10          1.48         1.04 o                         
 -14   2  16          0.22          0.88         1.05 o                         
 -12   2  16         24.57         34.39         4.24 o                         
 -10   2  16        260.83        250.76        12.17 o                         
  -8   2  16          0.43          2.71         1.81 o                         
  -6   2  16         21.44         23.06         3.16 o                         
  -4   2  16        203.66        226.90         9.68 o                         
  -2   2  16       2086.31       2104.85        27.82 o                         
   0   2  16        253.41        259.38         8.88 o                         
   2   2  16          0.64          2.49         1.52 o                         
   4   2  16         53.56         46.57         4.06 o                         
   6   2  16        900.06        949.08        57.20 o                         
 -13   3  16        152.17        157.64        12.67 o                         
 -11   3  16        133.65        118.51        12.63 o                         
  -9   3  16         16.94         14.26         3.74 o                         
  -7   3  16         20.08         22.51         5.02 o                         
  -5   3  16         22.22         27.56         3.83 o                         
  -3   3  16          0.76          1.46         0.95 o                         
  -1   3  16         24.67         27.53         3.03 o                         
   1   3  16         93.24         95.63         6.84 o                         
   3   3  16        128.37        163.33         8.48 o                         
   5   3  16         92.16         84.57         7.57 o                         
 -10   4  16         19.63         32.63         4.06 o                         
  -8   4  16        287.28        206.22        18.46 o                         
  -6   4  16        763.97        915.91        22.53 o                         
  -4   4  16         28.92         27.13         2.53 o                         
  -2   4  16        126.30        121.81         5.28 o                         
   0   4  16          2.36          1.88         1.10 o                         
 -16   1  17          1.44          0.67         0.98 o                         
 -14   1  17         52.08         50.00         5.82 o                         
 -12   1  17         73.22         69.96         6.15 o                         
 -10   1  17        226.26        228.69        16.65 o                         
  -8   1  17          8.37         12.26         2.93 o                         
  -6   1  17       2099.40       2019.48        34.81 o                         
  -4   1  17        733.29        675.26        20.30 o                         
  -2   1  17        365.95        373.96        11.14 o                         
   0   1  17        184.32        204.92         9.21 o                         
   2   1  17        673.51        688.68        15.09 o                         
   4   1  17         19.65         21.08         2.35 o                         
   6   1  17         69.98         69.02         4.40 o                         
   8   1  17         81.07         77.88         6.93 o                         
 -15   2  17        110.11         97.92         6.91 o                         
 -13   2  17         57.08         77.26         5.86 o                         
 -11   2  17        711.70        685.09        20.33 o                         
  -9   2  17         11.48         16.46         6.35 o                         
  -7   2  17         86.85         87.94         5.76 o                         
  -5   2  17        100.67        105.53         6.42 o                         
  -3   2  17        170.40        192.79         6.75 o                         
  -1   2  17         54.03         59.16         5.28 o                         
   1   2  17        216.11        218.69         8.96 o                         
   3   2  17        118.23        116.47         6.17 o                         
   5   2  17        621.76        639.41        27.94 o                         
 -14   3  17        212.19        185.75         9.88 o                         
 -12   3  17         17.56         18.20         2.50 o                         
 -10   3  17          8.53          2.95         2.37 o                         
  -8   3  17         36.10         47.56         4.52 o                         
  -6   3  17         99.17         94.51         6.66 o                         
  -4   3  17         22.73         22.57         3.39 o                         
  -2   3  17        151.56        153.96         6.91 o                         
   0   3  17          0.33          0.35         1.21 o                         
   2   3  17         63.57         76.50         5.47 o                         
   4   3  17         41.54         33.30         4.46 o                         
  -7   4  17       1024.13       1030.34        29.64 o                         
  -5   4  17         73.02        109.19         6.71 o                         
  -3   4  17          0.78          2.01         0.74 o                         
 -16   0  18         53.38         51.39         5.70 o                         
 -14   0  18         20.38         25.38         4.86 o                         
 -12   0  18         12.81         14.70         3.94 o                         
 -10   0  18        265.67        295.54        18.84 o                         
  -8   0  18         28.95         29.28         6.09 o                         
  -6   0  18       1057.19       1052.01        39.91 o                         
  -4   0  18        173.90        165.63        14.46 o                         
  -2   0  18         13.11         11.07         3.94 o                         
   0   0  18          2.74          3.55         2.87 o                         
   2   0  18       1595.23       1696.70        52.10 o                         
   4   0  18        395.40        419.58        21.15 o                         
   6   0  18         29.79         29.47         5.46 o                         
 -17   1  18        219.02        208.30        10.80 o                         
 -15   1  18          2.07          1.39         1.47 o                         
 -13   1  18         25.23         26.53         5.10 o                         
 -11   1  18        250.43        273.83        17.61 o                         
  -9   1  18        292.44        306.73        19.20 o                         
  -7   1  18        426.97        410.10        16.00 o                         
  -5   1  18        835.68        793.48        33.66 o                         
  -3   1  18         70.78         84.75         5.07 o                         
  -1   1  18        170.63        172.85         8.27 o                         
   1   1  18        195.46        221.39         7.84 o                         
   3   1  18         14.36         21.25         2.31 o                         
   5   1  18        273.18        280.34        12.64 o                         
   7   1  18         16.43         17.53         3.19 o                         
 -14   2  18          1.54          1.53         1.04 o                         
 -12   2  18         45.75         37.40         4.00 o                         
 -10   2  18         71.75         72.79         5.98 o                         
  -8   2  18         53.51         51.58         5.21 o                         
  -6   2  18         36.44         42.91         4.92 o                         
  -4   2  18        423.12        406.76        13.61 o                         
  -2   2  18        195.62        196.93         8.40 o                         
   0   2  18          3.56          2.60         1.10 o                         
   2   2  18          4.82          5.39         1.35 o                         
   4   2  18        439.01        432.61        31.17 o                         
 -13   3  18          0.01          1.55         0.88 o                         
 -11   3  18        164.48        178.50        11.03 o                         
  -9   3  18         55.43         52.26         6.25 o                         
  -7   3  18          1.61          0.33         1.12 o                         
  -5   3  18         51.38         54.88         4.80 o                         
  -3   3  18          1.07          2.55         1.83 o                         
  -1   3  18          1.08          0.96         0.93 o                         
   1   3  18        610.91        661.59        21.43 o                         
 -16   1  19        187.21        201.09        10.91 o                         
 -14   1  19         71.52         78.48         7.89 o                         
 -12   1  19         86.68         89.23         9.20 o                         
 -10   1  19         62.91         63.98         8.17 o                         
  -8   1  19         69.54         64.63         5.80 o                         
  -6   1  19       1032.85       1037.59        38.44 o                         
  -4   1  19        637.37        666.84        17.07 o                         
  -2   1  19        542.21        555.08        18.62 o                         
   0   1  19          0.00          0.93         0.92 o                         
   2   1  19         16.40         15.50         1.91 o                         
   4   1  19        214.36        196.11         6.27 o                         
 -13   2  19          1.38          0.80         0.98 o                         
 -11   2  19          0.31          0.35         0.88 o                         
  -9   2  19          2.21          0.66         0.96 o                         
  -7   2  19        293.63        297.60        12.43 o                         
  -5   2  19        180.89        196.40        12.29 o                         
  -3   2  19         58.48         47.74         4.67 o                         
  -1   2  19         86.17         88.05         5.16 o                         
   1   2  19          2.47          3.64         1.07 o                         
   3   2  19         18.39         18.06         4.22 o                         
 -10   3  19         75.48         93.57         7.49 o                         
  -8   3  19         37.29         55.05         6.09 o                         
  -6   3  19         33.77         39.04         5.34 o                         
  -4   3  19         12.12         11.55         2.99 o                         
  -2   3  19          1.88          1.87         1.51 o                         
   0   3  19        177.64        221.96        11.95 o                         
 -14   0  20          0.30          2.43         1.59 o                         
 -12   0  20        261.13        274.98        15.73 o                         
 -10   0  20        393.75        420.94        21.27 o                         
  -8   0  20        454.47        469.46        23.18 o                         
  -6   0  20         75.66         78.36         9.24 o                         
  -4   0  20       2983.18       3143.75        79.75 o                         
  -2   0  20          8.64         10.84         3.74 o                         
   0   0  20        467.92        486.83        23.06 o                         
   2   0  20         84.02        110.60        10.40 o                         
   4   0  20        634.26        556.92        38.16 o                         
 -15   1  20        149.82        157.43         9.56 o                         
 -13   1  20        357.04        357.48        17.45 o                         
 -11   1  20         29.16         37.56         5.90 o                         
  -9   1  20          7.59         11.91         3.66 o                         
  -7   1  20        227.60        235.63        15.85 o                         
  -5   1  20        340.89        333.66        11.71 o                         
  -3   1  20          1.86          3.01         1.61 o                         
  -1   1  20          2.80          1.82         1.17 o                         
   1   1  20        208.41        206.60         7.73 o                         
   3   1  20        136.33        144.46         8.04 o                         
 -12   2  20         26.83         24.72         4.08 o                         
 -10   2  20        120.32        128.19         6.90 o                         
  -8   2  20        118.40        126.12         7.25 o                         
  -6   2  20         45.73         39.42         4.04 o                         
  -4   2  20         20.31         15.97         3.70 o                         
  -2   2  20         17.83         14.97         1.96 o                         
   0   2  20         72.26         76.52         4.15 o                         
   2   2  20         15.28         19.64         3.39 o                         
  -9   3  20        535.65        663.93        21.23 o                         
  -7   3  20         52.71         57.40         5.66 o                         
  -5   3  20        210.43        200.45        11.15 o                         
  -3   3  20         10.38          7.85         2.07 o                         
 -14   1  21         11.81         14.30         2.91 o                         
 -12   1  21         17.10         16.53         3.51 o                         
 -10   1  21         53.11         52.98         6.65 o                         
  -8   1  21         50.42         50.41         4.68 o                         
  -6   1  21         25.97         34.20         3.96 o                         
  -4   1  21        129.09        136.49         6.30 o                         
  -2   1  21         32.34         29.95         2.90 o                         
   0   1  21        522.34        535.40        19.54 o                         
   2   1  21        162.20        154.55         6.79 o                         
 -11   2  21        186.63        194.44        11.07 o                         
  -9   2  21          1.63          3.21         1.03 o                         
  -7   2  21         78.88         80.75         7.13 o                         
  -5   2  21         30.63         23.14         3.94 o                         
  -3   2  21          0.13         -0.20         1.16 o                         
  -1   2  21        383.03        376.24        15.62 o                         
 -12   0  22        341.22        328.56        14.46 o                         
 -10   0  22        131.21        125.20         9.52 o                         
  -8   0  22       3532.19       3932.21        88.79 o                         
  -6   0  22         90.62         95.76         8.92 o                         
  -4   0  22         15.13         15.70         3.74 o                         
  -2   0  22          3.32          0.16         1.47 o                         
   0   0  22          4.64          3.03         1.11 o                         
 -11   1  22         14.00         12.06         1.90 o                         
  -9   1  22          1.42          1.71         1.56 o                         
  -7   1  22          1.49          1.24         1.71 o                         
  -5   1  22        234.24        238.82         9.56 o                         
  -3   1  22         47.95         39.40         2.98 o                         
  -1   1  22          9.96          9.39         1.65 o                         
  -8   1  23        147.17        149.06         6.41 o                         
  -6   1  23        411.35        385.32        23.30 o                         
  -4   1  23         16.07         15.66         2.91 o                         
                                                                                
