# Supplementary material for: Managing negative linear compressibility and thermal expansion through steric hindrance: a case study of 1,2-bis­(4′-pyridyl)­ethane cocrystals
Source: IUCrJ. 2025 Jan 1;12(Pt 1):88–96. doi: 10.1107/S2052252524011734 (PMC11707692; doi:10.1107/S2052252524011734)
Supplement: Supplementary file 48 [file m-12-00088-ETYSUC_155K_Bsup48.hkl]

data_ETYSUC_155K_B                                                              
_shelx_title ' etysuc_155_1_a.res in I2/a'                                      
_shelx_refln_list_code          4                                               
_shelx_F_calc_maximum      215.84                                               
_exptl_crystal_F_000       640.00                                               
_reflns_d_resolution_high  0.8135                                               
                                                                                
loop_                                                                           
 _space_group_symop_operation_xyz                                               
 'x, y, z'                                                                      
 '-x+1/2, y, -z'                                                                
 'x+1/2, y+1/2, z+1/2'                                                          
 '-x+1, y+1/2, -z+1/2'                                                          
 '-x, -y, -z'                                                                   
 'x-1/2, -y, z'                                                                 
 '-x+1/2, -y+1/2, -z+1/2'                                                       
 'x, -y+1/2, z+1/2'                                                             
                                                                                
_cell_length_a    16.6176                                                       
_cell_length_b     4.8671                                                       
_cell_length_c    19.3394                                                       
_cell_angle_alpha  90.000                                                       
_cell_angle_beta  109.301                                                       
_cell_angle_gamma  90.000                                                       
                                                                                
_shelx_F_squared_multiplier     1.000                                           
                                                                                
loop_                                                                           
 _refln_index_h                                                                 
 _refln_index_k                                                                 
 _refln_index_l                                                                 
 _refln_F_squared_calc                                                          
 _refln_F_squared_meas                                                          
 _refln_F_squared_sigma                                                         
 _refln_observed_status                                                         
   2   0   0        113.58        139.20         3.00 o                         
   4   0   0       7469.48       7243.47        90.42 o                         
   6   0   0       7003.71       7770.80        97.85 o                         
   8   0   0       2354.72       2790.41        41.36 o                         
  10   0   0          7.95          5.18         1.68 o                         
  12   0   0         15.68         27.87         2.60 o                         
  14   0   0          1.80          2.97         2.49 o                         
  16   0   0        277.51        301.16        17.76 o                         
  18   0   0        502.23        523.60        22.79 o                         
   1   1   0        267.99        236.36         2.93 o                         
   3   1   0        407.48        473.04         8.72 o                         
   5   1   0          6.29          5.18         0.63 o                         
   7   1   0         97.72         92.32         2.77 o                         
   9   1   0        778.93        940.23        13.70 o                         
  11   1   0         63.20         64.85         4.51 o                         
  13   1   0        727.14        593.58        13.83 o                         
  15   1   0         68.59         68.06         5.83 o                         
  17   1   0        126.46        119.90         6.07 o                         
  19   1   0         54.15         52.40         4.73 o                         
   0   2   0       1579.45       1639.99        27.91 o                         
   2   2   0          0.84          0.83         0.45 o                         
   4   2   0          5.51          4.80         0.90 o                         
   6   2   0          2.79          2.91         0.87 o                         
   8   2   0        180.74        181.55         6.99 o                         
  10   2   0         64.47         48.83         3.10 o                         
  12   2   0        716.24        661.00        14.87 o                         
  14   2   0       1236.58       1316.94        27.08 o                         
  16   2   0         51.35         43.27         4.09 o                         
  18   2   0         28.13         22.41         3.37 o                         
   1   3   0       2426.84       2405.34        42.60 o                         
   3   3   0        517.18        481.94        16.29 o                         
   5   3   0        138.09        167.35         8.18 o                         
   7   3   0        686.22        597.76        11.86 o                         
   9   3   0         78.32         93.06         5.59 o                         
  11   3   0        104.58        111.02         6.11 o                         
  13   3   0         13.21         16.57         3.81 o                         
  15   3   0          2.21          1.39         1.26 o                         
   0   4   0          0.57         -0.64         1.76 o                         
   2   4   0        217.08        212.72         8.52 o                         
   4   4   0         94.94         94.65         6.91 o                         
   6   4   0        316.61        285.14        12.47 o                         
   8   4   0       1782.06       1932.57        44.25 o                         
  10   4   0         67.29         67.02         5.43 o                         
  12   4   0         64.00         68.60         7.10 o                         
  14   4   0          4.93          2.93         1.52 o                         
   1   5   0         11.43         11.77         2.45 o                         
   3   5   0        179.40        172.49        12.63 o                         
   5   5   0         81.76         83.32         8.18 o                         
   7   5   0         32.19         30.67         4.77 o                         
   9   5   0         69.13         78.79         6.54 o                         
 -18   1   1        168.20        175.36         7.91 o                         
 -16   1   1        490.36        487.59        13.62 o                         
 -14   1   1         51.24         40.02         3.28 o                         
 -12   1   1         78.44         72.64         3.20 o                         
 -10   1   1        949.09        923.34        15.21 o                         
  -8   1   1       1607.42       1842.68        20.19 o                         
  -6   1   1         93.26        103.53         2.70 o                         
  -4   1   1       7441.70       7692.89        64.42 o                         
  -2   1   1        452.00        446.53         5.12 o                         
   0   1   1       2435.70       2328.89        19.98 o                         
   2   1   1       1122.42       1115.38        13.73 o                         
   4   1   1       2101.75       2319.13        22.54 o                         
   6   1   1         17.93         21.46         1.28 o                         
   8   1   1        840.63        905.45        12.88 o                         
  10   1   1       1229.84       1262.07        23.94 o                         
  12   1   1        422.96        355.37        11.49 o                         
  14   1   1        150.80        138.69         6.01 o                         
  16   1   1          5.58          4.19         1.54 o                         
  18   1   1         65.99         43.60         3.54 o                         
 -17   2   1         56.10         50.08         4.10 o                         
 -15   2   1         32.32         34.97         3.35 o                         
 -13   2   1       1030.02       1023.50        22.93 o                         
 -11   2   1        139.99        123.60         5.33 o                         
  -9   2   1       1496.15       1336.37        29.40 o                         
  -7   2   1       2806.44       2932.12        35.47 o                         
  -5   2   1        185.84        204.45         5.63 o                         
  -3   2   1       4493.08       4763.79        77.12 o                         
  -1   2   1       2238.19       2236.65        25.72 o                         
   1   2   1        304.67        350.90         5.79 o                         
   3   2   1        576.77        629.84        13.88 o                         
   5   2   1       1235.77       1526.53        29.68 o                         
   7   2   1        403.31        387.00         8.54 o                         
   9   2   1        401.81        362.36        11.15 o                         
  11   2   1        197.47        200.01         8.48 o                         
  13   2   1        163.76        192.57         7.17 o                         
  15   2   1       1432.73       1494.46        28.85 o                         
  17   2   1         35.01         29.81         2.94 o                         
 -16   3   1         23.87         28.55         2.93 o                         
 -14   3   1          2.08          1.47         1.69 o                         
 -12   3   1       2790.80       2824.52        60.15 o                         
 -10   3   1          0.41         -0.16         1.68 o                         
  -8   3   1       1150.07       1091.17        28.16 o                         
  -6   3   1        118.89         87.34         5.20 o                         
  -4   3   1       1777.90       1840.19        35.74 o                         
  -2   3   1        103.26        112.39         6.03 o                         
   0   3   1       2082.69       1986.88        36.44 o                         
   2   3   1        284.84        287.14        10.22 o                         
   4   3   1        366.49        316.73        11.37 o                         
   6   3   1        345.92        334.68        10.90 o                         
   8   3   1        256.12        221.10         8.78 o                         
  10   3   1          3.28          1.71         1.24 o                         
  12   3   1         48.94         51.45         8.06 o                         
  14   3   1          8.41          5.08         1.84 o                         
  16   3   1        119.78        119.77         7.94 o                         
 -13   4   1         44.81         55.89         6.09 o                         
 -11   4   1          0.00          0.56         1.01 o                         
  -9   4   1          0.02          1.16         1.50 o                         
  -7   4   1        998.18        964.24        26.77 o                         
  -5   4   1         76.93         69.02         5.90 o                         
  -3   4   1          3.69          4.33         1.95 o                         
  -1   4   1        562.50        515.57        17.56 o                         
   1   4   1        121.08        103.77         5.79 o                         
   3   4   1         46.74         46.19         6.90 o                         
   5   4   1         41.28         46.83         3.94 o                         
   7   4   1          0.02          0.45         1.37 o                         
   9   4   1       2154.40       2233.16        39.86 o                         
  11   4   1          1.68          0.63         0.99 o                         
  13   4   1          6.48          6.50         2.29 o                         
 -10   5   1        176.63        146.51         8.38 o                         
  -8   5   1         14.60         16.39         3.31 o                         
  -6   5   1          0.53          2.31         1.35 o                         
  -4   5   1        329.48        332.58        25.52 o                         
  -2   5   1         55.95         63.68         5.24 o                         
   0   5   1         26.07         20.80         3.14 o                         
   2   5   1        495.05        510.58        23.82 o                         
   4   5   1        174.49        184.92        12.75 o                         
   6   5   1        133.25        128.23         9.98 o                         
   8   5   1          6.49          6.62         2.33 o                         
 -18   0   2         42.22         54.74         7.20 o                         
 -16   0   2       2199.21       2194.47        69.37 o                         
 -14   0   2          6.00          7.30         3.29 o                         
 -12   0   2       1464.84       1505.14        32.28 o                         
 -10   0   2         23.81         14.60         2.27 o                         
  -8   0   2       5066.52       5584.96        73.45 o                         
  -6   0   2       8380.76       9051.57       114.04 o                         
  -4   0   2       6562.54       6809.35        85.38 o                         
  -2   0   2        116.59        108.71         2.95 o                         
   0   0   2       1098.26       1054.98        12.21 o                         
   2   0   2      46584.82      34979.41       575.02 o                         
   4   0   2        702.81        905.78        41.21 o                         
   6   0   2       2812.29       3166.99        49.87 o                         
   8   0   2       5817.40       6156.41        95.15 o                         
  10   0   2         29.88         15.06         2.53 o                         
  12   0   2        102.52         83.33         6.41 o                         
  14   0   2        666.59        685.75        30.27 o                         
  16   0   2        203.74        219.20        14.35 o                         
  18   0   2         46.88         66.79         4.37 o                         
 -19   1   2          0.40          1.48         1.22 o                         
 -17   1   2         12.21         21.57         2.52 o                         
 -15   1   2          0.36          1.21         1.37 o                         
 -13   1   2         22.11         22.58         2.50 o                         
 -11   1   2        828.02        741.96        13.70 o                         
  -9   1   2        800.48        836.90        12.48 o                         
  -7   1   2        638.97        763.99         9.90 o                         
  -5   1   2        179.38        188.98         4.23 o                         
  -3   1   2       5595.81       5661.48        53.99 o                         
  -1   1   2       9802.88       9233.22        86.04 o                         
   1   1   2       1658.94       1721.15        21.67 o                         
   3   1   2        906.59       1003.99        12.41 o                         
   5   1   2       6948.41       7670.98        74.15 o                         
   7   1   2         35.20         35.95         2.13 o                         
   9   1   2         22.00         16.10         1.69 o                         
  11   1   2         83.04         68.31         3.17 o                         
  13   1   2         14.25          8.20         2.05 o                         
  15   1   2        914.72        920.95        20.62 o                         
  17   1   2         46.18         53.57         4.31 o                         
 -18   2   2         88.96         92.50         5.03 o                         
 -16   2   2         40.55         46.19         3.53 o                         
 -14   2   2         66.58         63.94         4.70 o                         
 -12   2   2        355.51        364.54        11.83 o                         
 -10   2   2          1.11          4.55         2.97 o                         
  -8   2   2        123.98        137.06         5.25 o                         
  -6   2   2        230.76        233.59         5.83 o                         
  -4   2   2        424.48        522.81        11.86 o                         
  -2   2   2       2319.73       2544.99        28.90 o                         
   0   2   2        598.41        697.97        14.56 o                         
   2   2   2       1465.30       1584.09        26.06 o                         
   4   2   2        983.97       1122.60        18.97 o                         
   6   2   2        509.39        575.28        11.74 o                         
   8   2   2         77.70         82.08         4.87 o                         
  10   2   2       1397.78       1248.96        38.87 o                         
  12   2   2        349.88        352.93        11.76 o                         
  14   2   2       1930.94       1951.41        31.24 o                         
  16   2   2         89.33         90.48         5.60 o                         
 -17   3   2       1693.70       1742.83        50.08 o                         
 -15   3   2        147.07        165.23        11.55 o                         
 -13   3   2          5.31          5.16         3.47 o                         
 -11   3   2       2522.36       2406.69        52.93 o                         
  -9   3   2        604.71        584.80        19.10 o                         
  -7   3   2        444.84        363.01         8.80 o                         
  -5   3   2         57.67         54.35         4.52 o                         
  -3   3   2        917.33        848.74        17.27 o                         
  -1   3   2        223.20        218.67         8.63 o                         
   1   3   2       2375.94       2207.17        41.62 o                         
   3   3   2          1.31          2.00         1.20 o                         
   5   3   2        662.69        639.08        15.67 o                         
   7   3   2       1231.65       1124.54        23.55 o                         
   9   3   2         35.04         40.37         3.80 o                         
  11   3   2          3.77          3.77         1.48 o                         
  13   3   2         43.41         43.98         4.35 o                         
  15   3   2          2.25          4.23         1.76 o                         
 -14   4   2         99.65         98.80         7.50 o                         
 -12   4   2          2.79          4.41         2.57 o                         
 -10   4   2        144.83        138.64         6.41 o                         
  -8   4   2        356.18        358.68        16.46 o                         
  -6   4   2        139.74        141.22         8.59 o                         
  -4   4   2        196.28        192.35        10.14 o                         
  -2   4   2        139.46        125.41         6.49 o                         
   0   4   2        254.35        224.28         8.78 o                         
   2   4   2          1.07          1.14         1.28 o                         
   4   4   2        836.90        778.98        23.08 o                         
   6   4   2        104.82        108.98         5.96 o                         
   8   4   2        845.05        870.94        19.86 o                         
  10   4   2        359.82        367.43        13.52 o                         
  12   4   2         58.23         57.97         3.39 o                         
  -9   5   2         59.13         64.31         4.35 o                         
  -7   5   2          3.83          7.11         2.63 o                         
  -5   5   2         36.89         43.31         4.27 o                         
  -3   5   2         31.14         31.78         3.78 o                         
  -1   5   2          1.07          0.99         1.15 o                         
   1   5   2         97.84         97.07         6.54 o                         
   3   5   2        257.23        265.96        11.20 o                         
   5   5   2        280.23        306.92        11.79 o                         
   7   5   2        771.96        848.61        21.72 o                         
   9   5   2          2.67          3.17         1.48 o                         
 -18   1   3         83.44         80.78         4.30 o                         
 -16   1   3        144.14        146.98         6.93 o                         
 -14   1   3        105.71         98.62         4.52 o                         
 -12   1   3        388.09        355.78         9.36 o                         
 -10   1   3        334.26        372.70         8.44 o                         
  -8   1   3        663.27        761.77        12.03 o                         
  -6   1   3        337.43        311.32         6.67 o                         
  -4   1   3       8028.47       8414.01        74.67 o                         
  -2   1   3      46022.90      38637.34       491.96 o                         
   0   1   3       1159.49       1226.86        14.33 o                         
   2   1   3       6640.20       6613.87        75.16 o                         
   4   1   3       3118.01       3450.46        37.53 o                         
   6   1   3        838.60        998.33        15.72 o                         
   8   1   3        815.00        867.22        14.07 o                         
  10   1   3       2262.32       2087.01        31.23 o                         
  12   1   3        103.02         82.69         6.18 o                         
  14   1   3        326.80        308.95        10.62 o                         
  16   1   3          9.22          6.29         1.63 o                         
  18   1   3        108.08        106.38        10.75 o                         
 -17   2   3         16.42         25.55         3.11 o                         
 -15   2   3         47.24         45.76         9.36 o                         
 -13   2   3        503.45        495.02        14.31 o                         
 -11   2   3       1034.75        835.33        19.47 o                         
  -9   2   3          1.56          2.09         1.29 o                         
  -7   2   3        175.47        169.38         5.68 o                         
  -5   2   3         87.40         93.83         3.03 o                         
  -3   2   3       4245.73       4407.62        47.93 o                         
  -1   2   3       5141.65       5408.13        63.29 o                         
   1   2   3        360.33        319.32         6.53 o                         
   3   2   3        332.98        355.51         7.05 o                         
   5   2   3        549.93        585.06        11.55 o                         
   7   2   3       3032.22       3298.53        44.24 o                         
   9   2   3          0.84          1.82         0.86 o                         
  11   2   3         85.52         81.48         5.32 o                         
  13   2   3        105.54         99.80         5.80 o                         
  15   2   3          0.27          0.60         1.09 o                         
  17   2   3          6.20          3.21         1.56 o                         
 -16   3   3        659.47        662.33        20.77 o                         
 -14   3   3          2.98          4.13         2.65 o                         
 -12   3   3        411.95        424.85        22.29 o                         
 -10   3   3       1948.83       1870.33        43.28 o                         
  -8   3   3         14.71         16.60         2.50 o                         
  -6   3   3         20.63         20.86         3.19 o                         
  -4   3   3        281.45        308.16        11.08 o                         
  -2   3   3        513.65        546.50        15.15 o                         
   0   3   3        431.51        418.72         9.73 o                         
   2   3   3         35.41         30.96         3.26 o                         
   4   3   3        486.96        487.50        15.30 o                         
   6   3   3        132.12        120.14         4.76 o                         
   8   3   3        165.37        149.61         7.21 o                         
  10   3   3        101.99        107.36         6.02 o                         
  12   3   3         84.25         76.68         8.08 o                         
  14   3   3         40.26         51.58         4.24 o                         
 -13   4   3          5.47          6.50         2.45 o                         
 -11   4   3          3.06          0.36         2.25 o                         
  -9   4   3          7.92         11.21         2.19 o                         
  -7   4   3        138.38        147.99         7.03 o                         
  -5   4   3          6.87         12.31         2.19 o                         
  -3   4   3        277.35        244.92        11.47 o                         
  -1   4   3          2.12          4.48         2.69 o                         
   1   4   3        333.36        292.69        10.36 o                         
   3   4   3        474.63        461.36        32.64 o                         
   5   4   3        388.09        413.51        15.42 o                         
   7   4   3        169.72        180.03         9.41 o                         
   9   4   3        156.63        174.89         8.88 o                         
  11   4   3        518.37        500.01        15.05 o                         
 -10   5   3         16.76         12.75         1.86 o                         
  -8   5   3         13.95          9.42         1.93 o                         
  -6   5   3        182.37        209.26         9.50 o                         
  -4   5   3         70.77         82.13         5.91 o                         
  -2   5   3         78.35         76.93         5.84 o                         
   0   5   3         69.55         74.09         5.67 o                         
   2   5   3        804.52        851.81        23.14 o                         
   4   5   3       1213.78       1312.37        44.59 o                         
   6   5   3        232.83        277.62        15.16 o                         
   8   5   3          0.48         -0.40         1.60 o                         
 -18   0   4          9.79         11.26         2.20 o                         
 -16   0   4         29.79         33.28         5.85 o                         
 -14   0   4        261.44        231.59        15.88 o                         
 -12   0   4       2440.86       2418.71        48.66 o                         
 -10   0   4       4208.38       4744.05        90.73 o                         
  -8   0   4        321.09        413.94        10.98 o                         
  -6   0   4        119.90        123.95         4.80 o                         
  -4   0   4        922.96       1115.76        16.84 o                         
  -2   0   4       2021.85       1974.93        30.62 o                         
   0   0   4       7759.46       7477.64        82.67 o                         
   2   0   4        190.52        187.93         5.08 o                         
   4   0   4        401.94        429.18        16.60 o                         
   6   0   4       1260.69       1454.38        30.28 o                         
   8   0   4        113.37        147.90         7.08 o                         
  10   0   4         26.48         20.60         3.47 o                         
  12   0   4        118.13        120.42         7.91 o                         
  14   0   4        135.43        141.22        11.95 o                         
  16   0   4        204.22        175.90        11.99 o                         
 -19   1   4        125.16        117.44         5.86 o                         
 -17   1   4         52.57         41.15         3.46 o                         
 -15   1   4         29.37         23.77         2.55 o                         
 -13   1   4        294.83        279.40         8.82 o                         
 -11   1   4          9.54          3.10         1.11 o                         
  -9   1   4        396.14        447.08         8.95 o                         
  -7   1   4        661.66        799.75        11.97 o                         
  -5   1   4       1049.26       1080.13        13.96 o                         
  -3   1   4      16031.97      15878.88       147.07 o                         
  -1   1   4       9914.51      10052.67        94.84 o                         
   1   1   4          0.07          1.30         0.46 o                         
   3   1   4       2966.68       3231.48        39.43 o                         
   5   1   4        118.75        140.45         5.06 o                         
   7   1   4        291.18        343.12         8.38 o                         
   9   1   4          0.16         -0.18         0.93 o                         
  11   1   4       2753.97       2479.63        46.76 o                         
  13   1   4        250.20        281.32        10.17 o                         
  15   1   4        401.75        424.84        12.08 o                         
  17   1   4          2.38          3.98         1.53 o                         
 -18   2   4         60.28         68.00         4.44 o                         
 -16   2   4         29.19         28.79         2.97 o                         
 -14   2   4        405.32        427.57        12.97 o                         
 -12   2   4        426.91        387.05        15.01 o                         
 -10   2   4       1443.76       1325.93        35.72 o                         
  -8   2   4         72.76         63.57         4.74 o                         
  -6   2   4       2262.23       2381.07        32.05 o                         
  -4   2   4       1290.07       1432.53        17.28 o                         
  -2   2   4       6617.90       7272.17        83.70 o                         
   0   2   4        385.16        400.04         7.87 o                         
   2   2   4        145.01        166.03         4.86 o                         
   4   2   4        783.74        878.61        14.96 o                         
   6   2   4        851.14        970.13        17.22 o                         
   8   2   4          0.40          0.22         1.11 o                         
  10   2   4        341.13        295.45        10.57 o                         
  12   2   4        289.50        291.86        10.47 o                         
  14   2   4         92.33         95.04         4.51 o                         
  16   2   4        165.63        146.82         6.59 o                         
 -17   3   4          2.90          5.17         1.36 o                         
 -15   3   4       1015.59       1111.56        27.42 o                         
 -13   3   4        108.70        101.64         9.98 o                         
 -11   3   4        390.32        382.34        14.71 o                         
  -9   3   4       3301.66       2941.16        66.92 o                         
  -7   3   4        920.34        810.72        15.78 o                         
  -5   3   4         86.55         93.06         5.26 o                         
  -3   3   4       1659.13       1545.39        31.47 o                         
  -1   3   4          9.39         10.59         1.74 o                         
   1   3   4        143.12        158.43         7.61 o                         
   3   3   4        439.11        406.53        34.56 o                         
   5   3   4         73.54         52.57         3.47 o                         
   7   3   4        633.10        571.49        18.69 o                         
   9   3   4         67.66         59.24         4.51 o                         
  11   3   4          0.12          0.31         1.32 o                         
  13   3   4        299.05        264.19        10.59 o                         
 -14   4   4        214.22        224.90        12.39 o                         
 -12   4   4        222.58        241.94        14.63 o                         
 -10   4   4          5.97          8.06         2.15 o                         
  -8   4   4         11.89         17.22         3.13 o                         
  -6   4   4          0.29          1.79         1.67 o                         
  -4   4   4        432.30        425.79        15.81 o                         
  -2   4   4        401.02        371.72        14.63 o                         
   0   4   4         24.45         20.76         2.78 o                         
   2   4   4        627.89        592.79        19.50 o                         
   4   4   4        309.42        317.83        13.29 o                         
   6   4   4        322.30        340.38        13.64 o                         
   8   4   4        588.37        623.65        19.21 o                         
  10   4   4         76.67         81.42         5.50 o                         
  12   4   4        453.87        392.92        23.98 o                         
 -11   5   4          1.49          1.80         1.36 o                         
  -9   5   4         26.69         29.53         3.02 o                         
  -7   5   4        173.61        190.64         8.72 o                         
  -5   5   4        197.14        204.12         9.50 o                         
  -3   5   4        189.86        216.45        10.03 o                         
  -1   5   4        165.98        171.26         7.08 o                         
   1   5   4        137.68        132.90         6.14 o                         
   3   5   4       1027.64       1085.53        27.13 o                         
   5   5   4        163.01        164.56         7.87 o                         
   7   5   4         92.05         92.34         4.98 o                         
 -18   1   5        194.66        184.94         6.92 o                         
 -16   1   5          6.98          8.44         1.69 o                         
 -14   1   5        119.24        125.05         5.68 o                         
 -12   1   5        407.34        361.73        11.08 o                         
 -10   1   5       3473.75       3679.81        48.00 o                         
  -8   1   5        112.52        122.47         4.02 o                         
  -6   1   5        461.05        515.91         8.46 o                         
  -4   1   5       4535.45       4838.54        58.83 o                         
  -2   1   5      14035.91      14094.19       156.68 o                         
   0   1   5       3374.60       3498.77        34.91 o                         
   2   1   5        256.92        314.45         6.37 o                         
   4   1   5          0.89          3.89         0.93 o                         
   6   1   5       1200.54       1271.37        22.00 o                         
   8   1   5        358.24        336.82         7.65 o                         
  10   1   5          0.54          1.03         1.45 o                         
  12   1   5       4227.05       4131.92        67.93 o                         
  14   1   5         52.73         51.04         3.99 o                         
  16   1   5          5.54          3.61         1.50 o                         
 -19   2   5        236.70        255.65        11.87 o                         
 -17   2   5         40.26         43.43         3.21 o                         
 -15   2   5        546.99        569.99        15.07 o                         
 -13   2   5       1644.88       1637.46        39.52 o                         
 -11   2   5         53.86         43.90         2.99 o                         
  -9   2   5       1570.93       1436.70        29.97 o                         
  -7   2   5        116.26        164.63        10.93 o                         
  -5   2   5       1120.99       1234.43        17.32 o                         
  -3   2   5          3.28          2.98         1.04 o                         
  -1   2   5         91.66        103.11         4.30 o                         
   1   2   5        596.45        654.28        11.70 o                         
   3   2   5       5060.57       5670.69        67.80 o                         
   5   2   5        174.81        162.25         5.75 o                         
   7   2   5        638.45        635.81        15.46 o                         
   9   2   5         31.55         27.38         3.51 o                         
  11   2   5        488.24        476.67        13.99 o                         
  13   2   5        129.53        140.99         7.42 o                         
  15   2   5        122.83        125.90         6.64 o                         
 -16   3   5         28.49         33.09         2.73 o                         
 -14   3   5        467.77        525.56        22.49 o                         
 -12   3   5        730.14        780.02        32.84 o                         
 -10   3   5        150.38        135.88        11.87 o                         
  -8   3   5          5.45          3.85         1.43 o                         
  -6   3   5        125.83        118.44         6.20 o                         
  -4   3   5         28.35         31.48         3.11 o                         
  -2   3   5         63.53         55.02         3.89 o                         
   0   3   5        100.96        109.75         6.33 o                         
   2   3   5        124.77        106.72         8.09 o                         
   4   3   5        442.94        411.05        10.31 o                         
   6   3   5        463.74        425.95        15.52 o                         
   8   3   5          1.36          1.66         1.62 o                         
  10   3   5          0.80          2.35         1.48 o                         
  12   3   5        181.38        183.47         8.80 o                         
  14   3   5         90.46         98.59         7.78 o                         
 -15   4   5         77.83         69.10         3.98 o                         
 -13   4   5         58.16         72.09         7.14 o                         
 -11   4   5        165.52        179.43        12.75 o                         
  -9   4   5        191.53        177.72         9.30 o                         
  -7   4   5        460.74        462.41        16.53 o                         
  -5   4   5          0.02          0.17         1.55 o                         
  -3   4   5        199.09        191.15        10.02 o                         
  -1   4   5       1775.36       1692.88        40.40 o                         
   1   4   5         78.81         83.51         5.33 o                         
   3   4   5         35.49         41.33         3.84 o                         
   5   4   5        190.94        221.13        10.73 o                         
   7   4   5        497.81        544.42        23.10 o                         
   9   4   5         14.11         20.44         3.57 o                         
  11   4   5          7.56         10.64         1.96 o                         
 -10   5   5         34.67         25.83         4.27 o                         
  -8   5   5         14.66         13.42         2.27 o                         
  -6   5   5         20.67         20.12         2.93 o                         
  -4   5   5        235.37        222.07        10.06 o                         
  -2   5   5        238.80        242.81        10.70 o                         
   0   5   5         11.11         12.54         2.51 o                         
   2   5   5         15.14         12.06         1.90 o                         
   4   5   5        448.95        466.22        17.70 o                         
   6   5   5       1417.32       1518.39        63.49 o                         
   8   5   5         71.21         69.12         7.30 o                         
 -20   0   6        111.02        113.87         7.50 o                         
 -18   0   6        845.46        846.78        32.28 o                         
 -16   0   6         22.68         28.75         5.57 o                         
 -14   0   6        608.29        595.64        27.12 o                         
 -12   0   6        268.29        279.10        14.01 o                         
 -10   0   6        706.48        780.31        14.42 o                         
  -8   0   6          0.80          2.34         1.09 o                         
  -6   0   6       5035.68       5647.32        73.96 o                         
  -4   0   6       9005.71       9308.50       135.61 o                         
  -2   0   6       1205.51       1292.73        21.28 o                         
   0   0   6       1139.14        968.78        12.78 o                         
   2   0   6       7896.86       8324.35       125.90 o                         
   4   0   6          1.12          0.97         0.88 o                         
   6   0   6         50.71         47.79         4.64 o                         
   8   0   6       6562.96       6209.64       121.19 o                         
  10   0   6        721.49        636.97        28.49 o                         
  12   0   6        318.70        317.96        18.80 o                         
  14   0   6        107.97         89.21         9.06 o                         
  16   0   6        765.56        919.63        31.72 o                         
 -19   1   6        299.72        341.40        11.30 o                         
 -17   1   6         20.08         20.25         2.05 o                         
 -15   1   6         42.35         39.39         3.20 o                         
 -13   1   6        899.38        845.73        17.24 o                         
 -11   1   6        139.07        142.01         6.63 o                         
  -9   1   6       2248.08       2413.35        40.63 o                         
  -7   1   6        150.62        150.42         4.91 o                         
  -5   1   6      14571.50      15446.76       157.68 o                         
  -3   1   6        763.34        875.17        12.12 o                         
  -1   1   6       4785.41       4898.10        93.68 o                         
   1   1   6        169.20        174.97         5.42 o                         
   3   1   6       1182.01       1312.93        19.06 o                         
   5   1   6       5139.28       5784.68        77.72 o                         
   7   1   6        511.22        481.67        11.03 o                         
   9   1   6         19.99         16.08         1.74 o                         
  11   1   6        280.58        258.95         9.65 o                         
  13   1   6        528.81        548.96        14.75 o                         
  15   1   6          1.97          2.20         1.08 o                         
 -18   2   6         26.25         28.28         2.05 o                         
 -16   2   6         81.55         93.08         7.66 o                         
 -14   2   6       1645.44       1783.32        41.86 o                         
 -12   2   6        145.89        139.57         8.50 o                         
 -10   2   6         88.84         70.81         4.82 o                         
  -8   2   6        969.57        937.02        19.25 o                         
  -6   2   6       3387.07       3595.12        64.09 o                         
  -4   2   6       2472.01       2728.42        35.87 o                         
  -2   2   6        698.08        749.90        13.13 o                         
   0   2   6       1883.22       2057.95        31.53 o                         
   2   2   6        139.09        140.89         4.97 o                         
   4   2   6         41.51         40.97         2.83 o                         
   6   2   6        136.96        127.50         5.53 o                         
   8   2   6        412.27        407.44        10.61 o                         
  10   2   6         72.89         63.47         3.98 o                         
  12   2   6        229.27        205.59         8.35 o                         
  14   2   6         15.44         11.06         1.76 o                         
 -17   3   6        158.11        156.47         6.83 o                         
 -15   3   6         16.59         16.12         2.18 o                         
 -13   3   6        133.53        139.74         8.21 o                         
 -11   3   6        139.19        143.10        12.23 o                         
  -9   3   6         96.38         85.23         6.42 o                         
  -7   3   6         98.96         85.10         4.12 o                         
  -5   3   6        222.24        172.20         7.57 o                         
  -3   3   6        618.11        606.16        18.80 o                         
  -1   3   6        488.37        465.87        12.61 o                         
   1   3   6          1.19          2.65         1.61 o                         
   3   3   6       1096.05       1030.16        24.08 o                         
   5   3   6        375.50        374.18        14.34 o                         
   7   3   6        327.81        278.45         9.83 o                         
   9   3   6        311.64        274.17        12.02 o                         
  11   3   6        166.68        164.88        10.69 o                         
  13   3   6          7.63          4.65         2.25 o                         
 -14   4   6        172.20        199.98        12.91 o                         
 -12   4   6          8.18          6.09         2.61 o                         
 -10   4   6        153.82        143.17         7.99 o                         
  -8   4   6         48.48         58.22         5.28 o                         
  -6   4   6        381.59        358.02        14.24 o                         
  -4   4   6         12.12         17.07         6.54 o                         
  -2   4   6        457.91        434.46        17.62 o                         
   0   4   6       1730.98       1751.83        33.91 o                         
   2   4   6         75.29         88.70         5.48 o                         
   4   4   6        656.51        732.37        22.24 o                         
   6   4   6        246.28        251.87        18.70 o                         
   8   4   6        219.52        240.41        10.40 o                         
  10   4   6         88.89         87.00         6.13 o                         
 -11   5   6          0.65          3.01         1.56 o                         
  -9   5   6         43.30         37.14         3.33 o                         
  -7   5   6         23.96         19.19         2.74 o                         
  -5   5   6         16.89         18.98         2.81 o                         
  -3   5   6        140.10        145.89         7.96 o                         
  -1   5   6        307.80        300.08        12.33 o                         
   1   5   6          4.52          4.05         1.67 o                         
   3   5   6        687.39        724.02        19.94 o                         
   5   5   6        374.78        409.14        13.01 o                         
   7   5   6        753.93        779.42        26.74 o                         
 -20   1   7         23.17         18.54         2.00 o                         
 -18   1   7        143.06        137.93         5.03 o                         
 -16   1   7          1.31          2.15         1.21 o                         
 -14   1   7        521.24        540.71        12.99 o                         
 -12   1   7        365.13        304.80         6.97 o                         
 -10   1   7          3.38          2.72         1.30 o                         
  -8   1   7         97.62         85.05         3.54 o                         
  -6   1   7        131.73        136.12         4.79 o                         
  -4   1   7       6116.14       6632.47        65.08 o                         
  -2   1   7       3311.41       3497.73        42.40 o                         
   0   1   7       3612.87       4071.05        40.86 o                         
   2   1   7          7.07         10.65         1.28 o                         
   4   1   7        133.82        169.84         4.97 o                         
   6   1   7         31.75         51.09         4.46 o                         
   8   1   7        128.50        102.46         3.51 o                         
  10   1   7          1.01          0.26         1.42 o                         
  12   1   7         64.28         62.76         4.56 o                         
  14   1   7        454.35        457.34        12.24 o                         
  16   1   7         18.63         20.25         3.13 o                         
 -19   2   7         69.52         79.59         6.13 o                         
 -17   2   7          3.21          5.06         1.26 o                         
 -15   2   7          8.88          9.93         2.12 o                         
 -13   2   7       1542.19       1538.35        37.62 o                         
 -11   2   7        890.51        803.31        23.35 o                         
  -9   2   7        788.19        715.50        19.50 o                         
  -7   2   7        511.37        484.12        10.69 o                         
  -5   2   7      10616.17      10769.94       127.53 o                         
  -3   2   7         52.69         62.97         3.32 o                         
  -1   2   7         78.15         82.17         3.66 o                         
   1   2   7        497.23        499.77        12.06 o                         
   3   2   7        493.52        508.71        13.16 o                         
   5   2   7        312.92        358.81         9.65 o                         
   7   2   7        141.41        122.50         5.24 o                         
   9   2   7        193.22        187.38         8.50 o                         
  11   2   7        413.86        434.63        12.92 o                         
  13   2   7        645.98        683.63        15.94 o                         
 -16   3   7        141.59        160.81         6.06 o                         
 -14   3   7          0.07          0.39         1.42 o                         
 -12   3   7          4.93          8.77         4.39 o                         
 -10   3   7         20.16         14.84         4.33 o                         
  -8   3   7         21.53         13.17         2.75 o                         
  -6   3   7        233.05        198.04         6.39 o                         
  -4   3   7        148.69        122.78         6.37 o                         
  -2   3   7        430.82        393.47        11.74 o                         
   0   3   7        151.05        138.13         7.83 o                         
   2   3   7        148.18        126.43         5.42 o                         
   4   3   7        414.34        385.94        10.23 o                         
   6   3   7          0.60          1.43         1.37 o                         
   8   3   7          8.10          6.40         1.88 o                         
  10   3   7        509.25        469.82        20.71 o                         
  12   3   7         33.52         29.83         4.69 o                         
 -15   4   7         30.25         29.35         2.54 o                         
 -13   4   7         59.40         64.87         6.62 o                         
 -11   4   7         22.79         19.81         4.37 o                         
  -9   4   7        228.34        247.60        27.37 o                         
  -7   4   7        332.66        305.31        12.83 o                         
  -5   4   7        690.07        682.54        21.15 o                         
  -3   4   7         83.21         83.65         7.06 o                         
  -1   4   7        168.01        156.29         9.09 o                         
   1   4   7       2649.95       2700.76        58.49 o                         
   3   4   7        310.81        322.39        13.56 o                         
   5   4   7          1.47          3.41         2.02 o                         
   7   4   7        100.89        102.20         6.65 o                         
   9   4   7        102.08        100.55         5.96 o                         
  11   4   7          5.57          5.01         1.76 o                         
 -10   5   7         69.54         82.04         6.66 o                         
  -8   5   7         95.36         87.01         5.29 o                         
  -6   5   7        178.57        190.87         8.70 o                         
  -4   5   7         69.20         66.08         5.17 o                         
  -2   5   7         22.87         19.37         4.01 o                         
   0   5   7        288.89        293.63        18.14 o                         
   2   5   7          5.59          8.36         1.54 o                         
   4   5   7          9.31         12.72         2.22 o                         
   6   5   7        143.40        146.47         6.43 o                         
 -20   0   8         45.41         49.08         4.81 o                         
 -18   0   8          0.06         -0.61         1.19 o                         
 -16   0   8        345.46        351.19        13.66 o                         
 -14   0   8       1002.70       1015.35        27.50 o                         
 -12   0   8        745.06        723.15        15.40 o                         
 -10   0   8         20.14         17.56         3.26 o                         
  -8   0   8       2628.16       2906.93        49.43 o                         
  -6   0   8        120.87        119.07         5.43 o                         
  -4   0   8        940.26       1068.30        25.19 o                         
  -2   0   8         28.37         37.67         2.63 o                         
   0   0   8       1466.44       1523.28        25.75 o                         
   2   0   8         99.90        113.74         4.91 o                         
   4   0   8       1003.73       1128.98        31.33 o                         
   6   0   8         48.89         42.00         4.75 o                         
   8   0   8       2153.72       1807.00        42.41 o                         
  10   0   8      10543.96      10273.84       266.96 o                         
  12   0   8         84.14         83.16         9.10 o                         
  14   0   8        182.46        180.95        12.11 o                         
 -19   1   8        149.87        159.64         7.13 o                         
 -17   1   8         58.00         61.35         4.57 o                         
 -15   1   8         78.86         82.20         6.44 o                         
 -13   1   8        967.01        947.38        21.48 o                         
 -11   1   8       1411.48       1318.07        26.44 o                         
  -9   1   8          8.95          8.81         1.23 o                         
  -7   1   8        120.51        142.14         4.23 o                         
  -5   1   8        142.44        160.03         4.21 o                         
  -3   1   8       1424.03       1620.48        27.50 o                         
  -1   1   8       1496.62       1769.62        21.61 o                         
   1   1   8       2951.42       3208.24        40.31 o                         
   3   1   8        162.08        134.76         4.85 o                         
   5   1   8        829.66        893.10        18.05 o                         
   7   1   8        153.34        124.29         4.75 o                         
   9   1   8        270.80        250.41         9.43 o                         
  11   1   8        276.70        293.36        10.30 o                         
  13   1   8         42.89         33.77         3.09 o                         
  15   1   8         96.59        115.09         5.74 o                         
 -18   2   8          6.99          7.23         1.13 o                         
 -16   2   8         71.56         72.68         3.91 o                         
 -14   2   8         16.33         13.36         2.21 o                         
 -12   2   8       4451.89       4051.73        87.91 o                         
 -10   2   8         84.43         66.75         4.41 o                         
  -8   2   8         93.54        102.72         4.51 o                         
  -6   2   8        568.15        565.79        11.10 o                         
  -4   2   8       9120.47       9235.58       107.95 o                         
  -2   2   8          4.83          5.79         1.24 o                         
   0   2   8        426.64        419.74        12.83 o                         
   2   2   8         81.66         59.63         3.16 o                         
   4   2   8         30.49         38.53         3.38 o                         
   6   2   8         34.07         20.06         2.25 o                         
   8   2   8         24.64         20.09         2.87 o                         
  10   2   8        204.31        203.85         8.28 o                         
  12   2   8         19.71         29.98         3.62 o                         
  14   2   8         45.31         51.68         5.25 o                         
 -17   3   8        154.99        152.04         5.71 o                         
 -15   3   8         93.45         92.41         4.84 o                         
 -13   3   8          0.40          0.50         1.70 o                         
 -11   3   8         20.51         13.11         3.25 o                         
  -9   3   8        523.06        484.67        24.38 o                         
  -7   3   8         71.65         58.01         5.33 o                         
  -5   3   8        189.79        187.70         6.23 o                         
  -3   3   8         63.66         49.62         3.09 o                         
  -1   3   8        799.68        710.99        14.65 o                         
   1   3   8        426.20        370.23        10.05 o                         
   3   3   8          0.07          1.04         1.03 o                         
   5   3   8          8.76         19.41         2.71 o                         
   7   3   8         17.32         19.21         2.59 o                         
   9   3   8       1117.04       1169.42        29.68 o                         
  11   3   8        177.74        169.46         9.10 o                         
  13   3   8        155.05        126.66         8.06 o                         
 -14   4   8        137.97        155.23         8.28 o                         
 -12   4   8         40.41         49.64         6.17 o                         
 -10   4   8         18.95         21.39         3.87 o                         
  -8   4   8        275.59        235.80         8.86 o                         
  -6   4   8        180.92        145.27         7.69 o                         
  -4   4   8         17.59         19.66         3.35 o                         
  -2   4   8         42.70         32.53         4.16 o                         
   0   4   8         23.72         21.15         3.43 o                         
   2   4   8       2599.21       2742.59        64.97 o                         
   4   4   8        124.80        140.16         8.34 o                         
   6   4   8        102.21        109.29         6.93 o                         
   8   4   8         24.94         28.45         3.29 o                         
  10   4   8          3.26          1.09         1.22 o                         
  -9   5   8         91.71         96.43         5.12 o                         
  -7   5   8          0.91          0.96         1.20 o                         
  -5   5   8        257.54        264.67        10.43 o                         
  -3   5   8         33.86         50.80         6.21 o                         
  -1   5   8         74.44         73.36         7.86 o                         
   1   5   8         47.91         56.93         4.49 o                         
   3   5   8        179.55        179.87         7.88 o                         
   5   5   8          8.81          8.17         1.71 o                         
 -20   1   9        351.31        326.38        13.67 o                         
 -18   1   9          0.90          1.14         0.93 o                         
 -16   1   9       2528.19       2749.02        41.09 o                         
 -14   1   9        135.72        148.21         7.12 o                         
 -12   1   9         16.03         16.71         2.27 o                         
 -10   1   9        730.11        684.81        13.21 o                         
  -8   1   9       2801.17       2921.06        36.01 o                         
  -6   1   9        807.33        828.92        14.79 o                         
  -4   1   9          7.41          9.24         1.49 o                         
  -2   1   9        158.27        161.73         4.90 o                         
   0   1   9       1775.99       1943.10        34.36 o                         
   2   1   9       1032.07       1175.76        18.76 o                         
   4   1   9        114.31        120.38         5.58 o                         
   6   1   9        641.57        564.41        12.21 o                         
   8   1   9          5.64          5.73         1.27 o                         
  10   1   9        295.93        304.29        10.55 o                         
  12   1   9        131.70        135.07         6.32 o                         
  14   1   9        155.66        163.62        21.09 o                         
 -17   2   9         75.60         81.16         4.40 o                         
 -15   2   9         85.73         96.43         4.67 o                         
 -13   2   9        419.55        443.57        11.40 o                         
 -11   2   9          0.44          0.47         1.23 o                         
  -9   2   9          9.97         10.96         1.81 o                         
  -7   2   9        631.74        593.15        18.25 o                         
  -5   2   9        208.74        222.94         8.31 o                         
  -3   2   9       5938.53       6000.41        89.66 o                         
  -1   2   9       1283.68       1360.95        28.51 o                         
   1   2   9        921.86        866.99        18.33 o                         
   3   2   9       2580.86       2364.99        38.85 o                         
   5   2   9        265.93        211.62         5.41 o                         
   7   2   9        104.41         89.86         4.71 o                         
   9   2   9        103.89        112.85         6.10 o                         
  11   2   9          0.45          1.95         1.57 o                         
  13   2   9          1.83          1.21         1.16 o                         
 -16   3   9         11.45         13.74         1.71 o                         
 -14   3   9          0.23          1.86         1.10 o                         
 -12   3   9         48.67         43.54         4.63 o                         
 -10   3   9          0.12          0.68         2.25 o                         
  -8   3   9          4.67          8.42         2.37 o                         
  -6   3   9         88.20         82.12        10.20 o                         
  -4   3   9        426.13        348.61         8.51 o                         
  -2   3   9       2909.33       2499.02        32.66 o                         
   0   3   9         15.86         20.60         2.28 o                         
   2   3   9       1157.75       1149.99        21.29 o                         
   4   3   9        233.58        242.23         8.00 o                         
   6   3   9        787.68        786.18        18.79 o                         
   8   3   9        144.17        151.48         8.49 o                         
  10   3   9         50.94         61.33         4.80 o                         
  12   3   9        100.24         97.27         7.38 o                         
 -13   4   9          0.46          3.08         1.09 o                         
 -11   4   9         65.01         60.52         3.93 o                         
  -9   4   9         11.54          9.78         2.00 o                         
  -7   4   9         26.29         11.56         2.23 o                         
  -5   4   9          2.50          3.54         1.53 o                         
  -3   4   9         27.78         22.49         2.78 o                         
  -1   4   9         29.69         24.02         3.80 o                         
   1   4   9        148.65        161.48         7.49 o                         
   3   4   9        299.74        338.32        11.04 o                         
   5   4   9        231.66        237.50        10.59 o                         
   7   4   9         38.48         36.48         3.65 o                         
   9   4   9        544.92        543.15        14.84 o                         
 -10   5   9          4.04          7.74         1.96 o                         
  -8   5   9          0.34          2.59         1.25 o                         
  -6   5   9        124.29        121.23         6.44 o                         
  -4   5   9         88.76         78.71         7.46 o                         
  -2   5   9        148.74        157.94         7.82 o                         
   0   5   9         66.13         76.44         5.85 o                         
   2   5   9        144.96        132.45         6.22 o                         
   4   5   9         29.03         30.51         2.83 o                         
 -20   0  10          7.68          6.78         1.92 o                         
 -18   0  10         13.73         17.58         7.80 o                         
 -16   0  10        375.70        390.73        18.80 o                         
 -14   0  10        181.71        173.63         7.60 o                         
 -12   0  10         15.13         20.94         2.18 o                         
 -10   0  10        274.05        241.35        10.01 o                         
  -8   0  10       3929.10       3935.74        65.12 o                         
  -6   0  10       8979.26       9020.98       167.36 o                         
  -4   0  10         25.45         32.70         2.95 o                         
  -2   0  10       2879.79       3108.57        57.08 o                         
   0   0  10         42.72         64.95         6.86 o                         
   2   0  10       6814.39       7511.82       199.76 o                         
   4   0  10        257.15        287.28        18.80 o                         
   6   0  10       1241.30       1076.31        23.67 o                         
   8   0  10        790.80        789.28        32.56 o                         
  10   0  10       2098.25       2152.53        67.96 o                         
  12   0  10        470.21        473.69        22.17 o                         
  14   0  10          0.39         -0.20         1.56 o                         
 -19   1  10         30.56         39.35         4.39 o                         
 -17   1  10        126.93        147.23         5.53 o                         
 -15   1  10       1466.16       1517.44        25.92 o                         
 -13   1  10        163.37        171.06         6.61 o                         
 -11   1  10        220.23        212.24         5.02 o                         
  -9   1  10        554.12        575.80        11.70 o                         
  -7   1  10         56.01         44.72         3.44 o                         
  -5   1  10        696.02        728.57        17.91 o                         
  -3   1  10         48.66         56.94         3.44 o                         
  -1   1  10        454.69        497.02        11.42 o                         
   1   1  10         67.09         79.39         4.04 o                         
   3   1  10        177.64        200.56         7.46 o                         
   5   1  10        117.70        109.80         4.87 o                         
   7   1  10          0.49          1.70         1.20 o                         
   9   1  10        606.26        632.08        16.39 o                         
  11   1  10         32.34         29.83         3.00 o                         
  13   1  10         48.93         48.96         5.93 o                         
 -18   2  10         73.25         74.51         3.74 o                         
 -16   2  10         76.13         72.30         4.95 o                         
 -14   2  10         92.38         95.78         5.51 o                         
 -12   2  10         27.61         30.70         3.21 o                         
 -10   2  10        553.95        465.02        16.32 o                         
  -8   2  10         70.81         82.97         4.64 o                         
  -6   2  10        544.87        501.23        12.76 o                         
  -4   2  10         19.68         25.63         2.97 o                         
  -2   2  10         86.06         95.82         6.08 o                         
   0   2  10          0.26         -0.17         1.53 o                         
   2   2  10          3.75          2.35         2.75 o                         
   4   2  10        147.06        106.47         4.22 o                         
   6   2  10        398.60        333.29         9.57 o                         
   8   2  10         38.98         32.25         2.88 o                         
  10   2  10        114.54        124.02         5.97 o                         
  12   2  10         62.18         61.63         4.58 o                         
 -17   3  10          2.61          3.73         1.72 o                         
 -15   3  10          0.09          0.50         1.02 o                         
 -13   3  10         77.74         75.25         4.67 o                         
 -11   3  10        189.52        216.02        10.56 o                         
  -9   3  10        417.95        422.13        22.53 o                         
  -7   3  10       3778.28       3680.03        75.25 o                         
  -5   3  10        779.14        686.74        17.40 o                         
  -3   3  10         17.94         10.99         2.23 o                         
  -1   3  10       1959.85       1769.30        29.34 o                         
   1   3  10       1169.46       1137.01        24.50 o                         
   3   3  10       1054.58       1034.90        19.94 o                         
   5   3  10          0.16          1.68         1.59 o                         
   7   3  10        393.28        360.96        14.44 o                         
   9   3  10         20.40         38.15         3.89 o                         
  11   3  10        218.25        204.45        11.59 o                         
 -14   4  10        425.63        530.73        13.58 o                         
 -12   4  10         35.93         47.44         3.80 o                         
 -10   4  10         19.44         16.70         2.14 o                         
  -8   4  10          3.84          4.10         1.40 o                         
  -6   4  10        270.60        233.16        10.46 o                         
  -4   4  10        120.28         97.36         5.59 o                         
  -2   4  10         50.28         49.59         4.02 o                         
   0   4  10        556.93        594.64        13.48 o                         
   2   4  10         22.53         24.65         2.49 o                         
   4   4  10         90.25         94.78         6.51 o                         
   6   4  10         65.31         71.78         5.26 o                         
   8   4  10        117.32        119.16         5.99 o                         
  -9   5  10        201.82        193.90        10.34 o                         
  -7   5  10         55.85         60.83         4.17 o                         
  -5   5  10         16.14         14.92         3.21 o                         
  -3   5  10         81.32         86.78         5.44 o                         
  -1   5  10          0.00         -1.11         1.45 o                         
   1   5  10         47.27         58.24         4.12 o                         
   3   5  10          0.17          1.36         1.68 o                         
 -18   1  11        258.29        273.22        13.24 o                         
 -16   1  11        404.86        436.06        10.76 o                         
 -14   1  11       2765.57       2791.97        47.26 o                         
 -12   1  11        764.04        687.85        14.92 o                         
 -10   1  11         69.10         61.91         2.95 o                         
  -8   1  11        295.12        303.11        11.43 o                         
  -6   1  11       1206.03       1246.67        33.88 o                         
  -4   1  11         35.16         31.74         2.79 o                         
  -2   1  11        819.12        856.33        24.75 o                         
   0   1  11        234.85        215.35         8.77 o                         
   2   1  11        260.21        279.84        10.75 o                         
   4   1  11         13.33         11.10         1.65 o                         
   6   1  11       2757.67       2553.63        38.92 o                         
   8   1  11       1316.92       1400.35        28.16 o                         
  10   1  11         12.99         19.55         3.13 o                         
  12   1  11        260.55        268.50        26.12 o                         
 -17   2  11        231.83        256.96         8.06 o                         
 -15   2  11        110.39        121.47         5.95 o                         
 -13   2  11          7.40          8.30         1.95 o                         
 -11   2  11          1.16         -0.46         1.40 o                         
  -9   2  11         15.31         14.11         2.41 o                         
  -7   2  11          0.19          1.19         1.37 o                         
  -5   2  11        140.34        121.50         7.29 o                         
  -3   2  11        219.55        181.21         8.81 o                         
  -1   2  11       1050.97       1048.21        25.16 o                         
   1   2  11        178.31        142.85         4.80 o                         
   3   2  11          3.70          6.75         1.33 o                         
   5   2  11          3.16          2.67         1.21 o                         
   7   2  11        575.09        494.12        12.15 o                         
   9   2  11        455.45        449.49        12.65 o                         
  11   2  11         10.52          3.41         2.79 o                         
 -16   3  11         12.00         18.20         2.34 o                         
 -14   3  11          8.93          4.72         1.43 o                         
 -12   3  11         28.14         27.19         2.96 o                         
 -10   3  11        731.18        584.89        15.56 o                         
  -8   3  11        229.30        226.92        13.13 o                         
  -6   3  11       1698.24       1580.98        31.31 o                         
  -4   3  11        215.15        187.63         8.32 o                         
  -2   3  11       3088.10       2898.38        58.97 o                         
   0   3  11        589.74        592.25        15.88 o                         
   2   3  11        144.71        172.04         6.75 o                         
   4   3  11         53.03         45.09         3.34 o                         
   6   3  11          4.70         11.21         2.21 o                         
   8   3  11         23.58         17.21         2.78 o                         
  10   3  11        229.00        200.06         8.28 o                         
 -13   4  11        136.17        150.06         8.32 o                         
 -11   4  11        138.43        151.73         7.47 o                         
  -9   4  11         12.46          6.76         1.53 o                         
  -7   4  11         45.38         44.86         3.65 o                         
  -5   4  11          0.09          1.38         1.45 o                         
  -3   4  11          0.77          1.01         1.19 o                         
  -1   4  11         37.43         40.74         4.32 o                         
   1   4  11          5.75          5.23         1.46 o                         
   3   4  11          4.36          3.31         1.06 o                         
   5   4  11         60.28         62.17         4.91 o                         
   7   4  11        139.89        155.96        13.49 o                         
  -6   5  11         19.63         27.83         3.97 o                         
  -4   5  11         24.72         33.39         3.20 o                         
  -2   5  11          7.84          5.87         2.25 o                         
   0   5  11        138.46        131.17         6.17 o                         
   2   5  11         28.27         25.34         3.57 o                         
 -18   0  12       1769.44       1819.79        80.01 o                         
 -16   0  12        602.07        632.19        30.23 o                         
 -14   0  12       4480.46       4489.71        72.55 o                         
 -12   0  12        103.38         96.04         5.51 o                         
 -10   0  12       2251.23       2095.98        30.34 o                         
  -8   0  12        956.64       1001.81        28.18 o                         
  -6   0  12       2383.18       2364.90        43.01 o                         
  -4   0  12          1.34          1.76         2.02 o                         
  -2   0  12       3691.92       3812.77       109.14 o                         
   0   0  12       1735.06       1726.22        68.34 o                         
   2   0  12         10.09         18.32         5.13 o                         
   4   0  12          0.07          3.31         2.19 o                         
   6   0  12         75.92         77.14         8.58 o                         
   8   0  12         21.06         26.90         5.21 o                         
  10   0  12        915.38        973.64        36.33 o                         
  12   0  12         17.60         23.38         3.93 o                         
 -19   1  12         32.94         34.57         3.00 o                         
 -17   1  12        160.34        173.00         5.89 o                         
 -15   1  12         18.96         17.11         2.78 o                         
 -13   1  12        439.74        436.31        11.23 o                         
 -11   1  12         25.61         24.39         2.49 o                         
  -9   1  12         12.04          8.47         1.94 o                         
  -7   1  12        683.61        700.70        26.31 o                         
  -5   1  12          0.22          1.05         1.25 o                         
  -3   1  12        574.00        533.93        19.11 o                         
  -1   1  12         40.72         48.46         4.27 o                         
   1   1  12        759.57        795.03        20.64 o                         
   3   1  12        558.39        458.78        10.70 o                         
   5   1  12          5.45          8.85         1.75 o                         
   7   1  12       1737.62       1813.73        29.77 o                         
   9   1  12          0.87          3.13         1.92 o                         
  11   1  12          1.65          2.50         1.38 o                         
 -18   2  12        180.20        198.91         8.47 o                         
 -16   2  12         42.41         43.94         3.31 o                         
 -14   2  12         35.88         49.94         3.90 o                         
 -12   2  12         17.22         16.44         2.53 o                         
 -10   2  12          2.34          1.07         1.47 o                         
  -8   2  12        100.68         92.90         9.66 o                         
  -6   2  12         64.41         51.27         3.46 o                         
  -4   2  12        613.10        558.71        14.37 o                         
  -2   2  12          9.00          7.71         1.61 o                         
   0   2  12       1455.28       1311.90        21.74 o                         
   2   2  12        259.78        218.18         6.70 o                         
   4   2  12        211.94        176.91         6.05 o                         
   6   2  12          0.63          1.39         1.36 o                         
   8   2  12        886.96        836.00        21.36 o                         
  10   2  12          7.34          4.35         1.92 o                         
 -15   3  12        170.95        140.67         6.76 o                         
 -13   3  12         21.06         27.40         3.07 o                         
 -11   3  12         42.50         38.70         3.45 o                         
  -9   3  12        229.05        166.36        13.07 o                         
  -7   3  12        823.77        780.34        21.31 o                         
  -5   3  12        431.34        434.37        13.16 o                         
  -3   3  12        154.74        171.68         7.72 o                         
  -1   3  12       2224.57       2136.43        39.35 o                         
   1   3  12        756.07        803.10        19.71 o                         
   3   3  12        280.81        305.10         9.19 o                         
   5   3  12         54.84         58.32         4.25 o                         
   7   3  12        199.41        235.94        10.22 o                         
   9   3  12          2.53          0.32         1.15 o                         
 -12   4  12         85.62        103.61         8.46 o                         
 -10   4  12         13.26         10.17         2.10 o                         
  -8   4  12         83.78         77.59         4.57 o                         
  -6   4  12        501.51        488.79        16.21 o                         
  -4   4  12        115.44        131.27         6.30 o                         
  -2   4  12        222.63        242.75        13.05 o                         
   0   4  12         21.08         21.99         2.26 o                         
   2   4  12        155.71        145.65         5.51 o                         
   4   4  12         50.27         52.24         3.51 o                         
   6   4  12        141.80        167.88         7.36 o                         
  -7   5  12          4.35          5.17         1.72 o                         
  -5   5  12        428.34        501.94        24.16 o                         
  -3   5  12         29.05         32.87         3.59 o                         
  -1   5  12         32.11         30.36         2.75 o                         
 -18   1  13         59.95         58.65         3.41 o                         
 -16   1  13         44.15         45.48         3.46 o                         
 -14   1  13         44.44         50.05         3.85 o                         
 -12   1  13         47.05         47.80         3.46 o                         
 -10   1  13       1479.32       1308.23        23.22 o                         
  -8   1  13        663.06        581.48        15.89 o                         
  -6   1  13         15.70         17.95         3.15 o                         
  -4   1  13         98.40         93.51         7.72 o                         
  -2   1  13        491.34        475.84        26.32 o                         
   0   1  13       1958.03       1776.00        46.12 o                         
   2   1  13         12.16         10.34         2.00 o                         
   4   1  13         11.96          6.57         1.86 o                         
   6   1  13         81.67         88.85         4.70 o                         
   8   1  13       2069.18       2184.32        54.92 o                         
  10   1  13          9.79         15.22         2.55 o                         
  12   1  13         20.03         28.19         3.77 o                         
 -17   2  13          0.37          0.54         1.05 o                         
 -15   2  13         34.96         31.88         2.96 o                         
 -13   2  13          1.12          1.17         1.28 o                         
 -11   2  13       1080.10       1050.23        23.02 o                         
  -9   2  13        277.11        249.30        11.53 o                         
  -7   2  13         10.01         13.02         2.68 o                         
  -5   2  13       1376.82       1204.08        32.02 o                         
  -3   2  13        251.92        211.56         6.79 o                         
  -1   2  13          9.55         10.57         1.87 o                         
   1   2  13        618.26        575.78        19.79 o                         
   3   2  13         66.63         74.70         5.00 o                         
   5   2  13        230.09        210.99         7.37 o                         
   7   2  13         44.21         37.91         2.90 o                         
   9   2  13          6.17          2.23         1.38 o                         
 -16   3  13        108.71        113.56         8.06 o                         
 -14   3  13        470.25        491.52        14.77 o                         
 -12   3  13         42.94         34.18         3.68 o                         
 -10   3  13        148.50        148.79         8.36 o                         
  -8   3  13         70.20         46.06         3.84 o                         
  -6   3  13        516.64        525.75        21.69 o                         
  -4   3  13        105.84        106.00         6.00 o                         
  -2   3  13        630.89        647.15        16.63 o                         
   0   3  13        197.92        219.83         8.31 o                         
   2   3  13         69.20         66.56         4.54 o                         
   4   3  13          0.65         -0.97         1.28 o                         
   6   3  13        171.90        172.55         6.95 o                         
   8   3  13          3.21          4.43         2.61 o                         
 -13   4  13          1.06         -0.04         0.96 o                         
 -11   4  13         29.02         25.72         2.85 o                         
  -9   4  13        323.86        299.87         8.92 o                         
  -7   4  13        126.08        130.73         5.93 o                         
  -5   4  13        207.75        198.25        14.21 o                         
  -3   4  13        107.00        101.18         6.51 o                         
  -1   4  13         95.16        102.30         5.34 o                         
   1   4  13        238.61        252.77         7.30 o                         
   3   4  13        316.67        344.10        13.33 o                         
   5   4  13         72.26         98.53         5.34 o                         
  -4   5  13        371.30        503.99        13.08 o                         
 -18   0  14       2317.29       2361.49       145.91 o                         
 -16   0  14        909.93        966.65        25.14 o                         
 -14   0  14       1196.97       1193.86        30.62 o                         
 -12   0  14        224.24        240.02        11.23 o                         
 -10   0  14        309.35        290.21        12.44 o                         
  -8   0  14        984.26        894.82        18.74 o                         
  -6   0  14        843.55        783.56        30.91 o                         
  -4   0  14        625.50        598.31        30.15 o                         
   0   0  14        875.52        800.24        19.73 o                         
   2   0  14        253.93        245.30        15.88 o                         
   4   0  14        945.75        898.79        25.51 o                         
   6   0  14       1322.89       1396.49        48.76 o                         
   8   0  14        193.10        215.95        14.19 o                         
  10   0  14         89.11        111.31         8.90 o                         
 -19   1  14         12.15          9.62         1.57 o                         
 -17   1  14        247.45        241.48         8.65 o                         
 -15   1  14        283.52        318.21         8.84 o                         
 -13   1  14        201.74        192.73         6.95 o                         
 -11   1  14         55.30         54.05         3.66 o                         
  -9   1  14        702.49        620.44        13.94 o                         
  -7   1  14          0.01          0.08         0.87 o                         
  -5   1  14        368.63        330.03        10.80 o                         
  -3   1  14        241.84        202.69         6.72 o                         
  -1   1  14         26.53         21.00         2.01 o                         
   1   1  14        377.00        347.14        11.26 o                         
   3   1  14        176.90        159.62         7.37 o                         
   5   1  14        759.38        710.65        15.36 o                         
   7   1  14         10.59         12.18         2.15 o                         
   9   1  14        250.94        231.14        15.92 o                         
  11   1  14          0.86          2.57         1.56 o                         
 -18   2  14         23.99         25.98         3.37 o                         
 -16   2  14         52.15         41.28         2.98 o                         
 -14   2  14         68.79         67.67         4.30 o                         
 -12   2  14        133.51        110.70         6.71 o                         
 -10   2  14         73.92         62.52         5.49 o                         
  -8   2  14        459.63        436.96        16.11 o                         
  -6   2  14         94.62         89.15         5.49 o                         
  -4   2  14       3803.95       3455.98        58.37 o                         
  -2   2  14        281.76        251.64         8.24 o                         
   0   2  14        341.57        319.82         9.44 o                         
   2   2  14         79.87         88.11         4.73 o                         
   4   2  14       1734.19       1803.70        34.29 o                         
   6   2  14         42.23         52.37         4.00 o                         
   8   2  14          8.08         11.69         2.15 o                         
 -15   3  14          0.54          2.89         0.94 o                         
 -13   3  14          2.16          1.41         1.13 o                         
 -11   3  14         24.38         27.58         3.47 o                         
  -9   3  14          3.17          4.41         3.09 o                         
  -7   3  14        823.08        733.66        21.84 o                         
  -5   3  14        263.52        244.15         9.25 o                         
  -3   3  14         20.67         23.54         3.54 o                         
  -1   3  14         86.38         81.34         5.17 o                         
   1   3  14        287.88        280.59         8.56 o                         
   3   3  14          3.95          4.68         1.24 o                         
   5   3  14        115.21        128.31         5.85 o                         
   7   3  14        260.99        212.09        38.49 o                         
 -12   4  14        207.79        171.61         9.30 o                         
 -10   4  14        612.64        561.95        39.15 o                         
  -8   4  14          5.61          9.87         1.64 o                         
  -6   4  14          7.67          2.18         1.35 o                         
  -4   4  14        188.05        164.38         8.16 o                         
  -2   4  14         72.51         67.02         4.23 o                         
   0   4  14         79.80         77.03         5.64 o                         
   2   4  14         45.97         38.77         2.45 o                         
   4   4  14         98.27        107.84         6.05 o                         
 -18   1  15          0.01         -0.87         1.10 o                         
 -16   1  15        763.27        798.99        17.46 o                         
 -14   1  15          0.84          0.92         1.26 o                         
 -12   1  15        250.55        264.34         8.33 o                         
 -10   1  15         98.98        100.14         5.00 o                         
  -8   1  15       1483.32       1276.62        26.53 o                         
  -6   1  15        223.20        181.37         7.87 o                         
  -4   1  15         16.89         18.03         2.22 o                         
  -2   1  15         91.46         87.82         5.41 o                         
   0   1  15         30.08         39.34         3.71 o                         
   2   1  15          3.18          4.58         1.72 o                         
   4   1  15        103.39         93.84         4.86 o                         
   6   1  15        879.18        851.77        19.30 o                         
   8   1  15         80.88         78.64         4.33 o                         
  10   1  15        143.98        166.04         9.82 o                         
 -17   2  15         33.18         30.40         5.29 o                         
 -15   2  15          0.41          1.99         1.03 o                         
 -13   2  15         97.19         80.55         4.71 o                         
 -11   2  15        141.25        126.07         8.12 o                         
  -9   2  15        413.11        416.96        15.62 o                         
  -7   2  15         73.24         67.02         4.73 o                         
  -5   2  15         74.34         62.30         4.58 o                         
  -3   2  15       2616.71       2487.10        38.54 o                         
  -1   2  15         30.70         35.84         2.78 o                         
   1   2  15        139.43        148.99         6.21 o                         
   3   2  15        431.53        485.99        13.78 o                         
   5   2  15       1161.81       1443.20        28.08 o                         
   7   2  15         49.63         52.56         4.32 o                         
 -14   3  15          5.91          5.92         1.51 o                         
 -12   3  15        206.79        196.94         9.40 o                         
 -10   3  15          9.16          6.66         1.88 o                         
  -8   3  15          6.06          9.12         2.30 o                         
  -6   3  15        440.45        467.15        16.17 o                         
  -4   3  15          0.57          3.12         1.88 o                         
  -2   3  15        323.48        321.69         9.13 o                         
   0   3  15        151.20        154.75         6.00 o                         
   2   3  15         33.14         36.33         2.82 o                         
   4   3  15         10.96          7.15         1.53 o                         
   6   3  15         28.28         35.20         4.69 o                         
 -11   4  15          1.82          0.76         1.12 o                         
  -9   4  15        858.99        837.40        29.07 o                         
  -7   4  15        117.62        155.53         7.26 o                         
  -5   4  15          1.55          4.12         1.23 o                         
  -3   4  15          0.25          0.73         1.09 o                         
  -1   4  15         32.78         35.05         2.79 o                         
   1   4  15          1.63          4.42         1.12 o                         
 -18   0  16        201.53        198.91        10.75 o                         
 -16   0  16       1769.73       1887.15        64.11 o                         
 -14   0  16         82.10         89.99         6.32 o                         
 -12   0  16        589.11        579.05        18.87 o                         
 -10   0  16        746.84        770.61        22.96 o                         
  -8   0  16          9.02          4.33         2.93 o                         
  -6   0  16        544.88        538.36        26.06 o                         
  -4   0  16        713.87        694.86        30.83 o                         
  -2   0  16        569.82        586.32        27.83 o                         
   0   0  16        179.02        160.26        12.87 o                         
   2   0  16        140.37        146.63        12.31 o                         
   4   0  16         28.83         25.42         5.37 o                         
   6   0  16        303.60        324.88        12.42 o                         
   8   0  16          7.77          6.17         2.45 o                         
 -17   1  16         35.59         38.88         4.81 o                         
 -15   1  16        366.26        384.30        16.14 o                         
 -13   1  16        179.92        197.72         8.16 o                         
 -11   1  16          1.16          2.77         1.46 o                         
  -9   1  16         65.78         59.53         5.46 o                         
  -7   1  16        134.87        129.53         6.60 o                         
  -5   1  16          0.25          0.94         1.16 o                         
  -3   1  16       2071.57       1940.32        49.98 o                         
  -1   1  16        101.21         90.57         4.88 o                         
   1   1  16        128.97        126.17         6.61 o                         
   3   1  16         40.47         52.45         3.63 o                         
   5   1  16        101.05         92.01         5.36 o                         
   7   1  16          0.12          1.69         1.20 o                         
   9   1  16        122.56        138.85         8.86 o                         
 -16   2  16          0.22          0.48         1.09 o                         
 -14   2  16          0.25          2.84         1.49 o                         
 -12   2  16         25.06         32.84         3.81 o                         
 -10   2  16        266.51        252.45        11.41 o                         
  -8   2  16          0.24          4.01         1.97 o                         
  -6   2  16         20.75         21.16         2.74 o                         
  -4   2  16        207.31        217.75         8.81 o                         
  -2   2  16       2115.24       2154.74        30.71 o                         
   0   2  16        260.90        262.29         8.36 o                         
   2   2  16          0.44          2.02         1.99 o                         
   4   2  16         54.53         47.04         3.67 o                         
   6   2  16        932.84        984.21        49.10 o                         
 -13   3  16        155.91        153.83         6.88 o                         
 -11   3  16        138.64        127.15        12.85 o                         
  -9   3  16         17.27         13.63         3.41 o                         
  -7   3  16         19.73         18.19         3.11 o                         
  -5   3  16         22.93         25.84         3.54 o                         
  -3   3  16          0.27         -0.46         1.57 o                         
  -1   3  16         24.34         23.70         2.70 o                         
   1   3  16         92.90        101.83        10.38 o                         
   3   3  16        133.56        164.83         7.88 o                         
   5   3  16         93.26         87.69         7.10 o                         
 -10   4  16         18.77         23.82         3.25 o                         
  -8   4  16        306.08        215.02         7.82 o                         
  -6   4  16        810.74        981.97        26.83 o                         
  -4   4  16         30.33         26.66         2.33 o                         
  -2   4  16        133.65        121.35         5.74 o                         
   0   4  16          2.38          2.76         1.32 o                         
 -16   1  17          1.71          1.12         1.10 o                         
 -14   1  17         54.07         48.43         6.09 o                         
 -12   1  17         76.83         85.25         6.24 o                         
 -10   1  17        223.53        219.04        15.12 o                         
  -8   1  17          8.43         10.20         2.48 o                         
  -6   1  17       2149.50       2027.46        37.77 o                         
  -4   1  17        755.31        686.50        17.64 o                         
  -2   1  17        382.90        393.32        10.79 o                         
   0   1  17        194.62        203.94         8.99 o                         
   2   1  17        707.54        711.04        15.16 o                         
   4   1  17         19.66         24.51         2.36 o                         
   6   1  17         74.13         70.98         4.08 o                         
   8   1  17         81.50         66.84         5.93 o                         
 -15   2  17        116.76        106.49         9.66 o                         
 -13   2  17         61.70         79.29         5.40 o                         
 -11   2  17        734.03        711.02        20.65 o                         
  -9   2  17         11.22         15.55         2.84 o                         
  -7   2  17         95.22        104.83         5.79 o                         
  -5   2  17        103.13        109.63         5.97 o                         
  -3   2  17        183.66        192.69         7.14 o                         
  -1   2  17         56.36         64.27         4.56 o                         
   1   2  17        226.68        229.17         8.58 o                         
   3   2  17        122.95        131.38         6.04 o                         
   5   2  17        658.70        638.96        17.57 o                         
 -14   3  17        222.73        219.48        10.46 o                         
 -12   3  17         18.43         21.15         2.52 o                         
 -10   3  17          9.80          3.81         1.88 o                         
  -8   3  17         37.55         40.37         3.78 o                         
  -6   3  17        107.31         96.37         6.17 o                         
  -4   3  17         22.27         21.75         3.05 o                         
  -2   3  17        157.19        152.37         6.36 o                         
   0   3  17          0.28          1.07         1.41 o                         
   2   3  17         66.14         76.41         5.05 o                         
   4   3  17         43.27         31.92         4.05 o                         
  -7   4  17       1076.43       1087.55        33.80 o                         
  -5   4  17         67.94        104.31         5.14 o                         
  -3   4  17          0.78          0.88         0.90 o                         
 -16   0  18         52.07         46.83         5.01 o                         
 -14   0  18         21.49         29.47         4.73 o                         
 -12   0  18         10.92         12.91         3.61 o                         
 -10   0  18        270.95        300.76        17.88 o                         
  -8   0  18         32.25         33.44         6.05 o                         
  -6   0  18       1051.43       1072.80        41.06 o                         
  -4   0  18        183.88        181.15        14.03 o                         
  -2   0  18         11.79          7.54         3.57 o                         
   0   0  18          2.25          1.12         2.41 o                         
   2   0  18       1661.22       1758.55        57.50 o                         
   4   0  18        411.25        424.38        14.47 o                         
   6   0  18         27.77         33.80         7.28 o                         
 -17   1  18        227.01        219.00        10.71 o                         
 -15   1  18          1.83          0.44         1.60 o                         
 -13   1  18         26.67         39.73         5.65 o                         
 -11   1  18        248.00        277.86        16.68 o                         
  -9   1  18        302.82        327.50        18.80 o                         
  -7   1  18        440.16        412.26        15.35 o                         
  -5   1  18        846.93        848.34        34.80 o                         
  -3   1  18         72.79         85.64         4.63 o                         
  -1   1  18        166.50        169.42         7.53 o                         
   1   1  18        207.58        226.11         7.41 o                         
   3   1  18         16.10         22.65         2.26 o                         
   5   1  18        279.11        280.91        14.01 o                         
   7   1  18         17.45         23.78         3.45 o                         
 -14   2  18          1.44          2.02         1.25 o                         
 -12   2  18         49.20         43.22         3.98 o                         
 -10   2  18         73.87         77.70         5.67 o                         
  -8   2  18         58.23         49.69         4.66 o                         
  -6   2  18         37.29         47.78         4.78 o                         
  -4   2  18        432.21        419.57        10.55 o                         
  -2   2  18        199.91        196.67         7.78 o                         
   0   2  18          3.86          4.41         1.45 o                         
   2   2  18          4.49          4.11         1.28 o                         
   4   2  18        447.60        466.96        43.10 o                         
 -13   3  18          0.00          3.53         1.40 o                         
 -11   3  18        169.07        183.24        10.55 o                         
  -9   3  18         55.96         63.71         6.42 o                         
  -7   3  18          1.33          1.16         1.30 o                         
  -5   3  18         51.80         52.01         4.28 o                         
  -3   3  18          0.90          2.25         2.00 o                         
  -1   3  18          1.13          0.86         1.18 o                         
   1   3  18        642.85        704.51        18.30 o                         
 -16   1  19        202.77        201.12        10.46 o                         
 -14   1  19         73.98         69.77         6.78 o                         
 -12   1  19         90.77        101.28         8.98 o                         
 -10   1  19         66.38         79.99         8.46 o                         
  -8   1  19         70.89         70.47         5.60 o                         
  -6   1  19       1080.03       1120.67        41.50 o                         
  -4   1  19        653.10        679.57        20.00 o                         
  -2   1  19        566.67        570.23        18.35 o                         
   0   1  19          0.00          0.30         1.04 o                         
   2   1  19         16.50         18.53         1.98 o                         
   4   1  19        228.52        204.02        11.64 o                         
 -13   2  19          1.53          0.35         1.15 o                         
 -11   2  19          0.31          3.29         1.26 o                         
  -9   2  19          2.19          0.35         1.29 o                         
  -7   2  19        314.60        321.47        12.30 o                         
  -5   2  19        195.57        208.89         9.68 o                         
  -3   2  19         61.90         62.43         4.02 o                         
  -1   2  19         94.14         96.72         4.95 o                         
   1   2  19          2.91          4.43         1.23 o                         
   3   2  19         17.63         17.93         2.25 o                         
 -10   3  19         77.58         96.59         7.06 o                         
  -8   3  19         40.67         69.33         6.42 o                         
  -6   3  19         35.36         42.38         5.13 o                         
  -4   3  19         13.06         15.36         3.29 o                         
  -2   3  19          2.05          2.57         1.68 o                         
   0   3  19        185.23        226.42        11.51 o                         
 -14   0  20          0.09         -0.52         1.64 o                         
 -12   0  20        260.48        264.75        14.63 o                         
 -10   0  20        410.08        431.35        20.85 o                         
  -8   0  20        470.52        507.73        23.70 o                         
  -6   0  20         75.17         77.30         8.54 o                         
  -4   0  20       3079.28       3163.22        91.90 o                         
  -2   0  20          9.86         11.23         3.57 o                         
   0   0  20        482.24        504.68        22.97 o                         
   2   0  20         86.63         94.03         7.80 o                         
   4   0  20        659.63        559.65        24.16 o                         
 -15   1  20        159.47        174.34         9.62 o                         
 -13   1  20        368.52        382.39        17.64 o                         
 -11   1  20         28.50         40.66         5.61 o                         
  -9   1  20          8.96         10.46         3.17 o                         
  -7   1  20        232.14        232.23        14.72 o                         
  -5   1  20        336.11        322.31        10.29 o                         
  -3   1  20          1.77          2.66         2.21 o                         
  -1   1  20          3.84          5.23         1.58 o                         
   1   1  20        216.67        223.64         8.13 o                         
   3   1  20        146.97        142.71         5.24 o                         
 -12   2  20         26.68         22.16         2.39 o                         
 -10   2  20        128.45        124.75         9.90 o                         
  -8   2  20        122.40        121.22         6.56 o                         
  -6   2  20         48.64         48.25         4.17 o                         
  -4   2  20         23.21         24.22         4.21 o                         
  -2   2  20         18.90         19.05         2.06 o                         
   0   2  20         76.87         80.73         3.94 o                         
   2   2  20         15.51         19.09         3.05 o                         
  -9   3  20        559.36        688.48        23.05 o                         
  -7   3  20         53.16         55.33         5.13 o                         
  -5   3  20        222.09        217.56        11.15 o                         
  -3   3  20         11.44         13.31         2.57 o                         
 -14   1  21         12.31         12.67         2.45 o                         
 -12   1  21         18.10         20.65         3.61 o                         
 -10   1  21         52.79         49.44         5.89 o                         
  -8   1  21         51.93         49.18         4.25 o                         
  -6   1  21         25.82         29.03         3.43 o                         
  -4   1  21        135.53        139.05         5.90 o                         
  -2   1  21         34.50         31.82         2.76 o                         
   0   1  21        554.37        606.24        16.33 o                         
   2   1  21        169.66        156.15         6.44 o                         
 -11   2  21        198.74        204.25        10.87 o                         
  -9   2  21          1.46          1.26         2.02 o                         
  -7   2  21         82.34         86.37         6.82 o                         
  -5   2  21         32.78         25.18         3.81 o                         
  -3   2  21          0.36          0.33         1.06 o                         
  -1   2  21        406.97        406.53        16.36 o                         
 -12   0  22        357.81        348.35        14.80 o                         
 -10   0  22        138.37        144.62         9.54 o                         
  -8   0  22       3663.66       4082.45       110.62 o                         
  -6   0  22         96.32        100.56         8.42 o                         
  -4   0  22         16.38         20.09         4.01 o                         
  -2   0  22          3.50          1.28         1.72 o                         
   0   0  22          4.63          5.24         2.55 o                         
 -11   1  22         13.73         11.11         1.79 o                         
  -9   1  22          0.68          1.38         0.90 o                         
  -7   1  22          0.82          1.36         1.27 o                         
  -5   1  22        244.96        245.36         9.13 o                         
  -3   1  22         47.92         44.34         2.91 o                         
  -1   1  22         11.54         11.17         1.80 o                         
  -8   1  23        157.97        157.32         6.25 o                         
  -6   1  23        433.53        411.30        16.50 o                         
  -4   1  23         17.60         18.64         2.93 o                         
                                                                                
