# Supplementary material for: Managing negative linear compressibility and thermal expansion through steric hindrance: a case study of 1,2-bis­(4′-pyridyl)­ethane cocrystals
Source: IUCrJ. 2025 Jan 1;12(Pt 1):88–96. doi: 10.1107/S2052252524011734 (PMC11707692; doi:10.1107/S2052252524011734)
Supplement: Supplementary file 49 [file m-12-00088-ETYSUC_150K_Bsup49.hkl]

data_ETYSUC_150K_B                                                              
_shelx_title ' etysuc_150_1_a.res in I2/a'                                      
_shelx_refln_list_code          4                                               
_shelx_F_calc_maximum      215.75                                               
_exptl_crystal_F_000       640.00                                               
_reflns_d_resolution_high  0.8132                                               
                                                                                
loop_                                                                           
 _space_group_symop_operation_xyz                                               
 'x, y, z'                                                                      
 '-x+1/2, y, -z'                                                                
 'x+1/2, y+1/2, z+1/2'                                                          
 '-x+1, y+1/2, -z+1/2'                                                          
 '-x, -y, -z'                                                                   
 'x-1/2, -y, z'                                                                 
 '-x+1/2, -y+1/2, -z+1/2'                                                       
 'x, -y+1/2, z+1/2'                                                             
                                                                                
_cell_length_a    16.6155                                                       
_cell_length_b     4.8646                                                       
_cell_length_c    19.3384                                                       
_cell_angle_alpha  90.000                                                       
_cell_angle_beta  109.321                                                       
_cell_angle_gamma  90.000                                                       
                                                                                
_shelx_F_squared_multiplier     1.000                                           
                                                                                
loop_                                                                           
 _refln_index_h                                                                 
 _refln_index_k                                                                 
 _refln_index_l                                                                 
 _refln_F_squared_calc                                                          
 _refln_F_squared_meas                                                          
 _refln_F_squared_sigma                                                         
 _refln_observed_status                                                         
   2   0   0        114.77        139.08         3.03 o                         
   4   0   0       7444.58       7107.37        82.88 o                         
   6   0   0       7072.32       7714.11        91.19 o                         
   8   0   0       2367.81       2792.95        38.74 o                         
  10   0   0          9.79         10.32         2.02 o                         
  12   0   0         13.86         26.51         2.64 o                         
  14   0   0          2.43          2.68         2.44 o                         
  16   0   0        276.07        306.50        19.04 o                         
  18   0   0        516.33        522.27        15.98 o                         
   1   1   0        270.61        231.00         3.45 o                         
   3   1   0        403.42        458.17         6.96 o                         
   5   1   0          6.43          6.03         0.62 o                         
   7   1   0         97.97         94.29         2.97 o                         
   9   1   0        791.16        939.98        14.02 o                         
  11   1   0         62.20         60.43         4.65 o                         
  13   1   0        734.68        590.00        14.33 o                         
  15   1   0         69.46         63.04         5.91 o                         
  17   1   0        126.93        113.56         5.76 o                         
  19   1   0         55.33         60.97         5.41 o                         
   0   2   0       1530.76       1610.61        26.88 o                         
   2   2   0          0.20          0.11         0.35 o                         
   4   2   0          6.57          4.40         0.99 o                         
   6   2   0          3.23          2.97         0.77 o                         
   8   2   0        186.54        184.62         7.56 o                         
  10   2   0         61.38         50.99         3.53 o                         
  12   2   0        714.36        690.10        15.91 o                         
  14   2   0       1276.90       1352.68        28.05 o                         
  16   2   0         54.11         49.29         4.66 o                         
  18   2   0         28.90         27.59         3.76 o                         
   1   3   0       2427.19       2355.76        41.34 o                         
   3   3   0        519.30        484.06        14.70 o                         
   5   3   0        142.49        175.94         8.94 o                         
   7   3   0        681.13        605.52        11.59 o                         
   9   3   0         80.48         88.21         5.85 o                         
  11   3   0        106.39        111.30         6.55 o                         
  13   3   0         15.24         21.21         6.77 o                         
  15   3   0          2.70          3.25         1.44 o                         
   0   4   0          1.29          1.40         2.15 o                         
   2   4   0        227.33        223.84        11.36 o                         
   4   4   0         95.91        109.78         7.83 o                         
   6   4   0        337.90        296.36        13.45 o                         
   8   4   0       1808.37       1914.48        43.87 o                         
  10   4   0         67.11         77.61         7.19 o                         
  12   4   0         59.19         72.87         7.72 o                         
  14   4   0          5.35          2.64         1.40 o                         
   1   5   0         11.44         10.24         2.34 o                         
   3   5   0        187.60        185.55        13.96 o                         
   5   5   0         80.66         90.71         9.21 o                         
   7   5   0         31.22         41.18         5.82 o                         
   9   5   0         72.94         83.03         7.15 o                         
 -18   1   1        170.17        185.00         8.64 o                         
 -16   1   1        493.66        495.87        14.34 o                         
 -14   1   1         52.63         41.95         3.49 o                         
 -12   1   1         82.70         75.40         3.47 o                         
 -10   1   1        949.55        931.10        15.78 o                         
  -8   1   1       1614.37       1845.57        19.98 o                         
  -6   1   1         94.76        105.38         2.88 o                         
  -4   1   1       7403.70       7562.37        58.90 o                         
  -2   1   1        452.05        442.46         5.06 o                         
   0   1   1       2429.47       2307.35        18.72 o                         
   2   1   1       1110.00       1113.61        10.53 o                         
   4   1   1       2082.13       2285.05        21.57 o                         
   6   1   1         16.18         18.83         1.24 o                         
   8   1   1        833.70        881.40        12.92 o                         
  10   1   1       1246.86       1270.89        34.39 o                         
  12   1   1        437.80        360.15        12.22 o                         
  14   1   1        157.25        145.51         6.57 o                         
  16   1   1          5.07          2.63         1.23 o                         
  18   1   1         64.67         46.46         3.88 o                         
 -17   2   1         59.18         57.39         4.60 o                         
 -15   2   1         32.23         38.35         3.62 o                         
 -13   2   1       1057.00       1056.51        24.07 o                         
 -11   2   1        148.16        127.79         5.98 o                         
  -9   2   1       1550.64       1415.46        39.21 o                         
  -7   2   1       2833.29       3029.76        35.75 o                         
  -5   2   1        183.56        213.78         6.11 o                         
  -3   2   1       4563.41       4754.03        61.20 o                         
  -1   2   1       2274.68       2239.79        24.86 o                         
   1   2   1        304.53        345.24         5.92 o                         
   3   2   1        575.42        634.42        10.51 o                         
   5   2   1       1246.67       1538.17        22.25 o                         
   7   2   1        414.71        392.63         9.12 o                         
   9   2   1        393.16        365.64        11.97 o                         
  11   2   1        207.87        212.98         9.36 o                         
  13   2   1        169.39        201.52         7.84 o                         
  15   2   1       1460.54       1560.37        29.90 o                         
  17   2   1         36.45         32.61         3.26 o                         
 -16   3   1         21.06         21.60         3.16 o                         
 -14   3   1          1.87          3.10         1.78 o                         
 -12   3   1       2832.67       2907.82        60.69 o                         
 -10   3   1          0.41         -0.18         1.55 o                         
  -8   3   1       1150.80       1101.77        52.50 o                         
  -6   3   1        122.47         88.48         5.58 o                         
  -4   3   1       1799.58       1807.35        36.08 o                         
  -2   3   1        106.49        102.94         6.09 o                         
   0   3   1       2109.53       2012.42        36.56 o                         
   2   3   1        286.74        311.91        11.27 o                         
   4   3   1        368.19        323.83        12.16 o                         
   6   3   1        348.14        329.24        11.46 o                         
   8   3   1        262.59        217.10         9.29 o                         
  10   3   1          4.03          3.95         1.21 o                         
  12   3   1         50.10         54.69         5.50 o                         
  14   3   1          7.57          5.00         1.69 o                         
  16   3   1        121.77        113.64         8.05 o                         
 -13   4   1         47.75         51.39         6.07 o                         
 -11   4   1          0.00          0.44         1.21 o                         
  -9   4   1          0.01          1.30         1.81 o                         
  -7   4   1        999.72        993.97        28.00 o                         
  -5   4   1         74.75         60.50         7.77 o                         
  -3   4   1          3.26          2.65         1.28 o                         
  -1   4   1        560.50        514.27        23.65 o                         
   1   4   1        123.76        111.24         7.23 o                         
   3   4   1         47.84         48.21         7.48 o                         
   5   4   1         43.58         51.22         4.35 o                         
   7   4   1          0.00         -0.50         1.65 o                         
   9   4   1       2158.31       2310.29        44.79 o                         
  11   4   1          1.66          0.95         1.03 o                         
  13   4   1          5.49          5.08         1.98 o                         
 -10   5   1        182.09        142.59         8.72 o                         
  -8   5   1         15.01         15.10         2.39 o                         
  -6   5   1          0.78          0.64         0.99 o                         
  -4   5   1        337.86        328.25        13.15 o                         
  -2   5   1         57.39         65.26         5.57 o                         
   0   5   1         26.16         21.83         3.30 o                         
   2   5   1        514.91        549.60        26.11 o                         
   4   5   1        181.34        184.03        13.67 o                         
   6   5   1        137.84        140.32        11.24 o                         
   8   5   1          6.36          5.70         2.15 o                         
 -18   0   2         49.56         61.73         5.08 o                         
 -16   0   2       2271.63       2251.31        70.31 o                         
 -14   0   2          6.13          9.87         3.51 o                         
 -12   0   2       1489.21       1483.18        32.46 o                         
 -10   0   2         22.40         14.97         2.41 o                         
  -8   0   2       5124.27       5602.51        69.90 o                         
  -6   0   2       8368.00       9005.65       106.25 o                         
  -4   0   2       6569.40       6768.81        79.41 o                         
  -2   0   2        118.92        112.59         3.14 o                         
   0   0   2       1102.69       1050.43        11.48 o                         
   2   0   2      46546.67      35773.84       626.31 o                         
   4   0   2        704.02        907.80        35.24 o                         
   6   0   2       2870.23       3143.15        62.97 o                         
   8   0   2       5842.92       6220.90        91.71 o                         
  10   0   2         27.94         15.06         2.75 o                         
  12   0   2        100.52         86.36         6.94 o                         
  14   0   2        662.85        684.26        31.52 o                         
  16   0   2        201.57        211.04        14.95 o                         
  18   0   2         46.81         64.44         4.54 o                         
 -19   1   2          0.27          0.29         0.73 o                         
 -17   1   2         11.80         18.37         2.35 o                         
 -15   1   2          0.40          2.62         1.26 o                         
 -13   1   2         21.48         18.69         2.60 o                         
 -11   1   2        824.05        762.92        14.49 o                         
  -9   1   2        819.75        825.27        12.67 o                         
  -7   1   2        648.18        765.12        10.06 o                         
  -5   1   2        176.80        190.77         4.39 o                         
  -3   1   2       5582.23       5609.96        50.16 o                         
  -1   1   2       9826.44       9317.25        80.76 o                         
   1   1   2       1649.41       1737.70        18.22 o                         
   3   1   2        915.32       1014.01        12.27 o                         
   5   1   2       6964.46       7696.56        69.97 o                         
   7   1   2         38.39         36.36         2.25 o                         
   9   1   2         24.51         20.01         2.00 o                         
  11   1   2         84.44         67.35         3.34 o                         
  13   1   2         15.16          8.85         2.56 o                         
  15   1   2        948.35        958.44        21.77 o                         
  17   1   2         48.39         61.50         4.90 o                         
 -18   2   2         90.18         91.78         5.25 o                         
 -16   2   2         42.89         49.11         3.81 o                         
 -14   2   2         69.83         60.78         4.90 o                         
 -12   2   2        368.13        370.97        12.65 o                         
 -10   2   2          0.48          3.30         3.94 o                         
  -8   2   2        126.24        141.06         5.69 o                         
  -6   2   2        236.38        249.26         6.42 o                         
  -4   2   2        416.48        510.04         9.51 o                         
  -2   2   2       2341.10       2530.23        27.72 o                         
   0   2   2        589.63        690.07        11.51 o                         
   2   2   2       1462.28       1599.77        18.02 o                         
   4   2   2        991.70       1151.24        17.66 o                         
   6   2   2        529.37        618.00        12.81 o                         
   8   2   2         82.01         89.23         5.49 o                         
  10   2   2       1421.68       1327.67        30.23 o                         
  12   2   2        361.79        361.40        12.58 o                         
  14   2   2       1952.97       1937.92        31.01 o                         
  16   2   2         92.91         98.04         6.21 o                         
 -17   3   2       1755.31       1702.79        47.67 o                         
 -15   3   2        150.57        165.07        12.14 o                         
 -13   3   2          5.35          5.59         1.89 o                         
 -11   3   2       2521.45       2411.76        52.60 o                         
  -9   3   2        611.13        602.50        20.33 o                         
  -7   3   2        436.05        360.64         9.28 o                         
  -5   3   2         58.87         62.90         5.17 o                         
  -3   3   2        924.24        832.91        17.53 o                         
  -1   3   2        234.16        221.17         9.20 o                         
   1   3   2       2384.57       2237.38        56.01 o                         
   3   3   2          1.45          4.36         1.53 o                         
   5   3   2        670.54        618.36        18.83 o                         
   7   3   2       1249.17       1130.76        35.87 o                         
   9   3   2         35.43         44.16         4.20 o                         
  11   3   2          4.47          3.09         1.25 o                         
  13   3   2         45.74         47.30         4.81 o                         
  15   3   2          2.17          2.66         1.57 o                         
 -14   4   2        102.05        102.77         8.10 o                         
 -12   4   2          3.10          2.44         1.73 o                         
 -10   4   2        153.94        149.71         7.16 o                         
  -8   4   2        361.86        392.12        15.73 o                         
  -6   4   2        139.84        141.87         9.52 o                         
  -4   4   2        202.17        189.51        10.56 o                         
  -2   4   2        140.63        121.87         6.76 o                         
   0   4   2        259.05        214.92         9.05 o                         
   2   4   2          1.24          2.17         1.29 o                         
   4   4   2        838.49        786.58        47.92 o                         
   6   4   2        106.23        109.56         6.37 o                         
   8   4   2        868.29        907.69        20.95 o                         
  10   4   2        368.90        390.12        11.79 o                         
  12   4   2         61.91         58.01         3.59 o                         
  -9   5   2         61.37         59.42         4.40 o                         
  -7   5   2          3.91          7.33         1.79 o                         
  -5   5   2         38.07         43.91         4.45 o                         
  -3   5   2         32.27         32.16         5.06 o                         
  -1   5   2          0.88          0.55         1.05 o                         
   1   5   2         97.65         97.75         6.99 o                         
   3   5   2        263.19        272.71        16.38 o                         
   5   5   2        281.11        289.93        12.03 o                         
   7   5   2        792.63        899.95        22.96 o                         
   9   5   2          2.58          4.25         1.65 o                         
 -18   1   3         83.01         80.36         4.60 o                         
 -16   1   3        145.03        144.94         7.31 o                         
 -14   1   3        103.41        102.41         4.90 o                         
 -12   1   3        384.73        360.64         9.21 o                         
 -10   1   3        330.14        376.02         8.89 o                         
  -8   1   3        674.23        764.34        12.32 o                         
  -6   1   3        334.52        313.47         6.93 o                         
  -4   1   3       8052.17       8449.09        70.11 o                         
  -2   1   3      45954.21      39096.84       724.78 o                         
   0   1   3       1168.96       1251.46        14.18 o                         
   2   1   3       6659.37       6608.26        70.60 o                         
   4   1   3       3140.49       3462.25        36.63 o                         
   6   1   3        839.77       1000.34        15.89 o                         
   8   1   3        852.40        897.50        14.79 o                         
  10   1   3       2287.64       2119.18        33.82 o                         
  12   1   3        106.84         91.50         5.87 o                         
  14   1   3        329.14        312.34        11.27 o                         
  16   1   3         10.33         11.49         2.47 o                         
  18   1   3        106.97         93.02         6.94 o                         
 -17   2   3         17.93         33.51         3.67 o                         
 -15   2   3         45.36         42.87         4.91 o                         
 -13   2   3        514.50        557.23        23.67 o                         
 -11   2   3       1043.07        882.19        17.04 o                         
  -9   2   3          1.10          0.63         0.94 o                         
  -7   2   3        172.61        166.65         5.94 o                         
  -5   2   3         87.29         92.16         3.20 o                         
  -3   2   3       4280.21       4419.83        50.09 o                         
  -1   2   3       5197.81       5455.77        60.50 o                         
   1   2   3        362.38        325.94         5.90 o                         
   3   2   3        341.72        369.81         7.55 o                         
   5   2   3        559.95        589.23        12.06 o                         
   7   2   3       3033.71       3335.32        43.95 o                         
   9   2   3          0.53          0.57         0.66 o                         
  11   2   3         91.36         93.68         8.33 o                         
  13   2   3        109.49        111.40         6.53 o                         
  15   2   3          0.13         -0.45         1.19 o                         
  17   2   3          4.79         -0.91         1.28 o                         
 -16   3   3        678.56        688.00        15.08 o                         
 -14   3   3          4.87          5.95         2.52 o                         
 -12   3   3        421.80        434.76        23.88 o                         
 -10   3   3       1957.77       1886.21        43.62 o                         
  -8   3   3         16.18         19.78         2.86 o                         
  -6   3   3         20.36         22.08         4.87 o                         
  -4   3   3        282.95        311.66        11.77 o                         
  -2   3   3        506.97        543.16        16.61 o                         
   0   3   3        446.39        415.42        10.15 o                         
   2   3   3         34.80         27.49         3.18 o                         
   4   3   3        499.62        507.00        16.44 o                         
   6   3   3        142.26        127.94         5.26 o                         
   8   3   3        168.58        151.36         7.73 o                         
  10   3   3        100.16        104.08         6.34 o                         
  12   3   3         84.60         83.46         6.60 o                         
  14   3   3         38.85         44.59         7.06 o                         
 -13   4   3          6.00          7.60         2.77 o                         
 -11   4   3          2.95          4.92         2.77 o                         
  -9   4   3          6.72          7.85         1.80 o                         
  -7   4   3        140.92        137.04         8.11 o                         
  -5   4   3          6.26          8.55         1.90 o                         
  -3   4   3        267.58        238.56        11.91 o                         
  -1   4   3          2.58          3.90         1.99 o                         
   1   4   3        329.35        291.61        10.88 o                         
   3   4   3        486.31        495.07        18.01 o                         
   5   4   3        389.47        412.30        16.16 o                         
   7   4   3        171.34        186.64        10.23 o                         
   9   4   3        157.12        164.20         9.07 o                         
  11   4   3        529.52        519.79        15.88 o                         
 -10   5   3         17.50         14.57         1.98 o                         
  -8   5   3         16.03         15.68         3.55 o                         
  -6   5   3        185.60        192.58         9.55 o                         
  -4   5   3         74.96         87.12         6.57 o                         
  -2   5   3         82.45         71.15         5.88 o                         
   0   5   3         72.87         78.82        10.51 o                         
   2   5   3        829.47        871.44        46.57 o                         
   4   5   3       1259.14       1355.22        45.77 o                         
   6   5   3        233.39        269.74        15.61 o                         
   8   5   3          0.54          2.52         1.82 o                         
 -18   0   4          9.93         10.88         2.83 o                         
 -16   0   4         30.38         34.74         6.36 o                         
 -14   0   4        271.28        224.84        16.48 o                         
 -12   0   4       2513.77       2348.41        56.49 o                         
 -10   0   4       4232.97       4618.47       111.93 o                         
  -8   0   4        313.82        403.14        11.17 o                         
  -6   0   4        115.80        119.22         4.96 o                         
  -4   0   4        924.96       1124.78        16.68 o                         
  -2   0   4       2026.24       1945.26        28.86 o                         
   0   0   4       7704.97       7403.61        76.18 o                         
   2   0   4        189.86        190.27         6.56 o                         
   4   0   4        409.82        460.44        31.50 o                         
   6   0   4       1269.11       1481.38        28.52 o                         
   8   0   4        116.61        145.23         7.49 o                         
  10   0   4         28.75         26.56         3.60 o                         
  12   0   4        118.10        104.39         7.83 o                         
  14   0   4        137.81        143.83        12.81 o                         
  16   0   4        205.93        186.22        13.14 o                         
 -19   1   4        125.00        121.57         6.32 o                         
 -17   1   4         52.93         50.46         4.00 o                         
 -15   1   4         30.35         25.00         2.66 o                         
 -13   1   4        303.65        283.20         9.36 o                         
 -11   1   4          9.65          3.17         1.02 o                         
  -9   1   4        396.50        429.68         9.11 o                         
  -7   1   4        638.46        775.30        11.89 o                         
  -5   1   4       1068.52       1085.05        13.88 o                         
  -3   1   4      16175.07      16060.56       138.31 o                         
  -1   1   4       9912.31      10047.45        87.54 o                         
   1   1   4          0.13          0.62         0.56 o                         
   3   1   4       3038.51       3281.07        36.42 o                         
   5   1   4        116.13        148.27         5.52 o                         
   7   1   4        286.94        340.84         8.78 o                         
   9   1   4          0.35          0.88         0.84 o                         
  11   1   4       2818.83       2560.04        44.63 o                         
  13   1   4        251.33        283.84        10.79 o                         
  15   1   4        409.36        430.73        12.72 o                         
  17   1   4          2.57          5.10         1.53 o                         
 -18   2   4         61.09         70.95         4.76 o                         
 -16   2   4         29.80         30.45         3.85 o                         
 -14   2   4        408.62        441.58        13.90 o                         
 -12   2   4        427.03        399.05        16.18 o                         
 -10   2   4       1441.74       1318.96        56.67 o                         
  -8   2   4         73.83         62.47         4.96 o                         
  -6   2   4       2238.98       2423.51        37.53 o                         
  -4   2   4       1300.67       1423.85        17.08 o                         
  -2   2   4       6623.13       7185.66        78.16 o                         
   0   2   4        385.13        384.23         7.96 o                         
   2   2   4        148.90        165.64         5.11 o                         
   4   2   4        809.31        880.72        15.31 o                         
   6   2   4        852.14        999.91        18.10 o                         
   8   2   4          0.30          0.46         1.04 o                         
  10   2   4        350.39        286.48        10.98 o                         
  12   2   4        296.48        290.57        12.33 o                         
  14   2   4         97.19         95.10         4.79 o                         
  16   2   4        163.92        140.40         6.74 o                         
 -17   3   4          2.74          3.68         1.15 o                         
 -15   3   4       1054.28       1161.91        31.37 o                         
 -13   3   4        116.81        118.97        11.52 o                         
 -11   3   4        393.56        389.41        15.67 o                         
  -9   3   4       3345.53       3023.28        62.31 o                         
  -7   3   4        932.63        804.63        16.24 o                         
  -5   3   4         88.51         90.14         5.53 o                         
  -3   3   4       1654.48       1559.37        31.88 o                         
  -1   3   4          9.09          7.26         1.67 o                         
   1   3   4        149.72        159.65         8.13 o                         
   3   3   4        444.19        405.87        17.52 o                         
   5   3   4         71.99         53.27         3.68 o                         
   7   3   4        627.08        616.71        22.31 o                         
   9   3   4         72.43         63.26         4.95 o                         
  11   3   4          0.06          0.84         1.08 o                         
  13   3   4        296.60        300.37        13.32 o                         
 -14   4   4        219.56        240.66        13.42 o                         
 -12   4   4        230.80        243.38        15.45 o                         
 -10   4   4          6.58         10.64         2.48 o                         
  -8   4   4         11.83         16.95         3.25 o                         
  -6   4   4          0.41         -0.39         1.18 o                         
  -4   4   4        442.68        451.24        21.38 o                         
  -2   4   4        403.63        378.84        19.54 o                         
   0   4   4         25.01         22.79         3.00 o                         
   2   4   4        643.80        617.17        25.01 o                         
   4   4   4        306.77        321.74        14.14 o                         
   6   4   4        325.44        328.66        18.67 o                         
   8   4   4        604.40        630.50        20.02 o                         
  10   4   4         77.25         78.58         5.71 o                         
  12   4   4        470.41        395.47        27.92 o                         
  -9   5   4         28.41         30.33         3.26 o                         
  -7   5   4        176.51        207.84         9.65 o                         
  -5   5   4        200.94        209.73        10.80 o                         
  -3   5   4        185.52        206.72        10.34 o                         
  -1   5   4        173.38        175.66         7.59 o                         
   1   5   4        138.17        138.90         6.59 o                         
   3   5   4       1031.22       1068.64        32.92 o                         
   5   5   4        168.11        184.71        16.75 o                         
   7   5   4         92.29         89.71         6.88 o                         
 -18   1   5        199.29        207.23        10.29 o                         
 -16   1   5          7.18          7.42         1.50 o                         
 -14   1   5        121.44        123.35         5.97 o                         
 -12   1   5        408.10        352.95        11.45 o                         
 -10   1   5       3513.13       3694.02        46.87 o                         
  -8   1   5        106.08        114.09         4.11 o                         
  -6   1   5        465.21        512.19         9.56 o                         
  -4   1   5       4535.99       4753.77        80.42 o                         
  -2   1   5      14063.33      14281.38       147.97 o                         
   0   1   5       3365.81       3444.54        32.72 o                         
   2   1   5        261.22        320.34         6.11 o                         
   4   1   5          1.16          4.07         0.87 o                         
   6   1   5       1181.26       1253.27        21.98 o                         
   8   1   5        364.63        351.29         8.30 o                         
  10   1   5          0.90          3.10         1.28 o                         
  12   1   5       4278.74       4243.30        67.35 o                         
  14   1   5         52.43         49.25         4.17 o                         
  16   1   5          5.73          3.81         2.85 o                         
 -19   2   5        250.50        255.16        12.31 o                         
 -17   2   5         41.17         48.55         3.60 o                         
 -15   2   5        551.92        564.99        15.67 o                         
 -13   2   5       1657.15       1685.32        40.72 o                         
 -11   2   5         52.78         46.95         3.32 o                         
  -9   2   5       1576.89       1435.12        31.55 o                         
  -7   2   5        108.71        151.24         9.51 o                         
  -5   2   5       1143.69       1234.87        17.44 o                         
  -3   2   5          3.91          2.90         0.94 o                         
  -1   2   5         91.93        100.59         4.51 o                         
   1   2   5        602.01        643.68        11.84 o                         
   3   2   5       5061.67       5690.05        65.04 o                         
   5   2   5        180.19        167.36         6.26 o                         
   7   2   5        640.46        644.81        16.35 o                         
   9   2   5         33.50         27.09         2.71 o                         
  11   2   5        499.70        480.89        14.74 o                         
  13   2   5        134.04        137.43         6.96 o                         
  15   2   5        121.48        123.55         9.71 o                         
 -16   3   5         29.31         34.13         2.86 o                         
 -14   3   5        478.53        535.97        17.98 o                         
 -12   3   5        764.35        792.28        34.37 o                         
 -10   3   5        150.51        132.27        12.39 o                         
  -8   3   5          4.95          4.61         1.51 o                         
  -6   3   5        140.20        130.33         6.93 o                         
  -4   3   5         25.73         26.34         2.90 o                         
  -2   3   5         65.66         58.51         4.24 o                         
   0   3   5         94.43         91.74         6.26 o                         
   2   3   5        118.83        100.36         8.40 o                         
   4   3   5        462.63        419.76        10.94 o                         
   6   3   5        474.96        439.95        16.61 o                         
   8   3   5          1.90          3.24         1.73 o                         
  10   3   5          0.47         -1.16         1.34 o                         
  12   3   5        182.40        194.66         9.61 o                         
  14   3   5         99.14        103.97         8.39 o                         
 -15   4   5         84.21         70.87         5.23 o                         
 -13   4   5         57.75         68.08         7.35 o                         
 -11   4   5        167.45        164.98        12.97 o                         
  -9   4   5        192.47        193.68        10.36 o                         
  -7   4   5        473.90        477.05        23.42 o                         
  -5   4   5          0.06          0.78         1.39 o                         
  -3   4   5        203.15        205.59        13.42 o                         
  -1   4   5       1791.05       1686.56        40.28 o                         
   1   4   5         76.70         83.97         5.67 o                         
   3   4   5         35.69         37.31         3.74 o                         
   5   4   5        197.01        197.85        10.70 o                         
   7   4   5        505.25        588.97        19.34 o                         
   9   4   5         13.69         21.25         3.17 o                         
  11   4   5          6.28          8.63         2.60 o                         
 -10   5   5         35.64         25.13         4.07 o                         
  -8   5   5         15.17         13.06         2.85 o                         
  -6   5   5         22.15         19.33         2.90 o                         
  -4   5   5        240.34        242.61        11.11 o                         
  -2   5   5        241.55        236.65        11.03 o                         
   0   5   5         10.74         15.88         2.94 o                         
   2   5   5         13.30         10.79         1.89 o                         
   4   5   5        463.36        470.40        15.63 o                         
   6   5   5       1444.56       1554.50        70.99 o                         
   8   5   5         73.34         67.32         8.36 o                         
 -18   0   6        859.98        837.51        47.50 o                         
 -16   0   6         25.44         27.14         5.54 o                         
 -14   0   6        597.13        561.19        19.15 o                         
 -12   0   6        265.93        283.77        14.93 o                         
 -10   0   6        711.37        798.57        15.04 o                         
  -8   0   6          1.40          2.13         0.95 o                         
  -6   0   6       5114.26       5699.30        70.77 o                         
  -4   0   6       9064.15       9415.92       128.54 o                         
  -2   0   6       1225.52       1264.19        20.43 o                         
   0   0   6       1132.36        961.90        12.45 o                         
   2   0   6       7935.82       8566.09       121.88 o                         
   4   0   6          0.82         -0.05         0.63 o                         
   6   0   6         49.03         49.42         4.97 o                         
   8   0   6       6638.09       6286.47       117.87 o                         
  10   0   6        731.83        613.04        20.28 o                         
  12   0   6        324.54        334.01        20.36 o                         
  14   0   6        107.91        111.08        10.78 o                         
  16   0   6        779.50        925.00        32.05 o                         
 -19   1   6        316.17        341.18        11.77 o                         
 -17   1   6         20.85         19.74         2.17 o                         
 -15   1   6         44.10         49.02         3.71 o                         
 -13   1   6        905.05        855.56        17.80 o                         
 -11   1   6        138.00        133.96         6.78 o                         
  -9   1   6       2239.64       2397.53        32.65 o                         
  -7   1   6        149.85        149.70         5.12 o                         
  -5   1   6      14541.80      15533.74       148.06 o                         
  -3   1   6        760.80        879.09        15.49 o                         
  -1   1   6       4835.56       4952.42        89.31 o                         
   1   1   6        175.76        183.79         4.30 o                         
   3   1   6       1202.45       1334.34        19.25 o                         
   5   1   6       5198.27       5808.66        74.61 o                         
   7   1   6        518.28        482.56        11.58 o                         
   9   1   6         19.45         16.96         1.77 o                         
  11   1   6        290.56        284.73        10.74 o                         
  13   1   6        548.31        569.24        15.66 o                         
  15   1   6          1.76          2.01         1.02 o                         
 -18   2   6         24.84         27.48         2.11 o                         
 -16   2   6         80.61         99.24         5.67 o                         
 -14   2   6       1669.21       1749.85        41.45 o                         
 -12   2   6        139.68        124.68         8.55 o                         
 -10   2   6         89.16         72.92         5.17 o                         
  -8   2   6        973.96        963.38        20.16 o                         
  -6   2   6       3406.17       3582.56        46.28 o                         
  -4   2   6       2460.59       2697.20        34.74 o                         
  -2   2   6        701.40        726.42        13.12 o                         
   0   2   6       1892.16       2042.63        30.82 o                         
   2   2   6        140.69        151.81         5.46 o                         
   4   2   6         41.33         38.75         2.91 o                         
   6   2   6        146.55        134.35         6.10 o                         
   8   2   6        420.01        423.71        14.60 o                         
  10   2   6         73.32         66.96         4.34 o                         
  12   2   6        234.96        212.41         8.99 o                         
  14   2   6         14.75         15.70         2.31 o                         
 -17   3   6        163.92        166.00         5.79 o                         
 -15   3   6         17.52         16.27         2.25 o                         
 -13   3   6        138.35        161.11        15.57 o                         
 -11   3   6        131.86        113.31        11.57 o                         
  -9   3   6         95.16         86.73         6.87 o                         
  -7   3   6        105.36         87.44         4.42 o                         
  -5   3   6        223.20        172.49         7.99 o                         
  -3   3   6        618.79        598.46        15.47 o                         
  -1   3   6        481.65        446.47        12.86 o                         
   1   3   6          1.17          4.32         1.90 o                         
   3   3   6       1096.05       1011.70        25.80 o                         
   5   3   6        371.24        352.92        14.53 o                         
   7   3   6        330.41        277.50        10.34 o                         
   9   3   6        316.70        283.62        23.21 o                         
  11   3   6        169.53        180.83        13.03 o                         
  13   3   6          7.55          6.69         2.64 o                         
 -14   4   6        181.91        202.68         8.57 o                         
 -12   4   6          8.39          6.28         2.85 o                         
 -10   4   6        161.59        143.50         8.51 o                         
  -8   4   6         51.96         61.21         5.79 o                         
  -6   4   6        390.65        379.59        15.48 o                         
  -4   4   6         14.57         29.52        10.35 o                         
  -2   4   6        471.75        459.90        17.37 o                         
   0   4   6       1767.55       1786.22        34.48 o                         
   2   4   6         77.83         85.55         7.04 o                         
   4   4   6        673.28        736.74        39.18 o                         
   6   4   6        245.87        272.57        12.43 o                         
   8   4   6        219.81        245.52        11.04 o                         
  10   4   6         88.25         84.41         5.52 o                         
 -11   5   6          0.61          2.19         1.28 o                         
  -9   5   6         43.94         37.02         3.46 o                         
  -7   5   6         23.83         19.38         2.86 o                         
  -5   5   6         15.66         17.24         3.90 o                         
  -3   5   6        142.88        149.49         8.51 o                         
  -1   5   6        309.51        323.84        12.86 o                         
   1   5   6          5.23          4.39         1.77 o                         
   3   5   6        694.34        745.42        20.68 o                         
   5   5   6        369.80        388.45        13.69 o                         
   7   5   6        767.91        772.33        26.44 o                         
 -20   1   7         23.71         17.89         2.85 o                         
 -18   1   7        145.01        146.12         7.25 o                         
 -16   1   7          1.29          1.65         1.01 o                         
 -14   1   7        535.32        530.06        13.26 o                         
 -12   1   7        370.65        306.48         8.00 o                         
 -10   1   7          2.46          1.29         0.81 o                         
  -8   1   7         95.80         88.91         3.86 o                         
  -6   1   7        130.33        127.52         4.66 o                         
  -4   1   7       6126.85       6707.25        62.19 o                         
  -2   1   7       3290.69       3441.99        45.94 o                         
   0   1   7       3640.83       4074.84        41.45 o                         
   2   1   7          6.00         10.26         1.15 o                         
   4   1   7        133.80        175.66         5.36 o                         
   6   1   7         30.42         48.20         3.77 o                         
   8   1   7        134.07        104.27         3.75 o                         
  10   1   7          1.01          1.20         1.13 o                         
  12   1   7         63.28         65.55         4.89 o                         
  14   1   7        453.69        453.35        15.68 o                         
  16   1   7         21.23         23.67         3.59 o                         
 -19   2   7         71.84         80.30         6.53 o                         
 -17   2   7          3.17          3.00         0.90 o                         
 -15   2   7         11.18         12.49         2.14 o                         
 -13   2   7       1565.97       1540.19        37.93 o                         
 -11   2   7        915.97        827.60        24.47 o                         
  -9   2   7        789.55        733.23        17.80 o                         
  -7   2   7        521.62        511.36        11.85 o                         
  -5   2   7      10655.35      10840.83       107.84 o                         
  -3   2   7         55.80         67.33         3.61 o                         
  -1   2   7         78.47         84.69         4.18 o                         
   1   2   7        508.91        484.30        12.28 o                         
   3   2   7        502.38        525.87        13.22 o                         
   5   2   7        305.70        361.68        10.24 o                         
   7   2   7        138.99        109.66         4.64 o                         
   9   2   7        196.78        192.51        10.69 o                         
  11   2   7        407.89        441.58        15.72 o                         
  13   2   7        670.27        683.52        16.38 o                         
 -16   3   7        145.95        168.82         6.59 o                         
 -14   3   7          0.06          1.03         1.12 o                         
 -12   3   7          4.60          8.84         3.06 o                         
 -10   3   7         19.94         14.42         4.30 o                         
  -8   3   7         23.98         20.22         3.40 o                         
  -6   3   7        239.88        206.28         6.90 o                         
  -4   3   7        139.20        119.35         6.60 o                         
  -2   3   7        443.99        402.33        12.47 o                         
   0   3   7        152.61        142.17         8.36 o                         
   2   3   7        154.92        131.35         6.18 o                         
   4   3   7        427.60        412.54        12.68 o                         
   6   3   7          1.02          2.25         1.24 o                         
   8   3   7          7.97          7.71         1.97 o                         
  10   3   7        520.99        480.96        26.68 o                         
  12   3   7         33.04         27.14         4.71 o                         
 -15   4   7         32.22         32.14         2.80 o                         
 -13   4   7         63.09         71.09         7.52 o                         
 -11   4   7         24.10         21.93         4.63 o                         
  -9   4   7        234.27        246.59        12.52 o                         
  -7   4   7        336.62        307.94        13.60 o                         
  -5   4   7        696.94        692.08        22.05 o                         
  -3   4   7         87.35         89.98         7.20 o                         
  -1   4   7        173.94        173.59        10.21 o                         
   1   4   7       2685.82       2718.07        58.07 o                         
   3   4   7        313.29        326.11        11.56 o                         
   5   4   7          1.51          3.74         2.35 o                         
   7   4   7        104.70        115.98         7.51 o                         
   9   4   7        106.52         95.24         6.06 o                         
  11   4   7          4.85          4.75         1.73 o                         
 -10   5   7         73.93         81.95         7.06 o                         
  -8   5   7         96.10         98.28        12.33 o                         
  -6   5   7        182.98        200.12         9.46 o                         
  -4   5   7         69.68         67.70         5.53 o                         
  -2   5   7         24.07         25.42         3.42 o                         
   0   5   7        296.27        308.09        12.28 o                         
   2   5   7          5.66          6.91         1.39 o                         
   4   5   7          8.46          8.79         2.23 o                         
   6   5   7        146.33        148.68         6.76 o                         
 -20   0   8         45.71         40.77         4.63 o                         
 -18   0   8          0.06         -0.39         1.14 o                         
 -16   0   8        359.75        354.58        14.33 o                         
 -14   0   8       1012.68        984.90        27.38 o                         
 -12   0   8        749.72        709.10        14.80 o                         
 -10   0   8         19.49         14.87         3.14 o                         
  -8   0   8       2604.24       2937.12        48.76 o                         
  -6   0   8        114.91        109.11         5.52 o                         
  -4   0   8        932.83       1069.06        25.31 o                         
  -2   0   8         27.47         38.59         2.82 o                         
   0   0   8       1494.71       1534.66        27.94 o                         
   2   0   8        105.65        116.13         5.31 o                         
   4   0   8        976.88       1126.72        28.82 o                         
   6   0   8         44.25         50.22         5.55 o                         
   8   0   8       2174.82       1801.97        53.97 o                         
  10   0   8      10659.28      10458.57       256.64 o                         
  12   0   8         90.81         95.92        10.33 o                         
  14   0   8        181.13        196.00        13.42 o                         
 -19   1   8        154.05        165.34         7.71 o                         
 -17   1   8         56.29         60.48         3.75 o                         
 -15   1   8         81.51         95.42         5.90 o                         
 -13   1   8        988.70        936.36        21.70 o                         
 -11   1   8       1414.23       1303.69        21.01 o                         
  -9   1   8          9.13          9.58         1.35 o                         
  -7   1   8        116.05        141.95         4.50 o                         
  -5   1   8        143.07        161.76         4.48 o                         
  -3   1   8       1438.66       1630.84        24.11 o                         
  -1   1   8       1506.42       1750.79        21.01 o                         
   1   1   8       2967.76       3209.81        38.99 o                         
   3   1   8        172.84        132.91         5.13 o                         
   5   1   8        831.55        868.78        18.23 o                         
   7   1   8        155.89        120.65         4.98 o                         
   9   1   8        273.09        252.25        13.86 o                         
  11   1   8        282.80        286.62        10.69 o                         
  13   1   8         43.34         36.75         3.37 o                         
  15   1   8         99.77        101.55         5.95 o                         
 -18   2   8          7.54          8.07         1.18 o                         
 -16   2   8         70.52         71.69         4.09 o                         
 -14   2   8         15.98         16.20         2.49 o                         
 -12   2   8       4487.54       4106.52        80.20 o                         
 -10   2   8         89.90         72.00         4.54 o                         
  -8   2   8         94.15         98.67         4.71 o                         
  -6   2   8        553.02        550.09        11.39 o                         
  -4   2   8       9195.17       9241.50       102.43 o                         
  -2   2   8          5.02          4.27         1.16 o                         
   0   2   8        416.66        412.89        13.24 o                         
   2   2   8         80.50         62.27         3.40 o                         
   4   2   8         32.77         43.97         3.75 o                         
   6   2   8         32.51         18.98         1.91 o                         
   8   2   8         22.05         15.04         1.97 o                         
  10   2   8        200.91        205.85         8.77 o                         
  12   2   8         22.25         28.89         3.66 o                         
  14   2   8         47.81         52.13         5.41 o                         
 -17   3   8        157.40        149.17         6.57 o                         
 -15   3   8         95.47         95.46         5.22 o                         
 -13   3   8          0.28         -0.26         1.12 o                         
 -11   3   8         20.04         14.17         3.06 o                         
  -9   3   8        526.08        508.99        26.35 o                         
  -7   3   8         72.88         58.17         5.56 o                         
  -5   3   8        193.13        181.75         6.46 o                         
  -3   3   8         64.46         51.01         3.29 o                         
  -1   3   8        808.10        702.33        15.03 o                         
   1   3   8        432.47        365.92         9.15 o                         
   3   3   8          0.04          0.70         0.96 o                         
   5   3   8          7.95         21.55         2.86 o                         
   7   3   8         19.51         22.70         2.99 o                         
   9   3   8       1135.32       1154.05        66.34 o                         
  11   3   8        185.62        170.54        14.64 o                         
  13   3   8        146.96        121.78         8.34 o                         
 -14   4   8        149.17        158.24         7.13 o                         
 -12   4   8         40.77         45.73         6.24 o                         
 -10   4   8         20.16         19.81         3.11 o                         
  -8   4   8        287.43        244.95         9.55 o                         
  -6   4   8        179.31        135.74         7.07 o                         
  -4   4   8         17.90         18.51         3.36 o                         
  -2   4   8         40.93         30.32         4.17 o                         
   0   4   8         22.64         25.58         7.00 o                         
   2   4   8       2643.90       2802.96        48.11 o                         
   4   4   8        123.81        131.61         8.54 o                         
   6   4   8        110.07        112.68         7.43 o                         
   8   4   8         27.59         27.78         3.57 o                         
  10   4   8          3.78          1.13         2.23 o                         
  -9   5   8         91.95         97.94         5.48 o                         
  -7   5   8          0.58         -1.26         1.36 o                         
  -5   5   8        260.98        270.40        11.13 o                         
  -3   5   8         34.29         48.08         6.40 o                         
  -1   5   8         75.89         78.90         5.99 o                         
   1   5   8         50.73         61.01         4.89 o                         
   3   5   8        186.63        187.32         8.70 o                         
   5   5   8          8.25          9.56         1.80 o                         
 -20   1   9        356.92        345.21        14.62 o                         
 -18   1   9          0.71          0.61         0.64 o                         
 -16   1   9       2563.12       2721.67        39.88 o                         
 -14   1   9        140.35        139.61         7.24 o                         
 -12   1   9         17.16         17.87         2.20 o                         
 -10   1   9        746.08        697.53        13.89 o                         
  -8   1   9       2823.26       2896.10        35.17 o                         
  -6   1   9        807.04        851.42        12.78 o                         
  -4   1   9          6.95          9.45         1.39 o                         
  -2   1   9        150.94        158.36         5.09 o                         
   0   1   9       1785.30       1939.53        26.21 o                         
   2   1   9       1039.32       1168.41        18.89 o                         
   4   1   9        115.18        123.00         6.04 o                         
   6   1   9        647.11        575.91        12.81 o                         
   8   1   9          5.74          8.51         1.39 o                         
  10   1   9        297.53        310.31        11.14 o                         
  12   1   9        130.80        126.51         6.46 o                         
  14   1   9        154.17        166.71        26.33 o                         
 -17   2   9         76.37         86.50         4.80 o                         
 -15   2   9         84.98         94.75         4.92 o                         
 -13   2   9        420.66        441.82        11.86 o                         
 -11   2   9          0.44          0.71         1.02 o                         
  -9   2   9          8.65          9.58         1.75 o                         
  -7   2   9        628.33        583.85        17.85 o                         
  -5   2   9        216.28        222.38         7.54 o                         
  -3   2   9       6011.43       6021.23        88.46 o                         
  -1   2   9       1273.79       1371.37        28.97 o                         
   1   2   9        925.95        858.21        18.79 o                         
   3   2   9       2604.98       2409.36        52.37 o                         
   5   2   9        266.88        215.23         5.78 o                         
   7   2   9        106.54         92.85         5.26 o                         
   9   2   9        104.43        111.13         6.37 o                         
  11   2   9          0.44          1.68         1.28 o                         
  13   2   9          2.68          1.63         1.14 o                         
 -16   3   9         10.96         13.95         1.84 o                         
 -14   3   9          0.13          0.77         0.95 o                         
 -12   3   9         50.78         49.86         8.10 o                         
 -10   3   9          0.03          0.99         1.98 o                         
  -8   3   9          3.63          5.33         2.16 o                         
  -6   3   9         94.30         89.33         6.95 o                         
  -4   3   9        429.95        357.14         8.58 o                         
  -2   3   9       2964.04       2541.97        32.76 o                         
   0   3   9         17.61         20.62         2.34 o                         
   2   3   9       1173.34       1168.13        21.85 o                         
   4   3   9        232.03        241.71         8.44 o                         
   6   3   9        795.90        800.05        21.82 o                         
   8   3   9        155.38        160.19         9.26 o                         
  10   3   9         53.17         61.44         5.02 o                         
  12   3   9        102.82         88.48         7.44 o                         
 -13   4   9          0.51          2.59         0.98 o                         
 -11   4   9         67.07         60.95         4.16 o                         
  -9   4   9         10.77          9.82         3.00 o                         
  -7   4   9         24.26         10.95         2.04 o                         
  -5   4   9          2.38          3.92         1.56 o                         
  -3   4   9         27.14         22.78         2.93 o                         
  -1   4   9         27.97         24.14         3.83 o                         
   1   4   9        149.89        158.68         7.80 o                         
   3   4   9        295.45        322.57        11.28 o                         
   5   4   9        235.32        253.02        11.58 o                         
   7   4   9         40.99         38.44         4.04 o                         
   9   4   9        550.93        549.01        15.21 o                         
 -10   5   9          3.72          5.45         1.69 o                         
  -8   5   9          0.38          0.42         1.65 o                         
  -6   5   9        129.13        135.89         7.23 o                         
  -4   5   9         91.85         84.47         8.18 o                         
  -2   5   9        156.13        162.21         8.32 o                         
   0   5   9         65.28         73.52         5.37 o                         
   2   5   9        149.48        126.91         6.38 o                         
   4   5   9         32.84         32.44         3.04 o                         
 -20   0  10          6.98          5.54         1.61 o                         
 -18   0  10         14.60         16.73         2.69 o                         
 -16   0  10        377.82        387.55        15.06 o                         
 -14   0  10        177.96        177.48         8.12 o                         
 -12   0  10         19.14         23.23         2.12 o                         
 -10   0  10        277.10        247.18        10.76 o                         
  -8   0  10       3921.90       4040.77        64.82 o                         
  -6   0  10       8960.95       9373.11       162.78 o                         
  -4   0  10         23.83         30.31         2.96 o                         
  -2   0  10       2884.05       3196.04        57.56 o                         
   0   0  10         43.30         61.67         7.15 o                         
   2   0  10       6837.62       7402.67       187.70 o                         
   4   0  10        261.85        295.97        20.12 o                         
   6   0  10       1251.06       1062.03        23.72 o                         
   8   0  10        821.17        787.61        33.21 o                         
  10   0  10       2119.25       2159.44        67.46 o                         
  12   0  10        471.29        503.00        23.92 o                         
  14   0  10          0.48          0.62         1.12 o                         
 -19   1  10         30.48         40.36         4.19 o                         
 -17   1  10        136.63        152.78         5.94 o                         
 -15   1  10       1472.97       1526.30        26.00 o                         
 -13   1  10        160.31        163.74         6.76 o                         
 -11   1  10        212.54        211.02         5.29 o                         
  -9   1  10        563.79        586.68        12.37 o                         
  -7   1  10         57.53         50.00         3.84 o                         
  -5   1  10        699.59        745.96        18.78 o                         
  -3   1  10         47.39         52.06         3.46 o                         
  -1   1  10        467.13        506.02        11.98 o                         
   1   1  10         66.85         81.58         4.05 o                         
   3   1  10        181.32        205.49         8.05 o                         
   5   1  10        124.97        107.78         5.09 o                         
   7   1  10          0.71          1.91         0.94 o                         
   9   1  10        614.73        634.39        16.97 o                         
  11   1  10         31.65         29.01         3.12 o                         
  13   1  10         52.43         55.64         6.53 o                         
 -18   2  10         75.09         75.50         3.99 o                         
 -16   2  10         78.45         81.02         4.89 o                         
 -14   2  10         92.06        106.22         6.14 o                         
 -12   2  10         29.99         33.34         3.46 o                         
 -10   2  10        562.01        484.23        60.06 o                         
  -8   2  10         70.50         80.60         4.86 o                         
  -6   2  10        539.29        492.93        12.48 o                         
  -4   2  10         16.12         19.08         2.22 o                         
  -2   2  10         87.11         98.11         6.59 o                         
   0   2  10          0.08          0.55         1.12 o                         
   2   2  10          5.54          7.51         3.10 o                         
   4   2  10        152.20        111.53         4.92 o                         
   6   2  10        397.34        345.72        10.21 o                         
   8   2  10         38.15         31.87         2.97 o                         
  10   2  10        115.80        118.47         6.16 o                         
  12   2  10         59.61         63.20         5.64 o                         
 -17   3  10          2.79          5.45         1.86 o                         
 -15   3  10          0.22          1.37         0.81 o                         
 -13   3  10         81.00         73.42         4.87 o                         
 -11   3  10        194.40        223.85        11.41 o                         
  -9   3  10        433.04        444.64        24.29 o                         
  -7   3  10       3807.24       3548.81        70.93 o                         
  -5   3  10        796.97        656.67        17.42 o                         
  -3   3  10         18.16         16.29         3.23 o                         
  -1   3  10       1981.72       1808.33        29.79 o                         
   1   3  10       1177.16       1132.80        24.81 o                         
   3   3  10       1079.24       1020.13        20.14 o                         
   5   3  10          0.10          1.88         1.32 o                         
   7   3  10        402.54        379.47        12.09 o                         
   9   3  10         17.81         28.65         3.50 o                         
  11   3  10        228.95        210.67        12.35 o                         
 -14   4  10        434.34        494.74        39.06 o                         
 -12   4  10         34.99         40.39         3.10 o                         
 -10   4  10         18.56         13.13         1.91 o                         
  -8   4  10          4.38          5.16         1.41 o                         
  -6   4  10        280.39        253.05         9.75 o                         
  -4   4  10        124.20        111.47         6.34 o                         
  -2   4  10         50.19         54.82         4.42 o                         
   0   4  10        570.64        608.16        14.13 o                         
   2   4  10         23.14         24.58         3.14 o                         
   4   4  10         94.65         94.87         6.92 o                         
   6   4  10         65.26         63.95         5.21 o                         
   8   4  10        114.51        119.50         6.31 o                         
  -9   5  10        211.43        195.92        10.91 o                         
  -7   5  10         54.67         58.76         4.38 o                         
  -5   5  10         17.57         23.05         4.09 o                         
  -3   5  10         80.87         82.14         5.56 o                         
  -1   5  10          0.00          0.15         0.99 o                         
   1   5  10         50.79         60.65         4.45 o                         
   3   5  10          0.11          0.08         1.53 o                         
 -18   1  11        271.22        279.45        10.33 o                         
 -16   1  11        416.88        448.93        11.37 o                         
 -14   1  11       2791.23       2764.38        40.77 o                         
 -12   1  11        773.09        700.27        15.48 o                         
 -10   1  11         68.74         63.46         3.13 o                         
  -8   1  11        290.86        295.09        12.04 o                         
  -6   1  11       1214.90       1347.34        47.01 o                         
  -4   1  11         33.23         30.57         2.87 o                         
  -2   1  11        822.82        830.04        24.94 o                         
   0   1  11        236.72        221.44         9.41 o                         
   2   1  11        257.70        269.47        11.10 o                         
   4   1  11         13.49         11.01         1.66 o                         
   6   1  11       2778.69       2520.01        37.75 o                         
   8   1  11       1314.53       1332.80        27.25 o                         
  10   1  11         11.71         15.38         3.84 o                         
  12   1  11        266.36        264.27        27.84 o                         
 -17   2  11        239.58        259.02         8.90 o                         
 -15   2  11        111.79        128.11         6.46 o                         
 -13   2  11          7.18          8.40         1.85 o                         
 -11   2  11          0.91         -0.57         1.03 o                         
  -9   2  11         14.77         14.60         2.48 o                         
  -7   2  11          0.30          3.06         1.28 o                         
  -5   2  11        141.54        123.73         7.76 o                         
  -3   2  11        220.12        193.91         9.69 o                         
  -1   2  11       1066.97       1041.48        34.53 o                         
   1   2  11        174.75        140.02         5.05 o                         
   3   2  11          3.67          5.30         1.16 o                         
   5   2  11          3.67          3.17         1.04 o                         
   7   2  11        580.78        508.81        23.11 o                         
   9   2  11        460.85        449.92        13.08 o                         
  11   2  11          8.26          3.04         1.12 o                         
 -16   3  11         10.96         16.88         2.36 o                         
 -14   3  11          8.05          3.25         1.11 o                         
 -12   3  11         28.85         30.05         3.22 o                         
 -10   3  11        748.40        593.32        16.26 o                         
  -8   3  11        238.85        235.52        11.78 o                         
  -6   3  11       1709.90       1553.39        30.89 o                         
  -4   3  11        214.79        197.83         8.77 o                         
  -2   3  11       3104.87       2885.34        49.27 o                         
   0   3  11        609.25        585.41        16.33 o                         
   2   3  11        147.58        163.70         6.94 o                         
   4   3  11         53.25         48.06         3.62 o                         
   6   3  11          6.08          6.05         1.73 o                         
   8   3  11         23.35         14.06         2.56 o                         
  10   3  11        247.73        215.03        18.94 o                         
 -13   4  11        136.27        160.41         5.68 o                         
 -11   4  11        134.51        150.15        13.59 o                         
  -9   4  11         12.58         11.35         1.90 o                         
  -7   4  11         46.86         45.58         3.89 o                         
  -5   4  11          0.02          0.90         1.04 o                         
  -3   4  11          0.60          0.69         0.98 o                         
  -1   4  11         38.30         42.57         6.15 o                         
   1   4  11          4.65          3.12         0.98 o                         
   3   4  11          3.66          2.57         1.00 o                         
   5   4  11         62.60         63.28         5.24 o                         
   7   4  11        141.67        155.25         7.36 o                         
  -6   5  11         19.89         30.77         4.42 o                         
  -4   5  11         28.59         38.97         3.63 o                         
  -2   5  11          8.49          5.45         1.57 o                         
   0   5  11        143.34        135.25         9.77 o                         
   2   5  11         27.71         29.12         4.05 o                         
 -18   0  12       1782.61       1851.89        52.52 o                         
 -16   0  12        607.19        642.22        20.05 o                         
 -14   0  12       4536.15       4471.22        69.64 o                         
 -12   0  12        106.14         96.69         5.87 o                         
 -10   0  12       2239.48       2106.08        30.31 o                         
  -8   0  12        961.60       1018.37        24.68 o                         
  -6   0  12       2413.29       2433.62        43.87 o                         
  -4   0  12          1.95          2.60         1.59 o                         
  -2   0  12       3670.75       3929.97       108.80 o                         
   0   0  12       1766.23       1733.13        41.52 o                         
   2   0  12          9.58         21.60         5.74 o                         
   4   0  12          0.01          5.53         3.55 o                         
   6   0  12         74.62         66.88         8.43 o                         
   8   0  12         19.98         22.76         5.00 o                         
  10   0  12        923.61        944.54        36.19 o                         
  12   0  12         17.41         23.96         4.09 o                         
 -19   1  12         35.19         37.87         3.33 o                         
 -17   1  12        165.42        176.32         6.27 o                         
 -15   1  12         20.48         19.07         2.23 o                         
 -13   1  12        440.08        434.71        11.62 o                         
 -11   1  12         26.81         25.07         3.55 o                         
  -9   1  12         13.22          8.65         2.28 o                         
  -7   1  12        687.14        684.90        20.51 o                         
  -5   1  12          0.48          3.41         1.61 o                         
  -3   1  12        570.82        558.91        30.03 o                         
  -1   1  12         40.40         45.69         4.32 o                         
   1   1  12        751.54        772.74        22.01 o                         
   3   1  12        548.61        447.99        10.96 o                         
   5   1  12          4.83          9.25         1.71 o                         
   7   1  12       1763.40       1795.42        29.27 o                         
   9   1  12          1.03          1.72         2.27 o                         
  11   1  12          1.94          5.78         1.65 o                         
 -18   2  12        185.84        193.99        13.59 o                         
 -16   2  12         45.93         49.70         3.71 o                         
 -14   2  12         34.39         50.18         4.10 o                         
 -12   2  12         15.68         16.64         2.52 o                         
 -10   2  12          2.65          1.48         1.10 o                         
  -8   2  12        100.78        106.82        10.99 o                         
  -6   2  12         62.03         46.17         3.62 o                         
  -4   2  12        613.98        544.20        14.19 o                         
  -2   2  12          9.11          7.30         1.57 o                         
   0   2  12       1471.41       1305.37        26.00 o                         
   2   2  12        264.83        214.79         7.34 o                         
   4   2  12        212.56        174.32         6.35 o                         
   6   2  12          0.73          0.25         1.10 o                         
   8   2  12        902.94        852.70        19.58 o                         
  10   2  12          6.28          4.35         1.55 o                         
 -15   3  12        178.53        159.43        10.97 o                         
 -13   3  12         19.85         25.82         2.75 o                         
 -11   3  12         41.03         39.32         3.67 o                         
  -9   3  12        222.21        145.77        12.85 o                         
  -7   3  12        847.17        777.87        19.36 o                         
  -5   3  12        435.90        405.27        13.15 o                         
  -3   3  12        161.00        170.83         8.18 o                         
  -1   3  12       2259.32       2164.16        39.45 o                         
   1   3  12        754.69        809.39        17.45 o                         
   3   3  12        284.43        318.02         9.86 o                         
   5   3  12         55.00         54.52         4.29 o                         
   7   3  12        194.91        223.53        10.44 o                         
   9   3  12          2.58          2.08         1.19 o                         
 -12   4  12         87.29         98.79         5.67 o                         
 -10   4  12         14.17         13.60         2.41 o                         
  -8   4  12         83.05         82.46         5.00 o                         
  -6   4  12        505.73        478.26        13.64 o                         
  -4   4  12        117.46        131.11         6.67 o                         
  -2   4  12        217.93        240.27        11.18 o                         
   0   4  12         22.33         28.21         2.59 o                         
   2   4  12        153.39        153.26         5.97 o                         
   4   4  12         49.20         56.19         5.66 o                         
   6   4  12        152.34        177.51         7.95 o                         
  -7   5  12          4.50          6.73         1.86 o                         
  -5   5  12        432.17        509.93        15.18 o                         
  -3   5  12         30.98         33.83         3.16 o                         
  -1   5  12         34.47         28.06         3.06 o                         
 -18   1  13         58.97         56.28         3.71 o                         
 -16   1  13         40.90         48.93         3.31 o                         
 -14   1  13         46.22         53.34         3.74 o                         
 -12   1  13         45.56         52.79         3.80 o                         
 -10   1  13       1495.15       1321.65        23.52 o                         
  -8   1  13        659.91        587.05        14.19 o                         
  -6   1  13         17.36         18.93         2.63 o                         
  -4   1  13         99.33         98.24         9.48 o                         
  -2   1  13        483.47        478.43        25.86 o                         
   0   1  13       1968.76       1814.59        35.97 o                         
   2   1  13         11.95         10.81         1.90 o                         
   4   1  13         11.59          6.13         1.70 o                         
   6   1  13         81.45         91.36         5.03 o                         
   8   1  13       2096.54       2191.23        48.19 o                         
  10   1  13         11.93         13.16         2.44 o                         
  12   1  13         19.56         25.49         3.76 o                         
 -17   2  13          0.32          0.33         0.79 o                         
 -15   2  13         37.73         34.44         3.21 o                         
 -13   2  13          0.71          0.00         1.00 o                         
 -11   2  13       1091.32       1076.04        31.97 o                         
  -9   2  13        281.78        247.94        16.38 o                         
  -7   2  13          9.07         12.70         2.73 o                         
  -5   2  13       1400.39       1206.22        25.65 o                         
  -3   2  13        259.73        222.67         7.42 o                         
  -1   2  13         10.19         12.97         2.03 o                         
   1   2  13        608.26        569.84        13.83 o                         
   3   2  13         69.55         76.71         4.15 o                         
   5   2  13        228.46        203.84         7.57 o                         
   7   2  13         48.56         45.74         3.32 o                         
   9   2  13          7.21          3.39         1.40 o                         
 -16   3  13        110.64        126.62         8.59 o                         
 -14   3  13        481.13        485.67        15.16 o                         
 -12   3  13         44.14         37.37         4.06 o                         
 -10   3  13        152.16        154.92         9.07 o                         
  -8   3  13         71.77         51.20         4.24 o                         
  -6   3  13        535.31        522.46        15.11 o                         
  -4   3  13        108.49        105.58         6.33 o                         
  -2   3  13        632.24        647.28        17.17 o                         
   0   3  13        191.54        206.72         9.25 o                         
   2   3  13         71.93         68.83         4.38 o                         
   4   3  13          0.59         -0.72         1.27 o                         
   6   3  13        173.75        169.53         7.25 o                         
   8   3  13          3.51          5.26         1.50 o                         
 -13   4  13          1.05          0.45         0.74 o                         
 -11   4  13         30.46         27.83         3.04 o                         
  -9   4  13        315.79        290.74         9.19 o                         
  -7   4  13        127.04        123.33         6.09 o                         
  -5   4  13        212.33        201.96        11.07 o                         
  -3   4  13        105.64        104.27         6.99 o                         
  -1   4  13         99.04        102.00         5.63 o                         
   1   4  13        245.13        255.19         7.71 o                         
   3   4  13        328.09        361.14        24.89 o                         
   5   4  13         76.56        103.48         5.83 o                         
  -4   5  13        378.28        511.23        25.88 o                         
 -18   0  14       2370.60       2377.37       147.51 o                         
 -16   0  14        912.15        953.45        25.18 o                         
 -14   0  14       1209.96       1137.24        29.76 o                         
 -12   0  14        226.74        232.24        11.54 o                         
 -10   0  14        304.32        287.01        18.79 o                         
  -8   0  14       1010.15        917.86        21.91 o                         
  -6   0  14        838.75        807.63        27.00 o                         
  -4   0  14        639.01        652.33        33.34 o                         
   0   0  14        872.75        796.83        20.32 o                         
   2   0  14        242.89        235.12        16.36 o                         
   4   0  14        944.53        891.25        25.80 o                         
   6   0  14       1330.54       1438.95        49.94 o                         
   8   0  14        194.04        233.76        15.49 o                         
  10   0  14         87.51         95.63         8.67 o                         
 -19   1  14         12.29          8.99         1.48 o                         
 -17   1  14        247.81        233.40         8.03 o                         
 -15   1  14        287.36        300.55         8.89 o                         
 -13   1  14        201.61        194.67         7.33 o                         
 -11   1  14         57.22         50.48         4.22 o                         
  -9   1  14        713.68        642.64        14.71 o                         
  -7   1  14          0.03          1.91         0.86 o                         
  -5   1  14        364.37        339.68        10.92 o                         
  -3   1  14        241.79        211.51         7.32 o                         
  -1   1  14         23.81         20.39         2.01 o                         
   1   1  14        382.71        347.35        11.88 o                         
   3   1  14        182.98        153.48         7.63 o                         
   5   1  14        751.47        677.55        15.82 o                         
   7   1  14         12.34         10.42         1.87 o                         
   9   1  14        251.84        232.17        10.12 o                         
  11   1  14          0.56          0.29         1.12 o                         
 -18   2  14         23.78         28.63         3.76 o                         
 -16   2  14         53.05         47.16         3.35 o                         
 -14   2  14         69.32         71.75         4.65 o                         
 -12   2  14        136.99        106.86         6.08 o                         
 -10   2  14         72.75         57.48         5.68 o                         
  -8   2  14        467.01        416.08        16.40 o                         
  -6   2  14         99.19         87.04         5.67 o                         
  -4   2  14       3796.07       3469.02        57.09 o                         
  -2   2  14        280.65        259.43         8.87 o                         
   0   2  14        348.55        337.96        10.25 o                         
   2   2  14         85.64         86.43         4.96 o                         
   4   2  14       1741.23       1759.84        33.42 o                         
   6   2  14         47.47         59.01         4.37 o                         
   8   2  14          6.29          7.69         1.69 o                         
 -15   3  14          0.82          3.22         0.98 o                         
 -13   3  14          2.81          1.93         1.10 o                         
 -11   3  14         24.95         34.19         3.95 o                         
  -9   3  14          2.48          3.02         1.65 o                         
  -7   3  14        825.93        714.45        21.95 o                         
  -5   3  14        265.84        274.09        13.69 o                         
  -3   3  14         21.70         23.49         3.58 o                         
  -1   3  14         83.04         79.68         4.70 o                         
   1   3  14        294.27        289.94         9.21 o                         
   3   3  14          4.54          3.84         1.15 o                         
   5   3  14        117.19        132.22         6.27 o                         
   7   3  14        263.27        221.04        32.72 o                         
 -12   4  14        220.63        185.72        10.33 o                         
 -10   4  14        625.49        582.07        36.27 o                         
  -8   4  14          6.24          8.64         1.53 o                         
  -6   4  14          9.16          5.39         1.67 o                         
  -4   4  14        189.80        170.53         8.79 o                         
  -2   4  14         75.37         74.35         4.61 o                         
   0   4  14         78.87         80.07         4.00 o                         
   2   4  14         46.45         38.95         2.61 o                         
   4   4  14        104.48        115.31         5.87 o                         
 -18   1  15          0.00          0.06         0.72 o                         
 -16   1  15        776.37        803.16        21.71 o                         
 -14   1  15          0.96          3.27         1.23 o                         
 -12   1  15        255.23        256.24         8.56 o                         
 -10   1  15         97.53         90.18         5.00 o                         
  -8   1  15       1483.99       1295.05        27.05 o                         
  -6   1  15        229.94        190.95        12.38 o                         
  -4   1  15         16.05         16.71         2.12 o                         
  -2   1  15         89.58         88.17         5.83 o                         
   0   1  15         28.85         37.19         3.77 o                         
   2   1  15          3.65          5.37         1.72 o                         
   4   1  15        101.36        101.64         5.32 o                         
   6   1  15        883.99        845.05        23.16 o                         
   8   1  15         76.74         73.81         4.73 o                         
  10   1  15        151.67        173.57        10.57 o                         
 -17   2  15         34.53         34.67         3.10 o                         
 -15   2  15          0.24          0.60         0.78 o                         
 -13   2  15        100.48         83.41         5.07 o                         
 -11   2  15        138.18        116.38         7.90 o                         
  -9   2  15        416.72        393.95        15.72 o                         
  -7   2  15         73.68         71.73         5.15 o                         
  -5   2  15         74.95         68.35         5.12 o                         
  -3   2  15       2648.29       2570.48        39.11 o                         
  -1   2  15         30.06         34.50         2.83 o                         
   1   2  15        137.91        153.29         6.66 o                         
   3   2  15        453.02        462.10        13.83 o                         
   5   2  15       1164.00       1453.10        28.12 o                         
   7   2  15         48.48         50.19         4.41 o                         
 -14   3  15          5.30          4.96         1.27 o                         
 -12   3  15        209.18        202.44        14.46 o                         
 -10   3  15          8.55          7.37         2.79 o                         
  -8   3  15          6.04          5.86         1.94 o                         
  -6   3  15        445.10        433.01        16.02 o                         
  -4   3  15          0.84          4.07         1.79 o                         
  -2   3  15        325.82        328.10         9.72 o                         
   0   3  15        149.63        144.44         6.12 o                         
   2   3  15         36.16         36.84         2.98 o                         
   4   3  15         11.66          9.65         1.69 o                         
   6   3  15         28.30         35.03         4.83 o                         
 -11   4  15          1.57          1.69         1.32 o                         
  -9   4  15        885.54        892.25        30.73 o                         
  -7   4  15        116.27        166.98         8.20 o                         
  -5   4  15          1.24          1.75         1.07 o                         
  -3   4  15          0.28          0.10         1.02 o                         
  -1   4  15         35.85         33.90         2.89 o                         
   1   4  15          2.06          3.60         0.95 o                         
 -18   0  16        193.55        199.31        11.19 o                         
 -16   0  16       1794.38       1856.78        59.71 o                         
 -14   0  16         82.36         87.54         7.52 o                         
 -12   0  16        604.75        577.73        19.39 o                         
 -10   0  16        750.47        764.49        27.90 o                         
  -8   0  16          8.62          7.35         3.14 o                         
  -6   0  16        568.19        517.96        26.48 o                         
  -4   0  16        706.97        705.78        32.22 o                         
  -2   0  16        569.46        575.37        28.42 o                         
   0   0  16        187.08        160.56        13.67 o                         
   2   0  16        136.85        149.33        13.09 o                         
   4   0  16         27.83         24.33         5.04 o                         
   6   0  16        300.79        348.91        13.53 o                         
   8   0  16          8.69          3.35         1.86 o                         
 -17   1  16         37.60         42.75         3.69 o                         
 -15   1  16        379.85        390.04        11.44 o                         
 -13   1  16        181.08        205.02         9.44 o                         
 -11   1  16          1.13          2.90         1.28 o                         
  -9   1  16         66.33         52.16         9.34 o                         
  -7   1  16        133.08        133.66         7.09 o                         
  -5   1  16          0.23          0.34         0.93 o                         
  -3   1  16       2087.53       2004.74        76.13 o                         
  -1   1  16        103.88         97.25         5.40 o                         
   1   1  16        129.83        128.73         7.04 o                         
   3   1  16         41.39         49.71         3.75 o                         
   5   1  16        104.12        100.47         7.25 o                         
   7   1  16          0.08          3.35         1.45 o                         
   9   1  16        129.93        155.23         9.91 o                         
 -16   2  16          0.27          0.54         0.91 o                         
 -14   2  16          0.31          0.48         1.36 o                         
 -12   2  16         24.42         30.08         3.77 o                         
 -10   2  16        268.80        263.32        12.24 o                         
  -8   2  16          0.35         -0.17         4.34 o                         
  -6   2  16         22.66         21.70         2.89 o                         
  -4   2  16        212.68        224.15         9.48 o                         
  -2   2  16       2124.93       2144.86        30.42 o                         
   0   2  16        263.58        264.60         8.86 o                         
   2   2  16          0.51          0.37         1.38 o                         
   4   2  16         51.89         50.21         3.98 o                         
   6   2  16        952.39        986.83        31.48 o                         
 -13   3  16        158.88        161.08        12.27 o                         
 -11   3  16        135.88        122.36         7.72 o                         
  -9   3  16         16.77         11.52         3.43 o                         
  -7   3  16         20.81         22.47         3.20 o                         
  -5   3  16         20.79         31.74         3.95 o                         
  -3   3  16          0.41         -0.45         1.06 o                         
  -1   3  16         22.44         23.45         3.39 o                         
   1   3  16         93.03        104.06         8.65 o                         
   3   3  16        132.85        176.78         8.60 o                         
   5   3  16         96.46         85.63         7.27 o                         
 -10   4  16         16.74         23.55         3.47 o                         
  -8   4  16        314.67        242.55        19.41 o                         
  -6   4  16        829.87       1001.64        19.19 o                         
  -4   4  16         35.14         33.11         2.69 o                         
  -2   4  16        136.96        139.68         5.58 o                         
   0   4  16          2.30          3.89         1.13 o                         
 -16   1  17          2.01          1.22         1.65 o                         
 -14   1  17         55.08         50.25         4.73 o                         
 -12   1  17         75.56         75.90         6.17 o                         
 -10   1  17        229.98        230.29        16.28 o                         
  -8   1  17          8.86         10.43         2.01 o                         
  -6   1  17       2147.78       2086.03        38.33 o                         
  -4   1  17        761.36        706.61        18.58 o                         
  -2   1  17        384.18        396.62        11.47 o                         
   0   1  17        189.43        214.32         9.28 o                         
   2   1  17        707.56        735.51        15.96 o                         
   4   1  17         16.92         21.42         2.27 o                         
   6   1  17         73.41         70.42         4.26 o                         
   8   1  17         81.10         74.06         6.57 o                         
 -15   2  17        119.50        105.99         5.87 o                         
 -13   2  17         67.99         88.17         6.00 o                         
 -11   2  17        741.36        717.73        21.23 o                         
  -9   2  17         10.83         13.99         2.84 o                         
  -7   2  17         95.94         95.11         5.75 o                         
  -5   2  17        103.81        119.04         6.64 o                         
  -3   2  17        184.63        202.05         6.78 o                         
  -1   2  17         54.48         57.47         4.52 o                         
   1   2  17        228.71        225.00        11.62 o                         
   3   2  17        123.02        123.85         6.37 o                         
   5   2  17        669.19        681.93        23.36 o                         
 -14   3  17        227.07        215.54        10.91 o                         
 -12   3  17         18.78         23.73         2.76 o                         
 -10   3  17         11.03          8.80         1.97 o                         
  -8   3  17         36.05         40.74         4.94 o                         
  -6   3  17        107.28         95.60         6.45 o                         
  -4   3  17         21.76         24.24         3.40 o                         
  -2   3  17        162.11        160.62         8.61 o                         
   0   3  17          0.43          0.25         1.01 o                         
   2   3  17         64.50         74.63         5.24 o                         
   4   3  17         43.62         36.27         4.54 o                         
  -7   4  17       1095.79       1135.63        34.70 o                         
  -5   4  17         69.46        100.56         5.33 o                         
  -3   4  17          1.04          2.09         0.98 o                         
 -16   0  18         51.34         48.29         5.37 o                         
 -14   0  18         22.24         26.44         4.54 o                         
 -12   0  18         11.31         18.88         4.21 o                         
 -10   0  18        263.66        313.69        19.17 o                         
  -8   0  18         30.56         30.40         5.95 o                         
  -6   0  18       1052.49       1072.97        41.80 o                         
  -4   0  18        182.27        165.77        14.13 o                         
  -2   0  18         13.32         12.76         4.87 o                         
   0   0  18          2.95          1.78         2.19 o                         
   2   0  18       1673.03       1846.12        59.32 o                         
   4   0  18        396.09        445.98        22.26 o                         
   6   0  18         33.03         35.86         3.45 o                         
 -17   1  18        231.54        222.11        11.15 o                         
 -15   1  18          1.90          1.53         1.78 o                         
 -13   1  18         24.65         25.16         4.67 o                         
 -11   1  18        252.46        273.75        17.27 o                         
  -9   1  18        307.54        319.51        19.41 o                         
  -7   1  18        443.61        439.30        22.57 o                         
  -5   1  18        858.10        855.90        36.10 o                         
  -3   1  18         70.81         84.10         4.92 o                         
  -1   1  18        171.60        169.97         7.96 o                         
   1   1  18        204.26        246.71        13.91 o                         
   3   1  18         16.37         23.30         2.31 o                         
   5   1  18        294.45        280.92        10.47 o                         
   7   1  18         16.85         24.99         3.64 o                         
 -14   2  18          1.24          1.66         0.87 o                         
 -12   2  18         48.46         45.96         4.29 o                         
 -10   2  18         75.03         73.14         6.05 o                         
  -8   2  18         60.58         55.66         7.02 o                         
  -6   2  18         36.39         43.57         4.76 o                         
  -4   2  18        425.05        413.41        15.97 o                         
  -2   2  18        203.37        203.52         8.38 o                         
   0   2  18          4.68          4.20         1.41 o                         
   2   2  18          4.43          6.75         1.54 o                         
   4   2  18        452.93        470.06        24.39 o                         
 -13   3  18          0.00          2.81         1.45 o                         
 -11   3  18        175.78        188.07        11.32 o                         
  -9   3  18         57.57         58.33         6.57 o                         
  -7   3  18          1.61          1.52         1.13 o                         
  -5   3  18         55.82         54.01         4.92 o                         
  -3   3  18          1.25          2.85         1.94 o                         
  -1   3  18          1.09          0.34         0.86 o                         
   1   3  18        664.48        705.06        18.28 o                         
 -16   1  19        203.52        215.13        11.24 o                         
 -14   1  19         72.88         75.68         7.35 o                         
 -12   1  19         92.29         93.73         9.13 o                         
 -10   1  19         67.96         66.75         8.01 o                         
  -8   1  19         76.34         71.18         5.95 o                         
  -6   1  19       1085.20       1071.65        40.94 o                         
  -4   1  19        650.48        680.45        17.63 o                         
  -2   1  19        571.28        598.21        25.22 o                         
   0   1  19          0.00          1.47         0.92 o                         
   2   1  19         17.01         19.07         2.05 o                         
   4   1  19        232.24        190.82         8.61 o                         
 -13   2  19          1.37          0.24         0.86 o                         
 -11   2  19          0.61          4.17         1.42 o                         
  -9   2  19          1.57          0.95         1.02 o                         
  -7   2  19        311.31        340.74        13.36 o                         
  -5   2  19        199.41        219.88        10.59 o                         
  -3   2  19         60.49         59.49         4.94 o                         
  -1   2  19         96.81         89.37         5.03 o                         
   1   2  19          2.37          4.11         1.32 o                         
   3   2  19         18.27         16.48         2.15 o                         
 -10   3  19         77.15         93.40         7.35 o                         
  -8   3  19         39.71         54.11         5.78 o                         
  -6   3  19         33.29         41.06         5.45 o                         
  -4   3  19         12.90         11.77         2.97 o                         
  -2   3  19          1.91          1.61         1.40 o                         
   0   3  19        199.94        225.62        11.98 o                         
 -14   0  20          0.23          1.82         1.82 o                         
 -12   0  20        268.58        281.76        15.82 o                         
 -10   0  20        412.18        437.49        21.73 o                         
  -8   0  20        462.95        495.20        24.08 o                         
  -6   0  20         71.14         69.36         8.30 o                         
  -4   0  20       3094.72       3388.18        95.09 o                         
  -2   0  20         10.76         13.92         3.76 o                         
   0   0  20        476.51        506.02        23.79 o                         
   2   0  20         90.91        112.84         6.71 o                         
   4   0  20        673.34        581.97        34.24 o                         
 -15   1  20        166.96        177.42        10.08 o                         
 -13   1  20        370.84        387.38        18.18 o                         
 -11   1  20         30.24         39.82         5.78 o                         
  -9   1  20         10.63         15.74         3.84 o                         
  -7   1  20        227.18        222.36        15.12 o                         
  -5   1  20        340.98        352.92        11.39 o                         
  -3   1  20          2.43          3.15         1.56 o                         
  -1   1  20          3.74          4.24         1.17 o                         
   1   1  20        220.03        219.49         8.29 o                         
   3   1  20        145.62        142.91         6.82 o                         
 -12   2  20         26.02         26.63         5.08 o                         
 -10   2  20        126.81        120.53         6.50 o                         
  -8   2  20        122.70        119.14         8.82 o                         
  -6   2  20         52.30         45.80         4.28 o                         
  -4   2  20         22.87         24.74         4.46 o                         
  -2   2  20         17.18         15.70         2.06 o                         
   0   2  20         79.26         82.30         7.31 o                         
   2   2  20         14.83         21.44         3.47 o                         
  -9   3  20        565.48        699.34        23.38 o                         
  -7   3  20         57.45         62.83         5.82 o                         
  -5   3  20        225.54        230.50        12.02 o                         
  -3   3  20         11.78         15.16         2.89 o                         
 -14   1  21         11.55          9.91         2.23 o                         
 -12   1  21         17.55         16.36         3.35 o                         
 -10   1  21         55.82         64.03         7.02 o                         
  -8   1  21         50.99         47.11         4.42 o                         
  -6   1  21         24.57         29.45         3.59 o                         
  -4   1  21        136.58        136.76         6.21 o                         
  -2   1  21         35.77         35.49         3.05 o                         
   0   1  21        554.65        610.49        16.73 o                         
   2   1  21        166.45        151.56         6.66 o                         
 -11   2  21        203.61        203.61        11.24 o                         
  -9   2  21          1.43          2.11         1.04 o                         
  -7   2  21         87.31         83.40         6.98 o                         
  -5   2  21         31.67         24.54         3.76 o                         
  -3   2  21          0.20         -0.57         0.75 o                         
  -1   2  21        412.54        413.37        16.94 o                         
 -12   0  22        367.31        343.23        15.04 o                         
 -10   0  22        152.58        150.94        10.20 o                         
  -8   0  22       3688.07       4062.78       105.54 o                         
  -6   0  22         96.32        109.96         9.34 o                         
  -4   0  22         15.58         18.79         3.92 o                         
  -2   0  22          3.94          3.72         1.82 o                         
   0   0  22          5.27          5.56         1.46 o                         
 -11   1  22         13.51         10.67         1.75 o                         
  -9   1  22          1.26          1.74         0.80 o                         
  -7   1  22          0.60          1.60         1.00 o                         
  -5   1  22        239.02        204.93        12.97 o                         
  -3   1  22         47.43         41.44         2.95 o                         
  -1   1  22         12.90         12.98         1.66 o                         
  -8   1  23        161.19        155.13         9.98 o                         
  -6   1  23        432.37        416.37        20.78 o                         
  -4   1  23         17.49         17.93         3.02 o                         
                                                                                
