# Supplementary material for: Managing negative linear compressibility and thermal expansion through steric hindrance: a case study of 1,2-bis­(4′-pyridyl)­ethane cocrystals
Source: IUCrJ. 2025 Jan 1;12(Pt 1):88–96. doi: 10.1107/S2052252524011734 (PMC11707692; doi:10.1107/S2052252524011734)
Supplement: Supplementary file 50 [file m-12-00088-ETYSUC_145K_Bsup50.hkl]

data_ETYSUC_145K_B                                                              
_shelx_title ' etysuc_145_1_a.res in I2/a'                                      
_shelx_refln_list_code          4                                               
_shelx_F_calc_maximum      215.71                                               
_exptl_crystal_F_000       640.00                                               
_reflns_d_resolution_high  0.8135                                               
                                                                                
loop_                                                                           
 _space_group_symop_operation_xyz                                               
 'x, y, z'                                                                      
 '-x+1/2, y, -z'                                                                
 'x+1/2, y+1/2, z+1/2'                                                          
 '-x+1, y+1/2, -z+1/2'                                                          
 '-x, -y, -z'                                                                   
 'x-1/2, -y, z'                                                                 
 '-x+1/2, -y+1/2, -z+1/2'                                                       
 'x, -y+1/2, z+1/2'                                                             
                                                                                
_cell_length_a    16.6153                                                       
_cell_length_b     4.8619                                                       
_cell_length_c    19.3400                                                       
_cell_angle_alpha  90.000                                                       
_cell_angle_beta  109.350                                                       
_cell_angle_gamma  90.000                                                       
                                                                                
_shelx_F_squared_multiplier     1.000                                           
                                                                                
loop_                                                                           
 _refln_index_h                                                                 
 _refln_index_k                                                                 
 _refln_index_l                                                                 
 _refln_F_squared_calc                                                          
 _refln_F_squared_meas                                                          
 _refln_F_squared_sigma                                                         
 _refln_observed_status                                                         
   2   0   0        116.40        139.14         2.93 o                         
   4   0   0       7489.48       7189.42        72.87 o                         
   6   0   0       7130.43       7859.42        91.79 o                         
   8   0   0       2311.97       2790.77        37.07 o                         
  10   0   0         10.76          6.51         2.76 o                         
  12   0   0         14.17         25.38         2.57 o                         
  14   0   0          1.48          6.09         3.09 o                         
  16   0   0        286.36        321.70        19.22 o                         
  18   0   0        531.66        532.90        15.62 o                         
   1   1   0        265.87        230.11         2.74 o                         
   3   1   0        404.23        463.38         6.13 o                         
   5   1   0          6.84          4.78         0.57 o                         
   7   1   0         99.14         95.34         3.00 o                         
   9   1   0        790.82        933.12        13.45 o                         
  11   1   0         65.50         65.74         4.83 o                         
  13   1   0        725.86        618.04        14.48 o                         
  15   1   0         68.12         62.95         5.93 o                         
  17   1   0        132.78        125.50         6.04 o                         
  19   1   0         54.01         60.16         5.35 o                         
   0   2   0       1542.65       1609.95        24.85 o                         
   2   2   0          0.57          0.67         0.32 o                         
   4   2   0          7.20          6.16         0.91 o                         
   6   2   0          3.57          4.08         0.86 o                         
   8   2   0        194.25        197.33         6.96 o                         
  10   2   0         58.34         45.79         3.22 o                         
  12   2   0        736.47        676.42        15.30 o                         
  14   2   0       1292.51       1340.48        26.46 o                         
  16   2   0         48.56         44.75         4.40 o                         
  18   2   0         27.38         21.11         3.29 o                         
   1   3   0       2451.68       2389.20        39.04 o                         
   3   3   0        536.30        506.67        15.96 o                         
   5   3   0        146.95        170.29         8.79 o                         
   7   3   0        693.08        608.64        11.11 o                         
   9   3   0         81.64         89.01         5.81 o                         
  11   3   0        106.89        107.76         6.33 o                         
  13   3   0         15.15         18.98         3.42 o                         
  15   3   0          1.85          0.15         1.23 o                         
   0   4   0          1.37          0.68         1.28 o                         
   2   4   0        233.37        234.00         9.54 o                         
   4   4   0        102.23        108.61         7.88 o                         
   6   4   0        353.41        326.16        14.06 o                         
   8   4   0       1842.76       1934.04        41.52 o                         
  10   4   0         71.70         66.61         5.71 o                         
  12   4   0         61.20         67.32         7.45 o                         
  14   4   0          5.23          5.43         1.73 o                         
   1   5   0         11.81         10.28         2.39 o                         
   3   5   0        192.38        204.72        14.73 o                         
   5   5   0         83.40         94.72         9.46 o                         
   7   5   0         36.75         45.02         6.13 o                         
   9   5   0         79.96         90.94         7.53 o                         
 -18   1   1        175.22        177.99         8.36 o                         
 -16   1   1        501.19        505.10        14.20 o                         
 -14   1   1         52.60         43.61         3.63 o                         
 -12   1   1         79.06         72.95         3.44 o                         
 -10   1   1        965.83        933.83        15.28 o                         
  -8   1   1       1626.01       1865.00        18.78 o                         
  -6   1   1         95.69        104.63         2.87 o                         
  -4   1   1       7389.17       7599.95        61.99 o                         
  -2   1   1        455.65        450.68         4.82 o                         
   0   1   1       2421.90       2341.02        17.73 o                         
   2   1   1       1118.07       1112.20        11.04 o                         
   4   1   1       2107.89       2293.93        19.54 o                         
   6   1   1         16.30         18.52         1.23 o                         
   8   1   1        855.85        896.92        15.23 o                         
  10   1   1       1258.08       1295.59        23.90 o                         
  12   1   1        431.74        378.32        12.40 o                         
  14   1   1        155.44        141.19         6.45 o                         
  16   1   1          5.65          3.85         1.15 o                         
  18   1   1         64.60         49.01         4.00 o                         
 -17   2   1         63.06         65.83         9.59 o                         
 -15   2   1         30.20         35.74         3.46 o                         
 -13   2   1       1075.99       1063.23        23.18 o                         
 -11   2   1        150.13        138.12         6.24 o                         
  -9   2   1       1580.29       1395.28        31.61 o                         
  -7   2   1       2870.37       2999.26        32.61 o                         
  -5   2   1        183.88        208.80         5.98 o                         
  -3   2   1       4558.90       4770.49        47.57 o                         
  -1   2   1       2270.51       2266.19        22.90 o                         
   1   2   1        309.10        342.51         5.77 o                         
   3   2   1        587.53        629.93        11.54 o                         
   5   2   1       1248.26       1507.27        22.65 o                         
   7   2   1        403.07        392.85         8.96 o                         
   9   2   1        401.12        349.30        11.52 o                         
  11   2   1        207.88        212.00         9.22 o                         
  13   2   1        174.26        202.02         7.77 o                         
  15   2   1       1525.43       1597.17        28.61 o                         
  17   2   1         39.19         39.32         3.53 o                         
 -16   3   1         20.45         25.80         3.39 o                         
 -14   3   1          2.26          1.52         1.54 o                         
 -12   3   1       2886.98       2883.93        65.73 o                         
 -10   3   1          0.82          2.65         1.52 o                         
  -8   3   1       1154.48       1096.72        27.84 o                         
  -6   3   1        122.97         86.43         5.51 o                         
  -4   3   1       1814.57       1795.44        33.36 o                         
  -2   3   1        107.97        105.77         6.27 o                         
   0   3   1       2129.87       2052.46        47.55 o                         
   2   3   1        288.67        295.20        10.93 o                         
   4   3   1        374.57        329.55        14.88 o                         
   6   3   1        357.59        346.23        11.73 o                         
   8   3   1        258.80        215.12         9.11 o                         
  10   3   1          5.71          3.89         1.26 o                         
  12   3   1         55.97         72.79         6.40 o                         
  14   3   1          7.43          4.30         1.63 o                         
  16   3   1        126.84        124.39         8.48 o                         
 -13   4   1         48.15         50.16         6.09 o                         
 -11   4   1          0.01         -0.15         0.88 o                         
  -9   4   1          0.01          0.55         1.19 o                         
  -7   4   1       1003.60        985.68        26.78 o                         
  -5   4   1         77.24         68.46         6.30 o                         
  -3   4   1          4.24          5.00         1.94 o                         
  -1   4   1        577.13        512.91        17.95 o                         
   1   4   1        125.94        114.46         6.52 o                         
   3   4   1         52.52         45.26         7.08 o                         
   5   4   1         44.66         54.39         5.51 o                         
   7   4   1          0.06          1.40         1.04 o                         
   9   4   1       2219.92       2273.08        37.15 o                         
  11   4   1          1.17          0.98         0.91 o                         
  13   4   1          7.06          6.71         2.06 o                         
 -10   5   1        193.24        145.09         8.72 o                         
  -8   5   1         16.05         16.72         2.50 o                         
  -6   5   1          0.83          1.79         1.25 o                         
  -4   5   1        355.30        364.92        13.91 o                         
  -2   5   1         57.81         64.62         5.68 o                         
   0   5   1         26.28         23.06         3.41 o                         
   2   5   1        534.69        586.29        26.66 o                         
   4   5   1        188.83        201.05        14.24 o                         
   6   5   1        140.01        132.09        10.86 o                         
   8   5   1          6.72          5.72         2.06 o                         
 -18   0   2         50.48         61.04         6.42 o                         
 -16   0   2       2298.59       2327.42        67.15 o                         
 -14   0   2          5.84         10.04         3.50 o                         
 -12   0   2       1502.36       1486.04        31.25 o                         
 -10   0   2         24.03         11.25         2.08 o                         
  -8   0   2       5133.35       5711.54        63.23 o                         
  -6   0   2       8436.26       9116.97        93.85 o                         
  -4   0   2       6570.93       6742.48        68.95 o                         
  -2   0   2        114.54        106.57         2.99 o                         
   0   0   2       1107.61       1063.17        10.27 o                         
   2   0   2      46528.90      35780.15       480.24 o                         
   4   0   2        716.96        884.32        17.93 o                         
   6   0   2       2861.57       3172.69        43.07 o                         
   8   0   2       5865.98       6200.83        81.72 o                         
  10   0   2         30.54         16.88         2.74 o                         
  12   0   2        104.37         90.83         7.27 o                         
  14   0   2        686.48        710.35        31.27 o                         
  16   0   2        216.95        217.06        14.98 o                         
  18   0   2         44.83         59.34         4.30 o                         
 -19   1   2          0.38         -0.19         0.82 o                         
 -17   1   2         15.32         22.98         3.08 o                         
 -15   1   2          0.34          2.31         1.76 o                         
 -13   1   2         22.31         19.08         2.41 o                         
 -11   1   2        841.76        756.20        14.08 o                         
  -9   1   2        813.08        839.20        12.40 o                         
  -7   1   2        636.39        760.12         9.61 o                         
  -5   1   2        185.10        197.12         4.09 o                         
  -3   1   2       5544.91       5617.76        43.95 o                         
  -1   1   2       9850.63       9342.12        70.09 o                         
   1   1   2       1661.04       1718.39        14.93 o                         
   3   1   2        932.17       1014.39        11.36 o                         
   5   1   2       7005.67       7684.51        61.45 o                         
   7   1   2         38.79         38.53         2.35 o                         
   9   1   2         25.44         19.09         1.89 o                         
  11   1   2         88.49         73.27         3.46 o                         
  13   1   2         17.76         13.29         3.08 o                         
  15   1   2        946.93        949.13        20.75 o                         
  17   1   2         51.33         63.71         4.97 o                         
 -18   2   2         94.68         94.92         5.33 o                         
 -16   2   2         43.10         46.73         4.50 o                         
 -14   2   2         64.06         58.09         4.67 o                         
 -12   2   2        382.10        395.11        12.84 o                         
 -10   2   2          1.04          4.20         1.85 o                         
  -8   2   2        122.58        144.56         5.76 o                         
  -6   2   2        240.24        247.59         6.33 o                         
  -4   2   2        412.56        516.12        10.42 o                         
  -2   2   2       2355.83       2563.72        25.45 o                         
   0   2   2        603.25        683.12        10.68 o                         
   2   2   2       1471.82       1593.11        18.88 o                         
   4   2   2        986.75       1144.76        22.52 o                         
   6   2   2        534.59        599.46        12.23 o                         
   8   2   2         81.31         89.78         5.46 o                         
  10   2   2       1437.86       1307.64        29.37 o                         
  12   2   2        368.29        371.31        12.60 o                         
  14   2   2       1967.00       1983.62        29.54 o                         
  16   2   2         94.87         93.24         6.04 o                         
 -17   3   2       1799.59       1828.77        46.29 o                         
 -15   3   2        156.51        173.81        12.47 o                         
 -13   3   2          5.32          4.70         1.80 o                         
 -11   3   2       2573.18       2384.72        48.35 o                         
  -9   3   2        618.88        568.53        19.07 o                         
  -7   3   2        440.47        377.00        10.21 o                         
  -5   3   2         57.51         52.55         4.77 o                         
  -3   3   2        926.98        841.47        17.18 o                         
  -1   3   2        246.43        245.25        16.84 o                         
   1   3   2       2410.09       2276.62        38.14 o                         
   3   3   2          1.29          4.58         1.23 o                         
   5   3   2        682.20        609.59        15.67 o                         
   7   3   2       1279.19       1136.49        23.36 o                         
   9   3   2         34.47         40.77         3.96 o                         
  11   3   2          4.30          3.34         1.23 o                         
  13   3   2         46.36         43.27         4.60 o                         
  15   3   2          1.71          1.69         1.89 o                         
 -14   4   2        108.01        113.78         8.60 o                         
 -12   4   2          3.11          3.09         1.81 o                         
 -10   4   2        159.98        157.11         9.73 o                         
  -8   4   2        376.95        393.31        15.50 o                         
  -6   4   2        141.98        154.50         9.56 o                         
  -4   4   2        205.43        202.94        11.01 o                         
  -2   4   2        139.26        121.50         6.81 o                         
   0   4   2        263.67        242.09        11.48 o                         
   2   4   2          1.57          1.50         0.98 o                         
   4   4   2        849.51        777.75        23.04 o                         
   6   4   2        107.86        113.92         9.34 o                         
   8   4   2        905.82        909.96        20.20 o                         
  10   4   2        366.30        377.08        13.34 o                         
  12   4   2         67.72         64.71         3.78 o                         
  -9   5   2         64.38         66.82         4.78 o                         
  -7   5   2          4.04          6.17         1.77 o                         
  -5   5   2         37.49         40.60         4.32 o                         
  -3   5   2         34.02         30.94         3.99 o                         
  -1   5   2          0.82          1.42         1.09 o                         
   1   5   2         99.95        100.11         7.22 o                         
   3   5   2        282.82        294.73        12.48 o                         
   5   5   2        281.89        293.93        11.96 o                         
   7   5   2        817.16        896.87        21.87 o                         
   9   5   2          3.28          6.67         2.14 o                         
 -18   1   3         83.12         75.69         4.43 o                         
 -16   1   3        145.24        140.60         7.18 o                         
 -14   1   3        108.22        102.93         4.92 o                         
 -12   1   3        383.45        354.72         8.97 o                         
 -10   1   3        329.32        374.33         8.82 o                         
  -8   1   3        681.08        770.01        11.96 o                         
  -6   1   3        352.60        327.91         6.97 o                         
  -4   1   3       8150.26       8535.40        61.76 o                         
  -2   1   3      45876.23      39348.47       534.99 o                         
   0   1   3       1210.47       1256.64        13.01 o                         
   2   1   3       6643.76       6628.74        62.10 o                         
   4   1   3       3152.03       3451.25        32.08 o                         
   6   1   3        849.27        991.82        15.04 o                         
   8   1   3        861.98        891.91        14.19 o                         
  10   1   3       2309.02       2119.05        27.45 o                         
  12   1   3        109.59         95.28         6.05 o                         
  14   1   3        327.95        332.25        11.54 o                         
  16   1   3          9.45          8.63         1.68 o                         
 -17   2   3         17.99         28.05         3.31 o                         
 -15   2   3         46.06         43.85         5.70 o                         
 -13   2   3        523.49        536.13        17.01 o                         
 -11   2   3       1045.24        863.57        16.35 o                         
  -9   2   3          0.94          0.13         0.92 o                         
  -7   2   3        175.74        171.77         6.02 o                         
  -5   2   3         88.35         86.18         3.51 o                         
  -3   2   3       4296.09       4430.68        41.06 o                         
  -1   2   3       5252.55       5576.94        54.79 o                         
   1   2   3        370.34        334.86         7.79 o                         
   3   2   3        345.54        364.71         7.32 o                         
   5   2   3        564.80        587.74        11.71 o                         
   7   2   3       3077.43       3272.42        39.94 o                         
   9   2   3          0.93          2.30         1.06 o                         
  11   2   3         92.67         93.76         6.10 o                         
  13   2   3        113.66        110.84         6.48 o                         
  15   2   3          0.23         -0.77         0.96 o                         
  17   2   3          5.77          2.14         1.19 o                         
 -16   3   3        707.09        711.20        14.77 o                         
 -14   3   3          3.82          2.55         1.52 o                         
 -12   3   3        417.52        418.40        18.43 o                         
 -10   3   3       2011.56       1884.81        40.85 o                         
  -8   3   3         18.92         18.00         2.69 o                         
  -6   3   3         20.07         22.88         3.23 o                         
  -4   3   3        292.92        320.28        12.00 o                         
  -2   3   3        507.48        554.24        15.70 o                         
   0   3   3        445.52        427.86        10.22 o                         
   2   3   3         33.70         30.88         3.48 o                         
   4   3   3        511.56        511.07        16.31 o                         
   6   3   3        145.83        129.02         5.32 o                         
   8   3   3        166.92        142.86         7.40 o                         
  10   3   3        104.54        108.29         6.39 o                         
  12   3   3         85.35         92.26         7.72 o                         
  14   3   3         42.53         47.09         4.29 o                         
 -13   4   3          6.74         11.23         3.09 o                         
 -11   4   3          1.99          0.12         1.40 o                         
  -9   4   3          6.62          8.62         2.07 o                         
  -7   4   3        146.00        148.41         7.56 o                         
  -5   4   3          7.79         14.91         2.43 o                         
  -3   4   3        273.81        244.62        12.17 o                         
  -1   4   3          1.68          2.26         1.17 o                         
   1   4   3        341.89        304.33        11.15 o                         
   3   4   3        502.54        512.90        18.13 o                         
   5   4   3        401.90        412.90        15.88 o                         
   7   4   3        175.56        174.47         9.73 o                         
   9   4   3        167.25        166.76         9.05 o                         
  11   4   3        545.89        533.98        15.71 o                         
 -10   5   3         20.01         18.80         2.31 o                         
  -8   5   3         17.27         14.92         2.47 o                         
  -6   5   3        198.32        204.46        10.02 o                         
  -4   5   3         76.63         77.65         6.16 o                         
  -2   5   3         88.65         85.57         6.57 o                         
   0   5   3         78.65         95.58         9.42 o                         
   2   5   3        860.59        916.60        19.69 o                         
   4   5   3       1318.48       1407.74        44.36 o                         
   6   5   3        235.00        265.57        15.23 o                         
   8   5   3          0.85          4.40         1.93 o                         
 -18   0   4         11.70         12.86         2.36 o                         
 -16   0   4         28.71         34.52         6.46 o                         
 -14   0   4        262.24        240.06        17.20 o                         
 -12   0   4       2564.23       2443.91        53.20 o                         
 -10   0   4       4294.02       4658.58       105.41 o                         
  -8   0   4        307.96        396.93        10.90 o                         
  -6   0   4        115.91        121.62         4.99 o                         
  -4   0   4        929.06       1117.83        15.38 o                         
  -2   0   4       2004.90       1954.12        30.25 o                         
   0   0   4       7737.69       7465.85        66.49 o                         
   2   0   4        197.26        191.91         5.40 o                         
   4   0   4        406.15        441.89        12.80 o                         
   6   0   4       1310.12       1458.81        24.65 o                         
   8   0   4        115.21        141.66         7.34 o                         
  10   0   4         29.93         22.89         2.79 o                         
  12   0   4        112.37        115.60         8.26 o                         
  14   0   4        133.86        156.08        13.29 o                         
  16   0   4        205.75        171.18        12.39 o                         
 -19   1   4        128.33        121.96        15.84 o                         
 -17   1   4         54.40         45.87         3.83 o                         
 -15   1   4         30.01         23.62         2.66 o                         
 -13   1   4        303.72        271.99         9.12 o                         
 -11   1   4         12.04          5.03         1.21 o                         
  -9   1   4        413.10        462.88         9.39 o                         
  -7   1   4        646.28        789.42        11.58 o                         
  -5   1   4       1068.11       1129.68        14.93 o                         
  -3   1   4      16270.52      16245.89       121.06 o                         
  -1   1   4       9872.68      10052.32        95.86 o                         
   1   1   4          0.05          1.35         0.77 o                         
   3   1   4       3031.22       3294.52        32.92 o                         
   5   1   4        112.06        136.68         5.27 o                         
   7   1   4        284.36        330.85         8.52 o                         
   9   1   4          0.13          0.88         0.75 o                         
  11   1   4       2825.09       2559.25        41.53 o                         
  13   1   4        260.97        282.24        10.64 o                         
  15   1   4        419.19        445.62        19.78 o                         
  17   1   4          2.46          5.32         1.29 o                         
 -18   2   4         56.45         68.89         4.73 o                         
 -16   2   4         30.89         33.45         3.24 o                         
 -14   2   4        410.58        444.64        15.78 o                         
 -12   2   4        432.68        374.14        15.33 o                         
 -10   2   4       1441.74       1319.48        56.89 o                         
  -8   2   4         72.50         59.02         4.87 o                         
  -6   2   4       2243.58       2388.69        29.30 o                         
  -4   2   4       1302.47       1451.06        16.26 o                         
  -2   2   4       6648.97       7263.31        69.69 o                         
   0   2   4        392.88        382.17         7.76 o                         
   2   2   4        147.13        169.79         5.12 o                         
   4   2   4        797.49        884.08        14.73 o                         
   6   2   4        877.25        995.35        17.40 o                         
   8   2   4          0.69         -0.52         0.76 o                         
  10   2   4        337.95        285.67        10.87 o                         
  12   2   4        294.42        303.43        13.57 o                         
  14   2   4         96.21         96.08         4.85 o                         
  16   2   4        166.69        134.82         7.72 o                         
 -17   3   4          1.73          2.03         1.75 o                         
 -15   3   4       1084.35       1179.22        27.36 o                         
 -13   3   4        123.10        128.34        11.93 o                         
 -11   3   4        405.68        373.08        15.06 o                         
  -9   3   4       3390.08       2977.03        56.77 o                         
  -7   3   4        943.84        819.65        16.01 o                         
  -5   3   4         93.54         91.17         5.60 o                         
  -3   3   4       1663.93       1503.97        37.22 o                         
  -1   3   4         10.08          8.51         1.91 o                         
   1   3   4        156.59        177.51         8.60 o                         
   3   3   4        443.95        407.93        17.37 o                         
   5   3   4         73.52         51.58         3.88 o                         
   7   3   4        649.02        589.92        29.11 o                         
   9   3   4         75.50         63.71         4.89 o                         
  11   3   4          0.07          1.53         1.72 o                         
  13   3   4        306.82        308.63        14.90 o                         
 -14   4   4        233.47        267.67        14.11 o                         
 -12   4   4        236.71        243.27        15.27 o                         
 -10   4   4          6.75          5.91         1.92 o                         
  -8   4   4         12.95         14.20         2.92 o                         
  -6   4   4          0.62          1.35         1.72 o                         
  -4   4   4        460.27        453.31        26.44 o                         
  -2   4   4        410.80        388.01        15.68 o                         
   0   4   4         26.30         20.47         2.73 o                         
   2   4   4        651.06        645.50        20.99 o                         
   4   4   4        319.86        330.89        14.15 o                         
   6   4   4        320.55        334.93        14.06 o                         
   8   4   4        632.81        637.73        19.54 o                         
  10   4   4         77.63         79.58         5.79 o                         
  12   4   4        495.11        412.76        26.21 o                         
  -9   5   4         30.55         33.12         3.35 o                         
  -7   5   4        187.95        203.72         9.56 o                         
  -5   5   4        202.90        205.82        10.12 o                         
  -3   5   4        189.91        218.28        10.72 o                         
  -1   5   4        180.83        181.24         7.75 o                         
   1   5   4        143.30        146.32         6.85 o                         
   3   5   4       1057.78       1093.64        26.21 o                         
   5   5   4        168.13        190.14        22.10 o                         
   7   5   4         93.24         92.24         5.75 o                         
 -18   1   5        207.63        204.48         9.30 o                         
 -16   1   5          7.99         10.67         1.82 o                         
 -14   1   5        127.97        126.53         7.57 o                         
 -12   1   5        426.59        373.03        16.34 o                         
 -10   1   5       3536.54       3757.30        44.55 o                         
  -8   1   5        107.09        119.07         4.21 o                         
  -6   1   5        469.16        518.68         7.82 o                         
  -4   1   5       4507.11       4737.01        84.87 o                         
  -2   1   5      14196.14      14421.81       129.57 o                         
   0   1   5       3355.90       3445.05        29.20 o                         
   2   1   5        262.94        321.38         6.53 o                         
   4   1   5          0.79          3.72         0.88 o                         
   6   1   5       1186.35       1245.13        20.80 o                         
   8   1   5        367.26        358.83         8.28 o                         
  10   1   5          0.99          1.79         1.02 o                         
  12   1   5       4354.06       4276.82        61.97 o                         
  14   1   5         56.25         52.00         4.19 o                         
  16   1   5          6.42          6.83         1.68 o                         
 -19   2   5        255.91        290.67        13.04 o                         
 -17   2   5         41.56         58.86         4.01 o                         
 -15   2   5        564.68        599.47        15.81 o                         
 -13   2   5       1698.65       1650.55        37.85 o                         
 -11   2   5         54.29         43.05         3.15 o                         
  -9   2   5       1583.93       1448.48        38.01 o                         
  -7   2   5        114.67        159.02         9.74 o                         
  -5   2   5       1171.79       1251.61        16.79 o                         
  -3   2   5          4.98          5.81         1.26 o                         
  -1   2   5         96.94        105.66         4.66 o                         
   1   2   5        607.10        650.34        11.56 o                         
   3   2   5       5133.57       5630.74        57.69 o                         
   5   2   5        183.10        164.19         6.18 o                         
   7   2   5        638.33        624.43        15.70 o                         
   9   2   5         37.18         32.94         3.07 o                         
  11   2   5        510.58        491.83        14.68 o                         
  13   2   5        134.42        155.82         7.43 o                         
  15   2   5        128.70        117.36         9.42 o                         
 -16   3   5         34.08         39.93         3.12 o                         
 -14   3   5        493.93        522.21        17.30 o                         
 -12   3   5        774.91        791.13        33.21 o                         
 -10   3   5        140.45        121.10        11.89 o                         
  -8   3   5          4.22          2.43         1.11 o                         
  -6   3   5        141.01        135.22         7.11 o                         
  -4   3   5         25.72         24.52         2.92 o                         
  -2   3   5         69.40         58.97         4.33 o                         
   0   3   5         98.55        103.57         6.80 o                         
   2   3   5        126.05        103.02         8.48 o                         
   4   3   5        464.69        417.19        12.37 o                         
   6   3   5        481.69        430.27        16.06 o                         
   8   3   5          1.35          2.72         1.21 o                         
  10   3   5          0.22          0.06         1.12 o                         
  12   3   5        176.48        186.19        21.69 o                         
  14   3   5        104.58        110.44         8.72 o                         
 -15   4   5         85.14         76.81         4.45 o                         
 -13   4   5         60.19         75.88         7.82 o                         
 -11   4   5        172.16        186.03        13.78 o                         
  -9   4   5        205.31        174.45         9.83 o                         
  -7   4   5        482.04        501.33        17.92 o                         
  -5   4   5          0.05          1.41         1.40 o                         
  -3   4   5        212.08        201.69        11.06 o                         
  -1   4   5       1833.88       1789.87        40.12 o                         
   1   4   5         74.38         72.76         5.34 o                         
   3   4   5         34.93         34.48         3.64 o                         
   5   4   5        200.62        219.95        11.26 o                         
   7   4   5        511.49        569.68        18.43 o                         
   9   4   5         14.81         18.95         2.91 o                         
  11   4   5          6.63          6.72         1.48 o                         
 -10   5   5         37.29         30.41         6.67 o                         
  -8   5   5         17.63         14.45         2.37 o                         
  -6   5   5         22.39         20.25         3.11 o                         
  -4   5   5        253.34        243.03        11.19 o                         
  -2   5   5        248.66        269.41        12.03 o                         
   0   5   5          9.65         13.36         2.66 o                         
   2   5   5         11.99          8.58         1.65 o                         
   4   5   5        477.68        486.00        15.33 o                         
   6   5   5       1531.86       1606.64        31.69 o                         
   8   5   5         73.98         68.23         4.96 o                         
 -18   0   6        856.60        819.50        39.34 o                         
 -16   0   6         22.74         25.02         5.47 o                         
 -14   0   6        599.13        602.50        19.72 o                         
 -12   0   6        266.30        307.80        15.65 o                         
 -10   0   6        725.34        807.51        14.74 o                         
  -8   0   6          1.36          2.33         0.92 o                         
  -6   0   6       5137.31       5723.44        63.06 o                         
  -4   0   6       9094.04       9335.85       111.41 o                         
  -2   0   6       1196.23       1273.72        21.59 o                         
   0   0   6       1121.50        951.79        11.39 o                         
   2   0   6       8051.04       8481.09       101.44 o                         
   4   0   6          1.42          1.29         0.81 o                         
   6   0   6         52.55         48.86         4.98 o                         
   8   0   6       6706.72       6259.25       125.52 o                         
  10   0   6        721.76        628.92        20.29 o                         
  12   0   6        336.47        311.33        19.46 o                         
  14   0   6        112.27         91.47         9.67 o                         
  16   0   6        808.85        972.10        31.44 o                         
 -19   1   6        320.47        356.22        15.18 o                         
 -17   1   6         22.73         23.74         2.38 o                         
 -15   1   6         45.44         48.68         3.70 o                         
 -13   1   6        906.50        855.40        17.32 o                         
 -11   1   6        137.94        145.51         7.18 o                         
  -9   1   6       2266.24       2459.73        40.67 o                         
  -7   1   6        151.31        152.23         4.74 o                         
  -5   1   6      14657.37      15675.71       130.00 o                         
  -3   1   6        764.38        874.63        11.58 o                         
  -1   1   6       4865.38       5156.94        55.60 o                         
   1   1   6        181.58        187.07         3.80 o                         
   3   1   6       1214.20       1349.62        18.25 o                         
   5   1   6       5204.55       5829.15        66.94 o                         
   7   1   6        528.76        489.29        11.47 o                         
   9   1   6         18.51         15.73         1.71 o                         
  11   1   6        293.11        293.07        10.88 o                         
  13   1   6        535.95        557.21        15.14 o                         
  15   1   6          1.42          1.48         0.99 o                         
 -18   2   6         27.49         27.87         2.10 o                         
 -16   2   6         85.33         91.84         5.41 o                         
 -14   2   6       1674.15       1747.21        39.00 o                         
 -12   2   6        145.39        122.74         8.43 o                         
 -10   2   6         91.25         73.17         5.27 o                         
  -8   2   6        997.62        963.94        19.63 o                         
  -6   2   6       3415.16       3629.91        64.63 o                         
  -4   2   6       2451.22       2749.37        36.21 o                         
  -2   2   6        705.84        739.53        12.92 o                         
   0   2   6       1917.29       2102.15        29.38 o                         
   2   2   6        150.04        159.73         5.64 o                         
   4   2   6         41.88         40.10         2.98 o                         
   6   2   6        147.33        139.02         6.19 o                         
   8   2   6        426.38        406.16        12.02 o                         
  10   2   6         72.63         65.65         4.32 o                         
  12   2   6        228.80        209.09         8.86 o                         
  14   2   6         15.50         12.84         1.70 o                         
 -17   3   6        163.75        160.88         5.95 o                         
 -15   3   6         18.32         18.00         2.42 o                         
 -13   3   6        148.97        154.19         9.21 o                         
 -11   3   6        130.58        118.51        11.81 o                         
  -9   3   6         97.67         93.28         7.15 o                         
  -7   3   6        104.15         82.76         4.40 o                         
  -5   3   6        229.02        186.78         8.42 o                         
  -3   3   6        648.55        614.45        17.53 o                         
  -1   3   6        487.44        459.32        13.02 o                         
   1   3   6          1.37          4.68         1.81 o                         
   3   3   6       1102.22       1034.70        23.95 o                         
   5   3   6        381.80        382.82        15.74 o                         
   7   3   6        340.80        284.29        10.41 o                         
   9   3   6        325.06        287.52        12.89 o                         
  11   3   6        179.40        177.19         9.10 o                         
  13   3   6          6.68          7.90         2.47 o                         
 -14   4   6        185.86        207.14         8.54 o                         
 -12   4   6         10.47          9.09         2.92 o                         
 -10   4   6        163.52        150.51         8.71 o                         
  -8   4   6         52.41         59.90         5.84 o                         
  -6   4   6        400.59        375.53        15.33 o                         
  -4   4   6         16.62         23.51         3.78 o                         
  -2   4   6        491.73        478.69        17.84 o                         
   0   4   6       1824.14       1810.66        33.03 o                         
   2   4   6         85.34         93.65         9.59 o                         
   4   4   6        693.81        762.29        22.77 o                         
   6   4   6        250.70        252.27        11.81 o                         
   8   4   6        228.60        230.34        10.56 o                         
  10   4   6         94.62         93.20         5.83 o                         
 -11   5   6          0.45          1.15         0.86 o                         
  -9   5   6         44.35         42.74         3.77 o                         
  -7   5   6         24.90         21.83         2.99 o                         
  -5   5   6         18.52         22.24         3.58 o                         
  -3   5   6        143.03        155.99         8.79 o                         
  -1   5   6        324.65        351.64        13.57 o                         
   1   5   6          4.95          2.64         1.19 o                         
   3   5   6        720.26        758.52        20.23 o                         
   5   5   6        377.39        399.74        12.93 o                         
 -20   1   7         25.45         22.38         3.25 o                         
 -18   1   7        147.19        138.99         5.35 o                         
 -16   1   7          0.95          2.42         0.97 o                         
 -14   1   7        556.20        553.73        13.48 o                         
 -12   1   7        361.44        306.05         7.39 o                         
 -10   1   7          2.23          1.25         0.79 o                         
  -8   1   7         98.80         85.84         3.80 o                         
  -6   1   7        133.42        125.96         4.65 o                         
  -4   1   7       6205.65       6764.38        55.47 o                         
  -2   1   7       3322.02       3498.56        37.37 o                         
   0   1   7       3631.25       4141.28        39.13 o                         
   2   1   7          6.23          8.00         0.98 o                         
   4   1   7        134.50        168.43         5.22 o                         
   6   1   7         32.15         46.89         3.26 o                         
   8   1   7        134.69        107.59         3.82 o                         
  10   1   7          1.18          2.53         1.28 o                         
  12   1   7         62.04         61.85         4.76 o                         
  14   1   7        464.82        470.23        14.18 o                         
  16   1   7         22.21         20.62         3.25 o                         
 -19   2   7         73.62         81.89         6.58 o                         
 -17   2   7          3.36          3.55         0.84 o                         
 -15   2   7         11.60         14.36         2.25 o                         
 -13   2   7       1601.56       1554.59        36.22 o                         
 -11   2   7        941.14        813.08        23.45 o                         
  -9   2   7        800.67        739.92        17.63 o                         
  -7   2   7        551.00        524.48        10.94 o                         
  -5   2   7      10790.55      11017.28       136.51 o                         
  -3   2   7         60.01         74.93         3.85 o                         
  -1   2   7         73.37         83.05         3.93 o                         
   1   2   7        508.91        500.90        12.39 o                         
   3   2   7        511.16        533.29        13.13 o                         
   5   2   7        314.00        361.99        10.20 o                         
   7   2   7        142.82        119.92         5.81 o                         
   9   2   7        200.19        184.23         8.42 o                         
  11   2   7        423.96        458.82        13.74 o                         
  13   2   7        670.69        684.24        17.65 o                         
 -16   3   7        151.67        173.24         6.64 o                         
 -14   3   7          0.15         -0.22         0.84 o                         
 -12   3   7          5.14         10.56         3.97 o                         
 -10   3   7         19.41         16.75         4.61 o                         
  -8   3   7         23.07         19.24         3.37 o                         
  -6   3   7        240.15        215.47         7.13 o                         
  -4   3   7        147.07        116.94         6.63 o                         
  -2   3   7        451.48        401.68        12.49 o                         
   0   3   7        156.08        154.45         8.88 o                         
   2   3   7        162.61        141.75         6.14 o                         
   4   3   7        443.43        414.46        12.71 o                         
   6   3   7          0.41          0.02         1.29 o                         
   8   3   7          7.22          5.01         1.42 o                         
  10   3   7        541.26        519.76        17.06 o                         
  12   3   7         34.31         37.73         5.56 o                         
 -15   4   7         35.47         30.03         2.71 o                         
 -13   4   7         61.11         60.98         6.95 o                         
 -11   4   7         23.48         23.78         4.94 o                         
  -9   4   7        243.59        261.39        14.18 o                         
  -7   4   7        350.77        335.48        14.85 o                         
  -5   4   7        704.99        693.31        21.78 o                         
  -3   4   7         89.51         95.82        10.29 o                         
  -1   4   7        172.71        169.11        10.26 o                         
   1   4   7       2737.86       2733.99        54.22 o                         
   3   4   7        324.16        334.86        11.72 o                         
   5   4   7          2.45          3.05         1.63 o                         
   7   4   7        110.82        110.40         7.30 o                         
   9   4   7        107.71        102.16         7.24 o                         
  11   4   7          5.78          7.78         2.06 o                         
 -10   5   7         78.41         81.72         7.04 o                         
  -8   5   7        102.45        105.90         6.28 o                         
  -6   5   7        191.92        208.45         9.67 o                         
  -4   5   7         70.58         65.76         5.45 o                         
  -2   5   7         23.53         21.01         3.15 o                         
   0   5   7        305.80        331.14        12.90 o                         
   2   5   7          6.04          6.78         1.39 o                         
   4   5   7          7.91          9.07         1.96 o                         
   6   5   7        152.66        160.49         8.29 o                         
 -20   0   8         46.91         45.92         4.98 o                         
 -18   0   8          0.06         -0.94         2.06 o                         
 -16   0   8        371.74        389.65        15.06 o                         
 -14   0   8       1048.20       1055.58        27.78 o                         
 -12   0   8        765.49        733.32        14.84 o                         
 -10   0   8         21.52         18.31         2.83 o                         
  -8   0   8       2617.22       2950.51        45.06 o                         
  -6   0   8        108.90        103.71         5.35 o                         
  -4   0   8        961.96       1070.07        23.86 o                         
  -2   0   8         28.06         40.60         2.89 o                         
   0   0   8       1449.75       1555.07        23.52 o                         
   2   0   8         96.10        108.00         5.08 o                         
   4   0   8        983.64       1147.12        27.81 o                         
   6   0   8         50.37         45.94         5.31 o                         
   8   0   8       2189.32       1817.72        51.34 o                         
  10   0   8      10753.25      10532.48       228.62 o                         
  12   0   8         87.95         98.18        10.41 o                         
  14   0   8        190.91        191.42        13.13 o                         
 -19   1   8        154.15        163.28         7.61 o                         
 -17   1   8         59.77         64.68         3.89 o                         
 -15   1   8         86.99         92.65         9.16 o                         
 -13   1   8       1014.37        988.16        21.86 o                         
 -11   1   8       1435.51       1318.72        20.52 o                         
  -9   1   8          9.42         10.41         1.31 o                         
  -7   1   8        118.11        143.18         4.54 o                         
  -5   1   8        146.26        165.60         4.54 o                         
  -3   1   8       1440.04       1644.23        27.31 o                         
  -1   1   8       1499.66       1776.38        19.72 o                         
   1   1   8       2978.68       3241.82        35.83 o                         
   3   1   8        166.14        136.58         5.21 o                         
   5   1   8        836.39        858.73        17.57 o                         
   7   1   8        167.72        118.05         4.93 o                         
   9   1   8        268.73        258.91        10.08 o                         
  11   1   8        293.12        296.23        10.87 o                         
  13   1   8         44.47         34.49         3.37 o                         
  15   1   8         97.26        102.31         7.61 o                         
 -18   2   8          6.65          7.06         1.39 o                         
 -16   2   8         75.94         77.18         4.28 o                         
 -14   2   8         14.65         13.32         2.30 o                         
 -12   2   8       4514.88       4132.34        73.54 o                         
 -10   2   8         89.75         73.00         4.65 o                         
  -8   2   8         94.45        103.92         4.87 o                         
  -6   2   8        529.34        539.41        11.12 o                         
  -4   2   8       9340.97       9528.21        95.03 o                         
  -2   2   8          5.52          6.16         1.19 o                         
   0   2   8        420.81        426.54        13.41 o                         
   2   2   8         85.60         62.52         3.44 o                         
   4   2   8         32.29         42.99         3.79 o                         
   6   2   8         37.07         23.17         2.12 o                         
   8   2   8         20.86         15.11         2.01 o                         
  10   2   8        207.02        213.39         8.98 o                         
  12   2   8         24.06         30.26         3.80 o                         
  14   2   8         50.75         55.88         5.72 o                         
 -17   3   8        166.60        158.10         8.56 o                         
 -15   3   8         99.80        104.23         5.45 o                         
 -13   3   8          0.32          1.55         1.33 o                         
 -11   3   8         22.17         17.63         3.29 o                         
  -9   3   8        536.33        519.66        19.75 o                         
  -7   3   8         73.46         66.94         6.11 o                         
  -5   3   8        198.04        185.09         6.63 o                         
  -3   3   8         66.20         54.84         3.95 o                         
  -1   3   8        804.36        729.82        15.18 o                         
   1   3   8        441.66        371.02         9.02 o                         
   3   3   8          0.03          0.37         0.77 o                         
   5   3   8          7.52         16.30         2.52 o                         
   7   3   8         19.00         21.34         2.90 o                         
   9   3   8       1152.37       1183.53        41.99 o                         
  11   3   8        192.84        170.42        12.78 o                         
  13   3   8        157.01        133.73         8.68 o                         
 -14   4   8        159.58        174.10         7.49 o                         
 -12   4   8         45.25         58.31         7.12 o                         
 -10   4   8         19.48         22.24         3.32 o                         
  -8   4   8        294.00        263.16        10.79 o                         
  -6   4   8        188.69        148.64         7.48 o                         
  -4   4   8         18.81         20.53         3.37 o                         
  -2   4   8         41.37         26.93         3.91 o                         
   0   4   8         23.20         21.72         4.77 o                         
   2   4   8       2724.32       2873.06        45.63 o                         
   4   4   8        134.80        153.60        13.78 o                         
   6   4   8        108.55        108.23         7.21 o                         
   8   4   8         29.98         34.88         3.78 o                         
  10   4   8          2.05          1.34         0.80 o                         
  -9   5   8         95.69         91.08         5.29 o                         
  -7   5   8          0.42          0.89         0.98 o                         
  -5   5   8        271.51        292.21        11.61 o                         
  -3   5   8         36.58         57.77         7.28 o                         
  -1   5   8         80.79         78.96         7.51 o                         
   1   5   8         51.53         63.61         5.12 o                         
   3   5   8        190.28        190.78        15.80 o                         
   5   5   8          6.71          6.54         2.08 o                         
 -20   1   9        361.38        354.29        14.40 o                         
 -18   1   9          1.10          2.20         0.74 o                         
 -16   1   9       2587.81       2786.90        37.67 o                         
 -14   1   9        141.85        155.99         7.78 o                         
 -12   1   9         15.11         16.89         2.05 o                         
 -10   1   9        749.40        717.81        13.92 o                         
  -8   1   9       2848.56       2950.87        33.11 o                         
  -6   1   9        823.09        845.24        15.96 o                         
  -4   1   9          6.39          9.83         1.57 o                         
  -2   1   9        154.54        165.04         5.24 o                         
   0   1   9       1808.17       1975.40        24.79 o                         
   2   1   9       1036.80       1157.60        19.75 o                         
   4   1   9        115.96        133.85         6.34 o                         
   6   1   9        668.30        587.46        12.76 o                         
   8   1   9          4.64          6.65         1.32 o                         
  10   1   9        310.55        328.09        11.52 o                         
  12   1   9        135.08        135.80         9.24 o                         
  14   1   9        166.12        172.33        16.71 o                         
 -19   2   9         75.28         98.59         7.20 o                         
 -17   2   9         80.21         83.97         4.74 o                         
 -15   2   9         90.99        103.53         5.17 o                         
 -13   2   9        431.08        452.34        11.92 o                         
 -11   2   9          0.17          2.77         1.67 o                         
  -9   2   9          9.24          8.49         1.70 o                         
  -7   2   9        643.22        610.06        13.77 o                         
  -5   2   9        223.93        243.13         7.94 o                         
  -3   2   9       6046.34       6198.71        71.77 o                         
  -1   2   9       1314.83       1381.94        28.03 o                         
   1   2   9        933.60        891.10        18.78 o                         
   3   2   9       2636.87       2442.07        36.84 o                         
   5   2   9        274.86        228.02         6.43 o                         
   7   2   9        110.19         91.25         5.04 o                         
   9   2   9        110.54        124.42         6.83 o                         
  11   2   9          0.15          1.19         2.74 o                         
  13   2   9          3.06          1.17         0.89 o                         
 -16   3   9         10.79         13.37         1.78 o                         
 -14   3   9          0.20          0.60         0.93 o                         
 -12   3   9         52.29         47.08         6.38 o                         
 -10   3   9          0.33          0.78         1.77 o                         
  -8   3   9          2.70          4.95         1.95 o                         
  -6   3   9         99.82         90.65         7.19 o                         
  -4   3   9        431.81        382.96         8.93 o                         
  -2   3   9       3041.78       2646.97        50.46 o                         
   0   3   9         19.26         25.51         2.68 o                         
   2   3   9       1193.05       1176.77        21.19 o                         
   4   3   9        237.50        243.31         8.45 o                         
   6   3   9        810.11        797.79        18.93 o                         
   8   3   9        155.60        160.79         9.27 o                         
  10   3   9         51.76         64.07         9.77 o                         
  12   3   9        106.36         92.30         7.53 o                         
 -13   4   9          0.99          4.33         0.99 o                         
 -11   4   9         73.42         70.11         4.51 o                         
  -9   4   9         11.21          9.69         1.85 o                         
  -7   4   9         21.85         10.52         2.11 o                         
  -5   4   9          1.70          1.54         1.11 o                         
  -3   4   9         29.06         28.42         3.23 o                         
  -1   4   9         30.23         27.20         4.07 o                         
   1   4   9        145.86        153.73         7.75 o                         
   3   4   9        306.30        335.45        11.44 o                         
   5   4   9        241.62        249.57        11.34 o                         
   7   4   9         39.79         36.77         3.94 o                         
   9   4   9        566.83        554.86        14.77 o                         
 -10   5   9          3.61         10.04         2.26 o                         
  -8   5   9          0.49          1.28         0.95 o                         
  -6   5   9        139.37        144.13        10.00 o                         
  -4   5   9         96.43         91.56         8.64 o                         
  -2   5   9        161.13        165.14         8.53 o                         
   0   5   9         71.75         86.18         5.92 o                         
   2   5   9        157.62        157.51        21.83 o                         
   4   5   9         34.00         34.83         3.14 o                         
 -20   0  10          7.49          6.67         1.77 o                         
 -18   0  10         14.70         14.70         2.51 o                         
 -16   0  10        377.23        389.23        14.96 o                         
 -14   0  10        175.52        173.53         8.54 o                         
 -12   0  10         19.58         24.18         2.22 o                         
 -10   0  10        284.61        250.25        10.84 o                         
  -8   0  10       4028.01       4080.15        62.05 o                         
  -6   0  10       9080.63       9178.04       172.66 o                         
  -4   0  10         26.05         35.44         3.25 o                         
  -2   0  10       2913.79       3162.86        61.85 o                         
   0   0  10         40.83         62.34         7.32 o                         
   2   0  10       6886.52       7709.30       174.06 o                         
   4   0  10        263.83        292.57        20.04 o                         
   6   0  10       1278.05       1102.22        23.53 o                         
   8   0  10        824.88        805.28        33.00 o                         
  10   0  10       2133.87       2205.99        64.19 o                         
  12   0  10        463.99        493.41        23.25 o                         
  14   0  10          1.12          2.72         1.69 o                         
 -19   1  10         31.56         39.34         3.56 o                         
 -17   1  10        143.07        163.37         6.21 o                         
 -15   1  10       1511.14       1583.01        25.45 o                         
 -13   1  10        158.69        156.77         6.64 o                         
 -11   1  10        217.96        211.55         5.34 o                         
  -9   1  10        579.12        616.21        12.57 o                         
  -7   1  10         60.93         47.61         3.96 o                         
  -5   1  10        711.69        780.27        23.13 o                         
  -3   1  10         45.21         51.27         4.08 o                         
  -1   1  10        486.11        517.24        12.23 o                         
   1   1  10         66.75         86.21         4.22 o                         
   3   1  10        181.05        203.58         7.99 o                         
   5   1  10        123.18        118.01         5.36 o                         
   7   1  10          0.72          2.00         0.90 o                         
   9   1  10        620.30        648.33        16.92 o                         
  11   1  10         32.83         33.13         3.33 o                         
  13   1  10         54.17         59.05         6.75 o                         
 -18   2  10         78.78         79.58         4.11 o                         
 -16   2  10         80.12         89.57         5.17 o                         
 -14   2  10         90.29         87.85         5.57 o                         
 -12   2  10         32.64         30.14         3.38 o                         
 -10   2  10        561.91        472.97        38.52 o                         
  -8   2  10         72.69         83.91         5.04 o                         
  -6   2  10        569.75        508.45        12.46 o                         
  -4   2  10         13.74         19.89         2.69 o                         
  -2   2  10         85.11         87.25        10.64 o                         
   0   2  10          0.09          0.18         0.98 o                         
   2   2  10          6.49          5.53         1.98 o                         
   4   2  10        157.41        114.79         4.70 o                         
   6   2  10        401.16        348.14        10.26 o                         
   8   2  10         40.29         31.37         2.96 o                         
  10   2  10        120.43        124.35         6.55 o                         
  12   2  10         63.96         63.11         4.88 o                         
 -17   3  10          3.28          4.98         1.69 o                         
 -15   3  10          0.49          0.35         0.82 o                         
 -13   3  10         83.09         76.74         5.02 o                         
 -11   3  10        205.51        218.61        11.26 o                         
  -9   3  10        447.15        449.18        24.28 o                         
  -7   3  10       3874.82       3727.80       120.46 o                         
  -5   3  10        816.51        716.89        18.20 o                         
  -3   3  10         16.86         12.96         2.17 o                         
  -1   3  10       2020.77       1855.44        28.77 o                         
   1   3  10       1209.18       1203.64        36.11 o                         
   3   3  10       1094.19       1062.68        20.00 o                         
   5   3  10          0.02          1.90         1.31 o                         
   7   3  10        415.11        381.04        11.99 o                         
   9   3  10         19.62         39.35         4.14 o                         
  11   3  10        225.08        201.79        11.89 o                         
 -14   4  10        444.17        532.08        37.90 o                         
 -12   4  10         34.83         41.73         3.19 o                         
 -10   4  10         18.68         13.35         1.93 o                         
  -8   4  10          4.18          6.85         1.60 o                         
  -6   4  10        289.79        257.17         9.88 o                         
  -4   4  10        127.86        105.47         6.22 o                         
  -2   4  10         53.03         54.72         4.55 o                         
   0   4  10        589.33        619.90        15.34 o                         
   2   4  10         24.68         25.94         2.60 o                         
   4   4  10         94.05         92.14         6.81 o                         
   6   4  10         67.55         68.84         8.04 o                         
   8   4  10        120.56        119.91         6.31 o                         
  -9   5  10        222.79        209.24        11.23 o                         
  -7   5  10         54.38         60.70         4.44 o                         
  -5   5  10         18.91         20.90         3.91 o                         
  -3   5  10         79.83         87.71         7.96 o                         
  -1   5  10          0.06         -0.43         0.81 o                         
   1   5  10         56.82         63.08         6.97 o                         
   3   5  10          0.13         -0.91         1.23 o                         
 -18   1  11        286.22        288.53        12.93 o                         
 -16   1  11        434.53        459.59        11.41 o                         
 -14   1  11       2837.54       2841.57        38.78 o                         
 -12   1  11        784.26        724.57        15.58 o                         
 -10   1  11         71.00         69.34         3.32 o                         
  -8   1  11        289.85        286.94        11.80 o                         
  -6   1  11       1227.32       1328.34        31.86 o                         
  -4   1  11         33.69         32.79         3.01 o                         
  -2   1  11        807.87        856.05        24.83 o                         
   0   1  11        249.32        235.85        14.34 o                         
   2   1  11        263.58        274.40        11.23 o                         
   4   1  11         13.39         10.77         1.53 o                         
   6   1  11       2808.48       2623.07        36.28 o                         
   8   1  11       1338.31       1392.31        26.99 o                         
  10   1  11         12.45         13.18         2.68 o                         
  12   1  11        272.33        278.07        11.32 o                         
 -17   2  11        254.50        276.92        13.26 o                         
 -15   2  11        121.70        134.50         6.66 o                         
 -13   2  11          8.09          9.53         2.02 o                         
 -11   2  11          1.27          1.59         1.03 o                         
  -9   2  11         14.83         13.87         2.44 o                         
  -7   2  11          0.28         -0.77         1.39 o                         
  -5   2  11        142.36        132.13         8.23 o                         
  -3   2  11        224.81        204.20        10.05 o                         
  -1   2  11       1075.50       1052.43        32.32 o                         
   1   2  11        174.94        138.56         5.04 o                         
   3   2  11          2.55          6.54         1.49 o                         
   5   2  11          2.91          2.11         0.98 o                         
   7   2  11        600.19        525.21        12.93 o                         
   9   2  11        477.65        476.87        13.75 o                         
  11   2  11          9.43          2.64         1.30 o                         
 -16   3  11         11.51         15.28         2.23 o                         
 -14   3  11          7.91          3.58         1.00 o                         
 -12   3  11         30.37         31.89         3.31 o                         
 -10   3  11        771.66        639.63        16.72 o                         
  -8   3  11        263.48        261.27        21.73 o                         
  -6   3  11       1744.90       1654.46        31.00 o                         
  -4   3  11        232.11        208.28        10.79 o                         
  -2   3  11       3132.19       3050.25        47.92 o                         
   0   3  11        613.89        596.32        16.31 o                         
   2   3  11        152.00        177.40         7.30 o                         
   4   3  11         59.47         56.94         3.96 o                         
   6   3  11          7.02          7.51         1.60 o                         
   8   3  11         22.08         14.12         2.63 o                         
  10   3  11        248.07        227.47         8.74 o                         
 -13   4  11        141.74        165.40         5.74 o                         
 -11   4  11        138.61        154.88         8.01 o                         
  -9   4  11         13.99         11.19         2.08 o                         
  -7   4  11         47.58         51.00         4.19 o                         
  -5   4  11          0.03          0.02         1.19 o                         
  -3   4  11          1.32          1.94         1.05 o                         
  -1   4  11         38.83         45.26         6.44 o                         
   1   4  11          4.07          3.66         0.98 o                         
   3   4  11          4.38          3.23         0.92 o                         
   5   4  11         61.44         67.42         5.38 o                         
   7   4  11        145.88        175.13        11.19 o                         
  -6   5  11         20.32         32.01         4.57 o                         
  -4   5  11         29.96         39.05         3.69 o                         
  -2   5  11          8.37          5.28         1.44 o                         
   0   5  11        150.01        142.53        10.04 o                         
   2   5  11         31.24         32.75         4.28 o                         
 -18   0  12       1818.92       1861.91        93.08 o                         
 -16   0  12        606.29        685.83        20.40 o                         
 -14   0  12       4610.72       4717.96        66.27 o                         
 -12   0  12        108.05         97.69         5.96 o                         
 -10   0  12       2275.33       2093.54        28.40 o                         
  -8   0  12        984.93        996.40        23.53 o                         
  -6   0  12       2447.15       2430.17        40.91 o                         
  -4   0  12          1.74          0.52         1.09 o                         
  -2   0  12       3703.27       3880.66        98.72 o                         
   0   0  12       1743.98       1722.91        39.34 o                         
   2   0  12          9.40         18.15         5.18 o                         
   4   0  12          0.10          3.30         4.88 o                         
   6   0  12         79.77         83.74         9.42 o                         
   8   0  12         24.86         35.22         6.42 o                         
  10   0  12        952.22       1021.56        36.75 o                         
  12   0  12         19.33         22.43         4.11 o                         
 -19   1  12         35.76         40.22         3.41 o                         
 -17   1  12        171.04        185.80         6.46 o                         
 -15   1  12         20.60         18.55         2.99 o                         
 -13   1  12        449.18        447.85        11.80 o                         
 -11   1  12         26.23         24.93         2.62 o                         
  -9   1  12         14.01         11.65         1.78 o                         
  -7   1  12        696.76        688.12        24.26 o                         
  -5   1  12          0.35          2.79         1.11 o                         
  -3   1  12        596.28        563.43        20.44 o                         
  -1   1  12         40.37         47.03         4.53 o                         
   1   1  12        782.67        816.17        21.36 o                         
   3   1  12        578.80        469.56        11.16 o                         
   5   1  12          4.23          5.49         1.32 o                         
   7   1  12       1799.19       1899.31        28.90 o                         
   9   1  12          1.00          3.32         1.37 o                         
  11   1  12          1.42          1.10         2.16 o                         
 -18   2  12        188.67        188.10         9.51 o                         
 -16   2  12         49.30         53.47         3.83 o                         
 -14   2  12         36.95         43.71         3.86 o                         
 -12   2  12         16.56         20.61         2.86 o                         
 -10   2  12          2.04         -0.25         1.02 o                         
  -8   2  12        104.96        112.95        11.40 o                         
  -6   2  12         61.15         46.31         3.56 o                         
  -4   2  12        648.22        582.63        17.19 o                         
  -2   2  12          8.86          8.15         1.65 o                         
   0   2  12       1504.10       1350.74        23.70 o                         
   2   2  12        267.32        219.72         7.12 o                         
   4   2  12        217.93        178.45         6.75 o                         
   6   2  12          0.78          0.58         0.85 o                         
   8   2  12        911.41        866.23        19.27 o                         
  10   2  12          6.90          8.74         1.95 o                         
 -15   3  12        182.50        154.79         7.51 o                         
 -13   3  12         20.44         27.54         2.91 o                         
 -11   3  12         41.73         38.01         3.64 o                         
  -9   3  12        218.92        143.61        12.92 o                         
  -7   3  12        884.75        857.30        20.30 o                         
  -5   3  12        439.63        434.98        13.75 o                         
  -3   3  12        166.44        179.16         8.48 o                         
  -1   3  12       2318.60       2245.18        43.57 o                         
   1   3  12        778.23        823.96        17.82 o                         
   3   3  12        293.75        333.29        10.02 o                         
   5   3  12         56.66         58.99         4.51 o                         
   7   3  12        211.51        249.26        10.96 o                         
   9   3  12          2.65          0.48         0.88 o                         
 -12   4  12         88.52        107.13         5.94 o                         
 -10   4  12         15.50         13.60         2.36 o                         
  -8   4  12         88.73         79.55         4.97 o                         
  -6   4  12        530.07        519.41        14.16 o                         
  -4   4  12        121.08        137.24         7.74 o                         
  -2   4  12        227.91        250.48        11.50 o                         
   0   4  12         22.83         26.10         2.52 o                         
   2   4  12        157.57        163.14         7.42 o                         
   4   4  12         52.00         60.59         4.00 o                         
   6   4  12        153.63        179.02         7.87 o                         
  -7   5  12          4.96          3.99         1.56 o                         
  -5   5  12        452.77        525.48        20.22 o                         
  -3   5  12         31.92         35.62         5.56 o                         
  -1   5  12         38.20         35.67         3.13 o                         
 -18   1  13         60.71         56.54         3.57 o                         
 -16   1  13         39.13         41.91         3.05 o                         
 -14   1  13         47.75         54.00         3.85 o                         
 -12   1  13         42.51         41.28         3.65 o                         
 -10   1  13       1539.12       1371.94        25.65 o                         
  -8   1  13        679.65        586.16        12.21 o                         
  -6   1  13         13.43         12.74         2.60 o                         
  -4   1  13        104.10        105.58         8.82 o                         
  -2   1  13        502.82        515.17        24.92 o                         
   0   1  13       1967.85       1865.39        45.93 o                         
   2   1  13         12.94         12.62         2.18 o                         
   4   1  13         11.03          5.41         2.88 o                         
   6   1  13         85.21         91.15         5.07 o                         
   8   1  13       2127.24       2270.97        36.88 o                         
  10   1  13         14.46         16.46         2.63 o                         
  12   1  13         19.66         28.10         3.95 o                         
 -17   2  13          0.51          0.59         0.57 o                         
 -15   2  13         39.77         37.00         3.34 o                         
 -13   2  13          0.89          0.53         0.95 o                         
 -11   2  13       1121.02       1100.30        28.88 o                         
  -9   2  13        296.83        273.70        19.50 o                         
  -7   2  13         10.56         12.13         3.09 o                         
  -5   2  13       1418.22       1265.28        39.21 o                         
  -3   2  13        270.90        223.41         8.78 o                         
  -1   2  13          9.76         11.83         1.94 o                         
   1   2  13        628.21        581.93        13.81 o                         
   3   2  13         71.04         79.21         4.24 o                         
   5   2  13        239.73        220.78         7.97 o                         
   7   2  13         50.80         44.22         3.32 o                         
   9   2  13          7.10          3.23         1.22 o                         
 -16   3  13        109.24        126.25         4.78 o                         
 -14   3  13        500.70        511.16        15.22 o                         
 -12   3  13         47.40         47.40         4.65 o                         
 -10   3  13        150.97        149.85         8.90 o                         
  -8   3  13         71.29         48.66         4.26 o                         
  -6   3  13        554.43        572.45        17.86 o                         
  -4   3  13        108.40        109.09         6.61 o                         
  -2   3  13        660.81        682.37        17.41 o                         
   0   3  13        188.47        206.39         7.86 o                         
   2   3  13         73.51         68.44         4.35 o                         
   4   3  13          0.33         -0.10         1.01 o                         
   6   3  13        175.50        165.74         7.10 o                         
   8   3  13          2.84          5.28         1.51 o                         
 -13   4  13          1.59          0.78         0.66 o                         
 -11   4  13         30.60         32.58         3.30 o                         
  -9   4  13        321.49        311.64         9.50 o                         
  -7   4  13        132.99        124.94         6.21 o                         
  -5   4  13        228.67        219.92        10.42 o                         
  -3   4  13        109.21        106.88         9.90 o                         
  -1   4  13        104.47        111.20         5.92 o                         
   1   4  13        254.94        258.97         7.70 o                         
   3   4  13        345.87        367.98         8.78 o                         
   5   4  13         78.90        102.27        11.48 o                         
  -4   5  13        395.26        522.10        13.08 o                         
 -18   0  14       2468.43       2466.33       190.31 o                         
 -16   0  14        938.86       1002.63        25.06 o                         
 -14   0  14       1238.63       1207.11        29.87 o                         
 -12   0  14        222.36        222.06        11.33 o                         
 -10   0  14        312.56        287.79        13.01 o                         
  -8   0  14       1003.90        908.86        18.93 o                         
  -6   0  14        861.85        764.28        25.49 o                         
  -4   0  14        635.46        588.63        30.90 o                         
   0   0  14        890.47        804.01        19.88 o                         
   2   0  14        257.09        248.17        16.71 o                         
   4   0  14        958.36        908.98        25.46 o                         
   6   0  14       1372.03       1428.23        47.57 o                         
   8   0  14        196.54        232.49        15.51 o                         
  10   0  14         90.50        109.00         9.34 o                         
 -19   1  14         12.66         12.05         1.74 o                         
 -17   1  14        251.71        236.36        12.21 o                         
 -15   1  14        294.88        326.36         9.32 o                         
 -13   1  14        206.86        197.30         7.48 o                         
 -11   1  14         59.98         61.46         4.15 o                         
  -9   1  14        732.11        652.52        14.58 o                         
  -7   1  14          0.00          0.09         0.76 o                         
  -5   1  14        366.77        337.55        10.81 o                         
  -3   1  14        250.05        219.57         7.47 o                         
  -1   1  14         24.79         18.81         2.06 o                         
   1   1  14        398.22        355.54        11.88 o                         
   3   1  14        185.79        159.62         7.88 o                         
   5   1  14        775.76        723.33        15.61 o                         
   7   1  14         11.59         11.78         1.93 o                         
   9   1  14        252.06        253.28        10.63 o                         
  11   1  14          1.09          1.36         0.95 o                         
 -18   2  14         24.13         27.32         3.70 o                         
 -16   2  14         53.70         49.17         3.72 o                         
 -14   2  14         74.53         76.53         4.90 o                         
 -12   2  14        141.40        108.42         6.24 o                         
 -10   2  14         71.00         57.45         5.69 o                         
  -8   2  14        479.31        430.98        16.56 o                         
  -6   2  14         95.65         98.30         6.16 o                         
  -4   2  14       3835.16       3521.42        79.69 o                         
  -2   2  14        298.25        266.41         8.96 o                         
   0   2  14        358.41        345.94        10.33 o                         
   2   2  14         79.16         86.21         5.78 o                         
   4   2  14       1772.57       1829.01        32.55 o                         
   6   2  14         48.77         55.93         4.27 o                         
   8   2  14          7.65         12.97         2.35 o                         
 -15   3  14          0.98          5.06         1.11 o                         
 -13   3  14          2.79          1.85         0.80 o                         
 -11   3  14         25.77         30.97         3.77 o                         
  -9   3  14          2.47          2.67         2.30 o                         
  -7   3  14        841.36        773.41        22.66 o                         
  -5   3  14        276.60        257.43        12.45 o                         
  -3   3  14         20.35         18.79         3.35 o                         
  -1   3  14         85.33         80.22         4.74 o                         
   1   3  14        302.11        304.35         9.39 o                         
   3   3  14          4.06          4.14         1.15 o                         
   5   3  14        126.32        144.96         6.55 o                         
   7   3  14        271.18        221.17        27.67 o                         
 -12   4  14        237.60        195.99        10.45 o                         
 -10   4  14        660.87        597.71        32.77 o                         
  -8   4  14          7.21         11.29         1.66 o                         
  -6   4  14         10.67          5.14         2.67 o                         
  -4   4  14        192.25        177.40         8.99 o                         
  -2   4  14         77.42         67.66         4.39 o                         
   0   4  14         81.59         83.33         4.59 o                         
   2   4  14         47.41         39.37         2.64 o                         
   4   4  14        108.10        113.76         5.76 o                         
 -18   1  15          0.03          0.22         0.90 o                         
 -16   1  15        800.69        830.49        20.42 o                         
 -14   1  15          1.29          2.30         1.12 o                         
 -12   1  15        256.54        267.64         8.82 o                         
 -10   1  15         97.98        100.19         5.32 o                         
  -8   1  15       1531.23       1321.75        26.31 o                         
  -6   1  15        231.92        196.64         9.63 o                         
  -4   1  15         17.68         17.76         2.22 o                         
  -2   1  15         90.98         90.72         6.00 o                         
   0   1  15         29.65         37.07         3.79 o                         
   2   1  15          2.13          3.14         1.19 o                         
   4   1  15        104.14         96.66         5.23 o                         
   6   1  15        916.80        896.35        19.74 o                         
   8   1  15         80.73         79.85         4.61 o                         
  10   1  15        149.91        167.85        10.29 o                         
 -17   2  15         34.33         37.83         3.24 o                         
 -15   2  15          0.22         -0.03         0.69 o                         
 -13   2  15        101.51         80.89         5.05 o                         
 -11   2  15        140.72        119.74         8.02 o                         
  -9   2  15        424.87        407.47        16.01 o                         
  -7   2  15         74.79         74.90         5.34 o                         
  -5   2  15         76.13         71.32         5.26 o                         
  -3   2  15       2708.39       2624.31        36.96 o                         
  -1   2  15         33.04         34.35         2.80 o                         
   1   2  15        146.46        154.05         6.68 o                         
   3   2  15        463.66        508.56        14.52 o                         
   5   2  15       1213.15       1491.10        27.28 o                         
   7   2  15         51.48         55.08         4.64 o                         
 -14   3  15          5.41          5.98         1.47 o                         
 -12   3  15        217.11        197.64         9.22 o                         
 -10   3  15          8.61          6.95         1.86 o                         
  -8   3  15          7.65          9.32         2.54 o                         
  -6   3  15        475.31        490.92        17.18 o                         
  -4   3  15          0.64          3.21         1.81 o                         
  -2   3  15        332.81        337.98         9.78 o                         
   0   3  15        146.26        148.57         6.20 o                         
   2   3  15         36.11         37.90         3.01 o                         
   4   3  15         10.78          5.29         1.26 o                         
   6   3  15         29.00         32.18         4.57 o                         
 -11   4  15          0.69         -0.16         0.99 o                         
  -9   4  15        920.35        902.35        29.30 o                         
  -7   4  15        117.01        162.61         7.83 o                         
  -5   4  15          1.91          2.47         1.00 o                         
  -3   4  15          0.30         -0.07         0.80 o                         
  -1   4  15         38.62         40.50         3.15 o                         
   1   4  15          1.87          3.46         0.96 o                         
 -18   0  16        191.54        186.94        10.78 o                         
 -16   0  16       1849.76       1956.56        39.07 o                         
 -14   0  16         88.05         95.41         8.07 o                         
 -12   0  16        627.17        628.41        20.15 o                         
 -10   0  16        782.85        792.24        32.55 o                         
  -8   0  16          6.89          4.44         2.47 o                         
  -6   0  16        583.11        555.96        27.24 o                         
  -4   0  16        736.86        720.23        31.89 o                         
  -2   0  16        576.72        564.89        27.73 o                         
   0   0  16        189.64        158.79        13.54 o                         
   2   0  16        144.72        153.28        13.25 o                         
   4   0  16         25.77         17.53         4.36 o                         
   6   0  16        306.19        345.40        13.35 o                         
   8   0  16         11.53          8.56         2.88 o                         
 -17   1  16         39.05         37.29         3.49 o                         
 -15   1  16        391.16        404.35        11.57 o                         
 -13   1  16        191.21        206.36         8.59 o                         
 -11   1  16          1.36          3.12         1.23 o                         
  -9   1  16         66.33         57.88         5.73 o                         
  -7   1  16        140.66        138.68         7.25 o                         
  -5   1  16          0.42          1.02         0.89 o                         
  -3   1  16       2130.35       2053.66        47.59 o                         
  -1   1  16        104.09         95.90         5.33 o                         
   1   1  16        132.86        121.92         6.92 o                         
   3   1  16         42.77         48.49         3.69 o                         
   5   1  16        102.18         98.36         5.76 o                         
   7   1  16          0.29          3.87         1.30 o                         
   9   1  16        134.31        157.11         9.92 o                         
 -16   2  16          0.23          0.62         1.14 o                         
 -14   2  16          0.31         -0.31         0.88 o                         
 -12   2  16         27.90         33.90         4.14 o                         
 -10   2  16        280.41        271.71        12.45 o                         
  -8   2  16          0.17          0.72         1.43 o                         
  -6   2  16         24.00         23.79         3.12 o                         
  -4   2  16        211.70        231.73         9.66 o                         
  -2   2  16       2143.18       2167.31        28.75 o                         
   0   2  16        274.39        273.84         8.99 o                         
   2   2  16          0.80          2.71         1.12 o                         
   4   2  16         55.51         50.07         3.99 o                         
   6   2  16        969.62        998.79        23.61 o                         
 -13   3  16        164.39        161.31         8.29 o                         
 -11   3  16        148.49        125.74        13.09 o                         
  -9   3  16         18.41         13.91         3.70 o                         
  -7   3  16         19.15         23.31         3.41 o                         
  -5   3  16         23.98         29.72         3.90 o                         
  -3   3  16          0.72          1.24         1.10 o                         
  -1   3  16         25.55         25.83         2.84 o                         
   1   3  16         97.62        101.82         6.85 o                         
   3   3  16        142.64        165.28         8.30 o                         
   5   3  16         98.92        102.21         7.98 o                         
 -10   4  16         16.44         30.37         3.87 o                         
  -8   4  16        336.03        246.87        20.27 o                         
  -6   4  16        870.45       1094.53        36.50 o                         
  -4   4  16         37.55         32.84         2.69 o                         
  -2   4  16        146.96        151.15         6.64 o                         
   0   4  16          2.17          3.40         1.15 o                         
 -16   1  17          1.61          2.47         1.23 o                         
 -14   1  17         56.38         51.71         4.89 o                         
 -12   1  17         80.16         80.22         6.44 o                         
 -10   1  17        227.70        238.99        16.67 o                         
  -8   1  17          7.35          5.23         1.65 o                         
  -6   1  17       2193.90       2083.71        36.36 o                         
  -4   1  17        784.03        720.49        18.34 o                         
  -2   1  17        401.93        394.58        11.24 o                         
   0   1  17        193.55        219.44         9.32 o                         
   2   1  17        737.07        735.80        15.53 o                         
   4   1  17         19.10         23.89         2.43 o                         
   6   1  17         75.42         75.77         4.49 o                         
   8   1  17         84.32         78.72         6.79 o                         
 -15   2  17        128.11        118.82         6.29 o                         
 -13   2  17         73.29         89.27         6.16 o                         
 -11   2  17        765.35        735.88        21.11 o                         
  -9   2  17          9.31         12.85         2.59 o                         
  -7   2  17         98.08        100.55         6.05 o                         
  -5   2  17        110.21        112.73         6.49 o                         
  -3   2  17        188.89        204.09         6.78 o                         
  -1   2  17         56.12         62.40         4.99 o                         
   1   2  17        233.76        242.67         9.28 o                         
   3   2  17        127.61        127.39         6.27 o                         
   5   2  17        685.49        726.86        29.81 o                         
 -14   3  17        238.29        215.62        10.66 o                         
 -12   3  17         21.44         23.32         2.69 o                         
 -10   3  17         11.62          9.23         1.85 o                         
  -8   3  17         35.02         41.49         4.10 o                         
  -6   3  17        106.81         93.25         6.50 o                         
  -4   3  17         21.33         22.48         3.26 o                         
  -2   3  17        167.35        159.97         6.90 o                         
   0   3  17          0.13          1.82         1.19 o                         
   2   3  17         64.67         72.83         5.19 o                         
   4   3  17         47.71         41.03         4.77 o                         
  -7   4  17       1143.55       1136.04        32.22 o                         
  -5   4  17         69.76        103.41         6.60 o                         
  -3   4  17          1.51          2.38         1.38 o                         
 -16   0  18         50.11         49.75         5.43 o                         
 -14   0  18         22.32         31.07         5.14 o                         
 -12   0  18         12.07         21.81         4.69 o                         
 -10   0  18        283.06        321.37        19.38 o                         
  -8   0  18         33.64         30.24         5.88 o                         
  -6   0  18       1075.75       1092.38        40.82 o                         
  -4   0  18        200.62        197.43        15.60 o                         
  -2   0  18         15.43         13.37         4.20 o                         
   0   0  18          3.66          2.59         2.72 o                         
   2   0  18       1723.61       1936.38        57.61 o                         
   4   0  18        420.20        442.87        15.20 o                         
   6   0  18         32.26         38.42         6.44 o                         
 -17   1  18        241.25        220.35        10.99 o                         
 -15   1  18          2.09          1.85         1.77 o                         
 -13   1  18         27.78         41.93         6.17 o                         
 -11   1  18        260.99        249.65        16.46 o                         
  -9   1  18        323.69        336.47        19.87 o                         
  -7   1  18        450.65        436.29        31.54 o                         
  -5   1  18        878.93        860.87        34.98 o                         
  -3   1  18         74.50         85.93         4.90 o                         
  -1   1  18        169.28        167.22         7.86 o                         
   1   1  18        216.86        243.65         8.67 o                         
   3   1  18         18.53         27.76         2.51 o                         
   5   1  18        298.34        300.74        11.37 o                         
   7   1  18         18.20         26.25         3.79 o                         
 -14   2  18          1.51          2.24         0.90 o                         
 -12   2  18         52.28         47.13         4.34 o                         
 -10   2  18         80.64         76.03         5.94 o                         
  -8   2  18         60.67         47.40         4.83 o                         
  -6   2  18         40.81         49.18         5.09 o                         
  -4   2  18        437.71        413.51        15.80 o                         
  -2   2  18        215.18        215.47         8.61 o                         
   0   2  18          3.23          2.90         1.48 o                         
   2   2  18          5.03          5.45         1.34 o                         
   4   2  18        473.61        479.44        36.50 o                         
 -13   3  18          0.07          0.78         0.91 o                         
 -11   3  18        177.72        195.58        11.44 o                         
  -9   3  18         62.63         66.46         7.04 o                         
  -7   3  18          1.17          1.09         1.52 o                         
  -5   3  18         57.43         59.91         4.88 o                         
  -3   3  18          1.14          2.35         1.52 o                         
  -1   3  18          1.19          0.59         0.97 o                         
   1   3  18        679.62        728.89        34.94 o                         
 -16   1  19        213.35        224.10        11.44 o                         
 -14   1  19         70.05         72.17         7.37 o                         
 -12   1  19         94.16         98.02         9.46 o                         
 -10   1  19         73.06         79.46         8.89 o                         
  -8   1  19         78.58         79.72         6.29 o                         
  -6   1  19       1109.05       1153.61        41.15 o                         
  -4   1  19        662.29        684.89        17.14 o                         
  -2   1  19        589.27        598.20        19.13 o                         
   0   1  19          0.01          0.63         0.90 o                         
   2   1  19         19.83         22.00         2.17 o                         
   4   1  19        237.99        216.26         8.67 o                         
 -13   2  19          1.80         -0.10         0.87 o                         
 -11   2  19          0.62          2.03         0.93 o                         
  -9   2  19          1.50          1.39         0.86 o                         
  -7   2  19        336.85        341.14        13.18 o                         
  -5   2  19        203.48        224.47        17.41 o                         
  -3   2  19         63.04         61.02         4.24 o                         
  -1   2  19         94.43        100.30         5.33 o                         
   1   2  19          2.90          4.52         1.15 o                         
   3   2  19         18.12         17.29         2.78 o                         
 -10   3  19         78.98         87.77         7.04 o                         
  -8   3  19         40.86         56.04         6.01 o                         
  -6   3  19         32.53         35.43         4.98 o                         
  -4   3  19         16.11         17.78         3.46 o                         
  -2   3  19          1.59         -0.12         0.95 o                         
   0   3  19        207.40        252.98        12.59 o                         
 -14   0  20          0.03          0.41         1.23 o                         
 -12   0  20        278.71        300.51        16.29 o                         
 -10   0  20        416.30        445.11        21.69 o                         
  -8   0  20        493.95        496.09        23.78 o                         
  -6   0  20         77.04         77.69         8.93 o                         
  -4   0  20       3217.65       3346.55        85.71 o                         
  -2   0  20          8.64          8.48         2.67 o                         
   0   0  20        512.29        528.27        23.87 o                         
   2   0  20         94.91        106.98         6.54 o                         
   4   0  20        688.03        598.65        42.96 o                         
 -15   1  20        173.94        194.76        10.58 o                         
 -13   1  20        393.38        408.81        18.60 o                         
 -11   1  20         30.37         43.45         6.05 o                         
  -9   1  20         10.27         11.89         3.62 o                         
  -7   1  20        245.22        241.17        15.72 o                         
  -5   1  20        351.89        349.22        11.11 o                         
  -3   1  20          1.42          1.04         1.09 o                         
  -1   1  20          3.33          5.15         1.39 o                         
   1   1  20        229.82        230.72         8.03 o                         
   3   1  20        147.86        152.27        11.28 o                         
 -12   2  20         30.14         25.16         5.97 o                         
 -10   2  20        130.35        142.69        14.16 o                         
  -8   2  20        126.28        121.27         6.90 o                         
  -6   2  20         53.25         52.72         4.64 o                         
  -4   2  20         24.37         25.80         4.49 o                         
  -2   2  20         17.12         14.58         1.89 o                         
   0   2  20         84.75         88.61         4.98 o                         
   2   2  20         15.28         20.90         3.33 o                         
  -9   3  20        586.15        734.30        22.80 o                         
  -7   3  20         58.35         61.72         5.76 o                         
  -5   3  20        231.03        214.96        11.36 o                         
  -3   3  20         13.92         13.99         2.72 o                         
 -14   1  21         11.70         12.59         2.59 o                         
 -12   1  21         15.89         16.75         3.37 o                         
 -10   1  21         55.36         51.27         6.34 o                         
  -8   1  21         50.62         50.75         4.65 o                         
  -6   1  21         23.20         26.32         3.29 o                         
  -4   1  21        138.39        143.83         6.34 o                         
  -2   1  21         38.79         33.49         2.94 o                         
   0   1  21        575.34        618.07        16.41 o                         
   2   1  21        176.71        160.23         8.15 o                         
 -11   2  21        214.01        220.39        11.69 o                         
  -9   2  21          1.58          1.46         0.68 o                         
  -7   2  21         90.72         88.92         7.20 o                         
  -5   2  21         31.78         24.03         3.79 o                         
  -3   2  21          0.43         -0.71         0.71 o                         
  -1   2  21        436.84        438.11        17.04 o                         
 -12   0  22        386.59        371.74        15.43 o                         
 -10   0  22        156.00        160.40        10.62 o                         
  -8   0  22       3823.11       4134.50        96.04 o                         
  -6   0  22        106.47        110.69         9.30 o                         
  -4   0  22         16.59         19.01         3.83 o                         
  -2   0  22          2.75          0.21         1.11 o                         
   0   0  22          4.30          5.12         1.38 o                         
 -11   1  22         14.15         10.52         1.93 o                         
  -9   1  22          0.77          1.67         0.77 o                         
  -7   1  22          0.63          3.64         2.41 o                         
  -5   1  22        254.58        238.52         9.81 o                         
  -3   1  22         51.75         44.62         3.05 o                         
  -1   1  22         12.96         12.53         1.52 o                         
  -8   1  23        165.50        166.49         6.67 o                         
  -6   1  23        454.37        421.65        17.67 o                         
  -4   1  23         15.39         16.25         2.92 o                         
                                                                                
