# Supplementary material for: Managing negative linear compressibility and thermal expansion through steric hindrance: a case study of 1,2-bis­(4′-pyridyl)­ethane cocrystals
Source: IUCrJ. 2025 Jan 1;12(Pt 1):88–96. doi: 10.1107/S2052252524011734 (PMC11707692; doi:10.1107/S2052252524011734)
Supplement: Supplementary file 51 [file m-12-00088-ETYSUC_140K_Bsup51.hkl]

data_ETYSUC_140K_B                                                              
_shelx_title ' etysuc_140_1_a.res in I2/a'                                      
_shelx_refln_list_code          4                                               
_shelx_F_calc_maximum      215.76                                               
_exptl_crystal_F_000       640.00                                               
_reflns_d_resolution_high  0.8137                                               
                                                                                
loop_                                                                           
 _space_group_symop_operation_xyz                                               
 'x, y, z'                                                                      
 '-x+1/2, y, -z'                                                                
 'x+1/2, y+1/2, z+1/2'                                                          
 '-x+1, y+1/2, -z+1/2'                                                          
 '-x, -y, -z'                                                                   
 'x-1/2, -y, z'                                                                 
 '-x+1/2, -y+1/2, -z+1/2'                                                       
 'x, -y+1/2, z+1/2'                                                             
                                                                                
_cell_length_a    16.6128                                                       
_cell_length_b     4.8607                                                       
_cell_length_c    19.3367                                                       
_cell_angle_alpha  90.000                                                       
_cell_angle_beta  109.370                                                       
_cell_angle_gamma  90.000                                                       
                                                                                
_shelx_F_squared_multiplier     1.000                                           
                                                                                
loop_                                                                           
 _refln_index_h                                                                 
 _refln_index_k                                                                 
 _refln_index_l                                                                 
 _refln_F_squared_calc                                                          
 _refln_F_squared_meas                                                          
 _refln_F_squared_sigma                                                         
 _refln_observed_status                                                         
   2   0   0        116.21        142.19         3.13 o                         
   4   0   0       7488.76       7253.32        84.92 o                         
   6   0   0       7187.31       7922.73       101.10 o                         
   8   0   0       2297.88       2758.40        38.66 o                         
  10   0   0         10.66          6.34         1.64 o                         
  12   0   0         12.39         24.70         2.55 o                         
  14   0   0          1.61          1.71         2.09 o                         
  16   0   0        295.24        326.13        19.83 o                         
  18   0   0        540.74        548.77        16.68 o                         
   1   1   0        265.33        227.07         2.97 o                         
   3   1   0        413.07        461.89         7.08 o                         
   5   1   0          6.44          5.24         0.63 o                         
   7   1   0        104.92         98.85         3.10 o                         
   9   1   0        807.84        947.79        14.25 o                         
  11   1   0         67.43         68.89         5.01 o                         
  13   1   0        739.57        641.28        15.32 o                         
  15   1   0         70.06         69.69         6.33 o                         
  17   1   0        135.16        127.20         6.19 o                         
   0   2   0       1494.84       1574.32        26.71 o                         
   2   2   0          0.21          0.84         0.37 o                         
   4   2   0          5.66          3.96         0.74 o                         
   6   2   0          5.52          5.45         0.94 o                         
   8   2   0        184.17        198.39         7.90 o                         
  10   2   0         58.18         44.33         3.19 o                         
  12   2   0        737.33        689.06        16.04 o                         
  14   2   0       1325.72       1397.85        28.94 o                         
  16   2   0         48.79         42.25         4.43 o                         
  18   2   0         28.61         21.04         3.47 o                         
   1   3   0       2445.15       2427.50        42.85 o                         
   3   3   0        537.49        505.02        15.32 o                         
   5   3   0        149.77        170.03         8.90 o                         
   7   3   0        696.11        601.07        10.94 o                         
   9   3   0         88.36         92.70         6.02 o                         
  11   3   0        110.56        110.85         6.56 o                         
  13   3   0         16.37         18.96         4.51 o                         
  15   3   0          2.45          2.65         1.43 o                         
   0   4   0          2.65          0.33         1.25 o                         
   2   4   0        240.36        231.05         9.63 o                         
   4   4   0        103.61        112.51         8.10 o                         
   6   4   0        365.40        337.72        14.64 o                         
   8   4   0       1864.02       1970.65        45.18 o                         
  10   4   0         73.89         82.55         6.41 o                         
  12   4   0         60.51         70.10         7.72 o                         
  14   4   0          7.13          5.39         1.80 o                         
   1   5   0         10.71          9.05         2.26 o                         
   3   5   0        202.28        201.46        14.70 o                         
   5   5   0         79.97         81.33         8.68 o                         
   7   5   0         36.35         34.70         5.34 o                         
   9   5   0         84.16         83.17         7.27 o                         
 -18   1   1        184.39        168.20         8.30 o                         
 -16   1   1        520.50        523.93        15.01 o                         
 -14   1   1         57.15         46.45         3.74 o                         
 -12   1   1         78.09         77.10         3.58 o                         
 -10   1   1        968.66        954.89        16.20 o                         
  -8   1   1       1615.90       1863.29        20.32 o                         
  -6   1   1         96.28        106.52         2.95 o                         
  -4   1   1       7383.76       7583.53        61.99 o                         
  -2   1   1        464.03        452.95         5.22 o                         
   0   1   1       2443.83       2365.56        19.27 o                         
   2   1   1       1115.44       1111.29        10.57 o                         
   4   1   1       2083.89       2286.12        21.67 o                         
   6   1   1         14.76         17.74         1.23 o                         
   8   1   1        853.25        908.79        16.20 o                         
  10   1   1       1261.02       1287.23        25.06 o                         
  12   1   1        445.52        373.73        12.64 o                         
  14   1   1        158.90        148.56         6.76 o                         
  16   1   1          5.94          2.86         1.35 o                         
  18   1   1         66.43         47.91         4.00 o                         
 -17   2   1         64.86         57.34         4.68 o                         
 -15   2   1         30.17         34.48         3.57 o                         
 -13   2   1       1108.45       1110.53        25.10 o                         
 -11   2   1        156.99        136.92         5.82 o                         
  -9   2   1       1608.26       1452.47        32.86 o                         
  -7   2   1       2909.89       3027.02        35.97 o                         
  -5   2   1        186.46        212.16         6.17 o                         
  -3   2   1       4604.19       4819.41        54.40 o                         
  -1   2   1       2277.04       2312.46        25.79 o                         
   1   2   1        313.85        345.56         6.02 o                         
   3   2   1        591.61        631.65        10.79 o                         
   5   2   1       1252.17       1503.40        22.05 o                         
   7   2   1        408.27        400.40         9.28 o                         
   9   2   1        389.96        339.24        11.56 o                         
  11   2   1        208.38        215.28         9.47 o                         
  13   2   1        175.56        188.77         7.63 o                         
  15   2   1       1564.06       1631.77        33.29 o                         
  17   2   1         42.89         40.52         4.57 o                         
 -16   3   1         20.23         27.88         3.19 o                         
 -14   3   1          2.21          4.65         1.74 o                         
 -12   3   1       2942.89       2964.63        54.41 o                         
 -10   3   1          1.12          3.11         1.56 o                         
  -8   3   1       1173.81       1108.04        29.45 o                         
  -6   3   1        131.48         97.37         5.90 o                         
  -4   3   1       1811.73       1838.29        36.18 o                         
  -2   3   1        111.99        114.73         6.59 o                         
   0   3   1       2179.28       2104.69        38.25 o                         
   2   3   1        293.09        296.76        11.14 o                         
   4   3   1        379.12        334.70        12.55 o                         
   6   3   1        363.25        353.77        12.10 o                         
   8   3   1        275.34        225.78         9.51 o                         
  10   3   1          5.82          5.49         1.56 o                         
  12   3   1         57.50         61.15         5.89 o                         
  14   3   1          6.21          2.29         1.37 o                         
  16   3   1        131.45        140.04         9.19 o                         
 -13   4   1         49.51         45.22         5.89 o                         
 -11   4   1          0.10         -1.01         1.01 o                         
  -9   4   1          0.13         -0.94         1.49 o                         
  -7   4   1       1014.53       1003.59        28.38 o                         
  -5   4   1         80.44         65.05        11.57 o                         
  -3   4   1          2.99         10.25        16.22 o                         
  -1   4   1        577.94        521.83        18.69 o                         
   1   4   1        122.57        113.46         6.55 o                         
   3   4   1         49.14         44.09         7.14 o                         
   5   4   1         48.08         54.95         5.63 o                         
   7   4   1          0.02          0.87         1.04 o                         
   9   4   1       2223.34       2317.27        40.85 o                         
  11   4   1          1.47          0.86         0.77 o                         
  13   4   1          7.29          8.39         2.46 o                         
 -10   5   1        194.84        156.45         9.27 o                         
  -8   5   1         15.88         16.59         2.52 o                         
  -6   5   1          1.04          0.35         1.00 o                         
  -4   5   1        357.18        348.06        13.81 o                         
  -2   5   1         59.00         69.29         5.93 o                         
   0   5   1         27.92         25.15         3.48 o                         
   2   5   1        553.89        562.66        26.76 o                         
   4   5   1        192.67        210.60        14.86 o                         
   6   5   1        145.33        141.38        11.27 o                         
   8   5   1          7.78          9.44         2.63 o                         
 -18   0   2         53.05         70.23         6.30 o                         
 -16   0   2       2357.64       2337.63        72.94 o                         
 -14   0   2          5.67          8.85         3.42 o                         
 -12   0   2       1502.06       1512.43        33.28 o                         
 -10   0   2         26.16         16.77         3.03 o                         
  -8   0   2       5105.31       5760.56        72.18 o                         
  -6   0   2       8479.96       9135.01       108.28 o                         
  -4   0   2       6558.12       6731.88        79.40 o                         
  -2   0   2        112.71        105.11         3.06 o                         
   0   0   2       1114.15       1070.72        11.77 o                         
   2   0   2      46553.02      35934.61       563.59 o                         
   4   0   2        714.01        908.21        32.12 o                         
   6   0   2       2852.00       3194.23        48.48 o                         
   8   0   2       5919.43       6223.06        92.24 o                         
  10   0   2         32.22         16.57         2.99 o                         
  12   0   2        105.97         90.47         8.54 o                         
  14   0   2        706.86        732.10        33.19 o                         
  16   0   2        222.23        220.83        15.32 o                         
  18   0   2         44.83         63.07         4.91 o                         
 -19   1   2          0.52          0.11         0.94 o                         
 -17   1   2         16.30         25.95         2.92 o                         
 -15   1   2          0.32          2.46         1.47 o                         
 -13   1   2         21.82         17.44         2.34 o                         
 -11   1   2        857.31        762.98        14.66 o                         
  -9   1   2        827.20        844.80        13.03 o                         
  -7   1   2        652.17        781.12        10.31 o                         
  -5   1   2        183.19        198.64         4.56 o                         
  -3   1   2       5532.70       5608.78        50.49 o                         
  -1   1   2       9903.78       9384.55        81.72 o                         
   1   1   2       1648.68       1730.08        16.85 o                         
   3   1   2        943.56       1026.59        12.51 o                         
   5   1   2       7054.47       7739.71        70.84 o                         
   7   1   2         41.14         38.22         2.41 o                         
   9   1   2         25.02         20.58         1.99 o                         
  11   1   2         90.95         77.04         3.61 o                         
  13   1   2         18.21         11.72         2.31 o                         
  15   1   2        970.92        984.83        22.32 o                         
  17   1   2         53.42         64.59         5.12 o                         
 -18   2   2         98.40         99.12         8.45 o                         
 -16   2   2         43.97         45.42         3.89 o                         
 -14   2   2         64.47         62.68         4.95 o                         
 -12   2   2        382.70        377.61        12.84 o                         
 -10   2   2          0.37          6.25         3.59 o                         
  -8   2   2        118.10        132.66         5.59 o                         
  -6   2   2        248.95        253.60         7.04 o                         
  -4   2   2        405.00        504.20        14.75 o                         
  -2   2   2       2342.25       2557.03        28.24 o                         
   0   2   2        597.83        673.09        11.18 o                         
   2   2   2       1468.92       1598.78        23.45 o                         
   4   2   2        998.42       1166.72        17.97 o                         
   6   2   2        551.09        617.60        12.90 o                         
   8   2   2         86.49         88.60         5.50 o                         
  10   2   2       1452.08       1333.87        28.11 o                         
  12   2   2        378.66        391.01        13.32 o                         
  14   2   2       2010.26       2024.59        32.35 o                         
  16   2   2         97.82         95.58         9.12 o                         
 -17   3   2       1852.51       1882.10        52.32 o                         
 -15   3   2        156.78        171.65        12.57 o                         
 -13   3   2          4.72          7.72         2.10 o                         
 -11   3   2       2581.71       2427.55        53.08 o                         
  -9   3   2        634.61        603.00        24.22 o                         
  -7   3   2        449.43        364.36        10.25 o                         
  -5   3   2         58.54         57.99         5.02 o                         
  -3   3   2        940.34        864.47        18.23 o                         
  -1   3   2        248.32        242.47         9.88 o                         
   1   3   2       2420.15       2231.37        40.54 o                         
   3   3   2          1.46          3.96         1.52 o                         
   5   3   2        678.12        627.17        16.40 o                         
   7   3   2       1284.44       1141.81        24.68 o                         
   9   3   2         35.94         42.90         4.13 o                         
  11   3   2          4.81          2.89         1.20 o                         
  13   3   2         46.35         54.36         5.18 o                         
  15   3   2          1.63          2.49         1.06 o                         
 -14   4   2        112.07        111.19         8.60 o                         
 -12   4   2          3.53          4.63         2.46 o                         
 -10   4   2        163.13        155.41         7.34 o                         
  -8   4   2        387.44        420.84        16.48 o                         
  -6   4   2        139.05        142.32         9.18 o                         
  -4   4   2        210.42        216.32        11.58 o                         
  -2   4   2        143.88        124.73         6.98 o                         
   0   4   2        271.89        243.75        10.75 o                         
   2   4   2          1.58          2.30         1.14 o                         
   4   4   2        857.78        802.15        24.46 o                         
   6   4   2        112.25        120.22         6.73 o                         
   8   4   2        932.57        957.28        21.87 o                         
  10   4   2        372.95        390.94        11.92 o                         
  12   4   2         72.26         73.92         4.11 o                         
  -9   5   2         70.50         65.93         4.72 o                         
  -7   5   2          4.62          5.23         1.43 o                         
  -5   5   2         34.88         41.42         6.81 o                         
  -3   5   2         38.66         37.92         4.37 o                         
  -1   5   2          0.58          0.42         0.98 o                         
   1   5   2         94.89        104.30         7.35 o                         
   3   5   2        299.62        313.34        15.93 o                         
   5   5   2        280.30        287.93        12.01 o                         
   7   5   2        845.73        899.66        23.16 o                         
   9   5   2          2.51          3.21         1.63 o                         
 -18   1   3         87.96         82.31         4.70 o                         
 -16   1   3        151.12        152.76         7.62 o                         
 -14   1   3        107.35        102.70         4.96 o                         
 -12   1   3        376.33        357.69         9.20 o                         
 -10   1   3        315.49        357.56         8.80 o                         
  -8   1   3        690.00        793.83        12.80 o                         
  -6   1   3        358.34        342.15         7.41 o                         
  -4   1   3       8187.21       8649.42        72.13 o                         
  -2   1   3      45835.16      39826.50       558.62 o                         
   0   1   3       1198.73       1283.06        14.59 o                         
   2   1   3       6661.66       6658.64        71.50 o                         
   4   1   3       3141.09       3469.03        36.26 o                         
   6   1   3        825.88        987.26        15.90 o                         
   8   1   3        872.79        938.01        15.37 o                         
  10   1   3       2318.74       2150.90        29.67 o                         
  12   1   3        115.66         98.50         6.19 o                         
  14   1   3        334.78        319.49        12.55 o                         
  16   1   3          9.43          6.30         1.52 o                         
 -17   2   3         18.75         29.60         4.04 o                         
 -15   2   3         41.92         35.24         4.35 o                         
 -13   2   3        537.73        550.34        16.17 o                         
 -11   2   3       1049.02        879.49        27.15 o                         
  -9   2   3          0.93          0.42         0.94 o                         
  -7   2   3        168.50        164.27         5.96 o                         
  -5   2   3         88.79         87.34         3.15 o                         
  -3   2   3       4292.64       4474.37        46.67 o                         
  -1   2   3       5285.08       5598.32        62.37 o                         
   1   2   3        373.58        338.43         6.13 o                         
   3   2   3        362.24        377.18         7.70 o                         
   5   2   3        565.81        605.71        12.39 o                         
   7   2   3       3096.78       3334.17        44.17 o                         
   9   2   3          0.81          1.43         0.89 o                         
  11   2   3         95.87         97.19         6.28 o                         
  13   2   3        115.51        117.73         6.82 o                         
  15   2   3          0.45          0.19         0.92 o                         
  17   2   3          4.81          1.92         1.09 o                         
 -16   3   3        729.95        730.35        17.66 o                         
 -14   3   3          5.06          5.80         3.01 o                         
 -12   3   3        422.44        422.95        16.34 o                         
 -10   3   3       2020.40       1884.65        43.82 o                         
  -8   3   3         21.02         21.14         2.92 o                         
  -6   3   3         15.79         17.17         2.96 o                         
  -4   3   3        300.59        330.77        12.43 o                         
  -2   3   3        486.94        527.06        15.70 o                         
   0   3   3        464.00        436.80        10.63 o                         
   2   3   3         31.81         28.43         3.33 o                         
   4   3   3        525.17        521.94        19.33 o                         
   6   3   3        148.76        131.09         5.34 o                         
   8   3   3        171.85        150.95         7.73 o                         
  10   3   3        103.65        111.19         6.58 o                         
  12   3   3         89.43         89.13         6.85 o                         
  14   3   3         43.81         50.24         7.33 o                         
 -13   4   3          6.48          8.81         3.01 o                         
 -11   4   3          3.22          3.80         2.17 o                         
  -9   4   3          4.90          6.53         1.59 o                         
  -7   4   3        147.87        147.20         7.59 o                         
  -5   4   3          7.28         13.02         2.36 o                         
  -3   4   3        274.47        230.73        16.47 o                         
  -1   4   3          2.63          4.89         2.11 o                         
   1   4   3        335.50        317.98        11.56 o                         
   3   4   3        513.47        499.93        18.36 o                         
   5   4   3        415.21        407.48        16.21 o                         
   7   4   3        176.61        190.96        10.35 o                         
   9   4   3        172.18        178.54         9.56 o                         
  11   4   3        552.70        560.53        16.87 o                         
 -10   5   3         18.11         19.89         5.22 o                         
  -8   5   3         18.01         19.49         2.80 o                         
  -6   5   3        197.49        210.25        10.17 o                         
  -4   5   3         76.16         88.73         6.68 o                         
  -2   5   3         91.11         85.38         6.66 o                         
   0   5   3         78.62         88.25         6.75 o                         
   2   5   3        865.01        910.49        20.49 o                         
   4   5   3       1358.20       1502.69        49.73 o                         
   6   5   3        240.29        274.73        15.95 o                         
   8   5   3          0.78          4.38         2.05 o                         
 -18   0   4         11.54         15.78         2.81 o                         
 -16   0   4         28.56         37.66         6.76 o                         
 -14   0   4        262.34        232.06        17.20 o                         
 -12   0   4       2614.89       2492.67        68.23 o                         
 -10   0   4       4348.33       4649.05        79.04 o                         
  -8   0   4        308.74        409.47        11.47 o                         
  -6   0   4        113.24        115.99         4.96 o                         
  -4   0   4        928.90       1108.56        18.78 o                         
  -2   0   4       2034.48       1965.69        29.37 o                         
   0   0   4       7731.96       7488.42        77.43 o                         
   2   0   4        199.97        192.07         6.29 o                         
   4   0   4        408.25        443.17        21.71 o                         
   6   0   4       1285.39       1469.11        26.65 o                         
   8   0   4        109.88        135.98         7.29 o                         
  10   0   4         29.88         25.54         2.90 o                         
  12   0   4        120.09        114.62        10.63 o                         
  14   0   4        136.86        147.72        13.28 o                         
  16   0   4        212.12        200.21        13.74 o                         
 -19   1   4        129.70        125.28         6.47 o                         
 -17   1   4         55.36         53.36         4.25 o                         
 -15   1   4         30.73         23.36         2.63 o                         
 -13   1   4        313.12        299.25         9.84 o                         
 -11   1   4         12.89          5.77         1.40 o                         
  -9   1   4        416.22        452.50         9.56 o                         
  -7   1   4        642.23        778.00        12.09 o                         
  -5   1   4       1107.56       1133.82        14.97 o                         
  -3   1   4      16430.62      16383.15       141.81 o                         
  -1   1   4       9879.95       9995.83       102.24 o                         
   1   1   4          0.13          0.84         0.73 o                         
   3   1   4       3083.68       3309.18        36.90 o                         
   5   1   4        114.88        136.10         5.35 o                         
   7   1   4        285.11        333.03         8.75 o                         
   9   1   4          0.17          0.59         0.84 o                         
  11   1   4       2883.71       2588.71        45.46 o                         
  13   1   4        270.59        301.98        11.30 o                         
  15   1   4        428.29        451.67        13.26 o                         
  17   1   4          2.99         11.79         2.71 o                         
 -18   2   4         59.92         64.36         4.59 o                         
 -16   2   4         32.25         33.74         3.27 o                         
 -14   2   4        416.20        470.81        14.60 o                         
 -12   2   4        439.19        396.25        16.25 o                         
 -10   2   4       1462.94       1304.89        51.03 o                         
  -8   2   4         73.69         60.36         7.22 o                         
  -6   2   4       2242.86       2383.57        31.89 o                         
  -4   2   4       1328.31       1480.19        17.78 o                         
  -2   2   4       6616.13       7277.48        79.62 o                         
   0   2   4        389.64        389.75         8.15 o                         
   2   2   4        151.04        171.45         5.27 o                         
   4   2   4        796.92        876.88        15.41 o                         
   6   2   4        875.45       1011.75        18.41 o                         
   8   2   4          0.57         -0.21         0.84 o                         
  10   2   4        354.12        294.74        11.28 o                         
  12   2   4        288.70        299.19        11.34 o                         
  14   2   4         99.43        106.75         5.18 o                         
  16   2   4        166.64        139.69         6.85 o                         
 -17   3   4          1.73          2.10         0.96 o                         
 -15   3   4       1110.15       1214.63        29.74 o                         
 -13   3   4        130.69        128.72        12.02 o                         
 -11   3   4        402.11        360.28        15.14 o                         
  -9   3   4       3444.48       3011.59        62.62 o                         
  -7   3   4        966.61        836.62        16.84 o                         
  -5   3   4         86.82         85.94         5.47 o                         
  -3   3   4       1673.67       1598.19        33.04 o                         
  -1   3   4          9.32          6.26         1.38 o                         
   1   3   4        156.90        173.20         8.61 o                         
   3   3   4        458.62        426.40        28.23 o                         
   5   3   4         72.26         51.99         3.64 o                         
   7   3   4        641.54        613.33        21.17 o                         
   9   3   4         77.75         70.89         5.22 o                         
  11   3   4          0.06          0.04         1.21 o                         
  13   3   4        312.99        303.36        16.05 o                         
 -14   4   4        237.97        258.12        14.20 o                         
 -12   4   4        247.92        267.05        16.45 o                         
 -10   4   4          7.13          7.51         2.19 o                         
  -8   4   4         14.84         17.32         3.06 o                         
  -6   4   4          1.09          1.12         1.28 o                         
  -4   4   4        468.01        456.85        17.55 o                         
  -2   4   4        425.01        400.54        16.30 o                         
   0   4   4         27.58         19.50         2.88 o                         
   2   4   4        679.90        637.74        21.49 o                         
   4   4   4        321.19        348.05        14.87 o                         
   6   4   4        327.94        342.85        14.53 o                         
   8   4   4        654.18        674.72        21.03 o                         
  10   4   4         78.09         73.16         5.59 o                         
  12   4   4        507.59        428.09        43.17 o                         
  -9   5   4         32.89         32.17         5.62 o                         
  -7   5   4        198.62        220.94        10.16 o                         
  -5   5   4        214.84        224.07        10.70 o                         
  -3   5   4        183.09        191.48        10.08 o                         
  -1   5   4        189.68        205.22         8.63 o                         
   1   5   4        148.25        149.67         7.04 o                         
   3   5   4       1064.59       1104.48        28.03 o                         
   5   5   4        173.16        181.90        12.65 o                         
   7   5   4         87.47         89.92         5.68 o                         
 -18   1   5        215.94        221.72        11.38 o                         
 -16   1   5          7.34          9.67         1.70 o                         
 -14   1   5        126.64        126.21         6.18 o                         
 -12   1   5        435.30        383.30        12.22 o                         
 -10   1   5       3546.78       3791.56        48.39 o                         
  -8   1   5        109.77        117.95         4.25 o                         
  -6   1   5        471.11        522.76         8.21 o                         
  -4   1   5       4486.21       4715.92        78.28 o                         
  -2   1   5      14302.46      14481.03       150.70 o                         
   0   1   5       3339.86       3468.65        33.18 o                         
   2   1   5        272.64        328.12         8.13 o                         
   4   1   5          0.75          3.22         0.83 o                         
   6   1   5       1185.58       1257.68        22.24 o                         
   8   1   5        372.91        368.32         8.60 o                         
  10   1   5          0.94          2.85         1.31 o                         
  12   1   5       4416.58       4310.96        68.87 o                         
  14   1   5         57.86         51.80         4.32 o                         
  16   1   5          6.72          6.19         1.60 o                         
 -19   2   5        271.77        287.47        13.44 o                         
 -17   2   5         43.48         55.99         3.92 o                         
 -15   2   5        579.54        601.57        16.40 o                         
 -13   2   5       1723.05       1655.40        40.49 o                         
 -11   2   5         56.32         47.90         3.34 o                         
  -9   2   5       1591.93       1445.96        27.30 o                         
  -7   2   5        112.32        154.04         9.68 o                         
  -5   2   5       1182.03       1277.66        24.06 o                         
  -3   2   5          3.92          4.53         1.10 o                         
  -1   2   5         96.45        103.47         4.67 o                         
   1   2   5        620.60        655.28        12.12 o                         
   3   2   5       5103.05       5642.84        65.06 o                         
   5   2   5        186.14        159.76         6.15 o                         
   7   2   5        647.62        652.20        16.62 o                         
   9   2   5         38.05         31.81         2.98 o                         
  11   2   5        526.50        515.14        15.53 o                         
  13   2   5        138.48        147.02         7.30 o                         
  15   2   5        132.36        125.13         6.92 o                         
 -16   3   5         38.05         46.67         3.84 o                         
 -14   3   5        499.25        560.58        18.72 o                         
 -12   3   5        807.47        837.77        35.82 o                         
 -10   3   5        132.33        101.59        11.06 o                         
  -8   3   5          3.98          2.70         1.37 o                         
  -6   3   5        146.64        137.87         7.24 o                         
  -4   3   5         24.85         25.78         3.01 o                         
  -2   3   5         66.53         59.44         4.38 o                         
   0   3   5         95.55         90.87         6.36 o                         
   2   3   5        126.77        111.03         8.80 o                         
   4   3   5        493.62        428.63        11.21 o                         
   6   3   5        492.57        462.99        17.24 o                         
   8   3   5          1.18          5.80         2.07 o                         
  10   3   5          0.09          1.46         1.11 o                         
  12   3   5        178.08        176.78         9.52 o                         
  14   3   5        106.71        122.50         9.44 o                         
 -15   4   5         91.78         79.06         4.56 o                         
 -13   4   5         56.06         59.87         6.97 o                         
 -11   4   5        179.15        177.74        13.61 o                         
  -9   4   5        206.71        198.53        10.64 o                         
  -7   4   5        492.97        510.06        22.32 o                         
  -5   4   5          0.01          0.81         1.42 o                         
  -3   4   5        220.83        215.23        11.52 o                         
  -1   4   5       1856.65       1805.56        42.94 o                         
   1   4   5         70.47         80.19         5.68 o                         
   3   4   5         35.36         32.85         3.63 o                         
   5   4   5        208.43        238.55        11.98 o                         
   7   4   5        523.79        585.35        19.38 o                         
   9   4   5         15.65         21.19         4.63 o                         
  11   4   5          6.31         12.08         2.06 o                         
 -10   5   5         36.68         25.22         3.03 o                         
  -8   5   5         16.40         13.42         2.36 o                         
  -6   5   5         22.67         21.92         3.23 o                         
  -4   5   5        250.51        231.96        11.03 o                         
  -2   5   5        259.71        265.64        14.11 o                         
   0   5   5          9.84         14.30         2.70 o                         
   2   5   5         12.98          9.05         1.70 o                         
   4   5   5        482.21        485.75        15.90 o                         
   6   5   5       1561.86       1635.88        79.56 o                         
   8   5   5         73.60         63.01         5.72 o                         
 -18   0   6        886.99        837.58        52.57 o                         
 -16   0   6         26.18         31.48         6.26 o                         
 -14   0   6        598.29        580.92        29.69 o                         
 -12   0   6        257.84        280.89        15.18 o                         
 -10   0   6        738.92        808.36        15.53 o                         
  -8   0   6          1.76          2.75         1.05 o                         
  -6   0   6       5185.25       5740.51        71.70 o                         
  -4   0   6       9196.03       9404.70       129.09 o                         
  -2   0   6       1197.01       1266.14        20.90 o                         
   0   0   6       1116.90        959.81        12.55 o                         
   2   0   6       8053.76       8542.08       117.46 o                         
   4   0   6          0.86          0.52         0.82 o                         
   6   0   6         48.62         50.31         5.11 o                         
   8   0   6       6780.42       6473.31       131.00 o                         
  10   0   6        732.08        647.09        21.34 o                         
  12   0   6        344.44        350.68        21.17 o                         
  14   0   6        117.90        114.74        11.02 o                         
  16   0   6        828.10        983.74        33.82 o                         
 -19   1   6        336.74        375.80        12.61 o                         
 -17   1   6         24.57         23.51         2.40 o                         
 -15   1   6         46.30         47.89         3.76 o                         
 -13   1   6        918.07        872.29        18.32 o                         
 -11   1   6        138.43        146.50         7.35 o                         
  -9   1   6       2294.95       2514.45        34.29 o                         
  -7   1   6        151.57        153.07         4.45 o                         
  -5   1   6      14769.77      15818.05       151.48 o                         
  -3   1   6        762.42        862.41        12.21 o                         
  -1   1   6       4914.17       5211.28        54.29 o                         
   1   1   6        190.56        195.94         4.45 o                         
   3   1   6       1219.03       1375.30        19.87 o                         
   5   1   6       5274.25       5852.78        75.51 o                         
   7   1   6        534.75        475.96        11.60 o                         
   9   1   6         17.54         16.12         1.66 o                         
  11   1   6        297.64        296.33        11.17 o                         
  13   1   6        544.69        575.48        25.01 o                         
  15   1   6          1.69          1.41         1.61 o                         
 -18   2   6         28.60         28.94         2.19 o                         
 -16   2   6         83.56         96.58         6.87 o                         
 -14   2   6       1675.98       1751.11        41.74 o                         
 -12   2   6        139.63        125.93         8.69 o                         
 -10   2   6         94.86         69.45         5.22 o                         
  -8   2   6       1015.06        999.20        20.97 o                         
  -6   2   6       3449.47       3641.97        56.89 o                         
  -4   2   6       2431.65       2667.52        34.77 o                         
  -2   2   6        709.17        754.11        13.66 o                         
   0   2   6       1950.40       2107.87        32.00 o                         
   2   2   6        153.49        164.63         5.82 o                         
   4   2   6         40.73         37.53         2.90 o                         
   6   2   6        146.16        138.43         7.04 o                         
   8   2   6        430.36        419.05        12.29 o                         
  10   2   6         75.40         64.18         4.30 o                         
  12   2   6        237.08        212.23        13.39 o                         
  14   2   6         16.45         13.38         2.01 o                         
 -17   3   6        173.40        174.67         7.37 o                         
 -15   3   6         18.71         20.04         2.46 o                         
 -13   3   6        141.60        148.59         9.12 o                         
 -11   3   6        130.45        129.39        12.36 o                         
  -9   3   6        103.57         81.54         8.39 o                         
  -7   3   6        102.30         80.55         4.30 o                         
  -5   3   6        232.67        184.16         8.43 o                         
  -3   3   6        645.25        628.17        16.21 o                         
  -1   3   6        486.59        477.76        13.67 o                         
   1   3   6          1.47          2.63         1.57 o                         
   3   3   6       1111.98       1064.23        25.51 o                         
   5   3   6        376.41        366.39        15.06 o                         
   7   3   6        341.40        296.21        10.86 o                         
   9   3   6        324.84        306.21        13.58 o                         
  11   3   6        189.57        184.15         9.45 o                         
  13   3   6          7.75          4.93         2.17 o                         
 -14   4   6        195.06        222.89         9.11 o                         
 -12   4   6          8.72          3.72         1.75 o                         
 -10   4   6        169.61        154.79         8.94 o                         
  -8   4   6         57.77         76.20         6.52 o                         
  -6   4   6        402.87        388.50        15.91 o                         
  -4   4   6         20.21         32.89        11.40 o                         
  -2   4   6        508.42        505.66        18.79 o                         
   0   4   6       1843.50       1847.71        35.70 o                         
   2   4   6         90.54        101.39         6.34 o                         
   4   4   6        709.06        721.90        25.51 o                         
   6   4   6        249.82        261.04        12.25 o                         
   8   4   6        231.36        245.10        11.17 o                         
  10   4   6         95.86         95.25         5.98 o                         
 -11   5   6          0.23          0.13         1.04 o                         
  -9   5   6         47.70         42.13         3.75 o                         
  -7   5   6         24.16         22.87         3.09 o                         
  -5   5   6         18.13         19.72         2.97 o                         
  -3   5   6        147.13        151.92         8.77 o                         
  -1   5   6        328.93        353.19        13.84 o                         
   1   5   6          5.85          6.08         1.86 o                         
   3   5   6        742.95        783.68        21.73 o                         
   5   5   6        375.54        397.75        13.33 o                         
   7   5   6        827.60        820.92        68.66 o                         
 -20   1   7         26.49         23.55         3.34 o                         
 -18   1   7        148.72        148.47         5.64 o                         
 -16   1   7          0.40          0.84         1.01 o                         
 -14   1   7        570.66        580.41        14.67 o                         
 -12   1   7        360.98        317.25         7.67 o                         
 -10   1   7          2.07          0.91         1.01 o                         
  -8   1   7         95.81         84.74         3.83 o                         
  -6   1   7        132.17        133.50         5.41 o                         
  -4   1   7       6229.80       6792.64        63.31 o                         
  -2   1   7       3311.33       3522.22        40.25 o                         
   0   1   7       3669.90       4153.02        39.87 o                         
   2   1   7          7.62         11.83         1.22 o                         
   4   1   7        136.97        168.80         5.31 o                         
   6   1   7         30.93         46.52         3.28 o                         
   8   1   7        136.34        104.27         3.82 o                         
  10   1   7          0.85          3.43         1.48 o                         
  12   1   7         63.00         64.19         4.90 o                         
  14   1   7        467.01        474.31        14.66 o                         
  16   1   7         22.25         20.54         3.38 o                         
 -19   2   7         74.81         84.42         6.76 o                         
 -17   2   7          2.86          2.66         0.94 o                         
 -15   2   7         13.32         18.29         2.71 o                         
 -13   2   7       1634.70       1582.16        38.98 o                         
 -11   2   7        964.26        822.34        24.68 o                         
  -9   2   7        826.50        760.53        18.49 o                         
  -7   2   7        564.33        562.02        11.71 o                         
  -5   2   7      10936.36      11142.45       131.87 o                         
  -3   2   7         64.74         80.08         4.03 o                         
  -1   2   7         73.24         83.93         4.02 o                         
   1   2   7        521.95        505.60        12.84 o                         
   3   2   7        512.39        541.58        13.65 o                         
   5   2   7        306.19        352.45        10.24 o                         
   7   2   7        146.03        122.08         5.33 o                         
   9   2   7        204.60        190.34         8.69 o                         
  11   2   7        430.40        462.74        15.15 o                         
  13   2   7        688.67        729.53        21.83 o                         
 -16   3   7        157.93        186.89         7.51 o                         
 -14   3   7          0.13         -0.34         1.19 o                         
 -12   3   7          4.60         11.70         2.56 o                         
 -10   3   7         20.53         19.62         4.97 o                         
  -8   3   7         23.74         21.27         3.67 o                         
  -6   3   7        244.72        214.04         7.18 o                         
  -4   3   7        137.35        119.45         7.25 o                         
  -2   3   7        460.90        426.89        13.18 o                         
   0   3   7        152.54        141.27         8.58 o                         
   2   3   7        172.28        149.16         6.37 o                         
   4   3   7        450.02        422.40        13.16 o                         
   6   3   7          0.66          2.07         1.30 o                         
   8   3   7          7.96          5.01         1.55 o                         
  10   3   7        563.35        513.31        17.53 o                         
  12   3   7         35.09         40.25         5.68 o                         
 -15   4   7         38.00         36.09         3.00 o                         
 -13   4   7         64.31         58.83         6.85 o                         
 -11   4   7         22.45         14.86         3.88 o                         
  -9   4   7        244.16        260.47        12.25 o                         
  -7   4   7        372.91        349.07        16.97 o                         
  -5   4   7        697.11        665.05        21.88 o                         
  -3   4   7         94.09         99.94         7.66 o                         
  -1   4   7        173.60        171.31        10.33 o                         
   1   4   7       2758.61       2759.89        59.19 o                         
   3   4   7        323.36        335.15        11.93 o                         
   5   4   7          2.26          0.29         1.35 o                         
   7   4   7        114.39        111.43         7.40 o                         
   9   4   7        106.62         99.74         7.75 o                         
  11   4   7          4.72          3.42         1.46 o                         
 -10   5   7         81.89         93.11         7.64 o                         
  -8   5   7        106.59        102.31         6.21 o                         
  -6   5   7        200.73        218.59        10.02 o                         
  -4   5   7         72.08         72.48         5.80 o                         
  -2   5   7         25.01         23.25         3.27 o                         
   0   5   7        314.37        332.58        14.18 o                         
   2   5   7          5.81          8.06         1.76 o                         
   4   5   7          8.57         12.38         2.28 o                         
   6   5   7        157.75        162.11         7.20 o                         
 -20   0   8         53.13         51.69         5.34 o                         
 -18   0   8          0.09         -1.04         1.25 o                         
 -16   0   8        387.42        401.01        38.60 o                         
 -14   0   8       1072.56       1071.99        30.10 o                         
 -12   0   8        768.86        745.01        15.54 o                         
 -10   0   8         21.39         18.26         2.97 o                         
  -8   0   8       2693.55       2954.92        49.45 o                         
  -6   0   8        105.99        107.07         5.54 o                         
  -4   0   8        961.82       1090.13        25.88 o                         
  -2   0   8         28.05         38.97         3.26 o                         
   0   0   8       1514.83       1574.33        37.67 o                         
   2   0   8        100.52        112.89         5.25 o                         
   4   0   8        984.55       1164.26        29.71 o                         
   6   0   8         49.26         50.35         5.60 o                         
   8   0   8       2237.85       1812.30        37.63 o                         
  10   0   8      10938.65      10444.90       333.96 o                         
  12   0   8         90.05         90.48        10.06 o                         
  14   0   8        188.14        197.49        13.65 o                         
 -19   1   8        162.51        176.63         8.09 o                         
 -17   1   8         60.28         60.57         3.83 o                         
 -15   1   8         91.17         97.78         6.10 o                         
 -13   1   8       1026.89        973.38        22.68 o                         
 -11   1   8       1472.40       1365.03        23.39 o                         
  -9   1   8         10.51         12.80         1.53 o                         
  -7   1   8        120.31        142.30         4.58 o                         
  -5   1   8        143.86        156.46         4.47 o                         
  -3   1   8       1433.01       1622.76        32.10 o                         
  -1   1   8       1538.66       1791.64        21.65 o                         
   1   1   8       2999.84       3279.02        40.58 o                         
   3   1   8        174.40        135.27         5.26 o                         
   5   1   8        832.53        871.66        18.48 o                         
   7   1   8        169.76        127.83         5.20 o                         
   9   1   8        276.41        262.50        10.32 o                         
  11   1   8        299.76        312.59        11.41 o                         
  13   1   8         46.90         34.41         3.40 o                         
  15   1   8        102.32        116.18         6.22 o                         
 -18   2   8          7.02          7.77         1.49 o                         
 -16   2   8         75.15         75.71         4.26 o                         
 -14   2   8         16.04         13.77         2.48 o                         
 -12   2   8       4555.29       4225.80        82.78 o                         
 -10   2   8         94.27         73.72         4.65 o                         
  -8   2   8        101.83        111.76         5.10 o                         
  -6   2   8        517.99        523.50        11.25 o                         
  -4   2   8       9434.53       9607.34       106.94 o                         
  -2   2   8          6.67          6.17         1.24 o                         
   0   2   8        421.09        447.23        14.14 o                         
   2   2   8         79.43         62.49         3.50 o                         
   4   2   8         34.78         49.63         4.09 o                         
   6   2   8         38.84         23.29         2.16 o                         
   8   2   8         19.30         11.23         1.88 o                         
  10   2   8        205.74        204.76         9.46 o                         
  12   2   8         24.31         32.15         5.32 o                         
  14   2   8         52.67         55.57         5.72 o                         
 -17   3   8        168.39        171.30         7.20 o                         
 -15   3   8        100.04         97.65         5.34 o                         
 -13   3   8          0.26          1.48         1.20 o                         
 -11   3   8         20.95         13.70         3.00 o                         
  -9   3   8        537.86        509.75        18.53 o                         
  -7   3   8         75.96         59.37         5.76 o                         
  -5   3   8        199.74        191.00         6.80 o                         
  -3   3   8         68.66         53.07         3.87 o                         
  -1   3   8        820.59        728.32        15.66 o                         
   1   3   8        434.19        360.22         9.06 o                         
   3   3   8          0.01          0.46         0.90 o                         
   5   3   8          7.50         15.35         2.47 o                         
   7   3   8         21.78         23.66         3.80 o                         
   9   3   8       1181.24       1241.99        31.53 o                         
  11   3   8        190.97        171.20         8.41 o                         
  13   3   8        161.91        134.07         8.94 o                         
 -14   4   8        165.03        186.00         7.87 o                         
 -12   4   8         49.45         56.20         6.93 o                         
 -10   4   8         19.76         19.39         3.14 o                         
  -8   4   8        291.60        263.63        10.13 o                         
  -6   4   8        192.03        148.73         7.55 o                         
  -4   4   8         18.99         24.37         3.77 o                         
  -2   4   8         40.06         31.54         4.40 o                         
   0   4   8         21.82         21.67         3.69 o                         
   2   4   8       2765.16       2907.29        50.06 o                         
   4   4   8        135.36        141.04         8.93 o                         
   6   4   8        112.33        116.24         7.62 o                         
   8   4   8         31.83         33.96         3.80 o                         
  10   4   8          1.85          0.03         1.59 o                         
  -9   5   8         98.29         96.69         5.49 o                         
  -7   5   8          0.22          1.39         1.09 o                         
  -5   5   8        284.48        290.60        13.47 o                         
  -3   5   8         37.84         50.60         6.76 o                         
  -1   5   8         84.66         93.63         6.49 o                         
   1   5   8         55.43         67.45         5.32 o                         
   3   5   8        201.08        195.70         8.79 o                         
   5   5   8          5.78          5.40         2.59 o                         
 -20   1   9        372.07        363.13        15.28 o                         
 -18   1   9          0.91          0.57         0.73 o                         
 -16   1   9       2624.41       2860.40        41.98 o                         
 -14   1   9        152.76        156.43         9.91 o                         
 -12   1   9         14.08         13.47         1.85 o                         
 -10   1   9        776.53        722.50        14.45 o                         
  -8   1   9       2885.91       2984.82        39.22 o                         
  -6   1   9        840.81        866.95        13.72 o                         
  -4   1   9          5.75          7.64         1.39 o                         
  -2   1   9        155.51        159.68         5.23 o                         
   0   1   9       1810.13       1975.40        26.92 o                         
   2   1   9       1032.87       1168.42        19.12 o                         
   4   1   9        123.05        130.90         6.31 o                         
   6   1   9        671.46        602.41        13.38 o                         
   8   1   9          5.29          5.91         1.32 o                         
  10   1   9        320.17        339.19        11.97 o                         
  12   1   9        139.39        141.60         6.98 o                         
  14   1   9        168.39        191.79        25.72 o                         
 -19   2   9         80.47         92.40         7.06 o                         
 -17   2   9         80.87         85.05         4.84 o                         
 -15   2   9         92.83         97.95         5.08 o                         
 -13   2   9        444.29        476.91        12.64 o                         
 -11   2   9          0.08          2.34         1.23 o                         
  -9   2   9          9.18          7.75         1.66 o                         
  -7   2   9        660.07        626.12        20.44 o                         
  -5   2   9        234.80        238.08         7.99 o                         
  -3   2   9       6126.57       6238.03        81.29 o                         
  -1   2   9       1337.56       1410.15        30.03 o                         
   1   2   9        969.00        911.42        19.84 o                         
   3   2   9       2675.63       2449.48        46.56 o                         
   5   2   9        279.57        229.15         8.38 o                         
   7   2   9        116.64         95.73         5.20 o                         
   9   2   9        112.26        108.42         6.42 o                         
  11   2   9          0.17          0.66         1.69 o                         
  13   2   9          2.89          1.34         1.13 o                         
 -16   3   9         10.24         12.88         1.87 o                         
 -14   3   9          0.05          0.62         0.91 o                         
 -12   3   9         54.19         53.39         5.46 o                         
 -10   3   9          0.14         -1.75         2.63 o                         
  -8   3   9          2.99          5.15         2.05 o                         
  -6   3   9        104.66        110.25         7.99 o                         
  -4   3   9        446.85        397.36         9.78 o                         
  -2   3   9       3104.54       2694.42        35.27 o                         
   0   3   9         18.93         22.71         2.57 o                         
   2   3   9       1208.17       1182.48        22.33 o                         
   4   3   9        240.23        253.76         8.81 o                         
   6   3   9        823.27        786.37        19.57 o                         
   8   3   9        163.61        172.97        15.32 o                         
  10   3   9         55.38         69.11         5.43 o                         
  12   3   9        107.19         92.69         7.77 o                         
 -13   4   9          1.59          5.18         1.17 o                         
 -11   4   9         79.74         73.40         4.62 o                         
  -9   4   9         13.47          9.09         2.20 o                         
  -7   4   9         22.55          8.77         1.93 o                         
  -5   4   9          2.17          4.10         1.61 o                         
  -3   4   9         29.10         31.26         3.53 o                         
  -1   4   9         30.59         27.31         4.13 o                         
   1   4   9        140.91        149.94         7.72 o                         
   3   4   9        297.39        333.82        11.66 o                         
   5   4   9        242.68        253.50        11.67 o                         
   7   4   9         39.95         40.04         4.14 o                         
   9   4   9        585.07        581.02        15.95 o                         
 -10   5   9          3.42         10.61         2.42 o                         
  -8   5   9          0.43         -0.26         1.09 o                         
  -6   5   9        147.63        147.37         7.69 o                         
  -4   5   9        103.16         94.82         8.81 o                         
  -2   5   9        163.23        179.36         9.00 o                         
   0   5   9         70.92         85.38         7.49 o                         
   2   5   9        161.28        157.53        16.35 o                         
   4   5   9         35.49         38.74         3.40 o                         
 -20   0  10          6.52          5.22         1.71 o                         
 -18   0  10         16.67         18.10         2.74 o                         
 -16   0  10        384.45        414.41        15.96 o                         
 -14   0  10        176.09        171.98         8.13 o                         
 -12   0  10         20.90         25.55         2.33 o                         
 -10   0  10        298.00        259.10        11.26 o                         
  -8   0  10       4090.69       4125.29        67.37 o                         
  -6   0  10       9154.05       9344.16       163.13 o                         
  -4   0  10         28.34         36.90         3.32 o                         
  -2   0  10       2975.00       3207.06        50.51 o                         
   0   0  10         42.24         67.22         7.60 o                         
   2   0  10       6976.13       7690.49       195.74 o                         
   4   0  10        266.71        299.91        20.63 o                         
   6   0  10       1277.88       1074.31        24.40 o                         
   8   0  10        848.73        821.37        34.74 o                         
  10   0  10       2171.48       2257.38        70.27 o                         
  12   0  10        475.79        506.80        24.38 o                         
  14   0  10          0.96          3.55         1.63 o                         
 -19   1  10         33.31         44.19         3.81 o                         
 -17   1  10        151.19        171.84         6.47 o                         
 -15   1  10       1542.07       1600.06        27.37 o                         
 -13   1  10        158.96        157.69         6.81 o                         
 -11   1  10        216.90        208.98         5.38 o                         
  -9   1  10        594.01        618.10        15.17 o                         
  -7   1  10         63.76         47.85         3.81 o                         
  -5   1  10        723.21        781.15        19.62 o                         
  -3   1  10         44.89         48.40         3.44 o                         
  -1   1  10        492.47        543.23        12.70 o                         
   1   1  10         69.17         78.38         4.04 o                         
   3   1  10        184.19        205.09         8.14 o                         
   5   1  10        126.00        112.15         5.27 o                         
   7   1  10          0.93          1.12         0.95 o                         
   9   1  10        632.18        659.55        17.64 o                         
  11   1  10         34.62         31.25         3.27 o                         
  13   1  10         57.79         64.26         7.14 o                         
 -18   2  10         84.42         85.58         4.31 o                         
 -16   2  10         83.06         82.47         5.05 o                         
 -14   2  10         87.19         89.53         5.72 o                         
 -12   2  10         32.10         39.00         3.82 o                         
 -10   2  10        587.06        477.96        60.52 o                         
  -8   2  10         72.62         83.40         5.07 o                         
  -6   2  10        565.01        519.53        12.95 o                         
  -4   2  10         11.71         14.30         1.98 o                         
  -2   2  10         83.20         90.73         6.42 o                         
   0   2  10          0.04         -0.44         1.11 o                         
   2   2  10          7.35          9.14         3.15 o                         
   4   2  10        160.54        121.53         4.90 o                         
   6   2  10        404.79        355.29        10.60 o                         
   8   2  10         41.63         30.97         3.02 o                         
  10   2  10        119.70        125.58         7.27 o                         
  12   2  10         62.54         59.70         5.28 o                         
 -17   3  10          4.85          6.35         1.96 o                         
 -15   3  10          0.55          1.48         0.88 o                         
 -13   3  10         87.70         80.40         5.19 o                         
 -11   3  10        215.03        246.05        12.19 o                         
  -9   3  10        454.30        437.65        24.51 o                         
  -7   3  10       3946.85       3753.44       101.00 o                         
  -5   3  10        831.80        735.68        19.13 o                         
  -3   3  10         15.52         11.97         2.20 o                         
  -1   3  10       2030.11       1867.72        32.46 o                         
   1   3  10       1217.37       1202.44        26.28 o                         
   3   3  10       1109.70       1066.72        21.05 o                         
   5   3  10          0.02          1.38         1.75 o                         
   7   3  10        414.21        392.19        12.49 o                         
   9   3  10         21.33         29.47         3.63 o                         
  11   3  10        232.20        204.76        12.23 o                         
 -14   4  10        462.28        536.58        19.26 o                         
 -12   4  10         36.58         42.62         3.24 o                         
 -10   4  10         18.34         16.05         2.24 o                         
  -8   4  10          5.46         10.85         1.99 o                         
  -6   4  10        294.45        275.96        10.45 o                         
  -4   4  10        131.06        114.53         6.56 o                         
  -2   4  10         50.00         49.28         4.28 o                         
   0   4  10        607.07        640.95        23.46 o                         
   2   4  10         25.03         29.13         2.88 o                         
   4   4  10         96.95        102.27         7.29 o                         
   6   4  10         68.90         74.82         5.67 o                         
   8   4  10        124.11        131.01         6.87 o                         
  -9   5  10        230.24        213.73        11.57 o                         
  -7   5  10         51.15         53.76         7.75 o                         
  -5   5  10         20.93         25.97         4.43 o                         
  -3   5  10         84.85         87.20         5.86 o                         
  -1   5  10          0.13          0.78         1.23 o                         
   1   5  10         58.91         69.44         4.87 o                         
   3   5  10          0.22          1.42         1.13 o                         
 -18   1  11        294.90        308.96        10.79 o                         
 -16   1  11        449.71        468.81        11.91 o                         
 -14   1  11       2885.51       2885.95        42.80 o                         
 -12   1  11        810.92        752.35        16.58 o                         
 -10   1  11         73.40         66.88         3.29 o                         
  -8   1  11        284.60        265.60        14.23 o                         
  -6   1  11       1256.34       1365.15        32.45 o                         
  -4   1  11         33.97         31.75         3.02 o                         
  -2   1  11        830.64        864.17        26.11 o                         
   0   1  11        255.02        248.99        10.31 o                         
   2   1  11        265.55        279.18        11.52 o                         
   4   1  11         14.28         12.02         1.75 o                         
   6   1  11       2871.57       2691.15        40.24 o                         
   8   1  11       1350.93       1408.61        28.78 o                         
  10   1  11         12.47         18.13         3.19 o                         
  12   1  11        276.91        278.42        22.13 o                         
 -17   2  11        268.05        292.92         9.24 o                         
 -15   2  11        123.39        133.02        10.25 o                         
 -13   2  11          8.63         12.50         2.32 o                         
 -11   2  11          1.24          0.48         1.13 o                         
  -9   2  11         14.61         15.16         2.57 o                         
  -7   2  11          0.37          0.12         1.23 o                         
  -5   2  11        152.01        134.22         8.30 o                         
  -3   2  11        226.74        196.07         9.95 o                         
  -1   2  11       1079.44       1131.01        33.67 o                         
   1   2  11        177.07        139.79         5.26 o                         
   3   2  11          3.01          5.26         1.27 o                         
   5   2  11          2.92          1.36         0.93 o                         
   7   2  11        607.34        533.79        15.74 o                         
   9   2  11        488.98        498.58        14.18 o                         
  11   2  11          9.41          5.91         1.80 o                         
 -16   3  11         11.17         12.77         2.13 o                         
 -14   3  11          6.61          2.05         1.00 o                         
 -12   3  11         30.99         31.03         3.31 o                         
 -10   3  11        802.10        641.74        17.34 o                         
  -8   3  11        281.21        280.80        13.32 o                         
  -6   3  11       1766.59       1674.91        33.23 o                         
  -4   3  11        237.17        206.67         9.21 o                         
  -2   3  11       3160.02       3012.75        51.61 o                         
   0   3  11        633.24        605.38        16.94 o                         
   2   3  11        152.51        176.39         7.37 o                         
   4   3  11         64.05         59.94         4.15 o                         
   6   3  11          8.35          6.99         1.74 o                         
   8   3  11         21.26         12.16         2.65 o                         
  10   3  11        257.84        228.56         8.97 o                         
 -13   4  11        144.65        168.59         6.07 o                         
 -11   4  11        143.53        159.12         8.24 o                         
  -9   4  11         14.09         10.19         2.15 o                         
  -7   4  11         47.03         46.26         4.00 o                         
  -5   4  11          0.06          0.77         0.96 o                         
  -3   4  11          1.14          0.47         1.06 o                         
  -1   4  11         39.38         44.33         4.76 o                         
   1   4  11          3.64          2.14         1.13 o                         
   3   4  11          4.22          3.54         0.97 o                         
   5   4  11         67.26         69.84         5.51 o                         
   7   4  11        144.05        154.54         7.40 o                         
  -6   5  11         21.87         32.90         4.59 o                         
  -4   5  11         32.30         44.72         3.96 o                         
  -2   5  11          8.39         10.05         1.95 o                         
   0   5  11        153.82        141.18        11.40 o                         
   2   5  11         31.58         33.19         4.30 o                         
 -18   0  12       1850.14       1968.95        94.30 o                         
 -16   0  12        626.76        661.93        20.83 o                         
 -14   0  12       4711.12       4789.81        74.63 o                         
 -12   0  12        114.61        111.33         6.83 o                         
 -10   0  12       2311.40       2134.71        30.99 o                         
  -8   0  12        990.04        971.69        24.13 o                         
  -6   0  12       2484.51       2449.47        45.28 o                         
  -4   0  12          3.24          2.48         2.78 o                         
  -2   0  12       3815.24       3997.89       111.65 o                         
   0   0  12       1772.31       1743.23        64.42 o                         
   2   0  12         11.30         20.33         5.51 o                         
   4   0  12          0.20          1.49         2.40 o                         
   6   0  12         79.30         74.28         8.94 o                         
   8   0  12         26.77         29.27         5.72 o                         
  10   0  12        972.64       1044.08        39.00 o                         
  12   0  12         21.18         26.47         4.47 o                         
 -19   1  12         39.64         46.35         3.72 o                         
 -17   1  12        177.65        189.19         6.64 o                         
 -15   1  12         20.26         17.39         2.25 o                         
 -13   1  12        458.38        454.38        12.23 o                         
 -11   1  12         26.89         25.44         2.68 o                         
  -9   1  12         15.11         14.01         1.92 o                         
  -7   1  12        705.13        705.49        20.41 o                         
  -5   1  12          0.20          1.55         1.03 o                         
  -3   1  12        595.66        558.78        20.96 o                         
  -1   1  12         39.12         43.91         4.36 o                         
   1   1  12        782.94        809.82        21.94 o                         
   3   1  12        580.29        483.04        11.67 o                         
   5   1  12          3.74          4.60         1.40 o                         
   7   1  12       1847.51       1931.28        31.39 o                         
   9   1  12          0.89          2.28         2.21 o                         
  11   1  12          2.09          5.01         1.62 o                         
 -18   2  12        187.74        186.02        16.56 o                         
 -16   2  12         53.60         56.96         4.01 o                         
 -14   2  12         40.01         43.99         3.88 o                         
 -12   2  12         17.61         19.09         2.73 o                         
 -10   2  12          2.07         -0.46         1.26 o                         
  -8   2  12        108.92        102.34        10.98 o                         
  -6   2  12         63.33         43.90         3.46 o                         
  -4   2  12        664.17        598.66        15.32 o                         
  -2   2  12          9.81          9.99         1.88 o                         
   0   2  12       1536.24       1362.98        23.00 o                         
   2   2  12        270.01        214.89         7.16 o                         
   4   2  12        221.20        182.56         6.65 o                         
   6   2  12          0.73          1.73         1.13 o                         
   8   2  12        932.02        885.92        21.02 o                         
  10   2  12          6.48          7.52         1.77 o                         
 -15   3  12        183.82        167.33         8.00 o                         
 -13   3  12         22.11         27.44         2.91 o                         
 -11   3  12         43.71         47.94         4.13 o                         
  -9   3  12        212.64        149.52        13.32 o                         
  -7   3  12        916.70        877.90        27.02 o                         
  -5   3  12        450.03        437.79        14.05 o                         
  -3   3  12        173.14        185.79         8.74 o                         
  -1   3  12       2335.74       2267.82        42.50 o                         
   1   3  12        780.18        831.50        18.00 o                         
   3   3  12        294.66        328.46        10.19 o                         
   5   3  12         56.24         58.21         4.58 o                         
   7   3  12        208.59        252.76        11.32 o                         
   9   3  12          2.37          0.54         0.88 o                         
 -12   4  12         88.51         96.48         5.68 o                         
 -10   4  12         15.34         11.74         2.24 o                         
  -8   4  12         90.10         82.07         5.13 o                         
  -6   4  12        544.85        503.62        14.30 o                         
  -4   4  12        125.13        137.37         7.00 o                         
  -2   4  12        232.56        258.52        11.91 o                         
   0   4  12         25.25         31.06         2.80 o                         
   2   4  12        163.10        156.43         6.11 o                         
   4   4  12         48.76         52.51         3.72 o                         
   6   4  12        166.48        190.25         8.30 o                         
  -7   5  12          4.92          5.47         1.92 o                         
  -5   5  12        458.05        541.12        17.29 o                         
  -3   5  12         33.36         39.55         3.44 o                         
  -1   5  12         40.90         37.51         3.26 o                         
 -18   1  13         61.94         59.76         3.69 o                         
 -16   1  13         39.15         37.21         2.98 o                         
 -14   1  13         49.07         53.54         3.82 o                         
 -12   1  13         42.59         42.71         3.47 o                         
 -10   1  13       1589.00       1390.63        24.78 o                         
  -8   1  13        688.60        599.65        12.47 o                         
  -6   1  13         14.11         15.99         4.04 o                         
  -4   1  13        102.32        108.38        11.38 o                         
  -2   1  13        509.29        492.19        20.15 o                         
   0   1  13       2006.67       1822.36        36.53 o                         
   2   1  13         12.79          9.25         1.96 o                         
   4   1  13         13.14         10.43         2.07 o                         
   6   1  13         85.15         95.99         5.22 o                         
   8   1  13       2173.34       2321.97        40.59 o                         
  10   1  13         14.36         17.73         2.81 o                         
  12   1  13         20.30         26.22         3.80 o                         
 -17   2  13          0.72          0.68         0.97 o                         
 -15   2  13         43.15         34.31         3.22 o                         
 -13   2  13          0.40         -0.14         1.20 o                         
 -11   2  13       1158.10       1118.64        24.82 o                         
  -9   2  13        311.33        278.29        22.02 o                         
  -7   2  13          9.24          9.17         2.51 o                         
  -5   2  13       1451.54       1311.13        33.88 o                         
  -3   2  13        272.67        230.23         8.88 o                         
  -1   2  13          9.48          9.86         1.78 o                         
   1   2  13        617.33        578.76        17.56 o                         
   3   2  13         72.95         83.58         4.42 o                         
   5   2  13        243.38        229.12         8.52 o                         
   7   2  13         52.20         48.71         3.50 o                         
   9   2  13          6.41          2.41         1.19 o                         
 -16   3  13        109.36        132.87         8.75 o                         
 -14   3  13        525.56        518.29        15.95 o                         
 -12   3  13         48.24         45.48         4.62 o                         
 -10   3  13        157.12        148.18         8.97 o                         
  -8   3  13         74.06         52.41         4.44 o                         
  -6   3  13        583.00        600.94        16.82 o                         
  -4   3  13        101.02        107.15        10.08 o                         
  -2   3  13        687.44        719.35        18.67 o                         
   0   3  13        181.30        200.97         7.87 o                         
   2   3  13         74.24         70.15         4.50 o                         
   4   3  13          0.31         -0.05         0.97 o                         
   6   3  13        180.27        172.38         7.38 o                         
   8   3  13          3.47          5.62         1.43 o                         
 -13   4  13          1.96          1.21         1.13 o                         
 -11   4  13         31.54         30.44         3.17 o                         
  -9   4  13        328.29        308.11         9.69 o                         
  -7   4  13        133.47        120.56         6.11 o                         
  -5   4  13        236.31        240.59        11.19 o                         
  -3   4  13        106.79        103.85         7.17 o                         
  -1   4  13        105.58        120.20         6.27 o                         
   1   4  13        259.57        261.78         7.94 o                         
   3   4  13        355.94        366.61        11.72 o                         
   5   4  13         79.20        101.28         5.76 o                         
  -4   5  13        406.86        531.05        13.95 o                         
 -18   0  14       2569.03       2538.95       188.41 o                         
 -16   0  14        957.46        993.78        35.55 o                         
 -14   0  14       1300.09       1254.95        32.52 o                         
 -12   0  14        228.50        226.66        11.68 o                         
 -10   0  14        318.52        292.81        13.41 o                         
  -8   0  14       1014.06        915.76        19.83 o                         
  -6   0  14        874.68        821.60        62.34 o                         
  -4   0  14        646.33        582.79        31.73 o                         
   0   0  14        904.60        819.17        20.98 o                         
   2   0  14        266.94        285.55        18.41 o                         
   4   0  14        990.43        970.71        27.75 o                         
   6   0  14       1404.35       1440.56        50.65 o                         
   8   0  14        198.74        231.02        15.62 o                         
  10   0  14         89.16        112.44         9.56 o                         
 -19   1  14         13.17          9.52         1.53 o                         
 -17   1  14        258.58        274.12        11.01 o                         
 -15   1  14        305.93        326.65         9.55 o                         
 -13   1  14        217.03        213.09         7.93 o                         
 -11   1  14         61.52         59.15         4.06 o                         
  -9   1  14        758.73        671.04        15.37 o                         
  -7   1  14          0.02          1.02         0.89 o                         
  -5   1  14        384.77        349.83        11.57 o                         
  -3   1  14        250.92        213.51         7.48 o                         
  -1   1  14         22.75         18.87         1.94 o                         
   1   1  14        401.10        360.57        12.31 o                         
   3   1  14        188.80        169.76         8.13 o                         
   5   1  14        783.68        741.31        16.42 o                         
   7   1  14         12.16         10.31         1.97 o                         
   9   1  14        260.99        234.86        10.39 o                         
  11   1  14          1.01          2.76         1.46 o                         
 -18   2  14         26.51         25.59         3.67 o                         
 -16   2  14         51.67         42.17         3.25 o                         
 -14   2  14         74.95         67.76         4.61 o                         
 -12   2  14        143.18        113.50         6.46 o                         
 -10   2  14         68.39         58.66         5.77 o                         
  -8   2  14        490.88        449.80        18.71 o                         
  -6   2  14         97.87         98.54         6.27 o                         
  -4   2  14       3889.56       3612.38        62.46 o                         
  -2   2  14        301.17        269.07         9.21 o                         
   0   2  14        357.87        346.43        10.55 o                         
   2   2  14         84.72         92.57         5.27 o                         
   4   2  14       1802.59       1863.71        35.30 o                         
   6   2  14         53.53         65.95         5.32 o                         
   8   2  14          8.37         11.22         3.67 o                         
 -15   3  14          1.09          5.18         1.17 o                         
 -13   3  14          3.28          1.88         0.86 o                         
 -11   3  14         26.11         31.28         3.84 o                         
  -9   3  14          2.76          6.39         3.17 o                         
  -7   3  14        861.71        786.48        23.91 o                         
  -5   3  14        288.93        293.45        11.02 o                         
  -3   3  14         19.87         17.47         3.16 o                         
  -1   3  14         82.71         76.20         4.68 o                         
   1   3  14        316.28        319.05         9.86 o                         
   3   3  14          3.93          5.23         1.34 o                         
   5   3  14        125.42        142.64         6.60 o                         
   7   3  14        278.27        229.02        36.07 o                         
 -12   4  14        248.40        208.31        11.06 o                         
 -10   4  14        691.58        620.58        48.81 o                         
  -8   4  14          8.00         12.49         1.83 o                         
  -6   4  14          9.67          3.43         1.52 o                         
  -4   4  14        201.69        186.16         9.41 o                         
  -2   4  14         79.62         72.18         4.63 o                         
   0   4  14         80.29         76.32         3.94 o                         
   2   4  14         50.66         39.91         2.66 o                         
   4   4  14        113.40        118.79         5.99 o                         
 -18   1  15          0.03         -0.87         0.99 o                         
 -16   1  15        822.55        855.45        18.86 o                         
 -14   1  15          1.04          0.04         1.11 o                         
 -12   1  15        262.06        270.00         9.03 o                         
 -10   1  15         96.20         98.08         5.34 o                         
  -8   1  15       1558.32       1340.84        28.17 o                         
  -6   1  15        244.10        205.67         9.08 o                         
  -4   1  15         19.99         20.65         2.51 o                         
  -2   1  15         96.23         97.17         6.15 o                         
   0   1  15         30.72         34.29         3.63 o                         
   2   1  15          2.33          7.02         1.90 o                         
   4   1  15        104.82         97.17         5.27 o                         
   6   1  15        944.38        904.95        30.94 o                         
   8   1  15         80.06         74.38         4.47 o                         
  10   1  15        154.47        181.50        10.98 o                         
 -17   2  15         36.29         37.88         4.72 o                         
 -15   2  15          0.21         -0.26         0.81 o                         
 -13   2  15        107.47         89.43         5.36 o                         
 -11   2  15        138.02        132.09        15.93 o                         
  -9   2  15        436.58        426.58        16.83 o                         
  -7   2  15         73.16         69.40         5.17 o                         
  -5   2  15         81.08         74.42         5.43 o                         
  -3   2  15       2767.32       2657.95        40.59 o                         
  -1   2  15         33.03         35.96         2.94 o                         
   1   2  15        151.83        159.76         6.91 o                         
   3   2  15        487.37        525.35        15.22 o                         
   5   2  15       1247.53       1544.54        29.87 o                         
   7   2  15         54.77         53.73         4.59 o                         
 -14   3  15          5.55          5.75         1.63 o                         
 -12   3  15        227.57        205.69         9.55 o                         
 -10   3  15          9.48          8.32         2.38 o                         
  -8   3  15          8.77          8.75         2.29 o                         
  -6   3  15        484.88        511.59        19.83 o                         
  -4   3  15          0.67          1.22         4.47 o                         
  -2   3  15        348.22        359.14        10.38 o                         
   0   3  15        151.36        148.43         6.92 o                         
   2   3  15         37.31         41.56         3.17 o                         
   4   3  15         11.04          8.02         1.65 o                         
   6   3  15         28.18         28.93         4.38 o                         
 -11   4  15          0.41         -1.38         1.38 o                         
  -9   4  15        962.20        943.74        32.28 o                         
  -7   4  15        118.36        163.52         8.00 o                         
  -5   4  15          2.07          3.69         1.04 o                         
  -3   4  15          0.23          1.21         0.83 o                         
  -1   4  15         38.80         36.27         3.05 o                         
   1   4  15          2.67          5.23         1.13 o                         
 -18   0  16        194.64        199.41        11.48 o                         
 -16   0  16       1913.26       1979.60        42.12 o                         
 -14   0  16         97.37         96.79         7.05 o                         
 -12   0  16        665.46        662.35        37.62 o                         
 -10   0  16        812.79        817.84        24.91 o                         
  -8   0  16          6.38          6.05         2.76 o                         
  -6   0  16        591.11        580.33        29.02 o                         
  -4   0  16        759.21        734.23        33.69 o                         
  -2   0  16        585.61        601.54        29.90 o                         
   0   0  16        194.58        165.05        13.95 o                         
   2   0  16        152.34        160.75        13.86 o                         
   4   0  16         30.08         25.30         5.59 o                         
   6   0  16        309.24        351.99        13.86 o                         
   8   0  16          9.83          5.43         2.34 o                         
 -17   1  16         41.11         43.49         3.86 o                         
 -15   1  16        415.81        425.24        12.59 o                         
 -13   1  16        193.74        212.67         8.87 o                         
 -11   1  16          1.14          1.21         1.06 o                         
  -9   1  16         69.56         58.35         5.81 o                         
  -7   1  16        145.41        139.97         7.40 o                         
  -5   1  16          0.64          0.23         0.85 o                         
  -3   1  16       2186.16       2087.86        55.82 o                         
  -1   1  16        103.14         94.24         5.38 o                         
   1   1  16        130.94        123.23         7.02 o                         
   3   1  16         44.36         50.34         3.80 o                         
   5   1  16        105.81         96.30         5.76 o                         
   7   1  16          0.36          1.12         0.90 o                         
   9   1  16        141.67        170.73        10.56 o                         
 -16   2  16          0.33          0.43         1.65 o                         
 -14   2  16          0.55          2.03         1.25 o                         
 -12   2  16         29.84         38.05         4.36 o                         
 -10   2  16        287.37        266.45        16.56 o                         
  -8   2  16          0.25          1.41         1.75 o                         
  -6   2  16         22.49         20.80         2.92 o                         
  -4   2  16        221.53        230.72         9.82 o                         
  -2   2  16       2170.10       2196.64        31.29 o                         
   0   2  16        278.22        277.02         9.21 o                         
   2   2  16          0.62          0.38         1.31 o                         
   4   2  16         50.62         51.06         4.09 o                         
   6   2  16        995.51       1013.78        39.46 o                         
 -13   3  16        174.50        173.73        16.35 o                         
 -11   3  16        152.00        136.75         9.52 o                         
  -9   3  16         19.67         18.66         4.26 o                         
  -7   3  16         18.46         21.06         3.22 o                         
  -5   3  16         22.72         31.31         4.04 o                         
  -3   3  16          0.73          0.84         1.01 o                         
  -1   3  16         24.05         26.00         2.90 o                         
   1   3  16        101.45         95.99         8.35 o                         
   3   3  16        142.73        176.91        10.94 o                         
   5   3  16        103.01         92.19         7.64 o                         
 -10   4  16         15.35         24.76         3.51 o                         
  -8   4  16        357.84        274.12        31.13 o                         
  -6   4  16        919.41       1080.91        20.53 o                         
  -4   4  16         39.41         38.50         2.94 o                         
  -2   4  16        153.25        151.25         6.14 o                         
   0   4  16          1.82          1.75         0.87 o                         
 -16   1  17          1.33          1.02         0.98 o                         
 -14   1  17         56.17         52.73         4.93 o                         
 -12   1  17         83.00         89.63         6.95 o                         
 -10   1  17        230.98        221.75        16.37 o                         
  -8   1  17          9.50         11.64         2.67 o                         
  -6   1  17       2229.14       2123.75        39.48 o                         
  -4   1  17        814.46        728.40        19.23 o                         
  -2   1  17        397.13        397.61        11.61 o                         
   0   1  17        202.95        219.28         9.46 o                         
   2   1  17        747.33        744.50        16.27 o                         
   4   1  17         19.85         25.52         2.56 o                         
   6   1  17         76.86         72.74         4.42 o                         
   8   1  17         86.86         85.01         7.10 o                         
 -15   2  17        134.10        118.10         8.48 o                         
 -13   2  17         78.72         96.57         6.50 o                         
 -11   2  17        792.66        775.68        22.80 o                         
  -9   2  17          9.86         11.92         2.71 o                         
  -7   2  17        104.74        111.57         6.42 o                         
  -5   2  17        111.20        122.58         6.87 o                         
  -3   2  17        198.53        210.66         7.06 o                         
  -1   2  17         56.56         54.83         4.53 o                         
   1   2  17        241.59        234.07         9.27 o                         
   3   2  17        129.26        122.03         6.19 o                         
   5   2  17        714.88        727.58        24.34 o                         
 -14   3  17        248.00        241.17        11.73 o                         
 -12   3  17         24.01         26.50         2.92 o                         
 -10   3  17         11.44          8.53         1.84 o                         
  -8   3  17         36.29         39.26         4.04 o                         
  -6   3  17        110.14         97.44        13.34 o                         
  -4   3  17         21.55         22.20         3.28 o                         
  -2   3  17        173.37        175.16         7.36 o                         
   0   3  17          0.33          0.40         0.90 o                         
   2   3  17         64.15         74.69         5.35 o                         
   4   3  17         48.82         41.92         4.84 o                         
  -7   4  17       1172.28       1169.29        35.66 o                         
  -5   4  17         65.63        101.76         5.43 o                         
  -3   4  17          2.37          3.72         1.12 o                         
 -16   0  18         52.64         50.19         5.59 o                         
 -14   0  18         24.86         30.90         5.22 o                         
 -12   0  18         11.44         12.23         3.63 o                         
 -10   0  18        289.00        317.36        19.87 o                         
  -8   0  18         34.36         43.55         7.14 o                         
  -6   0  18       1096.78       1115.81        43.80 o                         
  -4   0  18        200.34        198.66        15.87 o                         
  -2   0  18         13.57          7.56         3.63 o                         
   0   0  18          4.13          4.93         3.17 o                         
   2   0  18       1772.75       1890.83        60.88 o                         
   4   0  18        426.87        460.11        16.03 o                         
   6   0  18         36.15         38.96         5.05 o                         
 -17   1  18        257.53        256.86        12.48 o                         
 -15   1  18          2.25          1.00         1.25 o                         
 -13   1  18         27.59         36.87         5.85 o                         
 -11   1  18        270.66        274.78        17.70 o                         
  -9   1  18        338.25        354.15        20.96 o                         
  -7   1  18        470.87        447.53        17.13 o                         
  -5   1  18        901.10        876.90        37.24 o                         
  -3   1  18         75.19         88.79         5.06 o                         
  -1   1  18        170.41        170.38         8.08 o                         
   1   1  18        227.44        253.77         8.43 o                         
   3   1  18         20.43         29.68         2.63 o                         
   5   1  18        306.54        321.75        11.93 o                         
   7   1  18         17.54         22.34         3.51 o                         
 -14   2  18          1.38          1.78         2.17 o                         
 -12   2  18         57.72         54.29         4.80 o                         
 -10   2  18         82.20         80.14         6.21 o                         
  -8   2  18         65.87         59.64         5.52 o                         
  -6   2  18         40.83         56.90         7.70 o                         
  -4   2  18        448.69        419.16        13.01 o                         
  -2   2  18        225.48        216.80         8.80 o                         
   0   2  18          3.97          3.39         1.25 o                         
   2   2  18          5.24          6.08         1.38 o                         
   4   2  18        491.12        484.88        56.03 o                         
 -13   3  18          0.18          0.42         0.79 o                         
 -11   3  18        187.51        211.81        12.23 o                         
  -9   3  18         65.49         69.98         7.22 o                         
  -7   3  18          0.69          1.19         1.11 o                         
  -5   3  18         59.10         69.38         5.31 o                         
  -3   3  18          0.96          3.38         1.67 o                         
  -1   3  18          1.83          1.38         1.03 o                         
   1   3  18        706.91        774.54        23.42 o                         
 -16   1  19        228.03        238.87        12.32 o                         
 -14   1  19         69.09         71.65         7.39 o                         
 -12   1  19         99.27        112.82        10.31 o                         
 -10   1  19         74.01         70.23         8.43 o                         
  -8   1  19         81.07         77.59         6.33 o                         
  -6   1  19       1162.73       1215.26        45.30 o                         
  -4   1  19        668.02        679.95        17.76 o                         
  -2   1  19        611.54        635.71        20.66 o                         
   0   1  19          0.03          0.74         0.96 o                         
   2   1  19         17.51         18.97         2.04 o                         
   4   1  19        243.09        223.14        12.07 o                         
 -13   2  19          1.90          1.31         1.08 o                         
 -11   2  19          0.71          1.71         1.03 o                         
  -9   2  19          1.34          0.93         1.02 o                         
  -7   2  19        353.25        371.02        18.04 o                         
  -5   2  19        213.18        230.76        11.03 o                         
  -3   2  19         64.50         62.76         5.43 o                         
  -1   2  19         97.17        100.50         5.42 o                         
   1   2  19          2.63          1.54         1.11 o                         
   3   2  19         18.09         17.05         4.68 o                         
 -10   3  19         81.25        101.17         7.72 o                         
  -8   3  19         44.55         68.31         6.72 o                         
  -6   3  19         35.19         43.05         5.55 o                         
  -4   3  19         16.57         14.70         3.34 o                         
  -2   3  19          2.32          2.46         1.80 o                         
   0   3  19        218.83        271.48        13.53 o                         
 -14   0  20          0.03          1.29         0.96 o                         
 -12   0  20        292.83        319.54        17.45 o                         
 -10   0  20        437.98        473.23        23.30 o                         
  -8   0  20        492.41        507.22        25.05 o                         
  -6   0  20         77.09         78.41         9.19 o                         
  -4   0  20       3287.03       3475.14        97.41 o                         
  -2   0  20         10.07          7.93         3.13 o                         
   0   0  20        511.90        529.05        24.72 o                         
   2   0  20         94.86        117.86         6.98 o                         
   4   0  20        716.36        606.40        41.00 o                         
 -15   1  20        191.71        199.96        11.15 o                         
 -13   1  20        411.41        428.97        19.92 o                         
 -11   1  20         30.81         38.62         5.80 o                         
  -9   1  20         12.41         16.24         3.97 o                         
  -7   1  20        250.27        239.95        16.07 o                         
  -5   1  20        362.21        366.63        11.76 o                         
  -3   1  20          1.75          0.87         1.29 o                         
  -1   1  20          3.77          3.06         1.13 o                         
   1   1  20        239.47        229.38         8.21 o                         
   3   1  20        153.02        161.81        11.07 o                         
 -12   2  20         32.50         30.85         9.04 o                         
 -10   2  20        140.75        144.58        12.09 o                         
  -8   2  20        123.06        132.26         7.35 o                         
  -6   2  20         59.85         53.26         4.71 o                         
  -4   2  20         24.35         22.05         4.18 o                         
  -2   2  20         19.33         17.77         2.13 o                         
   0   2  20         84.37         96.70         6.03 o                         
   2   2  20         17.16         21.84         3.47 o                         
  -9   3  20        612.61        744.21        24.68 o                         
  -7   3  20         60.25         65.18         5.97 o                         
  -5   3  20        239.16        229.06        12.15 o                         
  -3   3  20         14.24         14.74         2.84 o                         
 -14   1  21         12.66         13.07         2.55 o                         
 -12   1  21         16.52         17.70         3.51 o                         
 -10   1  21         57.19         61.13         7.10 o                         
  -8   1  21         53.97         54.31         7.91 o                         
  -6   1  21         23.19         27.71         4.45 o                         
  -4   1  21        146.31        150.87         6.59 o                         
  -2   1  21         42.07         41.29         3.33 o                         
   0   1  21        603.10        621.94        14.46 o                         
   2   1  21        179.66        165.80         7.06 o                         
 -11   2  21        226.32        237.49        12.61 o                         
  -9   2  21          1.21          1.65         0.84 o                         
  -7   2  21         95.35         91.36         7.52 o                         
  -5   2  21         36.49         31.23         4.30 o                         
  -3   2  21          0.68         -0.45         0.84 o                         
  -1   2  21        452.61        448.05        18.08 o                         
 -12   0  22        398.85        394.19        16.70 o                         
 -10   0  22        175.35        169.02        11.19 o                         
  -8   0  22       4003.53       4270.87       110.85 o                         
  -6   0  22        116.19        133.94        10.56 o                         
  -4   0  22         18.85         16.03         3.67 o                         
  -2   0  22          2.89          0.58         1.50 o                         
   0   0  22          4.91          3.25         1.24 o                         
 -11   1  22         15.55         11.81         1.92 o                         
  -9   1  22          0.65          1.45         0.84 o                         
  -7   1  22          0.51         -0.55         1.14 o                         
  -5   1  22        263.22        252.52        12.52 o                         
  -3   1  22         54.99         48.78         3.22 o                         
  -1   1  22         13.81         15.44         2.17 o                         
  -8   1  23        176.40        172.70         7.01 o                         
  -6   1  23        473.16        445.12        16.24 o                         
  -4   1  23         16.87         20.04         3.21 o                         
                                                                                
